# Supplementary material for: Single-cell analysis of isoform switching and transposable element expression during preimplantation embryonic development
Source: PLoS Biol. 2024 Feb 16;22(2):e3002505. doi: 10.1371/journal.pbio.3002505 (PMC10903961; doi:10.1371/journal.pbio.3002505)
Supplement: S1 Table — (XLSX) [file pbio.3002505.s006.xlsx]

## Sheet: stage specific gene
Gene name	Cluster
Ciao2b	Cluster1
Nfxl1	Cluster1
Ccdc69	Cluster1
Unc50	Cluster1
Erg28	Cluster1
Stard7	Cluster1
Lrr1	Cluster1
4931428L18Rik	Cluster1
Ssbp2	Cluster1
Rchy1	Cluster1
Oosp1	Cluster1
Ggct	Cluster1
Serpine2	Cluster1
Fbxw22	Cluster1
Commd2	Cluster1
Pttg1	Cluster1
Neil3	Cluster1
Trmt11	Cluster1
Zfp60	Cluster1
Acat1	Cluster1
Usp53	Cluster1
Rpa3	Cluster1
Magohb	Cluster1
Nup37	Cluster1
Dppa3	Cluster1
Trappc2	Cluster1
H1foo	Cluster1
Pdcd2l	Cluster1
Depdc7	Cluster1
Smim11	Cluster1
Omt2a	Cluster1
Gm11381	Cluster1
Tcl1b4	Cluster1
Omt2b	Cluster1
Frmd5	Cluster1
Mat2b	Cluster1
Arl6	Cluster1
Cul1	Cluster1
Smim14	Cluster1
Snrpb2	Cluster1
Med27	Cluster1
Cisd2	Cluster1
Immp1l	Cluster1
Cep164	Cluster1
Auh	Cluster1
Cenph	Cluster1
Stard3nl	Cluster1
Rsu1	Cluster1
Asf1a	Cluster1
Lmo1	Cluster1
Gm49164	Cluster1
Rbbp7	Cluster1
Srgn	Cluster1
Aurkc	Cluster1
Zfyve21	Cluster1
Ift43	Cluster1
Bin2	Cluster1
Arhgap28	Cluster1
Nae1	Cluster1
Lamtor3	Cluster1
Sec61b	Cluster1
B9d1	Cluster1
3110009E18Rik	Cluster1
Eif2b1	Cluster1
Coq10b	Cluster1
Mgst3	Cluster1
Tcl1b2	Cluster1
Hif1a	Cluster1
Dock7	Cluster1
Amfr	Cluster1
Dguok	Cluster1
Mbl2	Cluster1
Med30	Cluster1
Bub1b	Cluster1
Zfp873	Cluster1
Pfdn4	Cluster1
Cep55	Cluster1
Nit2	Cluster1
Cdk2ap2	Cluster1
Prdx1	Cluster1
Arhgef39	Cluster1
Mphosph6	Cluster1
Fbxo8	Cluster1
Slbp	Cluster1
Hmces	Cluster1
Dclre1a	Cluster1
Gm15629	Cluster1
Chn1	Cluster1
Unc5c	Cluster1
Tet3	Cluster1
Arcn1	Cluster1
Siah1b	Cluster1
Ngly1	Cluster1
Hirip3	Cluster1
5730480H06Rik	Cluster1
Smagp	Cluster1
Bpgm	Cluster1
Srd5a3	Cluster1
Zcchc8	Cluster1
Dipk2a	Cluster1
Bcl2l10	Cluster1
Tcl1b1	Cluster1
Slc44a2	Cluster1
Ezh2	Cluster1
Dlg2	Cluster1
Dnajb4	Cluster1
Ninj1	Cluster1
Polr2c	Cluster1
Smu1	Cluster1
Slc7a11	Cluster1
Tesc	Cluster1
Commd3	Cluster1
Zcchc10	Cluster1
Vta1	Cluster1
Dcp1a	Cluster1
Rubcn	Cluster1
Gm5065	Cluster1
Mei4	Cluster1
Gtf2a2	Cluster1
Oog3	Cluster1
Itga6	Cluster1
Atp6v1h	Cluster1
Ube2d3	Cluster1
Tspan9	Cluster1
Cobll1	Cluster1
Cyp19a1	Cluster1
Ccdc14	Cluster1
Edrf1	Cluster1
Mastl	Cluster1
Mdh1	Cluster1
Gm28784	Cluster1
Gm42650	Cluster1
Pdlim1	Cluster1
Cd55	Cluster1
Dpy30	Cluster1
Capn7	Cluster1
Il17f	Cluster1
Ankrd12	Cluster1
Copb1	Cluster1
Vti1a	Cluster1
Tcl1	Cluster1
1190005I06Rik	Cluster1
Skap2	Cluster1
Oosp3	Cluster1
9130409I23Rik	Cluster1
Elovl5	Cluster1
Itga9	Cluster1
Tm9sf2	Cluster1
Atl1	Cluster1
Stom	Cluster1
Cept1	Cluster1
Nxt1	Cluster1
Cmc4	Cluster1
Nlrp4b	Cluster1
Arfip1	Cluster1
Afap1l2	Cluster1
Ndfip1	Cluster1
D6Ertd474e	Cluster1
Tmem171	Cluster1
Fam13c	Cluster1
Fhod3	Cluster1
Tusc3	Cluster1
Mrps36	Cluster1
Gpr137c	Cluster1
Ube2h	Cluster1
Sub1	Cluster1
Afdn	Cluster1
Rxylt1	Cluster1
Whamm	Cluster1
0610033M10Rik	Cluster1
B3gnt4	Cluster1
Mitd1	Cluster1
Edc4	Cluster1
Cenpn	Cluster1
Ccndbp1	Cluster1
Cep57l1	Cluster1
Grm2	Cluster1
Ddb2	Cluster1
Bin3	Cluster1
Sec13	Cluster1
Trp53bp1	Cluster1
Tbc1d8	Cluster1
Slc35a1	Cluster1
Rnf34	Cluster1
Susd3	Cluster1
Jag1	Cluster1
Pcbd1	Cluster1
Sypl	Cluster1
Ica1	Cluster1
Tmem209	Cluster1
Prex2	Cluster1
D16Ertd519e	Cluster1
Btbd10	Cluster1
1810037I17Rik	Cluster1
Ndc80	Cluster1
Gnpda2	Cluster1
Arrdc2	Cluster1
Isl2	Cluster1
Vps72	Cluster1
Gm29663	Cluster1
Gdf9	Cluster1
Klhdc2	Cluster1
Ing1	Cluster1
Msh4	Cluster1
Cmya5	Cluster1
Gm47913	Cluster1
1110059G10Rik	Cluster1
Ebpl	Cluster1
Eny2	Cluster1
Cnot11	Cluster1
Fbxw4	Cluster1
Esyt2	Cluster1
Bbip1	Cluster1
Gm29811	Cluster1
Npc1	Cluster1
Ptov1	Cluster1
Atg16l1	Cluster1
Abhd13	Cluster1
Dcbld2	Cluster1
Mcm4	Cluster1
Epsti1	Cluster1
Zc3h6	Cluster1
Spire1	Cluster1
Ap3m1	Cluster1
Celsr1	Cluster1
Bmpr1b	Cluster1
Mansc1	Cluster1
Zup1	Cluster1
Gm48584	Cluster1
Cryl1	Cluster1
Pcdh15	Cluster1
Degs1	Cluster1
Tmem35b	Cluster1
St7	Cluster1
Sipa1l1	Cluster1
7420426K07Rik	Cluster1
Yaf2	Cluster1
2310061I04Rik	Cluster1
Rnf114	Cluster1
Tmem243	Cluster1
Gm37240	Cluster1
Ccdc122	Cluster1
4921524J17Rik	Cluster1
Cd160	Cluster1
Sec31a	Cluster1
Lrrfip1	Cluster1
Tbc1d22b	Cluster1
Csad	Cluster1
Fam107b	Cluster1
2022-03-06	Cluster1
A530021J07Rik	Cluster1
Steap2	Cluster1
Lamb1	Cluster1
E130311K13Rik	Cluster1
Mtcp1	Cluster1
Gpr180	Cluster1
Tmem201	Cluster1
Unc13b	Cluster1
Mthfsl	Cluster1
Spata7	Cluster1
Eps8	Cluster1
Fbxl17	Cluster1
Ext1	Cluster1
Kcnh1	Cluster1
Tgds	Cluster1
Rbm18	Cluster1
Yipf4	Cluster1
Pomgnt1	Cluster1
Lrp1	Cluster1
Tex30	Cluster1
Ptpro	Cluster1
Tmem150a	Cluster1
Abhd16a	Cluster1
D030018L15Rik	Cluster1
Tubb3	Cluster1
C87499	Cluster1
Ctbp2	Cluster1
Nat14	Cluster1
Lurap1l	Cluster1
Hsd17b13	Cluster1
Dusp14	Cluster1
Tnks1bp1	Cluster1
Nudt7	Cluster1
Lrrc49	Cluster1
B530045E10Rik	Cluster1
Lpcat2	Cluster1
Gm21844	Cluster1
Mindy3	Cluster1
Cep44	Cluster1
Cpa1	Cluster1
Lrrc17	Cluster1
Ripk2	Cluster1
Vps50	Cluster1
Slc25a31	Cluster1
Pabpn1l	Cluster1
Ccdc74a	Cluster1
Pid1	Cluster1
Pex13	Cluster1
Tex11	Cluster1
Baiap2l1	Cluster1
Sall4	Cluster1
Plpp5	Cluster1
Gm47407	Cluster1
Blvra	Cluster1
Rcn2	Cluster1
Slc22a23	Cluster1
Slc45a3	Cluster1
Zswim3	Cluster1
Dnajc3	Cluster1
Fut10	Cluster1
Smg8	Cluster1
Muc4	Cluster1
Zfp277	Cluster1
Mmp12	Cluster1
Setd6	Cluster1
Nmd3	Cluster1
E330016L19Rik	Cluster1
Mfap2	Cluster1
Blm	Cluster1
Tpra1	Cluster1
Clk1	Cluster1
Gm2309	Cluster1
Gdpd1	Cluster1
Ganc	Cluster1
Mroh2b	Cluster1
Smoc2	Cluster1
Rnf14	Cluster1
Tank	Cluster1
Nrn1l	Cluster1
Tmco3	Cluster1
Gm20617	Cluster1
Kcnq1	Cluster1
Slc16a10	Cluster1
Gpr149	Cluster1
Tbpl2	Cluster1
Zkscan16	Cluster1
Dcdc2a	Cluster1
Slc12a9	Cluster1
Morf4l2	Cluster1
Atp2b1	Cluster1
Gm42953	Cluster1
E2f5	Cluster1
Tmem128	Cluster1
D030068K23Rik	Cluster1
Gm15668	Cluster1
Gm30108	Cluster1
Cldn34b2	Cluster1
Sytl2	Cluster1
Tm7sf3	Cluster1
Dse	Cluster1
Cd300c	Cluster1
Gm7437	Cluster1
Arl8b	Cluster1
Laptm4b	Cluster1
Pex26	Cluster1
Zdhhc8	Cluster1
1190007I07Rik	Cluster1
Gm11846	Cluster1
Dusp1	Cluster1
Gm7995	Cluster1
Lysmd4	Cluster1
Gpm6a	Cluster1
Txndc5	Cluster1
Senp8	Cluster1
Arsb	Cluster1
Med22	Cluster1
C230057A21Rik	Cluster1
Pxt1	Cluster1
Exoc1	Cluster1
Zdhhc13	Cluster1
Fam92a	Cluster1
Plat	Cluster1
Slc31a2	Cluster1
Unc5a	Cluster1
Pcbp2	Cluster1
Fignl1	Cluster1
Tcaim	Cluster1
Fbxl6	Cluster1
Gm36243	Cluster1
Plxna1	Cluster1
Slc6a20b	Cluster1
Rnf219	Cluster1
Palb2	Cluster1
Klhl18	Cluster1
Prr23a3	Cluster1
Saraf	Cluster1
6430710C18Rik	Cluster1
Znrf2	Cluster1
Gm45490	Cluster1
Accsl	Cluster1
Prmt2	Cluster1
Wdr20	Cluster1
Tbc1d14	Cluster1
Wfdc3	Cluster1
1700066M21Rik	Cluster1
Vwa2	Cluster1
Pcid2	Cluster1
Pdp1	Cluster1
Lyst	Cluster1
Thsd7a	Cluster1
Gm49938	Cluster1
Tmem30b	Cluster1
Rab3d	Cluster1
Serpini1	Cluster1
Rgs10	Cluster1
Golm1	Cluster1
AW146154	Cluster1
Atxn2l	Cluster1
Mpdz	Cluster1
AU023070	Cluster1
5530601H04Rik	Cluster1
Myl4	Cluster1
Ppp1r3d	Cluster1
Fam221a	Cluster1
Eif2ak1	Cluster1
Klhl9	Cluster1
Zfp931	Cluster1
Abraxas1	Cluster1
Pard6g	Cluster1
Cdc26	Cluster1
Ldlrad3	Cluster1
Agk	Cluster1
Tmtc3	Cluster1
Sc5d	Cluster1
Rdh12	Cluster1
9630014M24Rik	Cluster1
Mrpl3	Cluster1
Scarb1	Cluster1
Nipsnap2	Cluster1
Platr30	Cluster1
Atat1	Cluster1
Nab2	Cluster1
Sestd1	Cluster1
Gm17171	Cluster1
Mknk1	Cluster1
9130015A21Rik	Cluster1
Adgra3	Cluster1
Gm28989	Cluster1
Ubqln2	Cluster1
Rpusd4	Cluster1
Stat3	Cluster1
Tmem74	Cluster1
Zfp616	Cluster1
Atp11a	Cluster1
Ppa2	Cluster1
Mos	Cluster1
Cenpv	Cluster1
E130111B04Rik	Cluster1
Med20	Cluster1
Ice2	Cluster1
Tmbim1	Cluster1
Esr1	Cluster1
Cdv3	Cluster1
Foxk1	Cluster1
Hist1h2bc	Cluster1
Gm20052	Cluster1
Pdcd6	Cluster1
Astl	Cluster1
Zfp235	Cluster1
Hbs1l	Cluster1
1700048O20Rik	Cluster1
Tubal3	Cluster1
Diras2	Cluster1
Pole2	Cluster1
Poc1b	Cluster1
Gas2l3	Cluster1
Gm33035	Cluster1
Gsdmc4	Cluster1
Mkln1	Cluster1
Pex7	Cluster1
Col6a3	Cluster1
Gm35167	Cluster1
Mesp2	Cluster1
Ttyh3	Cluster1
Fgf7	Cluster1
Nrg4	Cluster1
Ctbs	Cluster1
Gk	Cluster1
Clptm1l	Cluster1
Fbxo21	Cluster1
Kdm6b	Cluster1
Gm26725	Cluster1
Abhd11	Cluster1
Taz	Cluster1
Fam155a	Cluster1
Sh3yl1	Cluster1
Rraga	Cluster1
Gm45645	Cluster1
Cpvl	Cluster1
Mt4	Cluster1
Gm12668	Cluster1
Dlg5	Cluster1
Lrp11	Cluster1
Rnf26	Cluster1
Ccnyl1	Cluster1
Fsd1l	Cluster1
Gm31135	Cluster1
Cxcr3	Cluster1
Sertad3	Cluster1
Rap1gds1	Cluster1
Lsm14b	Cluster1
Dclk3	Cluster1
Gng4	Cluster1
Cpb1	Cluster1
Zdhhc24	Cluster1
Taf8	Cluster1
Hectd1	Cluster1
Sycp2	Cluster1
Tsga10	Cluster1
Pparg	Cluster1
Dipk1b	Cluster1
Ormdl1	Cluster1
Themis	Cluster1
Mfsd9	Cluster1
Arf5	Cluster1
Llgl1	Cluster1
Zc4h2	Cluster1
Gm43263	Cluster1
Nudt6	Cluster1
Sycp2l	Cluster1
Gm4981	Cluster1
Pdzrn3	Cluster1
Fam49a	Cluster1
Gm15091	Cluster1
Tmem9b	Cluster1
Fzd7	Cluster1
Pex1	Cluster1
Adpgk	Cluster1
Ufl1	Cluster1
Ccdc85a	Cluster1
Il1rap	Cluster1
Prr32	Cluster1
Il17c	Cluster1
Dnajc5b	Cluster1
Enpp2	Cluster1
Ttll5	Cluster1
Slc12a5	Cluster1
Furin	Cluster1
Slc18a2	Cluster1
Iglv1	Cluster1
Nfkbiz	Cluster1
Pigm	Cluster1
Jazf1	Cluster1
Sec24d	Cluster1
Serpinb3a	Cluster1
Zfp692	Cluster1
Gm31219	Cluster1
Prl8a2	Cluster1
Fam167a	Cluster1
Slc6a20a	Cluster1
Gm49898	Cluster1
Mgat4b	Cluster1
S100a14	Cluster1
Neo1	Cluster1
Chn2	Cluster1
Prg4	Cluster1
Wnk2	Cluster1
Akr1cl	Cluster1
Klhl1	Cluster1
Csf1	Cluster1
Gm3669	Cluster1
Cxcl13	Cluster1
Kcnk13	Cluster1
Anxa5	Cluster1
Cers6	Cluster1
Stt3a	Cluster1
Nek1	Cluster1
Plppr5	Cluster1
2022-03-07	Cluster1
Add3	Cluster1
Spon2	Cluster1
C430014B12Rik	Cluster1
Foxred2	Cluster1
Capn12	Cluster1
Magi2	Cluster1
Gm15389	Cluster1
Sav1	Cluster1
Plac1	Cluster1
Copg2	Cluster1
Acap2	Cluster1
Gm8011	Cluster1
4930528D03Rik	Cluster1
Cndp1	Cluster1
Btk	Cluster1
Gm49732	Cluster1
Prex1	Cluster1
Phykpl	Cluster1
Sema6d	Cluster1
Rtn4r	Cluster1
Phip	Cluster1
Nr2c1	Cluster1
Gm12511	Cluster1
Gm15606	Cluster1
Gm14085	Cluster1
Pla2g12b	Cluster1
Smug1	Cluster1
Igkv13-87	Cluster1
Car8	Cluster1
Krt10	Cluster1
Gphn	Cluster1
Pla2g12a	Cluster1
Steap4	Cluster1
Dag1	Cluster1
Exo5	Cluster1
Focad	Cluster1
Lrif1	Cluster1
Cdh1	Cluster1
Galnt9	Cluster1
Shcbp1l	Cluster1
Atrn	Cluster1
Slc30a9	Cluster1
Lpcat1	Cluster1
Ntn1	Cluster1
Pdia6	Cluster1
Oacyl	Cluster1
Sema4d	Cluster1
Arhgap15	Cluster1
2210408I21Rik	Cluster1
Il23a	Cluster1
Peli1	Cluster1
Gm26827	Cluster1
Gxylt1	Cluster1
Tcerg1l	Cluster1
Lratd2	Cluster1
Ccdc171	Cluster1
Lrp1b	Cluster1
Vmn1r76	Cluster1
Shisa5	Cluster1
2300002M23Rik	Cluster1
Slc35b3	Cluster1
Spock3	Cluster1
Slc44a1	Cluster1
Cul4a	Cluster1
Clstn1	Cluster1
Asb3	Cluster1
Mfsd14b	Cluster1
Mettl17	Cluster1
Dgcr2	Cluster1
Suclg2	Cluster1
Ttbk2	Cluster1
Rnf139	Cluster1
Trpc4	Cluster1
Gm30239	Cluster1
Slc7a8	Cluster1
Hectd2	Cluster1
Galnt11	Cluster1
0610009L18Rik	Cluster1
Fbxo3	Cluster1
Abca16	Cluster1
Snx25	Cluster1
Zfp580	Cluster1
Efna1	Cluster1
Gm11548	Cluster1
Gm11917	Cluster1
Zfp512b	Cluster1
Fancd2	Cluster1
Tuba3b	Cluster1
Ankrd66	Cluster1
Tfec	Cluster1
4930539E08Rik	Cluster1
E330034G19Rik	Cluster1
Hpf1	Cluster1
Obox1	Cluster1
Mob4	Cluster1
Obox7	Cluster1
Ccdc90b	Cluster1
Btg4	Cluster1
Nuf2	Cluster1
Tcl1b3	Cluster1
Snrnp27	Cluster1
Mad2l1	Cluster1
Orc5	Cluster1
Orc6	Cluster1
Rfpl4	Cluster1
Obox2	Cluster1
Cdc42bpa	Cluster1
Tvp23b	Cluster1
Ighg2b	Cluster1
Tsc22d1	Cluster1
Atp2c1	Cluster1
Nedd4l	Cluster1
Mcu	Cluster1
Dhrs1	Cluster1
Gmds	Cluster1
Tcl1b5	Cluster1
Fbxw18	Cluster1
Uchl1	Cluster1
Pigp	Cluster1
Creb3l4	Cluster1
Fam90a1a	Cluster1
Sclt1	Cluster1
Pigf	Cluster1
Gipc2	Cluster1
D6Ertd527e	Cluster1
Bscl2	Cluster1
Obox5	Cluster1
Ccnb2	Cluster1
Ccdc34	Cluster1
Rgs2	Cluster1
Ccdc84	Cluster1
Fbxw28	Cluster1
Fbxw14	Cluster1
Uhrf1	Cluster1
Cgas	Cluster1
Gng5	Cluster1
Eif5b	Cluster1
Sirt4	Cluster1
Rdx	Cluster1
Lpl	Cluster1
Cacnb2	Cluster1
2810408I11Rik	Cluster1
Gm13465	Cluster1
Knstrn	Cluster1
Oas1e	Cluster1
Phf20	Cluster1
Timm21	Cluster1
6720468P15Rik	Cluster1
Fbxw24	Cluster1
AU016765	Cluster1
Chd9	Cluster1
Fer	Cluster1
Fbxw19	Cluster1
Mtpap	Cluster1
Cd164l2	Cluster1
Chsy1	Cluster1
Ldhb	Cluster1
Gja4	Cluster1
Cdc34b	Cluster1
Cox10	Cluster1
Gm31816	Cluster1
Nceh1	Cluster1
Glrx	Cluster1
Zfp423	Cluster1
Fnbp1l	Cluster1
Cox6b2	Cluster1
Plac8	Cluster1
Daw1	Cluster1
Ighg1	Cluster1
Cenpf	Cluster1
Rln3	Cluster1
Pecr	Cluster1
Gm47066	Cluster1
Rtf1	Cluster1
Cenpx	Cluster1
Npm2	Cluster1
Pter	Cluster1
Camta1	Cluster1
Nr2e3	Cluster1
Chd6	Cluster1
Tax1bp3	Cluster1
Map3k6	Cluster1
Gm20490	Cluster1
Nrp1	Cluster1
Bbs5	Cluster1
Nexn	Cluster1
Npffr2	Cluster1
Cmtm8	Cluster1
Gm2479	Cluster1
Gtf2b	Cluster1
Hsf5	Cluster1
Gm50097	Cluster1
Oas1h	Cluster1
Nkd1	Cluster1
Fbxw20	Cluster1
Il6st	Cluster1
Stard13	Cluster1
Foxo1	Cluster1
Gm839	Cluster1
Ms4a1	Cluster1
A330093E20Rik	Cluster1
Abi3bp	Cluster1
Smc3	Cluster1
Dusp23	Cluster1
Msantd3	Cluster1
Tmem181a	Cluster1
Herpud2	Cluster1
Trim60	Cluster1
Tspan14	Cluster1
Cirbp	Cluster1
Mphosph8	Cluster1
Mfsd13b	Cluster1
Miox	Cluster1
Rspo2	Cluster1
Sec62	Cluster1
Gm813	Cluster1
Cir1	Cluster1
1110012L19Rik	Cluster1
Sdhaf4	Cluster1
Cnpy4	Cluster1
Pakap	Cluster1
Usp30	Cluster1
Gm13715	Cluster1
Gm34397	Cluster1
Oas1d	Cluster1
Popdc2	Cluster1
Nsrp1	Cluster1
Iglc2	Cluster1
Ncald	Cluster1
Celf2	Cluster1
Jkamp	Cluster1
Ralbp1	Cluster1
Aspm	Cluster1
Oog4	Cluster1
Mcub	Cluster1
Fam133b	Cluster1
Itpr2	Cluster1
Rap1a	Cluster1
Ypel5	Cluster1
Caln1	Cluster1
Tmem14c	Cluster1
Sap30	Cluster1
Angptl2	Cluster1
Srek1ip1	Cluster1
2210406O10Rik	Cluster1
Cldn8	Cluster1
Abcb4	Cluster1
Tcstv1	Cluster1
Tmem232	Cluster1
Ooep	Cluster1
Larp7	Cluster1
4930550C14Rik	Cluster1
Mtbp	Cluster1
Syt1	Cluster1
Adgrb3	Cluster1
Gm29183	Cluster1
Ube2cbp	Cluster1
Mxd1	Cluster1
Gtsf2	Cluster1
Dnah14	Cluster1
Gm20548	Cluster1
Cmas	Cluster1
Ptpn22	Cluster1
Fbxw15	Cluster1
Txnip	Cluster1
Nfkbia	Cluster1
Krt12	Cluster1
Gm48538	Cluster1
Gm34728	Cluster1
Zfp957	Cluster1
Fbxw21	Cluster1
Cetn4	Cluster1
Ttc23	Cluster1
Camk2g	Cluster1
Zfp334	Cluster1
Gm5134	Cluster1
Map1b	Cluster1
Mbd3l2	Cluster1
Olfr288	Cluster1
Sepsecs	Cluster1
Brinp3	Cluster1
Plpp1	Cluster1
Spam1	Cluster1
Gm49715	Cluster1
Gspt2	Cluster1
Gm45871	Cluster1
Sfr1	Cluster1
Prpf6	Cluster1
Pcnx	Cluster1
Gm9017	Cluster1
Zar1	Cluster1
Gm20075	Cluster1
Grm4	Cluster1
Cts3	Cluster1
Gm35333	Cluster1
Nprl2	Cluster1
Gm32834	Cluster1
Pou2f1	Cluster1
Gm42945	Cluster1
Zfp3	Cluster1
C8b	Cluster1
Nlrp2	Cluster1
Acox3	Cluster1
Gm42418	Cluster1
Ccdc82	Cluster1
Abcb1b	Cluster1
Kcnn2	Cluster1
Crb1	Cluster1
1700010I14Rik	Cluster1
Ptpre	Cluster1
1600002D24Rik	Cluster1
Gm33301	Cluster1
Vamp3	Cluster1
Egfl6	Cluster1
Gm43479	Cluster1
Ets2	Cluster1
Mlip	Cluster1
Gm49420	Cluster1
R3hdml	Cluster1
Evi2	Cluster1
Elobl	Cluster1
Rora	Cluster1
Hcfc1r1	Cluster1
Tshz1	Cluster1
Gcnt4	Cluster1
Mfsd4b4	Cluster1
Gm13990	Cluster1
Gm14444	Cluster1
Zrsr2	Cluster1
Cacna2d3	Cluster1
Gm32442	Cluster1
Efhc2	Cluster1
Gm30052	Cluster1
Gm12122	Cluster1
Gabrr3	Cluster1
Gm6277	Cluster1
Styk1	Cluster1
Cyp2r1	Cluster1
Tspan12	Cluster1
Gm19757	Cluster1
Gm45272	Cluster1
Gm36159	Cluster1
Calb1	Cluster1
Pdcl3	Cluster1
Ube2d1	Cluster1
Hist1h3f	Cluster1
1700028K03Rik	Cluster1
5830418P13Rik	Cluster1
Rpp25l	Cluster1
AY036118	Cluster1
Epb41l3	Cluster1
Cldn34c1	Cluster1
Lrrtm3	Cluster1
Fgf8	Cluster1
Speer4f2	Cluster1
1700061F12Rik	Cluster1
Osbpl10	Cluster1
Fabp5	Cluster1
Gm13391	Cluster1
Lhfp	Cluster1
Gm11867	Cluster1
Arl13b	Cluster1
Dtwd1	Cluster1
Smurf1	Cluster1
A1bg	Cluster1
Sybu	Cluster1
B930036N10Rik	Cluster1
Aopep	Cluster1
Smc4	Cluster1
Gm42560	Cluster1
Lactb	Cluster1
Nab1	Cluster1
Calr3	Cluster1
Pgbd5	Cluster1
Fdx1	Cluster1
Gm2447	Cluster1
Gm7706	Cluster1
7420701I03Rik	Cluster1
A2ml1	Cluster1
Gm14222	Cluster1
Mocos	Cluster1
E330017A01Rik	Cluster1
Hist2h3c1	Cluster1
Gm15706	Cluster1
Gm19531	Cluster1
Upf3b	Cluster1
Heatr6	Cluster1
C1qb	Cluster1
Gm3587	Cluster1
Atp10b	Cluster1
4921529L05Rik	Cluster1
Ppm1d	Cluster1
Rabl2	Cluster1
Nostrin	Cluster1
Zfp385b	Cluster1
Abcg1	Cluster1
Gpnmb	Cluster1
Gm20483	Cluster1
Stard5	Cluster1
Gm47514	Cluster1
Ccdc174	Cluster1
Sergef	Cluster1
Gm30624	Cluster1
2310033P09Rik	Cluster1
Mettl15	Cluster1
Ddit3	Cluster1
A830036E02Rik	Cluster1
Pcolce2	Cluster1
BC051226	Cluster1
Ankrd50	Cluster1
Gm38326	Cluster1
Thsd4	Cluster1
Stim2	Cluster1
Asgr1	Cluster1
Dpysl5	Cluster1
Hba-a2	Cluster1
Hbb-bs	Cluster1
Epha4	Cluster1
Gm27003	Cluster1
Tnc	Cluster1
Rel	Cluster1
Emp3	Cluster1
Scn8a	Cluster1
Gm12689	Cluster1
Ephx2	Cluster1
Hcfc2	Cluster1
Mospd1	Cluster2
Spin1	Cluster2
Oog1	Cluster2
Cnot3	Cluster2
Nlrp9c	Cluster2
Med28	Cluster2
Tbc1d15	Cluster2
Usp46	Cluster2
Birc3	Cluster2
Zbed3	Cluster2
Gm10436	Cluster2
Trim75	Cluster2
Me1	Cluster2
G6pdx	Cluster2
Gm13752	Cluster2
Ecpas	Cluster2
Chek1	Cluster2
Arhgap20os	Cluster2
Gm50056	Cluster2
Itsn2	Cluster2
Tiparp	Cluster2
Zfp655	Cluster2
Gm2042	Cluster2
Trim61	Cluster2
AA545190	Cluster2
Nsf	Cluster2
C86187	Cluster2
Trps1	Cluster2
Mea1	Cluster2
Bmp5	Cluster2
Phospho2	Cluster2
C87436	Cluster2
Jak1	Cluster2
Kbtbd8	Cluster2
Arl3	Cluster2
A730082K24Rik	Cluster2
Gm1965	Cluster2
Ttk	Cluster2
Snx9	Cluster2
Myl12a	Cluster2
Skp1a	Cluster2
2700049A03Rik	Cluster2
4933427D06Rik	Cluster2
Usp19	Cluster2
Ttc9c	Cluster2
Pcm1	Cluster2
D1Ertd622e	Cluster2
Zfp979	Cluster2
Tada1	Cluster2
Kpna3	Cluster2
Ddx19a	Cluster2
Oog2	Cluster2
Bmi1	Cluster2
Fryl	Cluster2
Meis2	Cluster2
Lyrm4	Cluster2
Kit	Cluster2
Nlrp9b	Cluster2
Ube2i	Cluster2
Dnajc8	Cluster2
Sptbn1	Cluster2
Map2k1	Cluster2
Hmgcs1	Cluster2
Cnot7	Cluster2
Riok1	Cluster2
Uba1	Cluster2
Opa1	Cluster2
Fmnl3	Cluster2
Rttn	Cluster2
Mtus1	Cluster2
Jade2	Cluster2
Acbd3	Cluster2
Tmem60	Cluster2
Fbxw27	Cluster2
Mthfs	Cluster2
Uso1	Cluster2
AC126035.1	Cluster2
Cdc42se2	Cluster2
Gm28557	Cluster2
Pramef12	Cluster2
Ippk	Cluster2
Kif17	Cluster2
Rasa2	Cluster2
C87414	Cluster2
AU022751	Cluster2
Mcur1	Cluster2
Usp28	Cluster2
Akap10	Cluster2
Pabpc1l	Cluster2
Skap1	Cluster2
Mdm4	Cluster2
Syce2	Cluster2
Polr2g	Cluster2
Umodl1	Cluster2
Plag1	Cluster2
Golga5	Cluster2
B4galt4	Cluster2
Nsun4	Cluster2
Nedd1	Cluster2
Wee2	Cluster2
Dcaf8	Cluster2
Gm17751	Cluster2
Bik	Cluster2
Fyn	Cluster2
Nlrp5	Cluster2
Gckr	Cluster2
Gm42980	Cluster2
Lsm14a	Cluster2
Ifitm6	Cluster2
Gbf1	Cluster2
Taf9b	Cluster2
Zfp108	Cluster2
Esr2	Cluster2
Fam117b	Cluster2
Tgfb2	Cluster2
Rph3a	Cluster2
Tmem117	Cluster2
Gm2117	Cluster2
Hivep1	Cluster2
Sin3a	Cluster2
Gm48677	Cluster2
Bbs9	Cluster2
Setdb1	Cluster2
Tnpo1	Cluster2
Mapk3	Cluster2
Ipo8	Cluster2
Akirin2	Cluster2
Akap7	Cluster2
Zfp69	Cluster2
Xlr3a	Cluster2
Myo5b	Cluster2
Dnajc14	Cluster2
Anxa7	Cluster2
Tiam1	Cluster2
AC163611.2	Cluster2
Dennd6a	Cluster2
Cdr2	Cluster2
Spry4	Cluster2
Rrm2b	Cluster2
Ppme1	Cluster2
Dazap2	Cluster2
Lmo7	Cluster2
Gm50214	Cluster2
Usp38	Cluster2
Kdm2b	Cluster2
Nlrp9a	Cluster2
Suv39h2	Cluster2
Nlrp4f	Cluster2
Svopl	Cluster2
Hist2h2aa1	Cluster2
Usp15	Cluster2
Patj	Cluster2
Usp9x	Cluster2
Mllt10	Cluster2
Zfp735	Cluster2
Kdm6a	Cluster2
Gm33906	Cluster2
Cdo1	Cluster2
Gm42817	Cluster2
Tac2	Cluster2
Zfp68	Cluster2
Elmod2	Cluster2
Arfgef1	Cluster2
Abi1	Cluster2
Eif4e3	Cluster2
Btf3l4	Cluster2
Spag7	Cluster2
A430033K04Rik	Cluster2
Fmn2	Cluster2
Parp12	Cluster2
Crabp2	Cluster2
Fgd6	Cluster2
Mtss1	Cluster2
Ctnna3	Cluster2
Med15	Cluster2
AU015836	Cluster2
Hnrnpul2	Cluster2
Carmil1	Cluster2
Tent5b	Cluster2
Rpap2	Cluster2
Ncoa4	Cluster2
Gm49292	Cluster2
Desi2	Cluster2
Trafd1	Cluster2
Rhpn2	Cluster2
Xdh	Cluster2
E330021D16Rik	Cluster2
Cenpo	Cluster2
Epb41l2	Cluster2
Msh6	Cluster2
Lrrc28	Cluster2
Slc15a5	Cluster2
Ppip5k2	Cluster2
Map2k4	Cluster2
Gm13084	Cluster2
Cfap97	Cluster2
Ndufab1	Cluster2
Bmp15	Cluster2
Ndufaf4	Cluster2
Pls1	Cluster2
Pkd2l2	Cluster2
6030458C11Rik	Cluster2
Xlr4c	Cluster2
Fbxo43	Cluster2
Tnfaip8	Cluster2
Eed	Cluster2
Heca	Cluster2
Xlr4b	Cluster2
Tmtc1	Cluster2
Picalm	Cluster2
Zfp212	Cluster2
Clvs2	Cluster2
Siah2	Cluster2
Plk4	Cluster2
Klhl8	Cluster2
Dazl	Cluster2
Gm13269	Cluster2
Tbc1d19	Cluster2
Bnc1	Cluster2
Gm6367	Cluster2
Mapre1	Cluster2
Gm13023	Cluster2
Psenen	Cluster2
Fbxo28	Cluster2
Gyg	Cluster2
Akap17b	Cluster2
Ppp3r1	Cluster2
Scml2	Cluster2
Magea10	Cluster2
Eef2k	Cluster2
Dennd4c	Cluster2
Nup88	Cluster2
3110001I22Rik	Cluster2
Slc9b1	Cluster2
Trim13	Cluster2
Lrrc40	Cluster2
Lsm10	Cluster2
Fam160a1	Cluster2
Ranbp9	Cluster2
Chfr	Cluster2
Fam199x	Cluster2
Gm6205	Cluster2
Apod	Cluster2
Rpe	Cluster2
AI987944	Cluster2
Ankrd44	Cluster2
Cnot6l	Cluster2
Ehd4	Cluster2
Olfr976	Cluster2
Ptprr	Cluster2
Melk	Cluster2
Smarca2	Cluster2
Tbl1xr1	Cluster2
Rictor	Cluster2
Nsdhl	Cluster2
Klhl13	Cluster2
Gm13089	Cluster2
Fam193a	Cluster2
Tpgs2	Cluster2
Myt1	Cluster2
Tfap2e	Cluster2
Ss18	Cluster2
Kdm7a	Cluster2
Gm47272	Cluster2
Qser1	Cluster2
Ipcef1	Cluster2
Macrod2	Cluster2
Phf7	Cluster2
Tmem230	Cluster2
Nlrp4e	Cluster2
Msl3	Cluster2
Fancc	Cluster2
Trip12	Cluster2
AW554918	Cluster2
Rbm7	Cluster2
Gm19784	Cluster2
Dclk2	Cluster2
Ttc37	Cluster2
Glis3	Cluster2
Ift80	Cluster2
Gng3	Cluster2
Ptbp2	Cluster2
Farsb	Cluster2
Tbx3os1	Cluster2
Bicd2	Cluster2
Nobox	Cluster2
Tmcc2	Cluster2
Lef1	Cluster2
Dbf4	Cluster2
Pak7	Cluster2
2010001K21Rik	Cluster2
Ttll11	Cluster2
Map9	Cluster2
C2cd5	Cluster2
Arntl2	Cluster2
Mtmr14	Cluster2
Ehf	Cluster2
Pan3	Cluster2
Dcp2	Cluster2
E330011O21Rik	Cluster2
Gm13103	Cluster2
Kpna7	Cluster2
Ampd3	Cluster2
Rb1	Cluster2
Shroom2	Cluster2
Foxo3	Cluster2
Setd4	Cluster2
Pld1	Cluster2
Gm20627	Cluster2
Elavl2	Cluster2
Gm17830	Cluster2
Abhd17b	Cluster2
4933432K03Rik	Cluster2
Ibtk	Cluster2
Uchl1os	Cluster2
Klhdc3	Cluster2
Sbf2	Cluster2
Ahnak	Cluster2
Glcci1	Cluster2
Cs	Cluster2
Ddhd1	Cluster2
Cttnbp2nl	Cluster2
Phf1	Cluster2
Bnc2	Cluster2
Gpr35	Cluster2
Mbtps2	Cluster2
Fmc1	Cluster2
Sfmbt1	Cluster2
Parl	Cluster2
Papss1	Cluster2
Rasa4	Cluster2
4930579D07Rik	Cluster2
Oosp2	Cluster2
Dcun1d1	Cluster2
Crk	Cluster2
Fndc3a	Cluster2
Igsf23	Cluster2
Mmadhc	Cluster2
Yipf6	Cluster2
Eif4e1b	Cluster2
Lcp2	Cluster2
Rassf5	Cluster2
Kif14	Cluster2
Hnmt	Cluster2
Mipep	Cluster2
Duxf3	Cluster2
Adss	Cluster2
Dusp7	Cluster2
Camkmt	Cluster2
Kbtbd7	Cluster2
Plce1	Cluster2
Fam229b	Cluster2
Aldh9a1	Cluster2
C87977	Cluster2
Nlrp14	Cluster2
Rims1	Cluster2
Uba3	Cluster2
Abhd4	Cluster2
Dync1i2	Cluster2
Lama4	Cluster2
Gm11924	Cluster2
Gpr1	Cluster2
Lypd3	Cluster2
Nckap5	Cluster2
Fbxl5	Cluster2
Asz1	Cluster2
Gm20362	Cluster2
Srpk2	Cluster2
Akap12	Cluster2
Wdr1	Cluster2
Hist2h2aa2	Cluster2
Chmp3	Cluster2
Aknad1	Cluster2
Klhdc1	Cluster2
Lyplal1	Cluster2
Mpped1	Cluster2
Olah	Cluster2
Zfp57	Cluster2
Farp1	Cluster2
Apoo	Cluster2
Tcf7	Cluster2
Pdzph1	Cluster2
Stx12	Cluster2
Enox1	Cluster2
Gm14664	Cluster2
AA792892	Cluster2
Car10	Cluster2
Rapgef4	Cluster2
Ralyl	Cluster2
Gkap1	Cluster2
Mthfd2	Cluster2
Enpp5	Cluster2
Slco3a1	Cluster2
Sdcbp	Cluster2
Gnb4	Cluster2
Ywhag	Cluster2
Senp1	Cluster2
Mllt3	Cluster2
Zkscan6	Cluster2
Gstm5	Cluster2
Cpeb1	Cluster2
Lnx2	Cluster2
Rab32	Cluster2
Sec22a	Cluster2
Kdm1b	Cluster2
Tpd52	Cluster2
C87198	Cluster2
Pias1	Cluster2
Ep400	Cluster2
Atp2a2	Cluster2
Nanos2	Cluster2
Abhd18	Cluster2
Rab3gap2	Cluster2
Sema5a	Cluster2
1700018B24Rik	Cluster2
Adk	Cluster2
Izumo1r	Cluster2
AY512915	Cluster2
Nlrp4a	Cluster2
1700030N03Rik	Cluster2
Lipt1	Cluster2
Fpgs	Cluster2
Sytl4	Cluster2
Sec22b	Cluster2
Stk32b	Cluster2
Ninj2	Cluster2
Btbd2	Cluster2
Htr5a	Cluster2
Cpne9	Cluster2
Znfx1	Cluster2
Yeats4	Cluster2
Slc25a15	Cluster2
Acd	Cluster2
Tent5c	Cluster2
Gm31834	Cluster2
Car9	Cluster2
Rab21	Cluster2
4930500H12Rik	Cluster2
Gda	Cluster2
Fpgt	Cluster2
Nup153	Cluster2
Gm15561	Cluster2
Cd36	Cluster2
Rmi1	Cluster2
Gm31717	Cluster2
Trp63	Cluster2
Clint1	Cluster2
Vmn1r112	Cluster2
B020011L13Rik	Cluster2
Gm43348	Cluster2
Il7	Cluster2
Gng12	Cluster2
Cep41	Cluster2
BC023719	Cluster2
Rnf38	Cluster2
Epb41l5	Cluster2
Rnf185	Cluster2
Wdr26	Cluster2
Tdrd12	Cluster2
Kat7	Cluster2
Prr5l	Cluster2
Chd4	Cluster2
Cfap300	Cluster2
Lzts1	Cluster2
Ncoa2	Cluster2
Rgs17	Cluster2
Pate14	Cluster2
Ildr1	Cluster2
Gm47877	Cluster2
Efcab14	Cluster2
Etv1	Cluster2
Tm2d1	Cluster2
Cep83	Cluster2
Lmbr1	Cluster2
Brdt	Cluster2
Dcaf7	Cluster2
1700001L05Rik	Cluster2
Pou4f1	Cluster2
Csmd3	Cluster2
Trim44	Cluster2
Polb	Cluster2
E230016K23Rik	Cluster2
Krt88	Cluster2
Iglc3	Cluster2
E330010L02Rik	Cluster2
Trappc3l	Cluster2
Gm15496	Cluster2
Gm29483	Cluster2
Tdp1	Cluster2
Arntl	Cluster2
Slc4a8	Cluster2
Mapre2	Cluster2
Naa30	Cluster2
Gm48775	Cluster2
Slc35a5	Cluster2
Myo1e	Cluster2
Rps6ka3	Cluster2
D7Ertd443e	Cluster2
Mff	Cluster2
1700049E17Rik1	Cluster2
Rgn	Cluster2
Zfp943	Cluster2
Mrps33	Cluster2
Cd7	Cluster2
C87487	Cluster2
Gm47847	Cluster2
Gm14216	Cluster2
Hsdl2	Cluster2
Bach2	Cluster2
Hpcal1	Cluster2
4930451I11Rik	Cluster2
Cfap53	Cluster2
E330012B07Rik	Cluster2
Gm34045	Cluster2
Mctp2	Cluster2
Phc2	Cluster2
Rundc3b	Cluster2
Spats2	Cluster2
Gm30725	Cluster2
Scg3	Cluster2
Iqgap2	Cluster2
Chst7	Cluster2
Cbfa2t3	Cluster2
Gna14	Cluster2
Samd10	Cluster2
Wrn	Cluster2
Ehbp1	Cluster2
Peak1	Cluster2
Cmtr2	Cluster2
Hook1	Cluster2
Hsd3b7	Cluster2
Cbx2	Cluster2
Maea	Cluster2
Lhx8	Cluster2
Gm34816	Cluster2
Nav2	Cluster2
Ifit1bl2	Cluster2
Rdh11	Cluster2
Gm14820	Cluster2
Rtl8b	Cluster2
Rubcnl	Cluster2
Gm47448	Cluster2
Gm7145	Cluster2
Trappc9	Cluster2
Arhgef11	Cluster2
Dbndd1	Cluster2
Armc10	Cluster2
Gm16497	Cluster2
Calr4	Cluster2
Agps	Cluster2
Gm8075	Cluster2
Mcc	Cluster2
Wdr76	Cluster2
Pla2g4c	Cluster2
Usp3	Cluster2
Pik3cd	Cluster2
Pdzd2	Cluster2
Mmp2	Cluster2
Pnpla8	Cluster2
Wdr82	Cluster2
Limd1	Cluster2
Gm15941	Cluster2
Insm1	Cluster2
Gm38093	Cluster2
Stk3	Cluster2
Evl	Cluster2
Eya1	Cluster2
Cd300lf	Cluster2
Rtl8a	Cluster2
Tti1	Cluster2
Gm1587	Cluster2
Mtus2	Cluster2
Icosl	Cluster2
Gzf1	Cluster2
Map3k21	Cluster2
Htra4	Cluster2
Tafa4	Cluster2
4933417E11Rik	Cluster2
Gm13031	Cluster2
Gm45304	Cluster2
Togaram1	Cluster2
Gnrh1	Cluster2
Arf1	Cluster2
Gm48957	Cluster2
Gm48893	Cluster2
Cnot4	Cluster2
Nfil3	Cluster2
Gm20356	Cluster2
Myo10	Cluster2
Gm22000	Cluster2
Memo1	Cluster2
Mapk8	Cluster2
Rnf220	Cluster2
Copa	Cluster2
Gm36307	Cluster2
Iglj3	Cluster2
Lsp1	Cluster2
Ythdf3	Cluster2
Osbpl8	Cluster2
Zfp654	Cluster2
Rps6ka6	Cluster2
Il1r1	Cluster2
Rfx5	Cluster2
Fam161a	Cluster2
Lmo3	Cluster2
Lingo2	Cluster2
Paip1	Cluster2
Cdk20	Cluster2
Mtmr7	Cluster2
Zbtb46	Cluster2
Hsf2bp	Cluster2
A830008E24Rik	Cluster2
Rsph3b	Cluster2
Rnf5	Cluster2
Gm47432	Cluster2
Gm10226	Cluster2
Slc7a2	Cluster2
Fiz1	Cluster2
3110040M04Rik	Cluster2
Strn	Cluster2
Gm47350	Cluster2
Adcy5	Cluster2
Gpr68	Cluster2
Efcab6	Cluster2
R3hdm4	Cluster2
Daam1	Cluster2
Sgcd	Cluster2
Cpb2	Cluster2
Nek7	Cluster2
Ccne2	Cluster2
4933408N05Rik	Cluster2
Myoz3	Cluster2
Tubb2a	Cluster2
Polm	Cluster2
Hspa4l	Cluster2
Pik3r1	Cluster2
Eif2ak4	Cluster2
Tram1	Cluster2
Arid5b	Cluster2
Akap6	Cluster2
Lbx1	Cluster2
Dnm3	Cluster2
Gm29999	Cluster2
Gm43269	Cluster2
Xlr4a	Cluster2
Tnks	Cluster2
Gpx6	Cluster2
Nrsn1	Cluster2
Qk	Cluster2
Pcgf6	Cluster2
Prkar2b	Cluster2
Coro2b	Cluster2
Ccdc105	Cluster2
Prickle1	Cluster2
Lcmt1	Cluster2
Egfr	Cluster2
Tmem182	Cluster2
Gm43303	Cluster2
Gm36241	Cluster2
Fa2h	Cluster2
Rps6ka5	Cluster2
Ccdc50	Cluster2
Gm15691	Cluster2
Vps13a	Cluster2
Tcf20	Cluster2
Gm36480	Cluster2
Rit2	Cluster2
Fam110c	Cluster2
Myocos	Cluster2
Rab2a	Cluster2
Tcte2	Cluster2
Oas1c	Cluster2
AU021063	Cluster2
Vrtn	Cluster2
Rasgef1b	Cluster2
Mgat4c	Cluster2
Erich5	Cluster2
Itpk1	Cluster2
Ighg3	Cluster2
Klhl28	Cluster2
Bcar3	Cluster2
Gm49755	Cluster2
Spry1	Cluster2
Gm13822	Cluster2
Fam122b	Cluster2
Sorbs2	Cluster2
Tspyl4	Cluster2
Krt84	Cluster2
Plxna4	Cluster2
Fbxo40	Cluster2
Tdrd1	Cluster2
Aig1	Cluster2
Fate1	Cluster2
Gm3924	Cluster2
Fbxw26	Cluster2
Prelp	Cluster2
Mospd2	Cluster2
Etl4	Cluster2
Dph6	Cluster2
BC002059	Cluster2
Dusp18	Cluster2
Slc6a9	Cluster2
Erc2	Cluster2
Scel	Cluster2
5730403I07Rik	Cluster2
Pramef20	Cluster2
AC142100.1	Cluster2
Copz2	Cluster2
Apba1	Cluster2
Gm3143	Cluster2
Gm527	Cluster2
2610001J05Rik	Cluster2
Msrb3	Cluster2
Zfp385a	Cluster2
Gm15507	Cluster2
Gm36431	Cluster2
4930558C23Rik	Cluster2
Gnai1	Cluster2
Pan2	Cluster2
Gm13180	Cluster2
Gm19299	Cluster2
Vwc2	Cluster2
Nr6a1	Cluster2
Olfm1	Cluster2
Mrpl48	Cluster2
Ywhaz	Cluster2
Pnrc1	Cluster2
Scyl2	Cluster2
Bhlhe40	Cluster2
Cntnap1	Cluster2
Zfr	Cluster2
Trp53inp2	Cluster2
Rab3b	Cluster2
Zfp449	Cluster2
Spocd1	Cluster2
Spg20	Cluster2
Tex26	Cluster2
Akap9	Cluster2
Naa11	Cluster2
Rph3al	Cluster2
Serpinb12	Cluster2
Tmem14a	Cluster2
Gm29016	Cluster2
Dpys	Cluster2
Rapgef5	Cluster2
Txndc2	Cluster2
Sh3rf1	Cluster2
Gm20765	Cluster2
Camsap2	Cluster2
Nlgn1	Cluster2
Selp	Cluster2
Cfap47	Cluster2
Prdx2	Cluster2
Gm4566	Cluster2
Plekhg1	Cluster2
Uckl1	Cluster2
Ccser1	Cluster2
Glis1	Cluster2
Nckap1	Cluster2
Gm44196	Cluster2
Il10rb	Cluster2
Pde6d	Cluster2
Grip1os3	Cluster2
Aven	Cluster2
Smco4	Cluster2
C430002N11Rik	Cluster2
BB557941	Cluster2
Midn	Cluster2
Grina	Cluster2
Cdh20	Cluster2
2500002B13Rik	Cluster2
Rras2	Cluster2
Asgr2	Cluster2
Eps8l3	Cluster2
Psmf1	Cluster2
Cdc27	Cluster2
Musk	Cluster2
Sdha	Cluster2
Rnf169	Cluster2
Rassf1	Cluster2
Bet1	Cluster2
Gm34933	Cluster2
Opalin	Cluster2
Sebox	Cluster2
Nudcd3	Cluster2
Itga8	Cluster2
Cox6a2	Cluster2
Gm11827	Cluster2
Lrrcc1	Cluster2
Mb21d2	Cluster2
Sult1d1	Cluster2
Gm44621	Cluster2
Gm40617	Cluster2
Gmpr	Cluster2
Chp1	Cluster2
Mpp5	Cluster2
Zfp383	Cluster2
Gm42880	Cluster2
Rab18	Cluster2
Gm48704	Cluster2
Cage1	Cluster2
Fam149b	Cluster2
Adhfe1	Cluster2
Pde1c	Cluster2
Arxes1	Cluster2
Zbtb33	Cluster2
Cntn6	Cluster2
Sh3rf2	Cluster2
Atg4a	Cluster2
Tox3	Cluster2
Myo6	Cluster2
Gfra4	Cluster2
Dnm1l	Cluster2
Gm17197	Cluster2
Phf6	Cluster2
Ano10	Cluster2
Gm815	Cluster2
Lhpp	Cluster2
Lca5	Cluster2
Hist1h4c	Cluster2
Pdlim2	Cluster2
2810002D19Rik	Cluster2
Samd7	Cluster2
Ceacam20	Cluster2
Zfp111	Cluster2
Slc26a9	Cluster2
Eya4	Cluster2
1300002E11Rik	Cluster2
Cccd201	Cluster2
Ccdc158	Cluster2
Gtf2ird1	Cluster2
Tmem106c	Cluster2
Slc30a3	Cluster2
Acot3	Cluster2
Gabra3	Cluster2
Pdzk1	Cluster2
Rgs12	Cluster2
Ahr	Cluster2
Stat6	Cluster2
Mrtfb	Cluster2
Clip4	Cluster2
Zfp560	Cluster2
Anks4b	Cluster2
Adgrl2	Cluster2
Gm48877	Cluster2
Gm20646	Cluster2
Rab8b	Cluster2
Rnf19b	Cluster2
Gm43950	Cluster2
Arid1b	Cluster2
Lratd1	Cluster2
Gm15767	Cluster2
Zfp946	Cluster2
Gramd1c	Cluster2
Gm42952	Cluster2
Shoc1	Cluster2
Gm35330	Cluster2
Fbp1	Cluster2
Trim30a	Cluster2
Il2rb	Cluster2
Kbtbd8os	Cluster2
Zfp750	Cluster2
Ntpcr	Cluster2
Atxn1	Cluster2
Casp8	Cluster2
Bcas1	Cluster2
Gm43305	Cluster2
Gm47561	Cluster2
Gm11426	Cluster2
Efna5	Cluster2
Gm16249	Cluster2
Oas1f	Cluster2
Zfp951	Cluster2
Fcgbp	Cluster2
Lonrf1	Cluster2
Il23r	Cluster2
Rbl1	Cluster2
Plek	Cluster2
Gm34586	Cluster2
Pik3r3	Cluster2
9430021M05Rik	Cluster2
Zc3h7b	Cluster2
Cast	Cluster2
Epha3	Cluster2
Ina	Cluster2
Necab2	Cluster2
Gm6602	Cluster2
Aldh18a1	Cluster2
Grin2b	Cluster2
Tll1	Cluster2
Nr2e1	Cluster2
Lrriq3	Cluster2
Idi1	Cluster2
2610316D01Rik	Cluster2
Gm8947	Cluster2
Brd7	Cluster2
Ttc6	Cluster2
Hibadh	Cluster2
Gm13346	Cluster2
Rsbn1	Cluster2
Sash1	Cluster2
Tspyl1	Cluster2
Pthlh	Cluster2
Olfr1416	Cluster2
Mrc1	Cluster2
Bag4	Cluster2
Gm44796	Cluster2
Fcho1	Cluster2
Nubpl	Cluster2
Gm48510	Cluster2
Gab2	Cluster2
Echdc1	Cluster2
Sugct	Cluster2
Apbb1	Cluster2
Myh11	Cluster2
Gm6763	Cluster2
Dpp10	Cluster2
Mast4	Cluster2
Phlpp2	Cluster2
Fetub	Cluster2
Patl1	Cluster2
Gm30159	Cluster2
4930579H20Rik	Cluster2
Gm45587	Cluster2
Clec12a	Cluster2
Exoc4	Cluster2
Inpp5b	Cluster2
Sec16b	Cluster2
Myo5a	Cluster2
Triqk	Cluster2
Gm8764	Cluster2
Deptor	Cluster2
Lin28a	Cluster2
Atrnl1	Cluster2
Gm20125	Cluster2
Gm10378	Cluster2
Gm19583	Cluster2
Stxbp4	Cluster2
Golph3l	Cluster2
Arfgef3	Cluster2
Fam217a	Cluster2
Lbp	Cluster2
Sh2d6	Cluster2
Crybg1	Cluster2
Gm10248	Cluster2
Zfp575	Cluster2
Tmc5	Cluster2
Prrg1	Cluster2
Tgfb3	Cluster2
4930593A02Rik	Cluster2
Unc13c	Cluster2
Gm4961	Cluster2
B3gat2	Cluster2
Zfp109	Cluster2
Sox8	Cluster2
Zfp46	Cluster2
Acsl1	Cluster2
Hnrnpa3	Cluster2
Ablim1	Cluster2
Mynn	Cluster2
Cyp2f2	Cluster2
Gm47456	Cluster2
Fyb2	Cluster2
Syt16	Cluster2
Psd3	Cluster2
Gm15446	Cluster2
Axin2	Cluster2
Kbtbd6	Cluster2
Gm14552	Cluster2
Pcdh9	Cluster2
1700116B05Rik	Cluster2
Glrx5	Cluster2
Dpysl3	Cluster2
Gm10637	Cluster2
Kansl1l	Cluster2
Epb41l4a	Cluster2
Ppp1r9b	Cluster2
Tox	Cluster2
Nsun3	Cluster2
Plxnb1	Cluster2
Aplf	Cluster2
Anks1b	Cluster2
Cacna1d	Cluster2
Ramp3	Cluster2
Ss18l1	Cluster2
Ccdc3	Cluster2
Dlat	Cluster2
Stxbp6	Cluster2
Trim15	Cluster2
Cntn1	Cluster2
Zmat4	Cluster2
Itgb3	Cluster2
2010309G21Rik	Cluster2
Tmem255b	Cluster2
Gpr63	Cluster2
AC164084.1	Cluster2
Vmn2r51	Cluster2
Zfp229	Cluster2
Gm45901	Cluster2
Dpy19l1	Cluster2
1700018B08Rik	Cluster2
Gm14004	Cluster2
Ccdc170	Cluster2
Adm2	Cluster2
[truncated: 1,868 more rows]

## Sheet: stage specific isoform
Raw PB ID	Gene name	IsoformID	Isoform type by SQANTI3	Cluster
PB.65239.5	Nlrp4b	Nlrp4b-FL-5	FSM	Cluster1
PB.8164.1	Nup37	Nup37-FL-1	FSM	Cluster1
PB.38237.9	Oosp1	Oosp1-S-9	FSM	Cluster1
PB.56632.6	Tmem128	Tmem128-FL-6	FSM	Cluster1
PB.10817.8	Pttg1	Pttg1-FL-8	FSM	Cluster1
PB.62242.16	Ggct	Ggct-FL-16	FSM	Cluster1
PB.11283.1	Ccdc69	Ccdc69-FL-1	FSM	Cluster1
PB.60941.1	Rpa3	Rpa3-FL-1	FSM	Cluster1
PB.48058.5	Cks1b	Cks1b-FL-5	FSM	Cluster1
PB.31638.77	Sft2d1	Sft2d1-FL-77	FSM	Cluster1
PB.62444.1	Mad2l1	Mad2l1-FL-1	FSM	Cluster1
PB.25648.244	Brix1	Brix1-S-244	FSM	Cluster1
PB.932.5	Unc50	Unc50-FL-5	FSM	Cluster1
PB.68691.1	Lmo1	Lmo1-FL-1	FSM	Cluster1
PB.63042.52	Snrnp27	Snrnp27-FL-52	FSM	Cluster1
PB.17636.4	Ift43	Ift43-FL-4	FSM	Cluster1
PB.22648.1	Nkiras1	Nkiras1-FL-1	FSM	Cluster1
PB.21865.59	Cenph	Cenph-S-59	FSM	Cluster1
PB.16833.32	Lrr1	Lrr1-FL-32	FSM	Cluster1
PB.65203.5	Aurkc	Aurkc-FL-5	FSM	Cluster1
PB.18458.126	Zfyve21	Zfyve21-S-126	FSM	Cluster1
PB.18137.51	Tcl1b2	Tcl1b2-FL-51	FSM	Cluster1
PB.18137.631	Tcl1b4	Tcl1b4-FL-631	FSM	Cluster1
PB.3831.26	Rgs2	Rgs2-FL-26	FSM	Cluster1
PB.6169.3	Trmt11	Trmt11-FL-3	FSM	Cluster1
PB.76995.28	Omt2b	Omt2b-FL-28	FSM	Cluster1
PB.19156.2	Stard3nl	Stard3nl-FL-2	FSM	Cluster1
PB.63789.658	H1foo	H1foo-FL-658	ISM	Cluster1
PB.63789.12	H1foo	H1foo-FL-12	FSM	Cluster1
PB.75736.1	Timm8b	Timm8b-S-1	FSM	Cluster1
PB.47207.4	Commd2	Commd2-FL-4	FSM	Cluster1
PB.42461.50	Nup35	Nup35-FL-50	FSM	Cluster1
PB.40447.2	Commd3	Commd3-S-2	FSM	Cluster1
PB.64411.16	Magohb	Magohb-FL-16	FSM	Cluster1
PB.62242.21	Ggct	Ggct-S-21	FSM	Cluster1
PB.932.9	Unc50	Unc50-FL-9	FSM	Cluster1
PB.76996.5	Omt2a	Omt2a-FL-5	FSM	Cluster1
PB.78078.1084	Fbxw22	Fbxw22-FL-1084	FSM	Cluster1
PB.65130.3	Gm5065	Gm5065-FL-3	NIC	Cluster1
PB.16833.11	Lrr1	Lrr1-FL-11	NNC	Cluster1
PB.71587.10	Neil3	Neil3-FL-10	NIC	Cluster1
PB.57413.7	Srd5a3	Srd5a3-FL-7	FSM	Cluster1
PB.78078.279	Fbxw14	Fbxw14-FL-279	FSM	Cluster1
PB.39490.2	Fbxw4	Fbxw4-FL-2	FSM	Cluster1
PB.18503.1	Siva1	Siva1-FL-1	FSM	Cluster1
PB.43053.1	Immp1l	Immp1l-FL-1	FSM	Cluster1
PB.11637.1	B9d1	B9d1-FL-1	FSM	Cluster1
PB.17628.5	Erg28	Erg28-S-5	FSM	Cluster1
PB.5728.9	Vta1	Vta1-FL-9	FSM	Cluster1
PB.667.31	4931428L18Rik	4931428L18Rik-FL-31	FSM	Cluster1
PB.57084.61	Smim14	Smim14-FL-61	FSM	Cluster1
PB.37664.1	Cdk2ap2	Cdk2ap2-FL-1	FSM	Cluster1
PB.73755.3	Hsbp1	Hsbp1-S-3	FSM	Cluster1
PB.6767.2	Asf1a	Asf1a-FL-2	FSM	Cluster1
PB.21057.12	Med10	Med10-S-12	FSM	Cluster1
PB.17722.19	Ahsa1	Ahsa1-S-19	NIC	Cluster1
PB.63789.16	H1foo	H1foo-FL-16	NIC	Cluster1
PB.73029.1	Nae1	Nae1-FL-1	FSM	Cluster1
PB.69417.7	Bcl7c	Bcl7c-FL-7	ISM	Cluster1
PB.65121.81	Rfpl4	Rfpl4-FL-81	FSM	Cluster1
PB.49630.43	Lamtor3	Lamtor3-FL-43	FSM	Cluster1
PB.19569.2	Gm11381	Gm11381-S-2	NNC	Cluster1
PB.71587.9	Neil3	Neil3-FL-9	NIC	Cluster1
PB.44219.2	Snrpb2	Snrpb2-FL-2	FSM	Cluster1
PB.18137.201	Tcl1b1	Tcl1b1-FL-201	FSM	Cluster1
PB.55976.1	Rheb	Rheb-FL-1	FSM	Cluster1
PB.37664.54	Cdk2ap2	Cdk2ap2-FL-54	FSM	Cluster1
PB.26542.2	Med30	Med30-FL-2	FSM	Cluster1
PB.62242.19	Ggct	Ggct-S-19	FSM	Cluster1
PB.61896.30	Cul1	Cul1-S-30	NIC	Cluster1
PB.51317.1	Sec61b	Sec61b-S-1	FSM	Cluster1
PB.44351.4	Nxt1	Nxt1-FL-4	FSM	Cluster1
PB.4493.7	Mgst3	Mgst3-S-7	ISM	Cluster1
PB.43124.9	Ccdc34	Ccdc34-S-9	FSM	Cluster1
PB.42461.128	Nup35	Nup35-FL-128	FSM	Cluster1
PB.20139.2	Ninj1	Ninj1-FL-2	FSM	Cluster1
PB.67492.1	Tm2d3	Tm2d3-S-1	FSM	Cluster1
PB.18141.10	Tcl1	Tcl1-S-10	FSM	Cluster1
PB.34476.2	Dpy30	Dpy30-FL-2	FSM	Cluster1
PB.10306.11	Mdh1	Mdh1-FL-11	FSM	Cluster1
PB.49572.84	Ube2d3	Ube2d3-FL-84	FSM	Cluster1
PB.62862.2	Dguok	Dguok-FL-2	FSM	Cluster1
PB.38237.133	Oosp1	Oosp1-S-133	FSM	Cluster1
PB.11876.7	Tmem107	Tmem107-FL-7	FSM	Cluster1
PB.56420.48	Slbp	Slbp-FL-48	FSM	Cluster1
PB.387.3	Gm28784	Gm28784-S-3	NIC	Cluster1
PB.76637.50	Gtf2a2	Gtf2a2-FL-50	FSM	Cluster1
PB.43301.279	Bub1b	Bub1b-S-279	ISM	Cluster1
PB.30668.5	Arl6	Arl6-FL-5	FSM	Cluster1
PB.75788.44	Arhgap20os	Arhgap20os-S-44	ISM	Cluster1
PB.73739.23	Mphosph6	Mphosph6-FL-23	FSM	Cluster1
PB.40936.41	Med27	Med27-FL-41	NIC	Cluster1
PB.44012.93	Pcna	Pcna-FL-93	FSM	Cluster1
PB.31237.1	Smim11	Smim11-S-1	FSM	Cluster1
PB.19569.4	Gm11381	Gm11381-S-4	NNC	Cluster1
PB.73850.1	1190005I06Rik	1190005I06Rik-S-1	FSM	Cluster1
PB.82037.2	Rbbp7	Rbbp7-FL-2	FSM	Cluster1
PB.59783.8	Abhd11	Abhd11-FL-8	FSM	Cluster1
PB.62125.6	Skap2	Skap2-FL-6	FSM	Cluster1
PB.9120.2	Llph	Llph-FL-2	FSM	Cluster1
PB.58918.53	Tesc	Tesc-FL-53	NIC	Cluster1
PB.43536.3	Serf2	Serf2-FL-3	FSM	Cluster1
PB.11178.6	Zcchc10	Zcchc10-FL-6	FSM	Cluster1
PB.50930.21	Smu1	Smu1-S-21	ISM	Cluster1
PB.76888.1	Bcl2l10	Bcl2l10-FL-1	FSM	Cluster1
PB.26425.6	Eny2	Eny2-S-6	FSM	Cluster1
PB.45537.65	Pfdn4	Pfdn4-S-65	FSM	Cluster1
PB.24547.53	Gm49164	Gm49164-S-53	FSM	Cluster1
PB.18141.6	Tcl1	Tcl1-FL-6	FSM	Cluster1
PB.11283.3	Ccdc69	Ccdc69-FL-3	NNC	Cluster1
PB.62242.62	Ggct	Ggct-FL-62	FSM	Cluster1
PB.63107.72	Hmces	Hmces-FL-72	FSM	Cluster1
PB.75788.47	Arhgap20os	Arhgap20os-S-47	FSM	Cluster1
PB.949.3	Mitd1	Mitd1-FL-3	FSM	Cluster1
PB.42729.8	Ddb2	Ddb2-FL-8	NIC	Cluster1
PB.7094.6	Srgn	Srgn-FL-6	FSM	Cluster1
PB.66535.94	Pdcd2l	Pdcd2l-FL-94	FSM	Cluster1
PB.59393.12	Zfp664	Zfp664-S-12	NNC	Cluster1
PB.44219.22	Snrpb2	Snrpb2-FL-22	FSM	Cluster1
PB.61513.22	Bpgm	Bpgm-FL-22	FSM	Cluster1
PB.67911.10	Sec11a	Sec11a-FL-10	FSM	Cluster1
PB.7000.1	Pcbd1	Pcbd1-FL-1	FSM	Cluster1
PB.21492.1	Cmya5	Cmya5-S-1	ISM	Cluster1
PB.21865.10	Mrps36	Mrps36-FL-10	FSM	Cluster1
PB.18141.3	Tcl1	Tcl1-FL-3	FSM	Cluster1
PB.66058.142	Nlrp9c	Nlrp9c-FL-142	FSM	Cluster1
PB.43301.267	Bub1b	Bub1b-S-267	ISM	Cluster1
PB.30794.6	D16Ertd519e	D16Ertd519e-S-6	FSM	Cluster1
PB.36610.42	C330018D20Rik	C330018D20Rik-S-42	NNC	Cluster1
PB.10770.5	Mat2b	Mat2b-FL-5	FSM	Cluster1
PB.43771.11	Stard7	Stard7-FL-11	FSM	Cluster1
PB.30624.1	Nit2	Nit2-S-1	FSM	Cluster1
PB.45537.161	Pfdn4	Pfdn4-S-161	ISM	Cluster1
PB.10770.2	Mat2b	Mat2b-FL-2	FSM	Cluster1
PB.55976.11	Rheb	Rheb-S-11	NNC	Cluster1
PB.45537.2	Pfdn4	Pfdn4-FL-2	FSM	Cluster1
PB.1924.9	Pecr	Pecr-FL-9	NIC	Cluster1
PB.22258.13	Gm47913	Gm47913-S-13	FSM	Cluster1
PB.33230.14	2310061I04Rik	2310061I04Rik-FL-14	FSM	Cluster1
PB.65121.82	Rfpl4	Rfpl4-FL-82	NIC	Cluster1
PB.65121.80	Rfpl4	Rfpl4-FL-80	FSM	Cluster1
PB.76888.2	Bcl2l10	Bcl2l10-FL-2	FSM	Cluster1
PB.53484.101	Ago3	Ago3-FL-101	NIC	Cluster1
PB.932.2	Unc50	Unc50-S-2	NNC	Cluster1
PB.52600.1	Tmem59	Tmem59-FL-1	FSM	Cluster1
PB.34207.60	Ankrd12	Ankrd12-FL-60	FSM	Cluster1
PB.2210.3	Serpine2	Serpine2-S-3	FSM	Cluster1
PB.12349.12	Ywhae	Ywhae-FL-12	FSM	Cluster1
PB.21057.35	Med10	Med10-FL-35	FSM	Cluster1
PB.38237.8	Oosp1	Oosp1-FL-8	FSM	Cluster1
PB.78639.2	1110059G10Rik	1110059G10Rik-FL-2	FSM	Cluster1
PB.7836.1	Oaz1	Oaz1-S-1	NIC	Cluster1
PB.72540.14	4921524J17Rik	4921524J17Rik-FL-14	FSM	Cluster1
PB.52119.6	C87499	C87499-FL-6	ISM	Cluster1
PB.44.139	Atp6v1h	Atp6v1h-FL-139	NNC	Cluster1
PB.1398.3	Coq10b	Coq10b-S-3	FSM	Cluster1
PB.76995.22	Omt2b	Omt2b-FL-22	FSM	Cluster1
PB.55860.3	Orc5	Orc5-FL-3	FSM	Cluster1
PB.35720.1	Polr2d	Polr2d-S-1	FSM	Cluster1
PB.54725.25	Oog3	Oog3-FL-25	FSM	Cluster1
PB.40602.39	Tbpl2	Tbpl2-S-39	NNC	Cluster1
PB.65121.7	Rfpl4	Rfpl4-FL-7	FSM	Cluster1
PB.51225.3	Exosc3	Exosc3-FL-3	FSM	Cluster1
PB.80128.25	Vma21	Vma21-FL-25	FSM	Cluster1
PB.11283.10	Ccdc69	Ccdc69-S-10	ISM	Cluster1
PB.80335.7	Cmc4	Cmc4-S-7	NIC	Cluster1
PB.3345.3	Fam72a	Fam72a-FL-3	FSM	Cluster1
PB.52925.15	Prdx1	Prdx1-FL-15	FSM	Cluster1
PB.49747.2	Gtf2b	Gtf2b-FL-2	FSM	Cluster1
PB.78078.1085	Fbxw22	Fbxw22-FL-1085	FSM	Cluster1
PB.59260.1	Gm15751	Gm15751-S-1	NNC	Cluster1
PB.73755.5	Hsbp1	Hsbp1-S-5	FSM	Cluster1
PB.82096.22	Siah1b	Siah1b-FL-22	FSM	Cluster1
PB.7960.2	Zfp873	Zfp873-FL-2	FSM	Cluster1
PB.25692.13	Sub1	Sub1-S-13	FSM	Cluster1
PB.24132.8	Ebpl	Ebpl-FL-8	FSM	Cluster1
PB.40936.156	Med27	Med27-FL-156	FSM	Cluster1
PB.10817.9	Pttg1	Pttg1-FL-9	NNC	Cluster1
PB.24677.27	Ccdc122	Ccdc122-S-27	FSM	Cluster1
PB.45537.75	Pfdn4	Pfdn4-S-75	FSM	Cluster1
PB.50930.16	Smu1	Smu1-FL-16	FSM	Cluster1
PB.3147.98	3110009E18Rik	3110009E18Rik-S-98	NNC	Cluster1
PB.23817.5	Haus4	Haus4-FL-5	FSM	Cluster1
PB.62825.81	Pole4	Pole4-FL-81	FSM	Cluster1
PB.77529.11	7420426K07Rik	7420426K07Rik-FL-11	FSM	Cluster1
PB.72395.4	Asf1b	Asf1b-FL-4	FSM	Cluster1
PB.31237.76	Smim11	Smim11-S-76	NNC	Cluster1
PB.73674.1	Cenpn	Cenpn-FL-1	FSM	Cluster1
PB.43301.261	Bub1b	Bub1b-S-261	ISM	Cluster1
PB.72766.37	Lpcat2	Lpcat2-S-37	NNC	Cluster1
PB.10770.6	Mat2b	Mat2b-S-6	ISM	Cluster1
PB.10770.7	Mat2b	Mat2b-FL-7	NIC	Cluster1
PB.42679.43	Fnbp4	Fnbp4-FL-43	NNC	Cluster1
PB.34118.9	Fbxl17	Fbxl17-S-9	NNC	Cluster1
PB.49573.32	Cisd2	Cisd2-S-32	FSM	Cluster1
PB.75772.36	Btg4	Btg4-FL-36	NNC	Cluster1
PB.38829.10	Mbl2	Mbl2-FL-10	NNC	Cluster1
PB.74746.38	Ubl5	Ubl5-S-38	FSM	Cluster1
PB.38237.4	Oosp1	Oosp1-S-4	FSM	Cluster1
PB.74934.38	Anln	Anln-S-38	NNC	Cluster1
PB.38237.143	Oosp1	Oosp1-FL-143	FSM	Cluster1
PB.71626.1	Fbxo8	Fbxo8-FL-1	FSM	Cluster1
PB.39176.3	Pdlim1	Pdlim1-FL-3	FSM	Cluster1
PB.7094.3	Srgn	Srgn-FL-3	NIC	Cluster1
PB.38075.7	Slc3a2	Slc3a2-FL-7	NNC	Cluster1
PB.70453.8	Coprs	Coprs-S-8	FSM	Cluster1
PB.62833.48	Pcgf1	Pcgf1-FL-48	NIC	Cluster1
PB.78540.79	Ctnnb1	Ctnnb1-S-79	FSM	Cluster1
PB.61087.15	St7	St7-FL-15	NIC	Cluster1
PB.200.6	Prex2	Prex2-FL-6	FSM	Cluster1
PB.49397.10	Gm42650	Gm42650-S-10	FSM	Cluster1
PB.20278.15	Auh	Auh-FL-15	FSM	Cluster1
PB.45537.3	Pfdn4	Pfdn4-FL-3	FSM	Cluster1
PB.41077.5	Tor1a	Tor1a-FL-5	NNC	Cluster1
PB.33691.7	Taf8	Taf8-S-7	FSM	Cluster1
PB.43501.1	Ccndbp1	Ccndbp1-S-1	FSM	Cluster1
PB.7445.3	Pcdh15	Pcdh15-S-3	NNC	Cluster1
PB.67995.30	A530021J07Rik	A530021J07Rik-S-30	NNC	Cluster1
PB.61422.91	Cpa1	Cpa1-S-91	ISM	Cluster1
PB.22845.24	E330034G19Rik	E330034G19Rik-FL-24	NIC	Cluster1
PB.18141.1	Tcl1	Tcl1-FL-1	FSM	Cluster1
PB.23034.2	Selenok	Selenok-S-2	FSM	Cluster1
PB.51956.1	Lurap1l	Lurap1l-FL-1	FSM	Cluster1
PB.61907.21	Ezh2	Ezh2-S-21	ISM	Cluster1
PB.71224.1	Tusc3	Tusc3-FL-1	FSM	Cluster1
PB.21741.2	Tmem171	Tmem171-FL-2	NNC	Cluster1
PB.65203.2	Aurkc	Aurkc-FL-2	FSM	Cluster1
PB.42040.2	Phospho2	Phospho2-FL-2	FSM	Cluster1
PB.58041.2	Plac8	Plac8-FL-2	FSM	Cluster1
PB.51716.5	Cdc26	Cdc26-S-5	FSM	Cluster1
PB.44012.48	Tmem230	Tmem230-FL-48	FSM	Cluster1
PB.18137.205	Tcl1b1	Tcl1b1-FL-205	FSM	Cluster1
PB.24011.2	Cryl1	Cryl1-FL-2	FSM	Cluster1
PB.76878.2	Arpp19	Arpp19-S-2	FSM	Cluster1
PB.48880.4	Cept1	Cept1-FL-4	FSM	Cluster1
PB.52123.2	Klhl9	Klhl9-S-2	FSM	Cluster1
PB.69316.117	Hirip3	Hirip3-S-117	NIC	Cluster1
PB.70812.8	Lsm1	Lsm1-S-8	NIC	Cluster1
PB.20140.20	Susd3	Susd3-S-20	FSM	Cluster1
PB.667.23	4931428L18Rik	4931428L18Rik-FL-23	FSM	Cluster1
PB.63789.678	H1foo	H1foo-S-678	ISM	Cluster1
PB.21163.7	Pdcd6	Pdcd6-FL-7	FSM	Cluster1
PB.11283.7	Ccdc69	Ccdc69-FL-7	ISM	Cluster1
PB.43301.285	Bub1b	Bub1b-S-285	ISM	Cluster1
PB.18458.125	Zfyve21	Zfyve21-S-125	FSM	Cluster1
PB.6767.6	Asf1a	Asf1a-FL-6	FSM	Cluster1
PB.82037.503	Rbbp7	Rbbp7-S-503	ISM	Cluster1
PB.62825.28	Pole4	Pole4-FL-28	FSM	Cluster1
PB.24578.7	Gm15629	Gm15629-S-7	FSM	Cluster1
PB.61422.69	Cpa1	Cpa1-FL-69	NIC	Cluster1
PB.21419.2	Xrcc4	Xrcc4-FL-2	FSM	Cluster1
PB.78528.13	Gm47066	Gm47066-S-13	FSM	Cluster1
PB.48502.25	Cd160	Cd160-FL-25	FSM	Cluster1
PB.55820.72	Lrrc17	Lrrc17-S-72	ISM	Cluster1
PB.49572.19	Ube2d3	Ube2d3-FL-19	FSM	Cluster1
PB.14747.89	H3f3b	H3f3b-FL-89	FSM	Cluster1
PB.4893.47	Acbd3	Acbd3-S-47	ISM	Cluster1
PB.38236.94	Oosp3	Oosp3-S-94	NNC	Cluster1
PB.38236.29	Oosp3	Oosp3-FL-29	FSM	Cluster1
PB.47255.51	Siah2	Siah2-FL-51	FSM	Cluster1
PB.77094.56	Mei4	Mei4-FL-56	NNC	Cluster1
PB.75843.20	Acat1	Acat1-FL-20	FSM	Cluster1
PB.36117.3	Ndfip1	Ndfip1-FL-3	NIC	Cluster1
PB.5074.6	2022-03-02	Marc2-S-6	NNC	Cluster1
PB.16033.86	Lamb1	Lamb1-S-86	ISM	Cluster1
PB.39101.92	Cep55	Cep55-FL-92	ISM	Cluster1
PB.68174.4	Ccdc90b	Ccdc90b-FL-4	FSM	Cluster1
PB.57240.2	Gnpda2	Gnpda2-S-2	FSM	Cluster1
PB.9349.1	Tsfm	Tsfm-FL-1	FSM	Cluster1
PB.69316.119	Hirip3	Hirip3-S-119	FSM	Cluster1
PB.43746.5	Blvra	Blvra-FL-5	NIC	Cluster1
PB.44351.2	Nxt1	Nxt1-FL-2	FSM	Cluster1
PB.31638.6	Mpc1	Mpc1-S-6	NIC	Cluster1
PB.23817.1	Haus4	Haus4-S-1	ISM	Cluster1
PB.41938.1	Cobll1	Cobll1-S-1	ISM	Cluster1
PB.63122.140	Rab7	Rab7-FL-140	FSM	Cluster1
PB.54003.52	Gpn2	Gpn2-S-52	NNC	Cluster1
PB.24926.44	Mzt1	Mzt1-S-44	FSM	Cluster1
PB.39827.11	Dclre1a	Dclre1a-S-11	ISM	Cluster1
PB.61008.10	Gm44129	Gm44129-S-10	FSM	Cluster1
PB.38094.127	Ttc9c	Ttc9c-FL-127	FSM	Cluster1
PB.65203.7	Aurkc	Aurkc-FL-7	FSM	Cluster1
PB.932.22	Unc50	Unc50-FL-22	FSM	Cluster1
PB.20269.27	Diras2	Diras2-FL-27	NNC	Cluster1
PB.51534.3	Ctnnal1	Ctnnal1-FL-3	NNC	Cluster1
PB.53538.40	Tmem35b	Tmem35b-FL-40	FSM	Cluster1
PB.77524.2	Prr23a3	Prr23a3-FL-2	FSM	Cluster1
PB.16033.97	Lamb1	Lamb1-S-97	ISM	Cluster1
PB.68168.10	Dlg2	Dlg2-S-10	NNC	Cluster1
PB.18900.20	Gm47407	Gm47407-S-20	FSM	Cluster1
PB.75788.50	Arhgap20os	Arhgap20os-S-50	FSM	Cluster1
PB.39827.25	Dclre1a	Dclre1a-S-25	ISM	Cluster1
PB.54517.37	Mfap2	Mfap2-S-37	NIC	Cluster1
PB.14652.14	Cd300c	Cd300c-S-14	NNC	Cluster1
PB.33767.4	Dazl	Dazl-FL-4	FSM	Cluster1
PB.49572.390	Ube2d3	Ube2d3-FL-390	FSM	Cluster1
PB.56788.54	5730480H06Rik	5730480H06Rik-FL-54	FSM	Cluster1
PB.45537.68	Pfdn4	Pfdn4-S-68	FSM	Cluster1
PB.35630.82	Fhod3	Fhod3-S-82	ISM	Cluster1
PB.80173.4	Xlr4c	Xlr4c-FL-4	FSM	Cluster1
PB.70340.4	Ing1	Ing1-FL-4	FSM	Cluster1
PB.24578.8	Gm15629	Gm15629-S-8	NNC	Cluster1
PB.80773.36	Tex11	Tex11-FL-36	NNC	Cluster1
PB.12879.7	Dusp14	Dusp14-FL-7	FSM	Cluster1
PB.49498.24	Gm29811	Gm29811-S-24	FSM	Cluster1
PB.11184.66	Gdf9	Gdf9-FL-66	FSM	Cluster1
PB.61513.26	Bpgm	Bpgm-FL-26	NNC	Cluster1
PB.39787.1	Vti1a	Vti1a-S-1	NNC	Cluster1
PB.36610.33	C330018D20Rik	C330018D20Rik-FL-33	NNC	Cluster1
PB.81022.1	Taf9b	Taf9b-FL-1	FSM	Cluster1
PB.59194.180	Rnf34	Rnf34-S-180	ISM	Cluster1
PB.11184.86	Gdf9	Gdf9-FL-86	NNC	Cluster1
PB.9096.27	Grip1os3	Grip1os3-S-27	FSM	Cluster1
PB.5074.4	2022-03-02	Marc2-S-4	FSM	Cluster1
PB.3147.97	3110009E18Rik	3110009E18Rik-FL-97	NNC	Cluster1
PB.43301.238	Bub1b	Bub1b-S-238	ISM	Cluster1
PB.76888.4	Bcl2l10	Bcl2l10-FL-4	NNC	Cluster1
PB.63789.707	H1foo	H1foo-S-707	ISM	Cluster1
PB.73120.2	Nrn1l	Nrn1l-S-2	FSM	Cluster1
PB.6225.5	Zup1	Zup1-FL-5	FSM	Cluster1
PB.48125.50	Creb3l4	Creb3l4-FL-50	FSM	Cluster1
PB.44.176	Atp6v1h	Atp6v1h-FL-176	NNC	Cluster1
PB.16033.83	Lamb1	Lamb1-S-83	ISM	Cluster1
PB.39827.23	Dclre1a	Dclre1a-FL-23	ISM	Cluster1
PB.44.137	Atp6v1h	Atp6v1h-FL-137	NNC	Cluster1
PB.40300.1	Rsu1	Rsu1-FL-1	FSM	Cluster1
PB.56420.47	Slbp	Slbp-S-47	ISM	Cluster1
PB.62095.16	0610033M10Rik	0610033M10Rik-S-16	NNC	Cluster1
PB.26425.4	Eny2	Eny2-FL-4	FSM	Cluster1
PB.38237.197	Oosp1	Oosp1-S-197	FSM	Cluster1
PB.2284.5	Daw1	Daw1-FL-5	NNC	Cluster1
PB.11283.6	Ccdc69	Ccdc69-FL-6	ISM	Cluster1
PB.24149.16	Trim13	Trim13-FL-16	FSM	Cluster1
PB.61422.8	Cpa1	Cpa1-FL-8	FSM	Cluster1
PB.81873.12	Cldn34b2	Cldn34b2-FL-12	NNC	Cluster1
PB.60958.1	Ica1	Ica1-FL-1	FSM	Cluster1
PB.57084.57	Smim14	Smim14-FL-57	FSM	Cluster1
PB.36843.70	Nedd4l	Nedd4l-FL-70	ISM	Cluster1
PB.75900.4	Gm47877	Gm47877-S-4	NNC	Cluster1
PB.73963.1	Pabpn1l	Pabpn1l-FL-1	FSM	Cluster1
PB.16033.99	Lamb1	Lamb1-S-99	ISM	Cluster1
PB.45842.3	Ppp1r3d	Ppp1r3d-S-3	FSM	Cluster1
PB.38889.23	Atad1	Atad1-FL-23	FSM	Cluster1
PB.11701.2	Cenpv	Cenpv-S-2	FSM	Cluster1
PB.1495.7	Nif3l1	Nif3l1-FL-7	ISM	Cluster1
PB.4923.13	9130409I23Rik	9130409I23Rik-FL-13	FSM	Cluster1
PB.38829.15	Mbl2	Mbl2-S-15	NNC	Cluster1
PB.43301.274	Bub1b	Bub1b-S-274	ISM	Cluster1
PB.71626.4	Fbxo8	Fbxo8-FL-4	FSM	Cluster1
PB.63789.39	H1foo	H1foo-FL-39	NNC	Cluster1
PB.54720.24	Gm13084	Gm13084-FL-24	NIC	Cluster1
PB.61513.37	Bpgm	Bpgm-FL-37	NNC	Cluster1
PB.5074.1	2022-03-02	Marc2-S-1	FSM	Cluster1
PB.52119.13	C87499	C87499-FL-13	FSM	Cluster1
PB.32872.7	Hsf2bp	Hsf2bp-FL-7	FSM	Cluster1
PB.67560.77	Lrrc28	Lrrc28-FL-77	FSM	Cluster1
PB.71752.48	Trim61	Trim61-FL-48	NNC	Cluster1
PB.73594.6	Nudt7	Nudt7-FL-6	FSM	Cluster1
PB.38237.108	Oosp1	Oosp1-S-108	ISM	Cluster1
PB.36268.4	Dcp2	Dcp2-S-4	FSM	Cluster1
PB.35066.5	Mtpap	Mtpap-FL-5	FSM	Cluster1
PB.24983.3	Uchl3	Uchl3-FL-3	FSM	Cluster1
PB.10770.10	Mat2b	Mat2b-FL-10	NNC	Cluster1
PB.14747.65	H3f3b	H3f3b-FL-65	FSM	Cluster1
PB.4996.10	Degs1	Degs1-FL-10	FSM	Cluster1
PB.32624.1	Pxt1	Pxt1-FL-1	FSM	Cluster1
PB.68362.1	Spcs2	Spcs2-FL-1	FSM	Cluster1
PB.58918.55	Tesc	Tesc-FL-55	NIC	Cluster1
PB.3376.173	Slc45a3	Slc45a3-FL-173	ISM	Cluster1
PB.16217.13	Ifrd1	Ifrd1-FL-13	NIC	Cluster1
PB.72530.2	Orc6	Orc6-FL-2	FSM	Cluster1
PB.16033.91	Lamb1	Lamb1-S-91	ISM	Cluster1
PB.78078.1441	Fbxw19	Fbxw19-FL-1441	NIC	Cluster1
PB.57729.52	Rchy1	Rchy1-FL-52	FSM	Cluster1
PB.41507.16	Lrp1b	Lrp1b-FL-16	FSM	Cluster1
PB.3147.3	3110009E18Rik	3110009E18Rik-S-3	FSM	Cluster1
PB.75772.416	Btg4	Btg4-S-416	ISM	Cluster1
PB.73739.12	Mphosph6	Mphosph6-FL-12	NNC	Cluster1
PB.64467.18	Borcs5	Borcs5-FL-18	FSM	Cluster1
PB.71975.4	Arrdc2	Arrdc2-S-4	FSM	Cluster1
PB.50277.19	Ccne2	Ccne2-FL-19	FSM	Cluster1
PB.40936.155	Med27	Med27-FL-155	NIC	Cluster1
PB.82037.466	Rbbp7	Rbbp7-S-466	ISM	Cluster1
PB.43746.1	Blvra	Blvra-FL-1	NIC	Cluster1
PB.38237.10	Oosp1	Oosp1-S-10	ISM	Cluster1
PB.21865.176	Ccnb1	Ccnb1-FL-176	FSM	Cluster1
PB.10396.26	Pex13	Pex13-FL-26	FSM	Cluster1
PB.77094.55	Mei4	Mei4-S-55	NNC	Cluster1
PB.51728.2	Pole3	Pole3-FL-2	FSM	Cluster1
PB.82037.367	Rbbp7	Rbbp7-FL-367	ISM	Cluster1
PB.49283.75	Usp53	Usp53-S-75	ISM	Cluster1
PB.65239.78	Nlrp4b	Nlrp4b-S-78	ISM	Cluster1
PB.79346.1	Gm7437	Gm7437-S-1	NNC	Cluster1
PB.71224.23	Tusc3	Tusc3-FL-23	FSM	Cluster1
PB.16836.148	Klhdc2	Klhdc2-FL-148	FSM	Cluster1
PB.52119.5	C87499	C87499-FL-5	FSM	Cluster1
PB.9249.17	Rxylt1	Rxylt1-FL-17	FSM	Cluster1
PB.70709.105	Plat	Plat-S-105	ISM	Cluster1
PB.74727.36	Zfp560	Zfp560-S-36	FSM	Cluster1
PB.11184.129	Gdf9	Gdf9-FL-129	NNC	Cluster1
PB.16033.95	Lamb1	Lamb1-FL-95	ISM	Cluster1
PB.19939.48	Mcur1	Mcur1-S-48	ISM	Cluster1
PB.62242.18	Ggct	Ggct-FL-18	NIC	Cluster1
PB.79342.5	E330016L19Rik	E330016L19Rik-S-5	FSM	Cluster1
PB.12879.2	Dusp14	Dusp14-FL-2	FSM	Cluster1
PB.21741.4	Tmem171	Tmem171-S-4	NNC	Cluster1
PB.43746.4	Blvra	Blvra-FL-4	NIC	Cluster1
PB.21865.3	Mrps36	Mrps36-S-3	FSM	Cluster1
PB.46846.1	Slc25a31	Slc25a31-FL-1	FSM	Cluster1
PB.24437.1	Bin3	Bin3-FL-1	FSM	Cluster1
PB.50930.17	Smu1	Smu1-S-17	ISM	Cluster1
PB.62862.1	Dguok	Dguok-FL-1	FSM	Cluster1
PB.64699.30	D6Ertd474e	D6Ertd474e-S-30	FSM	Cluster1
PB.37664.58	Cdk2ap2	Cdk2ap2-S-58	NIC	Cluster1
PB.81873.10	Cldn34b2	Cldn34b2-FL-10	NNC	Cluster1
PB.7983.1	1190007I07Rik	1190007I07Rik-S-1	FSM	Cluster1
PB.80817.1	Cxcr3	Cxcr3-FL-1	FSM	Cluster1
PB.57282.1	AU023070	AU023070-S-1	FSM	Cluster1
PB.29599.3	Eif4a2	Eif4a2-FL-3	FSM	Cluster1
PB.82037.453	Rbbp7	Rbbp7-S-453	ISM	Cluster1
PB.69675.105	Edrf1	Edrf1-S-105	ISM	Cluster1
PB.43301.216	Bub1b	Bub1b-S-216	ISM	Cluster1
PB.80335.2	Cmc4	Cmc4-S-2	FSM	Cluster1
PB.34383.87	Ndc80	Ndc80-FL-87	FSM	Cluster1
PB.49630.120	Lamtor3	Lamtor3-S-120	FSM	Cluster1
PB.75917.61	Nrg4	Nrg4-S-61	NNC	Cluster1
PB.44292.16	Naa20	Naa20-FL-16	FSM	Cluster1
PB.78340.9	Stt3b	Stt3b-S-9	ISM	Cluster1
PB.18137.71	Tcl1b2	Tcl1b2-FL-71	NNC	Cluster1
PB.62641.1	Tmem150a	Tmem150a-FL-1	FSM	Cluster1
PB.43301.258	Bub1b	Bub1b-S-258	ISM	Cluster1
PB.56788.6	5730480H06Rik	5730480H06Rik-FL-6	NIC	Cluster1
PB.26542.44	Med30	Med30-S-44	NNC	Cluster1
PB.69675.93	Edrf1	Edrf1-S-93	ISM	Cluster1
PB.50044.39	Cth	Cth-S-39	FSM	Cluster1
PB.39760.14	Bbip1	Bbip1-S-14	FSM	Cluster1
PB.23054.196	Dcp1a	Dcp1a-S-196	ISM	Cluster1
PB.74944.74	Bbs9	Bbs9-FL-74	NNC	Cluster1
PB.26109.1	Laptm4b	Laptm4b-FL-1	FSM	Cluster1
PB.45153.10	Pcif1	Pcif1-S-10	FSM	Cluster1
PB.54849.12	Zfp979	Zfp979-FL-12	FSM	Cluster1
PB.55129.5	Camta1	Camta1-FL-5	FSM	Cluster1
PB.71587.21	Neil3	Neil3-FL-21	NIC	Cluster1
PB.28460.3	Bin2	Bin2-FL-3	FSM	Cluster1
PB.47532.5	Nmd3	Nmd3-FL-5	FSM	Cluster1
PB.16219.16	Zfp277	Zfp277-FL-16	NNC	Cluster1
PB.19932.13	Ranbp9	Ranbp9-FL-13	ISM	Cluster1
PB.50802.4	Slc35a1	Slc35a1-FL-4	FSM	Cluster1
PB.52885.44	Pomgnt1	Pomgnt1-S-44	NNC	Cluster1
PB.29916.10	Muc4	Muc4-FL-10	NIC	Cluster1
PB.31237.45	Smim11	Smim11-S-45	NNC	Cluster1
PB.39827.12	Dclre1a	Dclre1a-FL-12	FSM	Cluster1
PB.14747.16	H3f3b	H3f3b-S-16	ISM	Cluster1
PB.31317.4	Pigp	Pigp-S-4	FSM	Cluster1
PB.78528.14	Gm47066	Gm47066-S-14	FSM	Cluster1
PB.49572.16	Ube2d3	Ube2d3-FL-16	FSM	Cluster1
PB.28052.63	Yaf2	Yaf2-FL-63	NNC	Cluster1
PB.51285.162	Anp32b	Anp32b-S-162	ISM	Cluster1
PB.36117.84	Ndfip1	Ndfip1-S-84	ISM	Cluster1
PB.80142.3	Magea10	Magea10-FL-3	FSM	Cluster1
PB.60388.7	Bri3	Bri3-FL-7	FSM	Cluster1
PB.17636.78	Ift43	Ift43-S-78	FSM	Cluster1
PB.78404.173	Itga9	Itga9-S-173	ISM	Cluster1
PB.40936.235	Med27	Med27-S-235	ISM	Cluster1
PB.57284.7	Nfxl1	Nfxl1-S-7	ISM	Cluster1
PB.21590.5	Zbed3	Zbed3-FL-5	FSM	Cluster1
PB.78078.300	Fbxw14	Fbxw14-S-300	ISM	Cluster1
PB.11124.10	Skp1a	Skp1a-FL-10	FSM	Cluster1
PB.17048.4	Tmem30b	Tmem30b-S-4	FSM	Cluster1
PB.34146.96	AU016765	AU016765-S-96	NIC	Cluster1
PB.63789.25	H1foo	H1foo-S-25	NIC	Cluster1
PB.49279.2	1810037I17Rik	1810037I17Rik-S-2	FSM	Cluster1
PB.56420.57	Slbp	Slbp-FL-57	NIC	Cluster1
PB.77998.118	Usp19	Usp19-FL-118	ISM	Cluster1
PB.52119.9	C87499	C87499-FL-9	NIC	Cluster1
PB.76244.16	Kif23	Kif23-S-16	NIC	Cluster1
PB.61907.24	Ezh2	Ezh2-S-24	ISM	Cluster1
PB.61896.61	Cul1	Cul1-FL-61	NIC	Cluster1
PB.65094.13	Nat14	Nat14-FL-13	ISM	Cluster1
PB.5824.8	Pex7	Pex7-FL-8	FSM	Cluster1
PB.65203.185	Aurkc	Aurkc-S-185	ISM	Cluster1
PB.40936.47	Med27	Med27-FL-47	NIC	Cluster1
PB.4996.12	Degs1	Degs1-S-12	ISM	Cluster1
PB.50099.4	Mos	Mos-FL-4	FSM	Cluster1
PB.51103.1	Arhgef39	Arhgef39-FL-1	FSM	Cluster1
PB.12563.14	Sdf2	Sdf2-FL-14	NNC	Cluster1
PB.2188.115	Acsl3	Acsl3-S-115	NNC	Cluster1
PB.16839.39	Pole2	Pole2-FL-39	FSM	Cluster1
PB.16033.80	Lamb1	Lamb1-S-80	ISM	Cluster1
PB.73674.264	Cenpn	Cenpn-S-264	NNC	Cluster1
PB.73674.269	Cenpn	Cenpn-S-269	ISM	Cluster1
PB.17722.2	Ahsa1	Ahsa1-FL-2	NIC	Cluster1
PB.43301.253	Bub1b	Bub1b-S-253	ISM	Cluster1
PB.38236.14	Oosp3	Oosp3-FL-14	FSM	Cluster1
PB.11637.31	B9d1	B9d1-S-31	NNC	Cluster1
PB.15365.2	Gm32442	Gm32442-FL-2	FSM	Cluster1
PB.26414.21	Tmem74	Tmem74-FL-21	FSM	Cluster1
PB.28457.1	Dazap2	Dazap2-FL-1	FSM	Cluster1
PB.71752.45	Trim61	Trim61-FL-45	FSM	Cluster1
PB.73029.4	Nae1	Nae1-FL-4	FSM	Cluster1
PB.49268.14	Bcar3	Bcar3-FL-14	FSM	Cluster1
PB.2181.26	Farsb	Farsb-FL-26	FSM	Cluster1
PB.12879.6	Dusp14	Dusp14-FL-6	NNC	Cluster1
PB.21163.11	Pdcd6	Pdcd6-FL-11	NNC	Cluster1
PB.59194.19	Rnf34	Rnf34-FL-19	FSM	Cluster1
PB.21865.173	Ccnb1	Ccnb1-S-173	FSM	Cluster1
PB.74588.2	Izumo1r	Izumo1r-S-2	FSM	Cluster1
PB.55976.10	Rheb	Rheb-S-10	NNC	Cluster1
PB.3147.178	3110009E18Rik	3110009E18Rik-S-178	ISM	Cluster1
PB.28052.64	Yaf2	Yaf2-S-64	NNC	Cluster1
PB.71102.1	Saraf	Saraf-FL-1	FSM	Cluster1
PB.49835.4	Ctbs	Ctbs-FL-4	FSM	Cluster1
PB.8833.43	Tbc1d15	Tbc1d15-FL-43	ISM	Cluster1
PB.36360.2	Ap3s1	Ap3s1-S-2	FSM	Cluster1
PB.61663.18	Fmc1	Fmc1-FL-18	FSM	Cluster1
PB.34146.131	AU016765	AU016765-S-131	ISM	Cluster1
PB.49572.74	Ube2d3	Ube2d3-FL-74	FSM	Cluster1
PB.54614.49	Rsc1a1	Rsc1a1-FL-49	FSM	Cluster1
PB.63122.137	Rab7	Rab7-FL-137	FSM	Cluster1
PB.46954.1	1700018B24Rik	1700018B24Rik-FL-1	FSM	Cluster1
PB.25557.52	Wdr70	Wdr70-S-52	FSM	Cluster1
PB.30149.58	Stxbp5l	Stxbp5l-S-58	NNC	Cluster1
PB.80335.19	Cmc4	Cmc4-S-19	FSM	Cluster1
PB.51661.29	Inip	Inip-S-29	NNC	Cluster1
PB.21809.3	Serf1	Serf1-S-3	FSM	Cluster1
PB.78586.6	1700048O20Rik	1700048O20Rik-S-6	FSM	Cluster1
PB.11260.204	Cdc42se2	Cdc42se2-S-204	ISM	Cluster1
PB.63156.7	Mcm2	Mcm2-S-7	ISM	Cluster1
PB.61513.399	Bpgm	Bpgm-FL-399	ISM	Cluster1
PB.78078.285	Fbxw14	Fbxw14-S-285	ISM	Cluster1
PB.73120.12	Nrn1l	Nrn1l-S-12	ISM	Cluster1
PB.70810.5	Plpp5	Plpp5-FL-5	NIC	Cluster1
PB.46136.73	Tpd52	Tpd52-FL-73	FSM	Cluster1
PB.42828.1	Accsl	Accsl-FL-1	FSM	Cluster1
PB.15365.4	Gm32442	Gm32442-S-4	FSM	Cluster1
PB.62825.63	Pole4	Pole4-FL-63	FSM	Cluster1
PB.31807.37	Smoc2	Smoc2-S-37	ISM	Cluster1
PB.49929.18	Dnajb4	Dnajb4-S-18	ISM	Cluster1
PB.25008.97	Gm49292	Gm49292-S-97	ISM	Cluster1
PB.76244.2	Kif23	Kif23-S-2	FSM	Cluster1
PB.45838.12	Zfp931	Zfp931-S-12	FSM	Cluster1
PB.1497.1	Clk1	Clk1-FL-1	FSM	Cluster1
PB.42197.2	6430710C18Rik	6430710C18Rik-S-2	ISM	Cluster1
PB.47363.2	E130311K13Rik	E130311K13Rik-FL-2	FSM	Cluster1
PB.61896.28	Cul1	Cul1-S-28	ISM	Cluster1
PB.44611.4	Mapre1	Mapre1-FL-4	FSM	Cluster1
PB.22325.3	4833420G17Rik	4833420G17Rik-FL-3	NIC	Cluster1
PB.34207.59	Ankrd12	Ankrd12-FL-59	FSM	Cluster1
PB.71257.165	Cnot7	Cnot7-FL-165	FSM	Cluster1
PB.67509.10	Snrpa1	Snrpa1-S-10	FSM	Cluster1
PB.1523.1	Stradb	Stradb-FL-1	FSM	Cluster1
PB.59366.1	Tmed2	Tmed2-FL-1	FSM	Cluster1
PB.67911.59	Sec11a	Sec11a-FL-59	FSM	Cluster1
PB.30624.38	Nit2	Nit2-S-38	FSM	Cluster1
PB.10770.11	Mat2b	Mat2b-S-11	ISM	Cluster1
PB.43159.6	Katnbl1	Katnbl1-FL-6	FSM	Cluster1
PB.41387.3	Rbm18	Rbm18-FL-3	FSM	Cluster1
PB.79435.3	Gm2309	Gm2309-S-3	FSM	Cluster1
PB.21865.179	Ccnb1	Ccnb1-FL-179	FSM	Cluster1
PB.57286.8	Zar1	Zar1-S-8	ISM	Cluster1
PB.75560.15	Arcn1	Arcn1-S-15	ISM	Cluster1
PB.75869.1	Cyp19a1	Cyp19a1-FL-1	NNC	Cluster1
PB.18733.1	Tubal3	Tubal3-FL-1	NIC	Cluster1
PB.13093.102	Smg8	Smg8-S-102	ISM	Cluster1
PB.43835.1	Zc3h8	Zc3h8-FL-1	FSM	Cluster1
PB.20140.21	Susd3	Susd3-S-21	NIC	Cluster1
PB.58057.1	Abraxas1	Abraxas1-FL-1	FSM	Cluster1
PB.82096.21	Siah1b	Siah1b-FL-21	FSM	Cluster1
PB.50930.25	Smu1	Smu1-S-25	ISM	Cluster1
PB.72794.3	Mt4	Mt4-S-3	FSM	Cluster1
PB.65380.64	Obox7	Obox7-S-64	ISM	Cluster1
PB.20140.19	Susd3	Susd3-S-19	NIC	Cluster1
PB.34500.3	Yipf4	Yipf4-FL-3	FSM	Cluster1
PB.667.46	4931428L18Rik	4931428L18Rik-FL-46	FSM	Cluster1
PB.70709.109	Plat	Plat-S-109	ISM	Cluster1
PB.75843.27	Acat1	Acat1-FL-27	ISM	Cluster1
PB.16833.1	Lrr1	Lrr1-FL-1	NNC	Cluster1
PB.48703.7	Sycp1	Sycp1-FL-7	NNC	Cluster1
PB.77677.158	Ryk	Ryk-S-158	NNC	Cluster1
PB.41898.2	Tank	Tank-FL-2	NIC	Cluster1
PB.25213.39	Gpr180	Gpr180-S-39	ISM	Cluster1
PB.69083.84	Mettl9	Mettl9-FL-84	FSM	Cluster1
PB.77677.161	Ryk	Ryk-S-161	NNC	Cluster1
PB.76888.5	Bcl2l10	Bcl2l10-S-5	NNC	Cluster1
PB.41357.32	Stom	Stom-FL-32	FSM	Cluster1
PB.73307.2	D030068K23Rik	D030068K23Rik-FL-2	NNC	Cluster1
PB.37973.18	Ppp1r14b	Ppp1r14b-S-18	FSM	Cluster1
PB.72719.9	Chd9	Chd9-S-9	NNC	Cluster1
PB.82037.514	Rbbp7	Rbbp7-S-514	ISM	Cluster1
PB.11465.49	Arf1	Arf1-FL-49	FSM	Cluster1
PB.44735.4	Edem2	Edem2-FL-4	FSM	Cluster1
PB.48880.8	Cept1	Cept1-FL-8	ISM	Cluster1
PB.52925.6	Prdx1	Prdx1-FL-6	FSM	Cluster1
PB.3912.2	Prg4	Prg4-S-2	ISM	Cluster1
PB.9427.19	Tac2	Tac2-S-19	NNC	Cluster1
PB.43746.47	Blvra	Blvra-S-47	NIC	Cluster1
PB.23054.152	Dcp1a	Dcp1a-S-152	FSM	Cluster1
PB.76332.15	Map2k1	Map2k1-S-15	ISM	Cluster1
PB.54849.6	Zfp979	Zfp979-FL-6	FSM	Cluster1
PB.64699.33	D6Ertd474e	D6Ertd474e-S-33	FSM	Cluster1
PB.57284.8	Nfxl1	Nfxl1-S-8	ISM	Cluster1
PB.52123.4	Klhl9	Klhl9-S-4	FSM	Cluster1
PB.65130.4	Gm5065	Gm5065-FL-4	NNC	Cluster1
PB.49656.1	Adh5	Adh5-FL-1	NNC	Cluster1
PB.78078.715	Fbxw28	Fbxw28-S-715	ISM	Cluster1
PB.33919.80	Uhrf1	Uhrf1-S-80	ISM	Cluster1
PB.5074.3	2022-03-02	Marc2-S-3	FSM	Cluster1
PB.64061.11	Dppa3	Dppa3-FL-11	FSM	Cluster1
PB.72810.2	9330175E14Rik	9330175E14Rik-FL-2	ISM	Cluster1
PB.644.70	Phf3	Phf3-FL-70	FSM	Cluster1
PB.75268.35	Chek1	Chek1-FL-35	FSM	Cluster1
PB.3311.4	Cd55	Cd55-FL-4	FSM	Cluster1
PB.23437.40	Gpr137c	Gpr137c-S-40	FSM	Cluster1
PB.78078.284	Fbxw14	Fbxw14-S-284	ISM	Cluster1
PB.70423.67	Tmco3	Tmco3-FL-67	FSM	Cluster1
PB.3311.3	Cd55	Cd55-S-3	ISM	Cluster1
PB.43517.6	Trp53bp1	Trp53bp1-S-6	NNC	Cluster1
PB.32872.8	Hsf2bp	Hsf2bp-FL-8	FSM	Cluster1
PB.68867.3	Copb1	Copb1-FL-3	ISM	Cluster1
PB.932.131	Unc50	Unc50-S-131	ISM	Cluster1
PB.43301.203	Bub1b	Bub1b-S-203	ISM	Cluster1
PB.39490.6	Fbxw4	Fbxw4-FL-6	NIC	Cluster1
PB.3147.102	3110009E18Rik	3110009E18Rik-S-102	NNC	Cluster1
PB.44735.12	Edem2	Edem2-FL-12	ISM	Cluster1
PB.50930.18	Smu1	Smu1-S-18	ISM	Cluster1
PB.49747.107	Gtf2b	Gtf2b-S-107	ISM	Cluster1
PB.49925.68	Gipc2	Gipc2-S-68	ISM	Cluster1
PB.33690.4	Med20	Med20-FL-4	FSM	Cluster1
PB.1014.25	Tbc1d8	Tbc1d8-S-25	ISM	Cluster1
PB.3436.46	Mdm4	Mdm4-FL-46	NNC	Cluster1
PB.75418.25	Sc5d	Sc5d-FL-25	FSM	Cluster1
PB.43124.3	Ccdc34	Ccdc34-FL-3	FSM	Cluster1
PB.59304.22	Ccdc62	Ccdc62-S-22	NNC	Cluster1
PB.63157.1	Tpra1	Tpra1-FL-1	FSM	Cluster1
PB.26296.3	Gm35167	Gm35167-S-3	NNC	Cluster1
PB.8833.53	Tbc1d15	Tbc1d15-S-53	ISM	Cluster1
PB.61513.32	Bpgm	Bpgm-FL-32	NNC	Cluster1
PB.31555.2	Tmem181a	Tmem181a-FL-2	NNC	Cluster1
PB.39827.8	Dclre1a	Dclre1a-FL-8	ISM	Cluster1
PB.52723.18	Btf3l4	Btf3l4-FL-18	NNC	Cluster1
PB.35826.22	Pkd2l2	Pkd2l2-FL-22	ISM	Cluster1
PB.1497.4	Clk1	Clk1-FL-4	FSM	Cluster1
PB.30668.8	Arl6	Arl6-S-8	ISM	Cluster1
PB.52056.1	Rraga	Rraga-S-1	FSM	Cluster1
PB.6478.28	Cep57l1	Cep57l1-S-28	ISM	Cluster1
PB.40583.44	Mastl	Mastl-S-44	ISM	Cluster1
PB.2895.96	Pign	Pign-FL-96	ISM	Cluster1
PB.37583.28	1700030N03Rik	1700030N03Rik-FL-28	NIC	Cluster1
PB.52008.16	Psip1	Psip1-S-16	ISM	Cluster1
PB.8833.48	Tbc1d15	Tbc1d15-FL-48	ISM	Cluster1
PB.77677.151	Ryk	Ryk-S-151	NNC	Cluster1
PB.61033.13	1110019D14Rik	1110019D14Rik-FL-13	FSM	Cluster1
PB.45115.3	Tomm34	Tomm34-FL-3	FSM	Cluster1
PB.61896.24	Cul1	Cul1-FL-24	NIC	Cluster1
PB.57413.23	Srd5a3	Srd5a3-FL-23	FSM	Cluster1
PB.20629.160	Naa35	Naa35-FL-160	ISM	Cluster1
PB.71587.14	Neil3	Neil3-S-14	ISM	Cluster1
PB.80335.1	Cmc4	Cmc4-S-1	FSM	Cluster1
PB.37497.177	Fbxo15	Fbxo15-S-177	NNC	Cluster1
PB.25339.4	Tm9sf2	Tm9sf2-FL-4	FSM	Cluster1
PB.6478.27	Cep57l1	Cep57l1-FL-27	NNC	Cluster1
PB.20860.9	Nlrp4f	Nlrp4f-S-9	ISM	Cluster1
PB.62194.1	Cpvl	Cpvl-S-1	NNC	Cluster1
PB.12039.1	Med11	Med11-FL-1	FSM	Cluster1
PB.71832.1	Gm43263	Gm43263-S-1	FSM	Cluster1
PB.21865.175	Ccnb1	Ccnb1-FL-175	ISM	Cluster1
PB.69738.12	9430038I01Rik	9430038I01Rik-FL-12	FSM	Cluster1
PB.21450.1	Ssbp2	Ssbp2-FL-1	FSM	Cluster1
PB.21865.178	Ccnb1	Ccnb1-S-178	ISM	Cluster1
PB.78078.1110	Fbxw22	Fbxw22-S-1110	ISM	Cluster1
PB.64468.4	Mansc1	Mansc1-FL-4	NNC	Cluster1
PB.22754.4	Gm30108	Gm30108-S-4	FSM	Cluster1
PB.21865.189	Ccnb1	Ccnb1-S-189	ISM	Cluster1
PB.14747.73	H3f3b	H3f3b-FL-73	FSM	Cluster1
PB.63850.151	Hnrnpf	Hnrnpf-FL-151	FSM	Cluster1
PB.26425.15	Eny2	Eny2-S-15	FSM	Cluster1
PB.68853.3	Btbd10	Btbd10-S-3	ISM	Cluster1
PB.4667.202	Dcaf8	Dcaf8-FL-202	ISM	Cluster1
PB.28320.96	Troap	Troap-S-96	ISM	Cluster1
PB.62854.2	Mthfd2	Mthfd2-FL-2	FSM	Cluster1
PB.55362.54	Ccnl2	Ccnl2-FL-54	FSM	Cluster1
PB.2333.35	A530040E14Rik	A530040E14Rik-FL-35	FSM	Cluster1
PB.45537.116	Pfdn4	Pfdn4-FL-116	NNC	Cluster1
PB.42089.2	Gorasp2	Gorasp2-FL-2	NNC	Cluster1
PB.55820.2	Lrrc17	Lrrc17-FL-2	FSM	Cluster1
PB.60820.3	Bet1	Bet1-FL-3	FSM	Cluster1
PB.49933.22	Nexn	Nexn-FL-22	NIC	Cluster1
PB.71257.162	Cnot7	Cnot7-FL-162	FSM	Cluster1
PB.22611.3	Ngly1	Ngly1-FL-3	FSM	Cluster1
PB.38237.3	Oosp1	Oosp1-S-3	ISM	Cluster1
PB.72110.1	Calr3	Calr3-FL-1	NNC	Cluster1
PB.38369.8	Cep78	Cep78-S-8	NNC	Cluster1
PB.33061.12	Ppt2	Ppt2-FL-12	NNC	Cluster1
PB.25692.19	Sub1	Sub1-FL-19	FSM	Cluster1
PB.7834.7	Plekhj1	Plekhj1-S-7	FSM	Cluster1
PB.69675.117	Edrf1	Edrf1-S-117	ISM	Cluster1
PB.57730.53	Uso1	Uso1-S-53	ISM	Cluster1
PB.2722.16	Stk25	Stk25-FL-16	NIC	Cluster1
PB.16033.71	Lamb1	Lamb1-S-71	ISM	Cluster1
PB.76637.40	Gtf2a2	Gtf2a2-FL-40	FSM	Cluster1
PB.68853.7	Btbd10	Btbd10-FL-7	ISM	Cluster1
PB.75482.11	Rnf26	Rnf26-S-11	FSM	Cluster1
PB.42679.44	Fnbp4	Fnbp4-FL-44	NNC	Cluster1
PB.77998.133	Usp19	Usp19-S-133	ISM	Cluster1
PB.42828.16	Accsl	Accsl-FL-16	NIC	Cluster1
PB.50354.5	Triqk	Triqk-FL-5	FSM	Cluster1
PB.22726.9	Anxa7	Anxa7-FL-9	FSM	Cluster1
PB.36974.33	Spire1	Spire1-FL-33	ISM	Cluster1
PB.40602.3	Hnmt	Hnmt-FL-3	NNC	Cluster1
PB.59027.15	Oas1e	Oas1e-S-15	ISM	Cluster1
PB.49573.50	Cisd2	Cisd2-S-50	FSM	Cluster1
PB.27110.4	Fbxl6	Fbxl6-FL-4	FSM	Cluster1
PB.31638.80	Sft2d1	Sft2d1-FL-80	FSM	Cluster1
PB.51661.28	Inip	Inip-S-28	FSM	Cluster1
PB.63363.10	Suclg2	Suclg2-S-10	NNC	Cluster1
PB.60329.1	Kdelr2	Kdelr2-FL-1	FSM	Cluster1
PB.16878.109	Atl1	Atl1-S-109	FSM	Cluster1
PB.70709.101	Plat	Plat-S-101	ISM	Cluster1
PB.61896.354	Cul1	Cul1-FL-354	ISM	Cluster1
PB.56788.178	5730480H06Rik	5730480H06Rik-S-178	ISM	Cluster1
PB.56614.21	Gm20052	Gm20052-S-21	FSM	Cluster1
PB.49572.37	Ube2d3	Ube2d3-FL-37	FSM	Cluster1
PB.43517.14	Trp53bp1	Trp53bp1-S-14	ISM	Cluster1
PB.25339.133	Tm9sf2	Tm9sf2-S-133	ISM	Cluster1
PB.71587.26	Neil3	Neil3-S-26	ISM	Cluster1
PB.33740.3	Oard1	Oard1-FL-3	NNC	Cluster1
PB.42828.7	Accsl	Accsl-FL-7	NIC	Cluster1
PB.81380.6	Btk	Btk-S-6	NNC	Cluster1
PB.76920.2	Bmp5	Bmp5-FL-2	NNC	Cluster1
PB.57240.24	Gnpda2	Gnpda2-S-24	FSM	Cluster1
PB.43746.42	Blvra	Blvra-S-42	NIC	Cluster1
PB.56788.159	5730480H06Rik	5730480H06Rik-S-159	ISM	Cluster1
PB.44.171	Atp6v1h	Atp6v1h-FL-171	NNC	Cluster1
PB.60393.15	Baiap2l1	Baiap2l1-S-15	ISM	Cluster1
PB.52849.20	Cmpk1	Cmpk1-S-20	FSM	Cluster1
PB.51705.2	Slc31a2	Slc31a2-FL-2	FSM	Cluster1
PB.64699.32	D6Ertd474e	D6Ertd474e-S-32	FSM	Cluster1
PB.79814.1	Plac1	Plac1-FL-1	FSM	Cluster1
PB.66108.17	Sertad3	Sertad3-FL-17	FSM	Cluster1
PB.2333.40	A530040E14Rik	A530040E14Rik-FL-40	FSM	Cluster1
PB.5471.19	Rgs17	Rgs17-FL-19	FSM	Cluster1
PB.43746.13	Blvra	Blvra-S-13	NIC	Cluster1
PB.55497.17	Steap2	Steap2-S-17	FSM	Cluster1
PB.49660.68	Eif4e	Eif4e-S-68	FSM	Cluster1
PB.57284.3	Nfxl1	Nfxl1-S-3	FSM	Cluster1
PB.49397.1	Gm42650	Gm42650-S-1	NNC	Cluster1
PB.62601.6	Mrpl35	Mrpl35-FL-6	FSM	Cluster1
PB.58046.3	Hpse	Hpse-FL-3	NNC	Cluster1
PB.77419.2	Atp1b3	Atp1b3-FL-2	FSM	Cluster1
PB.22772.91	Ap3m1	Ap3m1-FL-91	NIC	Cluster1
PB.57752.2	Nup54	Nup54-FL-2	FSM	Cluster1
PB.60889.4	Gm20617	Gm20617-S-4	FSM	Cluster1
PB.9663.3	Rnf185	Rnf185-FL-3	FSM	Cluster1
PB.78078.688	Fbxw28	Fbxw28-S-688	ISM	Cluster1
PB.65071.17	Cox6b2	Cox6b2-S-17	FSM	Cluster1
PB.22178.36	Plpp1	Plpp1-FL-36	NNC	Cluster1
PB.66057.5	Nlrp9a	Nlrp9a-FL-5	FSM	Cluster1
PB.68711.15	Tmem9b	Tmem9b-FL-15	FSM	Cluster1
PB.42197.1	6430710C18Rik	6430710C18Rik-S-1	NNC	Cluster1
PB.45537.165	Pfdn4	Pfdn4-S-165	ISM	Cluster1
PB.81656.2	Gm15091	Gm15091-S-2	NNC	Cluster1
PB.48434.3	Gm20627	Gm20627-S-3	NNC	Cluster1
PB.75793.4	Rdx	Rdx-S-4	FSM	Cluster1
PB.77760.2	Mrpl3	Mrpl3-FL-2	FSM	Cluster1
PB.9409.11	Shmt2	Shmt2-FL-11	ISM	Cluster1
PB.10396.30	Pex13	Pex13-S-30	ISM	Cluster1
PB.16878.1	Atl1	Atl1-FL-1	NIC	Cluster1
PB.43517.13	Trp53bp1	Trp53bp1-S-13	ISM	Cluster1
PB.66058.143	Nlrp9c	Nlrp9c-FL-143	NIC	Cluster1
PB.69639.3	Oat	Oat-FL-3	FSM	Cluster1
PB.6924.41	Mcu	Mcu-FL-41	ISM	Cluster1
PB.55570.2	Tmem243	Tmem243-FL-2	FSM	Cluster1
PB.61422.83	Cpa1	Cpa1-S-83	ISM	Cluster1
PB.39850.4	Afap1l2	Afap1l2-S-4	ISM	Cluster1
PB.48058.8	Cks1b	Cks1b-S-8	FSM	Cluster1
PB.23951.3	Rnf17	Rnf17-FL-3	FSM	Cluster1
PB.40583.56	Mastl	Mastl-FL-56	FSM	Cluster1
PB.51647.61	Hsdl2	Hsdl2-S-61	ISM	Cluster1
PB.56632.2	Tmem128	Tmem128-FL-2	FSM	Cluster1
PB.21316.10	Cetn3	Cetn3-FL-10	FSM	Cluster1
PB.32404.1	Dusp1	Dusp1-FL-1	FSM	Cluster1
PB.29368.26	Iglv1	Iglv1-S-26	NNC	Cluster1
PB.50789.36	Akirin2	Akirin2-FL-36	FSM	Cluster1
PB.63789.60	H1foo	H1foo-FL-60	FSM	Cluster1
PB.40936.56	Med27	Med27-FL-56	NIC	Cluster1
PB.43686.1	Dtwd1	Dtwd1-S-1	FSM	Cluster1
PB.75224.2	Rpusd4	Rpusd4-FL-2	FSM	Cluster1
PB.4996.71	Degs1	Degs1-FL-71	FSM	Cluster1
PB.59565.1	Nipsnap2	Nipsnap2-FL-1	FSM	Cluster1
PB.29104.2	Fopnl	Fopnl-FL-2	FSM	Cluster1
PB.23054.151	Dcp1a	Dcp1a-S-151	ISM	Cluster1
PB.50295.3	Esrp1	Esrp1-S-3	NIC	Cluster1
PB.30899.76	E330011O21Rik	E330011O21Rik-S-76	ISM	Cluster1
PB.80597.8	Pdk3	Pdk3-FL-8	FSM	Cluster1
PB.13093.21	Gdpd1	Gdpd1-FL-21	FSM	Cluster1
PB.51103.10	Arhgef39	Arhgef39-FL-10	NNC	Cluster1
PB.17278.10	Rdh12	Rdh12-FL-10	FSM	Cluster1
PB.932.135	Unc50	Unc50-FL-135	ISM	Cluster1
PB.20269.13	Diras2	Diras2-FL-13	FSM	Cluster1
PB.7555.1	Prmt2	Prmt2-FL-1	FSM	Cluster1
PB.1345.1	Ormdl1	Ormdl1-FL-1	FSM	Cluster1
PB.23156.2	Ncoa4	Ncoa4-FL-2	FSM	Cluster1
PB.78340.3	Stt3b	Stt3b-S-3	ISM	Cluster1
PB.5869.4	Hbs1l	Hbs1l-FL-4	FSM	Cluster1
PB.23514.14	Gch1	Gch1-FL-14	FSM	Cluster1
PB.8531.37	B530045E10Rik	B530045E10Rik-S-37	NNC	Cluster1
PB.29298.5	Zdhhc8	Zdhhc8-S-5	ISM	Cluster1
PB.29262.3	Ccdc74a	Ccdc74a-S-3	FSM	Cluster1
PB.57286.7	Zar1	Zar1-FL-7	FSM	Cluster1
PB.74035.1	Tubb3	Tubb3-FL-1	FSM	Cluster1
PB.51103.3	Arhgef39	Arhgef39-FL-3	ISM	Cluster1
PB.75939.14	Rcn2	Rcn2-S-14	FSM	Cluster1
PB.21316.50	Cetn3	Cetn3-S-50	NIC	Cluster1
PB.4738.1	Opn3	Opn3-FL-1	FSM	Cluster1
PB.73594.7	Nudt7	Nudt7-S-7	FSM	Cluster1
PB.23785.3	Abhd4	Abhd4-S-3	FSM	Cluster1
PB.76691.2	Aqp9	Aqp9-FL-2	NNC	Cluster1
PB.64699.43	D6Ertd474e	D6Ertd474e-S-43	FSM	Cluster1
PB.42089.3	Gorasp2	Gorasp2-FL-3	NNC	Cluster1
PB.65239.144	Nlrp4b	Nlrp4b-S-144	ISM	Cluster1
PB.47896.9	Mrpl24	Mrpl24-FL-9	FSM	Cluster1
PB.76363.14	Rab11a	Rab11a-FL-14	FSM	Cluster1
PB.43301.230	Bub1b	Bub1b-S-230	ISM	Cluster1
PB.8164.98	Nup37	Nup37-FL-98	ISM	Cluster1
PB.61276.2	Arf5	Arf5-FL-2	FSM	Cluster1
PB.61428.30	Mest	Mest-FL-30	FSM	Cluster1
PB.22186.9	Ccno	Ccno-FL-9	FSM	Cluster1
PB.22754.1	Gm30108	Gm30108-S-1	NNC	Cluster1
PB.7592.13	Pofut2	Pofut2-FL-13	NIC	Cluster1
PB.25213.1	Gpr180	Gpr180-FL-1	FSM	Cluster1
PB.14283.1	Dcaf7	Dcaf7-FL-1	FSM	Cluster1
PB.38094.128	Ttc9c	Ttc9c-FL-128	FSM	Cluster1
PB.44295.49	Crnkl1	Crnkl1-FL-49	FSM	Cluster1
PB.70812.10	Lsm1	Lsm1-FL-10	NNC	Cluster1
PB.8833.44	Tbc1d15	Tbc1d15-FL-44	FSM	Cluster1
PB.22030.3	Gm31452	Gm31452-S-3	NNC	Cluster1
PB.2316.125	Trip12	Trip12-S-125	ISM	Cluster1
PB.65426.88	Obox5	Obox5-FL-88	NNC	Cluster1
PB.70810.2	Plpp5	Plpp5-FL-2	FSM	Cluster1
PB.20140.22	Susd3	Susd3-S-22	ISM	Cluster1
PB.11283.26	Ccdc69	Ccdc69-S-26	ISM	Cluster1
PB.45618.118	Rbm38	Rbm38-S-118	NNC	Cluster1
PB.38829.19	Mbl2	Mbl2-FL-19	ISM	Cluster1
PB.69662.7	Ctbp2	Ctbp2-FL-7	NIC	Cluster1
PB.61427.36	Cep41	Cep41-S-36	FSM	Cluster1
PB.76244.129	Kif23	Kif23-S-129	ISM	Cluster1
PB.54713.392	Gm13103	Gm13103-S-392	ISM	Cluster1
PB.44669.1	Gm14216	Gm14216-S-1	NNC	Cluster1
PB.80264.4	Taz	Taz-FL-4	FSM	Cluster1
PB.43836.23	Gm14027	Gm14027-FL-23	NNC	Cluster1
PB.50099.5	Mos	Mos-S-5	FSM	Cluster1
PB.71752.52	Trim61	Trim61-FL-52	NIC	Cluster1
PB.58834.4	Prkab1	Prkab1-FL-4	FSM	Cluster1
PB.66549.139	Lsm14a	Lsm14a-S-139	ISM	Cluster1
PB.70340.50	Ing1	Ing1-FL-50	FSM	Cluster1
PB.71751.30	Trim75	Trim75-FL-30	FSM	Cluster1
PB.25339.117	Tm9sf2	Tm9sf2-S-117	ISM	Cluster1
PB.52872.127	Mknk1	Mknk1-FL-127	NNC	Cluster1
PB.71587.8	Neil3	Neil3-FL-8	FSM	Cluster1
PB.70709.2	Plat	Plat-FL-2	FSM	Cluster1
PB.75939.2	Rcn2	Rcn2-S-2	FSM	Cluster1
PB.1497.2	Clk1	Clk1-S-2	ISM	Cluster1
PB.68867.2	Copb1	Copb1-FL-2	FSM	Cluster1
PB.48167.5	S100a14	S100a14-FL-5	FSM	Cluster1
PB.75772.363	Btg4	Btg4-FL-363	ISM	Cluster1
PB.35630.75	Fhod3	Fhod3-S-75	ISM	Cluster1
PB.9479.1	Il23a	Il23a-FL-1	FSM	Cluster1
PB.54003.51	Gpn2	Gpn2-FL-51	ISM	Cluster1
PB.61907.26	Ezh2	Ezh2-S-26	ISM	Cluster1
PB.43778.2	Astl	Astl-FL-2	FSM	Cluster1
PB.78078.1092	Fbxw22	Fbxw22-S-1092	ISM	Cluster1
PB.5728.11	Vta1	Vta1-FL-11	FSM	Cluster1
PB.22004.15	Gm28989	Gm28989-FL-15	NNC	Cluster1
PB.74987.5	Herpud2	Herpud2-FL-5	ISM	Cluster1
PB.8833.231	Tbc1d15	Tbc1d15-FL-231	FSM	Cluster1
PB.48447.38	Platr30	Platr30-S-38	FSM	Cluster1
PB.23156.94	Ncoa4	Ncoa4-S-94	FSM	Cluster1
PB.76995.24	Omt2b	Omt2b-S-24	NNC	Cluster1
PB.45066.5	R3hdml	R3hdml-FL-5	ISM	Cluster1
PB.76493.33	Ppib	Ppib-S-33	NNC	Cluster1
PB.70423.104	Tmco3	Tmco3-FL-104	ISM	Cluster1
PB.49458.11	Lef1	Lef1-FL-11	NIC	Cluster1
PB.480.105	Khdc1b	Khdc1b-FL-105	FSM	Cluster1
PB.4996.83	Degs1	Degs1-FL-83	ISM	Cluster1
PB.49508.1	Ppa2	Ppa2-S-1	FSM	Cluster1
PB.24580.6	Cpb2	Cpb2-FL-6	NNC	Cluster1
PB.6628.5	Prep	Prep-FL-5	NNC	Cluster1
PB.52723.17	Btf3l4	Btf3l4-FL-17	FSM	Cluster1
PB.21865.7	Mrps36	Mrps36-S-7	FSM	Cluster1
PB.65130.6	Gm5065	Gm5065-FL-6	FSM	Cluster1
PB.17947.7	Kcnk13	Kcnk13-FL-7	ISM	Cluster1
PB.48305.184	Psmd4	Psmd4-S-184	ISM	Cluster1
PB.7567.55	Mcm3ap	Mcm3ap-S-55	ISM	Cluster1
PB.57729.36	Rchy1	Rchy1-FL-36	FSM	Cluster1
PB.19569.6	Gm11381	Gm11381-S-6	NNC	Cluster1
PB.76244.10	Kif23	Kif23-S-10	NIC	Cluster1
PB.71751.37	Trim75	Trim75-FL-37	NNC	Cluster1
PB.5728.14	Vta1	Vta1-S-14	FSM	Cluster1
PB.33113.1	Abhd16a	Abhd16a-FL-1	FSM	Cluster1
PB.61896.129	Cul1	Cul1-FL-129	NIC	Cluster1
PB.52872.7	Mknk1	Mknk1-FL-7	NIC	Cluster1
PB.16138.2	9130015A21Rik	9130015A21Rik-S-2	NNC	Cluster1
PB.74435.17	Birc3	Birc3-S-17	ISM	Cluster1
PB.65932.2	Ethe1	Ethe1-FL-2	ISM	Cluster1
PB.21450.115	Ssbp2	Ssbp2-S-115	ISM	Cluster1
PB.24699.3	Epsti1	Epsti1-FL-3	FSM	Cluster1
PB.65419.168	Obox2	Obox2-FL-168	ISM	Cluster1
PB.22772.99	Ap3m1	Ap3m1-FL-99	FSM	Cluster1
PB.56715.5	Fbxl5	Fbxl5-FL-5	FSM	Cluster1
PB.74934.42	Anln	Anln-FL-42	ISM	Cluster1
PB.71397.2	Ufsp2	Ufsp2-FL-2	FSM	Cluster1
PB.39827.6	Dclre1a	Dclre1a-S-6	ISM	Cluster1
PB.6225.1	Zup1	Zup1-FL-1	NIC	Cluster1
PB.1806.6	Rpe	Rpe-FL-6	FSM	Cluster1
PB.45618.116	Rbm38	Rbm38-FL-116	FSM	Cluster1
PB.26312.17	Atp6v1c1	Atp6v1c1-FL-17	FSM	Cluster1
PB.13701.19	Fbxl20	Fbxl20-FL-19	FSM	Cluster1
PB.63450.1	Eif4e3	Eif4e3-FL-1	FSM	Cluster1
PB.29262.1	Ccdc74a	Ccdc74a-FL-1	FSM	Cluster1
PB.70670.21	Ckap2	Ckap2-FL-21	FSM	Cluster1
PB.57084.62	Smim14	Smim14-FL-62	NNC	Cluster1
PB.19045.1	Psma2	Psma2-FL-1	FSM	Cluster1
PB.20278.20	Auh	Auh-S-20	ISM	Cluster1
PB.46777.1	Bbs7	Bbs7-FL-1	NNC	Cluster1
PB.49409.37	Pla2g12a	Pla2g12a-S-37	FSM	Cluster1
PB.52416.17	Ak4	Ak4-S-17	NNC	Cluster1
PB.78078.1100	Fbxw22	Fbxw22-S-1100	ISM	Cluster1
PB.16033.76	Lamb1	Lamb1-FL-76	ISM	Cluster1
PB.78404.167	Itga9	Itga9-FL-167	ISM	Cluster1
PB.43301.8	Bub1b	Bub1b-FL-8	FSM	Cluster1
PB.10076.7	Fignl1	Fignl1-FL-7	FSM	Cluster1
PB.34845.21	Pigf	Pigf-S-21	NNC	Cluster1
PB.40936.49	Med27	Med27-FL-49	NIC	Cluster1
PB.27571.1	1700029P11Rik	1700029P11Rik-S-1	FSM	Cluster1
PB.6861.21	Gm4981	Gm4981-FL-21	FSM	Cluster1
PB.66549.144	Lsm14a	Lsm14a-S-144	ISM	Cluster1
PB.45344.95	Rnf114	Rnf114-S-95	ISM	Cluster1
PB.2210.2	Serpine2	Serpine2-S-2	ISM	Cluster1
PB.61907.36	Ezh2	Ezh2-S-36	ISM	Cluster1
PB.81415.1	Arxes1	Arxes1-FL-1	FSM	Cluster1
PB.28992.71	Snx29	Snx29-FL-71	NNC	Cluster1
PB.61444.42	Mkln1	Mkln1-FL-42	NIC	Cluster1
PB.73739.310	Mphosph6	Mphosph6-S-310	FSM	Cluster1
PB.36136.83	Spry4	Spry4-FL-83	FSM	Cluster1
PB.68691.7	Lmo1	Lmo1-FL-7	FSM	Cluster1
PB.33250.5	BC023719	BC023719-FL-5	FSM	Cluster1
PB.22772.95	Ap3m1	Ap3m1-FL-95	NIC	Cluster1
PB.62229.59	Znrf2	Znrf2-S-59	NNC	Cluster1
PB.21783.16	Map1b	Map1b-S-16	ISM	Cluster1
PB.43501.115	Ccndbp1	Ccndbp1-FL-115	NNC	Cluster1
PB.59027.10	Oas1e	Oas1e-FL-10	FSM	Cluster1
PB.10555.1	Asb3	Asb3-FL-1	FSM	Cluster1
PB.39787.5	Vti1a	Vti1a-FL-5	FSM	Cluster1
PB.40286.10	Mindy3	Mindy3-FL-10	FSM	Cluster1
PB.74727.37	Zfp560	Zfp560-S-37	NNC	Cluster1
PB.38075.1	Slc3a2	Slc3a2-FL-1	FSM	Cluster1
PB.22726.17	Anxa7	Anxa7-S-17	ISM	Cluster1
PB.37664.66	Cdk2ap2	Cdk2ap2-S-66	ISM	Cluster1
PB.38237.142	Oosp1	Oosp1-FL-142	ISM	Cluster1
PB.39827.24	Dclre1a	Dclre1a-S-24	NIC	Cluster1
PB.8833.345	Tbc1d15	Tbc1d15-S-345	ISM	Cluster1
PB.1555.5	Fzd7	Fzd7-S-5	FSM	Cluster1
PB.32047.1	Zfp942	Zfp942-FL-1	FSM	Cluster1
PB.63789.46	H1foo	H1foo-FL-46	NIC	Cluster1
PB.4923.22	9130409I23Rik	9130409I23Rik-S-22	ISM	Cluster1
PB.57240.8	Gnpda2	Gnpda2-S-8	FSM	Cluster1
PB.63789.90	H1foo	H1foo-FL-90	NNC	Cluster1
PB.21980.8	Srek1ip1	Srek1ip1-S-8	ISM	Cluster1
PB.9402.33	R3hdm2	R3hdm2-S-33	NNC	Cluster1
PB.7836.102	Oaz1	Oaz1-S-102	ISM	Cluster1
PB.29207.1	Sdf2l1	Sdf2l1-FL-1	FSM	Cluster1
PB.23275.21	Ghitm	Ghitm-FL-21	FSM	Cluster1
PB.71102.51	Saraf	Saraf-S-51	ISM	Cluster1
PB.42945.6	Pdhx	Pdhx-S-6	ISM	Cluster1
PB.78078.1449	Fbxw19	Fbxw19-FL-1449	ISM	Cluster1
PB.7094.47	Srgn	Srgn-FL-47	NIC	Cluster1
PB.6750.18	Nus1	Nus1-S-18	FSM	Cluster1
PB.35780.12	Wdr36	Wdr36-S-12	ISM	Cluster1
PB.44735.9	Edem2	Edem2-FL-9	NIC	Cluster1
PB.18365.2	Wdr20	Wdr20-FL-2	FSM	Cluster1
PB.81835.10	Ubqln2	Ubqln2-S-10	FSM	Cluster1
PB.82166.4	Msl3	Msl3-FL-4	FSM	Cluster1
PB.13811.1	Krt10	Krt10-S-1	ISM	Cluster1
PB.78078.692	Fbxw28	Fbxw28-S-692	ISM	Cluster1
PB.57730.88	Uso1	Uso1-S-88	ISM	Cluster1
PB.57801.10	Ccng2	Ccng2-S-10	NIC	Cluster1
PB.25328.39	Ubac2	Ubac2-FL-39	FSM	Cluster1
PB.25339.114	Tm9sf2	Tm9sf2-S-114	ISM	Cluster1
PB.69083.87	Mettl9	Mettl9-FL-87	FSM	Cluster1
PB.49180.38	Ptbp2	Ptbp2-FL-38	FSM	Cluster1
PB.72354.9	Scoc	Scoc-S-9	ISM	Cluster1
PB.22119.266	Gpbp1	Gpbp1-S-266	ISM	Cluster1
PB.28126.56	D030018L15Rik	D030018L15Rik-FL-56	NNC	Cluster1
PB.73118.60	Edc4	Edc4-S-60	ISM	Cluster1
PB.62024.54	Fam221a	Fam221a-FL-54	FSM	Cluster1
PB.53323.53	Rragc	Rragc-S-53	FSM	Cluster1
PB.81925.53	Mbtps2	Mbtps2-FL-53	NNC	Cluster1
PB.76332.7	Map2k1	Map2k1-FL-7	FSM	Cluster1
PB.38208.1	Tmem109	Tmem109-FL-1	FSM	Cluster1
PB.46108.2	Il7	Il7-FL-2	FSM	Cluster1
PB.70709.83	Plat	Plat-S-83	ISM	Cluster1
PB.7407.6	Ipmk	Ipmk-FL-6	FSM	Cluster1
PB.49208.13	Cnn3	Cnn3-FL-13	NNC	Cluster1
PB.70709.90	Plat	Plat-S-90	ISM	Cluster1
PB.21865.43	Mrps36	Mrps36-S-43	FSM	Cluster1
PB.48472.4	Txnip	Txnip-FL-4	FSM	Cluster1
PB.43116.6	Lin7c	Lin7c-FL-6	FSM	Cluster1
PB.57853.88	Gm6367	Gm6367-FL-88	NNC	Cluster1
PB.11576.24	Llgl1	Llgl1-S-24	ISM	Cluster1
PB.50930.23	Smu1	Smu1-S-23	ISM	Cluster1
PB.11260.5	Cdc42se2	Cdc42se2-S-5	FSM	Cluster1
PB.26187.34	Fbxo43	Fbxo43-S-34	ISM	Cluster1
PB.28655.2	Gtsf2	Gtsf2-FL-2	NNC	Cluster1
PB.33919.87	Uhrf1	Uhrf1-S-87	ISM	Cluster1
PB.58834.2	Prkab1	Prkab1-FL-2	FSM	Cluster1
PB.28458.11	Smagp	Smagp-S-11	ISM	Cluster1
PB.74874.13	Rab3d	Rab3d-S-13	FSM	Cluster1
PB.72788.28	Amfr	Amfr-S-28	ISM	Cluster1
PB.11415.23	Zfp692	Zfp692-S-23	ISM	Cluster1
PB.48447.41	Platr30	Platr30-S-41	NNC	Cluster1
PB.3147.2	3110009E18Rik	3110009E18Rik-S-2	FSM	Cluster1
PB.7567.44	Mcm3ap	Mcm3ap-S-44	ISM	Cluster1
PB.56389.2	Spon2	Spon2-S-2	NNC	Cluster1
PB.37664.15	Cdk2ap2	Cdk2ap2-S-15	NIC	Cluster1
PB.43116.7	Lin7c	Lin7c-FL-7	FSM	Cluster1
PB.74435.12	Birc3	Birc3-FL-12	NIC	Cluster1
PB.49630.119	Lamtor3	Lamtor3-S-119	ISM	Cluster1
PB.41353.10	Rab14	Rab14-FL-10	FSM	Cluster1
PB.43517.5	Trp53bp1	Trp53bp1-FL-5	NNC	Cluster1
PB.57729.35	Rchy1	Rchy1-S-35	ISM	Cluster1
PB.1461.3	1700066M21Rik	1700066M21Rik-FL-3	FSM	Cluster1
PB.71627.15	Cep44	Cep44-FL-15	FSM	Cluster1
PB.43301.176	Bub1b	Bub1b-S-176	ISM	Cluster1
PB.56788.186	5730480H06Rik	5730480H06Rik-S-186	FSM	Cluster1
PB.61422.93	Cpa1	Cpa1-S-93	ISM	Cluster1
PB.43301.187	Bub1b	Bub1b-S-187	ISM	Cluster1
PB.71509.3	Dctd	Dctd-FL-3	NIC	Cluster1
PB.75696.97	Usp28	Usp28-S-97	ISM	Cluster1
PB.33230.80	Atat1	Atat1-FL-80	NIC	Cluster1
PB.57431.68	Exoc1	Exoc1-S-68	FSM	Cluster1
PB.65203.182	Aurkc	Aurkc-S-182	ISM	Cluster1
PB.78078.295	Fbxw14	Fbxw14-S-295	ISM	Cluster1
PB.16217.9	Ifrd1	Ifrd1-FL-9	FSM	Cluster1
PB.25329.6	1810041H14Rik	1810041H14Rik-S-6	NNC	Cluster1
PB.23914.4	Dhrs1	Dhrs1-S-4	ISM	Cluster1
PB.29681.1	Il1rap	Il1rap-FL-1	FSM	Cluster1
PB.53323.72	Rragc	Rragc-FL-72	NIC	Cluster1
PB.66055.163	Nlrp4a	Nlrp4a-FL-163	ISM	Cluster1
PB.30749.1	Chmp2b	Chmp2b-S-1	FSM	Cluster1
PB.56087.1	Insig1	Insig1-FL-1	FSM	Cluster1
PB.8309.12	Nedd1	Nedd1-S-12	FSM	Cluster1
PB.44012.7	Tmem230	Tmem230-FL-7	FSM	Cluster1
PB.8833.239	Tbc1d15	Tbc1d15-S-239	ISM	Cluster1
PB.62024.53	Fam221a	Fam221a-FL-53	FSM	Cluster1
PB.25036.49	Slain1	Slain1-S-49	ISM	Cluster1
PB.47532.52	Nmd3	Nmd3-FL-52	FSM	Cluster1
PB.71686.46	Nek1	Nek1-S-46	ISM	Cluster1
PB.75843.21	Acat1	Acat1-FL-21	ISM	Cluster1
PB.12752.1	Zfp207	Zfp207-FL-1	FSM	Cluster1
PB.28126.41	D030018L15Rik	D030018L15Rik-FL-41	NNC	Cluster1
PB.43301.227	Bub1b	Bub1b-S-227	ISM	Cluster1
PB.35340.37	Npc1	Npc1-S-37	ISM	Cluster1
PB.38675.8	Gm48775	Gm48775-S-8	NNC	Cluster1
PB.42950.72	Ehf	Ehf-S-72	NIC	Cluster1
PB.81231.1	Cldn34c1	Cldn34c1-FL-1	FSM	Cluster1
PB.31807.3	Smoc2	Smoc2-FL-3	FSM	Cluster1
PB.57284.1	Nfxl1	Nfxl1-S-1	ISM	Cluster1
PB.65239.125	Nlrp4b	Nlrp4b-S-125	ISM	Cluster1
PB.78078.1091	Fbxw22	Fbxw22-S-1091	ISM	Cluster1
PB.43517.16	Trp53bp1	Trp53bp1-FL-16	NNC	Cluster1
PB.82378.50	Vamp7	Vamp7-FL-50	FSM	Cluster1
PB.68168.14	Dlg2	Dlg2-S-14	NNC	Cluster1
PB.49660.69	Eif4e	Eif4e-S-69	FSM	Cluster1
PB.73528.150	Cfdp1	Cfdp1-S-150	ISM	Cluster1
PB.21170.18	Sdha	Sdha-S-18	ISM	Cluster1
PB.76244.12	Kif23	Kif23-S-12	ISM	Cluster1
PB.12737.6	Rhot1	Rhot1-FL-6	FSM	Cluster1
PB.71425.33	Cenpu	Cenpu-S-33	FSM	Cluster1
PB.68867.9	Copb1	Copb1-S-9	ISM	Cluster1
PB.43517.8	Trp53bp1	Trp53bp1-S-8	ISM	Cluster1
PB.52416.6	Ak4	Ak4-S-6	NNC	Cluster1
PB.33176.9	2300002M23Rik	2300002M23Rik-FL-9	FSM	Cluster1
PB.41077.8	Tor1a	Tor1a-S-8	FSM	Cluster1
PB.15595.82	Pdia6	Pdia6-S-82	ISM	Cluster1
PB.18181.4	Vrk1	Vrk1-S-4	FSM	Cluster1
PB.28126.45	D030018L15Rik	D030018L15Rik-FL-45	NIC	Cluster1
PB.10770.9	Mat2b	Mat2b-FL-9	ISM	Cluster1
PB.47339.2	Gpr149	Gpr149-FL-2	ISM	Cluster1
PB.2722.14	Stk25	Stk25-FL-14	FSM	Cluster1
PB.64778.1	Tm7sf3	Tm7sf3-FL-1	FSM	Cluster1
PB.42088.3	Gorasp2	Gorasp2-S-3	FSM	Cluster1
PB.61034.6	2610001J05Rik	2610001J05Rik-S-6	FSM	Cluster1
PB.73118.55	Edc4	Edc4-S-55	ISM	Cluster1
PB.71626.99	Fbxo8	Fbxo8-S-99	ISM	Cluster1
PB.1014.27	Tbc1d8	Tbc1d8-S-27	ISM	Cluster1
PB.82378.39	Vamp7	Vamp7-FL-39	FSM	Cluster1
PB.18141.49	Tcl1	Tcl1-FL-49	ISM	Cluster1
PB.56497.5	Mfsd10	Mfsd10-S-5	ISM	Cluster1
PB.21823.23	Gtf2h2	Gtf2h2-FL-23	FSM	Cluster1
PB.76244.18	Kif23	Kif23-FL-18	NIC	Cluster1
PB.17048.3	Tmem30b	Tmem30b-FL-3	FSM	Cluster1
PB.67509.78	Snrpa1	Snrpa1-FL-78	FSM	Cluster1
PB.76119.1	Nptn	Nptn-S-1	FSM	Cluster1
PB.75939.47	Rcn2	Rcn2-S-47	ISM	Cluster1
PB.55917.1	Nupl2	Nupl2-FL-1	FSM	Cluster1
PB.45152.65	Zswim3	Zswim3-FL-65	FSM	Cluster1
PB.52600.71	Tmem59	Tmem59-S-71	ISM	Cluster1
PB.68480.16	Numa1	Numa1-FL-16	NNC	Cluster1
PB.23450.32	Gnpnat1	Gnpnat1-S-32	FSM	Cluster1
PB.19569.3	Gm11381	Gm11381-S-3	NNC	Cluster1
PB.75793.223	Rdx	Rdx-S-223	ISM	Cluster1
PB.28374.226	Cers5	Cers5-FL-226	FSM	Cluster1
PB.5114.7	Lyplal1	Lyplal1-FL-7	FSM	Cluster1
PB.65203.17	Aurkc	Aurkc-FL-17	NNC	Cluster1
PB.14908.10	Birc5	Birc5-S-10	FSM	Cluster1
PB.4874.5	Cdc42bpa	Cdc42bpa-FL-5	NIC	Cluster1
PB.70709.75	Plat	Plat-S-75	ISM	Cluster1
PB.65239.138	Nlrp4b	Nlrp4b-S-138	ISM	Cluster1
PB.50930.31	Smu1	Smu1-S-31	ISM	Cluster1
PB.61768.6	Wee2	Wee2-FL-6	FSM	Cluster1
PB.44324.107	Xrn2	Xrn2-S-107	ISM	Cluster1
PB.22258.15	Gm47913	Gm47913-S-15	FSM	Cluster1
PB.48880.14	Cept1	Cept1-S-14	ISM	Cluster1
PB.34605.41	Atl2	Atl2-S-41	ISM	Cluster1
PB.23914.7	Dhrs1	Dhrs1-FL-7	NNC	Cluster1
PB.42233.25	Chn1	Chn1-S-25	ISM	Cluster1
PB.36117.98	Ndfip1	Ndfip1-S-98	ISM	Cluster1
PB.59171.38	Atp2a2	Atp2a2-S-38	ISM	Cluster1
PB.34118.12	Fbxl17	Fbxl17-S-12	NNC	Cluster1
PB.1699.51	Gpr1	Gpr1-S-51	NIC	Cluster1
PB.73674.239	Cenpn	Cenpn-S-239	ISM	Cluster1
PB.16217.19	Ifrd1	Ifrd1-S-19	ISM	Cluster1
PB.22772.20	Ap3m1	Ap3m1-FL-20	FSM	Cluster1
PB.34425.5	Ypel5	Ypel5-FL-5	NNC	Cluster1
PB.41213.2	Fpgs	Fpgs-FL-2	FSM	Cluster1
PB.38225.11	Ms4a1	Ms4a1-FL-11	FSM	Cluster1
PB.21499.13	Tent2	Tent2-FL-13	FSM	Cluster1
PB.76244.15	Kif23	Kif23-FL-15	NIC	Cluster1
PB.52600.86	Tmem59	Tmem59-S-86	ISM	Cluster1
PB.62444.113	Mad2l1	Mad2l1-S-113	ISM	Cluster1
PB.26109.128	Laptm4b	Laptm4b-S-128	ISM	Cluster1
PB.28595.288	Pcbp2	Pcbp2-S-288	FSM	Cluster1
PB.76150.2	Adpgk	Adpgk-FL-2	FSM	Cluster1
PB.49660.84	Eif4e	Eif4e-S-84	FSM	Cluster1
PB.68706.8	BC051019	BC051019-S-8	NIC	Cluster1
PB.65203.13	Aurkc	Aurkc-FL-13	NNC	Cluster1
PB.46992.3	Noct	Noct-FL-3	FSM	Cluster1
PB.43301.152	Bub1b	Bub1b-S-152	ISM	Cluster1
PB.21865.56	Cenph	Cenph-S-56	NIC	Cluster1
PB.75939.43	Rcn2	Rcn2-S-43	ISM	Cluster1
PB.14012.3	E130111B04Rik	E130111B04Rik-S-3	NNC	Cluster1
PB.35157.34	Rab18	Rab18-FL-34	FSM	Cluster1
PB.39789.5	Zdhhc6	Zdhhc6-FL-5	FSM	Cluster1
PB.68575.33	Gm45272	Gm45272-S-33	FSM	Cluster1
PB.43536.72	Serf2	Serf2-S-72	NNC	Cluster1
PB.24746.32	Naa16	Naa16-FL-32	FSM	Cluster1
PB.28941.1	Socs1	Socs1-S-1	FSM	Cluster1
PB.66058.150	Nlrp9c	Nlrp9c-S-150	ISM	Cluster1
PB.20135.2	Wnk2	Wnk2-S-2	ISM	Cluster1
PB.63789.49	H1foo	H1foo-S-49	ISM	Cluster1
PB.21810.193	Smn1	Smn1-S-193	ISM	Cluster1
PB.78078.1086	Fbxw22	Fbxw22-FL-1086	NIC	Cluster1
PB.4684.15	Pigm	Pigm-S-15	FSM	Cluster1
PB.29599.6	Eif4a2	Eif4a2-FL-6	FSM	Cluster1
PB.3436.59	Mdm4	Mdm4-FL-59	NNC	Cluster1
PB.40936.246	Med27	Med27-S-246	ISM	Cluster1
PB.71102.49	Saraf	Saraf-S-49	ISM	Cluster1
PB.78078.152	Fbxw20	Fbxw20-S-152	ISM	Cluster1
PB.66460.2	Kmt2b	Kmt2b-FL-2	ISM	Cluster1
PB.59280.11	Zcchc8	Zcchc8-FL-11	FSM	Cluster1
PB.18141.4	Tcl1	Tcl1-FL-4	NNC	Cluster1
PB.73160.3	Slc7a6os	Slc7a6os-FL-3	ISM	Cluster1
PB.200.8	Prex2	Prex2-S-8	NIC	Cluster1
PB.58834.8	Prkab1	Prkab1-FL-8	FSM	Cluster1
PB.45618.88	Rae1	Rae1-S-88	ISM	Cluster1
PB.40275.1	Fbh1	Fbh1-S-1	ISM	Cluster1
PB.11124.15	Skp1a	Skp1a-S-15	ISM	Cluster1
PB.35340.38	Npc1	Npc1-S-38	ISM	Cluster1
PB.44735.7	Edem2	Edem2-S-7	ISM	Cluster1
PB.2593.17	Lrrfip1	Lrrfip1-FL-17	NIC	Cluster1
PB.66504.6	Lsr	Lsr-S-6	ISM	Cluster1
PB.22845.19	E330034G19Rik	E330034G19Rik-FL-19	NNC	Cluster1
PB.80090.2	Tmem185a	Tmem185a-FL-2	FSM	Cluster1
PB.39740.80	Smc3	Smc3-S-80	ISM	Cluster1
PB.42360.28	Plekha3	Plekha3-S-28	ISM	Cluster1
PB.79559.1	C1galt1c1	C1galt1c1-S-1	FSM	Cluster1
PB.1497.69	Clk1	Clk1-FL-69	FSM	Cluster1
PB.23960.15	Cenpj	Cenpj-S-15	ISM	Cluster1
PB.48312.167	Vps72	Vps72-S-167	ISM	Cluster1
PB.15595.70	Pdia6	Pdia6-FL-70	ISM	Cluster1
PB.67995.23	A530021J07Rik	A530021J07Rik-S-23	NNC	Cluster1
PB.39101.7	Cep55	Cep55-FL-7	NIC	Cluster1
PB.32640.2	Srsf3	Srsf3-FL-2	FSM	Cluster1
PB.13093.105	Smg8	Smg8-S-105	FSM	Cluster1
PB.23156.76	Ncoa4	Ncoa4-S-76	ISM	Cluster1
PB.45975.8	Tpd52l2	Tpd52l2-FL-8	FSM	Cluster1
PB.53179.1	Ctps	Ctps-FL-1	FSM	Cluster1
PB.66549.101	Lsm14a	Lsm14a-S-101	ISM	Cluster1
PB.20239.34	Cks2	Cks2-S-34	NNC	Cluster1
PB.46849.1	Plk4	Plk4-FL-1	FSM	Cluster1
PB.72801.1	Nup93	Nup93-FL-1	FSM	Cluster1
PB.10306.14	Mdh1	Mdh1-S-14	ISM	Cluster1
PB.70709.97	Plat	Plat-S-97	ISM	Cluster1
PB.27486.1	Slc25a17	Slc25a17-FL-1	FSM	Cluster1
PB.69754.1	Tcerg1l	Tcerg1l-S-1	ISM	Cluster1
PB.36986.7	Ptpn2	Ptpn2-FL-7	NIC	Cluster1
PB.25059.188	Ndfip2	Ndfip2-S-188	FSM	Cluster1
PB.42447.16	Gm13752	Gm13752-S-16	NNC	Cluster1
PB.35340.3	Npc1	Npc1-S-3	ISM	Cluster1
PB.1014.24	Tbc1d8	Tbc1d8-S-24	ISM	Cluster1
PB.58659.4	Alkbh2	Alkbh2-FL-4	NNC	Cluster1
PB.33113.45	Abhd16a	Abhd16a-S-45	NIC	Cluster1
PB.64467.11	Borcs5	Borcs5-FL-11	NNC	Cluster1
PB.48880.9	Cept1	Cept1-S-9	ISM	Cluster1
PB.21128.37	Clptm1l	Clptm1l-S-37	ISM	Cluster1
PB.33176.2	2300002M23Rik	2300002M23Rik-FL-2	FSM	Cluster1
PB.45975.204	Tpd52l2	Tpd52l2-S-204	ISM	Cluster1
PB.3376.3	Slc45a3	Slc45a3-FL-3	FSM	Cluster1
PB.6225.16	Zup1	Zup1-S-16	ISM	Cluster1
PB.71975.13	Arrdc2	Arrdc2-S-13	FSM	Cluster1
PB.51335.15	Erp44	Erp44-FL-15	FSM	Cluster1
PB.70709.94	Plat	Plat-S-94	ISM	Cluster1
PB.41478.15	Arpc5l	Arpc5l-FL-15	FSM	Cluster1
PB.17899.1	Spata7	Spata7-FL-1	FSM	Cluster1
PB.54132.226	Syf2	Syf2-S-226	ISM	Cluster1
PB.73160.2	Slc7a6os	Slc7a6os-S-2	ISM	Cluster1
PB.36096.4	Rnf14	Rnf14-FL-4	FSM	Cluster1
PB.2476.37	Atg16l1	Atg16l1-S-37	ISM	Cluster1
PB.25008.21	Gm49292	Gm49292-S-21	NNC	Cluster1
PB.66535.104	Pdcd2l	Pdcd2l-S-104	ISM	Cluster1
PB.16217.18	Ifrd1	Ifrd1-S-18	FSM	Cluster1
PB.13093.103	Smg8	Smg8-FL-103	FSM	Cluster1
PB.22555.4	Thoc7	Thoc7-FL-4	NIC	Cluster1
PB.33691.9	Taf8	Taf8-FL-9	ISM	Cluster1
PB.78679.31	Slc6a20a	Slc6a20a-FL-31	FSM	Cluster1
PB.52416.3	Ak4	Ak4-S-3	NNC	Cluster1
PB.77866.10	Rbm15b	Rbm15b-S-10	FSM	Cluster1
PB.34383.89	Ndc80	Ndc80-S-89	ISM	Cluster1
PB.17048.5	Tmem30b	Tmem30b-S-5	FSM	Cluster1
PB.66535.102	Pdcd2l	Pdcd2l-FL-102	ISM	Cluster1
PB.43464.23	Zfp106	Zfp106-FL-23	NNC	Cluster1
PB.54725.31	Oog3	Oog3-FL-31	NNC	Cluster1
PB.71151.33	Eri1	Eri1-FL-33	FSM	Cluster1
PB.27110.5	Fbxl6	Fbxl6-S-5	ISM	Cluster1
PB.4221.35	Ralgps2	Ralgps2-FL-35	FSM	Cluster1
PB.70730.3	Golga7	Golga7-FL-3	FSM	Cluster1
PB.31040.1	Cct8	Cct8-FL-1	FSM	Cluster1
PB.12349.210	Ywhae	Ywhae-FL-210	ISM	Cluster1
PB.56448.1	Gm1673	Gm1673-S-1	FSM	Cluster1
PB.48037.1	Efna1	Efna1-S-1	FSM	Cluster1
PB.1062.1	Slc9a4	Slc9a4-FL-1	FSM	Cluster1
PB.33113.43	Abhd16a	Abhd16a-S-43	ISM	Cluster1
PB.34383.86	Ndc80	Ndc80-S-86	ISM	Cluster1
PB.44523.207	Tpx2	Tpx2-S-207	ISM	Cluster1
PB.49630.117	Lamtor3	Lamtor3-S-117	ISM	Cluster1
PB.15595.66	Pdia6	Pdia6-FL-66	ISM	Cluster1
PB.37011.50	Rnmt	Rnmt-FL-50	NIC	Cluster1
PB.70670.20	Ckap2	Ckap2-S-20	ISM	Cluster1
PB.50930.28	Smu1	Smu1-FL-28	ISM	Cluster1
PB.58630.38	Iscu	Iscu-S-38	FSM	Cluster1
PB.19046.8	Mrpl32	Mrpl32-FL-8	FSM	Cluster1
PB.61513.422	Bpgm	Bpgm-S-422	NNC	Cluster1
PB.59366.37	Tmed2	Tmed2-S-37	ISM	Cluster1
PB.54132.59	Rsrp1	Rsrp1-FL-59	NIC	Cluster1
PB.37780.42	Sf3b2	Sf3b2-S-42	ISM	Cluster1
PB.55976.5	Rheb	Rheb-S-5	ISM	Cluster1
PB.4798.51	Adss	Adss-FL-51	FSM	Cluster1
PB.62157.144	Tax1bp1	Tax1bp1-S-144	ISM	Cluster1
PB.48002.73	Dap3	Dap3-FL-73	FSM	Cluster1
PB.39740.82	Smc3	Smc3-S-82	ISM	Cluster1
PB.78639.8	1110059G10Rik	1110059G10Rik-S-8	ISM	Cluster1
PB.5074.2	2022-03-02	Marc2-S-2	ISM	Cluster1
PB.15888.7	Mboat2	Mboat2-FL-7	FSM	Cluster1
PB.5769.62	Reps1	Reps1-S-62	ISM	Cluster1
PB.67874.10	Blm	Blm-S-10	ISM	Cluster1
PB.57203.5	Tmem33	Tmem33-FL-5	FSM	Cluster1
PB.7801.8	Rexo1	Rexo1-S-8	ISM	Cluster1
PB.29581.1	Tbccd1	Tbccd1-FL-1	ISM	Cluster1
PB.20297.11	Sptlc1	Sptlc1-FL-11	FSM	Cluster1
PB.41507.1	Lrp1b	Lrp1b-FL-1	FSM	Cluster1
PB.29581.4	Tbccd1	Tbccd1-FL-4	FSM	Cluster1
PB.54914.108	Tardbp	Tardbp-FL-108	NIC	Cluster1
PB.30633.26	Cmss1	Cmss1-S-26	FSM	Cluster1
PB.72530.5	Orc6	Orc6-FL-5	FSM	Cluster1
PB.22845.15	E330034G19Rik	E330034G19Rik-FL-15	NIC	Cluster1
PB.75772.26	Btg4	Btg4-FL-26	FSM	Cluster1
PB.72530.1	Orc6	Orc6-FL-1	FSM	Cluster1
PB.18137.244	Tcl1b1	Tcl1b1-FL-244	FSM	Cluster1
PB.19045.4	Psma2	Psma2-FL-4	FSM	Cluster1
PB.18137.502	Tcl1b3	Tcl1b3-FL-502	FSM	Cluster1
PB.1407.5	Mob4	Mob4-FL-5	FSM	Cluster1
PB.71683.1	Hpf1	Hpf1-FL-1	FSM	Cluster1
PB.74570.1	Cwc15	Cwc15-FL-1	FSM	Cluster1
PB.75772.15	Btg4	Btg4-FL-15	FSM	Cluster1
PB.76658.2	Ccnb2	Ccnb2-S-2	ISM	Cluster1
PB.78078.685	Fbxw28	Fbxw28-FL-685	FSM	Cluster1
PB.75772.25	Btg4	Btg4-FL-25	FSM	Cluster1
PB.68174.1	Ccdc90b	Ccdc90b-FL-1	FSM	Cluster1
PB.43308.3	Knstrn	Knstrn-FL-3	FSM	Cluster1
PB.75772.45	Btg4	Btg4-FL-45	FSM	Cluster1
PB.65121.3	Rfpl4	Rfpl4-FL-3	FSM	Cluster1
PB.4530.1	Nuf2	Nuf2-FL-1	FSM	Cluster1
PB.18137.214	Tcl1b1	Tcl1b1-FL-214	FSM	Cluster1
PB.78078.292	Fbxw14	Fbxw14-FL-292	NNC	Cluster1
PB.17780.12	Gm10436	Gm10436-FL-12	FSM	Cluster1
PB.34365.27	Myl12a	Myl12a-FL-27	FSM	Cluster1
PB.63717.3	Sec13	Sec13-FL-3	FSM	Cluster1
PB.63042.57	Snrnp27	Snrnp27-S-57	NNC	Cluster1
PB.49929.30	Dnajb4	Dnajb4-FL-30	FSM	Cluster1
PB.72833.10	Polr2c	Polr2c-FL-10	FSM	Cluster1
PB.78078.2187	Fbxw18	Fbxw18-FL-2187	FSM	Cluster1
PB.65380.26	Obox7	Obox7-FL-26	FSM	Cluster1
PB.78078.2379	Fbxw27	Fbxw27-S-2379	NIC	Cluster1
PB.20278.16	Auh	Auh-FL-16	NIC	Cluster1
PB.17753.24	Oog1	Oog1-FL-24	FSM	Cluster1
PB.22845.18	E330034G19Rik	E330034G19Rik-FL-18	FSM	Cluster1
PB.21316.8	Cetn3	Cetn3-FL-8	FSM	Cluster1
PB.72409.1	Rln3	Rln3-FL-1	FSM	Cluster1
PB.18137.437	Tcl1b5	Tcl1b5-FL-437	FSM	Cluster1
PB.10817.7	Pttg1	Pttg1-FL-7	FSM	Cluster1
PB.46889.1	Sclt1	Sclt1-FL-1	NNC	Cluster1
PB.71683.2	Hpf1	Hpf1-FL-2	NIC	Cluster1
PB.37498.19	Timm21	Timm21-FL-19	FSM	Cluster1
PB.20239.30	Cks2	Cks2-S-30	FSM	Cluster1
PB.40145.3	Echdc3	Echdc3-FL-3	FSM	Cluster1
PB.78078.1800	Fbxw24	Fbxw24-FL-1800	FSM	Cluster1
PB.32298.27	Ube2i	Ube2i-FL-27	FSM	Cluster1
PB.18137.497	Tcl1b3	Tcl1b3-FL-497	NNC	Cluster1
PB.34845.14	Pigf	Pigf-S-14	FSM	Cluster1
PB.58785.1	Sirt4	Sirt4-S-1	FSM	Cluster1
PB.82037.44	Rbbp7	Rbbp7-FL-44	FSM	Cluster1
PB.65203.3	Aurkc	Aurkc-FL-3	NIC	Cluster1
PB.78078.278	Fbxw14	Fbxw14-FL-278	FSM	Cluster1
PB.45975.4	Tpd52l2	Tpd52l2-FL-4	FSM	Cluster1
PB.64673.4	Ldhb	Ldhb-FL-4	FSM	Cluster1
PB.18542.5	Ighg2b	Ighg2b-S-5	NNC	Cluster1
PB.47896.5	Mrpl24	Mrpl24-FL-5	FSM	Cluster1
PB.35277.10	Snrpd1	Snrpd1-FL-10	FSM	Cluster1
PB.49988.3	Acadm	Acadm-S-3	ISM	Cluster1
PB.17762.118	Gm2042	Gm2042-S-118	FSM	Cluster1
PB.72478.99	Syce2	Syce2-S-99	NIC	Cluster1
PB.53952.15	Cd164l2	Cd164l2-FL-15	FSM	Cluster1
PB.49835.60	Gng5	Gng5-S-60	FSM	Cluster1
PB.26425.12	Eny2	Eny2-FL-12	FSM	Cluster1
PB.78078.1438	Fbxw19	Fbxw19-S-1438	ISM	Cluster1
PB.11724.5	Tvp23b	Tvp23b-FL-5	FSM	Cluster1
PB.22845.95	E330034G19Rik	E330034G19Rik-S-95	FSM	Cluster1
PB.57179.1	Uchl1	Uchl1-FL-1	NNC	Cluster1
PB.72354.5	Scoc	Scoc-S-5	FSM	Cluster1
PB.17753.36	Oog1	Oog1-S-36	NNC	Cluster1
PB.63175.1	Gm839	Gm839-FL-1	FSM	Cluster1
PB.14942.2	Cyth1	Cyth1-S-2	NNC	Cluster1
PB.19569.10	Gm11381	Gm11381-S-10	NNC	Cluster1
PB.49933.502	Nexn	Nexn-S-502	ISM	Cluster1
PB.13379.9	Cdc34b	Cdc34b-S-9	FSM	Cluster1
PB.68704.1	Akip1	Akip1-FL-1	FSM	Cluster1
PB.78078.153	Fbxw20	Fbxw20-FL-153	FSM	Cluster1
PB.23914.1	Dhrs1	Dhrs1-FL-1	FSM	Cluster1
PB.38236.13	Oosp3	Oosp3-S-13	FSM	Cluster1
PB.77844.4	Grm2	Grm2-S-4	ISM	Cluster1
PB.75772.35	Btg4	Btg4-FL-35	FSM	Cluster1
PB.17065.1	Snapc1	Snapc1-FL-1	FSM	Cluster1
PB.26711.50	Nsmce2	Nsmce2-FL-50	NNC	Cluster1
PB.24657.95	Tsc22d1	Tsc22d1-FL-95	FSM	Cluster1
PB.22690.7	Rtraf	Rtraf-S-7	FSM	Cluster1
PB.34146.92	AU016765	AU016765-S-92	NIC	Cluster1
PB.67911.13	Sec11a	Sec11a-S-13	FSM	Cluster1
PB.28458.10	Smagp	Smagp-S-10	FSM	Cluster1
PB.59026.132	Oas1d	Oas1d-FL-132	FSM	Cluster1
PB.1747.1	2810408I11Rik	2810408I11Rik-FL-1	FSM	Cluster1
PB.78078.684	Fbxw28	Fbxw28-FL-684	FSM	Cluster1
PB.77268.21	Mthfs	Mthfs-FL-21	NIC	Cluster1
PB.22845.26	E330034G19Rik	E330034G19Rik-FL-26	NNC	Cluster1
PB.5183.125	Cenpf	Cenpf-S-125	ISM	Cluster1
PB.64467.19	Borcs5	Borcs5-FL-19	FSM	Cluster1
PB.78078.1089	Fbxw22	Fbxw22-S-1089	NNC	Cluster1
PB.34146.106	AU016765	AU016765-S-106	FSM	Cluster1
PB.61896.42	Cul1	Cul1-S-42	ISM	Cluster1
PB.31317.2	Pigp	Pigp-FL-2	FSM	Cluster1
PB.58710.2	1500011B03Rik	1500011B03Rik-S-2	FSM	Cluster1
PB.1924.10	Pecr	Pecr-FL-10	FSM	Cluster1
PB.78078.1435	Fbxw19	Fbxw19-FL-1435	FSM	Cluster1
PB.59027.21	Oas1e	Oas1e-FL-21	FSM	Cluster1
PB.63068.32	D6Ertd527e	D6Ertd527e-FL-32	FSM	Cluster1
PB.60982.6	AA545190	AA545190-S-6	FSM	Cluster1
PB.28458.12	Smagp	Smagp-S-12	FSM	Cluster1
PB.49925.10	Gipc2	Gipc2-S-10	FSM	Cluster1
PB.63107.79	Hmces	Hmces-FL-79	NIC	Cluster1
PB.55555.25	Abcb1b	Abcb1b-FL-25	NIC	Cluster1
PB.30586.21	Senp7	Senp7-FL-21	ISM	Cluster1
PB.73739.3	Mphosph6	Mphosph6-FL-3	FSM	Cluster1
PB.17762.123	Gm2042	Gm2042-FL-123	NIC	Cluster1
PB.78078.1307	Fbxw16	Fbxw16-FL-1307	FSM	Cluster1
PB.65071.3	Cox6b2	Cox6b2-S-3	FSM	Cluster1
PB.49925.8	Gipc2	Gipc2-S-8	ISM	Cluster1
PB.14747.142	H3f3b	H3f3b-FL-142	FSM	Cluster1
PB.64699.48	D6Ertd474e	D6Ertd474e-S-48	FSM	Cluster1
PB.75735.38	Tex12	Tex12-S-38	FSM	Cluster1
PB.65071.2	Cox6b2	Cox6b2-S-2	FSM	Cluster1
PB.65121.87	Rfpl4	Rfpl4-FL-87	FSM	Cluster1
PB.64673.9	Ldhb	Ldhb-FL-9	NIC	Cluster1
PB.58164.1	Hsd17b13	Hsd17b13-FL-1	NNC	Cluster1
PB.53952.14	Cd164l2	Cd164l2-FL-14	NNC	Cluster1
PB.4874.14	Cdc42bpa	Cdc42bpa-FL-14	FSM	Cluster1
PB.17753.37	Oog1	Oog1-FL-37	NNC	Cluster1
PB.58041.1	Plac8	Plac8-FL-1	FSM	Cluster1
PB.14584.7	Fam104a	Fam104a-FL-7	FSM	Cluster1
PB.54713.39	Gm13023	Gm13023-FL-39	FSM	Cluster1
PB.48125.37	Creb3l4	Creb3l4-FL-37	ISM	Cluster1
PB.75525.2	Ccdc84	Ccdc84-FL-2	FSM	Cluster1
PB.78078.1802	Fbxw24	Fbxw24-FL-1802	NIC	Cluster1
PB.59889.38	Rasa4	Rasa4-FL-38	ISM	Cluster1
PB.78078.1090	Fbxw22	Fbxw22-S-1090	ISM	Cluster1
PB.41557.2	Gm13465	Gm13465-S-2	NNC	Cluster1
PB.42029.7	Bbs5	Bbs5-FL-7	FSM	Cluster1
PB.64758.10	Itpr2	Itpr2-S-10	ISM	Cluster1
PB.22770.47	Adk	Adk-FL-47	FSM	Cluster1
PB.9409.12	Shmt2	Shmt2-S-12	FSM	Cluster1
PB.75772.98	Btg4	Btg4-FL-98	NNC	Cluster1
PB.78078.1309	Fbxw16	Fbxw16-S-1309	ISM	Cluster1
PB.42494.2	Zc3h15	Zc3h15-S-2	ISM	Cluster1
PB.54725.337	C87977	C87977-S-337	FSM	Cluster1
PB.7567.51	Mcm3ap	Mcm3ap-FL-51	ISM	Cluster1
PB.44983.4	Top1	Top1-S-4	ISM	Cluster1
PB.34146.99	AU016765	AU016765-S-99	NIC	Cluster1
PB.70654.7	Fam90a1a	Fam90a1a-FL-7	FSM	Cluster1
PB.58519.1	Hscb	Hscb-FL-1	FSM	Cluster1
PB.21216.2	Glrx	Glrx-FL-2	FSM	Cluster1
PB.43124.4	Ccdc34	Ccdc34-S-4	ISM	Cluster1
PB.45153.11	Pcif1	Pcif1-S-11	NNC	Cluster1
PB.54698.4	Oog4	Oog4-S-4	FSM	Cluster1
PB.53557.1	Gja4	Gja4-FL-1	FSM	Cluster1
PB.77819.12	Alas1	Alas1-FL-12	NIC	Cluster1
PB.59194.152	Rnf34	Rnf34-S-152	ISM	Cluster1
PB.6432.48	Cdc40	Cdc40-S-48	ISM	Cluster1
PB.52119.14	C87499	C87499-FL-14	ISM	Cluster1
PB.54134.26	Tmem50a	Tmem50a-FL-26	FSM	Cluster1
PB.958.13	Eif5b	Eif5b-S-13	ISM	Cluster1
PB.76292.64	Pias1	Pias1-FL-64	FSM	Cluster1
PB.34146.94	AU016765	AU016765-S-94	FSM	Cluster1
PB.39642.164	Sfr1	Sfr1-S-164	ISM	Cluster1
PB.65642.1	Nanos2	Nanos2-FL-1	FSM	Cluster1
PB.78078.643	Fbxw28	Fbxw28-FL-643	NIC	Cluster1
PB.68661.2	Ppfibp2	Ppfibp2-S-2	ISM	Cluster1
PB.54714.16	Oog2	Oog2-S-16	NIC	Cluster1
PB.48312.3	Vps72	Vps72-FL-3	FSM	Cluster1
PB.63012.67	C87436	C87436-FL-67	NNC	Cluster1
PB.48857.40	Rap1a	Rap1a-FL-40	FSM	Cluster1
PB.78528.10	Gm47066	Gm47066-S-10	FSM	Cluster1
PB.12605.2	Ift20	Ift20-FL-2	FSM	Cluster1
PB.49355.57	Larp7	Larp7-S-57	ISM	Cluster1
PB.19567.1	Gmds	Gmds-FL-1	FSM	Cluster1
PB.76996.9	Omt2a	Omt2a-S-9	NIC	Cluster1
PB.16575.12	Nfkbia	Nfkbia-S-12	FSM	Cluster1
PB.63164.94	Gm1965	Gm1965-FL-94	FSM	Cluster1
PB.39840.258	Ccdc186	Ccdc186-S-258	ISM	Cluster1
PB.78078.693	Fbxw28	Fbxw28-FL-693	NNC	Cluster1
PB.65131.42	Nlrp2	Nlrp2-FL-42	ISM	Cluster1
PB.62365.34	Ccser1	Ccser1-S-34	FSM	Cluster1
PB.17446.76	Rbm25	Rbm25-S-76	NIC	Cluster1
PB.39574.7	Arl3	Arl3-FL-7	FSM	Cluster1
PB.5471.59	Rgs17	Rgs17-FL-59	FSM	Cluster1
PB.29061.2	3110001I22Rik	3110001I22Rik-FL-2	FSM	Cluster1
PB.6392.73	Amd1	Amd1-FL-73	FSM	Cluster1
PB.53958.18	Map3k6	Map3k6-FL-18	NIC	Cluster1
PB.43893.16	Nop56	Nop56-S-16	ISM	Cluster1
PB.59207.117	Gm2479	Gm2479-S-117	FSM	Cluster1
PB.23098.130	Gnl3	Gnl3-S-130	ISM	Cluster1
PB.46388.5	Gyg	Gyg-FL-5	FSM	Cluster1
PB.3831.212	Rgs2	Rgs2-S-212	FSM	Cluster1
PB.4879.13	Psen2	Psen2-FL-13	FSM	Cluster1
PB.43542.87	Mfap1b	Mfap1b-S-87	ISM	Cluster1
PB.34131.17	Fer	Fer-FL-17	NNC	Cluster1
PB.31206.7	Son	Son-S-7	ISM	Cluster1
PB.19746.16	Riok1	Riok1-S-16	NIC	Cluster1
PB.44777.225	Rbm39	Rbm39-S-225	ISM	Cluster1
PB.22351.3	Tcstv1	Tcstv1-FL-3	NNC	Cluster1
PB.32139.3	Srrm2	Srrm2-S-3	ISM	Cluster1
PB.51356.29	Msantd3	Msantd3-S-29	NNC	Cluster1
PB.73528.7	Cfdp1	Cfdp1-S-7	NNC	Cluster1
PB.72530.22	Orc6	Orc6-FL-22	FSM	Cluster1
PB.6924.2	Mcu	Mcu-FL-2	ISM	Cluster1
PB.22845.510	E330034G19Rik	E330034G19Rik-S-510	NIC	Cluster1
PB.22770.66	Adk	Adk-FL-66	NNC	Cluster1
PB.51647.3	Hsdl2	Hsdl2-S-3	ISM	Cluster1
PB.57179.80	Uchl1	Uchl1-FL-80	FSM	Cluster1
PB.75793.9	Rdx	Rdx-S-9	ISM	Cluster1
PB.44983.2	Top1	Top1-S-2	ISM	Cluster1
PB.55455.2	Akap9	Akap9-S-2	ISM	Cluster1
PB.50924.32	Dnaja1	Dnaja1-S-32	ISM	Cluster1
PB.18137.64	Tcl1b2	Tcl1b2-FL-64	FSM	Cluster1
PB.3265.20	Ubxn4	Ubxn4-S-20	ISM	Cluster1
PB.23968.4	Mphosph8	Mphosph8-S-4	ISM	Cluster1
PB.1825.3	Gm15668	Gm15668-FL-3	NNC	Cluster1
PB.54713.68	Gm13023	Gm13023-S-68	FSM	Cluster1
PB.55545.125	Dbf4	Dbf4-S-125	ISM	Cluster1
PB.57729.360	G3bp2	G3bp2-S-360	FSM	Cluster1
PB.57286.5	Zar1	Zar1-S-5	ISM	Cluster1
PB.40936.43	Med27	Med27-FL-43	NIC	Cluster1
PB.75268.123	Chek1	Chek1-FL-123	FSM	Cluster1
PB.63164.95	Gm1965	Gm1965-FL-95	FSM	Cluster1
PB.78078.1668	Fbxw15	Fbxw15-FL-1668	NIC	Cluster1
PB.72671.9	Nkd1	Nkd1-FL-9	FSM	Cluster1
PB.18542.8	Ighg2b	Ighg2b-FL-8	NNC	Cluster1
PB.38096.87	Bscl2	Bscl2-S-87	ISM	Cluster1
PB.12201.2	Tax1bp3	Tax1bp3-FL-2	FSM	Cluster1
PB.16021.1	Sh3yl1	Sh3yl1-FL-1	FSM	Cluster1
PB.60050.2	Cnpy4	Cnpy4-FL-2	FSM	Cluster1
PB.61513.31	Bpgm	Bpgm-FL-31	NNC	Cluster1
PB.74684.70	Mbd3l2	Mbd3l2-FL-70	FSM	Cluster1
PB.62157.15	Tax1bp1	Tax1bp1-S-15	ISM	Cluster1
PB.35066.21	Mtpap	Mtpap-S-21	FSM	Cluster1
PB.63973.35	Cecr2	Cecr2-S-35	ISM	Cluster1
PB.82052.54	Txlng	Txlng-S-54	ISM	Cluster1
PB.44781.32	Phf20	Phf20-S-32	NNC	Cluster1
PB.78078.2375	Fbxw27	Fbxw27-S-2375	NIC	Cluster1
PB.17028.27	Mnat1	Mnat1-FL-27	ISM	Cluster1
PB.14707.282	Mif4gd	Mif4gd-FL-282	FSM	Cluster1
PB.18137.442	Tcl1b5	Tcl1b5-FL-442	NNC	Cluster1
PB.30157.15	Gtf2e1	Gtf2e1-FL-15	FSM	Cluster1
PB.16975.9	Jkamp	Jkamp-FL-9	FSM	Cluster1
PB.72477.74	Calr	Calr-S-74	FSM	Cluster1
PB.3756.15	Aspm	Aspm-FL-15	NIC	Cluster1
PB.39132.4	Plce1	Plce1-S-4	ISM	Cluster1
PB.31156.2	Cfap298	Cfap298-FL-2	FSM	Cluster1
PB.60393.87	Baiap2l1	Baiap2l1-S-87	ISM	Cluster1
PB.75793.5	Rdx	Rdx-S-5	ISM	Cluster1
PB.59370.9	Eif2b1	Eif2b1-S-9	FSM	Cluster1
PB.59026.402	Oas1d	Oas1d-S-402	ISM	Cluster1
PB.24476.57	Npm2	Npm2-S-57	NNC	Cluster1
PB.75772.49	Btg4	Btg4-FL-49	FSM	Cluster1
PB.57286.2	Zar1	Zar1-S-2	FSM	Cluster1
PB.78078.1816	Fbxw24	Fbxw24-FL-1816	ISM	Cluster1
PB.72540.59	4921524J17Rik	4921524J17Rik-FL-59	FSM	Cluster1
PB.75793.6	Rdx	Rdx-S-6	ISM	Cluster1
PB.69662.64	Ctbp2	Ctbp2-FL-64	NIC	Cluster1
PB.71257.375	Cnot7	Cnot7-FL-375	FSM	Cluster1
PB.44219.62	Snrpb2	Snrpb2-FL-62	NNC	Cluster1
PB.56628.34	Lyar	Lyar-S-34	ISM	Cluster1
PB.39760.12	Bbip1	Bbip1-S-12	FSM	Cluster1
PB.17853.51	Ston2	Ston2-FL-51	NIC	Cluster1
PB.47397.3	Tiparp	Tiparp-FL-3	FSM	Cluster1
PB.27927.12	Miox	Miox-FL-12	ISM	Cluster1
PB.13814.1	Krt12	Krt12-FL-1	ISM	Cluster1
PB.23968.13	Mphosph8	Mphosph8-S-13	ISM	Cluster1
PB.35826.2	Pkd2l2	Pkd2l2-S-2	FSM	Cluster1
PB.49262.2	Dnttip2	Dnttip2-S-2	ISM	Cluster1
PB.75656.8	Gm31816	Gm31816-S-8	NNC	Cluster1
PB.77012.90	Ooep	Ooep-FL-90	FSM	Cluster1
PB.17762.121	Gm2042	Gm2042-FL-121	NIC	Cluster1
PB.25214.9	Tgds	Tgds-FL-9	FSM	Cluster1
PB.4852.37	Smyd3	Smyd3-FL-37	FSM	Cluster1
PB.34146.100	AU016765	AU016765-S-100	FSM	Cluster1
PB.43112.1	Mettl15	Mettl15-S-1	FSM	Cluster1
PB.76196.25	Gm15507	Gm15507-S-25	NIC	Cluster1
PB.59902.47	Prkrip1	Prkrip1-S-47	ISM	Cluster1
PB.2652.33	Ndufa10	Ndufa10-FL-33	FSM	Cluster1
PB.40286.89	Mindy3	Mindy3-S-89	NIC	Cluster1
PB.74605.1	Taf1d	Taf1d-S-1	ISM	Cluster1
PB.71683.18	Hpf1	Hpf1-FL-18	NNC	Cluster1
PB.82037.11	Rbbp7	Rbbp7-FL-11	FSM	Cluster1
PB.25235.9	Dnajc3	Dnajc3-S-9	ISM	Cluster1
PB.49933.361	Nexn	Nexn-FL-361	ISM	Cluster1
PB.40102.25	Nudt5	Nudt5-FL-25	NNC	Cluster1
PB.23450.78	Gnpnat1	Gnpnat1-S-78	FSM	Cluster1
PB.38096.11	Bscl2	Bscl2-FL-11	FSM	Cluster1
PB.78078.2186	Fbxw18	Fbxw18-FL-2186	NIC	Cluster1
PB.76152.25	Bbs4	Bbs4-S-25	FSM	Cluster1
PB.78078.1450	Fbxw19	Fbxw19-S-1450	ISM	Cluster1
PB.15126.2	Cenpx	Cenpx-S-2	FSM	Cluster1
PB.8833.456	Tbc1d15	Tbc1d15-S-456	ISM	Cluster1
PB.43542.5	Mfap1b	Mfap1b-FL-5	FSM	Cluster1
PB.45344.12	Rnf114	Rnf114-FL-12	NNC	Cluster1
PB.535.22	Smap1	Smap1-S-22	ISM	Cluster1
PB.27335.114	Csnk1e	Csnk1e-FL-114	NIC	Cluster1
PB.30659.4	Gabrr3	Gabrr3-FL-4	NNC	Cluster1
PB.5516.5	Ppil4	Ppil4-S-5	ISM	Cluster1
PB.55860.9	Orc5	Orc5-FL-9	NIC	Cluster1
PB.21865.187	Ccnb1	Ccnb1-S-187	FSM	Cluster1
PB.65426.17	Obox5	Obox5-FL-17	NIC	Cluster1
PB.36843.79	Nedd4l	Nedd4l-FL-79	ISM	Cluster1
PB.55545.126	Dbf4	Dbf4-S-126	FSM	Cluster1
PB.48472.65	Txnip	Txnip-S-65	ISM	Cluster1
PB.36247.24	Dpysl3	Dpysl3-FL-24	NNC	Cluster1
PB.543.4	Sdhaf4	Sdhaf4-FL-4	NNC	Cluster1
PB.49747.19	Gtf2b	Gtf2b-FL-19	FSM	Cluster1
PB.19849.72	Tmem14c	Tmem14c-FL-72	FSM	Cluster1
PB.52723.55	Btf3l4	Btf3l4-S-55	FSM	Cluster1
PB.76244.113	Kif23	Kif23-S-113	NIC	Cluster1
PB.52920.188	Nasp	Nasp-S-188	ISM	Cluster1
PB.78078.154	Fbxw20	Fbxw20-FL-154	NIC	Cluster1
PB.3181.57	Ddx18	Ddx18-S-57	ISM	Cluster1
PB.35826.9	Pkd2l2	Pkd2l2-S-9	NNC	Cluster1
PB.36268.5	Dcp2	Dcp2-S-5	ISM	Cluster1
PB.49933.609	Nexn	Nexn-S-609	ISM	Cluster1
PB.39642.1	Sfr1	Sfr1-S-1	ISM	Cluster1
PB.64673.17	Ldhb	Ldhb-S-17	ISM	Cluster1
PB.59027.103	Oas1e	Oas1e-FL-103	FSM	Cluster1
PB.62833.152	Pcgf1	Pcgf1-FL-152	ISM	Cluster1
PB.22057.2	Ndufaf2	Ndufaf2-FL-2	FSM	Cluster1
PB.52723.52	Btf3l4	Btf3l4-FL-52	NNC	Cluster1
PB.78078.1660	Fbxw15	Fbxw15-FL-1660	FSM	Cluster1
PB.43246.98	Meis2	Meis2-FL-98	FSM	Cluster1
PB.28417.3	Mettl7a3	Mettl7a3-FL-3	FSM	Cluster1
PB.11724.63	Tvp23b	Tvp23b-S-63	ISM	Cluster1
PB.63450.63	Eif4e3	Eif4e3-FL-63	FSM	Cluster1
PB.39916.34	Shtn1	Shtn1-S-34	ISM	Cluster1
PB.21078.12	Ice1	Ice1-S-12	ISM	Cluster1
PB.59233.7	Psmd9	Psmd9-S-7	FSM	Cluster1
PB.3756.23	Aspm	Aspm-FL-23	NIC	Cluster1
PB.30057.14	Sec22a	Sec22a-S-14	FSM	Cluster1
PB.65380.11	Obox7	Obox7-FL-11	NNC	Cluster1
PB.49929.156	Dnajb4	Dnajb4-FL-156	FSM	Cluster1
PB.78078.702	Fbxw28	Fbxw28-S-702	ISM	Cluster1
PB.44781.57	Phf20	Phf20-S-57	NIC	Cluster1
PB.46688.2	Fxr1	Fxr1-S-2	ISM	Cluster1
PB.62103.276	Hnrnpa2b1	Hnrnpa2b1-S-276	ISM	Cluster1
PB.52920.193	Nasp	Nasp-S-193	FSM	Cluster1
PB.34198.177	Ralbp1	Ralbp1-FL-177	ISM	Cluster1
PB.49925.12	Gipc2	Gipc2-S-12	NNC	Cluster1
PB.58330.133	Evi5	Evi5-S-133	NIC	Cluster1
PB.64699.42	D6Ertd474e	D6Ertd474e-S-42	FSM	Cluster1
PB.21590.264	Zbed3	Zbed3-S-264	NNC	Cluster1
PB.13345.66	Luc7l3	Luc7l3-S-66	ISM	Cluster1
PB.67447.48	Mphosph10	Mphosph10-S-48	ISM	Cluster1
PB.21141.2	Brd9	Brd9-S-2	ISM	Cluster1
PB.48472.69	Txnip	Txnip-FL-69	NIC	Cluster1
PB.42120.5	Hat1	Hat1-FL-5	NIC	Cluster1
PB.64587.39	Slc15a5	Slc15a5-FL-39	NIC	Cluster1
PB.27335.122	Csnk1e	Csnk1e-FL-122	NIC	Cluster1
PB.53867.5	Dnajc8	Dnajc8-S-5	ISM	Cluster1
PB.24989.40	Lmo7	Lmo7-S-40	NIC	Cluster1
PB.958.8	Eif5b	Eif5b-S-8	ISM	Cluster1
PB.42586.1	Gm13715	Gm13715-S-1	FSM	Cluster1
PB.21865.570	Ccnb1	Ccnb1-FL-570	FSM	Cluster1
PB.17762.114	Gm2042	Gm2042-FL-114	FSM	Cluster1
PB.24230.2	Pinx1	Pinx1-S-2	FSM	Cluster1
PB.55820.1	Lrrc17	Lrrc17-S-1	NIC	Cluster1
PB.8682.67	Syt1	Syt1-FL-67	NNC	Cluster1
PB.68971.121	Arl6ip1	Arl6ip1-S-121	FSM	Cluster1
PB.3831.205	Rgs2	Rgs2-S-205	FSM	Cluster1
PB.51024.4	Rpp25l	Rpp25l-FL-4	FSM	Cluster1
PB.12445.28	Nsrp1	Nsrp1-S-28	FSM	Cluster1
PB.24476.58	Npm2	Npm2-S-58	ISM	Cluster1
PB.53494.1	Clspn	Clspn-S-1	ISM	Cluster1
PB.42197.22	6430710C18Rik	6430710C18Rik-S-22	NNC	Cluster1
PB.22845.21	E330034G19Rik	E330034G19Rik-FL-21	NIC	Cluster1
PB.21590.913	Zbed3	Zbed3-S-913	NNC	Cluster1
PB.19567.67	Gmds	Gmds-FL-67	NIC	Cluster1
PB.27927.13	Miox	Miox-FL-13	NIC	Cluster1
PB.43124.7	Ccdc34	Ccdc34-S-7	ISM	Cluster1
PB.54713.41	Gm13023	Gm13023-S-41	FSM	Cluster1
PB.18444.3	Eif5	Eif5-S-3	ISM	Cluster1
PB.18542.6	Ighg2b	Ighg2b-FL-6	NNC	Cluster1
PB.3756.16	Aspm	Aspm-FL-16	NIC	Cluster1
PB.75772.398	Btg4	Btg4-S-398	ISM	Cluster1
PB.68614.10	Taf10	Taf10-FL-10	FSM	Cluster1
PB.37672.3	Tmem134	Tmem134-FL-3	FSM	Cluster1
PB.82093.73	Zrsr2	Zrsr2-S-73	ISM	Cluster1
PB.58743.6	Acads	Acads-S-6	NNC	Cluster1
PB.958.14	Eif5b	Eif5b-S-14	ISM	Cluster1
PB.19046.20	Mrpl32	Mrpl32-FL-20	FSM	Cluster1
PB.23078.8	Sfmbt1	Sfmbt1-S-8	ISM	Cluster1
PB.75418.22	Sc5d	Sc5d-FL-22	FSM	Cluster1
PB.6478.25	Cep57l1	Cep57l1-FL-25	NNC	Cluster1
PB.60345.67	Rac1	Rac1-S-67	FSM	Cluster1
PB.55557.8	Abcb4	Abcb4-S-8	NNC	Cluster1
PB.57179.126	Uchl1	Uchl1-S-126	ISM	Cluster1
PB.76978.4	Fbxo9	Fbxo9-FL-4	FSM	Cluster1
PB.30205.30	Popdc2	Popdc2-S-30	NIC	Cluster1
PB.60982.7	AA545190	AA545190-S-7	NIC	Cluster1
PB.71644.1	Sap30	Sap30-FL-1	FSM	Cluster1
PB.49413.1	Mcub	Mcub-FL-1	FSM	Cluster1
PB.24161.2	Gm26969	Gm26969-S-2	FSM	Cluster1
PB.47496.1	Smc4	Smc4-S-1	ISM	Cluster1
PB.49933.552	Nexn	Nexn-S-552	ISM	Cluster1
PB.33516.490	Hsp90ab1	Hsp90ab1-S-490	ISM	Cluster1
PB.56301.10	Slc4a1ap	Slc4a1ap-S-10	ISM	Cluster1
PB.71645.8	Hmgb2	Hmgb2-S-8	ISM	Cluster1
PB.43246.96	Meis2	Meis2-FL-96	FSM	Cluster1
PB.31844.5	Tbp	Tbp-FL-5	FSM	Cluster1
PB.59026.382	Oas1d	Oas1d-FL-382	ISM	Cluster1
PB.65203.176	Aurkc	Aurkc-S-176	ISM	Cluster1
PB.18355.252	Hsp90aa1	Hsp90aa1-S-252	ISM	Cluster1
PB.18355.271	Hsp90aa1	Hsp90aa1-S-271	ISM	Cluster1
PB.74588.27	Izumo1r	Izumo1r-S-27	FSM	Cluster1
PB.21590.18	Zbed3	Zbed3-FL-18	FSM	Cluster1
PB.65419.157	Obox2	Obox2-FL-157	FSM	Cluster1
PB.18137.501	Tcl1b3	Tcl1b3-FL-501	NNC	Cluster1
PB.37576.1	Gm45871	Gm45871-FL-1	FSM	Cluster1
PB.77012.83	Ooep	Ooep-FL-83	FSM	Cluster1
PB.76658.1	Ccnb2	Ccnb2-FL-1	FSM	Cluster1
PB.4798.75	Adss	Adss-FL-75	FSM	Cluster1
PB.69716.16	Ptpre	Ptpre-FL-16	ISM	Cluster1
PB.32473.1	Grm4	Grm4-FL-1	ISM	Cluster1
PB.28061.95	Zcrb1	Zcrb1-S-95	FSM	Cluster1
PB.59393.19	Zfp664	Zfp664-S-19	ISM	Cluster1
PB.54498.7	Padi6	Padi6-FL-7	FSM	Cluster1
PB.67447.71	Mphosph10	Mphosph10-S-71	FSM	Cluster1
PB.39868.4	6720468P15Rik	6720468P15Rik-S-4	FSM	Cluster1
PB.42197.23	6430710C18Rik	6430710C18Rik-S-23	ISM	Cluster1
PB.24657.111	Tsc22d1	Tsc22d1-FL-111	NNC	Cluster1
PB.78078.687	Fbxw28	Fbxw28-S-687	ISM	Cluster1
PB.47397.25	Tiparp	Tiparp-S-25	ISM	Cluster1
PB.24627.85	Gtf2f2	Gtf2f2-S-85	ISM	Cluster1
PB.36022.6	Ik	Ik-S-6	ISM	Cluster1
PB.79462.69	Akap17b	Akap17b-S-69	ISM	Cluster1
PB.71752.589	Trim61	Trim61-S-589	FSM	Cluster1
PB.80085.4	1110012L19Rik	1110012L19Rik-FL-4	FSM	Cluster1
PB.23968.2	Mphosph8	Mphosph8-S-2	ISM	Cluster1
PB.44682.293	Eif2s2	Eif2s2-S-293	ISM	Cluster1
PB.75656.9	Gm31816	Gm31816-S-9	NNC	Cluster1
PB.44682.304	Eif2s2	Eif2s2-S-304	FSM	Cluster1
PB.35826.3	Pkd2l2	Pkd2l2-S-3	NIC	Cluster1
PB.42311.2	Hnrnpa3	Hnrnpa3-S-2	ISM	Cluster1
PB.53730.88	Zcchc17	Zcchc17-S-88	ISM	Cluster1
PB.77248.9	Mthfsl	Mthfsl-FL-9	NIC	Cluster1
PB.6919.6	Pla2g12b	Pla2g12b-FL-6	NNC	Cluster1
PB.42729.4	Ddb2	Ddb2-S-4	NIC	Cluster1
PB.36028.7	Zmat2	Zmat2-S-7	ISM	Cluster1
PB.55887.81	Srpk2	Srpk2-S-81	NNC	Cluster1
PB.17780.32	Gm10436	Gm10436-FL-32	FSM	Cluster1
PB.6525.24	Nr2e1	Nr2e1-FL-24	FSM	Cluster1
PB.72906.20	Sap18b	Sap18b-FL-20	FSM	Cluster1
PB.29368.25	Iglv1	Iglv1-S-25	NNC	Cluster1
PB.12349.19	Ywhae	Ywhae-S-19	ISM	Cluster1
PB.30133.3	Iqcb1	Iqcb1-FL-3	FSM	Cluster1
PB.28458.9	Smagp	Smagp-S-9	FSM	Cluster1
PB.77012.112	Ooep	Ooep-S-112	FSM	Cluster1
PB.63164.102	Gm1965	Gm1965-FL-102	FSM	Cluster1
PB.75790.7	Fdx1	Fdx1-FL-7	FSM	Cluster1
PB.62157.22	Tax1bp1	Tax1bp1-S-22	ISM	Cluster1
PB.47496.7	Smc4	Smc4-S-7	ISM	Cluster1
PB.59027.16	Oas1e	Oas1e-S-16	ISM	Cluster1
PB.543.3	Sdhaf4	Sdhaf4-FL-3	FSM	Cluster1
PB.6913.26	P4ha1	P4ha1-S-26	NNC	Cluster1
PB.35443.9	Cdh2	Cdh2-FL-9	NNC	Cluster1
PB.68575.16	Gm45272	Gm45272-S-16	FSM	Cluster1
PB.74934.41	Anln	Anln-S-41	NNC	Cluster1
PB.1394.158	Sf3b1	Sf3b1-S-158	ISM	Cluster1
PB.4874.60	Cdc42bpa	Cdc42bpa-FL-60	NNC	Cluster1
PB.59194.161	Rnf34	Rnf34-S-161	ISM	Cluster1
PB.7935.3	Tle6	Tle6-S-3	ISM	Cluster1
PB.43542.81	Mfap1b	Mfap1b-S-81	ISM	Cluster1
PB.75772.61	Btg4	Btg4-FL-61	NIC	Cluster1
PB.65419.240	Obox1	Obox1-FL-240	NNC	Cluster1
PB.37126.8	Cfap53	Cfap53-S-8	FSM	Cluster1
PB.51285.13	Anp32b	Anp32b-S-13	ISM	Cluster1
PB.34784.24	Ppm1b	Ppm1b-S-24	ISM	Cluster1
PB.21450.97	Ssbp2	Ssbp2-S-97	NNC	Cluster1
PB.55110.12	Vamp3	Vamp3-FL-12	FSM	Cluster1
PB.10637.506	Npm1	Npm1-S-506	ISM	Cluster1
PB.36202.1	Rbm27	Rbm27-S-1	ISM	Cluster1
PB.52119.11	C87499	C87499-FL-11	NIC	Cluster1
PB.36920.36	Gm19784	Gm19784-FL-36	NIC	Cluster1
PB.21590.92	Zbed3	Zbed3-S-92	FSM	Cluster1
PB.2391.355	Ncl	Ncl-S-355	ISM	Cluster1
PB.5183.134	Cenpf	Cenpf-S-134	ISM	Cluster1
PB.59026.45	Oas1h	Oas1h-FL-45	FSM	Cluster1
PB.65121.6	Rfpl4	Rfpl4-FL-6	NIC	Cluster1
PB.55820.83	Lrrc17	Lrrc17-S-83	ISM	Cluster1
PB.17446.69	Rbm25	Rbm25-S-69	NIC	Cluster1
PB.59444.7	Gm42945	Gm42945-S-7	FSM	Cluster1
PB.77442.131	Rasa2	Rasa2-FL-131	ISM	Cluster1
PB.22726.23	Anxa7	Anxa7-S-23	ISM	Cluster1
PB.68131.80	Eed	Eed-S-80	ISM	Cluster1
PB.28868.155	Usp7	Usp7-S-155	ISM	Cluster1
PB.18137.83	Tcl1b2	Tcl1b2-FL-83	NNC	Cluster1
PB.78528.18	Gm47066	Gm47066-S-18	FSM	Cluster1
PB.67798.20	Pex11a	Pex11a-S-20	FSM	Cluster1
PB.31037.1	Usp16	Usp16-S-1	ISM	Cluster1
PB.61699.7	Parp12	Parp12-S-7	ISM	Cluster1
PB.2391.363	Ncl	Ncl-S-363	ISM	Cluster1
PB.37378.3	Gm47272	Gm47272-S-3	NNC	Cluster1
PB.958.10	Eif5b	Eif5b-S-10	ISM	Cluster1
PB.13219.40	Elobl	Elobl-S-40	FSM	Cluster1
PB.27492.147	St13	St13-S-147	ISM	Cluster1
PB.17961.12	Calm1	Calm1-FL-12	NIC	Cluster1
PB.31666.1	1700010I14Rik	1700010I14Rik-S-1	FSM	Cluster1
PB.28686.39	Cluap1	Cluap1-S-39	ISM	Cluster1
PB.60616.46	Mtus2	Mtus2-S-46	NNC	Cluster1
PB.56421.8	Tacc3	Tacc3-S-8	ISM	Cluster1
PB.11637.51	B9d1	B9d1-S-51	NNC	Cluster1
PB.18355.238	Hsp90aa1	Hsp90aa1-S-238	ISM	Cluster1
PB.53952.19	Cd164l2	Cd164l2-FL-19	NIC	Cluster1
PB.18087.32	Ddx24	Ddx24-S-32	FSM	Cluster1
PB.78078.1059	Fbxw22	Fbxw22-S-1059	FSM	Cluster1
PB.49933.475	Nexn	Nexn-S-475	ISM	Cluster1
PB.51285.7	Anp32b	Anp32b-S-7	ISM	Cluster1
PB.48472.78	Txnip	Txnip-S-78	ISM	Cluster1
PB.52887.61	Nsun4	Nsun4-FL-61	NNC	Cluster1
PB.56628.14	Lyar	Lyar-S-14	FSM	Cluster1
PB.40218.1	Kin	Kin-S-1	FSM	Cluster1
PB.19569.5	Gm11381	Gm11381-S-5	NNC	Cluster1
PB.49933.503	Nexn	Nexn-S-503	NIC	Cluster1
PB.33379.22	Gm42418	Gm42418-S-22	FSM	Cluster1
PB.64532.185	E330021D16Rik	E330021D16Rik-S-185	FSM	Cluster1
PB.22726.11	Anxa7	Anxa7-FL-11	FSM	Cluster1
PB.63871.98	Bms1	Bms1-S-98	ISM	Cluster1
PB.42945.58	Pdhx	Pdhx-S-58	ISM	Cluster1
PB.4530.4	Nuf2	Nuf2-FL-4	FSM	Cluster1
PB.39642.112	Sfr1	Sfr1-S-112	NIC	Cluster1
PB.4798.136	Adss	Adss-S-136	ISM	Cluster1
PB.16534.158	Snx6	Snx6-S-158	ISM	Cluster1
PB.44983.3	Top1	Top1-S-3	ISM	Cluster1
PB.43246.99	Meis2	Meis2-FL-99	NIC	Cluster1
PB.26425.7	Eny2	Eny2-S-7	FSM	Cluster1
PB.24046.13	Sap18	Sap18-FL-13	FSM	Cluster1
PB.78078.58	Fbxw21	Fbxw21-FL-58	FSM	Cluster1
PB.57670.19	Ankrd17	Ankrd17-S-19	ISM	Cluster1
PB.82037.26	Rbbp7	Rbbp7-FL-26	NNC	Cluster1
PB.18458.216	Zfyve21	Zfyve21-FL-216	NNC	Cluster1
PB.58824.47	Cit	Cit-S-47	ISM	Cluster1
PB.77998.153	Usp19	Usp19-S-153	ISM	Cluster1
PB.54714.24	Oog2	Oog2-S-24	NIC	Cluster1
PB.65419.21	Obox2	Obox2-FL-21	NNC	Cluster1
PB.49262.7	Dnttip2	Dnttip2-S-7	ISM	Cluster1
PB.71752.586	Trim61	Trim61-S-586	FSM	Cluster1
PB.35823.2	Srp19	Srp19-FL-2	FSM	Cluster1
PB.13219.11	Elobl	Elobl-FL-11	NNC	Cluster1
PB.40420.155	Mllt10	Mllt10-S-155	ISM	Cluster1
PB.57282.3	AU023070	AU023070-S-3	NNC	Cluster1
PB.38187.5	Tmem216	Tmem216-S-5	FSM	Cluster1
PB.7759.88	Cirbp	Cirbp-FL-88	FSM	Cluster1
PB.76916.29	Scg3	Scg3-S-29	ISM	Cluster1
PB.24476.56	Npm2	Npm2-S-56	NNC	Cluster1
PB.3831.216	Rgs2	Rgs2-S-216	FSM	Cluster1
PB.47364.8	Gmps	Gmps-S-8	ISM	Cluster1
PB.71587.7	Neil3	Neil3-S-7	ISM	Cluster1
PB.72530.14	Orc6	Orc6-S-14	ISM	Cluster1
PB.42050.1	Ssb	Ssb-S-1	ISM	Cluster1
PB.57286.4	Zar1	Zar1-FL-4	NIC	Cluster1
PB.43124.8	Ccdc34	Ccdc34-S-8	ISM	Cluster1
PB.42040.27	Phospho2	Phospho2-FL-27	FSM	Cluster1
PB.23452.86	Fermt2	Fermt2-S-86	ISM	Cluster1
PB.53994.93	Nudc	Nudc-S-93	ISM	Cluster1
PB.43258.39	Gm13990	Gm13990-S-39	NNC	Cluster1
PB.23770.3	Trav9-2	Trav9-2-FL-3	FSM	Cluster1
PB.43394.2	Rtf1	Rtf1-S-2	ISM	Cluster1
PB.19567.88	Gmds	Gmds-FL-88	NIC	Cluster1
PB.43530.12	Pdia3	Pdia3-S-12	ISM	Cluster1
PB.78078.304	Fbxw14	Fbxw14-S-304	ISM	Cluster1
PB.63068.662	D6Ertd527e	D6Ertd527e-FL-662	FSM	Cluster1
PB.29148.28	Mcm4	Mcm4-S-28	ISM	Cluster1
PB.61513.43	Bpgm	Bpgm-FL-43	FSM	Cluster1
PB.65419.14	Obox2	Obox2-FL-14	FSM	Cluster1
PB.54713.43	Gm13023	Gm13023-FL-43	FSM	Cluster1
PB.32588.121	Srpk1	Srpk1-S-121	ISM	Cluster1
PB.19387.2	Hist1h2ba	Hist1h2ba-FL-2	FSM	Cluster1
PB.44983.12	Top1	Top1-S-12	ISM	Cluster1
PB.75268.131	Chek1	Chek1-FL-131	FSM	Cluster1
PB.71993.55	Haus8	Haus8-S-55	ISM	Cluster1
PB.71425.1	Cenpu	Cenpu-FL-1	FSM	Cluster1
PB.13219.33	Elobl	Elobl-S-33	FSM	Cluster1
PB.21450.137	Ssbp2	Ssbp2-S-137	ISM	Cluster1
PB.74588.24	Izumo1r	Izumo1r-S-24	FSM	Cluster1
PB.55435.7	Fam133b	Fam133b-S-7	ISM	Cluster1
PB.42494.1	Zc3h15	Zc3h15-S-1	FSM	Cluster1
PB.49270.44	Fnbp1l	Fnbp1l-S-44	ISM	Cluster1
PB.78078.717	Fbxw28	Fbxw28-S-717	ISM	Cluster1
PB.23556.52	Ktn1	Ktn1-S-52	ISM	Cluster1
PB.59026.178	Oas1d	Oas1d-FL-178	FSM	Cluster1
PB.75793.33	Rdx	Rdx-S-33	NIC	Cluster1
PB.49868.7	Gm43574	Gm43574-S-7	FSM	Cluster1
PB.42050.3	Ssb	Ssb-FL-3	ISM	Cluster1
PB.79729.7	Slc25a14	Slc25a14-FL-7	NIC	Cluster1
PB.22754.2	Gm30108	Gm30108-S-2	NNC	Cluster1
PB.18235.32	Evl	Evl-S-32	ISM	Cluster1
PB.59028.47	Oas1c	Oas1c-S-47	ISM	Cluster1
PB.42050.9	Ssb	Ssb-S-9	ISM	Cluster1
PB.12369.35	Rph3al	Rph3al-FL-35	NIC	Cluster1
PB.22845.34	E330034G19Rik	E330034G19Rik-S-34	ISM	Cluster1
PB.81007.192	Atrx	Atrx-S-192	ISM	Cluster1
PB.78078.1803	Fbxw24	Fbxw24-S-1803	ISM	Cluster1
PB.36136.81	Spry4	Spry4-FL-81	FSM	Cluster1
PB.71683.255	Hpf1	Hpf1-FL-255	ISM	Cluster1
PB.8026.10	D10Wsu102e	D10Wsu102e-S-10	FSM	Cluster1
PB.57353.90	Usp46	Usp46-S-90	NNC	Cluster1
PB.13219.4	Elobl	Elobl-FL-4	FSM	Cluster1
PB.63871.79	Bms1	Bms1-S-79	ISM	Cluster1
PB.60350.2	Cyth3	Cyth3-FL-2	FSM	Cluster1
PB.61165.24	Fam3c	Fam3c-S-24	FSM	Cluster1
PB.44777.212	Rbm39	Rbm39-S-212	ISM	Cluster1
PB.967.19	Rev1	Rev1-FL-19	ISM	Cluster1
PB.75793.175	Rdx	Rdx-S-175	ISM	Cluster1
PB.73120.3	Nrn1l	Nrn1l-S-3	NNC	Cluster1
PB.75772.42	Btg4	Btg4-FL-42	NNC	Cluster1
PB.42050.46	Ssb	Ssb-S-46	ISM	Cluster1
PB.24313.131	Esco2	Esco2-S-131	ISM	Cluster1
PB.51461.2	Tmem38b	Tmem38b-FL-2	FSM	Cluster1
PB.2284.16	Daw1	Daw1-FL-16	ISM	Cluster1
PB.78078.286	Fbxw14	Fbxw14-S-286	ISM	Cluster1
PB.42461.56	Nup35	Nup35-FL-56	NNC	Cluster1
PB.60670.94	Hmgb1	Hmgb1-S-94	FSM	Cluster1
PB.2391.350	Ncl	Ncl-S-350	ISM	Cluster1
PB.46136.225	Tpd52	Tpd52-FL-225	FSM	Cluster1
PB.38225.30	Ms4a1	Ms4a1-FL-30	FSM	Cluster1
PB.53730.78	Zcchc17	Zcchc17-S-78	FSM	Cluster1
PB.27335.119	Csnk1e	Csnk1e-FL-119	NIC	Cluster1
PB.34198.176	Ralbp1	Ralbp1-S-176	ISM	Cluster1
PB.57286.1	Zar1	Zar1-FL-1	FSM	Cluster1
PB.36428.3	Tnfaip8	Tnfaip8-S-3	FSM	Cluster1
PB.11724.1	Tvp23b	Tvp23b-S-1	NNC	Cluster1
PB.56420.498	Slbp	Slbp-S-498	ISM	Cluster1
PB.76363.46	Rab11a	Rab11a-FL-46	FSM	Cluster1
PB.77777.142	Atp2c1	Atp2c1-S-142	ISM	Cluster1
PB.2343.133	Sp110	Sp110-S-133	NNC	Cluster1
PB.33379.17	Gm42418	Gm42418-S-17	FSM	Cluster1
PB.35830.33	Reep5	Reep5-S-33	FSM	Cluster1
PB.42828.15	Accsl	Accsl-FL-15	NIC	Cluster1
PB.71645.6	Hmgb2	Hmgb2-S-6	ISM	Cluster1
PB.27010.11	Ly6e	Ly6e-S-11	FSM	Cluster1
PB.80724.43	Ophn1	Ophn1-S-43	NNC	Cluster1
PB.20654.7	Gm35333	Gm35333-S-7	FSM	Cluster1
PB.78078.1809	Fbxw24	Fbxw24-S-1809	ISM	Cluster1
PB.46688.6	Fxr1	Fxr1-S-6	ISM	Cluster1
PB.18355.214	Hsp90aa1	Hsp90aa1-S-214	ISM	Cluster1
PB.40334.1	Cacnb2	Cacnb2-S-1	NNC	Cluster1
PB.78582.1	Higd1a	Higd1a-S-1	FSM	Cluster1
PB.54952.94	Cenps	Cenps-S-94	FSM	Cluster1
PB.24476.54	Npm2	Npm2-S-54	ISM	Cluster1
PB.31037.2	Usp16	Usp16-S-2	ISM	Cluster1
PB.12445.50	Nsrp1	Nsrp1-S-50	ISM	Cluster1
PB.53376.100	Cdca8	Cdca8-S-100	FSM	Cluster1
PB.65121.83	Rfpl4	Rfpl4-FL-83	NIC	Cluster1
PB.36.7	Tcea1	Tcea1-S-7	ISM	Cluster1
PB.59370.10	Eif2b1	Eif2b1-FL-10	NIC	Cluster1
PB.18116.87	Dicer1	Dicer1-S-87	NNC	Cluster1
PB.30136.4	Golgb1	Golgb1-S-4	NNC	Cluster1
PB.12445.41	Nsrp1	Nsrp1-S-41	FSM	Cluster1
PB.65203.163	Aurkc	Aurkc-FL-163	ISM	Cluster1
PB.23719.413	Hnrnpc	Hnrnpc-S-413	ISM	Cluster1
PB.42109.46	Dync1i2	Dync1i2-S-46	NNC	Cluster1
PB.36749.3	Csnk1a1	Csnk1a1-S-3	ISM	Cluster1
PB.75120.4	Nfrkb	Nfrkb-S-4	ISM	Cluster1
PB.28982.273	Rsl1d1	Rsl1d1-S-273	ISM	Cluster1
PB.69977.19	Mob2	Mob2-FL-19	NNC	Cluster1
PB.69031.4	Anks4b	Anks4b-S-4	NNC	Cluster1
PB.77094.64	Mei4	Mei4-S-64	NNC	Cluster1
PB.8416.22	Cradd	Cradd-FL-22	NIC	Cluster1
PB.46274.4	E2f5	E2f5-FL-4	FSM	Cluster1
PB.33379.18	Gm42418	Gm42418-S-18	FSM	Cluster1
PB.50924.37	Dnaja1	Dnaja1-S-37	ISM	Cluster1
PB.73029.161	Nae1	Nae1-S-161	ISM	Cluster1
PB.26275.107	Rrm2b	Rrm2b-FL-107	FSM	Cluster1
PB.7534.29	Gm5134	Gm5134-S-29	NNC	Cluster1
PB.30205.43	Popdc2	Popdc2-S-43	FSM	Cluster1
PB.78078.1046	Fbxw28	Fbxw28-S-1046	ISM	Cluster1
PB.3756.109	Aspm	Aspm-S-109	ISM	Cluster1
PB.38369.7	Cep78	Cep78-FL-7	ISM	Cluster1
PB.65419.34	Obox2	Obox2-FL-34	NNC	Cluster1
PB.24515.81	Fndc3a	Fndc3a-S-81	ISM	Cluster1
PB.45588.1	Rtf2	Rtf2-S-1	ISM	Cluster1
PB.44682.309	Eif2s2	Eif2s2-S-309	FSM	Cluster1
PB.40267.95	Rbm17	Rbm17-S-95	ISM	Cluster1
PB.20066.70	Dek	Dek-S-70	ISM	Cluster1
PB.46108.81	Il7	Il7-S-81	ISM	Cluster1
PB.43383.2	Nusap1	Nusap1-S-2	ISM	Cluster1
PB.49656.71	Adh5	Adh5-S-71	ISM	Cluster1
PB.24989.41	Lmo7	Lmo7-S-41	NIC	Cluster1
PB.24011.3	Cryl1	Cryl1-S-3	ISM	Cluster1
PB.55860.7	Orc5	Orc5-FL-7	ISM	Cluster1
PB.39442.2	Slf2	Slf2-S-2	ISM	Cluster1
PB.65239.104	Nlrp4b	Nlrp4b-FL-104	ISM	Cluster1
PB.1569.3	Nop58	Nop58-S-3	ISM	Cluster1
PB.7300.5	Arid5b	Arid5b-S-5	NNC	Cluster1
PB.66057.92	Nlrp9a	Nlrp9a-S-92	ISM	Cluster1
PB.44472.3	Csnk2a1	Csnk2a1-S-3	ISM	Cluster1
PB.56153.26	Dnajb6	Dnajb6-S-26	ISM	Cluster1
PB.46658.36	Mrpl47	Mrpl47-S-36	FSM	Cluster1
PB.56153.4	Dnajb6	Dnajb6-FL-4	FSM	Cluster1
PB.21680.37	Nsa2	Nsa2-S-37	ISM	Cluster1
PB.24657.72	Tsc22d1	Tsc22d1-FL-72	NNC	Cluster1
PB.33767.125	Dazl	Dazl-FL-125	FSM	Cluster1
PB.7935.5	Tle6	Tle6-FL-5	FSM	Cluster1
PB.60079.6	A430033K04Rik	A430033K04Rik-S-6	FSM	Cluster1
PB.58041.3	Plac8	Plac8-FL-3	NNC	Cluster1
PB.23556.39	Ktn1	Ktn1-S-39	ISM	Cluster1
PB.26425.10	Eny2	Eny2-S-10	FSM	Cluster1
PB.26109.112	Laptm4b	Laptm4b-S-112	ISM	Cluster1
PB.21216.32	Glrx	Glrx-S-32	NNC	Cluster1
PB.13345.76	Luc7l3	Luc7l3-S-76	ISM	Cluster1
PB.11283.395	Ccdc69	Ccdc69-S-395	FSM	Cluster1
PB.50978.91	Ubap2	Ubap2-S-91	ISM	Cluster1
PB.66058.296	Nlrp9c	Nlrp9c-S-296	NIC	Cluster1
PB.16975.3	Jkamp	Jkamp-FL-3	NIC	Cluster1
PB.48472.3	Txnip	Txnip-S-3	ISM	Cluster1
PB.12804.2	Zfp830	Zfp830-S-2	FSM	Cluster1
PB.44983.5	Top1	Top1-S-5	ISM	Cluster1
PB.11283.398	Ccdc69	Ccdc69-S-398	ISM	Cluster1
PB.78814.64	Clcn5	Clcn5-S-64	NNC	Cluster1
PB.16804.2	Gm47432	Gm47432-S-2	ISM	Cluster1
PB.39613.101	Pcgf6	Pcgf6-S-101	ISM	Cluster1
PB.67846.119	Prc1	Prc1-S-119	FSM	Cluster1
PB.78709.668	mt-Co3	mt-Co3-S-668	FSM	Cluster1
PB.52105.80	Mllt3	Mllt3-S-80	ISM	Cluster1
PB.77903.1	Nprl2	Nprl2-FL-1	FSM	Cluster1
PB.16616.6	C87198	C87198-S-6	FSM	Cluster1
PB.11178.13	Zcchc10	Zcchc10-FL-13	FSM	Cluster1
[truncated: 4,820 more rows]

## Sheet: Loadings-PCA genes
	Dim.1	Dim.2	Dim.3	Dim.4	Dim.5
Oser1	0.0119042	-0.0664353	-0.0676904	0.0322175	0.0122399
Sugt1	-0.0256136	0.00105996	0.0257512	0.110581	0.0308713
Neil3	0.0387898	0.0236728	0.0292545	0.00649719	-0.0303002
Myl6	-0.0268697	0.0553639	-0.00742628	-0.0228265	-0.00495996
Csnk2b	0.0324798	-0.00406566	0.0249762	0.00193466	-0.0142286
Nlrp4b	0.0399918	0.0194588	0.00504792	0.00730246	-0.00970596
Nhp2	-0.0358939	-0.000602173	0.0160744	0.030969	0.00212315
H1foo	0.0323872	0.0256145	0.0818077	-0.0175855	0.00537857
Spic	-0.0138274	-0.0643389	0.0234936	0.0269923	-0.010444
Mest	0.0279122	0.0182003	0.0357285	-0.045353	-0.00451585
Ccnl2	0.0263688	-0.039597	0.0166091	-0.0341021	0.00873341
Rrm2b	0.0365307	-0.01112	-0.0417385	0.00356332	0.038438
Spin1	0.0393273	0.00182867	-0.0366543	0.00840219	0.0417014
Rps9	-0.0350941	0.0464278	-0.00517001	-0.0135555	0.00456234
Atxn2l	0.0369919	0.00730471	0.0154833	-0.0080755	0.033731
Pld1	0.0381897	0.00355123	-0.0324706	0.00572546	0.0414406
Ube2h	0.0249404	0.030743	0.0330642	-0.0402359	0.0269641
Ranbp1	-0.0293817	0.0461652	0.00745588	0.0482817	-0.0111871
Timm8b	0.036923	0.0241736	-0.000736257	-0.0155864	-0.021595
Atp5b	-0.0244009	0.048812	-0.00279963	0.00207946	0.000369919
Mcm2	0.0183774	0.0287102	-0.00700676	-0.0138957	0.0296142
4931428L18Rik	0.0377382	0.0175329	0.0370173	-0.00723964	-0.00597195
Zar1	0.0348308	0.0241845	0.0482042	-0.0109024	-0.0152795
Cox6c	-0.0256501	0.0662183	-0.0249005	-0.0465626	0.00658246
Fbxw22	0.0395916	0.0216701	0.0274541	0.00767798	-0.0302112
Nme1	-0.0326709	0.0433412	0.00381648	0.0334795	0.0122886
Aprt	-0.0302103	-0.00740902	0.0132908	0.0124441	0.00886487
Map1lc3b	-0.0337135	-0.00779512	0.0210371	0.0656432	0.0301337
Magoh	0.040375	0.00208564	0.00533368	0.0106472	-0.0268655
Trim61	0.0412561	0.0109951	-0.00968567	0.0029421	0.023996
Ebpl	0.0382213	0.0181714	0.0334601	-0.00615711	-0.0234679
Eif3i	0.00114494	0.0406719	0.0289213	0.00949405	-0.0307459
Oosp1	0.037703	0.0244986	0.0400455	0.00578955	-0.0395531
Psma7	-0.0274842	0.0481539	0.0156523	0.0773488	0.00441612
Meis2	0.035667	-0.00690009	-0.054701	0.0131397	-0.0344262
Hnrnpa2b1	-0.0159306	0.0385983	0.008127	-0.0201403	-0.0196708
Erg28	0.0337188	0.0359225	0.0196711	-0.0259012	-0.0084539
Ubxn1	-0.0303546	-0.0117656	0.021375	0.0564651	0.0163347
Gm10436	0.0383262	-0.00238709	-0.0546921	0.0220007	-0.00477386
Rbbp7	0.0401965	0.0233776	0.0216503	0.0137603	0.00724245
Bhmt	-0.0229684	0.0393975	0.0123839	0.0904815	0.0402159
Prickle1	0.0343229	-0.033562	-0.0229541	-0.0242239	0.0233805
Hirip3	0.0407225	0.0149998	-0.00783162	0.000249345	0.0112254
Psmb6	-0.0242251	0.0376143	0.00186024	0.0121681	-0.0295346
Snrnp27	0.0397133	0.0162767	-0.00833597	0.0170202	-0.0200527
Phf13	0.0345352	0.00752709	0.0531755	-0.0156809	-0.000462488
Fau	-0.0360197	0.00366785	0.00911917	0.00527731	-0.00631689
B020004C17Rik	-0.0017665	-0.100553	0.0134524	-0.0504938	-0.0298193
Tor1a	0.0389485	0.010629	0.0338911	-0.00917087	-0.00996483
Polr2g	0.0226513	0.0317215	-0.0587664	0.0272434	-0.061199
Snrpe	0.0221241	0.0559381	-0.0065028	-0.0445449	-0.031984
D6Ertd474e	0.0396407	0.0113732	0.0201549	-4.31464e-05	0.00798816
Gpn2	0.0378883	0.00348446	0.00133447	-0.00245908	0.0108997
Mt1	-0.0134903	-0.0797705	0.0157136	-0.0365263	-0.0327667
Rpl35	-0.0358419	0.0417671	-0.00413455	-0.018318	-0.00581545
Rnf34	0.0396143	0.0162375	0.0258796	-0.00526652	0.0149677
Hspa8	-0.0276448	0.0524843	0.00348734	0.0572052	0.052442
Mad2l1	0.0394361	0.00824793	-0.00347287	0.0129233	0.00229767
Lrpap1	-0.0255472	0.0494442	0.0088951	0.0758777	0.0479447
Hnrnpf	-0.00926372	0.00213276	0.0118835	0.0298248	0.0296599
Sap18	0.0269198	0.00431218	-0.0107309	0.00260242	-0.0570896
Auh	0.0395856	0.0116796	-0.00624092	0.00630227	-0.00796724
Nmd3	0.00678342	-0.0269078	0.0672239	0.0180231	-0.0340613
Rps17	-0.0330418	0.0511406	-0.0117624	-0.040089	0.0123322
Gdpd1	0.032214	0.0223403	0.0765946	-0.0190427	0.0223158
Degs1	0.0373011	0.019821	0.0516067	-0.0111723	0.0218621
Lrrc40	0.0342002	0.0108343	-0.00755506	-0.00846085	0.0388104
1110059G10Rik	0.02793	0.0244277	0.0727523	0.00690623	-0.0347047
Fbxw19	0.037482	0.0183283	0.0218582	0.0050123	-0.0477533
Esco2	0.0282581	-0.00529393	0.0108009	0.0134528	-0.0171915
Amfr	0.0313014	0.0225759	0.082338	-0.0311429	0.0157389
Siah2	0.0393735	-0.0117604	-0.0080954	-0.0107729	0.0456327
Birc3	0.0405725	0.00762765	-0.0171245	0.00877724	0.0225642
Prkab1	0.0167149	0.0395618	0.0681653	-0.00191274	0.0551402
Rpl9	-0.0344924	0.0431384	-0.00470645	-0.0109181	0.0145137
H2afz	-0.0277333	0.00791207	0.0100101	0.020631	-0.0393276
Pa2g4	-0.0295903	-0.0469561	0.0279419	0.0413397	-8.30212e-05
Ube2k	0.0281988	-0.038371	-0.00847352	0.0155346	0.0291697
Tbca	0.021151	0.0416949	-0.0334636	-0.0412648	-0.0393241
Cd55	0.0373733	0.0198306	0.0331497	0.00218145	0.00997455
Etfa	0.00190208	0.0405288	0.0162376	0.0275764	-0.00934957
Ergic2	0.0344554	0.0111905	0.0354166	0.00511119	-0.0359059
Cox4i1	-0.0321774	0.0106124	0.00239551	-0.0391375	-0.0530284
Dtx2	0.0344479	-0.0270145	0.0242929	-0.0262588	0.0503031
Dbf4	0.0361995	-0.0256717	-0.00500411	-0.0163161	0.046656
Ift43	0.0401479	0.0201024	0.0149376	-0.000509458	-0.0185706
Btf3l4	0.0355853	0.0171847	-0.0315306	0.0392447	-0.0213229
Tomm20	-0.0303485	-0.0226998	0.0256122	0.074586	0.010607
Tvp23b	0.0348017	0.0259502	0.0150102	9.32185e-05	-0.0215118
Nus1	0.0334287	0.00912393	0.0441536	-0.0347005	0.0221152
Rps10	-0.0320105	0.0472553	-0.0111909	-0.0399661	0.0131096
Snrpd1	0.028467	0.0218132	0.0293102	0.0139554	-0.0648674
Ube2l3	-0.0342495	-0.0193015	0.0167434	0.0285739	0.0118233
Tcl1b4	0.040255	0.0155189	0.000801418	0.019721	-0.00267511
Suz12	0.0244498	-0.0304021	-0.0547396	-0.0490165	0.0595093
D10Wsu102e	0.0372835	-0.0171935	-0.0308492	0.000147407	0.0275007
Gm20075	0.0320172	0.0208269	-0.0512174	0.0206692	-0.041206
Brix1	0.0278834	-0.0156808	0.0540692	0.0385425	-0.0506845
Tmem107	0.0358832	0.0225366	0.0457354	-0.0192451	-0.0143006
Nsmce4a	-0.00122508	0.000404248	0.0206027	0.0192035	0.0504966
Ptma	-0.0333051	0.0419417	0.00156912	0.024172	-0.00295324
Crip2	-0.0225889	0.0590936	0.000611392	0.0543226	0.0400257
Prdx2	0.0266475	-0.00416847	-0.0743777	-0.00406138	-0.0484722
E330034G19Rik	0.0407787	0.0181931	9.93486e-05	0.0178153	0.00504941
Mapre1	0.0299783	0.0331282	-0.025137	0.0314456	0.05085
Trim75	0.0405004	0.00524718	-0.0201049	0.0024777	0.0361981
Tmem14c	0.0327796	0.0167729	-0.0201477	0.0089332	-0.053374
Ckb	-0.0254284	0.0530561	0.00151323	0.0494222	0.0222918
Naa50	0.0065972	-0.0470097	-0.0252981	0.0133492	0.0257918
Ibtk	0.0329775	0.00524691	-0.0420965	-0.00681579	0.0325362
Spast	0.0352903	-0.0167847	-0.0229113	-0.0205731	0.0246646
Arfip1	0.0395237	0.0146639	0.0171489	-0.00685655	-0.00163636
Cept1	0.0383086	0.0278512	0.0317512	-0.00666107	0.00387092
Selenok	0.0167233	-0.0420593	-0.000367711	0.0375819	-0.0320099
Tcl1b1	0.0402923	0.0179084	0.00746171	0.0210283	-0.00449631
Rhpn2	0.0379476	-0.00608579	-0.0293177	-0.00398069	0.0581596
Golph3	0.0293791	-0.0198962	-0.073409	-0.00508592	0.0484564
Gm5065	0.0396937	0.0221019	0.0213381	2.62504e-05	-0.00226934
Obox1	0.0410541	0.0171709	-0.00778526	0.0169484	0.00462324
Fbxw27	0.0374274	0.00548997	-0.0481034	0.0261631	-0.0294666
Ica1	0.0395007	0.00455893	-0.00185098	-0.0005858	0.015021
Coil	-0.0232372	0.0472644	-0.0103492	-0.01857	0.0273456
Gstm5	0.0329335	0.00621291	-0.0636699	0.0265034	-0.0248706
Rpl41	-0.0352234	-0.0199684	0.0165293	0.00894835	0.00288129
Fam199x	0.0365588	-0.0109777	-0.0380944	5.99121e-05	0.0369157
Ciao2b	0.0345833	0.0477345	0.000587671	0.0022632	-0.000209542
Rxylt1	0.0310028	0.0125042	0.0627849	-0.0114956	-0.0104151
Hnrnpk	-0.0141711	0.0314045	0.045788	0.0533348	0.000697704
Tmco3	0.0372989	0.0161489	0.0267705	0.000957033	0.00820608
Actg1	-0.0214326	0.0647369	-0.0201372	-0.0351047	0.0313162
Ccdc47	0.0283573	0.00990089	-0.0267474	0.0449815	0.0282466
Trp53bp1	0.0381649	0.00918306	0.0182241	-0.0143846	0.0326781
Rpl14	-0.0355478	0.046521	-0.00446578	-0.0141063	-0.00159005
Dguok	0.0304352	0.032447	0.0722934	-0.0183495	-0.0116282
Rock1	0.0340673	-0.0180455	-0.0353657	-0.00894953	0.0145287
Rpl24	-0.0361868	0.0367667	-0.00384022	-0.0165105	0.014819
Micos10	-0.019074	0.00934348	-0.0149969	-0.0566496	-0.0406964
Nsmce2	0.0277932	0.00135297	-0.00496368	0.0658589	-0.0368665
Rab7	0.0285638	-0.0147774	-0.0571014	0.0190605	0.0345534
Nae1	0.0392609	0.0221914	0.0113796	0.0187695	-0.0142006
Thoc7	0.00478369	-0.00153624	0.0371901	0.0718433	-0.0232065
Rps15a	-0.0193708	0.0759507	-0.00875972	-0.0507213	-0.000593695
Ssbp2	0.0391065	0.0185677	0.00860934	0.00414263	-0.0141546
Eny2	0.0406303	0.00894238	-0.00792388	0.00516177	-0.0144258
Bmp5	0.039896	0.0139551	-0.00531988	0.0046533	0.0354836
Akr1b3	0.0257016	0.0102256	-0.0650562	-0.00187396	-0.0416739
Pmm1	-0.0302639	0.0273351	0.0101422	0.0579514	0.0393873
Mkln1	0.037495	0.0182378	0.00847525	0.00435751	0.041414
Ctps	0.0290614	-0.000787367	-0.00872963	0.0178531	0.0293402
Tcl1b3	0.0405742	0.0131676	0.00715556	0.0129724	-0.00643111
Med21	0.0277883	0.00624487	0.00808936	-0.00122454	-0.041765
Aspm	0.0289549	0.00749815	-0.0440255	0.0377588	-0.0862164
mt-Nd3	0.00596739	-0.0397524	0.0130759	-0.0167653	-0.0309066
Ranbp9	0.0383036	0.00221989	-0.0287585	-0.0134796	0.0351252
Ube2s	-0.00122003	0.0226293	-0.0126474	0.00532647	0.0192986
Marc2	0.0339189	-0.0326702	0.0226944	0.00509412	-0.0300369
Hpf1	0.0411355	0.0147181	-0.00940555	0.0184182	0.00610387
Ing1	0.0230871	-0.0381099	0.0625977	-0.0409835	-0.0176142
Pakap	0.0330403	0.0125603	-0.0141615	0.0166692	-0.0743159
Mllt10	0.039143	-0.00108317	-0.0178249	-0.00104858	0.0238421
Rpl10-ps3	-0.0279207	0.0583246	-0.0109494	-0.0133283	0.0101597
mt-Cytb	0.00979765	-0.08642	0.00466135	-0.00161589	-0.0203331
Mif	-0.0234468	0.0358821	-0.0133529	-0.0622294	-0.0510042
Gpd1l	-0.0273786	0.0143616	0.0109183	0.0625353	0.064122
Ak6	0.00508003	-0.0944572	0.0268394	0.0105392	-0.0365037
Usp19	0.0396695	0.000225751	-0.00420746	-0.00348325	0.0332385
Higd2a	0.0225651	0.0060009	-0.0449521	0.00479275	-0.0678241
Selenof	0.012135	0.056175	0.0358354	0.0315529	0.0117793
Bub1b	0.0315	0.0286479	0.0791341	-0.0296876	-0.00374599
mt-Nd5	0.0128097	-0.0838324	0.0014537	-0.0249893	-0.0438208
Rac1	0.036501	0.0169954	0.016854	-0.0104947	0.017034
Rpl37a	-0.0318357	0.0466167	-0.0129301	-0.0584291	-0.0132851
Ccdc90b	0.0380355	0.0257363	0.0029908	0.0208362	-0.00866256
Gm28784	0.0395535	0.0165184	-0.00495629	0.012763	-0.00135881
Serpine2	0.035507	0.0244307	0.050698	-0.00401207	0.00226727
Fam104a	0.0219939	-0.0483266	0.0247114	0.0146671	0.00369006
Nuf2	0.0390767	0.016256	-0.00533513	0.0112125	-0.0310403
Mdm4	0.037795	-0.0255467	-0.0180618	-0.0199411	0.0126095
Med22	0.036537	0.0102991	0.0196423	-0.00656332	0.031993
Orc6	0.0386936	0.00960101	0.0128633	0.0281967	-0.0304762
Rps12	-0.0256685	0.0544117	-0.0182878	-0.05369	0.00993082
Rdx	0.0346422	0.0233859	0.0384933	-0.000442252	-0.0599254
Brdt	0.0382231	-0.00583641	-0.0301447	-0.00263546	0.0306953
Tomm5	-0.030231	-0.0105368	0.0168617	0.0361443	0.00512552
Rps4x	-0.0295144	0.0527223	-0.00985262	-0.0178791	0.0232734
Plat	0.0310932	0.0234224	0.0791477	-0.0173229	0.02388
Calm1	0.0104276	0.0518413	-0.0392429	0.0206777	-0.0491008
Kpna3	0.0322193	-0.00546055	-0.0693805	-0.0144607	0.0484873
Nlrp9c	0.039895	0.00446941	-0.0356173	0.0174757	-0.00307812
Rps11	-0.0381529	0.0289878	-0.000349005	-0.00916994	0.00512733
Pole4	0.0333764	-0.0501239	0.0069892	-0.0257841	0.000778482
Mcur1	0.035226	0.0194031	-0.0217138	0.018462	0.00022955
Lmo1	0.0409544	0.0175687	0.00903219	0.00510628	-0.00773909
Nap1l1	-0.019724	0.00871039	0.00855426	0.020568	0.0253682
Kbtbd8	0.0396498	0.00259402	-0.029935	0.00919802	0.0355503
Psip1	0.039033	-0.00726577	-0.0167511	-0.0152915	0.0310586
Scand1	-0.00399028	-0.0577431	0.0352345	-0.00959923	-0.00842465
Cdo1	0.032141	-0.00308143	-0.0741309	0.0248126	0.026319
Med10	0.0364385	0.00680812	0.0316861	0.0426825	0.00805461
Cks1b	0.038489	0.0276634	0.0129003	0.0100575	0.00319367
Ldhb	0.0357375	0.01239	-0.0451319	0.0182556	-0.0581113
Hmgb2	-0.0213335	-0.00749668	0.0180938	0.03513	-0.0614464
Dusp7	0.0383057	-0.0109317	-0.0207159	-0.0182188	0.042859
Ankrd12	0.0389191	0.00610657	-0.00559552	0.0138708	0.00178931
Atl1	0.0393478	0.0177939	0.0135737	0.000584776	0.0217696
mt-Nd4	-0.000686971	-0.0857796	-0.00755352	-0.035295	0.00492575
Cd164	0.0182343	-0.00693851	0.0286494	-0.0477017	0.0222486
Cfl1	-0.0181498	0.0340179	-0.0419941	0.0282853	-0.0215738
Btg4	0.0409346	0.018698	0.0054907	0.0147218	-0.0156914
AA545190	0.0396791	0.0142607	-0.0242382	0.0224949	-0.0208705
Gm45490	0.0383934	0.0209795	0.00321801	0.00581652	-0.0307174
Psmb3	-0.024944	0.0681342	-0.010388	-0.0228841	-0.0105597
Depdc7	0.0310664	-0.0408129	0.0326347	-0.00710859	-0.0175251
Rpl15	-0.0337	0.0483666	0.000859842	0.019676	-0.0122857
Tcl1b2	0.0401125	0.0179513	0.0121625	0.00790111	0.00191075
3110009E18Rik	0.039968	0.0199608	0.00640732	0.00275287	-0.0219073
Ighg2b	0.0392918	0.00787298	-0.0161364	0.015611	-0.0122861
Eef2	-0.0278979	0.0485927	-0.0158397	-0.0308569	0.0432259
Slc45a3	0.0363612	0.0101677	0.0614688	-0.0216248	0.0298861
Ctnnb1	0.0344831	0.0275937	0.0104491	-0.0438135	0.00947721
Nlrp14	0.0315849	-0.00925849	-0.0741433	0.0252026	-0.017477
4933427D06Rik	0.0312251	-0.00240325	-0.0831129	0.0261526	0.0330811
Psma1	-0.019555	0.0586607	0.021765	0.0601679	0.00784298
Oaz1	0.00758841	-0.0210849	0.0796016	-0.00940324	-0.0113814
Rplp1	-0.032055	0.042631	-0.0160747	-0.0699273	0.011928
Cth	0.0105983	0.00315122	0.0117853	0.0922149	0.00840356
Zfp57	0.0306793	-0.000914918	-0.0793677	0.0310841	-0.0432978
Ipo8	0.0366868	0.00556335	-0.0125393	0.00157997	0.0657666
Dek	0.020944	-0.0390223	0.00720531	-0.0119473	-0.045957
Kif23	0.0323606	0.00956792	0.055299	-0.000657974	-0.000311644
Chsy1	0.0376597	0.000161843	-0.00175897	-0.000774554	0.00961118
Dclre1a	0.0344966	0.0256314	0.0704837	-0.0196885	0.00827027
Crxos	-0.0304296	0.022676	0.0115972	0.0575854	0.0401036
Prps1	-0.0214452	-0.0735124	0.024944	0.0269563	0.0101797
Rps18	-0.033357	0.0600105	-0.00862471	-0.0162867	-0.00617005
Rpl27	-0.0340065	0.0472844	-0.00527493	-0.0147726	0.00202548
Sclt1	0.0383586	0.0186505	0.0126591	0.0253734	-0.00544071
Snx9	0.0396874	-0.00444159	-0.0153028	-0.00691486	0.035627
Kdm2b	0.0187605	-0.0186494	-0.0904448	0.0216449	0.0389485
Pdxk	-0.0178548	-0.0680988	0.0325008	0.0338656	-0.00242059
Miox	0.0325509	0.00343325	-0.031843	0.028492	-0.0616074
Gorasp2	0.0356211	0.00824245	0.0167002	-0.0171217	-0.010029
Ifitm6	0.0354186	0.00705271	-0.0652174	0.0316717	-0.00966732
Nxt1	0.0224939	-0.00382024	0.0655503	-0.00713968	-0.0364816
D16Ertd519e	0.0386178	0.0157494	0.00418554	0.0136929	-0.0167659
Snu13	-0.0156523	-0.0891934	0.0138422	-0.025168	-0.0262947
Tmem60	0.0337761	0.00692924	-0.069761	0.0315722	-0.00241746
Hsbp1	0.0169797	0.0669777	0.013718	-0.00815638	0.0068497
Dbi	0.0306493	0.0248706	-0.0132766	-0.0329189	-0.0763722
Ktn1	0.0337089	0.0060827	-0.00201137	-0.00878453	-0.0683046
Sumo1	-0.0100065	-0.010265	0.00764879	0.11787	-0.00870192
Med29	-0.00950506	-0.0936963	0.0209517	-0.0303348	-0.0281335
Mthfd2	0.0364401	0.00821596	-0.022191	-0.00457364	0.0399979
Gch1	0.0115757	-0.0161125	0.0426648	0.0349052	0.0375482
Rps8	-0.0362858	0.0381996	0.00351874	0.00974765	-0.012572
Ddi2	0.0324104	0.00181084	0.0198523	-0.0253031	0.0239212
Zc3h15	0.00967656	-0.056427	-0.0143699	0.0514125	-0.00119722
Rspo2	0.0329484	-0.000699838	-0.0596146	0.0286252	-0.0470318
Cnbp	-0.0203618	-0.0159203	0.057071	0.0873046	-0.000469359
Sdhaf4	0.0263732	0.0327647	-0.046803	0.0325754	-0.0404444
Naa30	0.0386363	-0.00588836	-0.0210159	-0.0124385	0.0415276
Arid1a	0.0331075	-0.0374256	0.0014338	-0.0146063	0.0164124
Rps13	-0.0338671	0.0237728	0.0025507	0.00346739	0.0183035
Sap18b	0.0253728	0.0145061	-0.033521	0.00104371	-0.0349414
Gm13103	0.037621	0.00926963	-0.0499751	0.0232058	0.00181199
Ube2n	-0.00501159	-0.048783	-0.00265897	-0.0243832	-0.0178281
D6Ertd527e	0.0405933	0.016744	0.00236203	0.0131615	0.0104753
Stard3nl	0.0382873	0.0202401	0.0340132	0.00381886	-0.00743662
Cenpf	0.0307811	0.00873291	-0.0264563	0.0172811	-0.0727691
Map1lc3a	-0.0204793	-0.0428074	0.0342383	0.0698691	0.00614108
Taf7	0.0242081	-0.0379656	0.04972	0.0167625	-0.0470531
Skap2	0.0386256	0.00233904	0.00244399	-0.0240453	-0.00307695
Plk4	0.035969	0.00132286	-0.0352159	0.00822651	0.0471669
Farsb	0.0242912	0.0462555	-0.00538363	0.024002	0.0322983
Fam241b	0.0356064	-0.0159294	-0.0298224	-0.0120996	0.0573846
Mthfs	0.0382499	0.0218983	-0.0130035	0.00629272	-0.00475717
Phc2	0.0284172	-0.0525418	-0.0169711	-0.0503835	0.0498267
Dusp14	0.0363645	0.0118369	0.0323037	0.0036502	0.0445621
Esrp1	0.0366461	0.00932493	0.0283355	-0.00667517	-0.0017114
Eif4ebp1	-0.0270591	0.0578117	-0.0100422	-0.00706987	-0.00621953
Med27	0.0393483	0.0128763	0.0355365	0.00486174	-0.0204404
Dsn1	0.038308	-0.0110927	0.0348581	-0.0170814	0.0158011
Mob4	0.0377252	0.0215285	0.0129332	0.0208659	-0.0236679
Pdcd2l	0.0233159	-0.00630966	0.0651452	0.00659599	-0.0498808
Uqcrb	-0.0299375	0.0610995	-0.0129226	-0.016484	0.0106325
Ythdf3	0.0341782	-0.00298078	-0.0369843	-0.0157685	0.0506667
Commd2	0.0363304	0.0322334	0.0122435	0.0109926	-0.0065918
Dnmt1	0.0280159	-0.00335411	-0.0107719	-0.00292499	-0.0813
Rps27a	-0.033814	0.0512266	-0.00644799	-0.00842105	0.00461461
Rplp2	-0.0311053	0.0550307	-0.0139454	-0.0594876	0.0125895
Cycs	-0.0213303	0.00980519	0.00685532	-0.022663	-0.0620596
Chek1	0.0402564	0.0170036	-0.0128439	0.00656028	0.0122608
Tm9sf2	0.0336381	0.028778	0.0693746	-0.0178552	0.0152086
Dcp1a	0.0377211	0.020581	0.0482578	-0.00934269	0.0169211
Mos	0.027794	0.0226538	0.0858399	-0.0270704	0.0291889
Cenps	0.0130248	-0.0850336	-0.0255193	-0.0131834	-0.0301366
Ddb1	0.00772013	0.0471895	-0.0238563	-0.0428183	0.0889605
Ddx3x	0.0143987	0.0162099	-0.0458043	-0.0175058	0.0961354
Gpbp1	0.0148144	-0.0912438	-0.0298767	-0.0336396	-0.00608549
Dhrs1	0.0390188	0.0167746	0.0147879	0.00378168	-0.0191511
Ywhaq	-0.0273407	0.00994096	0.0111388	0.0845419	0.0152135
Atp2c1	0.0400608	0.00711735	-0.005061	-0.00685031	0.00750789
Ccnb1	0.0333166	-0.0427011	0.0266702	0.0327556	0.0103773
Mier2	0.0348606	-0.000684754	0.0485884	-0.0311833	0.0291878
Pigf	0.038276	0.0234161	0.0100673	0.0253541	-0.0138682
Ahsa1	0.0322375	0.0445497	0.000397814	-0.0130351	-0.00482446
Top1	0.0291928	-0.0171777	-0.000215105	0.0138276	-0.0608058
Sec61b	0.0346504	0.0391091	0.0038848	-0.0150137	-0.0558079
Rpl34	-0.0331814	0.0467898	-0.00508475	-0.0130161	0.0306369
Ooep	0.0280056	0.0098865	-0.0661438	0.0376107	-0.0807819
Gtf2a2	0.0386546	0.0219218	0.0265104	-0.00123034	-0.027848
Rpl13a	-0.0336855	0.055075	-0.00868501	-0.0210121	0.00467275
AU022751	0.0353075	0.00406173	-0.0460989	0.0158234	0.0661365
Tax1bp1	0.0106428	0.0314489	0.0259406	0.0232686	0.0098405
Gabarapl2	-0.0303977	0.0495267	-0.00230312	0.0138011	0.0314928
Uhrf1	0.0312588	0.0319595	0.00993313	-0.0211759	-0.0126718
Nrn1l	0.0373509	0.00812578	0.0147205	-5.44594e-05	-0.0430783
Sdc1	0.0304984	0.00686548	0.0581747	-0.0249981	0.0323853
Ywhae	-0.00247478	0.0498131	-0.0395679	0.0465185	0.0222442
Ankrd17	0.0341723	0.000482577	-0.0319922	0.00954797	0.0339145
Rpl23a	-0.0352938	0.0462998	-0.0056037	-0.0199231	0.00331118
D1Ertd622e	0.0382995	-0.00890715	-0.0190245	-0.00644636	0.0348212
Rpl19	-0.0346262	0.042034	-0.00706185	-0.0216127	-3.30818e-05
Mt2	-0.0138449	-0.0892539	0.0218078	-0.029841	-0.0373894
Oas1e	0.0394615	0.0206398	-0.0103038	0.0138249	-0.0244689
Elobl	0.0237426	-0.00158361	-0.0619765	0.0443299	-0.0889864
Fbxw15	0.0340429	0.00639194	-0.0449959	0.032667	-0.0600141
Lmo7	0.0343069	0.00771265	-0.058603	0.0153098	0.0227088
C87436	0.039902	-0.004359	-0.0179224	0.0131197	-0.0177842
Taf13	0.0142309	-0.0162216	0.0452347	0.0526621	0.0143077
Cisd2	0.0311625	0.0290168	0.0326568	0.023415	-0.0341812
Tmem128	0.0145298	0.0405583	0.0410539	0.000363511	-0.000125431
Rab11a	0.0136671	-0.00706885	-0.00121658	0.00185306	0.0229891
Rubcn	0.0381059	0.014267	0.0265279	-0.0127093	-0.0110449
Rheb	0.0276062	0.0314313	0.0543343	0.0120053	-0.00684253
Ccndbp1	0.0403811	0.007313	0.00218212	0.0109817	0.0320426
Cdv3	0.0194328	-0.00224181	-0.00952437	-0.032417	0.0522495
Srpk1	0.0106917	-0.0386593	-0.00444343	0.0459972	-0.0178295
Med31	0.0367924	-0.0140673	0.0265677	0.00469201	-0.0409825
Iglc2	0.0380474	0.0154391	-0.02402	0.0199715	-0.0132809
Pfdn5	-0.00270203	-0.0688449	-0.000169144	-0.0248901	-0.0369067
Cstb	-0.0208587	0.0409446	-0.0136402	-0.0437422	0.0260263
Trappc2	0.039805	0.0171115	0.0066629	0.00495166	0.0071131
Cep55	0.0394257	0.0188463	-0.00475826	-0.00376381	0.0155229
Timm23	-0.0201042	0.0160474	0.0332056	0.114607	0.0179347
Pla2g4c	0.0351407	0.00270129	-0.0560749	0.0129012	0.0197969
Mad2l1bp	-0.0037365	-0.094995	0.0239598	-0.0226598	-0.0238768
Rps29	-0.0312289	0.0409344	-0.011548	-0.0396971	0.0249021
Npm2	0.0335691	0.00215843	-0.0176932	0.0218402	-0.0795082
Dnajb4	0.0408964	0.0184625	-0.00531206	0.0115907	-0.0075871
Bcl2l10	0.0404995	0.018083	0.0188141	0.0080649	0.0219608
Dazl	0.0390688	0.00974461	-0.0250223	0.015479	-0.00779171
Smu1	0.0302597	0.0181078	0.0758938	-0.00283217	-0.0180619
Cops8	0.0364008	0.0155286	0.0177153	-0.0012768	0.0194435
Ubl5	0.0341597	0.00664792	0.029172	-0.0261841	-0.00907107
Khdc1b	0.0404882	-0.00977885	-0.0131721	-0.00826851	0.040399
Rpl23	-0.0347266	0.0498892	-0.00979413	-0.0336734	0.0173716
Mrpl18	-0.00462517	0.0210476	0.0236459	0.073415	-0.0287403
Rab14	0.0382515	0.00260087	-0.0049418	-0.0132155	0.0331128
Odc1	-0.0251017	0.00233292	-0.00231044	-0.0454273	0.0288977
Arl3	0.0394457	0.00393124	-0.0131008	0.00451795	0.0155619
Crnkl1	0.0232057	-0.0370033	0.0626073	0.0136548	-0.0116223
Ptpn2	0.00380712	-0.0662834	0.042866	0.05012	-0.00683732
Lamtor2	0.0197634	0.0423799	-0.0128242	-0.0497576	-0.0440197
Dad1	0.00119981	0.0287863	-0.0694584	0.0321852	-0.0616848
Rps3	-0.0353112	0.0458064	-0.00177072	0.00211094	0.0189154
Parp12	0.0399228	0.000873788	-0.0258821	7.70343e-05	0.0411714
7420426K07Rik	0.0396873	0.0146027	0.0076978	0.00587687	0.0160817
2310061I04Rik	0.0367129	0.00535186	0.0201996	-0.0330204	0.0241756
Ppp4r2	0.0305306	-0.0425469	-0.0163705	-0.0244007	0.0465873
Pdia6	0.00509533	0.0463365	0.0185218	-0.0850364	-0.00876523
Dazap2	0.0321321	0.000970585	0.00115144	-0.00391403	0.068334
1700018B24Rik	0.0337199	-0.00328067	-0.0623942	0.0318022	-0.0299353
Omt2a	0.0400006	-0.00562393	-0.00258961	-0.00285922	-0.011239
Tpt1	-0.0161677	0.0701125	0.00323851	-0.0240191	-0.0179451
Bmi1	0.0345973	-0.0355956	-0.0323621	-0.0217783	0.0380552
Slc25a5	-0.0247247	0.0699564	-0.0116635	0.0178297	0.0145989
Acadm	-0.0036175	0.0150642	0.0163976	0.0892274	0.00850139
Cd63	-0.0329842	-0.00715867	0.0195584	0.0455236	0.0289934
Sec22a	0.0278756	0.00826968	-0.0721147	0.0409185	-0.0438096
Rps7	-0.0345522	0.0409144	0.00236657	0.013182	0.000205595
Sec13	0.0221846	0.049107	0.0400466	0.0498533	-0.0282476
Stt3b	0.0368605	-0.00374741	0.00658999	-0.0155746	0.0277568
Bri3	0.0317041	0.0270716	0.050187	-0.0479313	0.0331498
1810037I17Rik	0.0350158	0.0232035	-0.0221275	-0.00188686	-0.0195691
Sfn	-0.0218332	0.0121552	0.0214588	0.0937469	0.0357686
Prc1	0.0270299	-0.0257899	0.0519853	-5.18653e-05	-0.0273437
Wdr20	0.0400274	0.00119524	0.00734344	-0.00848318	0.035201
Cfdp1	-0.010119	-0.0628194	0.0316573	0.0342124	-0.0325266
Cct8	-0.0188723	0.0403705	0.0127186	0.0584135	-0.00337771
Ube2d3	0.0393872	0.0170116	0.0203116	0.00389408	0.0403559
Rgs2	0.0397346	0.0215882	0.00362734	0.0124323	-0.0366011
Herpud2	0.0376065	0.00574217	0.0103034	-0.0089864	0.0159306
Adk	0.036282	0.00913359	-0.0417598	0.00354451	-0.01469
Psenen	0.0341303	0.0169439	-0.0636497	0.0280381	-0.0287792
mt-Nd1	-0.00457449	-0.0628883	-0.00654318	-0.0274029	-0.0150849
Rpa3	0.0401561	0.0193569	-0.00453051	0.00506807	-0.00542824
Sbds	0.0210798	-0.0273074	0.0274015	0.0357393	-0.0250345
Blcap	0.0312961	0.000937239	0.0378958	-0.0373278	0.0340779
Fpgs	0.0370206	-0.00858524	0.00363368	-0.0136855	0.0391594
Tsc22d1	0.0359686	0.0211439	0.0132466	-0.000357513	-0.0610414
Rps27	-0.032512	0.0260178	-0.00392331	-0.033237	-0.00876145
Eef1a1	-0.0294007	0.0654614	-0.0141119	-0.0089294	0.0235258
Ran	-0.0320959	0.0407615	0.0051943	0.0416065	-0.00432271
Rps24	-0.0355667	0.0354729	-0.00958304	-0.0527883	-0.00469277
Ifitm3	0.0242869	0.0255325	-0.0154048	-0.027538	-0.0735134
Ddb2	0.0350683	0.0207627	0.0413445	0.00800106	-0.0160662
Cdca8	0.0295138	-0.0486185	0.0256939	-0.00532434	-0.00668566
Rpl7	-0.0344529	0.0553528	-0.00918311	-0.0235948	-0.000912772
Skp1a	0.0238818	0.0191824	-0.0524633	0.0312023	-0.0301481
Tcl1b5	0.0397564	0.0128099	0.00388038	0.016494	-0.00655087
A530040E14Rik	0.0202535	-0.0557699	0.029199	0.00173431	-0.0272689
Ctnnal1	0.0361173	0.0146556	0.010212	-0.0225435	0.0149336
Hjurp	0.0360759	-0.00726801	0.00965703	-0.03342	0.0105681
Nexn	0.0398405	0.0032305	0.00110538	-0.00343279	-0.00631
Yap1	0.0326475	-0.017927	-0.0251179	-0.0182155	0.0428816
Pcbd1	0.0361286	0.0260191	0.0405056	0.00711303	-0.0255284
Tusc3	0.0373115	0.0178389	0.0447858	-0.000293314	0.0167662
Rtraf	0.0323855	0.0340666	-0.00803047	-0.0171599	-0.0527495
AC126035.1	0.0376586	0.00740633	-0.0363506	0.0154631	0.0256284
Evi5	0.0271392	-0.0481653	-0.00293582	-0.0330108	0.0225498
Atl2	0.0364495	0.00285627	-0.00639552	-0.00186966	0.043059
Fnbp4	0.035762	-0.00187781	0.035427	-0.00267773	0.0232471
Rnf114	0.0388684	0.0151762	0.0247857	-0.0116427	0.0331092
Rpl7a	-0.0318477	0.0624985	-0.0114849	-0.0189654	0.0196174
Dcaf12	0.0308521	-0.0312792	-0.0346959	0.00814857	0.03974
Tardbp	-0.0052277	0.0419591	-0.00200819	0.0675313	0.0485729
Cpa1	0.0341293	0.0169968	0.0694673	-0.0143661	0.0132355
Sf3b1	0.0118057	-0.00772473	0.00583235	0.0113167	0.00634327
Btf3	0.0146274	0.0664969	-0.0107758	0.019799	-0.0373213
Uba52	-0.0357081	0.029185	-0.00352883	-0.038902	-0.0172078
Nedd4l	0.0337466	0.0254316	-0.0145237	0.00560414	0.0168039
Zfp664	0.0348717	-0.00398264	0.0386554	-0.0303033	0.00769077
Slbp	0.0411136	0.0143669	0.000349923	0.008642	0.0100856
Oosp3	0.0401625	0.0209951	0.0149988	0.0131093	-0.0304207
Acat1	0.0388826	0.000989532	0.00567751	0.000524869	0.0130403
Wdr26	0.0319184	-0.0226324	-0.0244965	-0.0308719	0.0492544
Wwc2	0.0348833	-0.0212331	-0.0272159	-0.0353439	0.0453862
Dnajb9	-0.0090013	-0.0967993	0.0181277	-0.0269645	-0.0143127
Gm13023	0.0387011	0.0123927	-0.0304021	0.0231495	-0.0107634
mt-Atp6	0.00900192	-0.0780436	0.000728464	-0.0259917	-0.0195208
Cul1	0.0411115	0.00236002	-0.00514629	-0.00470707	0.0241015
Ndufa4	-0.0110661	0.0464065	-0.0453057	-0.0318225	-0.0476007
Mark2	0.0364058	-0.0222898	-0.0302934	-0.0166916	0.0486197
Gyg	0.0362108	0.00522789	-0.057208	0.0276603	-0.0213393
Atp5j	-0.0336641	0.0368627	-0.00120144	-0.00668708	-0.0187336
Elmod2	0.0349814	-0.0120399	-0.0555856	0.0176242	-0.00816933
Usp9x	0.0357576	-0.00923073	-0.035758	0.00938708	0.0250869
Pkd2l2	0.0349178	0.00731523	-0.0606107	0.0375494	-0.0418328
Cenpa	-0.0143325	-0.0373417	0.0258236	0.0257409	0.00809693
Tcstv1	0.0329521	0.00617196	-0.0560573	0.0374012	-0.0444355
Cecr2	0.0259483	-0.060697	0.0115129	-0.0361362	0.0136541
Med28	0.0252455	-0.0220158	-0.0569622	0.0617867	-0.00501691
Ptpn21	0.0344625	-0.0281299	-0.0383929	-0.00635726	0.0200728
Gm839	0.0389468	0.0108159	-0.0268481	0.0195035	-0.0131986
Snrpf	0.0256015	0.0473504	0.0243364	-0.0226887	-0.0364482
Smad3	0.0385716	0.00252849	0.0183133	-0.0218907	0.0272664
Accsl	0.0400622	0.01025	0.011439	-0.000799171	0.0356981
Sarnp	-0.00507085	0.0437352	0.0319884	-0.0285452	-0.0448464
Polr2l	-0.0243909	-0.0591568	0.0167149	-0.00305993	-0.00737347
Cd164l2	0.0362757	0.00593875	0.0370271	-0.00498341	-0.0493841
Eif4a1	-0.0107643	0.049375	0.01782	0.0908589	0.0150305
Acsl3	0.0367295	0.000605468	0.0183721	-0.0207512	-0.00728082
Chmp5	0.0204498	0.0310666	-0.000348461	0.00900221	-0.0206102
Slc25a3	-0.0278525	0.0138026	0.0250039	0.0957328	0.0289726
Zcchc8	0.038803	0.0155301	-0.00927716	-0.0023786	0.0055675
Tipin	0.023971	-0.062384	0.0261005	0.0178445	-0.0289713
Phf5a	-0.000200368	0.00534074	-0.0421722	0.0609317	-0.0333936
Polr2d	0.0265825	-0.00103059	0.0505315	-0.0095593	-0.0456895
Bcl7c	0.0382522	0.00286182	0.0243438	-0.0223157	0.0222267
Dock7	0.040283	0.0103835	0.00525077	-0.00110347	0.0170666
Smn1	0.0327329	0.0185409	0.0591928	0.0289908	0.000401222
Gcsh	-0.0229261	-0.0546019	0.0369603	0.090748	0.0134821
Coq10b	0.039729	0.00599308	-0.000602135	0.00573195	0.00806437
Rfpl4	0.0410315	0.0180569	0.000563586	0.0134326	0.0076063
Map4k5	0.0378797	-0.00429309	0.019246	0.00297866	0.00959887
Parl	0.030387	0.00492496	-0.0788295	0.0397924	0.00857137
Slain1	0.0373845	-0.0177661	-0.00940239	-0.0194504	0.0341772
Rpl5	-0.0344383	0.0519795	4.54578e-05	0.0305396	0.0245893
Cdca3	0.0145557	0.00486093	0.0320346	-0.000612647	0.02681
Anxa7	0.0393942	0.00884906	-0.0127333	0.00199669	0.052285
Plpp5	0.031553	-0.00420412	0.0454921	0.00288961	0.00633806
Lrr1	0.0283211	0.00986062	0.071673	0.0490017	0.00440476
Aurka	-0.010236	-0.0116174	0.0132402	0.0951397	0.0211797
Son	0.0188568	-0.0156623	0.00631003	-0.00505324	-0.0464261
Unc50	0.0386328	0.0154638	0.0481577	-0.00141306	0.00983861
Psmb2	-0.0184919	0.0417621	-0.0428577	0.0520454	-0.0266815
Ice1	0.0379553	-0.00795872	-0.00753459	-0.0196006	0.0242883
Dnaja2	0.0126967	-0.0121536	0.00815751	0.0715528	0.0438522
Nkiras1	0.0350663	-0.00734024	0.0413027	0.00412229	-0.0373499
Cox6b1	-0.0308946	0.0437947	-0.0155494	-0.0457103	-0.0338343
Grm2	0.0367379	0.0160636	0.0269242	0.00130123	0.00189037
Ubqln1	0.0333291	0.0241647	0.0429384	-0.0231029	0.0266237
Bcas2	-0.0137479	0.0416916	-0.00161159	0.0283068	0.0235007
Mat2b	0.0412703	0.0101728	0.00759457	-0.00173336	0.00356205
Alppl2	-0.023839	-0.010978	0.0204336	0.0605529	0.0409968
Aurkc	0.0394299	0.0212914	0.0310683	-0.000808715	-0.0127947
Cdk2ap2	0.0402003	0.0196589	0.0256758	-0.00112158	-0.00835314
Trim13	0.0365138	-0.00115635	-0.0279068	0.0125216	-0.0135238
Nup85	0.025003	-0.00312861	0.025567	-0.000661961	-0.00201901
Osbpl8	0.0304902	-0.0143503	-0.0516764	0.00656027	0.0409952
Afap1l2	0.039162	0.0088384	0.00105107	0.00385267	0.0214092
Trip12	0.0341746	-0.00835307	-0.0471692	-0.00927302	0.0661588
Dut	0.0153054	0.0561528	0.00798424	-0.0158727	-0.0118194
Rpl28	-0.0326542	0.0272022	-0.00857774	-0.058045	0.000115298
Tmed2	0.0135262	0.00550287	0.0842534	0.0236438	0.0297521
Rcn2	0.0278474	0.018235	0.0677005	-0.0133254	0.0181661
Rps26	-0.0348308	0.0310597	-0.00326321	-0.024806	-0.00471359
Cdk2ap1	-0.0209597	-0.0534134	0.0242819	0.0467063	0.0104548
Atp5g1	-0.035261	0.0197048	-0.00466744	-0.0314443	-0.00151886
AC168977.1	-0.0100907	-0.090989	0.0292423	0.0084748	-0.016205
Wee2	0.0379132	0.00342802	-0.0347702	0.00932337	0.0500896
Pcgf1	0.0383892	-0.014707	0.0102809	0.0016498	-0.0558727
Pigp	0.0330293	0.0250835	0.0159514	0.00138753	-0.0100006
Arcn1	0.0187228	0.00377225	0.0763023	-0.0184741	-0.00383784
Smc4	0.0181374	0.00308177	0.0269575	-0.00718587	-0.0378602
mt-Co2	0.00718486	-0.0752546	-0.00278878	-0.0265848	-0.0255351
Ppa1	0.0176883	-0.0196855	-0.0142214	-0.0475291	-0.0793795
Rpl11	-0.0337379	0.0506209	-0.00783588	-0.0185618	0.00401877
Orc4	0.0234448	-0.019261	0.029258	0.01411	-0.0208124
Mff	0.0329417	0.0115905	-0.0485194	0.00942558	0.00732859
Paip1	0.032861	-0.000116661	-0.0388639	0.00543646	0.0362381
Nsrp1	0.0213522	0.0102554	0.0166414	0.0397461	-0.0829174
Mrps33	0.0119018	0.0137381	-0.0702869	0.0522506	-0.0106724
Hsp90ab1	-0.0307075	0.0565448	-0.0023901	0.0253698	0.0413089
Pdcd6	0.00465514	0.051198	0.0468369	0.0645433	-0.000994168
Arl8b	-0.00173327	0.0198439	0.0590798	-0.0190658	0.0462735
Gm11827	0.0359298	0.00502482	-0.0419962	0.0162743	-0.0131591
Magohb	0.0364877	0.0159779	0.0121329	0.0263535	-0.0246369
Cmya5	0.039619	0.0181233	0.0103184	0.00253101	-0.00571664
Cnpy4	0.0354931	0.0011692	-0.048688	0.0264902	-0.0422357
Dppa5a	-0.0319448	0.0326532	-0.00692518	-0.0371679	-0.0308548
Rbpms2	0.0105206	-0.00170523	-0.0980023	0.0289449	0.0270267
E330021D16Rik	0.0383028	0.00856166	-0.0306025	0.0237322	0.0264888
Uchl3	0.0333976	0.035277	0.0239201	0.0407541	-0.0175317
Eif5	-0.0218609	-0.0216186	0.0253463	0.11196	0.0397694
Mgst3	0.0406956	0.0191651	-0.00456432	0.0101248	-0.0208264
G3bp2	0.0146007	0.0350878	-0.0358249	-0.0171726	0.0514452
Rnf14	0.0312153	-0.0305707	0.0135355	-0.0411642	0.0489707
Cetn3	0.00850785	0.0667453	-0.00874183	0.0123926	-0.00566633
Kcmf1	0.0142615	-0.0182053	-0.0560821	-0.0585126	0.0529694
Edrf1	0.0382038	0.021521	0.0224254	0.00188808	-0.0120388
Zfyve21	0.0401844	0.0214851	-0.00218834	0.000475048	-0.00264509
Pttg1	0.0409289	0.0113335	-0.0164922	0.0108036	-0.0110518
Hspe1	-0.0115339	0.0586462	-0.0245642	-0.0522565	-0.0670624
Mdh1	0.0323749	0.0373383	0.0278417	-0.0162213	-0.0640549
Lamb1	0.0317045	0.0259783	0.0721534	-0.0206141	0.00796241
Set	-0.030766	-0.0235055	0.0294036	0.0713608	-0.0110311
Klhl8	0.0392039	-0.00622174	-0.014839	-0.00829248	0.0442603
Rpl4	-0.0318297	0.048784	0.00378871	0.0482941	0.015494
Sfr1	0.0142341	0.0380601	-0.0204535	0.0555016	-0.103655
Atp2a2	0.0322775	-0.000707352	-0.0468314	-0.0369241	0.0281398
Sin3a	0.0394238	0.00845312	-0.00496719	0.00138456	0.0153465
Tesc	0.0396401	0.00686116	0.0205061	-0.00213646	0.0115484
Snrpb2	0.0372517	0.0301558	0.00992228	0.0314622	-0.0284183
Nit2	0.0346755	0.0342887	0.0235331	0.00260937	-0.0289898
Rasa2	0.0372921	-0.0013699	-0.0440685	0.00744158	0.0261231
Mfap2	0.032597	0.0230873	0.0714548	-0.0165039	0.011181
Tiparp	0.039353	-0.00127273	-0.0346423	0.007744	0.037736
Laptm4b	0.0390803	0.018027	0.0314189	-0.00992223	0.00524056
Anp32b	-0.00486305	0.0110305	0.031349	0.04996	0.00405365
Ccna2	0.0128221	-0.0799356	0.0296185	0.00789453	0.0305198
Tm2d3	0.0388497	0.0150637	0.0280977	0.00308797	-0.00102546
Itsn2	0.038308	0.00982754	-0.0110338	0.00295476	0.0330375
Rps6	-0.0350111	0.037934	0.00651	0.0324865	0.00263152
Arhgap20os	0.037929	0.00553316	-0.0470932	0.0212494	-0.0015122
Hprt	-0.0228348	0.0251416	0.0170861	0.0841472	0.0537495
mt-Co1	0.0051499	-0.0735866	-0.00908334	-0.0502784	-0.0145125
Stau1	0.0334806	-0.0309471	-0.0156409	0.00127687	-0.0124556
Tnpo1	0.0277959	-0.000347214	-0.0316513	-0.006197	0.0522593
Rchy1	0.039047	0.00824037	0.000696003	0.00374107	0.0322308
Rpl8	-0.0324239	0.0597768	-0.00960917	-0.0180114	0.0183391
Hsf2bp	0.0371256	0.0160317	-0.00228352	0.0115659	0.0168486
Rpl36a	-0.0287938	0.0568745	-0.0123201	-0.0234334	0.0206879
Obox5	0.0405857	0.0154273	-0.00553433	0.018585	0.00397065
Gipc2	0.0386868	0.0177341	0.00884576	0.0125005	-0.0270493
Zc3h6	0.0395526	0.0142857	-0.00809208	0.00927	0.0323886
Dppa3	0.0204477	-0.0280252	0.0195558	0.0993176	0.00803076
Obox2	0.0385633	0.0248522	0.0317537	0.0119306	-0.0337327
Ramac	0.0321724	-0.0219333	-0.00249934	0.0221484	0.0239729
Ndc80	0.0253365	-0.00898661	0.0669876	-0.00154315	-0.0384618
AU016765	0.0402175	0.0165893	-0.00630324	0.0108565	-0.0282899
Fkbp1a	0.00663516	0.0222939	-0.0048355	-0.0466512	-0.0145718
Siva1	0.0383595	0.00547762	0.0289883	-0.0133955	-0.0243576
Smim14	0.0393906	0.0123764	0.0268968	0.0102939	0.0144283
Sft2d1	0.0258528	0.0165209	0.0596757	0.0298864	-0.00583762
Glrx	0.0287131	0.0247721	-0.0282484	0.0146104	-0.0649144
Rps5	-0.0349376	0.04698	-0.00611575	-0.0155154	0.00114517
Rpl36	-0.0305842	0.0560956	-0.0153494	-0.0555596	-0.0132209
Smagp	0.0384612	0.0229236	0.0365672	-0.00266129	0.0164793
Eif5a	-0.026791	0.0606658	0.00359455	0.0355945	0.0123082
Wasl	0.034851	-0.0280237	-0.00975736	-0.0062289	0.0191693
Polr2c	0.0398806	0.00904656	0.0120989	0.0201048	0.0149979
Eloc	-0.0318258	0.0114347	0.0104842	0.0467094	0.0228982
Mindy1	0.0278701	-0.0150636	-0.0598512	-0.0182631	0.0436296
Gm47283	-0.02613	0.0210952	0.00296993	0.00401016	0.0342238
Hmces	0.0403093	0.0162873	-0.00413107	-0.00484606	-0.00656923
Asf1a	0.0385115	0.0226572	0.0217976	0.00852828	0.0165566
Sumo2	-0.017926	-0.0100467	0.0625689	0.0935919	0.00719209
Lsm14a	0.0387772	-0.00329186	-0.0284549	-0.00578327	0.0464523
Pramef12	0.037168	0.00767169	-0.0358542	0.0136335	0.0237883
Nudt7	0.0382169	0.0191883	-0.00271178	0.0184312	-0.0462715
Rpl26	-0.0339486	0.0571542	-0.0103192	-0.0219917	0.0124605
Asf1b	0.0392298	0.00100018	0.0122012	0.00233398	0.0395443
C1qbp	-0.0340062	0.0224178	0.0132327	0.058696	0.0243003
Nup37	0.0382094	0.026735	0.00825904	0.022328	-0.0291321
Rplp0	-0.0359884	0.0265486	-0.00026959	-0.0202109	-0.020426
C87977	0.0321284	0.00335518	-0.0699485	0.0392401	-0.0253962
2810408I11Rik	0.0401268	0.0135452	-0.00960106	0.0170896	-0.0248174
Hnrnpc	-0.0107185	-0.0135779	0.0263275	0.110651	0.00789308
Ptp4a1	0.0101208	-0.000971845	0.00153232	-0.00766552	0.0879523
Rps16	-0.0352094	0.0479471	-0.00670618	-0.0285435	0.0061581
mt-Nd2	-0.00251211	-0.0687683	-0.00614983	-0.0336457	0.00203233
Chchd2	-0.036618	0.00708552	0.000262714	-0.0209415	-0.021437
Saraf	0.0133133	0.025214	0.0863152	0.018648	0.0442411
Fbxo15	-0.0269574	-0.00594572	0.0236968	0.088568	0.0422102
Prdx1	0.0309371	0.0424198	-0.0132319	0.000953076	-0.0709167
Fbxw28	0.0391018	0.0202586	0.00566846	0.0156747	-0.0444645
Cnn3	0.0238404	0.0423498	0.0148083	0.00245286	0.0565383
Gmnn	0.0191827	-0.0546565	0.0170789	0.0230639	-0.0198946
Rnf38	0.0399678	0.0070335	-0.0130621	-0.00227377	0.0399056
Orc5	0.0383306	0.0296881	0.0107495	0.00680373	-0.0312778
Hmgcs1	0.0299534	-0.00220599	-0.0817379	0.0140822	-0.0187304
Sub1	0.0386077	0.0122796	-0.0153928	0.0085947	-0.0325163
Adh5	0.0297637	0.0357385	-0.00111683	-0.0284883	-0.0662004
Akirin2	0.0347199	0.00372654	-0.0558309	0.014442	0.0265663
Uqcr10	-0.0334125	0.0185925	-0.00553886	-0.0396256	-0.00755295
A430033K04Rik	0.0366801	0.00771165	-0.0545284	0.0235781	-0.0217565
Ubb	-0.0195474	0.0063545	-0.000480243	0.0102966	-0.044442
Cenpe	0.0354401	-0.0200024	-0.0137447	-0.00797681	0.0109771
Siah1b	0.0394195	0.000925847	-0.000285719	-0.00686986	0.0150743
Diras2	0.0376307	0.012539	0.00962793	0.00448954	0.031291
Tmem35b	0.0338309	0.0309468	0.047811	-0.0170405	0.00206474
Rps21	-0.0314064	0.0384534	-0.0126031	-0.0703656	-0.00417885
Nup35	0.0335881	-0.0148853	0.0574744	-0.00549122	-0.0296818
Hypk	0.0248542	-0.00922053	-0.00308694	-0.0327991	-0.00547139
Pacsin2	0.0378504	-0.00953941	0.00933254	-0.0353637	0.0369498
Eif4a2	-0.00421472	0.0366059	0.00747964	0.0108116	0.0405191
Fam8a1	0.0341676	0.0161151	0.0447769	-0.0253987	0.0144418
Myl12a	0.0246527	0.0510555	-0.0362112	0.0229161	-0.0409697
Eef1b2	-0.024775	0.0703426	-0.0151102	-0.0251259	-0.0114423
Ndufaf2	0.0301448	0.0111628	-0.00319237	0.0251529	-0.0417048
Map2k1	0.0390555	0.0121992	-0.0168034	-0.00103442	0.0384911
Zcchc10	0.0384863	0.00877882	-0.0116723	0.00775467	-0.0261435
Polr2f	-0.0145866	-0.0777749	0.0226048	-0.045805	-0.0299439
Pex13	0.0389797	0.017816	0.0159487	0.00237309	0.021774
Kdelr2	0.0235226	0.0483508	0.0432542	-0.0191006	0.0225679
Plekhj1	0.024067	-0.00109036	0.0514223	-0.0247814	-0.0341875
Pemt	-0.0286374	0.0278434	0.00836913	0.0394562	0.0419175
Vma21	0.0318161	0.0253303	0.0517067	0.00390202	-0.0142867
Ern1	0.0344767	0.01246	0.0606693	-0.0188686	0.00818483
C86187	0.0401954	0.0104928	-0.011019	0.00101445	0.0458688
Srek1ip1	0.0357383	0.0154848	0.0132664	0.00721292	-0.0575726
Gm15629	0.0391295	0.0159483	0.012697	0.0054316	0.0145201
Srgn	0.0402656	0.0143614	0.00881438	-0.0019615	0.0208488
Immp1l	0.040476	0.0185723	-0.01405	0.0172508	-0.0161001
Ube2d2a	0.0361583	-0.0267497	-0.0217436	-0.020606	0.0562208
Pfdn4	0.0375843	0.0237804	0.0305065	-0.000319713	-0.0155147
Yipf4	0.0298685	-0.0162668	0.0550266	0.00699982	0.025766
Rpl36al	-0.0364619	0.0224437	-0.00376557	-0.043064	-0.0136701
Arf1	0.0260762	0.045972	-0.0216124	0.029116	0.0439722
Cox6b2	0.0390599	0.00178797	0.000195009	-0.00043898	-0.0356521
Cwc15	0.00506384	-0.0460132	0.0277584	0.0436341	-0.0152664
Snrpa1	-0.0147255	0.00998993	0.042382	0.0182965	-0.0330025
Arl6ip1	-0.000831812	0.0179234	-0.0384874	0.0215523	-0.0450352
Mbtd1	0.0340391	-0.0235651	-0.0448942	-0.0134098	0.0415379
Trmt112	0.0280562	0.0203575	-0.0333615	0.00259461	-0.0532638
Pxt1	0.0390296	-0.00131005	-0.00682591	0.00272621	-0.00220325
Cox8a	0.0129056	0.0287659	-0.0114918	-0.0853441	-0.0437714
Haus4	0.0328693	0.00179331	0.062842	-0.0229329	0.00392147
Klhdc2	0.0397624	0.0103841	0.015779	-0.017507	0.0431722
Ftl1	-0.0192786	0.0282863	-0.0180955	-0.0540226	0.010853
Ccnb2	0.0342317	0.0256221	0.0261391	0.0168425	-0.0266608
Sat1	-0.0218491	0.0246677	0.0145433	0.096302	0.0360769
Omt2b	0.0409983	-0.00118997	-0.000429261	-0.000707917	-0.0116725
Rpl6	-0.034694	0.0535881	-0.00521942	0.00103814	0.0178841
Rps25	-0.0366315	0.0301682	-0.00100612	-0.0202164	-0.00341717
Fbxo28	0.0382823	0.00567103	-0.0295326	-0.000693937	0.00979639
Bod1	0.0385897	-0.000500781	0.00599942	-0.0139734	0.0411011
Dnajb6	-0.0230054	-0.0375309	0.0279942	0.0919717	0.018232
Snrpg	0.0217812	0.0362983	0.025051	-0.0713281	-0.0395231
Cox7a2	-0.0241316	0.0326289	-0.01999	-0.0690611	-0.0518709
Gpx3	0.0269204	-0.0484385	0.0494785	-0.0400618	0.00537396
Eif4enif1	0.03272	-0.0204984	-0.065895	-0.00257555	0.0400784
Srp14	0.0299843	0.00434358	0.0184145	0.00856484	-0.0435507
Tgds	0.0399605	0.00559428	-0.00324797	0.00225439	0.022996
Gdf9	0.0313804	0.0239532	0.0841188	-0.0277309	0.023886
Kdm6a	0.0373288	0.00162546	-0.0302684	0.00131838	0.021455
Ncoa4	0.0380186	0.0191	-0.0212299	0.00121806	0.0429619
Zfp706	-0.00136399	-0.00759958	0.0355232	0.117151	0.0498111
Rpl22	-0.0330175	0.0443825	-0.00992081	-0.0354454	0.0165814
Tma7	-0.0331491	-0.00832764	0.00761189	0.0014612	0.00076598
Oas1d	0.0395156	0.0164979	0.0147807	0.00466041	0.0296225
Zfand5	0.00366012	-0.0836127	0.0164673	-0.0131798	-0.00937464
Spire1	0.0381828	0.00459765	0.0404499	-0.0214853	0.0193186
Mpc1	-0.0033383	-0.0545281	0.033595	0.0141911	0.000767055
Nup62	0.0285011	-0.0191852	-0.00213315	0.00707195	0.0342682
Mesp2	0.0329978	0.000709711	0.0479194	-0.0245408	0.0459107
Gnrh1	0.0379573	0.00451789	-0.0192672	0.00442405	-0.00671177
Fbxw16	0.0375179	0.00604118	0.00144278	0.00423084	-0.0444437
Dpy30	0.039094	0.0126479	-0.00238362	-0.00125535	-0.0362295
Surf4	0.0349011	0.00772898	0.0149062	-0.00689149	0.0257681
Dclk2	0.0399721	0.00902791	-0.026729	0.00397536	0.0325094
Arhgef39	0.0382329	0.0166807	0.0330858	-0.0126097	0.0284545
Tmsb10	-0.0170923	0.045421	-0.019128	-0.0609237	-0.0515097
C87414	0.0385753	0.00687587	-0.0338206	0.00476904	0.037035
Eif4e	-0.00567003	-0.0965867	0.0130874	0.0334468	-0.00964341
Hnrnpa1	-0.0199782	0.0218887	0.00937678	0.0679191	0.0116364
3110001I22Rik	0.0385271	0.0104645	-0.01459	0.0102282	0.0193463
Bpgm	0.0390957	0.0210843	0.0421971	-0.00593656	0.000531048
Oog4	0.0374297	0.0128908	-0.0395395	0.0296165	-0.0223518
Vta1	0.0398652	0.0244161	0.0211718	0.00566975	-0.0192274
Cnppd1	0.0307738	-0.038294	0.0120765	-0.0218475	0.0142388
Pcgf6	0.03189	-0.0182358	-0.021621	0.0332525	0.00465389
Polr2j	0.0194447	-0.0628688	0.0108901	-0.0345211	-0.0527225
Exosc3	0.0103185	-0.00999816	0.0670086	0.0595437	-0.0168643
Eif4g2	-0.012315	0.00608481	-0.00621444	-0.0351042	0.0480955
Ccdc186	0.0392339	-0.00376783	-0.000822743	-0.00533481	-0.00518347
Swi5	0.0210985	0.0358844	-0.0303367	0.012935	-0.0287531
Lamtor3	0.0328605	0.0210702	0.0740917	-0.00976906	-0.0263894
Dnajc8	0.0254383	0.0268501	-0.0322862	0.0670361	-0.0152543
Scoc	0.037665	-0.0185295	-0.00419712	-0.0106781	0.00768409
Zbed3	0.0406161	0.0126087	-0.0127005	0.00462229	0.0288209
Smim11	0.0399632	0.0226953	0.00868034	-0.00109009	-0.00784228
Ralbp1	0.0318399	0.0136527	-0.00778843	0.0175766	-0.0879423
Ap3m1	0.0356527	0.0146806	-0.00141456	-0.00834198	0.0422027
Itpr2	0.0318253	0.0218079	0.0101308	0.0192264	-0.0964805
Rnf2	0.0336795	-0.0292159	-0.0261794	-0.00541624	0.0242386
Sall4	0.0186413	0.0229843	0.0589214	-0.038594	0.0122638
Copb1	0.0353172	0.0371677	0.0291041	-0.0221857	-0.0103275
Ermp1	0.0389416	-0.00996052	0.00134259	-0.0271828	0.0300625
Mrps36	0.0231636	0.0469961	0.054503	-0.0528312	-0.0359209
AI987944	0.0367231	0.00810137	-0.0539768	0.0275402	-0.0218287
Fabp3	-0.0130845	0.0407289	-0.0131806	-0.033245	0.0121772
Ccdc6	0.034423	-0.0372058	-0.0184333	-0.0317752	0.0508315
Rhot1	0.0281577	-0.0224219	0.0586351	-0.00712964	0.0397907
Rpl10a	-0.0311019	0.0320678	-0.00246126	-0.026429	-0.00599384
Crabp2	0.0372063	0.0122516	-0.0423157	0.027963	-0.0129768
Eif4e3	0.0387258	0.00451107	-0.0161128	0.00298634	0.0440803
Rps20	-0.0304512	0.0579808	-0.0165088	-0.0487572	0.00809992
Dynll1	-0.0148566	-0.0736739	-0.0180788	-0.0419012	-0.0393552
5730480H06Rik	0.0399956	0.0141281	0.0193128	-0.00652769	0.0119221
Ctsl	-0.0124479	-0.0952225	0.026549	-0.00950352	-0.024672
Lrrc17	0.0351352	0.0208721	0.0627229	-0.0233009	0.0172041
Ndfip1	0.0234297	0.0360805	0.0841048	-0.0299546	0.0133301
Dda1	0.0260506	-0.0162823	0.0107498	-0.040583	-0.00488384
Rpl3	-0.0275219	0.0553254	-0.00556818	0.00775493	0.0409086
Gtf2b	0.0347647	0.0236163	-0.00807233	0.0197465	-0.0759926
Rsl1d1	0.0384084	0.00284545	0.0193253	0.0256425	-0.0181955
Btbd10	0.0398399	0.0120702	0.011172	-0.010086	0.0156701
Gnpda2	0.039266	0.0150674	0.0202111	0.00707447	0.0100331
Tubb3	0.0390994	0.0153108	0.0205872	-0.00996905	0.0250108
Ccdc34	0.035727	0.0308322	0.0228257	-0.00797298	-0.0601578
Stip1	-0.0290034	-0.00740883	0.0207267	0.073933	0.0240162
Cenpx	0.0149252	0.0566461	-0.0239191	-0.00843391	-0.0216113
Gm36480	0.0350769	0.0129639	-0.0357667	0.028517	-0.042622
Npm1	-0.0280985	0.0523679	0.00386322	0.0711499	0.0253372
Rbm18	0.0395365	0.00554653	0.00541481	0.00296733	0.0296881
Dcun1d1	0.0351803	-0.0050124	-0.0478788	0.0114453	0.0301968
Sms	-0.000363863	-0.00637706	0.0275461	0.0948064	0.0526413
Cenpn	0.0391999	0.011354	0.00724019	0.0104033	0.0348867
Insig1	0.0305188	0.0204124	0.0517202	-0.0480783	0.018432
Rps27l	0.0017641	0.0461653	-0.00696562	-0.0194352	0.0069807
Cd9	-0.029864	0.0393743	0.00592766	0.0612957	0.0348265
Yeats4	0.0292537	0.0239221	-0.0153767	0.00416838	0.0308339
Mphosph8	0.0295429	0.0219598	0.00669329	0.0047443	-0.0922937
Ube2i	0.0334433	0.03863	-0.0380164	0.0498076	-0.0112137
Cenph	0.037349	0.0185874	0.0264684	0.00992925	-0.0139091
Ifrd1	0.0243197	0.00992387	0.0547761	0.0340443	0.0245064
Cry1	0.0362259	-0.0132015	0.00117667	-0.00047126	0.0379839
Itga9	0.0407762	0.0152421	-0.0107059	0.00528415	0.0140787
Susd3	0.0337503	0.0153483	0.0634938	-0.00661836	-0.0105876
Isyna1	-0.0282054	0.0386717	0.00717617	0.0574459	0.0507846
Eif1	0.00388333	-0.0290933	0.00854123	-0.0203934	-0.0204192
Rap1a	0.0181199	0.0506141	-0.0028251	0.0302184	0.0583161
Fbxw18	0.0373423	0.0229528	0.0255976	0.00922508	-0.0359548
Fars2	0.0384683	-0.0115716	0.0033474	-0.0136043	-0.0110879
Tmem41b	-0.0287159	-0.0331976	0.0281249	0.0795451	0.0250954
Slc39a10	0.0374193	0.0022604	0.0236298	-0.0215585	-0.00282139
Nutf2	-0.0100569	0.0360237	0.00295489	0.0606462	-0.0631567
Ssb	0.0170678	0.0246306	-0.0136545	0.0610592	-0.100395
Tbc1d15	0.0405065	0.0106083	-0.0138263	0.0122126	0.0315409
Tpd52l2	0.0200615	-0.00578144	0.0517888	0.0553099	0.012688
Rpl18a	-0.0341525	0.0430115	-0.00954391	-0.0397707	-0.0282495
Rpl38	-0.0317025	0.0392924	-0.00697524	-0.0280549	0.019943
Dcaf8	0.0370271	-0.000273213	-0.0431507	0.00644125	0.0243689
Sec11a	0.0303801	0.0236122	0.00986711	0.0489065	-0.0411895
Txnip	0.0324854	0.0205532	0.0240436	0.00793338	-0.0755661
Kbtbd7	0.0397015	0.0104208	-0.0218742	0.00413107	0.0226425
Cdc20	-0.0070201	-0.0516752	0.0231296	0.0410094	0.00397551
Ryk	0.0378935	0.00875662	0.0130546	-0.021024	0.0280946
Fhod3	0.0400788	0.00388004	-0.00283609	-0.000555983	0.0235233
Ywhaz	0.00861359	0.0535091	-0.0481096	-0.0512493	0.0297977
2210406O10Rik	0.0378611	0.0155237	-0.0214142	0.0235837	-0.0425323
Cul4b	0.0286089	0.00310182	-0.0251569	-0.0332731	0.0247693
Rnf185	0.0350976	-0.00815606	-0.0329876	-0.00763221	0.0388895
Selenow	-0.00492435	0.0285043	-0.0430964	0.0337352	0.00281886
Rps15	-0.0363207	0.0396364	-0.00493659	-0.0263501	0.0104509
Nfxl1	0.0399954	0.0161524	0.0168844	0.00050719	0.013374
Taldo1	-0.0213001	0.0235369	0.0430474	0.000399419	0.00142975
Rack1	-0.0291412	0.0688648	-0.00732402	-0.028378	0.0218416
Fabp5	0.00581938	0.0668488	-0.0314357	-0.038544	-0.0203108
Tcl1	0.0401974	0.0170355	0.0186677	0.0093004	0.0258773
Med30	0.0400727	0.0250726	0.0219524	-0.00500268	0.00125951
Rps19	-0.0355467	0.0441082	-0.00577176	-0.0265351	0.00213728
Hspa14	0.0098275	-0.0146458	0.045259	0.0611438	-0.015258
H3f3b	0.0302431	-0.0335011	0.0290841	0.0408216	-0.0115573
Lrrfip1	0.0385113	0.00327243	-0.000203665	-0.00913632	0.0385976
Nlrp4a	0.0385314	0.00843977	-0.0365666	0.0131923	0.00941339
Obox7	0.0402944	0.0207557	-0.000428786	0.0170342	-0.0257379
Rps2	-0.0298335	0.0505983	-0.000625095	0.000315264	-0.0169661
Riok1	0.0375504	0.00300275	-0.0281869	0.0268349	-0.0228385
Timd2	-0.0277665	-0.00452745	0.0197028	0.0701554	0.0360735
Cldn34b2	0.0380296	0.0199586	0.0155422	0.00886341	-0.0136279
Impdh2	-0.0253062	-0.0231276	0.0305323	0.0906711	0.0238134
Eef1g	-0.0290541	0.0588338	-0.000863443	0.0315285	0.0120166
Ypel5	0.0345474	-0.00666213	-0.0199283	0.0217885	-0.0157315
E2f5	0.0392866	0.0076356	0.00463177	-0.0092248	0.0518087
4921524J17Rik	0.0352737	0.0162454	0.000411862	0.0316827	-0.0328212
Fbxo8	0.0397386	0.00755189	0.00531903	0.00907858	0.0287803
Gm3143	0.0264884	-0.00314658	-0.0836142	0.0210984	0.0154066
Eed	0.025742	0.0250713	-0.0335817	0.0142456	0.00867791
Nsmce3	0.0331993	0.00105103	0.042408	0.00953215	0.0139619
Mtus1	0.0393789	-0.0114829	-0.0360858	-0.00151313	0.0226758
Gm13752	0.0387836	0.0106165	-0.0303557	0.0176123	0.000625673
Rab3d	0.0369034	0.00152753	0.040789	-0.0290943	0.0308463
Rgs17	0.0391888	0.0117563	-0.0228144	0.00877731	-0.00339427
Cox5b	-0.0137434	0.0238009	-0.0261125	-0.0523897	-0.0864567
1190005I06Rik	0.0377358	0.0156626	0.0428757	-0.0234089	0.00348535
Knstrn	0.0398837	0.00654146	-0.024173	0.0142511	-0.0056342
Oosp2	0.0361809	0.0102505	-0.0436541	0.0321079	-0.049996
Rpl39	-0.0309225	0.0382427	-0.00972706	-0.0369407	0.0203911
Clk1	0.0263231	0.0174116	0.0311588	-0.00738598	-0.0624229
Ndufab1	0.0317221	0.0194215	-0.0241114	-0.00702988	-0.0429516
Usp15	0.0382239	0.00899204	-0.0132023	0.00974154	0.0458246
Ccdc117	0.0317643	-0.0150435	0.0487202	-0.0137739	0.0277583
Edem2	0.034265	0.0109949	0.0537818	-0.0328778	0.0226899
B9d1	0.0391596	0.0211934	0.0119453	-0.000568622	-0.0303675
Spry4	0.0314189	-0.0244474	-0.0730473	-0.00453923	0.0530037
Atp6v1h	0.0341972	0.028971	0.0314012	-0.0107957	-0.0136835
Gm1965	0.0385759	0.00350401	-0.0422615	0.0177472	0.0270863
Trmt11	0.0367396	0.0267707	0.0287926	-0.0126669	-0.0399278
Mrps14	0.028695	0.0207931	-0.000331184	0.000846628	-0.0346259
Usp46	0.0376696	0.00716678	-0.0509295	0.0171811	0.0050941
Ssu72	-0.00201462	-0.00479428	0.0351645	0.0687105	-0.0072622
Pcna	0.0306835	0.0268259	0.0230378	0.00612184	-0.0111271
Pcbp1	0.00491231	0.0317001	-0.00102673	-0.0425905	0.0547627
Rpl13	-0.0348312	0.0494599	-0.00370119	-0.00657557	-0.000945163
Sap30	0.0374889	0.0118822	0.0220174	-0.00966243	0.0226848
Cdca4	0.0361042	-0.00140708	0.00943525	-0.0172313	0.0274239
Mindy3	0.0391831	0.00261186	0.0044205	0.00110946	0.0236269
Tcea1	0.0222991	-0.0517631	-0.0275788	-0.0338356	-0.0221075
Gm13084	0.0361248	0.00485262	-0.061823	0.0270352	-0.00294856
Oog1	0.0401437	0.00158547	-0.035589	0.0151064	-0.00297719
Timm17a	-0.0276144	-0.0481609	0.0246825	0.0537013	-0.00788452
Pfn1	-0.0245024	0.0442849	-0.0107649	0.00826626	-0.0367979
Fbxw4	0.040118	0.00986893	0.00348215	-0.00690757	0.0159462
Ninj1	0.0380127	0.017048	0.0485586	-0.0161497	-0.00365045
Arpc5l	0.0293584	-0.0318777	-0.00400735	0.0236912	0.0128627
Strn	0.0353366	-0.0106232	-0.0388276	0.00103571	0.0481652
Morf4l2	0.0286576	0.0445398	-0.00785536	-0.0260903	-0.0113913
Ccdc14	0.0393862	0.0114756	0.00824339	0.00326321	0.0128883
Mbl2	0.0391408	0.0199558	0.0215598	0.00636593	-0.0286075
Cop1	0.0269623	-0.0472819	-0.0338805	-0.0391314	0.0480112
Gng5	0.0293078	0.0504788	-0.0221906	-0.00454608	-0.0596776
Oog3	0.0407424	0.00526338	-6.32015e-05	-0.00429726	0.040702
Tle6	0.0288658	-0.0110722	-0.0121551	0.00301964	-0.0529519
Mospd1	0.0363499	-0.0207164	-0.0352372	0.0161394	0.025132
Dppa2	-0.0278404	-0.00288222	0.0198925	0.0803389	0.0254196
mt-Co3	0.00844262	-0.0672703	-0.0120993	-0.0442387	-0.01786
Noct	0.0366453	-0.00450115	0.0178119	-0.00147357	0.0258183
Pcbp2	0.0197932	0.0370459	0.0338367	-0.0553414	-0.0368539
Mtmr14	0.034947	-0.0127453	-0.0438542	0.00722737	0.037367
2023-03-05	0.0358879	-0.00932108	-0.00482538	-0.00737233	0.0180671
Pdlim1	0.0332352	0.0360067	0.0198417	0.000232596	0.0147566
Pcdh15	0.0392563	0.0204804	0.00934991	0.0155501	-0.0135237
Ccdc69	0.040355	0.0205032	0.0283303	-0.00118607	-0.0011739
Romo1	0.0347591	-0.0128651	0.0200918	-0.0379765	-0.00483164
Khdc3	-0.0217404	0.0616165	-0.0042353	0.0373376	0.0386079
Anapc10	0.00228612	0.0298678	0.0168333	0.080843	0.0311769
Pabpc4	-0.0163041	0.041073	-0.0224762	-0.0512933	0.0468815
Psma2	0.0135529	0.0713227	0.00106809	0.0375365	-0.059437
Tgfb2	0.0344738	0.00279176	-0.0622153	0.0333684	-0.0277552
Oas1h	0.0350977	0.0104183	-0.0465586	0.0345278	-0.0457757
Lsm14b	0.0316707	0.0182865	0.0705321	-0.0134079	0.0135493
Plac8	0.0390848	0.0167528	-0.0122841	0.0168088	-0.0405149
Hsp90aa1	-0.021773	0.0766955	-0.0160565	-0.00421588	0.00896732
Arl6	0.0385643	0.0226547	0.0312668	0.00723009	-0.00595453
Usp28	0.039582	0.00306721	-0.0026123	0.00357737	0.0302282
Hmgn1	-0.0126629	-0.0213566	-0.0345667	-0.011512	-0.0269581
C87499	0.0402258	0.0159936	0.0158264	0.00403153	0.00876982
Ctbp2	0.0350846	0.0344922	0.00627027	-0.0109086	-0.0291264
Syf2	0.0212549	-0.0438868	0.0335643	0.071407	0.00296377
Ube2c	-0.0261299	-0.0398029	0.0210211	0.0447202	0.00277784
Lin7c	0.0299719	-0.0289867	-0.0101943	-0.0413793	-0.00559923
Rpl37	-0.0346562	0.0443797	-0.00803194	-0.0322044	0.00642536
Me1	0.0300054	0.0043091	-0.0811169	0.0227854	0.0123107
Birc5	0.0205656	-0.0140103	-0.0987858	0.0323586	-0.0227974
Wdr33	0.0293932	-0.0325056	0.015493	-0.0203408	-0.00814624
Nlrp4f	0.0398425	0.00984156	-0.0316232	0.00863927	0.0171889
Cnot7	0.038879	0.00579455	-0.0134944	0.00440281	0.0485997
Gpx4	-0.032028	0.0362985	-0.00359251	-0.0207474	-0.00827927
Tax1bp3	0.0208749	0.0374388	-0.00849784	0.0471759	-0.0139762
Nme2	-0.0362208	0.0218103	0.00355331	-0.00378741	0.012236
Gm11381	0.0404633	0.0183644	0.00833787	0.00765956	-0.0150647
Oog2	0.0368806	0.00232023	-0.0593848	0.0253218	-0.00930169
Rnf7	-0.0322986	0.00496846	0.0139582	0.0487693	0.0294082
Dnaja1	-0.0287596	0.0450999	0.00527117	0.0693742	0.0416456
Nlrp9a	0.0369809	0.00640632	-0.0477108	0.0183221	0.020351
Serf2	0.0204358	-0.0293522	0.0426903	-0.0402451	-0.0270367
Erh	-0.0206114	-0.0080852	-0.00240267	0.02973	-0.0649277
Pecr	0.0399692	0.0142082	-0.0204281	0.0152396	-0.0292693
Ncl	-0.0224539	0.0213446	0.014003	0.0382053	-0.0489066
Rpl31	-0.0334498	0.0467688	-0.00757203	-0.0331804	-0.00718417
Rpl35a	-0.0328642	0.0533098	-0.00536986	-0.00184043	0.0136272
Calcoco2	-0.0260592	0.0484557	0.0080406	0.0754664	0.0441009
Cep57l1	0.0367692	0.0219563	0.0268038	-0.0132194	0.013684
Rpsa	-0.026919	0.0509865	-0.014581	-0.0604534	-0.0142416
Zswim3	0.0318289	0.0164046	0.063777	-0.0135814	-0.00240187
Rbm39	0.0122514	-0.0163045	-0.0259179	0.0666065	-0.0181838
Spcs2	0.0175386	0.050928	0.0503217	-0.029792	0.0208952
Fbxw24	0.0395719	0.0151561	-0.00597104	0.0146435	-0.0323092
Eif2s2	-0.0279326	0.0370474	0.0137694	0.0995546	0.0252432
Cdc42se2	0.0366737	-0.0303305	-0.0132488	-0.0237737	0.045161
Selenos	-0.0108349	-0.0952447	0.023304	-0.0195612	-0.0235028
Nipsnap2	0.0380519	0.00867364	0.021222	-0.0125889	0.0424524
Rae1	0.0184771	0.0184091	0.0212082	-0.00481927	0.0209105
Lsm1	0.0337754	0.00762409	0.0159692	0.0038941	-0.0247351
Slc3a2	0.0114581	0.0202516	0.0481125	-1.23524e-05	0.0277904
Rpl39l	-0.0283632	0.020886	-0.00480667	-0.0229544	0.0209466
Znhit3	-0.0148642	-0.0942875	0.0264408	-0.00473579	-0.0248334
Acbd3	0.0389119	0.0079221	-0.023916	0.00304381	0.019654
Rpl32	-0.0337155	0.0541525	-0.00837555	-0.0220913	0.0053866
Zfp655	0.0396925	-0.00385522	-0.0210877	-0.00774977	0.0213515
Exosc8	0.00752026	0.0240052	0.0304753	0.0240196	-0.0196688
Rbx1	0.0307726	0.018386	-0.0434562	-0.00335398	-0.0326514
H3f3a	-0.0193435	-0.0163532	-0.00478892	0.0455806	-0.0428271
Phospho2	0.0403323	-0.00601751	-0.0205391	-0.00151624	0.0202419
Raf1	0.0264513	-0.0442574	-0.014698	-0.0353577	0.0477612
Mphosph6	0.0394731	0.0148789	-0.00284693	0.0264129	-0.00202603
Cox5a	-0.0131017	0.0381244	-0.0241882	-0.0335431	-0.0327751
Cks2	0.0316498	-0.0470701	0.0212036	0.0337485	-0.0169602
Sec62	0.0161794	-0.0105512	0.03357	0.0368793	-0.0757949
Rps3a1	-0.0329354	0.0437734	0.00207138	0.0309417	0.0380481
Gm42418	0.0254168	0.01036	-0.0220693	0.0124297	-0.0819745
Dnal4	0.0363455	0.0146997	0.0435101	-0.0207159	0.0432432
Mkrn1	-0.0290722	0.030424	-0.00528831	-0.00878792	0.0254438
Cops9	0.0304694	0.0102462	-0.0385288	-0.0346657	-0.0391213
Tet3	0.0388201	0.0176187	0.0370401	0.00398225	0.0159158
Rnf141	0.0361834	-0.0266528	-0.0106759	-0.0203128	0.0456747
Fam220a	0.0377048	-0.00985223	-0.0251522	-0.0194137	0.0164288
Rpl18	-0.032242	0.0609442	-0.0105497	-0.022756	0.00906746
Commd3	0.0324835	0.033416	-0.00488856	0.0121992	-0.0261973
Abhd13	0.0364058	0.0169396	0.0364652	-0.018403	-0.00603804
Ptp4a2	0.0274791	0.00286035	-0.0117477	-0.0331105	0.0325754
Rps28	-0.0285463	0.046045	-0.0145628	-0.0581753	-0.0197144
Anln	0.0305141	0.0049172	0.0166618	-0.0354171	-0.00919318
Zfp979	0.0385249	0.00687759	-0.0172496	-0.00977859	0.0277339
Fbxw14	0.0396113	0.0213242	0.0148309	0.0092442	-0.0360876
mt-Atp8	0.0137493	-0.082653	-0.0108042	-0.0337313	-0.0165282
Cib1	0.0273813	0.011429	0.0196284	-0.00683036	-0.0166477
Atad1	0.039383	0.00199542	0.0134317	-0.0128717	0.00393761
C2cd5	0.0381565	-0.00616351	-0.0211952	-0.00822249	0.0396807
Tmem59	-0.0130954	0.0268749	0.0761472	0.0445205	0.04555
Gm47066	0.0382895	0.0190679	-0.00566095	0.0139221	-0.0248605
Rps23	-0.0340566	0.0452221	-0.00672637	-0.0287767	-0.00464016
Eif1b	0.0243805	-0.0231928	-0.065641	0.0396489	-0.0109121
Nasp	-0.00849778	-0.0458147	0.0125588	0.0780186	-0.0227861
Rragc	0.038535	0.00156153	0.0385235	-0.0163102	0.0331447
Eif2b1	0.0373369	0.0186794	0.0420553	0.033038	0.00515603
Creb3l4	0.0408514	0.0144958	-0.0049523	0.00825962	-0.000542592
mt-Nd4l	0.0132886	-0.0818222	0.0126477	-0.0248204	-0.048097
Srsf3	-0.0150681	0.0478794	0.00969714	0.0816192	0.0171798
Vps72	0.0327641	0.0167052	0.0179278	0.028206	0.020492
Cnot6l	0.0353126	-0.00164497	-0.0548847	0.00549372	0.0236221
Gm2042	0.0395888	0.00226689	-0.0406603	0.0172929	-0.00221733
Hmgb1	-0.0262402	-0.0449389	0.0233959	0.0301784	-0.0356463
Ppia	-0.0333435	0.0235569	0.00128245	-0.0118624	-0.0400879
Fbxw20	0.0391596	0.0178836	-0.0124581	0.0165847	-0.00812354
Tent4a	0.0398575	-0.0116055	-0.00653178	-0.0133932	0.0219234
Ezh2	0.0382224	0.0120053	0.00206123	-0.00107212	0.00853831
Eif5b	0.021071	-0.0173963	0.0241155	0.0127033	-0.0636089
Bin2	0.0222177	0.0286227	0.0842289	0.0145411	0.0247417
Pnp	0.0286381	0.021447	-0.0057357	-0.000694368	-0.0399816
Jak2	0.0305421	-0.0442341	-0.0446024	-0.0258696	0.0283763
Fth1	-0.0245155	0.0348428	-0.0212415	-0.0517942	-0.0540857
Syce2	0.0347255	0.0180018	-0.0415574	0.00137691	-0.000194338
Rps14	-0.0344338	0.0510266	-0.00962406	-0.0269634	0.00382689
Ggct	0.0401911	0.0194236	0.0197181	0.00204628	-0.0226768
Rpl27a	-0.0313183	0.0534825	-0.0150127	-0.0485324	0.00443644
Gnpnat1	0.00132987	0.0151582	0.0250944	0.0592182	0.0371643
Naca	-0.0318548	0.0545617	-0.00639906	0.034514	0.0127685
Tpd52	0.00656248	0.0229047	-0.0413729	0.0486053	0.0544912
Cyb5b	0.0293246	-0.0353733	-0.00131585	-0.00909011	-0.0549175
Bmp15	0.0316847	-0.000638735	-0.0825496	0.0295515	0.0153326
Psme4	0.0330454	-0.0162403	-0.0264991	-0.021767	0.0381225
Rbm38	0.0364201	0.00357494	0.035622	-0.0256682	0.0602537
Angel2	0.0387115	-0.00916869	-0.00599138	-0.0165064	0.00509417
Uchl1	0.0362529	0.0134417	-0.0283693	0.0241584	-0.0537185
Trim60	0.0383616	0.0133582	-0.00422692	0.014603	-0.00815967

## Sheet: Loadings-PCA isoforms
	Dim.1	Dim.2	Dim.3	Dim.4	Dim.5
PB.40703.2(Edf1~FSM)	-0.0345845	0.000882306	0.0205036	-0.00199782	0.0101176
PB.38236.14(Oosp3~FSM)	0.0363809	0.0132403	0.000907001	-0.0076117	0.0841109
PB.71257.4(Cnot7~FSM)	0.0364815	0.00797651	0.00395338	0.00705224	-0.0913051
PB.45582.58(Aurka~FSM)	0.00391857	-0.00690628	0.0696222	0.0115045	-0.0126278
PB.47243.19(Serp1~FSM)	-0.00669118	-0.0756473	0.0236166	-0.0183914	0.00554898
PB.67930.1(Rps17~FSM)	-0.0331376	0.05077	-0.0383116	-0.0212414	0.00332681
PB.72011.1(Mrpl34~FSM)	-0.0100912	-0.0475087	0.00290942	-0.0168107	0.00873241
PB.38234.9(Oosp2~FSM)	0.0392482	-0.000353924	-0.0242963	0.0577996	0.0312008
PB.13494.4(Atp5g1~FSM)	-0.0303733	0.0204132	-0.0336444	-0.0215867	-8.18578e-05
PB.73115.26(Nutf2~FSM)	-0.00285319	0.0515991	0.0233881	0.0525652	0.0252278
PB.59026.132(Oas1d~FSM)	0.0412429	0.0148252	0.0117836	-0.0122429	-0.00306929
PB.17762.365(Gm2042~ISM)	0.0346694	-0.021512	-0.028764	0.0557632	-0.0423403
PB.82037.367(Rbbp7~ISM)	0.0394314	0.0171779	0.0148781	-0.0036998	-0.0197492
PB.32298.217(Ube2i~FSM)	0.0150069	0.0404828	0.000131623	-0.00146156	-7.62496e-05
PB.4902.127(H3f3a~FSM)	-0.0185063	-0.0399844	0.041497	0.00460146	0.0123298
PB.77830.4(Rpl29~FSM)	-0.0295529	0.0365522	0.002254	0.000881358	0.013844
PB.51716.5(Cdc26~FSM)	0.0204238	0.0359867	0.0208637	-0.0580393	0.0349676
PB.8164.1(Nup37~FSM)	0.0433225	0.0169264	-0.00271397	0.00403556	0.0286651
PB.73540.49(Gabarapl2~FSM)	-0.0281462	0.0467853	-0.0230351	-0.0109666	0.00777451
PB.53538.40(Tmem35b~FSM)	0.0383676	0.0239818	0.0209679	-0.046459	0.012947
PB.12095.1(C1qbp~FSM)	-0.0306026	0.0302593	0.0603057	0.0328455	0.0126932
PB.38237.7(Oosp1~ISM)	0.0379031	0.00113908	-0.0168357	0.00804057	0.000418184
PB.76326.14(Tipin~NIC)	0.0353857	-0.00556062	0.0310338	0.0191716	0.00480865
PB.68071.2(Ctsc~FSM)	-0.0182425	-0.046927	0.0780742	0.0173386	0.0124819
PB.78709.700(mt-Nd4~FSM)	0.00326961	-0.0961429	-0.0235348	-0.00928105	0.00907136
PB.51225.3(Exosc3~FSM)	0.0204843	0.00871566	0.0640372	-0.0193945	0.0419941
PB.65121.82(Rfpl4~NIC)	0.0410683	0.0157003	0.00981263	-0.0131693	0.0178867
PB.78709.932(mt-Cytb~FSM)	0.0124987	-0.0954235	-0.0103937	0.000392736	0.00886398
PB.55902.12(Tomm7~FSM)	-0.034569	0.0146929	-0.041588	-0.0388404	0.00607581
PB.59860.98(Hspb1~FSM)	-0.00276722	-0.013588	0.00274824	-0.00106728	-0.0145958
PB.43024.2(Depdc7~FSM)	0.0300127	-0.0345213	0.044419	-0.0340535	0.0166733
PB.27583.61(Snu13~FSM)	-0.0222471	-0.0736677	0.0191301	-0.020222	0.008861
PB.37664.54(Cdk2ap2~FSM)	0.0404793	0.0202711	-0.00969761	-0.0218177	0.0194315
PB.19849.72(Tmem14c~FSM)	0.0370541	0.0102434	-0.00962535	0.0280971	0.0327469
PB.75772.35(Btg4~FSM)	0.0416227	0.0108937	-0.010089	0.00606832	0.0456389
PB.41166.1(Swi5~FSM)	0.0259198	0.030369	-0.0136101	0.0498117	-0.0194874
PB.60941.1(Rpa3~FSM)	0.0442365	0.00791219	-0.0134339	0.0151822	0.000312789
PB.78709.786(mt-Nd5~FSM)	0.0109213	-0.0520599	0.00712187	-0.0205403	0.0533782
PB.65442.87(Crxos~FSM)	-0.0306269	0.0299301	-0.00623236	-0.00841205	0.0214729
PB.76920.2(Bmp5~NNC)	0.0353276	0.0167537	0.0202098	-0.0440949	-0.0806455
PB.46846.1(Slc25a31~FSM)	0.0334552	-0.00393923	0.0161176	-0.0394347	0.0433224
PB.71587.10(Neil3~NIC)	0.0419902	0.0194223	0.00831533	-0.0309885	0.0395933
PB.44682.293(Eif2s2~ISM)	0.0264335	0.00999893	-0.0137569	-0.000854131	0.129841
PB.1497.1(Clk1~FSM)	0.0270223	0.0152692	0.00330592	-0.0219801	0.0796226
PB.78709.946(mt-Cytb~FSM)	0.0124376	-0.0860792	-0.0152144	-0.00876326	0.0125332
PB.78709.313(mt-Co1~FSM)	0.0136355	-0.0701217	-0.0255438	-0.0161111	0.0315926
PB.65121.80(Rfpl4~FSM)	0.0441263	0.0152647	0.00678624	-0.0132597	0.0104141
PB.37791.2(Banf1~FSM)	-0.0152978	0.0616026	-0.0169946	0.0180934	-0.00169348
PB.23514.14(Gch1~FSM)	0.0147304	0.00384881	0.0526693	-0.0153289	-0.0313997
PB.49208.41(Cnn3~FSM)	0.014562	0.0286665	0.0423148	-0.00543734	-0.0193293
PB.72495.31(Prdx2~FSM)	0.0195679	-0.0185465	-0.0435097	0.0682318	0.00927171
PB.7665.1(Cstb~FSM)	-0.0208648	0.0335791	-0.0470269	-0.02916	0.00363479
PB.49630.43(Lamtor3~FSM)	0.0374389	0.0214772	0.0294858	-0.0615122	0.0388313
PB.22555.2(Thoc7~FSM)	0.0167086	0.0141029	0.0405472	0.0251717	0.0432816
PB.38102.10(Ubxn1~FSM)	-0.0254832	0.00452332	0.0665432	0.0297741	0.00976339
PB.56788.54(5730480H06Rik~FSM)	0.0413121	0.0151117	0.0135853	-0.0295919	-0.0349708
PB.63097.12(Cnbp~FSM)	-0.0142079	0.00783276	0.0890236	0.0108198	0.011081
PB.9927.4(Ppia~FSM)	-0.0360493	0.0349853	0.00568583	0.00194738	0.00660499
PB.60388.7(Bri3~FSM)	0.0349779	0.0247641	0.0224983	-0.0706138	-0.0126154
PB.54720.24(Gm13084~NIC)	0.0416254	0.0107963	0.00482659	-0.00600118	-0.0176963
PB.13311.114(Nme1~FSM)	-0.03364	0.0482793	-0.00604861	-0.00143692	0.0104075
PB.45344.11(Rnf114~FSM)	0.035946	0.0190889	0.032498	-0.0656288	-0.047983
PB.49838.8(Rpf1~FSM)	0.01059	0.00691995	0.0332454	0.00958696	0.0282934
PB.652.13(Ptp4a1~FSM)	0.016443	0.00618709	0.0615857	-0.0141045	-0.0667296
PB.10512.2(Rps27a~FSM)	-0.0335389	0.0582517	-0.0204248	-0.00623843	0.00556095
PB.58385.11(Atp5k~FSM)	-0.0281999	0.0232015	-0.0512059	-0.0375194	0.0032722
PB.67492.2(Tm2d3~FSM)	0.0388667	0.0134274	0.0149766	-0.0157502	-0.00906168
PB.49656.39(Adh5~FSM)	0.0129689	0.037543	0.0042492	0.00260719	-0.00513302
PB.42679.43(Fnbp4~NNC)	0.0412542	0.0191193	0.0166284	-0.0443114	-0.011727
PB.65000.1(Rps9~FSM)	-0.0332803	0.0411644	0.0246404	0.0139818	0.00558555
PB.68922.1(Rps13~FSM)	-0.0355819	0.0288435	-0.0124239	-0.0148367	0.0113241
PB.24657.95(Tsc22d1~FSM)	0.0388041	0.018757	0.00794132	-0.0304719	0.0657159
PB.77012.5(Dppa5a~FSM)	-0.0329446	0.0394148	-0.0166592	-0.00819702	-0.00519175
PB.40936.41(Med27~NIC)	0.0438077	0.0179663	0.00418893	-0.0260737	0.0239108
PB.62271.2(Lsm5~FSM)	-0.0271666	0.0534958	-0.0208334	-0.0139138	0.0195012
PB.10577.3(Bod1~FSM)	0.0329048	0.00246061	0.031376	-0.0389629	-0.0200107
PB.62862.2(Dguok~FSM)	0.0336245	0.030867	0.0228285	-0.0609176	0.0173579
PB.8371.1(Ndufa12~FSM)	-0.0301822	0.047531	-0.0172533	-0.00689852	0.00797194
PB.55976.1(Rheb~FSM)	0.0278226	0.0314141	0.0375202	-0.0406026	0.0215664
PB.33230.14(2310061I04Rik~FSM)	0.037917	0.00765358	0.0205341	-0.0436048	-0.0304257
PB.56420.47(Slbp~ISM)	0.0422923	0.00510461	-0.00841215	0.00717253	-0.0279953
PB.78011.1(Impdh2~FSM)	-0.0198901	-0.0118428	0.0841527	0.0330087	0.010737
PB.45618.109(Rbm38~FSM)	0.0321664	0.0137055	0.0322917	-0.0744174	-0.0648529
PB.11283.3(Ccdc69~NNC)	0.041084	0.0139448	0.00716307	-0.0173719	0.0305493
PB.78709.787(mt-Nd4~FSM)	-0.00190378	-0.0817189	-0.0497159	-0.0256767	0.0025823
PB.81499.6(Prps1~FSM)	-0.0175253	-0.0611693	0.0366964	-0.0105592	0.0033973
PB.1924.10(Pecr~FSM)	0.0437121	0.00459715	-0.0139996	0.0341551	0.00819904
PB.71683.3(Hpf1~FSM)	0.0426498	-0.00646612	-0.0188468	0.0198239	-0.0206083
PB.48950.3(Psma5~FSM)	-0.0244277	0.0612849	0.0110212	0.0319711	0.0112463
PB.79818.12(Mospd1~FSM)	0.0378485	-0.0123444	0.00720574	0.0143056	-0.0154836
PB.82037.481(Rbbp7~ISM)	0.033576	0.00571131	-0.0231419	0.0153809	-0.00214101
PB.48566.1(Phgdh~FSM)	-0.0198599	0.00113172	0.0760821	0.0297553	0.00100679
PB.45537.75(Pfdn4~FSM)	0.0399866	0.01583	0.00478834	-0.0308404	0.0280306
PB.75924.2(Etfa~FSM)	0.0161085	0.0302008	0.0329298	0.00888656	0.00263032
PB.77027.10(Eef1a1~ISM)	-0.0234226	0.0480311	-0.0510284	-0.0185605	0.00171305
PB.78709.659(mt-Co3~FSM)	0.0105929	-0.0395602	-0.0193174	-0.0274911	0.0735359
PB.77268.21(Mthfs~NIC)	0.0417381	0.0104153	-0.0120527	0.0221415	5.9058e-05
PB.22845.613(E330034G19Rik~ISM)	0.0383803	0.00230907	-0.0121526	0.0316389	-0.0420521
PB.19045.4(Psma2~FSM)	0.0427857	0.0233002	0.0033155	0.00711825	0.0352399
PB.6767.6(Asf1a~FSM)	0.0345928	0.0276547	0.0215368	0.000351675	-0.00225306
PB.73674.1(Cenpn~FSM)	0.0414622	0.00973732	0.0103701	-0.00347385	-0.058125
PB.61768.6(Wee2~FSM)	0.0308347	0.0127412	0.0232812	-0.0401122	-0.0834521
PB.69316.119(Hirip3~FSM)	0.0429686	0.00744349	-0.0123599	0.0101463	-0.0202525
PB.49988.3(Acadm~ISM)	0.038552	0.000579739	-0.00701894	0.0107457	0.0214147
PB.14349.70(Ddx5~FSM)	-0.0162011	-0.00629034	0.0834472	0.0365626	-0.0029702
PB.48865.3(Atp5f1~ISM)	-0.019115	0.0341027	0.0636756	0.0535989	0.0141138
PB.75772.98(Btg4~NNC)	0.0380819	0.0108032	0.0139977	-0.000351452	0.00510924
PB.50908.1(Ndufb6~FSM)	-0.0168689	0.0159335	-0.0247547	-0.014909	0.0116899
PB.13093.21(Gdpd1~FSM)	0.0288665	0.0224376	0.035655	-0.0959714	-0.0380708
PB.9518.2(Rpl41~FSM)	-0.0243564	0.0623616	-0.0573105	-0.0221596	-0.00944606
PB.30794.6(D16Ertd519e~FSM)	0.0427778	0.00762335	-0.00128201	0.00836631	0.0117319
PB.17384.10(Med6~FSM)	0.00994712	-0.031333	0.0318359	0.0644724	0.02626
PB.1939.1(Rpl37a~FSM)	-0.0321001	0.0439868	-0.0501869	-0.0320037	-0.00585132
PB.7746.3(Polr2e~FSM)	-0.0265532	-0.00163599	0.0625617	0.0244774	-0.000492469
PB.18137.214(Tcl1b1~FSM)	0.0435011	0.00822007	-0.0047552	0.00905682	0.00427664
PB.72292.2(Anapc10~FSM)	0.033447	0.0199923	-0.00529457	0.022639	-0.0333476
PB.68699.3(Rpl27a~FSM)	-0.0313151	0.0517922	-0.0316105	-0.0172283	0.000666407
PB.78709.823(mt-Nd5~FSM)	0.0116943	-0.0819291	-0.00823208	-0.00970404	0.0241947
PB.58987.2(Gm43269~FSM)	0.0337573	-0.00793157	-0.03172	0.0685469	0.00185684
PB.9866.37(Mrps24~FSM)	-0.0327967	0.0149684	-0.00882565	-0.0202303	0.0100766
PB.31778.48(Sod2~FSM)	-0.0153872	0.0614589	-0.00362483	0.0117881	0.00554771
PB.47897.22(Crabp2~FSM)	0.0404367	0.002468	-0.021068	0.0578387	-0.0181953
PB.4902.28(H3f3a~FSM)	-0.00276168	0.0230389	0.0265048	0.0825538	0.0504899
PB.18542.5(Ighg2b~NNC)	0.0409382	0.00670527	-0.00203063	0.0179156	0.00298616
PB.13503.28(Calcoco2~FSM)	-0.0185044	0.0495551	0.0514724	0.0449154	0.00645027
PB.30995.1(Atp5j~ISM)	-0.0351148	0.0417203	-0.0219453	-0.0143461	0.00891713
PB.73240.5(Cyb5b~FSM)	0.0337387	-0.0208172	0.00465061	0.0155396	0.00262601
PB.47207.4(Commd2~FSM)	0.0419157	0.0247927	0.00533457	0.00299073	0.0105441
PB.61896.24(Cul1~NIC)	0.0390265	0.0154244	0.0151046	-0.0275121	-0.0476949
PB.49925.8(Gipc2~ISM)	0.0409123	0.00802963	-0.0119494	0.00879587	0.044534
PB.32298.30(Ube2i~NIC)	0.0324961	-0.00415082	-0.00983104	0.0736323	-0.00825902
PB.77268.3(Mthfs~FSM)	0.0392133	0.0189386	-0.00624626	0.0205661	-0.0198617
PB.1692.1(Eef1b2~FSM)	-0.0227714	0.0763891	-0.0167231	0.0111124	0.0160584
PB.7750.2(Gpx4~FSM)	-0.0333454	0.04358	-0.00462342	-0.00443683	0.000681813
PB.15171.2(Tex19.1~FSM)	-0.00454435	0.0332198	0.0343226	0.0349222	-0.0266945
PB.28458.12(Smagp~FSM)	0.0433364	0.0071558	-0.00285081	0.0120246	-0.0101345
PB.76995.22(Omt2b~FSM)	0.0441065	-0.0030213	-0.00708146	0.0083511	0.0239397
PB.14908.3(Birc5~FSM)	0.0236152	-0.0106202	-0.0378975	0.110785	-0.0283438
PB.30205.1(Cox17~FSM)	-0.0299978	0.0202608	-0.0545058	-0.0417853	0.00671126
PB.45152.140(Ctsa~ISM)	-0.017957	-5.88217e-05	0.0533828	0.0203477	0.0130885
PB.59233.7(Psmd9~FSM)	0.0274208	0.0240063	0.00905717	0.0428531	-0.00759498
PB.1568.1(Sumo1~FSM)	0.0184231	0.0393043	0.0152364	0.0699426	0.013708
PB.14747.101(H3f3b~FSM)	-0.002911	-0.0390622	0.0603176	-0.0200536	0.0410243
PB.63175.1(Gm839~FSM)	0.0411481	0.0087556	-0.00683441	0.0178521	0.0277447
PB.37664.1(Cdk2ap2~FSM)	0.0446364	0.0124929	0.0052733	-0.017771	0.0154494
PB.18365.2(Wdr20~FSM)	0.0327176	0.00903448	0.0248893	-0.0321241	-0.0820185
PB.4996.10(Degs1~FSM)	0.0371158	0.0206099	0.034257	-0.0586935	-0.035375
PB.15069.4(Actg1~FSM)	-0.0170096	0.0555076	0.02334	0.0317763	-0.00126618
PB.32624.1(Pxt1~FSM)	0.0429902	0.00502807	-0.00690488	0.0107663	-0.00522472
PB.17753.24(Oog1~FSM)	0.0418572	0.00682853	-0.0134838	0.0404076	0.0165437
PB.42029.7(Bbs5~FSM)	0.033873	0.0122491	0.00922207	-0.0219725	0.0536931
PB.37811.1(Cfl1~FSM)	-0.0121788	0.0414039	0.0218394	0.0789102	-0.0377377
PB.20860.2(Nlrp4f~ISM)	0.0383638	0.000463901	-0.0163984	0.0363645	-0.0590263
PB.43885.7(Snrpb~FSM)	-0.0306	0.0538604	0.0213992	0.018023	0.0047558
PB.37497.177(Fbxo15~NNC)	0.0383421	0.00177498	-0.0200146	0.0155029	0.00588115
PB.3756.15(Aspm~NIC)	0.0284105	0.00392811	-0.0172918	0.0460012	0.0899789
PB.80853.1(Cited1~FSM)	-0.0245884	-0.0132937	0.0491084	0.01005	0.0202434
PB.52723.51(Btf3l4~FSM)	0.0370613	0.0101191	-0.0153214	0.0528626	0.0184435
PB.56746.3(Med28~FSM)	0.0344001	-0.0153058	-0.0168973	0.0723453	-0.0176488
PB.23994.28(B020004C17Rik~ISM)	-0.00421106	-0.0930991	0.0246192	-0.018616	0.00229522
PB.59783.8(Abhd11~FSM)	0.0289848	0.0277716	0.0132823	-0.0342352	0.0233701
PB.71683.2(Hpf1~NIC)	0.0401098	0.00827195	0.00114243	0.0126842	0.0120171
PB.57084.61(Smim14~FSM)	0.0431585	0.012684	0.0139286	-0.0212739	-0.0103568
PB.14301.1(Psmc5~FSM)	-0.0251425	0.0414634	0.0563765	0.0474491	0.00391347
PB.78078.1802(Fbxw24~NIC)	0.0401151	0.00607161	-0.0168476	0.0277885	0.0286422
PB.76658.2(Ccnb2~ISM)	0.0382648	0.0250777	0.00265419	-0.000963482	0.00199445
PB.60958.1(Ica1~FSM)	0.04098	0.00851292	0.00410159	0.00145267	-0.0136508
PB.18141.6(Tcl1~FSM)	0.0419642	0.0138042	0.00819157	-0.000686652	-0.0179848
PB.47100.39(Ufm1~FSM)	0.0248478	0.00541727	0.0103941	-0.017592	0.0143691
PB.17780.10(Gm10436~ISM)	0.0343117	-0.0232811	-0.0245781	0.058608	-0.0359005
PB.17556.14(Npc2~FSM)	-0.0253554	0.0132253	0.0602867	0.0286365	0.0193883
PB.22845.666(E330034G19Rik~ISM)	0.0396378	0.00224873	-0.0163146	0.0232956	-0.0610971
PB.65203.2(Aurkc~FSM)	0.0419902	0.0164089	0.0155178	-0.0321418	0.0137997
PB.33379.22(Gm42418~FSM)	0.0305865	-0.000821948	-0.0253385	0.0507718	0.0701893
PB.12551.1(Rpl23a~FSM)	-0.0364798	0.0477477	-0.0311491	-0.0190311	0.00716181
PB.36181.1(Prelid2~FSM)	-0.0245196	0.0374305	0.00399899	0.0048558	0.013627
PB.59627.3(Sbds~FSM)	0.0316622	-9.37995e-05	0.0352807	0.0156379	-0.00646871
PB.18355.213(Hsp90aa1~ISM)	0.0245881	0.00948043	-0.012805	0.0121829	0.114388
PB.64532.143(E330021D16Rik~FSM)	0.0417707	0.00668559	-0.0063489	0.0219016	-0.0428188
PB.13951.23(Rpl27~FSM)	-0.0335398	0.0505452	-0.0340271	-0.0189077	0.00768771
PB.17243.2(Eif2s1~FSM)	-0.0149078	0.0125309	0.0773882	0.0461859	0.0197654
PB.13445.2(Phb~FSM)	-0.016566	0.0484214	0.0151866	0.0322231	2.76973e-05
PB.20140.20(Susd3~FSM)	0.0362016	0.0143353	0.0228848	-0.0520626	0.0332768
PB.54447.1(Mrto4~FSM)	-0.0273102	-0.00531477	0.0627138	0.02197	0.0105445
PB.932.9(Unc50~FSM)	0.0415869	0.0128229	0.0055596	-0.011157	-0.00967312
PB.67089.5(Rpl18~FSM)	-0.032769	0.064842	-0.020826	-0.00460005	0.00154214
PB.72530.5(Orc6~FSM)	0.0399827	0.00998174	0.00763629	0.0201625	0.0338993
PB.68691.1(Lmo1~FSM)	0.0452556	0.0123049	-0.000137681	-0.00430124	0.0062059
PB.78709.133(mt-Nd1~FSM)	0.000187998	-0.0731555	-0.0156697	-0.010761	0.0473388
PB.4978.8(Srp9~FSM)	0.0154986	0.0237849	0.0413179	0.0261853	-0.000818941
PB.72797.10(Mt1~FSM)	-0.0160501	-0.0736603	0.0168284	-0.024413	0.00424924
PB.71683.1(Hpf1~FSM)	0.044515	0.0121965	-0.00111203	0.0217713	-0.0177346
PB.38236.115(Oosp3~ISM)	0.0418816	0.00128674	-0.0134082	0.0207812	-0.0116284
PB.33005.1(Pfdn6~FSM)	-0.029562	-0.0216331	0.0390301	-0.000613497	0.00681765
PB.82037.408(Rbbp7~ISM)	0.0383331	0.00748635	-0.0037806	0.0183866	-0.0296784
PB.43501.167(Ccndbp1~ISM)	0.0367284	-0.00858493	-0.00692906	0.0140337	-0.0517139
PB.68871.4(Psma1~FSM)	-0.0137598	0.0636052	0.0438088	0.0212791	0.0273584
PB.38236.29(Oosp3~FSM)	0.042881	0.0151421	0.00295695	-0.00942238	0.0232019
PB.60998.5(Ndufa4~FSM)	-0.0141697	0.0364629	-0.0775071	0.000211069	-0.0195784
PB.78709.657(mt-Co3~FSM)	0.0103565	-0.0761019	-0.0572101	-0.0282202	0.0143442
PB.37962.4(Trmt112~FSM)	0.0354411	0.0121903	-0.0269631	0.0396815	0.0150124
PB.27496.43(Rbx1~FSM)	0.0366459	0.00495431	-0.0303873	0.0220804	-0.00408002
PB.10817.10(Pttg1~ISM)	0.0369698	-0.00862086	-0.0280635	0.0312664	-0.0313325
PB.12057.2(Psmb6~FSM)	0.0393354	0.00460253	-0.0121515	0.0281456	-0.0268237
PB.27157.20(Rpl8~FSM)	-0.0313316	0.0638406	0.00730958	0.0137529	0.000669853
PB.24750.7(Sugt1~FSM)	-0.0245158	0.0164709	0.0645038	0.0352499	0.0175565
PB.44219.22(Snrpb2~FSM)	0.0414225	0.0152895	-0.0132821	0.0212524	-0.00238826
PB.27351.28(Tomm22~FSM)	-0.0233325	-0.0410884	0.0648677	0.0135339	0.0135502
PB.67911.58(Sec11a~FSM)	0.0382147	-0.0154263	-0.0270712	0.0504806	0.0246941
PB.78709.1216(mt-Cytb~FSM)	0.0137364	-0.0822053	-0.0137314	-0.000714953	0.0278298
PB.68971.11(Rps15a~FSM)	-0.0153331	0.0669831	-0.0540657	-0.0330171	0.0331506
PB.78709.298(mt-Co1~FSM)	0.00555745	-0.0890553	-0.0316328	-0.0225645	0.0101944
PB.26425.5(Eny2~NIC)	0.0436661	-0.00195362	-0.0131947	0.0227639	-1.83289e-05
PB.75793.5(Rdx~ISM)	0.0329323	0.0138625	-0.000941056	-0.0148116	0.114087
PB.65963.2(Rabac1~FSM)	-0.014309	0.0384048	-0.014194	0.00483494	0.0166261
PB.997.11(Pdcl3~ISM)	0.0140801	0.0390246	-0.00975477	0.0322899	0.0305593
PB.33516.12(Hsp90ab1~ISM)	-0.0222573	0.0378405	0.076535	0.047517	-0.00108238
PB.55820.2(Lrrc17~FSM)	0.0332188	0.0209621	0.0314607	-0.083983	-0.0352352
PB.76995.88(Omt2b~NIC)	0.0348362	-0.0202515	-0.0269755	0.0271692	-0.0446046
PB.80842.6(Rps4x~FSM)	-0.0289478	0.0541964	0.00834979	0.0136956	0.0105592
PB.39613.109(Atp5md~FSM)	-0.0313791	0.00358193	-0.0184445	-0.025387	0.00534074
PB.59045.6(Rpl6~FSM)	-0.0348399	0.0574475	0.00792264	0.0127578	0.00886534
PB.64411.16(Magohb~FSM)	0.0395692	0.00885755	-0.000339552	0.0107983	0.0206812
PB.43296.2(Srp14~FSM)	0.0365045	0.00215653	0.000545588	0.00195521	0.038024
PB.23858.1(Ngdn~FSM)	-0.0111213	0.00968753	0.0413459	0.0404954	0.0223705
PB.38156.1(Fth1~FSM)	-0.0253961	0.0366331	-0.0186084	0.0114222	-0.00410734
PB.949.3(Mitd1~FSM)	0.0354142	0.029034	0.0104789	0.00309875	0.0180908
PB.11260.5(Cdc42se2~FSM)	0.0327229	-0.0069325	0.0182579	-0.0261504	-0.099012
PB.7043.1(Ppa1~FSM)	0.0206355	-0.00806978	0.0214924	0.0269576	-0.00474009
PB.21163.7(Pdcd6~FSM)	0.0228035	0.0300163	0.0259346	-0.024842	0.0649394
PB.24697.8(Dnajc15~FSM)	-0.0287833	-0.019588	0.0159622	-0.0116179	0.0157183
PB.54132.119(Syf2~FSM)	0.0386185	0.000300274	0.0305177	0.00704868	0.00581571
PB.59366.1(Tmed2~FSM)	0.0159111	0.0239941	0.0798306	-0.0437239	-0.0173629
PB.54725.28(Oog3~ISM)	0.03867	0.00278271	-0.00195796	0.01211	-0.0432849
PB.32510.5(Snrpc~FSM)	-0.0189657	-0.0347599	0.0677618	0.0145262	0.00948139
PB.31237.1(Smim11~FSM)	0.0433076	0.0126814	-0.0116536	0.00793887	-0.00492978
PB.9120.1(Llph~FSM)	-0.0281035	-0.00216729	0.0541346	0.0238813	0.0155791
PB.24046.13(Sap18~FSM)	0.00846347	0.0012252	-0.06641	0.0173551	0.0257674
PB.31377.2(Psmg1~FSM)	0.0104314	0.0459569	0.00347381	0.0215197	0.0204162
PB.49572.16(Ube2d3~FSM)	0.0385052	0.0158455	0.0139932	-0.0158651	-0.0100945
PB.20204.471(Spin1~ISM)	0.0367993	-0.00838196	-0.0110604	0.0319013	-0.0642706
PB.44872.12(Blcap~FSM)	0.0256832	0.008569	0.035605	-0.073736	-0.0567674
PB.63042.52(Snrnp27~FSM)	0.0441223	0.0133053	-0.00651173	0.0236437	0.00437619
PB.78078.278(Fbxw14~FSM)	0.0433602	0.0159028	0.00177294	-0.00757005	0.0448965
PB.16832.1(Rps29~FSM)	-0.0304312	0.0298319	-0.0613185	-0.0445304	0.00353782
PB.32244.19(Rps2~FSM)	-0.0241301	0.0598438	0.0133363	0.0152293	0.00950072
PB.23654.6(Pnp~FSM)	0.0261302	0.0193199	0.0104967	0.0232094	0.0375862
PB.65419.166(Obox2~ISM)	0.0362899	0.00170833	-0.0222181	0.0387382	0.00832979
PB.19569.4(Gm11381~NNC)	0.0439049	0.00783687	-0.00847789	0.00781918	0.0203759
PB.28458.9(Smagp~FSM)	0.0323463	0.0270538	0.0313104	-0.0573367	-0.0109583
PB.44219.2(Snrpb2~FSM)	0.0406777	0.0214143	0.00735845	0.011042	0.0428304
PB.51103.1(Arhgef39~FSM)	0.0362115	0.0218769	0.0237358	-0.0560854	-0.0374589
PB.78709.222(mt-Nd2~FSM)	-0.00638648	-0.0697764	-0.0478958	-0.029882	0.00735667
PB.54250.1(Id3~FSM)	-0.0141387	0.0197943	0.0281278	0.0167513	0.0116553
PB.65419.14(Obox2~FSM)	0.0371776	0.00948082	-0.0129655	0.0221301	0.0600331
PB.18137.502(Tcl1b3~FSM)	0.0449032	0.00802543	0.000510383	0.0040496	0.00565718
PB.76996.29(Omt2a~ISM)	0.034812	-0.0230946	-0.0225956	0.0255299	-0.0362754
PB.25648.96(Brix1~FSM)	0.0191865	-0.0241098	0.0621569	-0.0153164	0.0570341
PB.33516.8(Hsp90ab1~FSM)	-0.0207221	0.0356749	0.0576787	0.0383301	-0.00297617
PB.24377.2(Gnrh1~FSM)	0.0406118	-0.00588317	-0.0176047	0.0240187	-0.000252241
PB.82037.11(Rbbp7~FSM)	0.0393928	0.0212415	0.0295696	-0.0302034	-0.0417601
PB.3436.411(Mdm4~NIC)	0.0319983	-0.0404913	-0.00621746	0.00928396	-0.000622898
PB.11465.49(Arf1~FSM)	0.0239196	0.0380549	0.0528332	0.0164999	-0.0405961
PB.42828.10(Accsl~NIC)	0.0402101	0.00752722	0.0194829	-0.0383136	-0.0223678
PB.64988.23(Ndufa3~FSM)	-0.0265807	0.0456458	-0.0490471	-0.0250576	0.00129624
PB.36986.1(Ptpn2~FSM)	0.00790065	-0.0226463	0.074589	-0.00342375	0.0113798
PB.78078.1307(Fbxw16~FSM)	0.0393759	-0.00158482	0.00161105	-0.00897977	0.0159947
PB.7094.3(Srgn~NIC)	0.0425	0.0126111	0.00425101	-0.0197273	-0.0246848
PB.23156.83(Ncoa4~ISM)	0.0394096	0.00273718	-0.0123783	0.0275301	-0.0607826
PB.31638.77(Sft2d1~FSM)	0.024856	0.0195344	0.0449676	-0.0457098	0.034523
PB.12879.2(Dusp14~FSM)	0.038719	0.0148299	0.0203533	-0.0310376	-0.0321753
PB.28911.16(Rpl39l~FSM)	-0.0291513	0.0190526	-0.0315477	-0.0230399	0.0135055
PB.71683.255(Hpf1~ISM)	0.0368816	0.00476658	-0.0271319	0.0178671	0.00586879
PB.70845.2(Fnta~FSM)	0.0188718	0.0268914	0.0494874	-0.0133437	-0.0283916
PB.78709.668(mt-Co3~FSM)	0.014538	-0.0344459	0.0238219	-0.024372	0.0781493
PB.54713.41(Gm13023~FSM)	0.0369856	0.0100757	-0.00572354	0.0286882	0.0450592
PB.17722.19(Ahsa1~NIC)	0.0358474	0.0407795	0.0218858	0.00409859	-0.000750408
PB.12833.2(Gm20234~FSM)	0.0255628	-0.00763526	-0.03539	0.084797	0.0221322
PB.10934.171(Timd2~FSM)	-0.0269349	-0.0041588	0.0258048	0.00072152	0.0262921
PB.33379.28(Gm42418~FSM)	0.0218593	0.000666155	-0.00958298	0.00827753	0.113779
PB.43308.6(Knstrn~FSM)	0.0392727	-0.00400442	-0.0117038	0.0343248	-0.0242571
PB.69878.1(Ifitm3~FSM)	0.0302222	0.0224442	-0.00694682	0.0252022	-0.0138865
PB.78709.877(mt-Nd5~FSM)	0.0227582	-0.0522366	-0.0376315	-0.0167678	0.051538
PB.1986.1(Pnkd~FSM)	0.016266	0.0410636	-0.00974382	0.0116011	0.012838
PB.78709.683(mt-Nd3~FSM)	-0.00220466	-0.0193431	-0.0626196	-0.0166063	0.0199831
PB.78709.303(mt-Co1~FSM)	0.0171005	-0.0804718	-0.0274456	-0.00676361	0.0380647
PB.82037.453(Rbbp7~ISM)	0.0341384	0.0156986	-0.0109602	-0.0020718	-0.00555757
PB.64061.35(Dppa3~FSM)	-0.0222847	-0.0609179	0.019103	-0.00901613	0.0100582
PB.59526.34(Ran~FSM)	-0.0224512	0.000128075	0.0129068	0.00581392	-0.00175295
PB.40993.3(Set~FSM)	-0.0290592	-0.0115864	0.0731418	0.0261497	0.0129537
PB.78078.2187(Fbxw18~FSM)	0.0408915	0.0168034	0.00506456	-0.0248816	0.0431398
PB.40936.155(Med27~NIC)	0.0406441	0.0125495	-0.00295071	-0.0073828	0.0290171
PB.72881.3(Cfap20~FSM)	0.0105814	0.00450365	0.0477867	-0.00980848	-0.000774661
PB.65426.9(Obox5~FSM)	0.0384796	-0.00128882	-0.0276904	0.0557715	0.00443579
PB.75788.47(Arhgap20os~FSM)	0.0429029	0.0132031	0.00619888	-0.0175426	-0.00979517
PB.1148.1(Tex30~FSM)	0.0328116	0.00334663	0.00866321	-0.00160609	0.0411852
PB.30624.1(Nit2~FSM)	0.0407029	0.0209201	0.00680883	-0.0193501	0.012376
PB.20583.109(Hnrnpk~NNC)	-0.000944544	0.0141696	0.0705387	2.80598e-05	-0.00473745
PB.78505.5(Eif1b~FSM)	0.0255039	-0.021158	-0.000524799	0.0857422	-0.0291818
PB.1747.1(2810408I11Rik~FSM)	0.0441975	0.0057438	-0.0111505	0.0258768	0.0104432
PB.78078.1805(Fbxw24~ISM)	0.0380772	-0.00136163	-0.0208643	0.0369741	-0.00770691
PB.67911.10(Sec11a~FSM)	0.026568	0.0205633	0.0359116	-0.017325	0.0624968
PB.69878.39(Ifitm6~FSM)	0.0375388	-0.00241127	-0.0300923	0.0763225	-0.0133209
PB.78709.239(mt-Nd2~FSM)	-0.00255725	-0.0745889	-0.0566036	-0.0378761	0.015174
PB.18355.252(Hsp90aa1~ISM)	0.0295329	0.0142982	-0.00737318	0.00498261	0.122865
PB.12079.161(Spag7~FSM)	0.0228586	0.00487278	-0.0162184	0.0802679	-0.018929
PB.14625.13(Rpl38~FSM)	-0.0308867	0.0253561	-0.0497458	-0.0401559	0.000991824
PB.76493.1(Ppib~FSM)	-0.000238824	0.0431428	-0.0193955	-0.0214232	0.0149135
PB.29357.1(Mrpl40~FSM)	0.0310588	0.000539436	0.00248247	0.0263453	0.0210422
PB.75793.6(Rdx~ISM)	0.0330022	0.0122373	-0.00128183	-0.0138103	0.115946
PB.57075.1(Rpl9~FSM)	-0.0358627	0.0468283	-0.00915987	-0.00642214	0.00899387
PB.78709.297(mt-Co1~FSM)	0.00985985	-0.0716571	-0.0388667	-0.00460249	0.0269371
PB.77529.11(7420426K07Rik~FSM)	0.0434508	0.00924315	0.00111473	-0.00432576	-0.0238322
PB.82037.44(Rbbp7~FSM)	0.0425854	0.0162021	0.0157394	-0.00672791	-0.0102833
PB.13669.18(Rpl23~FSM)	-0.03592	0.0495471	-0.0302609	-0.0180836	0.00538035
PB.357.34(Eloc~FSM)	-0.0108097	0.0352034	0.0123585	0.0370378	0.0374575
PB.8763.4(Nap1l1~FSM)	0.00706728	-0.0155103	0.0601583	0.0097061	0.0196061
PB.43308.3(Knstrn~FSM)	0.0425756	0.00846328	-0.0085369	0.0179913	0.0129675
PB.47255.51(Siah2~FSM)	0.0418628	0.00338829	0.00653005	-0.012936	-0.0262599
PB.78709.539(mt-Atp6~FSM)	0.000433471	-0.0663087	-0.0645036	-0.0157115	0.00201364
PB.4996.75(Degs1~FSM)	0.0405209	0.0130896	0.0254914	-0.0469233	-0.00902479
PB.15742.19(Ywhaq~FSM)	-0.0237179	0.0212929	0.0736765	0.0490151	0.00653757
PB.56420.51(Slbp~ISM)	0.0393801	0.000217069	-0.0178978	0.0396873	-0.0449025
PB.72833.10(Polr2c~FSM)	0.0441749	0.00990033	0.016534	0.00435306	-0.0178807
PB.5074.1(Marc2~FSM)	0.0408323	0.00164865	-0.0155005	0.0307708	0.0137513
PB.81878.1(Sat1~FSM)	-0.0212961	0.0339791	0.036881	0.0297742	0.020623
PB.79492.1(Rpl39~FSM)	-0.031986	0.0345021	-0.039062	-0.0288612	0.00266567
PB.56632.6(Tmem128~FSM)	0.0303673	0.026443	0.025049	-0.032161	0.0357688
PB.10770.5(Mat2b~FSM)	0.0428161	0.0077805	0.0120921	-0.0165207	-0.00163071
PB.36809.16(Txnl1~FSM)	-0.00997357	0.0240176	0.0531473	0.0277019	-0.00233462
PB.71645.6(Hmgb2~ISM)	0.0282855	0.0057183	-0.00596657	-0.00908173	0.118932
PB.5963.1(Rps12~FSM)	-0.0248712	0.0478822	-0.0416214	-0.0202088	0.00197731
PB.62444.7(Mad2l1~FSM)	0.0389655	0.0013726	-0.0042439	0.0279502	-0.00712164
PB.1398.3(Coq10b~FSM)	0.0417121	0.0122944	0.0138255	-0.0141729	-0.014489
PB.65443.1(Obox6~FSM)	-0.0127032	-0.0505595	0.0168614	-0.0122899	0.0154832
PB.20239.30(Cks2~FSM)	0.038304	-0.00270399	-0.00573231	0.0355859	-0.00707287
PB.50930.16(Smu1~FSM)	0.033888	0.0269793	0.0450434	-0.0555904	0.0249533
PB.73739.10(Mphosph6~ISM)	0.0360688	0.000996719	-0.0127911	0.0401691	-0.0468632
PB.73029.4(Nae1~FSM)	0.0373387	0.00295087	-0.0198637	0.0170612	0.0286539
PB.14584.7(Fam104a~FSM)	0.0385924	0.00411923	0.0240806	0.00955246	-0.0390311
PB.29298.78(Ranbp1~FSM)	-0.0291865	0.058405	0.0236652	0.0230419	0.00311588
PB.67057.3(Ftl1~FSM)	-0.0201385	0.0243278	-0.0341254	-0.0147847	0.00490043
PB.43053.2(Immp1l~FSM)	0.0438792	0.00694474	-0.0164542	0.035909	0.00203424
PB.36974.33(Spire1~ISM)	0.0353802	0.0219113	0.0296367	-0.072565	-0.0262318
PB.7612.15(Pttg1ip~FSM)	-0.024455	-0.0292864	0.0259587	-0.0128216	0.00855499
PB.45975.1(Tpd52l2~FSM)	0.0368534	0.012082	0.0293265	-0.00926621	-0.0237314
PB.54713.85(Gm13023~FSM)	0.0378892	0.00581101	-0.0154765	0.0415358	-0.025927
PB.41077.4(Tor1a~FSM)	0.041045	0.0106135	0.0162419	-0.0391869	0.00594941
PB.63003.26(Snrpg~FSM)	0.030781	0.0250396	-0.0298601	-0.0441955	-0.00879568
PB.25453.4(Rpl37~FSM)	-0.0350111	0.0425963	-0.043468	-0.0300349	0.00341882
PB.78709.523(mt-Co2~FSM)	0.00134407	-0.0650118	-0.0539169	-0.00514062	0.00486209
PB.73674.269(Cenpn~ISM)	0.0401157	0.0109616	0.00435292	-0.00485344	-0.0112327
PB.57179.80(Uchl1~FSM)	0.0398993	0.00390919	-0.0175611	0.0391215	0.0227626
PB.71980.2(Ccdc124~FSM)	-0.0228291	0.00318811	0.0559018	0.02044	-0.00175928
PB.62697.3(Tmsb10~FSM)	-0.0181385	0.0456016	-0.0331182	-0.00470283	-0.0183259
PB.73739.6(Mphosph6~ISM)	0.0368806	-0.00717973	-0.0124942	0.023754	-0.0442187
PB.78709.233(mt-Nd2~FSM)	-0.000542064	-0.0856476	-0.0224935	-0.0118499	0.0221624
PB.46992.3(Noct~FSM)	0.0224307	0.00799457	0.0463278	-0.0551288	-0.0797777
PB.71644.2(Sap30~ISM)	0.039405	0.00149143	-0.00944782	0.00519847	-0.0339102
PB.66186.17(Psmc4~FSM)	-0.0255482	0.0514634	0.0482225	0.042643	0.00749448
PB.28569.2(Pfdn5~FSM)	-0.00609844	-0.0522254	0.0147311	0.00465085	0.0141289
PB.81499.5(Prps1~FSM)	-0.0193434	-0.0540075	0.0684512	0.0143087	0.01101
PB.71930.41(Uba52~FSM)	-0.0375548	0.0412172	-0.0202779	-0.0162032	0.00313729
PB.49627.4(H2afz~FSM)	-0.0296278	0.0188558	0.0284259	0.017781	0.00104742
PB.12349.10(Ywhae~FSM)	-0.00253935	0.0259263	0.0447308	0.0574254	-0.0192461
PB.49630.120(Lamtor3~FSM)	0.0291599	0.000209444	-0.013059	-0.0581169	0.0411879
PB.44745.1(Eif6~FSM)	-0.0200582	-0.0343419	0.0706297	0.0185964	-0.00420181
PB.29847.5(0610012G03Rik~FSM)	-0.0113607	-0.0714899	0.0361284	-0.00883337	-0.00142831
PB.77981.1(Gpx1~FSM)	-0.0253679	0.032415	-0.00141749	-0.000383154	-0.00682406
PB.76545.1(Rps27l~FSM)	0.01151	0.0313552	-0.0567774	-0.0155403	0.00305612
PB.52119.6(C87499~ISM)	0.0417157	0.00186742	-0.00344617	0.0115689	-0.0142224
PB.54713.285(Gm13103~FSM)	0.0403821	0.00378426	-0.0170495	0.0388599	-0.011123
PB.75736.1(Timm8b~FSM)	0.0411243	0.0133046	-0.020791	0.00407926	0.00318545
PB.78078.1085(Fbxw22~FSM)	0.03233	0.0174809	0.0290481	-0.0434049	0.0304267
PB.3147.97(3110009E18Rik~NNC)	0.0418793	0.0131997	-0.00273983	-0.014166	0.0409435
PB.61513.22(Bpgm~FSM)	0.0423533	0.019466	0.0171276	-0.0405328	0.0221136
PB.21865.590(Ccnb1~FSM)	0.0109234	-0.0658927	0.0736682	0.0155093	-0.0149033
PB.40219.2(Atp5c1~FSM)	-0.0237589	0.0428085	0.0405332	0.0262209	0.00706844
PB.38237.8(Oosp1~FSM)	0.0415767	0.0188371	0.010887	-0.0281362	0.0564689
PB.56420.55(Slbp~FSM)	0.0374058	-0.00066497	-0.0167049	0.0269755	-0.0377518
PB.48472.4(Txnip~FSM)	0.0322658	0.0203772	0.0185277	-0.0485416	0.0187191
PB.34425.1(Ypel5~FSM)	0.0377643	-0.00898046	-0.0186389	0.0364455	0.00782511
PB.78650.2(Exosc7~FSM)	-0.00830884	0.014639	0.0489732	0.0344763	0.0232585
PB.43536.104(Hypk~FSM)	0.0289474	-0.0275966	-0.0359214	-0.0259716	-0.0119115
PB.67509.36(Snrpa1~FSM)	-0.0190003	0.0201481	0.050931	0.0122135	0.00546777
PB.18141.1(Tcl1~FSM)	0.0421565	0.0145794	0.0172339	-0.0286522	-0.018438
PB.43501.143(Ccndbp1~ISM)	0.0386286	-0.00527534	-0.00102201	0.00486083	-0.0127656
PB.54713.220(Gm13023~ISM)	0.0350198	0.000274833	-0.0224091	0.0716963	-0.0435869
PB.12563.10(Sdf2~FSM)	0.0273744	0.0295446	0.0154188	-0.0140963	0.0258055
PB.34207.60(Ankrd12~FSM)	0.0404713	-0.00245164	-0.00858705	0.0165017	-0.00744317
PB.81383.9(Rpl36a~FSM)	-0.0274342	0.0505488	-0.0399055	-0.0207376	0.00364906
PB.13219.4(Elobl~FSM)	0.0257983	-0.010293	-0.0266129	0.081279	0.0616359
PB.47814.9(Rps3a1~ISM)	-0.0147606	0.0132733	-0.0704433	-0.047953	-0.0101573
PB.59860.1(Mdh2~FSM)	-0.0295459	0.00380952	0.064154	0.0274837	0.00925512
PB.13834.24(Eif1~FSM)	-0.0214955	-0.0090802	-0.0491683	-0.0242286	-0.00181987
PB.51728.2(Pole3~FSM)	0.031974	0.0157998	0.0324878	-0.00928531	-0.0229573
PB.45537.2(Pfdn4~FSM)	0.0384221	0.0186778	0.00785857	-0.0288937	0.039426
PB.10770.10(Mat2b~NNC)	0.0420032	0.0129089	-0.0010302	0.0030962	-0.00227186
PB.69417.2(Bcl7c~FSM)	0.0357285	0.00754996	0.0142789	-0.0369632	-0.0261967
PB.73850.1(1190005I06Rik~FSM)	0.0423708	0.0127881	0.011635	-0.0421244	-0.00828418
PB.64777.3(Med21~FSM)	0.0347989	0.00113739	0.00406191	0.00316483	0.0602478
PB.21492.1(Cmya5~ISM)	0.0437409	0.0110522	-0.00287671	-0.00352753	0.00501767
PB.18141.10(Tcl1~FSM)	0.0415332	0.0158509	0.0198361	-0.0238528	-0.0132077
PB.2181.26(Farsb~FSM)	0.0255021	0.0375307	0.0463164	0.0128663	-0.0628094
PB.958.10(Eif5b~ISM)	0.0274158	0.00508925	-0.000179818	-0.00958071	0.10062
PB.42040.27(Phospho2~FSM)	0.0398123	0.00555312	0.000878862	-0.00253047	-0.0366189
PB.56420.53(Slbp~ISM)	0.0414041	0.00317576	-0.00343749	0.0234089	-0.0379353
PB.39649.1(Gsto1~NIC)	-0.0164098	0.0479171	0.0116767	0.0205443	0.00494966
PB.15974.47(Rps7~FSM)	-0.027018	0.0376084	-0.0353606	-0.0194052	0.000946717
PB.58334.26(Rpl5~FSM)	-0.00970582	0.0266761	-0.00196327	0.00541506	0.0114241
PB.61422.8(Cpa1~FSM)	0.0358372	0.018802	0.0357166	-0.072434	-0.00810725
PB.35277.12(Snrpd1~FSM)	0.0363919	0.00943991	-0.000569377	-0.0164947	0.051276
PB.22845.95(E330034G19Rik~FSM)	0.042403	0.0152791	-0.001746	0.00220465	0.00657592
PB.75772.45(Btg4~FSM)	0.0446477	0.0115717	-0.00463308	0.00953592	0.0154469
PB.29943.9(Rpl35a~FSM)	-0.0314348	0.0569763	-0.0355547	-0.016656	0.00153658
PB.56209.4(Cenpa~FSM)	0.00188541	-0.00939312	0.0253715	-0.00637188	0.0230408
PB.25648.244(Brix1~FSM)	0.0421656	0.00843869	0.00329488	-0.0101319	0.0309726
PB.60998.4(Ndufa4~ISM)	-0.00736745	0.0402354	-0.0431463	0.0354999	-0.0337081
PB.31156.2(Cfap298~FSM)	0.025574	-0.0280147	0.0437828	0.0164397	-0.00314674
PB.52640.5(Magoh~FSM)	0.0446207	-0.00235229	-0.00367322	0.0134473	0.0132823
PB.30057.14(Sec22a~FSM)	0.0299591	0.00440345	-0.0212812	0.0799084	0.0208701
PB.77027.8(Eef1a1~ISM)	-0.0237585	0.0387423	-0.0673442	-0.0333941	-0.00101423
PB.56284.74(Gckr~FSM)	0.0416368	0.00397778	-0.021103	0.0441556	0.00952526
PB.932.5(Unc50~FSM)	0.0415727	0.0153614	0.0131736	-0.0340017	0.0256065
PB.21865.10(Mrps36~FSM)	0.0329554	0.029799	0.0125911	-0.0577428	0.0299394
PB.47123.4(Exosc8~FSM)	0.00684996	0.0299987	0.0281016	0.00444406	0.0367085
PB.41387.3(Rbm18~FSM)	0.0391169	0.0106097	0.024084	-0.0342406	-0.0454346
PB.82096.22(Siah1b~FSM)	0.0426902	0.00389776	0.010175	-0.0181748	-0.0278345
PB.58918.55(Tesc~NIC)	0.037267	0.0109086	0.0166587	-0.0239504	-0.00868036
PB.69285.95(Bola2~FSM)	-0.0270137	-0.0467381	0.0118814	-0.025799	0.000956457
PB.3600.16(Timm17a~FSM)	-0.0260551	-0.0315367	0.0460931	0.013708	0.0219969
PB.12129.7(Med31~FSM)	0.0420227	-0.0168363	0.00666774	-0.00784712	0.0359696
PB.45884.53(Adrm1~FSM)	-0.0245775	0.00780816	0.0834164	0.0400079	0.00775903
PB.67005.62(Rpl13a~FSM)	-0.0349311	0.0557702	-0.0165225	-0.0052709	0.00662595
PB.77428.1(Rnf7~FSM)	-0.0273639	0.0366638	0.0389695	0.0284864	0.0177345
PB.44708.6(Map1lc3a~FSM)	-0.0204534	-0.0193687	0.0724876	0.0167672	0.00645962
PB.37973.18(Ppp1r14b~FSM)	0.0270348	0.00933206	-0.0332645	-0.0392508	-0.0305503
PB.10817.8(Pttg1~FSM)	0.0447224	0.00743368	-0.013525	0.0197843	0.00814224
PB.78078.154(Fbxw20~NIC)	0.0418868	0.0126166	-0.00436308	0.00761863	-0.00650638
PB.78709.917(mt-Cytb~FSM)	0.014078	-0.0791558	0.0100099	0.00270588	0.0273511
PB.25339.4(Tm9sf2~FSM)	0.0304415	0.0284158	0.0345022	-0.0766407	-0.0404211
PB.78639.2(1110059G10Rik~FSM)	0.0338725	0.0235868	0.024532	-0.0520031	0.0598604
PB.17961.11(Calm1~FSM)	0.00815569	0.0418263	0.0200554	0.0763996	-0.0299588
PB.78513.1(Rpl14~FSM)	-0.0365905	0.0511917	-0.00070545	0.00142548	0.00795984
PB.48972.3(Taf13~FSM)	0.0209107	0.00313746	0.0354409	-0.0127626	0.0271652
PB.45692.1(Atp5e~FSM)	-0.029786	0.036669	-0.0497229	-0.030035	-0.00388925
PB.17780.14(Gm10436~NIC)	0.0394018	-0.00194102	-0.0199665	0.03524	0.00304352
PB.63789.707(H1foo~ISM)	0.0360706	0.0205651	0.0186359	-0.0667731	0.0477114
PB.68174.1(Ccdc90b~FSM)	0.0429016	0.0164173	0.00303835	-0.00145182	-0.000915614
PB.23968.13(Mphosph8~ISM)	0.0309166	0.0106909	-0.00719178	-0.00619144	0.114663
PB.24983.2(Uchl3~NIC)	0.0364648	0.0285555	0.0206319	0.0136216	0.0170095
PB.17337.7(Erh~FSM)	-0.0157498	0.00869657	0.0478666	0.0571731	-0.00109895
PB.60438.1(Bud31~FSM)	-0.0266526	-0.0115951	0.0331331	0.0160708	0.0026367
PB.55860.3(Orc5~FSM)	0.0385118	0.0245606	0.0271958	-0.03265	0.0284537
PB.2404.13(Ptma~FSM)	-0.0281305	0.0459208	0.0536159	0.0395233	-1.44151e-05
PB.61746.26(Mrps33~FSM)	0.027912	-0.0158161	-0.0402478	0.0902141	-0.0343754
PB.49573.32(Cisd2~FSM)	0.0343341	0.0265965	0.0129463	-0.0179993	0.0419256
PB.50099.4(Mos~FSM)	0.0317925	0.0225911	0.0327417	-0.0848211	-0.00943188
PB.64758.10(Itpr2~ISM)	0.0350318	0.013283	-0.00416081	-0.00142657	0.11304
PB.7000.1(Pcbd1~FSM)	0.0408354	0.0194519	0.0103224	-0.0298614	0.0379868
PB.7326.7(Cdk1~FSM)	-0.0226535	-0.0190776	0.0619361	0.0211164	0.0069738
PB.27553.8(Phf5a~FSM)	0.00959497	0.0011648	0.000889168	0.068766	0.029212
PB.78709.822(mt-Nd5~FSM)	0.0162402	-0.0833188	-0.0115625	-0.00199069	0.0378996
PB.76180.1(Pkm~FSM)	-0.00459947	0.0259867	0.00619443	0.0156017	-0.0219183
PB.37888.2(Fau~FSM)	-0.0391687	0.0144851	0.00343234	-0.00950628	0.00442443
PB.42461.50(Nup35~FSM)	0.0370254	0.00392705	0.0377176	-0.0482103	0.0253648
PB.63850.151(Hnrnpf~FSM)	0.012716	0.000410588	-0.0204206	-0.0251669	-0.0174366
PB.69901.3(Ptdss2~NIC)	-0.0107207	-0.0392692	0.0634757	0.0110239	0.00525737
PB.26188.1(Polr2k~FSM)	-0.0280944	-0.00640788	-0.0193024	-0.0288239	0.0126058
PB.15126.2(Cenpx~FSM)	0.0229704	0.0363799	-0.0459905	0.00549301	0.0166863
PB.62825.28(Pole4~FSM)	0.0402043	0.00696967	0.0148081	-0.0328069	-0.0506965
PB.31237.76(Smim11~NNC)	0.0409151	0.00714435	-0.00719117	-0.00576904	0.00839543
PB.47496.4(Smc4~ISM)	0.0216743	0.0113216	0.00600557	-0.0288496	0.0389204
PB.68131.77(Eed~FSM)	0.0223827	0.0274526	0.00808936	0.0280038	-0.0221477
PB.78078.22(Tma7~FSM)	-0.034057	-0.0114872	-0.014907	-0.0255316	0.0175825
PB.4274.1(Mrps14~FSM)	0.0368484	0.00104014	-0.0161321	0.00983544	0.0246319
PB.37988.3(Stip1~FSM)	-0.0197448	0.000511493	0.0821758	0.0390744	0.00425734
PB.44836.25(Dsn1~FSM)	0.0394892	0.00491151	0.0277649	-0.0502268	-0.02977
PB.28458.10(Smagp~FSM)	0.043366	0.0118061	-0.0018853	0.00967903	0.000413364
PB.78709.661(mt-Co3~FSM)	0.00207283	-0.0615179	-0.0681386	-0.0385842	0.00394958
PB.78078.1660(Fbxw15~FSM)	0.0366816	-0.00402666	-0.0228822	0.0637636	0.0313951
PB.53032.2(Atp6v0b~FSM)	-0.0163659	0.0469772	0.00725257	0.0156557	0.0145081
PB.10770.6(Mat2b~ISM)	0.0412643	0.000677859	-0.0133404	0.00904413	-0.0244652
PB.38237.133(Oosp1~FSM)	0.0429005	0.0179604	0.00388114	-0.0153334	0.0372591
PB.36843.70(Nedd4l~ISM)	0.0425207	0.00790747	0.00498602	-0.000889081	-0.0155773
PB.22726.8(Anxa7~ISM)	0.0374055	-0.00710699	-0.0210045	0.0367993	-0.059008
PB.70812.5(Lsm1~FSM)	0.0346268	0.000117325	0.0040997	0.00152234	0.00951136
PB.3147.3(3110009E18Rik~FSM)	0.0374174	0.00660294	-0.0164941	0.0099265	-0.00972746
PB.75261.11(Pate14~NNC)	0.0369132	-0.00352855	-0.0311058	0.0652562	-0.0224633
PB.64162.9(Cdca3~FSM)	0.0206079	-0.000477968	0.0250385	-0.0324156	0.0150621
PB.59875.5(Zp3~FSM)	0.0174756	-0.0397897	0.0169281	-0.00136937	0.04323
PB.45878.1(Psma7~FSM)	-0.0307054	0.0529193	0.0313657	0.028888	0.0104166
PB.45060.4(Oser1~FSM)	0.0150589	-0.0381322	0.00438574	0.0978688	-0.0617547
PB.52925.6(Prdx1~FSM)	0.0240376	0.0255034	0.00721143	0.00582543	0.0638145
PB.58519.1(Hscb~FSM)	0.0302308	0.0124278	-0.00487385	0.0207327	0.0240143
PB.17753.37(Oog1~NNC)	0.0407122	0.0119446	0.0127773	-0.0151687	-0.00225797
PB.37498.19(Timm21~FSM)	0.040188	0.00557271	-0.0110236	0.0110254	0.0103201
PB.39421.13(Ndufb8~FSM)	-0.018501	0.0572679	-0.0168055	0.00926997	-0.00687583
PB.65310.3(Rps5~FSM)	-0.0355325	0.0492645	-0.00382524	0.00126026	0.007965
PB.63012.82(C87436~FSM)	0.0428381	0.00537286	-0.0143519	0.0307173	-0.00353963
PB.72395.4(Asf1b~FSM)	0.0425151	0.00571918	0.0188551	-0.0134392	-0.0438008
PB.23994.1(B020004C17Rik~FSM)	-0.00394238	-0.0907058	0.0172745	-0.0195572	0.00218672
PB.78709.692(mt-Nd3~FSM)	-0.00322194	-0.0489713	-0.0456628	-0.028124	-0.00167571
PB.63028.4(Pcbp1~FSM)	0.0110696	-0.00172833	0.00524403	-0.01585	-0.0402023
PB.48312.3(Vps72~FSM)	0.0340875	0.0252439	0.0294736	0.00752219	-0.0224889
PB.69316.117(Hirip3~NIC)	0.0430874	0.00610454	-0.0112987	0.0152048	-0.0140128
PB.18137.51(Tcl1b2~FSM)	0.0441836	0.0153157	0.00447193	-0.00506599	0.000126044
PB.54725.25(Oog3~FSM)	0.0431151	0.00553054	0.0102571	-0.0221453	-0.0507149
PB.73674.264(Cenpn~NNC)	0.0374508	0.00920786	-0.00789896	-0.0176623	-0.0126197
PB.55837.5(Psmc2~ISM)	-0.0256034	0.0273572	0.0638543	0.041678	0.014917
PB.11178.6(Zcchc10~FSM)	0.0418821	0.00670196	-0.00437378	0.0153893	0.0088322
PB.14679.3(Atp5h~FSM)	-0.036374	0.0380208	-0.0142469	-0.00994544	0.0113734
PB.59026.178(Oas1d~FSM)	0.0375225	0.0142758	0.0171947	-0.0260022	-0.069197
PB.18355.19(Hsp90aa1~FSM)	-0.0175619	0.0474339	0.058857	0.0542987	0.00256851
PB.52888.2(Uqcrh~FSM)	-0.0278672	0.0300118	-0.0246516	0.00881721	0.00311643
PB.3376.3(Slc45a3~FSM)	0.0206151	0.0136819	0.0364487	-0.0712568	-0.0723323
PB.17762.118(Gm2042~FSM)	0.041746	0.0074174	-0.0091526	0.0231562	0.00256267
PB.3479.3(Snrpe~FSM)	0.0317066	0.0383684	-0.0384379	-0.00275071	-0.0166974
PB.19156.2(Stard3nl~FSM)	0.0424086	0.0194326	0.0198376	-0.0260345	0.00325479
PB.8338.21(Snrpf~FSM)	0.0327012	0.0308216	-0.0175506	-0.0180437	0.00633041
PB.78078.685(Fbxw28~FSM)	0.044187	0.0139327	0.000280603	8.74558e-05	0.0303101
PB.65121.84(Rfpl4~ISM)	0.0399294	0.00674787	-0.0121765	0.0249342	-0.0221316
PB.62125.6(Skap2~FSM)	0.0417196	0.014084	0.00828053	-0.0255228	0.00855303
PB.78709.308(mt-Co1~FSM)	0.0154961	-0.077648	-0.0293555	-0.0119033	0.0327353
PB.58793.167(Rplp0~ISM)	-0.0121202	0.00417028	-0.0668092	-0.0466979	-0.00930023
PB.65121.3(Rfpl4~FSM)	0.0436186	0.0117533	0.0048467	0.00280556	0.00930531
PB.78709.492(mt-Co2~FSM)	0.00664298	-0.0931448	-0.0396227	-0.0179036	0.0110182
PB.46388.5(Gyg~FSM)	0.0391886	0.00274998	-0.015789	0.0507056	-0.00467818
PB.46274.167(E2f5~ISM)	0.0372971	-0.00311938	-0.0179584	0.0238032	-0.0299582
PB.1402.1(Hspe1~FSM)	-0.0113689	0.0639114	-0.0246841	0.0154438	-0.0159427
PB.33006.1(Rps18~FSM)	-0.034924	0.0645313	-0.0236914	-0.00622913	0.00292102
PB.39036.4(March5~FSM)	0.0341872	0.00651795	0.032891	-0.03358	-0.0123795
PB.3831.4(Rgs2~FSM)	0.0319298	0.00237185	-0.0191115	0.0733327	-0.0184333
PB.3181.57(Ddx18~ISM)	0.0291919	0.0125043	-0.0079209	-0.0113377	0.118721
PB.33379.19(Gm42418~FSM)	0.0236086	-0.00242924	-0.016261	0.00970219	0.111923
PB.67911.59(Sec11a~FSM)	0.00503934	0.0314661	0.0154278	-0.00911132	0.0723332
PB.10637.315(Npm1~FSM)	-0.0258786	0.0285422	0.0524516	0.0330163	0.0232966
PB.7476.54(Snrpd3~FSM)	0.023312	0.00697889	0.0317221	0.00612029	0.01727
PB.69447.1(Vkorc1~FSM)	0.0123151	-0.0254301	-0.0114742	0.0377546	0.00808331
PB.27563.129(Pmm1~FSM)	-0.0107753	0.0277971	-0.0405949	-0.020012	-0.00212088
PB.4313.2(Prdx6~FSM)	-0.0167399	0.0605897	0.0182484	0.0352923	-0.00709048
PB.3831.205(Rgs2~FSM)	0.0285185	0.00652354	-0.0119494	0.022116	0.127939
PB.58761.9(Dynll1~FSM)	-0.0164592	-0.0688123	-0.00549738	0.0100012	-0.00899421
PB.29396.4(Parl~FSM)	0.0295846	0.0106842	-0.00508976	0.0799612	-0.0335937
PB.23034.3(Selenok~FSM)	0.0279791	-0.0059299	-0.00870339	0.0593549	0.00456166
PB.49439.4(Rpl34~FSM)	-0.0276226	0.0252521	0.00783454	-0.00191992	0.00949128
PB.72478.98(Syce2~NIC)	0.0412377	-0.00690765	-0.0131772	0.0336986	-0.0058485
PB.10306.11(Mdh1~FSM)	0.0382249	0.0307952	0.00908449	-0.0127506	0.0353917
PB.63122.140(Rab7~FSM)	0.0422738	0.0166904	0.00980468	-0.0228524	-0.026225
PB.2210.3(Serpine2~FSM)	0.0370838	0.0242249	0.0295223	-0.0590508	-0.000511864
PB.73755.3(Hsbp1~FSM)	0.041715	0.0150664	0.013191	-0.00939104	-0.0166755
PB.78709.55(mt-Nd1~FSM)	-0.00149254	-0.0412368	0.0334744	0.0037892	0.0251484
PB.42461.128(Nup35~FSM)	0.0329654	-0.0161664	0.0372808	-0.043272	0.0273764
PB.75772.25(Btg4~FSM)	0.0435846	0.0168588	0.00499768	-0.00441994	0.0152197
PB.49572.84(Ube2d3~FSM)	0.0434673	0.00794642	0.00756581	-0.0114987	-0.0371521
PB.62943.1(Cct7~FSM)	-0.0214404	0.045668	0.0666442	0.0506469	-0.00155015
PB.73886.7(Map1lc3b~FSM)	-0.0368915	0.00111226	0.0222274	-0.00200963	0.0192143
PB.6517.1(Snx3~FSM)	-0.0272539	0.00871581	0.0484094	0.0236216	0.0127245
PB.49929.30(Dnajb4~FSM)	0.0441626	0.0139045	0.000629028	-0.00170982	-0.0067921
PB.63156.7(Mcm2~ISM)	0.0316357	0.0200795	-0.018415	-0.00364611	0.0440586
PB.10512.3(Rps27a~FSM)	-0.0315699	0.0345182	-0.0168197	-0.011552	0.0147759
PB.42942.1(Apip~FSM)	0.0331039	0.0147169	0.0142998	0.015749	0.0174376
PB.63789.678(H1foo~ISM)	0.0359183	0.021684	0.0265959	-0.0765631	-0.000454942
PB.3147.178(3110009E18Rik~ISM)	0.0389525	0.00403711	-0.0172268	0.0180001	0.0236238
PB.2658.3(Cops9~FSM)	0.0388569	-0.0149146	-0.010471	0.00803602	-0.0162784
PB.41234.3(Rpl12~FSM)	-0.029801	0.0550791	-0.0264507	-0.0086756	0.0035966
PB.58882.10(Pebp1~FSM)	-0.011643	-0.0404015	0.0449369	0.0124444	-0.0124608
PB.72794.3(Mt4~FSM)	0.0333562	0.0121358	-0.00719564	-0.0289939	0.0120725
PB.54849.12(Zfp979~FSM)	0.0371437	0.0202161	0.0165317	-0.0245565	-0.00780724
PB.67447.71(Mphosph10~FSM)	0.0274392	0.0100518	-0.00731055	0.00822323	0.127163
PB.54725.27(Oog3~ISM)	0.041554	-0.00158009	-0.00781295	0.0241055	-0.0504303
PB.32171.1(Atp6v0c~FSM)	-0.010409	0.0345773	0.032271	0.0563367	0.00031246
PB.63717.3(Sec13~FSM)	0.0253749	0.0460083	0.0342547	-0.00148222	0.0487532
PB.74435.13(Birc3~ISM)	0.0364292	-0.00799303	-0.022481	0.0418857	-0.038226
PB.59027.21(Oas1e~FSM)	0.043337	0.0152772	-0.00213984	0.00465231	-0.0011586
PB.78709.951(mt-Cytb~FSM)	0.0103567	-0.077372	-0.0156854	-0.0129695	0.0102761
PB.54066.1(Cd52~FSM)	0.0108218	0.00681547	0.015848	-0.0334528	-0.0212657
PB.26425.11(Eny2~NIC)	0.0417444	0.00150044	-0.0210468	0.0317336	-0.00597495
PB.13379.9(Cdc34b~FSM)	0.0395427	0.00784092	0.0109017	0.00786281	-0.0182918
PB.18137.631(Tcl1b4~FSM)	0.0442599	0.00937058	-0.00411163	0.0124718	0.00524739
PB.72354.5(Scoc~FSM)	0.0410462	0.00367075	0.0156703	-0.0102207	-0.0157855
PB.44794.2(Scand1~FSM)	-0.00209699	-0.0181213	0.0478023	-0.017478	-0.0017909
PB.80773.36(Tex11~NNC)	0.0415685	0.0128698	-0.0051575	0.0125899	0.0153664
PB.63850.177(Hnrnpf~FSM)	0.00762429	0.000413319	-0.0857776	-0.0209813	-0.0332251
PB.65951.1(Rps19~FSM)	-0.0373039	0.0460253	-0.0290954	-0.021522	0.00104989
PB.58041.2(Plac8~FSM)	0.0412757	0.00502068	-0.0167775	0.0176996	0.0323176
PB.30572.16(Rpl24~FSM)	-0.0377351	0.0404363	-0.0137465	-0.0118768	0.0114664
PB.49835.60(Gng5~FSM)	0.0356931	0.0329092	-0.0320513	0.026278	0.0243873
PB.16566.1(Psma6~FSM)	-0.0342575	0.0250656	0.0248051	0.0137465	0.0108612
PB.20239.31(Cks2~FSM)	0.0371671	-0.0426152	0.0192787	0.0129289	0.00980912
PB.20204.79(Spin1~FSM)	0.0291379	-0.00836942	-0.0309082	0.0879154	-0.0569951
PB.81431.2(Morf4l2~FSM)	0.0295318	0.0447473	0.0223426	0.0036169	0.00884342
PB.28748.4(Pam16~FSM)	-0.01477	-0.00733616	-0.00216494	-0.0131218	0.0188368
PB.73849.1(Cox4i1~FSM)	-0.0336769	0.0224096	0.0124468	0.000779334	-0.00397693
PB.66247.15(Med29~FSM)	-0.0120271	-0.0827196	0.0380852	-0.0138752	0.00315704
PB.11184.129(Gdf9~NNC)	0.036701	0.0221516	0.0193619	-0.0438083	-0.0030514
PB.49747.19(Gtf2b~FSM)	0.03559	0.0124968	-0.00978547	0.036752	0.0738997
PB.21375.1(Cox7c~FSM)	-0.0307411	0.0444836	-0.0472507	-0.0275495	-0.00283098
PB.69770.12(Bnip3~FSM)	-0.0126172	-0.049262	0.0584789	-0.00209095	0.0160765
PB.77027.9(Eef1a1~ISM)	-0.019648	0.0343755	-0.0743737	-0.0426938	-0.00696742
PB.74746.21(Ubl5~FSM)	0.0382901	0.00427264	-0.0104002	-0.031837	0.00588483
PB.27365.4(Dnal4~ISM)	0.0361341	0.0139527	0.0258059	-0.0632848	-0.036571
PB.73594.12(Nudt7~FSM)	0.0354192	0.00448173	-0.0191588	0.0432976	0.061376
PB.22057.2(Ndufaf2~FSM)	0.0250895	0.00524436	0.0089937	0.0379587	0.00413301
PB.76888.4(Bcl2l10~NNC)	0.0384562	0.0084462	0.0131203	-0.0108927	-0.0360131
PB.22851.5(Rps24~FSM)	-0.0359856	0.033257	-0.031232	-0.025873	0.00702875
PB.34500.11(Yipf4~FSM)	0.0264691	0.00560633	0.0640326	-0.0366285	-0.0294824
PB.72409.1(Rln3~FSM)	0.0371618	-0.00942966	-0.0064109	0.0180353	0.0224372
PB.82037.433(Rbbp7~ISM)	0.0383076	0.0121543	-0.00717737	0.0151059	-0.0292679
PB.21316.8(Cetn3~FSM)	0.0332201	0.0288427	-0.0139533	0.00513478	0.0151362
PB.9456.181(Atp5b~FSM)	-0.0128194	0.0382101	0.075233	0.0438263	-0.0133216
PB.73528.5(Cfdp1~FSM)	-0.017588	-0.031058	0.0740827	0.0226721	0.00595725
PB.31206.7(Son~ISM)	0.0284093	-0.00260982	-0.0218585	-0.0309217	0.0835991
PB.78528.13(Gm47066~FSM)	0.0410982	0.0145811	0.00437508	-0.00475433	0.00568937
PB.48283.3(Psmb4~FSM)	-0.0326133	0.0392505	0.00158537	0.00475687	0.00670443
PB.49498.24(Gm29811~FSM)	0.0417087	0.0137486	-0.0022097	-0.00512128	-0.00589901
PB.9518.259(Pa2g4~FSM)	-0.0236693	-0.0294199	0.0836742	0.0251654	0.00519303
PB.72906.16(Sap18b~FSM)	0.0372757	0.0179703	-0.0293659	0.0255732	0.00853445
PB.12079.77(Pfn1~FSM)	-0.0235399	0.0463106	0.00795724	0.0271054	0.00564513
PB.71752.45(Trim61~FSM)	0.0427451	0.0133386	0.00868121	-0.0154676	-0.0376508
PB.52119.5(C87499~FSM)	0.0421583	0.0170288	0.0135273	-0.0291384	-0.0183591
PB.59026.402(Oas1d~ISM)	0.0423994	0.0062996	-0.011193	0.0207275	-0.0115103
PB.78709.701(mt-Nd4~FSM)	-0.000392757	-0.0874922	-0.0119148	-0.0149251	0.0206735
PB.69417.7(Bcl7c~ISM)	0.0408671	-0.00134641	0.00248158	-0.0143725	0.007411
PB.45153.10(Pcif1~FSM)	0.0403687	0.00425278	-0.0219209	0.019795	0.00519693
PB.60595.1(Pomp~FSM)	-0.0306253	0.0416207	-0.00295441	0.0173134	0.00844458
PB.53376.1(Cdca8~FSM)	0.0275935	-0.0309142	0.0587857	-0.0110763	-0.0161339
PB.27400.2(Rpl3~FSM)	-0.0241908	0.0542254	0.0272472	0.0295182	0.00971758
PB.13494.1(Atp5g1~FSM)	-0.0360954	0.0187394	-0.000358125	-0.0100552	0.00918081
PB.45537.4(Pfdn4~FSM)	0.0408789	0.00089565	-0.0178928	0.0223141	-0.01727
PB.65000.5(Rps9~FSM)	-0.0328428	0.0534759	-0.0300547	-0.012479	0.00367685
PB.25214.9(Tgds~FSM)	0.0409514	0.00177467	-0.00568727	0.00640626	-0.0314743
PB.27496.16(Rbx1~FSM)	0.00691458	0.0179309	-0.0711207	0.0225794	0.0010944
PB.667.31(4931428L18Rik~FSM)	0.0401024	0.0128697	0.011545	-0.0467806	0.0204833
PB.71683.4(Hpf1~NIC)	0.0430749	-0.000285845	-0.01411	0.0280399	-0.0235455
PB.59526.1(Ran~FSM)	-0.0234577	0.0492691	0.0517489	0.0424027	0.00850481
PB.68362.1(Spcs2~FSM)	0.0351505	0.030433	0.027551	-0.0564003	-0.0147723
PB.35720.1(Polr2d~FSM)	0.0306096	-0.000887558	0.0226499	-0.0488026	0.0491367
PB.75373.234(Hspa8~ISM)	-0.0210419	0.0406528	-0.0639725	-0.0346785	0.000237524
PB.21865.176(Ccnb1~FSM)	0.0396955	0.0100475	0.027502	-0.0310911	-0.0436638
PB.38123.1(Eef1g~FSM)	-0.0226779	0.0560022	0.0534203	0.047734	-5.26666e-05
PB.64860.2(Ipo8~FSM)	0.0342187	-0.00158521	-0.0155879	0.00208803	-0.0547109
PB.78709.704(mt-Nd4~FSM)	0.0097982	-0.0835527	-0.0147569	-0.0138385	0.015346
PB.61746.10(Mrps33~FSM)	-0.00757479	0.0229071	-0.0102184	0.029684	0.0174276
PB.24046.4(Sap18~FSM)	0.0390813	0.0175272	-0.00357729	0.00767546	0.0269226
PB.73886.8(Map1lc3b~FSM)	-0.0173248	0.00470302	0.0636352	0.0339349	0.0138382
PB.32872.8(Hsf2bp~FSM)	0.0382109	0.018388	0.0102731	0.00418857	-0.037382
PB.58630.31(Iscu~FSM)	0.00336216	0.0388648	0.041731	0.00729167	0.00698896
PB.78709.686(mt-Nd4~FSM)	0.00256995	-0.0924605	0.0140151	-0.0110097	0.0256029
PB.23034.4(Selenok~FSM)	0.00615719	-0.0418272	0.04155	0.0168681	0.0166265
PB.75573.3(Atp5l~FSM)	-0.0276762	0.0560085	-0.0363683	-0.0104786	0.00305983
PB.19405.15(Gmnn~FSM)	0.0272219	-0.0424002	0.027201	0.0220858	0.0141108
PB.2579.40(Cops8~FSM)	0.0335092	0.0077833	0.0203602	-0.0583518	-0.0352877
PB.7520.1(Mif~FSM)	-0.025364	0.039528	-0.0293698	-0.013943	-0.00585746
PB.60445.1(Atp5j2~FSM)	-0.029618	0.0142922	-0.0210382	-0.0154019	-0.0093971
PB.81383.1(Rpl36a~FSM)	-0.027421	0.0591521	-0.0338415	-0.0108297	0.000489059
PB.2271.1(Mff~NIC)	0.0370473	0.0106014	-0.00640201	0.0391618	-0.0355774
PB.18503.1(Siva1~FSM)	0.0436416	0.00690342	0.006617	-0.0161468	0.0112983
PB.14362.2(Kpna2~FSM)	-0.01215	-0.0431464	0.0837226	0.0329521	0.00237438
PB.2430.3(Alppl2~FSM)	-0.0167155	-0.00932884	0.0812818	0.0358621	0.00496388
PB.32989.14(Rps28~FSM)	-0.0284018	0.0409319	-0.0553741	-0.0330102	-0.00630357
PB.78709.291(mt-Co1~FSM)	0.00764951	-0.0840279	-0.038462	-0.00905532	0.0101045
PB.76831.18(Khdc3~FSM)	-0.0175121	0.0571327	0.0318684	0.0378229	0.00437861
PB.78709.151(mt-Nd1~FSM)	0.0116719	-0.0479804	-0.0353317	0.0294939	2.08115e-05
PB.23161.3(Timm23~FSM)	-0.0150224	0.0355054	0.0648374	0.0358604	0.0192841
PB.4170.1(Gm2000~FSM)	-0.0310474	0.00746226	-0.041185	-0.0353707	0.00352383
PB.9456.4(Naca~FSM)	-0.0317607	0.0614692	0.0116236	0.0278217	0.00886487
PB.56153.2(Dnajb6~FSM)	-0.0223057	-0.0170947	0.079755	0.0312762	0.0133455
PB.3148.1(Dbi~FSM)	0.0362633	0.0176527	-0.0141094	0.021523	0.00411421
PB.73960.1(Aprt~FSM)	-0.0311415	0.00273574	0.0261026	-0.00332202	0.00749713
PB.72357.1(Ndufb7~FSM)	-0.0321713	0.025442	-0.00842731	-0.00975343	0.00655866
PB.64673.4(Ldhb~FSM)	0.0391251	0.00509072	-0.0194475	0.0575521	0.015997
PB.76326.18(Tipin~NIC)	0.0341343	-0.0234288	0.0193994	0.00748592	-0.000846332
PB.543.3(Sdhaf4~FSM)	0.0263491	0.030983	-0.0193143	0.0543069	0.00683792
PB.53727.4(Fabp3~FSM)	-0.0130079	0.0385344	-0.030476	-0.0111286	-0.00343036
PB.44264.41(Smim26~FSM)	0.02464	-0.0329135	-0.000719506	-0.00111155	0.0213201
PB.52925.15(Prdx1~FSM)	0.0414208	0.0172526	-0.00446998	0.0146589	0.0162639
PB.2333.35(A530040E14Rik~FSM)	0.0319981	0.00880939	0.0271186	-0.0675196	0.0163438
PB.78709.34(mt-Nd1~FSM)	-0.000303332	-0.0405935	0.0488745	0.00711247	0.0289039
PB.78709.502(mt-Co2~FSM)	0.00646464	-0.0621318	-0.0440455	-0.0340437	0.0323291
PB.73594.6(Nudt7~FSM)	0.040635	0.0147369	0.0039071	-0.0152905	0.0413438
PB.70699.17(Vdac3~FSM)	0.0100619	0.0259045	-0.0127047	0.0961643	-0.0205256
PB.36117.3(Ndfip1~NIC)	0.0317375	0.0327523	0.0404732	-0.0804482	-0.0172435
PB.387.3(Gm28784~NIC)	0.0437154	0.00783144	-0.0102366	0.0142175	-0.0139075
PB.18137.244(Tcl1b1~FSM)	0.0442984	0.0100166	-0.00354143	0.0118118	-0.00211975
PB.330.2(Rpl7~FSM)	-0.0332802	0.0592883	0.00305245	0.00894333	0.00557132
PB.34146.94(AU016765~FSM)	0.0409067	0.00549196	-0.0129005	0.0192373	0.0132702
PB.24149.16(Trim13~FSM)	0.0399308	0.00319971	-0.00626118	0.0241055	-0.0109377
PB.932.6(Unc50~FSM)	0.0419183	0.0108037	0.0224415	-0.0501505	-0.00573513
PB.46191.1(Fabp5~FSM)	0.0105918	0.0547941	-0.0538408	0.00658716	0.0328696
PB.18137.201(Tcl1b1~FSM)	0.0442228	0.0151288	0.007596	0.00148553	0.0105243
PB.81873.12(Cldn34b2~NNC)	0.0409352	0.0132032	-0.00295987	0.00331779	0.0207697
PB.23786.1(Dad1~FSM)	0.00779978	0.0175252	-0.0544325	0.0717081	0.041018
PB.18137.64(Tcl1b2~FSM)	0.0421628	0.0132581	0.000998191	-0.00329962	-0.0164563
PB.60892.6(Sem1~FSM)	-0.031037	0.0270023	-0.0487767	-0.0352583	0.0096674
PB.52723.52(Btf3l4~NNC)	0.0365827	0.0103338	-0.0154569	0.0553849	0.0349531
PB.51142.5(Clta~FSM)	-0.0266409	0.0329673	0.0422516	0.0265165	0.00711105
PB.62242.16(Ggct~FSM)	0.0443478	0.0125381	0.000561998	-0.00984977	0.0181587
PB.72478.99(Syce2~NIC)	0.0415393	-0.00151494	-0.00916298	0.0282844	-0.0101314
PB.11124.10(Skp1a~FSM)	0.0403947	0.012568	0.00228576	0.013353	0.00503354
PB.53952.15(Cd164l2~FSM)	0.0402259	0.00996661	0.0133704	-0.0338975	0.0511808
PB.20204.56(Spin1~FSM)	0.0380448	0.00100943	-0.000820895	0.0156927	-0.0805062
PB.40447.2(Commd3~FSM)	0.0388259	0.0240454	-0.00913993	0.0163153	0.0175884
PB.72540.14(4921524J17Rik~FSM)	0.0346877	0.0159609	0.0197586	-0.000769714	0.0432697
PB.78709.48(mt-Nd1~FSM)	0.00202742	-0.0666205	-0.0010284	-0.0129886	0.0553764
PB.14747.12(H3f3b~FSM)	0.0366163	0.0135697	0.0282946	0.018281	-0.0550455
PB.63789.16(H1foo~NIC)	0.0356108	0.0207474	0.0227722	-0.0710142	0.0282621
PB.50591.1(Ndufaf4~FSM)	0.0211303	-0.0125296	-0.0258346	0.0871527	-0.0475938
PB.54329.2(Cdc42~FSM)	0.00667078	0.0404957	0.044889	0.0630368	-0.0291274
PB.46707.35(Gm3143~FSM)	0.027185	-0.014943	-0.0444062	0.0827384	-0.0361596
PB.14747.149(H3f3b~FSM)	0.0400268	-0.0241264	0.0207024	0.0121114	0.00730622
PB.69130.20(Ndufab1~FSM)	0.0387119	0.0101715	-0.0155031	0.0318586	-0.0214452
PB.72098.6(Gm10282~FSM)	-0.0263711	-0.0286453	-0.0103639	-0.0253872	0.00103223
PB.49929.18(Dnajb4~ISM)	0.0401397	0.0105295	-0.00829843	0.0145182	-0.008063
PB.65130.3(Gm5065~NIC)	0.0429767	0.019273	0.0106462	-0.0275147	-0.00132087
PB.10817.7(Pttg1~FSM)	0.0410995	0.00730562	-0.0103799	0.0179343	0.0337927
PB.1568.84(Sumo1~FSM)	-0.0207761	-0.0208799	0.0554637	0.0169009	0.0217743
PB.9518.5(Rpl41~NNC)	-0.0159347	-0.0683694	0.0545482	-0.00424435	0.00880089
PB.4530.1(Nuf2~FSM)	0.0402774	0.00989566	0.00421737	-0.00464726	0.0337945
PB.46889.1(Sclt1~NNC)	0.041702	0.0154325	0.00534979	-0.00013505	0.00218262
PB.24609.27(Tpt1~FSM)	-0.00218715	0.0703719	0.00319531	0.00484494	0.00965081
PB.78709.825(mt-Nd5~FSM)	0.00940216	-0.085559	0.00266	-0.0116584	0.0214125
PB.73739.27(Mphosph6~FSM)	0.03287	-0.00845575	-0.0267354	0.0394544	-0.0707485
PB.71984.2(Rpl18a~FSM)	-0.0358147	0.0486372	-0.0121784	-0.00379769	-0.00319568
PB.70453.8(Coprs~FSM)	0.0137917	0.0481492	0.00415188	-0.0297567	0.0275364
PB.22653.31(Rpl15~FSM)	-0.0350401	0.0600633	-0.00184108	0.00630003	0.00748641
PB.14747.265(H3f3b~FSM)	-0.0271875	-0.0391562	0.00957278	-0.0145423	0.00448028
PB.39827.11(Dclre1a~ISM)	0.0370295	0.0247321	0.0294859	-0.0777046	-0.00578763
PB.22845.15(E330034G19Rik~NIC)	0.0447834	0.0129902	-0.000747403	0.00797443	0.0106489
PB.78709.142(mt-Nd1~FSM)	0.0102306	-0.0617293	-0.0219283	-0.0252759	0.0614085
PB.67807.18(Mesp2~FSM)	0.027406	0.00682463	0.0401312	-0.0687894	-0.0550863
PB.76238.14(Rplp1~FSM)	-0.0281117	0.0265623	-0.0556857	-0.0398361	-0.00411017
PB.71643.2(2500002B13Rik~NNC)	0.0282304	-0.0103211	-0.0391187	0.0822806	0.0061851
PB.21057.12(Med10~FSM)	0.0414743	0.0041925	0.0252927	0.00157851	0.00498631
PB.66458.40(Psenen~FSM)	0.0343641	0.0024711	-0.0312934	0.0834251	-0.0166535
PB.63789.12(H1foo~FSM)	0.0368741	0.0241583	0.0291476	-0.073515	0.0186895
PB.72530.1(Orc6~FSM)	0.041437	0.00837112	0.0145325	0.008095	0.0237873
PB.59370.9(Eif2b1~FSM)	0.0380861	0.00018113	-0.00132496	0.0310196	0.0104704
PB.75772.26(Btg4~FSM)	0.0442375	0.0117563	-0.000619446	0.0116516	0.0146296
PB.65380.26(Obox7~FSM)	0.0437919	0.014099	-0.00593706	0.0118432	0.0330179
PB.53323.2(Mycbp~FSM)	0.00940383	-0.0145204	0.0169224	0.021257	0.0380649
PB.75772.15(Btg4~FSM)	0.0442757	0.0149216	0.00302667	-0.00236569	0.0311674
PB.35277.13(Snrpd1~FSM)	0.00873094	0.0157878	0.0118489	-0.0127492	0.0498523
PB.78078.1084(Fbxw22~FSM)	0.0438321	0.0152102	0.00357217	-0.020993	0.036029
PB.38237.9(Oosp1~FSM)	0.0439986	0.00762622	-0.0033256	0.00414261	0.012525
PB.23905.1(Nedd8~FSM)	-0.0247419	0.0396245	-0.0162644	0.0348392	-0.0181354
PB.49656.1(Adh5~NNC)	0.0379856	0.0134599	0.00441265	-0.0130746	0.0395042
PB.45537.3(Pfdn4~FSM)	0.0423017	0.00909696	-0.00639799	-0.00343611	-0.00226985
PB.33379.18(Gm42418~FSM)	0.0258397	-0.002381	-0.0159582	0.0288626	0.103838
PB.72495.7(Prdx2~FSM)	0.0273746	-0.0249825	-0.0280669	0.0643183	-0.00053987
PB.14942.2(Cyth1~NNC)	0.0408815	-0.00452173	-0.0123319	0.00909866	0.00190506
PB.48058.5(Cks1b~FSM)	0.0434177	0.017329	-0.00193035	0.00249742	-0.00205266
PB.57240.2(Gnpda2~FSM)	0.0413797	0.0109638	0.0130575	-0.0251604	-0.014541
PB.61731.83(Mkrn1~FSM)	-0.0262862	0.0168548	0.0102082	0.00127596	0.00975786
PB.78709.927(mt-Cytb~FSM)	0.0107741	-0.0912291	-0.0264809	-0.00878743	0.0120487
PB.68971.121(Arl6ip1~FSM)	0.029674	0.00841515	-0.0113458	0.0169665	0.128437
PB.8833.338(Tbc1d15~FSM)	0.035922	0.00595459	0.0339465	-0.00874559	-0.0333523
PB.75519.4(Rps25~FSM)	-0.0388249	0.0339162	-0.0192731	-0.0192163	0.00835537
PB.41458.4(Psmb7~FSM)	-0.0323906	0.0453525	0.0173275	0.0175337	0.00773778
PB.76322.6(Rpl4~FSM)	-0.0250333	0.047215	0.0586783	0.0467183	0.00453288
PB.27157.61(Rpl8~ISM)	-0.0174284	0.0158972	-0.0740792	-0.0498727	-0.00731427
PB.7845.9(Timm13~FSM)	-0.0331356	0.0297732	-0.00390658	-0.00718425	0.00213494
PB.13650.1(Psmb3~FSM)	-0.0226793	0.0733624	-0.0171215	0.00307443	0.00401099
PB.58772.1(Cox6a1~FSM)	-0.0307311	0.0135666	-0.0326737	-0.0156842	0.013079
PB.49572.216(Ube2d3~FSM)	0.0366434	-0.00605608	-0.00470719	0.0240373	-0.0224581
PB.76196.25(Gm15507~NIC)	0.0390108	0.00662497	-0.0167458	0.047193	0.00708589
PB.14625.12(Rpl38~FSM)	-0.0291729	0.0362631	-0.0635525	-0.0435323	0.00135658
PB.39176.3(Pdlim1~FSM)	0.0365217	0.0329174	0.0227536	-0.0215541	0.00365847
PB.78709.541(mt-Atp6~FSM)	0.00798069	-0.0779691	-0.0300471	0.00711659	-0.00671556
PB.12127.1(Txndc17~FSM)	0.00205001	0.0473036	-0.00995573	0.0140619	0.0115484
PB.58918.53(Tesc~NIC)	0.0442467	0.00249115	0.00699325	-0.0107221	-0.011278
PB.46773.69(Ccna2~FSM)	0.00712652	-0.0531286	0.0806478	-0.0103013	-0.024679
PB.24538.1(Med4~FSM)	0.0145078	-0.0315622	0.0458538	0.020201	0.00797083
PB.49779.3(Selenof~FSM)	0.0195899	0.0482643	0.0410658	-0.0137974	0.00817314
PB.51534.4(Ctnnal1~FSM)	0.0395891	-0.00313915	0.0038645	-0.030961	-0.0184539
PB.9518.1(Rpl41~NNC)	-0.0291774	-0.0411581	0.0224537	-0.0203277	0.021396
PB.73540.9(Gabarapl2~FSM)	-0.0339821	0.03032	-0.0105964	-0.0105979	0.0110729
PB.78709.545(mt-Atp8~FSM)	0.00408829	-0.0714825	-0.0332916	0.00563054	-0.0146746
PB.61444.42(Mkln1~NIC)	0.0374786	0.0141718	0.0199074	-0.0450069	-0.0395492
PB.11184.66(Gdf9~FSM)	0.0343801	0.0239192	0.0341574	-0.0905081	-0.0166213
PB.68724.127(Tmem41b~FSM)	-0.0269423	-0.023784	0.067353	0.020386	0.0204828
PB.357.90(Eloc~FSM)	-0.0332527	0.0128336	-0.00472019	-0.0176958	0.0247215
PB.10817.6(Pttg1~FSM)	0.0440499	-0.000220019	-0.0156468	0.0325637	-0.0035995
PB.21843.21(Ak6~FSM)	0.0134894	-0.0793853	0.0265132	-0.0165914	0.00330484
PB.68614.10(Taf10~FSM)	0.0199522	0.0157535	0.027553	-0.0330591	0.0269176
PB.20204.55(Spin1~FSM)	0.0402646	0.00208438	-0.00568199	0.0251946	-0.0368115
PB.31763.3(Mrpl18~FSM)	1.78469e-05	0.0363694	0.0529317	0.0403648	0.0175494
PB.24738.59(Kbtbd7~FSM)	0.0370479	-0.00263011	-0.0193075	0.0361986	-0.0494807
PB.61214.37(Ndufa5~FSM)	-0.0267446	0.0519796	-0.0393184	-0.0141787	-0.00229949
PB.33379.17(Gm42418~FSM)	0.027589	-0.00360006	-0.0277316	0.0379789	0.07931
PB.64532.34(E330021D16Rik~FSM)	0.0400843	0.00561836	-0.00423727	0.0353952	-0.0481162
PB.21865.483(Ccnb1~FSM)	0.00904781	-0.0365358	0.0550248	0.00854283	0.0334195
PB.69357.1(Sephs2~FSM)	0.0246205	0.00265796	0.0294194	-0.0187668	-0.0755389
PB.70906.17(Eif4ebp1~FSM)	-0.0269097	0.0628633	-0.00869501	0.00928949	-2.16884e-06
PB.17762.200(Gm2042~FSM)	0.0354641	0.00225468	-0.0163675	0.0433626	-0.0397076
PB.65121.7(Rfpl4~FSM)	0.0436899	0.0153911	0.00344241	-0.00723403	0.0189806
PB.54517.37(Mfap2~NIC)	0.0364244	0.0245994	0.0280919	-0.0636415	0.00796608
PB.53693.153(Eif3i~FSM)	0.0108933	0.0415609	0.0419988	0.00210276	0.0353369
PB.34845.14(Pigf~FSM)	0.0429116	0.0173334	0.004166	0.00541746	0.0279347
PB.58834.4(Prkab1~FSM)	0.0218304	0.0271154	0.0560583	-0.0591583	-0.0346654
PB.27927.12(Miox~ISM)	0.0348712	0.00603764	-0.0221536	0.0472556	0.0432029
PB.18458.125(Zfyve21~FSM)	0.0430021	0.0139057	-0.00188291	0.0059811	-0.0200662
PB.43301.279(Bub1b~ISM)	0.034745	0.021095	0.0145882	-0.0675037	0.0378442
PB.11637.1(B9d1~FSM)	0.0431316	0.0123147	0.0019749	0.00332715	0.0139084
PB.20414.19(Lman2~FSM)	-0.0128581	0.0154568	0.0599081	0.000124513	0.00833259
PB.25692.13(Sub1~FSM)	0.0425547	0.00605628	-0.0136449	0.0282984	0.00757478
PB.29215.36(Ube2l3~FSM)	-0.0363387	-0.00829301	0.0207053	-0.00741171	0.0166515
PB.75939.14(Rcn2~FSM)	0.0256064	0.024105	0.0416085	-0.06343	-0.00885871
PB.23827.14(Psmb5~FSM)	-0.0349718	0.0221823	0.00768061	-0.00334681	0.00402647
PB.6232.5(Rwdd1~FSM)	-0.02709	-0.0273269	0.0593631	0.0129431	0.0144637
PB.18137.497(Tcl1b3~NNC)	0.0410196	0.00565796	-0.000700663	0.00255015	0.000893432
PB.43659.17(Dut~FSM)	0.00598612	0.0249103	-0.0676223	-0.0065787	0.012101
PB.11956.128(Eif4a1~FSM)	-0.000347868	0.0534818	0.065139	0.0428445	0.000390487
PB.38003.1(Cox8a~FSM)	0.0220363	0.0122156	-0.0582974	-0.0245809	0.0188091
PB.49208.6(Cnn3~FSM)	0.0214313	0.0297566	0.0471986	-0.0164213	-0.0371383
PB.22726.10(Anxa7~ISM)	0.0374395	8.82205e-05	-0.0228744	0.0272311	-0.0615265
PB.26425.12(Eny2~FSM)	0.0419035	0.00182109	-0.016916	0.00815111	0.00794458
PB.21617.3(Gm20075~FSM)	0.0366573	0.00417477	-0.039883	0.0578053	0.00964198
PB.51073.3(Stoml2~FSM)	0.00281323	0.0532385	0.0460084	-0.0184029	-0.000926584
PB.33379.20(Gm42418~FSM)	0.0231175	-0.00157072	-0.0152488	0.0123614	0.107383
PB.22690.7(Rtraf~FSM)	0.0382997	0.0223129	-0.0051659	0.0181484	0.0241455
PB.6169.3(Trmt11~FSM)	0.0414684	0.0212967	0.0101737	-0.021027	0.0205934
PB.35826.9(Pkd2l2~NNC)	0.0300255	0.00891892	-0.00940289	0.0147193	0.117104
PB.29061.2(3110001I22Rik~FSM)	0.0417535	0.0119186	0.00726599	-0.000865399	-0.0208973
PB.21057.35(Med10~FSM)	0.0363125	0.00741092	-0.0063737	-8.41484e-05	0.00707163
PB.39574.3(Arl3~ISM)	0.0419495	0.00328059	-0.0100088	0.0124823	-0.0351456
PB.3600.58(Timm17a~FSM)	-0.0284487	-0.028256	0.0401086	0.00243434	0.024644
PB.76888.1(Bcl2l10~FSM)	0.0387335	0.0130484	0.020683	-0.0388457	-0.00383681
PB.17753.228(Oog1~ISM)	0.0365604	-0.0234742	-0.0295029	0.0467399	-0.023003
PB.58793.1(Rplp0~NNC)	-0.00956453	-0.0656378	0.056707	-0.00013969	0.00464539
PB.54713.68(Gm13023~FSM)	0.0416937	0.00925596	-0.0113979	0.0313244	-0.0151929
PB.24476.54(Npm2~ISM)	0.0310735	0.0108919	-0.00436117	-0.00891199	0.121799
PB.44295.49(Crnkl1~FSM)	0.0129356	-0.0126386	0.0692679	-0.0349283	-0.0165584
PB.56614.21(Gm20052~FSM)	0.0381427	0.0199832	0.0219388	-0.0562656	-0.0312314
PB.31387.1(Hmgn1~FSM)	-0.00783659	0.000173575	0.0219104	0.0532791	-0.0217923
PB.22648.1(Nkiras1~FSM)	0.0387049	0.0014162	0.0195553	-0.0328351	0.0630065
PB.52056.1(Rraga~FSM)	0.0406799	0.0213405	0.0116614	-0.024674	-0.0234572
PB.75684.7(Rexo2~FSM)	0.0254325	0.0161497	0.014572	0.0170262	-0.0146773
PB.31843.15(Psmb1~FSM)	-0.0352041	0.00663406	0.00635144	-0.00536227	0.0143787
PB.26176.19(Cox6c~FSM)	-0.0185011	0.0606744	-0.0716777	-0.0101082	-0.0111514
PB.7834.8(Plekhj1~FSM)	0.0297119	0.00482858	0.0291367	-0.0384122	0.0111809
PB.53498.64(Psmb2~NIC)	-0.017261	0.0459129	-0.00578879	0.0712834	0.00651167
PB.43501.1(Ccndbp1~FSM)	0.0430001	0.00971943	0.0135183	-0.007353	-0.0404758
PB.38237.143(Oosp1~FSM)	0.0411502	0.0174753	0.00550606	-0.0274717	0.0617322
PB.21216.2(Glrx~FSM)	0.0303685	0.0167049	-0.0157022	0.0178554	0.0562854
PB.30435.6(Dppa4~FSM)	-0.0203781	-0.0585389	0.0672247	0.00842581	0.0114874
PB.12201.2(Tax1bp3~FSM)	0.0265992	0.0302226	0.0172544	0.022403	0.0112623
PB.78709.224(mt-Nd1~FSM)	-0.00869726	-0.0531427	-0.071439	-0.0449902	0.00541552
PB.24046.5(Sap18~FSM)	0.0164031	-0.0328482	-0.00892204	0.0310256	0.033835
PB.56420.57(Slbp~NIC)	0.0339484	-0.00993452	0.00892499	-0.00644283	-0.0325237
PB.71683.277(Hpf1~ISM)	0.028081	-0.00165591	-0.0319499	0.0286095	-0.0705944
PB.38237.3(Oosp1~ISM)	0.0378711	0.00879203	0.00226949	-0.0110723	-0.0237884
PB.36698.8(Rps14~FSM)	-0.0355232	0.0500834	-0.0365885	-0.0199079	0.00560479
PB.21574.1(Tbca~FSM)	0.0242431	0.0349376	-0.0390925	0.0251157	-0.0101288
PB.28457.1(Dazap2~FSM)	0.0337364	0.00758493	0.0319786	-0.0304167	-0.0623271
PB.80621.1(Apoo~FSM)	0.0159658	0.0174794	-0.0121276	0.0996601	-0.0149764
PB.30668.5(Arl6~FSM)	0.0420149	0.0198161	0.0157525	-0.0349107	0.0141497
PB.43536.1(Serf2~FSM)	0.0282823	-0.0278607	-0.0100846	-0.045668	0.0192134
PB.19045.6(Psma2~FSM)	-0.00815869	0.0649751	0.00179681	0.0422016	0.0472426
PB.64176.1(Mlf2~FSM)	-0.0148408	0.0225992	0.0552821	0.0271338	0.00778442
PB.9528.1(Rps26~FSM)	-0.0361603	0.0345914	-0.0262777	-0.021859	0.0104626
PB.49279.1(1810037I17Rik~FSM)	0.0409697	0.00721696	-0.0266809	0.0298383	0.00929914
PB.51215.5(Tomm5~FSM)	-0.0325583	0.00181967	0.0127887	-0.00343683	0.013809
PB.72014.4(Dda1~FSM)	0.0324653	0.00899749	-0.00166642	0.00544727	0.00951365
PB.64843.119(Ergic2~FSM)	0.033183	0.011475	0.0285635	-0.0197445	0.024712
PB.48880.4(Cept1~FSM)	0.0413892	0.0227597	0.018727	-0.0430424	0.00124787
PB.45152.1(Ube2c~FSM)	-0.0274434	-0.0336045	0.0407831	0.00151878	0.0262994
PB.27301.1(Polr2f~FSM)	-0.0145461	-0.0709184	0.0157309	-0.0367367	0.0133635
PB.38829.10(Mbl2~NNC)	0.0409947	0.0186448	0.0108661	-0.0227963	0.039846
PB.33516.9(Hsp90ab1~ISM)	-0.0221163	0.043634	-0.0469329	-0.0214418	-0.000407671
PB.57179.1(Uchl1~NNC)	0.0388149	0.00823609	-0.0138075	0.0311964	0.0593718
PB.69219.2(Nsmce1~FSM)	-0.0100041	0.0509406	-0.00713525	-0.0026423	0.0172794
PB.34179.9(Vapa~FSM)	-0.00593335	0.044947	0.0740519	0.0335527	-0.00144791
PB.68853.2(Btbd10~FSM)	0.0395886	0.0105809	0.0189868	-0.0395151	-0.0305807
PB.47017.22(Ndufc1~FSM)	-0.0318972	0.0353867	-0.0392694	-0.0262604	0.00949444
PB.41353.141(Rab14~FSM)	0.0230466	-0.0176343	-0.000327086	0.019106	0.0872574
PB.67509.127(Selenos~FSM)	-0.0127017	-0.0833478	0.0456265	-0.011253	0.00589969
PB.56420.49(Slbp~ISM)	0.0399553	-0.00242907	-0.016018	0.0246352	-0.0322002
PB.64061.14(Dppa3~FSM)	0.0320051	-0.0191371	0.0152283	0.0350279	0.00622291
PB.3567.8(Ube2t~FSM)	0.0307937	-0.0302277	-0.00420288	0.0170872	0.0132025
PB.65077.9(Ube2s~FSM)	0.00215554	0.020361	0.0292531	0.00897689	-0.00365693
PB.26109.1(Laptm4b~FSM)	0.0398628	0.0203021	0.0236348	-0.0550798	-0.0247054
PB.73540.8(Gabarapl2~FSM)	-0.0277901	0.0576094	-0.002018	0.0112283	0.0131991
PB.34844.3(Cript~FSM)	0.00483102	-0.0388692	0.0189418	0.0738286	-0.0119947
PB.76037.2(Cox5a~FSM)	-0.00877512	0.0307692	-0.0487802	0.00312218	0.0220382
PB.73739.5(Mphosph6~ISM)	0.0369627	0.00595374	-0.00113421	0.0201984	-0.0306365
PB.26425.4(Eny2~FSM)	0.0405262	0.00916163	-0.0178064	0.0131178	0.0119236
PB.22726.9(Anxa7~FSM)	0.0388029	0.0172773	0.0286539	-0.0219746	-0.0522714
PB.13134.2(Supt4a~FSM)	-0.0257253	-0.0437142	0.0376294	0.00271496	0.00781788
PB.78709.45(mt-Nd1~FSM)	-0.00294832	-0.0676028	0.0218299	-0.00344429	0.0214898
PB.7669.60(Pdxk~FSM)	-0.0184944	-0.0482232	0.0647083	0.00309209	0.00284931
PB.50924.16(Dnaja1~FSM)	-0.0224928	0.0305348	0.0630625	0.038782	0.0138066
PB.46275.4(Rbis~FSM)	-0.025957	0.0348066	-0.0141411	-0.00996785	0.000571073
PB.23719.141(Hnrnpc~FSM)	0.00450895	-0.00134149	0.0529153	0.0263588	0.0260428
PB.78078.279(Fbxw14~FSM)	0.0441369	0.0151401	0.000820028	-0.00876494	0.0280707
PB.13834.2(Eif1~FSM)	0.0358877	0.00890512	0.0307981	-0.0214155	-0.0200462
PB.78709.936(mt-Cytb~FSM)	0.0131376	-0.0901517	-0.0220428	-0.00130982	0.0118926
PB.69933.1(Taldo1~FSM)	-0.015244	0.041243	0.0608349	-0.0149011	0.00985544
PB.7836.1(Oaz1~NIC)	0.0262121	0.00646636	0.0615506	-0.0527924	-0.00155476
PB.76996.6(Omt2a~FSM)	0.0418013	0.00316522	-0.00320326	-0.010147	0.033719
PB.3147.102(3110009E18Rik~NNC)	0.0400935	0.005828	-0.0129069	0.0160975	0.0154523
PB.12349.12(Ywhae~FSM)	0.0404908	0.0218214	0.0128281	-0.00511865	-0.0238711
PB.49660.2(Eif4e~FSM)	-0.0109642	-0.0757942	0.0624979	0.00111012	0.00304952
PB.71644.1(Sap30~FSM)	0.0392936	0.0132696	0.0175324	-0.0256904	-0.0289807
PB.73682.5(Gcsh~FSM)	-0.0242053	-0.0410413	0.0360309	-0.00502091	0.0169517
PB.66535.94(Pdcd2l~FSM)	0.0298049	0.0115614	0.0292939	-0.0375965	0.0514313
PB.7759.3(Atp5d~FSM)	-0.0282515	0.0596331	0.0185332	0.0206717	0.00318999
PB.18141.2(Tcl1~ISM)	0.0388816	0.00522794	-0.0032416	-0.000802649	-0.0405902
PB.63028.5(Pcbp1~FSM)	0.00369625	0.0123848	-0.0655459	-0.0436213	-0.0192409
PB.65075.1(Rpl28~FSM)	-0.032593	0.0276081	-0.0289485	-0.0250345	0.00162707
PB.59026.382(Oas1d~ISM)	0.0394769	0.00540878	0.00329365	0.00744759	-0.0330298
PB.11876.7(Tmem107~FSM)	0.0403822	0.0181291	0.0104626	-0.0467045	0.0184554
PB.26425.52(Eny2~FSM)	0.0408317	0.00516576	-0.0156075	0.0206089	0.00867577
PB.58793.18(Rplp0~NNC)	-0.0121203	-0.0612846	0.0572821	0.00259434	-0.00417893
PB.60344.11(Fam220a~FSM)	0.0384065	-0.00486331	0.00379011	-0.0179103	0.0173533
PB.43536.3(Serf2~FSM)	0.0252333	0.0135534	0.0215046	-0.0128886	0.01604
PB.33094.1(Lsm2~FSM)	-0.0161416	-0.0337817	0.0273763	0.010601	0.0095846
PB.78709.455(mt-Co1~FSM)	-0.00116446	-0.0511876	-0.0769055	-0.0436869	0.00363796
PB.33117.5(Csnk2b~FSM)	0.036776	-0.00136344	0.0313321	-0.00579025	0.0157141
PB.4349.28(Myocos~FSM)	0.0369108	-0.00297069	-0.0259616	0.0652931	0.00312316
PB.17636.4(Ift43~FSM)	0.044377	0.011364	-0.00133023	-0.00899525	0.0148975
PB.75373.286(Hspa8~ISM)	-0.0180004	0.0321804	-0.0643762	-0.0388584	-0.00664368
PB.10934.23(Timd2~FSM)	-0.0197939	0.00370866	0.0611147	0.0253755	0.016916
PB.53179.1(Ctps~FSM)	0.0190576	0.009466	0.0529113	0.0168438	-0.0203301
PB.38094.2(Polr2g~FSM)	0.0277176	0.0243101	-0.027574	0.0736062	0.01861
PB.36361.3(Cdo1~FSM)	0.0359044	-0.00190914	-0.0174342	0.0554529	-0.0571216
PB.16833.46(Lrr1~FSM)	0.0218971	-0.0242404	0.0456773	-0.0197093	0.000930363
PB.62833.55(Pcgf1~FSM)	0.0424908	-0.0130521	-0.000321845	0.00422739	0.0496452
PB.58710.2(1500011B03Rik~FSM)	0.0404262	0.0164813	0.00419639	0.00566575	-0.00112856
PB.56519.52(Lrpap1~FSM)	-0.0223797	0.0518394	0.0475275	0.0387056	0.0110097
PB.57286.1(Zar1~FSM)	0.0380841	0.0206717	0.0168443	-0.048811	0.0192985
PB.53869.1(Atpif1~FSM)	-0.0238036	0.0251466	-0.024368	-0.00668346	-0.0111263
PB.62862.1(Dguok~FSM)	0.0339625	0.0275005	0.0282875	-0.0615501	0.00833483
PB.47814.8(Rps3a1~FSM)	-0.0327904	0.0440531	0.018055	0.0144856	0.0146396
PB.4421.4(Mpc2~FSM)	-0.0253874	-0.0399918	0.0326353	-0.0102416	0.0220897
PB.17753.36(Oog1~NNC)	0.039746	0.00163912	-0.00979078	0.0308553	0.00197899
PB.76995.127(Omt2b~FSM)	0.0313351	-0.0181493	-0.0126155	0.00848408	-0.0730181
PB.40795.4(Rpl7a~FSM)	-0.0284978	0.0656815	0.00535403	0.0170471	0.00338849
PB.47532.5(Nmd3~FSM)	0.00999708	-0.0161031	0.0650896	-0.0229441	0.0393965
PB.71645.2(Hmgb2~FSM)	-0.0261385	0.00306113	0.0442695	0.019022	0.00891452
PB.18141.3(Tcl1~FSM)	0.0444228	0.0133525	0.00976099	-0.0096764	-0.0338049
PB.29368.43(Iglc2~FSM)	0.0415334	0.0035999	-0.0210024	0.0384218	0.00331875
PB.79346.1(Gm7437~NNC)	0.0394848	0.00828156	0.00980983	-0.0116864	-0.0557755
PB.8833.44(Tbc1d15~FSM)	0.0344242	0.0147429	0.0163868	-0.0125225	-0.0874159
PB.44770.1(Romo1~FSM)	0.0379632	-0.018458	-0.0108328	-0.012378	-0.0208546
PB.81022.1(Taf9b~FSM)	0.0403906	0.0145919	0.00785182	-0.0172327	-0.0203293
PB.71224.23(Tusc3~FSM)	0.0321021	0.0205994	0.0386314	-0.0643228	-0.0108118
PB.11700.1(Ubb~FSM)	-0.0189131	0.0138569	0.0282458	0.0221507	0.00500123
PB.82037.2(Rbbp7~FSM)	0.0432629	0.0198717	0.0216199	-0.0191542	0.00271566
PB.47972.3(Lamtor2~FSM)	0.0291514	0.0259268	-0.0300657	-0.00104554	0.00126634
PB.72832.6(Ciapin1~FSM)	0.0158528	0.0215509	0.0270789	0.0234537	-0.0386436
PB.65071.3(Cox6b2~FSM)	0.0421495	-0.00417874	-0.0155378	0.0123339	0.0266871
PB.76888.2(Bcl2l10~FSM)	0.0442734	0.0128964	0.00476331	-0.00354903	-0.0190361
PB.78709.649(mt-Co3~FSM)	0.00958699	-0.0809867	-0.0340523	-0.00919348	0.0111056
PB.28982.291(Rsl1d1~ISM)	0.0258436	0.00593566	-0.0116497	0.0142399	0.122869
PB.63789.658(H1foo~ISM)	0.0364883	0.0229744	0.0206051	-0.0610367	0.0291813
PB.25692.159(Sub1~FSM)	0.00646771	-0.0417601	-0.0139824	0.0227733	0.00064338
PB.68344.9(Rps3~FSM)	-0.0355136	0.0527726	0.011469	0.00928233	0.00818302
PB.44435.1(Fkbp1a~FSM)	0.00775577	0.0398052	0.0329268	-0.0167806	-0.0382832
PB.18355.20(Hsp90aa1~ISM)	-0.0210924	0.0436873	-0.0709439	-0.0328488	-0.00472738
PB.26520.2(Eif3h~FSM)	-0.0248376	-0.00227219	0.0663218	0.0269378	0.00373
PB.26230.58(Zfp706~FSM)	0.0113154	0.000438282	0.059074	0.0212681	0.000679456
PB.41601.41(Orc4~ISM)	0.0327981	0.0191914	0.0254424	-0.0262153	0.0225389
PB.55349.19(Ssu72~FSM)	0.00692951	0.0196923	0.0532506	0.0238393	0.0138132
PB.29061.61(3110001I22Rik~FSM)	0.03554	-0.00406355	-0.0282351	0.0422136	-0.052619
PB.72530.22(Orc6~FSM)	0.037367	0.0109171	-0.0024885	0.00494669	0.0311023
PB.35918.341(Ube2d2a~FSM)	0.0348462	-0.0165407	0.0154053	-0.00250609	-0.0700226
PB.74253.50(Tomm20~FSM)	-0.0332561	-0.00620159	0.0295294	0.00291194	0.0147027
PB.46274.4(E2f5~FSM)	0.035227	0.0191711	0.0281969	-0.0619439	-0.0548501
PB.40656.4(Tubb4b~FSM)	-0.011153	-0.0408681	0.0511201	0.0200405	-0.0015424
PB.20278.16(Auh~NIC)	0.0420337	0.0100181	-0.00901166	0.0112678	0.0293939
PB.35826.2(Pkd2l2~FSM)	0.0298237	0.00803996	-0.0114262	0.0191195	0.122321
PB.20923.1(Uqcrb~FSM)	-0.0309057	0.0606502	-0.0377153	-0.0108535	0.00444428
PB.23719.138(Hnrnpc~FSM)	-0.00251228	0.00414719	0.0725943	0.046864	0.00414279
PB.26425.6(Eny2~FSM)	0.0424025	0.00389055	-0.0114054	0.024205	-0.00105027
PB.66058.142(Nlrp9c~FSM)	0.0441024	-0.005191	-0.00801211	0.010297	0.00556545
PB.48118.2(Rps27~FSM)	-0.0334451	0.0247513	-0.0425061	-0.0358369	0.00796505
PB.37497.8(Fbxo15~FSM)	-0.0208191	-0.00174929	0.0809093	0.0356839	0.0173912
PB.44012.93(Pcna~FSM)	0.0373269	0.0292499	0.0168119	-0.0127478	0.0126832
PB.38237.142(Oosp1~ISM)	0.036336	-0.00164527	-0.00927921	-0.00317117	-0.0141946
PB.23817.1(Haus4~ISM)	0.0359792	0.00283298	0.0375094	-0.0578618	-0.00744298
PB.67003.3(Rps11~FSM)	-0.0405697	0.0319985	-0.0137876	-0.0156427	0.0110342
PB.31040.41(Cct8~FSM)	-0.010926	0.0348082	0.0642621	0.0406346	0.0106983
PB.52981.13(Rps8~FSM)	-0.0372669	0.0466529	0.0162601	0.0126525	0.00732654
PB.27886.1(Creld2~FSM)	0.0126055	0.0180171	0.037755	0.010175	0.01101
PB.8432.2(Ube2n~FSM)	0.0341799	0.000113116	0.00878136	-0.0147961	-0.00856895
PB.61513.399(Bpgm~ISM)	0.041589	0.00740318	-0.000474331	-0.0169689	-0.0183862
PB.24578.7(Gm15629~FSM)	0.04146	0.0111554	0.00262761	0.00330713	-0.0295765
PB.2391.71(Ncl~FSM)	-0.013965	0.0194994	0.0691354	0.0404773	-0.00984392
PB.12057.1(Psmb6~FSM)	-0.0301113	0.0402777	0.0173992	0.0132067	0.00744964
PB.62825.81(Pole4~FSM)	0.0406286	0.00656044	-0.00342967	0.00860407	0.00110426
PB.63122.3(Rab7~FSM)	0.0355551	-0.000895002	-0.0128073	0.0514295	-0.0541872
PB.17762.114(Gm2042~FSM)	0.0383925	0.00705799	-0.00759582	0.0292294	0.02332
PB.9507.2(Myl6~FSM)	-0.0250381	0.0640345	-0.0246275	-0.00834959	0.00228849
PB.32142.12(Elob~FSM)	-0.035044	-0.00681974	-0.021315	-0.0308593	0.00744842
PB.79476.1(Slc25a5~FSM)	-0.0188484	0.0668783	0.0288458	0.0462191	0.0129993
PB.73818.13(Usp10~NNC)	-0.00374973	-0.0875731	0.0206725	-0.0168886	0.0022944
PB.20769.8(Fbp2~FSM)	-0.0224181	0.0567887	0.0093688	0.021843	0.0101964
PB.26118.10(Rpl30~FSM)	-0.0316195	0.0186328	-0.0207728	-0.0205934	0.0130551
PB.14747.142(H3f3b~FSM)	0.0349375	0.00086207	-0.0167104	0.0595797	0.0398651

## Sheet: isoform switch events
isoform_id	gene_id	condition_1	condition_2	gene_overall_mean	gene_value_1	gene_value_2	gene_stderr_1	gene_stderr_2	gene_log2_fold_change	iso_overall_mean	iso_value_1	iso_value_2	iso_stderr_1	iso_stderr_2	iso_log2_fold_change	IF_overall	IF1	IF2	dIF	isoform_switch_q_value	gene_switch_q_value
PB.2333.35(A530040E14Rik~FSM)	A530040E14Rik	E2	Zygote	39.8197	24.8934	56.4046	7.55168	9.99591	1.17972	11.7689	2.61404	21.9409	0.96017	5.03267	3.06442	0.2392	0.11373	0.378611	0.264881	0.0202835	0.00146678
PB.2333.40(A530040E14Rik~FSM)	A530040E14Rik	E2	Zygote	39.8197	24.8934	56.4046	7.55168	9.99591	1.17972	3.77275	0.67681	7.21267	0.361931	1.46888	3.39455	0.0765	0.02627	0.132311	0.106041	0.0199906	0.00146678
PB.2333.52(A530040E14Rik~FSM)	A530040E14Rik	E2	Zygote	39.8197	24.8934	56.4046	7.55168	9.99591	1.17972	7.61158	9.16557	5.88494	3.74807	1.47343	-0.638321	0.226337	0.33589	0.104611	-0.231279	0.00146678	0.00146678
PB.4798.136(Adss~ISM)	Adss	E2	Zygote	19.3369	15.3922	23.7199	2.29965	2.19937	0.623576	3.17722	0.272321	6.40488	0.272321	1.38839	4.50602	0.13605	0.0277778	0.244322	0.216544	0.000274256	0.000274256
PB.4798.5(Adss~ISM)	Adss	E2	Zygote	19.3369	15.3922	23.7199	2.29965	2.19937	0.623576	0.815125	1.54874	0	0.490867	0	-7.28423	0.0556889	0.111378	0	-0.111378	0.0291742	0.000274256
PB.6392.73(Amd1~FSM)	Amd1	E2	Zygote	11.8717	9.3069	14.7216	2.32013	1.22976	0.660991	1.40419	0	2.96439	0	0.508977	8.21645	0.102611	0	0.205222	0.205222	0.00100989	0.00100989
PB.68971.121(Arl6ip1~FSM)	Arl6ip1	E2	Zygote	20.0167	11.8615	29.078	3.06789	4.89139	1.29292	9.45673	0.681857	19.2066	0.308202	3.91749	4.79573	0.326189	0.06166	0.620111	0.558451	9.07e-12	9.07e-12
PB.68971.60(Arl6ip1~FSM)	Arl6ip1	E2	Zygote	20.0167	11.8615	29.078	3.06789	4.89139	1.29292	8.19567	8.13437	8.26378	2.87834	1.42985	0.0227432	0.4833	0.63098	0.319211	-0.311769	0.0146869	9.07e-12
PB.27422.39(Atf4~FSM)	Atf4	E2	Zygote	14.1134	13.135	15.2006	1.912	2.54308	0.210568	5.09758	7.23881	2.71844	1.78111	0.565512	-1.40967	0.366605	0.5166	0.199944	-0.316656	0.0178863	0.00251103
PB.27422.5(Atf4~FSM)	Atf4	E2	Zygote	14.1134	13.135	15.2006	1.912	2.54308	0.210568	6.01387	2.86398	9.51374	0.504417	1.84437	1.72848	0.425368	0.25889	0.610344	0.351454	0.00251103	0.00251103
PB.17246.56(Atp6v1d~ISM)	Atp6v1d	E2	Zygote	6.22103	4.9031	7.6854	1.14016	1.42051	0.647362	1.76823	0	3.73293	0	1.33258	8.54802	0.212806	0	0.401967	0.401967	0.000781058	0.000781058
PB.63982.52(Atp6v1e1~ISM)	Atp6v1e1	E2	Zygote	7.89133	6.65271	9.26757	0.886554	2.2152	0.477639	1.89358	0	3.99757	0	1.69183	8.64658	0.160632	0	0.339111	0.339111	0.000436111	0.000436111
PB.60393.87(Baiap2l1~ISM)	Baiap2l1	E2	Zygote	16.0387	10.3176	22.3955	2.21378	1.60152	1.11735	1.62875	0.13616	3.28719	0.13616	0.71149	4.49561	0.0824684	0.02	0.151878	0.131878	0.00985731	0.00985731
PB.10577.3(Bod1~FSM)	Bod1	E2	Zygote	25.5446	18.3825	33.5025	2.13595	3.67103	0.86558	10.7538	4.58321	17.61	0.820359	2.86473	1.93963	0.373789	0.25169	0.509456	0.257766	0.00246909	0.00246909
PB.10577.6(Bod1~ISM)	Bod1	E2	Zygote	25.5446	18.3825	33.5025	2.13595	3.67103	0.86558	9.76914	9.58145	9.97768	1.62253	1.17682	0.0584006	0.416542	0.5164	0.305589	-0.210811	0.026977	0.00246909
PB.17961.11(Calm1~FSM)	Calm1	E2	Zygote	122.053	75.7411	173.51	7.13631	32.4998	1.19577	50.2661	48.9492	51.7294	6.5035	7.06037	0.0796844	0.504421	0.64949	0.343233	-0.306257	0.00488025	3.78e-05
PB.17961.12(Calm1~NIC)	Calm1	E2	Zygote	122.053	75.7411	173.51	7.13631	32.4998	1.19577	27.9919	6.16264	52.2466	1.14262	9.96287	3.08165	0.2067	0.07944	0.3481	0.26866	0.000186503	3.78e-05
PB.17961.13(Calm1~FSM)	Calm1	E2	Zygote	122.053	75.7411	173.51	7.13631	32.4998	1.19577	2.23204	3.55821	0.758522	0.786753	0.396396	-2.21504	0.0263	0.04653	0.00382222	-0.0427078	3.78e-05	3.78e-05
PB.17961.26(Calm1~FSM)	Calm1	E2	Zygote	122.053	75.7411	173.51	7.13631	32.4998	1.19577	1.06746	1.61413	0.460065	0.43152	0.319636	-1.78873	0.0111421	0.0191	0.0023	-0.0168	0.0401446	3.78e-05
PB.34865.24(Calm2~FSM)	Calm2	E2	Zygote	4.17681	3.11574	5.35578	0.744915	1.30404	0.779588	1.71627	0	3.62324	0	0.978449	8.50511	0.363681	0	0.727363	0.727363	6.54e-05	6.54e-05
PB.43124.4(Ccdc34~ISM)	Ccdc34	E2	Zygote	19.6863	6.71834	34.0951	1.15502	2.99401	2.34167	3.29166	0.13616	6.79776	0.13616	1.1362	5.54156	0.103411	0.0158778	0.190944	0.175067	0.0039565	0.0039565
PB.51716.21(Cdc26~FSM)	Cdc26	E2	Zygote	10.387	2.96489	18.6338	0.929378	3.38128	2.64778	1.16731	1.95181	0.29565	0.65794	0.122322	-2.68224	0.341975	0.75	0.0246222	-0.725378	1.28e-08	1.28e-08
PB.51716.5(Cdc26~FSM)	Cdc26	E2	Zygote	10.387	2.96489	18.6338	0.929378	3.38128	2.64778	8.7834	1.01308	17.4171	0.4814	3.27858	4.09035	0.629794	0.25	0.925189	0.675189	2.98e-08	1.28e-08
PB.33401.1(Cenpq~FSM)	Cenpq	E2	Zygote	4.2443	3.54701	5.01907	0.719	1.42852	0.499629	2.42113	3.14149	1.62072	0.625607	0.789731	-0.950521	0.583481	0.90625	0.260713	-0.645537	0.00940776	0.00940776
PB.54952.94(Cenps~FSM)	Cenps	E2	Zygote	37.0855	38.5937	35.4098	3.58191	4.12075	-0.124181	2.9317	0.270086	5.88905	0.180065	1.49999	4.39654	0.0752368	0.00589	0.152289	0.146399	8.99e-10	8.99e-10
PB.37126.8(Cfap53~FSM)	Cfap53	E2	Zygote	6.37474	7.07777	5.59359	1.1348	0.919053	-0.33898	1.25953	0.267852	2.3614	0.267852	0.474452	3.09335	0.235189	0.02857	0.464767	0.436197	0.000297219	0.000297219
PB.1497.1(Clk1~FSM)	Clk1	E2	Zygote	23.8268	5.92263	43.7203	1.24347	7.09349	2.88189	8.21678	0.68683	16.5834	0.419626	3.20012	4.57366	0.225006	0.0797667	0.370244	0.290478	0.00244093	0.00244093
PB.53494.1(Clspn~ISM)	Clspn	E2	Zygote	6.18179	3.32593	9.35497	0.853311	1.38658	1.48919	2.70933	0.127925	5.57755	0.127925	1.18165	5.34026	0.322094	0.03125	0.580622	0.549372	0.000371492	0.000371492
PB.64990.5(Cnot3~ISM)	Cnot3	E2	Zygote	17.985	18.3117	17.622	1.4647	1.29732	-0.0553627	1.21308	0	2.56094	0	0.765366	8.00615	0.0745421	0	0.157367	0.157367	0.000142917	0.000142917
PB.33767.125(Dazl~FSM)	Dazl	E2	Zygote	47.4928	30.3017	66.5941	4.29433	11.9134	1.13574	16.9503	2.56637	32.9324	1.11357	9.12949	3.67653	0.269816	0.07543	0.4858	0.41037	0.00493737	0.00493737
PB.3181.5(Ddx18~FSM)	Ddx18	E2	Zygote	15.6382	3.56541	29.0523	0.739995	5.95468	3.02297	0.869862	1.20081	0.502143	0.420016	0.135518	-1.24135	0.175806	0.333333	0.0182778	-0.315056	0.00612355	8.73e-14
PB.3181.57(Ddx18~ISM)	Ddx18	E2	Zygote	15.6382	3.56541	29.0523	0.739995	5.95468	3.02297	13.1176	0.699409	26.9156	0.376806	5.58036	5.24621	0.5644	0.2037	0.9251	0.7214	8.73e-14	8.73e-14
PB.18087.32(Ddx24~FSM)	Ddx24	E2	Zygote	5.68314	2.39473	9.33694	0.741952	1.91564	1.95862	4.029	0.282665	8.1916	0.1885	1.807	4.80858	0.520029	0.125	0.871167	0.746167	3.18e-06	3.18e-06
PB.50924.32(Dnaja1~ISM)	Dnaja1	E2	Zygote	15.454	11.5008	19.8466	2.26228	2.49935	0.786636	3.23459	0	6.82858	0	1.49365	9.41755	0.155978	0	0.311956	0.311956	1.28e-08	1.28e-08
PB.56153.20(Dnajb6~ISM)	Dnajb6	E2	Zygote	23.0648	17.4938	29.2549	2.54354	3.99559	0.741506	2.53421	0	5.34999	0	1.35188	9.06609	0.0793316	0	0.167478	0.167478	2.48e-07	2.48e-07
PB.56153.29(Dnajb6~FSM)	Dnajb6	E2	Zygote	23.0648	17.4938	29.2549	2.54354	3.99559	0.741506	1.91404	2.98019	0.729421	0.594371	0.211391	-2.01577	0.0888842	0.15057	0.0203444	-0.130226	0.00176482	2.48e-07
PB.56153.4(Dnajb6~FSM)	Dnajb6	E2	Zygote	23.0648	17.4938	29.2549	2.54354	3.99559	0.741506	4.3055	1.48103	7.4438	0.489415	0.869461	2.32167	0.165195	0.07393	0.2666	0.19267	0.00761715	2.48e-07
PB.74767.102(Dnmt1~NIC)	Dnmt1	E2	Zygote	15.9126	4.09421	29.0441	0.866281	5.30648	2.82356	0.582777	0.815844	0.323814	0.298892	0.323814	-1.30683	0.0977056	0.183333	0.0120778	-0.171256	0.0340031	0.000677278
PB.74767.154(Dnmt1~NIC)	Dnmt1	E2	Zygote	15.9126	4.09421	29.0441	0.866281	5.30648	2.82356	7.6867	0.280583	15.9157	0.187157	4.13402	5.77626	0.289006	0.0592556	0.518756	0.4595	0.000677278	0.000677278
PB.44682.255(Eif2s2~FSM)	Eif2s2	E2	Zygote	99.7185	59.6351	144.256	7.78672	20.0708	1.27425	13.2376	15.8324	10.3545	2.33232	1.57374	-0.612142	0.175495	0.26719	0.0736111	-0.193579	2.1e-14	3.14e-16
PB.44682.293(Eif2s2~ISM)	Eif2s2	E2	Zygote	99.7185	59.6351	144.256	7.78672	20.0708	1.27425	21.9466	1.11973	45.0876	0.570335	8.9303	5.319	0.1488	0.01712	0.295111	0.277991	6e-14	3.14e-16
PB.44682.304(Eif2s2~FSM)	Eif2s2	E2	Zygote	99.7185	59.6351	144.256	7.78672	20.0708	1.27425	16.2322	0.825837	33.3504	0.465409	7.33114	5.31877	0.107058	0.01318	0.211367	0.198187	3.14e-16	3.14e-16
PB.44682.309(Eif2s2~FSM)	Eif2s2	E2	Zygote	99.7185	59.6351	144.256	7.78672	20.0708	1.27425	3.41975	0.552752	6.60531	0.22581	1.59218	3.55524	0.0237263	0.00866	0.0404667	0.0318067	0.0215578	3.14e-16
PB.44682.41(Eif2s2~FSM)	Eif2s2	E2	Zygote	99.7185	59.6351	144.256	7.78672	20.0708	1.27425	34.7379	31.3801	38.4688	4.41554	4.04785	0.293754	0.4211	0.53113	0.298844	-0.232286	0.000492072	3.14e-16
PB.43572.4(Eif3j1~ISM)	Eif3j1	E2	Zygote	9.92778	7.06132	13.1127	0.846992	1.81369	0.892017	2.32871	0.13616	4.76488	0.13616	1.32688	5.02984	0.157795	0.02	0.3109	0.2909	2.13e-05	2.13e-05
PB.958.10(Eif5b~ISM)	Eif5b	E2	Zygote	37.538	9.95077	68.1905	1.65949	7.93799	2.77545	11.418	0.13616	23.9533	0.13616	4.65722	7.35713	0.161816	0.00833	0.332356	0.324026	4.08e-11	4.08e-11
PB.958.13(Eif5b~ISM)	Eif5b	E2	Zygote	37.538	9.95077	68.1905	1.65949	7.93799	2.77545	7.70979	0.816761	15.3687	0.416083	2.47469	4.21732	0.142305	0.07833	0.213389	0.135059	0.0291742	4.08e-11
PB.958.8(Eif5b~ISM)	Eif5b	E2	Zygote	37.538	9.95077	68.1905	1.65949	7.93799	2.77545	2.88219	0	6.08462	0	1.27013	9.25139	0.0428579	0	0.0904778	0.0904778	0.02937	4.08e-11
PB.24313.131(Esco2~ISM)	Esco2	E2	Zygote	25.2745	16.8631	34.6204	2.30827	4.46561	1.03731	2.78813	0.272321	5.58347	0.272321	1.18039	4.30834	0.0890579	0.01538	0.170922	0.155542	0.0014078	0.0014078
PB.10170.29(Etaa1~ISM)	Etaa1	E2	Zygote	5.18363	4.35184	6.10784	0.853436	1.34848	0.488087	1.27711	0.140871	2.5396	0.140871	0.691796	4.07889	0.208353	0.01429	0.423978	0.409688	0.00342797	0.00342797
PB.55435.3(Fam133b~ISM)	Fam133b	E2	Zygote	12.8724	8.71689	17.4896	1.29238	3.07624	1.00378	2.71558	0.272321	5.43031	0.272321	1.45222	4.26828	0.137574	0.01538	0.273344	0.257964	0.0001617	0.0001617
PB.55435.4(Fam133b~ISM)	Fam133b	E2	Zygote	12.8724	8.71689	17.4896	1.29238	3.07624	1.00378	1.81165	0.144423	3.66413	0.144423	1.02898	4.57244	0.102626	0.025	0.188878	0.163878	0.00213442	0.0001617
PB.55435.7(Fam133b~ISM)	Fam133b	E2	Zygote	12.8724	8.71689	17.4896	1.29238	3.07624	1.00378	0.926232	0	1.95538	0	0.583696	7.61866	0.0516526	0	0.109044	0.109044	0.0250964	0.0001617
PB.13701.19(Fbxl20~FSM)	Fbxl20	E2	Zygote	8.14524	7.31943	9.0628	1.13004	1.68143	0.307847	1.10179	0.128485	2.18324	0.128485	0.814882	3.98526	0.0910474	0.01	0.1811	0.1711	0.00865405	0.00865405
PB.23452.86(Fermt2~ISM)	Fermt2	E2	Zygote	9.22341	7.29999	11.3605	0.919129	1.49571	0.637359	3.16408	0.274403	6.37483	0.182942	1.51217	4.48864	0.269521	0.04583	0.518067	0.472237	1.27e-06	1.27e-06
PB.13093.21(Gdpd1~FSM)	Gdpd1	E2	Zygote	8.15105	2.9579	13.9212	0.852852	4.38373	2.23081	4.75771	0.138243	9.89045	0.138243	3.62437	6.06146	0.339724	0.0625	0.586144	0.523644	0.000380627	0.000380627
PB.21216.14(Glrx~FSM)	Glrx	E2	Zygote	24.4271	11.2139	39.1084	1.90783	5.96663	1.80127	0.892035	1.42516	0.299669	0.382419	0.209128	-2.21242	0.0765684	0.13947	0.00667778	-0.132792	0.000906716	0.000906716
PB.21216.2(Glrx~FSM)	Glrx	E2	Zygote	24.4271	11.2139	39.1084	1.90783	5.96663	1.80127	19.2233	6.36606	33.5091	1.51964	4.88677	2.39424	0.701321	0.54678	0.873033	0.326253	0.0147947	0.000906716
PB.21216.7(Glrx~FSM)	Glrx	E2	Zygote	24.4271	11.2139	39.1084	1.90783	5.96663	1.80127	3.01337	3.29419	2.70135	0.832747	0.878612	-0.285284	0.180058	0.28873	0.0593111	-0.229419	0.0056655	0.000906716
PB.16804.2(Gm47432~ISM)	Gm47432	E2	Zygote	14.6413	19.5289	9.21056	3.75634	2.14084	-1.08342	1.26198	0.274403	2.35928	0.182942	0.639051	3.05844	0.155133	0.0166222	0.293644	0.277022	7.12e-05	7.12e-05
PB.23098.130(Gnl3~ISM)	Gnl3	E2	Zygote	4.09256	3.3762	4.88852	0.826157	0.608722	0.532679	1.52646	0	3.22252	0	0.631516	8.33652	0.307422	0	0.614844	0.614844	4.87e-06	4.87e-06
PB.23098.3(Gnl3~FSM)	Gnl3	E2	Zygote	4.09256	3.3762	4.88852	0.826157	0.608722	0.532679	1.7129	2.25238	1.11349	0.636749	0.306359	-1.00985	0.414383	0.5926	0.236167	-0.356433	0.0235412	4.87e-06
PB.60670.94(Hmgb1~FSM)	Hmgb1	E2	Zygote	12.7958	5.32543	21.0961	1.4815	3.42004	1.98398	3.90434	0.127925	8.10037	0.127925	2.11608	5.87781	0.181276	0.0113625	0.332311	0.320949	0.000576677	0.000576677
PB.71645.2(Hmgb2~FSM)	Hmgb2	E2	Zygote	28.1326	7.93488	50.5745	1.7355	11.528	2.6706	6.67757	4.22412	9.40361	0.909853	1.69115	1.15269	0.400468	0.54371	0.241311	-0.302399	0.0023761	1.99e-06
PB.71645.6(Hmgb2~ISM)	Hmgb2	E2	Zygote	28.1326	7.93488	50.5745	1.7355	11.528	2.6706	10.66	0.410957	22.0479	0.209316	5.96439	5.71148	0.218584	0.05242	0.403211	0.350791	1.99e-06	1.99e-06
PB.18355.160(Hsp90aa1~ISM)	Hsp90aa1	E2	Zygote	162.498	40.8407	297.674	5.56105	53.0469	2.86535	0.670891	0.972363	0.335922	0.467831	0.144796	-1.50581	0.0105211	0.01859	0.00155556	-0.0170344	0.00761715	1.02e-14
PB.18355.18(Hsp90aa1~ISM)	Hsp90aa1	E2	Zygote	162.498	40.8407	297.674	5.56105	53.0469	2.86535	1.8547	2.21698	1.45216	0.755268	0.518411	-0.606981	0.0280842	0.04842	0.00548889	-0.0429311	0.0033486	1.02e-14
PB.18355.19(Hsp90aa1~FSM)	Hsp90aa1	E2	Zygote	162.498	40.8407	297.674	5.56105	53.0469	2.86535	6.83359	6.62099	7.06981	1.43106	1.18143	0.0944855	0.111268	0.1825	0.0321222	-0.150378	6.45e-05	1.02e-14
PB.18355.20(Hsp90aa1~ISM)	Hsp90aa1	E2	Zygote	162.498	40.8407	297.674	5.56105	53.0469	2.86535	5.72335	7.18729	4.09675	1.39512	1.11083	-0.809455	0.0999158	0.17692	0.0143556	-0.162564	6.86e-14	1.02e-14
PB.18355.21(Hsp90aa1~ISM)	Hsp90aa1	E2	Zygote	162.498	40.8407	297.674	5.56105	53.0469	2.86535	4.29355	5.71495	2.71422	1.19665	0.659071	-1.07142	0.0766158	0.13694	0.00958889	-0.127351	1.02e-14	1.02e-14
PB.18355.213(Hsp90aa1~ISM)	Hsp90aa1	E2	Zygote	162.498	40.8407	297.674	5.56105	53.0469	2.86535	9.56133	0.13616	20.0337	0.13616	6.09211	7.09945	0.0284421	0.00217	0.0576333	0.0554633	2.85e-06	1.02e-14
PB.18355.22(Hsp90aa1~ISM)	Hsp90aa1	E2	Zygote	162.498	40.8407	297.674	5.56105	53.0469	2.86535	1.38288	1.70273	1.02749	0.73239	0.370796	-0.723201	0.0227368	0.03868	0.00502222	-0.0336578	0.0488734	1.02e-14
PB.18355.238(Hsp90aa1~ISM)	Hsp90aa1	E2	Zygote	162.498	40.8407	297.674	5.56105	53.0469	2.86535	39.8976	2.1928	81.7918	1.19394	16.7463	5.21472	0.144847	0.03808	0.263478	0.225398	8.34e-07	1.02e-14
PB.18355.24(Hsp90aa1~ISM)	Hsp90aa1	E2	Zygote	162.498	40.8407	297.674	5.56105	53.0469	2.86535	2.68957	3.27636	2.03758	0.825944	0.884328	-0.682574	0.0500579	0.0863	0.00978889	-0.0765111	0.000174714	1.02e-14
PB.18355.252(Hsp90aa1~ISM)	Hsp90aa1	E2	Zygote	162.498	40.8407	297.674	5.56105	53.0469	2.86535	67.7271	2.62601	140.062	1.14934	26.1076	5.73166	0.249889	0.05012	0.471856	0.421736	1.64e-12	1.02e-14
PB.18355.26(Hsp90aa1~ISM)	Hsp90aa1	E2	Zygote	162.498	40.8407	297.674	5.56105	53.0469	2.86535	1.46197	1.50484	1.41433	0.517856	0.399199	-0.0888776	0.0205105	0.03371	0.00584444	-0.0278656	0.0454805	1.02e-14
PB.33516.490(Hsp90ab1~ISM)	Hsp90ab1	E2	Zygote	54.0225	45.1991	63.8262	2.445	4.26977	0.497764	4.61593	0.820341	8.83326	0.364525	1.26957	3.4128	0.0794421	0.01858	0.147067	0.128487	7.35e-06	7.35e-06
PB.38951.27(Ifit1bl2~ISM)	Ifit1bl2	E2	Zygote	4.02295	5.56449	2.31014	1.26081	0.671355	-1.26463	0.596615	0	1.25952	0	0.509799	6.98814	0.247059	0	0.525	0.525	0.00251103	0.00251103
PB.36022.6(Ik~ISM)	Ik	E2	Zygote	6.54722	4.04698	9.32526	1.25024	1.49068	1.20228	2.34391	0.270086	4.64817	0.180065	1.04252	4.05582	0.293406	0.0763875	0.486311	0.409924	0.00308586	0.00308586
PB.7407.6(Ipmk~FSM)	Ipmk	E2	Zygote	12.7881	11.8988	13.7762	1.2978	1.16744	0.211198	1.29557	0.128485	2.59232	0.128485	0.616299	4.232	0.106511	0.0125	0.210967	0.198467	0.000576963	0.000576963
PB.64758.1(Itpr2~ISM)	Itpr2	E2	Zygote	48.7615	6.7515	95.4393	0.841563	16.8644	3.81932	1.34484	1.38063	1.30507	0.621725	0.373456	-0.0805969	0.0962105	0.17143	0.0126333	-0.158797	0.00222781	0.00222781
PB.52401.56(Jak1~ISM)	Jak1	E2	Zygote	6.73012	7.05611	6.3679	1.35962	0.780274	-0.147834	1.03568	0	2.18644	0	0.48283	7.77903	0.166806	0	0.333611	0.333611	0.00113286	0.00113286
PB.23556.53(Ktn1~ISM)	Ktn1	E2	Zygote	16.0125	6.52291	26.5564	0.95311	2.3559	2.02381	1.99535	0	4.21241	0	1.09435	8.72192	0.0683263	0	0.144244	0.144244	0.00439066	0.00439066
PB.49355.57(Larp7~ISM)	Larp7	E2	Zygote	11.5176	4.13609	19.7193	0.944683	2.69759	2.25052	7.97385	0.947066	15.7814	0.40879	2.44639	4.04438	0.444105	0.13523	0.7873	0.65207	3.36e-07	3.36e-07
PB.24989.40(Lmo7~NIC)	Lmo7	E2	Zygote	21.9909	19.603	24.6441	2.04824	1.78831	0.330014	1.22654	0	2.58936	0	0.567822	8.02201	0.0483316	0	0.102033	0.102033	0.000164562	0.000164562
PB.24989.41(Lmo7~NIC)	Lmo7	E2	Zygote	21.9909	19.603	24.6441	2.04824	1.78831	0.330014	1.15363	0	2.43544	0	0.657247	7.93395	0.0457526	0	0.0965889	0.0965889	0.00143753	0.000164562
PB.55820.1(Lrrc17~NIC)	Lrrc17	E2	Zygote	27.3667	7.46762	49.4769	0.911772	9.06093	2.7264	7.17641	4.25746	10.4197	0.758306	1.14375	1.28924	0.421663	0.57643	0.2497	-0.32673	0.00195279	0.00195279
PB.78179.16(Lrrfip2~ISM)	Lrrfip2	E2	Zygote	3.30606	2.91515	3.7404	0.753409	0.843769	0.358537	1.43128	0	3.02159	0	0.850057	8.24393	0.343828	0	0.687656	0.687656	8.65e-06	8.65e-06
PB.56628.34(Lyar~ISM)	Lyar	E2	Zygote	10.2098	2.4766	18.8023	0.678542	3.01899	2.91943	5.99759	0.548435	12.0522	0.300118	2.16454	4.43296	0.433875	0.190471	0.623189	0.432717	0.00369965	0.00369965
PB.43246.137(Meis2~FSM)	Meis2	E2	Zygote	29.0979	19.6163	39.633	1.72432	6.79316	1.01427	1.43535	2.41889	0.342519	0.640765	0.231268	-2.78453	0.0715368	0.12801	0.00878889	-0.119221	0.00726124	0.00726124
PB.43246.98(Meis2~FSM)	Meis2	E2	Zygote	29.0979	19.6163	39.633	1.72432	6.79316	1.01427	4.93049	1.49036	8.75287	0.655485	1.88082	2.5461	0.135058	0.06304	0.215078	0.152038	0.0130846	0.00726124
PB.67447.71(Mphosph10~FSM)	Mphosph10	E2	Zygote	21.0897	10.9301	32.3781	2.17566	4.67861	1.56584	9.99073	0.272321	20.789	0.272321	4.35549	6.20303	0.302867	0.0246889	0.581044	0.556356	1.28e-08	1.28e-08
PB.23968.13(Mphosph8~ISM)	Mphosph8	E2	Zygote	38.0333	10.4663	68.6634	1.19406	9.92171	2.71262	20.6619	0.960611	42.5522	0.577598	7.96143	5.45454	0.317547	0.07099	0.5915	0.52051	5.99e-07	5.99e-07
PB.23968.2(Mphosph8~ISM)	Mphosph8	E2	Zygote	38.0333	10.4663	68.6634	1.19406	9.92171	2.71262	5.01012	0.164679	10.3939	0.164679	1.89506	5.89628	0.0819632	0.025	0.145256	0.120256	0.00637976	5.99e-07
PB.23968.56(Mphosph8~ISM)	Mphosph8	E2	Zygote	38.0333	10.4663	68.6634	1.19406	9.92171	2.71262	2.21685	2.68048	1.70171	0.727992	0.495844	-0.652424	0.144889	0.24046	0.0387	-0.20176	0.00439066	5.99e-07
PB.23968.89(Mphosph8~ISM)	Mphosph8	E2	Zygote	38.0333	10.4663	68.6634	1.19406	9.92171	2.71262	0.414252	0.692236	0.10538	0.230896	0.10538	-2.60556	0.0320421	0.05949	0.00154444	-0.0579456	0.0069308	5.99e-07
PB.52920.188(Nasp~ISM)	Nasp	E2	Zygote	30.2766	20.5905	41.0388	2.04147	6.29227	0.994662	3.59862	0.144423	7.43661	0.144423	1.40653	5.59162	0.0832842	0.00556	0.169644	0.164084	8.7e-09	3.14e-16
PB.52920.193(Nasp~FSM)	Nasp	E2	Zygote	30.2766	20.5905	41.0388	2.04147	6.29227	0.994662	8.37834	0.406247	17.2362	0.28981	3.67727	5.3727	0.190889	0.01667	0.384467	0.367797	3.14e-16	3.14e-16
PB.52920.83(Nasp~ISM)	Nasp	E2	Zygote	30.2766	20.5905	41.0388	2.04147	6.29227	0.994662	3.80724	5.00947	2.47142	0.962602	0.586502	-1.01637	0.155337	0.24179	0.0592778	-0.182512	0.000931684	3.14e-16
PB.2391.350(Ncl~ISM)	Ncl	E2	Zygote	26.77	7.04778	48.6836	1.01832	9.51265	2.78645	3.00277	0	6.33918	0	1.56701	9.31043	0.0589737	0	0.1245	0.1245	0.014093	0.000556299
PB.2391.363(Ncl~ISM)	Ncl	E2	Zygote	26.77	7.04778	48.6836	1.01832	9.51265	2.78645	2.5025	0	5.28306	0	1.1997	9.04796	0.0475684	0	0.100422	0.100422	0.0403036	0.000556299
PB.2391.369(Ncl~ISM)	Ncl	E2	Zygote	26.77	7.04778	48.6836	1.01832	9.51265	2.78645	6.33064	0.280583	13.0529	0.187157	3.85888	5.49038	0.129568	0.0325	0.237422	0.204922	0.00114798	0.000556299
PB.2391.72(Ncl~ISM)	Ncl	E2	Zygote	26.77	7.04778	48.6836	1.01832	9.51265	2.78645	0.619014	1.00228	0.193159	0.331215	0.0969919	-2.31693	0.0750842	0.13679	0.00652222	-0.130268	0.000556299	0.000556299
PB.2652.33(Ndufa10~FSM)	Ndufa10	E2	Zygote	7.15898	5.56984	8.92468	0.803078	1.13755	0.679192	3.25062	0.422612	6.39285	0.422612	1.04873	3.88757	0.354532	0.06	0.681789	0.621789	1.93e-05	1.93e-05
PB.24476.3(Npm2~FSM)	Npm2	E2	Zygote	45.5939	23.58	70.0538	4.17905	11.8316	1.57049	11.2883	10.964	11.6487	2.241	2.1644	0.0873161	0.305637	0.42374	0.174411	-0.249329	0.0033486	2.01e-11
PB.24476.54(Npm2~ISM)	Npm2	E2	Zygote	45.5939	23.58	70.0538	4.17905	11.8316	1.57049	18.2658	1.35937	37.0506	1.21786	6.98892	4.7583	0.261247	0.02721	0.521289	0.494079	2.01e-11	2.01e-11
PB.24476.57(Npm2~NNC)	Npm2	E2	Zygote	45.5939	23.58	70.0538	4.17905	11.8316	1.57049	3.22987	0.266168	6.52286	0.177612	1.31164	4.5641	0.0513263	0.01023	0.0969889	0.0867589	0.00114493	2.01e-11
PB.43383.2(Nusap1~ISM)	Nusap1	E2	Zygote	7.61967	6.59052	8.76317	1.07945	1.88031	0.410518	1.38392	0	2.92161	0	0.765536	8.19555	0.164078	0	0.328156	0.328156	0.000119996	0.000119996
PB.59028.47(Oas1c~ISM)	Oas1c	E2	Zygote	12.0632	8.50907	16.0122	1.97992	2.36463	0.911306	3.89042	0	8.21311	0	1.62907	9.68354	0.245644	0	0.491289	0.491289	5.37e-11	5.37e-11
PB.59028.8(Oas1c~ISM)	Oas1c	E2	Zygote	12.0632	8.50907	16.0122	1.97992	2.36463	0.911306	4.67824	5.49313	3.77281	1.67279	0.8822	-0.540796	0.405383	0.546378	0.264389	-0.281989	0.0311417	5.37e-11
PB.38236.13(Oosp3~FSM)	Oosp3	E2	Zygote	779.193	419.114	1179.28	30.723	92.8579	1.49247	281.687	184.396	389.788	16.1086	33.0761	1.07984	0.387426	0.43813	0.331089	-0.107041	0.000724509	0.000724509
PB.39613.101(Pcgf6~ISM)	Pcgf6	E2	Zygote	24.2677	19.5919	29.463	3.21869	3.091	0.5884	2.2621	0.13616	4.62425	0.13616	1.37358	4.98671	0.0819316	0.00833	0.163711	0.155381	0.0015682	0.0015682
PB.35826.14(Pkd2l2~NIC)	Pkd2l2	E2	Zygote	71.7736	41.8046	105.072	5.2115	19.0251	1.32944	6.61004	9.768	3.10119	1.89271	1.11109	-1.65207	0.131937	0.22582	0.0276222	-0.198198	6.26e-11	1.94e-14
PB.35826.19(Pkd2l2~NIC)	Pkd2l2	E2	Zygote	71.7736	41.8046	105.072	5.2115	19.0251	1.32944	1.86121	2.47547	1.1787	0.791459	0.298745	-1.06414	0.0340368	0.05668	0.00887778	-0.0478022	0.0455386	1.94e-14
PB.35826.2(Pkd2l2~FSM)	Pkd2l2	E2	Zygote	71.7736	41.8046	105.072	5.2115	19.0251	1.32944	18.5433	2.32457	36.564	1.31782	7.87534	3.96959	0.175837	0.04619	0.319889	0.273699	8.2e-08	1.94e-14
PB.35826.216(Pkd2l2~ISM)	Pkd2l2	E2	Zygote	71.7736	41.8046	105.072	5.2115	19.0251	1.32944	1.06455	1.69726	0.361542	0.469238	0.26641	-2.20008	0.0254895	0.04623	0.00244444	-0.0437856	0.0269397	1.94e-14
PB.35826.23(Pkd2l2~NNC)	Pkd2l2	E2	Zygote	71.7736	41.8046	105.072	5.2115	19.0251	1.32944	4.26931	5.81051	2.55686	1.19007	1.1865	-1.18114	0.0891368	0.14943	0.0221444	-0.127286	0.00174391	1.94e-14
PB.35826.3(Pkd2l2~NIC)	Pkd2l2	E2	Zygote	71.7736	41.8046	105.072	5.2115	19.0251	1.32944	2.91203	0.277031	5.8398	0.184721	1.26017	4.34911	0.0306316	0.00668	0.0572444	0.0505644	0.000164478	1.94e-14
PB.35826.36(Pkd2l2~NNC)	Pkd2l2	E2	Zygote	71.7736	41.8046	105.072	5.2115	19.0251	1.32944	1.42333	2.04524	0.73231	0.508094	0.264235	-1.46922	0.0275263	0.0473	0.00555556	-0.0417444	0.0132883	1.94e-14
PB.35826.9(Pkd2l2~NNC)	Pkd2l2	E2	Zygote	71.7736	41.8046	105.072	5.2115	19.0251	1.32944	9.86224	0.934265	19.7822	0.398871	3.91697	4.3896	0.0969263	0.02312	0.178933	0.155813	1.94e-14	1.94e-14
PB.68661.20(Ppfibp2~NNC)	Ppfibp2	E2	Zygote	5.57525	2.73985	8.72569	0.548036	1.7956	1.66757	2.2914	0.139484	4.68241	0.139484	1.2643	4.97226	0.290337	0.1	0.501822	0.401822	0.0015682	0.0015682
PB.68661.56(Ppfibp2~ISM)	Ppfibp2	E2	Zygote	5.57525	2.73985	8.72569	0.548036	1.7956	1.66757	1.35614	1.8908	0.762069	0.491458	0.271257	-1.29981	0.3736	0.62667	0.0924111	-0.534259	0.00213442	0.0015682
PB.74874.13(Rab3d~FSM)	Rab3d	E2	Zygote	9.61204	4.66438	15.1094	1.60614	4.16535	1.69356	6.83211	1.57696	12.6712	0.762495	3.70583	2.99835	0.581482	0.315975	0.817489	0.501514	0.00748368	0.00748368
PB.34198.13(Ralbp1~ISM)	Ralbp1	E2	Zygote	11.3982	3.04512	20.6793	0.766236	4.27625	2.75959	0.913192	1.37898	0.395646	0.419979	0.165634	-1.77573	0.244056	0.462956	0.0251556	-0.4378	2.08e-05	3.08e-06
PB.34198.176(Ralbp1~ISM)	Ralbp1	E2	Zygote	11.3982	3.04512	20.6793	0.766236	4.27625	2.75959	6.52116	0.138243	13.6133	0.138243	3.40477	6.52197	0.313572	0.0370333	0.590111	0.553078	3.08e-06	3.08e-06
PB.75793.210(Rdx~ISM)	Rdx	E2	Zygote	77.2018	3.04187	159.602	0.696864	22.8195	5.70873	0.448711	0.261851	0.656334	0.174625	0.202468	1.29343	0.04115	0.0777778	0.00452222	-0.0732556	0.00637029	0.000551641
PB.75793.5(Rdx~ISM)	Rdx	E2	Zygote	77.2018	3.04187	159.602	0.696864	22.8195	5.70873	36.8969	0.674685	77.1438	0.412676	12.7187	6.81615	0.310989	0.15	0.471978	0.321978	0.02937	0.000551641
PB.75793.6(Rdx~ISM)	Rdx	E2	Zygote	77.2018	3.04187	159.602	0.696864	22.8195	5.70873	23.067	0	48.6971	0	7.39672	12.2499	0.152589	0	0.305178	0.305178	0.000551641	0.000551641
PB.75796.1(Rdx~NNC)	Rdx	E2	Zygote	77.2018	3.04187	159.602	0.696864	22.8195	5.70873	0.505093	0.867434	0.102491	0.492549	0.102491	-2.96348	0.152983	0.305556	0.000411111	-0.305144	0.029955	0.000551641
PB.5471.59(Rgs17~FSM)	Rgs17	E2	Zygote	13.2489	5.31292	22.0666	0.946356	2.63959	2.05223	4.47193	0.275645	9.13448	0.18378	1.46101	5.00061	0.228422	0.0555556	0.401289	0.345733	7.04e-05	7.04e-05
PB.52981.13(Rps8~FSM)	Rps8	E2	Zygote	12.4744	9.28034	16.0233	1.32468	2.91447	0.787264	8.27085	7.86242	8.72467	1.08736	1.26045	0.149946	0.724537	0.86475	0.568744	-0.296006	0.00979497	6.54e-05
PB.52981.59(Rps8~ISM)	Rps8	E2	Zygote	12.4744	9.28034	16.0233	1.32468	2.91447	0.787264	3.2003	0.554758	6.13979	0.226508	1.66417	3.44483	0.196989	0.0581	0.351311	0.293211	6.54e-05	6.54e-05
PB.45588.1(Rtf2~ISM)	Rtf2	E2	Zygote	6.4921	5.02273	8.12473	1.2528	0.78492	0.692752	1.16778	0	2.46531	0	0.745654	7.95147	0.136706	0	0.273411	0.273411	0.00980235	0.00980235
PB.9249.17(Rxylt1~FSM)	Rxylt1	E2	Zygote	17.0805	5.50862	29.9382	1.13121	4.66302	2.44009	9.29778	0.925155	18.6007	0.439647	3.6044	4.31478	0.363511	0.132944	0.594078	0.461133	0.000267507	0.000267507
PB.9552.29(Sarnp~NNC)	Sarnp	E2	Zygote	33.5775	18.5719	50.2504	2.22505	2.71834	1.43553	2.64991	3.98455	1.16698	0.609648	0.589794	-1.76295	0.138953	0.24132	0.0252111	-0.216109	0.00024746	2.67e-08
PB.9552.32(Sarnp~NNC)	Sarnp	E2	Zygote	33.5775	18.5719	50.2504	2.22505	2.71834	1.43553	0.896983	1.51749	0.207526	0.417549	0.142602	-2.8119	0.0515474	0.0936	0.00482222	-0.0887778	0.0113173	2.67e-08
PB.9552.80(Sarnp~FSM)	Sarnp	E2	Zygote	33.5775	18.5719	50.2504	2.22505	2.71834	1.43553	20.0154	5.13773	36.5461	1.31097	3.36809	2.8281	0.479837	0.26466	0.718922	0.454262	2.67e-08	2.67e-08
PB.67911.10(Sec11a~FSM)	Sec11a	E2	Zygote	76.8942	41.9051	115.771	5.20679	9.73783	1.46586	11.4945	2.44245	21.5523	0.794829	1.51241	3.13621	0.119463	0.0508	0.195756	0.144956	7.82e-05	7.82e-05
PB.67911.58(Sec11a~FSM)	Sec11a	E2	Zygote	76.8942	41.9051	115.771	5.20679	9.73783	1.46586	21.3699	17.2416	25.9568	3.2316	4.40873	0.58994	0.309721	0.39728	0.212433	-0.184847	0.00451344	7.82e-05
PB.67911.59(Sec11a~FSM)	Sec11a	E2	Zygote	76.8942	41.9051	115.771	5.20679	9.73783	1.46586	17.6168	4.72194	31.9445	0.616257	2.91633	2.75552	0.198889	0.12901	0.276533	0.147523	0.000123293	7.82e-05
PB.39642.1(Sfr1~ISM)	Sfr1	E2	Zygote	59.8952	26.7686	96.7026	4.47	20.8312	1.85262	4.76359	0.127925	9.91433	0.127925	1.82781	6.16901	0.0537789	0.00303	0.110167	0.107137	6.06e-07	4.31e-15
PB.39642.112(Sfr1~NIC)	Sfr1	E2	Zygote	59.8952	26.7686	96.7026	4.47	20.8312	1.85262	6.19859	0.270086	12.7858	0.180065	2.94754	5.51366	0.0665526	0.00627	0.133533	0.127263	8.46e-08	4.31e-15
PB.39642.117(Sfr1~ISM)	Sfr1	E2	Zygote	59.8952	26.7686	96.7026	4.47	20.8312	1.85262	2.75788	3.50364	1.92927	1.1847	0.392859	-0.857452	0.0798474	0.12773	0.0266444	-0.101086	0.0320371	4.31e-15
PB.39642.2(Sfr1~FSM)	Sfr1	E2	Zygote	59.8952	26.7686	96.7026	4.47	20.8312	1.85262	10.028	12.6643	7.09865	2.40388	1.88087	-0.834263	0.280158	0.45464	0.0862889	-0.368351	4.31e-15	4.31e-15
PB.39642.4(Sfr1~ISM)	Sfr1	E2	Zygote	59.8952	26.7686	96.7026	4.47	20.8312	1.85262	15.2418	1.51167	30.4974	0.330621	7.79146	4.32544	0.1766	0.0628	0.303044	0.240244	1.85e-12	4.31e-15
PB.31638.77(Sft2d1~FSM)	Sft2d1	E2	Zygote	30.662	14.4075	48.7224	1.83136	3.80073	1.75706	16.6012	4.8677	29.6383	0.756881	3.57731	2.60368	0.454374	0.32827	0.594489	0.266219	0.00146678	0.00146678
PB.31638.80(Sft2d1~FSM)	Sft2d1	E2	Zygote	30.662	14.4075	48.7224	1.83136	3.80073	1.75706	9.064	6.90073	11.4676	1.18361	1.35627	0.731915	0.369847	0.48173	0.245533	-0.236197	0.042695	0.00146678
PB.11124.11(Skp1a~FSM)	Skp1a	E2	Zygote	47.6918	45.9013	49.6813	4.97936	7.09168	0.114142	8.43736	11.2354	5.32843	1.61647	1.578	-1.07485	0.171068	0.23775	0.0969778	-0.140772	0.0130975	0.000101115
PB.11124.15(Skp1a~ISM)	Skp1a	E2	Zygote	47.6918	45.9013	49.6813	4.97936	7.09168	0.114142	1.92613	0.13616	3.915	0.13616	1.11437	4.74707	0.0355789	0.00192	0.0729778	0.0710578	0.000101115	0.000101115
PB.11124.20(Skp1a~ISM)	Skp1a	E2	Zygote	47.6918	45.9013	49.6813	4.97936	7.09168	0.114142	2.46298	0.394653	4.76112	0.201133	1.51621	3.55957	0.0413105	0.00812	0.0781889	0.0700689	0.000966719	0.000101115
PB.38075.1(Slc3a2~FSM)	Slc3a2	E2	Zygote	39.2883	19.318	61.4776	1.83091	7.68342	1.6696	16.1197	4.6167	28.9008	0.792899	4.73783	2.64355	0.3334	0.22671	0.451944	0.225234	0.000225697	0.000225697
PB.38679.12(Smarca2~FSM)	Smarca2	E2	Zygote	13.1578	15.4727	10.5856	2.61971	1.97044	-0.547189	2.07053	0.685512	3.60944	0.547201	1.01645	2.37962	0.171021	0.02369	0.334722	0.311032	0.00150776	0.00150776
PB.47496.4(Smc4~ISM)	Smc4	E2	Zygote	26.4655	4.91679	50.4086	1.02255	15.7248	3.35524	12.6448	0.419839	26.2281	0.29822	11.6801	5.93172	0.241647	0.05833	0.445333	0.387003	0.00213442	0.00213442
PB.16534.158(Snx6~ISM)	Snx6	E2	Zygote	6.08099	5.45815	6.77304	0.986745	1.02485	0.310879	1.31646	0	2.77919	0	0.53506	8.1237	0.202517	0	0.405033	0.405033	3.97e-05	3.97e-05
PB.2343.133(Sp110~NNC)	Sp110	E2	Zygote	13.2701	6.53745	20.7509	1.41774	2.94034	1.66486	5.86366	0.545731	11.7725	0.30142	2.5082	4.40611	0.294747	0.07083	0.543544	0.472714	7.82e-05	7.82e-05
PB.16549.1(Srp54a~FSM)	Srp54a	E2	Zygote	6.70818	5.59904	7.94056	1.05878	1.12915	0.503302	2.38528	0.822483	4.12172	0.40176	0.558223	2.31125	0.323994	0.122233	0.525756	0.403522	0.00865106	0.00865106
PB.4978.8(Srp9~FSM)	Srp9	E2	Zygote	26.1836	25.574	26.8608	2.65339	1.2176	0.0707979	13.2498	9.86029	17.0158	1.32714	0.649408	0.78656	0.5134	0.40014	0.639244	0.239104	0.00142761	0.00142761
PB.32588.111(Srpk1~ISM)	Srpk1	E2	Zygote	5.11649	5.59637	4.5833	1.01459	0.926237	-0.287537	0.886529	0	1.87156	0	0.570593	7.55579	0.211622	0	0.423244	0.423244	0.000724509	0.000724509
PB.42050.1(Ssb~ISM)	Ssb	E2	Zygote	42.9195	20.5018	67.8281	2.45572	15.6791	1.72564	11.5905	0.139484	24.3138	0.139484	5.88021	7.34623	0.167684	0.00556	0.347822	0.342262	3.96e-21	3.96e-21
PB.42050.3(Ssb~ISM)	Ssb	E2	Zygote	42.9195	20.5018	67.8281	2.45572	15.6791	1.72564	4.00032	0.13616	8.29383	0.13616	2.83005	5.82815	0.0481316	0.005	0.0960556	0.0910556	0.00026033	3.96e-21
PB.42050.46(Ssb~ISM)	Ssb	E2	Zygote	42.9195	20.5018	67.8281	2.45572	15.6791	1.72564	1.5611	0	3.29565	0	0.944152	8.36879	0.0187105	0	0.0395	0.0395	0.0109245	3.96e-21
PB.42050.6(Ssb~FSM)	Ssb	E2	Zygote	42.9195	20.5018	67.8281	2.45572	15.6791	1.72564	1.83748	2.22413	1.40785	0.566358	0.408334	-0.656006	0.0666316	0.10313	0.0260778	-0.0770522	0.0229721	3.96e-21
PB.27492.147(St13~ISM)	St13	E2	Zygote	17.6096	14.1935	21.4053	1.78955	2.54069	0.592391	4.17709	0.689064	8.05267	0.547734	1.68386	3.52776	0.183816	0.0391	0.344611	0.305511	0.000273401	0.000273401
PB.51073.3(Stoml2~FSM)	Stoml2	E2	Zygote	17.6569	5.34649	31.3352	1.05632	4.96949	2.54889	10.5738	1.18371	21.0073	0.53615	3.77772	4.13805	0.423258	0.21357	0.656244	0.442674	0.00142761	0.000402899
PB.51073.9(Stoml2~ISM)	Stoml2	E2	Zygote	17.6569	5.34649	31.3352	1.05632	4.96949	2.54889	1.79616	1.98135	1.59038	0.641637	0.519442	-0.31533	0.2484	0.42953	0.0471444	-0.382386	0.000402899	0.000402899
PB.74605.1(Taf1d~ISM)	Taf1d	E2	Zygote	4.93622	3.3458	6.70335	0.997699	1.43587	1.00038	2.10649	0	4.44703	0	0.953925	8.79994	0.345724	0	0.653033	0.653033	1.46e-06	1.46e-06
PB.33691.37(Taf8~FSM)	Taf8	E2	Zygote	9.2511	2.20282	17.0825	0.760109	3.05352	2.94941	0.294055	0.558704	0	0.228229	0	-5.82961	0.104169	0.2381	0	-0.2381	0.0079238	0.0079238
PB.47397.25(Tiparp~ISM)	Tiparp	E2	Zygote	33.0253	32.4572	33.6565	4.55076	3.32787	0.0523305	2.22653	0.279113	4.39032	0.186086	0.941468	3.9279	0.0736526	0.01151	0.1427	0.13119	0.000402504	6.54e-05
PB.47397.3(Tiparp~FSM)	Tiparp	E2	Zygote	33.0253	32.4572	33.6565	4.55076	3.32787	0.0523305	2.16994	0.67636	3.82948	0.301405	0.63231	2.48387	0.075	0.02358	0.132133	0.108553	0.0124078	6.54e-05
PB.47397.5(Tiparp~ISM)	Tiparp	E2	Zygote	33.0253	32.4572	33.6565	4.55076	3.32787	0.0523305	3.09148	0.283907	6.21102	0.189307	1.78235	4.40372	0.0928263	0.00885	0.186133	0.177283	6.54e-05	6.54e-05
PB.47397.79(Tiparp~ISM)	Tiparp	E2	Zygote	33.0253	32.4572	33.6565	4.55076	3.32787	0.0523305	6.29613	8.5238	3.82095	1.63316	1.23396	-1.15548	0.188126	0.26468	0.103067	-0.161613	0.0469209	6.54e-05
PB.7935.5(Tle6~FSM)	Tle6	E2	Zygote	22.2304	10.7676	34.967	2.31254	5.45798	1.69837	6.39086	1.3812	11.9572	0.462872	2.45355	3.10468	0.210474	0.09929	0.334011	0.234721	0.00886882	0.00886882
PB.44983.185(Top1~ISM)	Top1	E2	Zygote	30.5819	10.4849	52.9119	1.62394	7.2653	2.33418	1.43141	2.00892	0.78974	0.795598	0.26911	-1.33598	0.114695	0.20306	0.0165111	-0.186549	6.54e-05	4.28e-08
PB.44983.2(Top1~ISM)	Top1	E2	Zygote	30.5819	10.4849	52.9119	1.62394	7.2653	2.33418	5.83042	0.401335	11.8627	0.204532	1.77116	4.85119	0.120689	0.0302	0.221233	0.191033	0.000773021	4.28e-08
PB.44983.3(Top1~ISM)	Top1	E2	Zygote	30.5819	10.4849	52.9119	1.62394	7.2653	2.33418	4.51563	0.280355	9.22149	0.186906	2.19402	4.99067	0.0900895	0.03	0.156856	0.126856	0.00871632	4.28e-08
PB.44983.4(Top1~ISM)	Top1	E2	Zygote	30.5819	10.4849	52.9119	1.62394	7.2653	2.33418	7.30866	0.25585	15.1451	0.25585	2.25801	5.83305	0.141811	0.01818	0.279178	0.260998	4.28e-08	4.28e-08
PB.24657.72(Tsc22d1~NNC)	Tsc22d1	E2	Zygote	38.4154	9.80414	70.2057	1.68232	6.10857	2.83886	1.98147	1.38589	2.64322	0.347401	0.250952	0.926564	0.0974684	0.14964	0.0395	-0.11014	0.0386367	4.2e-07
PB.24657.95(Tsc22d1~FSM)	Tsc22d1	E2	Zygote	38.4154	9.80414	70.2057	1.68232	6.10857	2.83886	29.4393	3.94662	57.7646	1.39289	5.36049	3.86809	0.569163	0.34346	0.819944	0.476484	4.2e-07	4.2e-07
PB.24657.99(Tsc22d1~FSM)	Tsc22d1	E2	Zygote	38.4154	9.80414	70.2057	1.68232	6.10857	2.83886	0.630857	0.820161	0.42052	0.223604	0.229978	-0.947312	0.0440579	0.07893	0.00531111	-0.0736189	0.00608421	4.2e-07
PB.50978.91(Ubap2~ISM)	Ubap2	E2	Zygote	4.71091	2.9328	6.68659	0.606165	1.40532	1.18624	2.87196	0.13616	5.91174	0.13616	1.50386	5.3404	0.428482	0.0416625	0.772322	0.73066	2.75e-06	2.75e-06
PB.65077.9(Ube2s~FSM)	Ube2s	E2	Zygote	33.7624	24.0412	44.5638	2.11096	8.21379	0.890088	14.5666	4.72524	25.5014	1.35849	7.4335	2.42963	0.335174	0.18768	0.499056	0.311376	0.00754958	0.00754958
PB.3265.20(Ubxn4~ISM)	Ubxn4	E2	Zygote	6.51198	1.22468	12.3867	0.319197	2.00722	3.32775	3.71398	0	7.84062	0	1.3997	9.61666	0.349294	0	0.620967	0.620967	0.00251103	0.00251103
PB.31037.1(Usp16~ISM)	Usp16	E2	Zygote	9.23653	7.10659	11.6031	1.34555	2.07955	0.706498	3.80029	0.678415	7.26905	0.363608	1.72475	3.4024	0.320544	0.0787	0.562389	0.483689	7.52e-05	7.52e-05
PB.57353.60(Usp46~NNC)	Usp46	E2	Zygote	6.40034	1.8151	11.4951	0.718868	2.9868	2.65622	1.12942	1.39627	0.832915	0.581918	0.307265	-0.738416	0.41194	0.74445	0.190267	-0.554183	0.00244093	0.00070015
PB.57353.90(Usp46~NNC)	Usp46	E2	Zygote	6.40034	1.8151	11.4951	0.718868	2.9868	2.65622	5.10868	0.418826	10.3196	0.213352	2.97131	4.59025	0.572353	0.25555	0.783556	0.528006	0.00070015	0.00070015
PB.28868.155(Usp7~ISM)	Usp7	E2	Zygote	9.36395	8.09361	10.7754	1.18895	0.599963	0.412449	1.38513	0	2.92415	0	0.739736	8.1968	0.123947	0	0.261667	0.261667	0.000315895	0.000315895
PB.42494.2(Zc3h15~ISM)	Zc3h15	E2	Zygote	24.1825	17.5609	31.5398	1.99942	3.11479	0.844443	5.77527	0.681891	11.4346	0.418664	1.94065	4.04797	0.186332	0.03309	0.3566	0.32351	1.99e-05	1.99e-05
PB.53730.88(Zcchc17~ISM)	Zcchc17	E2	Zygote	9.29586	3.38521	15.8632	0.712025	3.435	2.22502	4.06348	0.414509	8.1179	0.211219	1.86485	4.25902	0.332912	0.124988	0.517733	0.392746	0.00439066	0.00439066
PB.28061.1(Zcrb1~FSM)	Zcrb1	E2	Zygote	17.2135	3.73111	32.194	0.88936	5.77912	3.1057	2.80709	2.20277	3.47855	0.555488	0.448571	0.656771	0.385141	0.633337	0.164522	-0.468815	0.00225367	2.98e-08
PB.28061.91(Zcrb1~ISM)	Zcrb1	E2	Zygote	17.2135	3.73111	32.194	0.88936	5.77912	3.1057	12.5394	0.404012	26.0231	0.28667	5.88599	5.97453	0.423929	0.0666625	0.7415	0.674837	2.98e-08	2.98e-08
PB.36028.1(Zmat2~FSM)	Zmat2	E2	Zygote	6.64305	3.29452	10.3636	0.758592	2.16009	1.65041	1.39806	1.62969	1.1407	0.440752	0.245014	-0.510916	0.349278	0.531478	0.167078	-0.3644	0.0257109	1.4e-05
PB.36028.7(Zmat2~ISM)	Zmat2	E2	Zygote	6.64305	3.29452	10.3636	0.758592	2.16009	1.65041	3.81093	0.406247	7.59392	0.28981	1.97136	4.19123	0.357906	0.0666667	0.649144	0.582478	1.4e-05	1.4e-05
PB.58710.2(1500011B03Rik~FSM)	1500011B03Rik	E2	L2	14.1417	21.5728	7.38618	2.47059	2.11452	-1.54503	5.2409	10.7389	0.242759	1.26805	0.132386	-5.41028	0.261033	0.50366	0.0404636	-0.463196	5.19e-10	5.19e-10
PB.58710.53(1500011B03Rik~FSM)	1500011B03Rik	E2	L2	14.1417	21.5728	7.38618	2.47059	2.11452	-1.54503	2.68413	0.708874	4.47981	0.525952	1.4271	2.64284	0.275852	0.02377	0.505018	0.481248	5.38e-07	5.19e-10
PB.71643.2(2500002B13Rik~NNC)	2500002B13Rik	E2	L2	19.2127	30.533	8.92154	3.79845	1.19069	-1.77386	6.85996	14.2909	0.104538	2.38056	0.0432393	-6.96414	0.232471	0.47112	0.0155182	-0.455602	1.38e-10	1.38e-10
PB.71643.20(2500002B13Rik~NNC)	2500002B13Rik	E2	L2	19.2127	30.533	8.92154	3.79845	1.19069	-1.77386	2.99345	6.217	0.0629396	1.31818	0.0425152	-6.41569	0.100714	0.20107	0.00948182	-0.191588	0.00355377	1.38e-10
PB.71643.37(2500002B13Rik~NNC)	2500002B13Rik	E2	L2	19.2127	30.533	8.92154	3.79845	1.19069	-1.77386	2.34289	0.49828	4.01981	0.288231	1.08562	2.98702	0.2333	0.01539	0.4314	0.41601	0.000208228	1.38e-10
PB.1747.1(2810408I11Rik~FSM)	2810408I11Rik	E2	L2	61.0844	117.543	9.75824	10.986	1.8029	-3.58907	59.1129	115.911	7.47786	10.6989	1.81131	-3.95245	0.816271	0.98762	0.6605	-0.32712	1.36e-07	1.36e-07
PB.1747.23(2810408I11Rik~FSM)	2810408I11Rik	E2	L2	61.0844	117.543	9.75824	10.986	1.8029	-3.58907	1.08379	0.22931	1.8606	0.188307	0.395427	2.96655	0.112357	0.00138	0.213245	0.211865	2.93e-07	1.36e-07
PB.667.31(4931428L18Rik~FSM)	4931428L18Rik	E2	L2	28.1704	54.8877	3.88193	8.2081	0.812153	-3.81819	16.382	31.1223	2.98173	5.21944	0.679003	-3.37936	0.692533	0.55556	0.817055	0.261495	0.00177371	0.00177371
PB.73605.1(4933408N05Rik~NNC)	4933408N05Rik	E2	L2	9.07855	17.9034	1.05597	2.49487	0.483736	-4.0708	5.69606	11.9134	0.0439496	1.79185	0.0157192	-7.78797	0.469842	0.65814	0.260622	-0.397518	0.0086398	0.0086398
PB.49988.3(Acadm~ISM)	Acadm	E2	L2	20.6514	29.4226	12.6776	1.96493	1.63511	-1.21399	16.0178	27.2807	5.77878	2.16942	1.34786	-2.23708	0.688738	0.91853	0.479836	-0.438694	4.79e-05	4.79e-05
PB.49988.4(Acadm~FSM)	Acadm	E2	L2	20.6514	29.4226	12.6776	1.96493	1.63511	-1.21399	3.12556	1.49305	4.60966	0.377449	0.888769	1.6199	0.224462	0.05508	0.378445	0.323365	0.00369214	4.79e-05
PB.42828.1(Accsl~FSM)	Accsl	E2	L2	134.826	256.964	23.7921	13.7263	5.57653	-3.43247	43.353	88.999	1.85662	8.58525	0.364769	-5.57545	0.212624	0.3459	0.0914636	-0.254436	1.19e-08	1.19e-08
PB.42828.4(Accsl~ISM)	Accsl	E2	L2	134.826	256.964	23.7921	13.7263	5.57653	-3.43247	7.26476	15.0227	0.212093	2.46759	0.199162	-6.08079	0.0302762	0.05952	0.00369091	-0.0558291	0.0176178	1.19e-08
PB.46652.22(Actl6a~FSM)	Actl6a	E2	L2	12.8669	13.1798	12.5824	1.73145	1.29964	-0.0668628	5.67541	2.20115	8.83384	0.922573	1.52176	1.99988	0.429157	0.16728	0.667227	0.499947	0.00274353	4.78e-07
PB.46652.3(Actl6a~NNC)	Actl6a	E2	L2	12.8669	13.1798	12.5824	1.73145	1.29964	-0.0668628	3.36328	7.0544	0.00771248	1.77285	0.00286395	-8.63966	0.247881	0.51983	0.000654545	-0.519175	4.78e-07	4.78e-07
PB.17722.2(Ahsa1~NIC)	Ahsa1	E2	L2	48.6198	81.8178	18.4398	7.37616	2.35686	-2.14898	2.84787	2.17445	3.46007	0.521877	0.940955	0.667697	0.109638	0.02629	0.185409	0.159119	0.00246312	0.00246312
PB.21843.11(Ak6~FSM)	Ak6	E2	L2	103.35	74.8942	129.219	7.94185	12.1988	0.786816	9.34189	0.952876	16.9683	0.390611	2.27827	4.1402	0.0737952	0.01281	0.129236	0.116426	1.08e-11	1.08e-11
PB.21843.117(Ak6~NNC)	Ak6	E2	L2	103.35	74.8942	129.219	7.94185	12.1988	0.786816	2.09448	0.0939728	3.91312	0.0445738	0.914158	5.23772	0.015481	0.00114	0.0285182	0.0273782	0.029531	1.08e-11
PB.21843.6(Ak6~FSM)	Ak6	E2	L2	103.35	74.8942	129.219	7.94185	12.1988	0.786816	54.5995	55.3599	53.9082	6.7954	6.51006	-0.0383285	0.570852	0.72888	0.427191	-0.301689	1.38e-05	1.08e-11
PB.52924.8(Akr1a1~ISM)	Akr1a1	E2	L2	17.5073	19.7788	15.4423	3.03379	2.64224	-0.35686	3.67549	0.930938	6.17054	0.346087	1.4138	2.71556	0.253314	0.06078	0.428345	0.367565	0.000319538	0.000319538
PB.81588.4(Alg13~FSM)	Alg13	E2	L2	16.1472	16.5707	15.7622	1.35096	2.41644	-0.0721186	1.40214	2.62209	0.293092	0.418921	0.0763726	-3.11838	0.0874857	0.1643	0.0176545	-0.146645	0.00201242	0.000732698
PB.81588.42(Alg13~FSM)	Alg13	E2	L2	16.1472	16.5707	15.7622	1.35096	2.41644	-0.0721186	3.9525	1.08676	6.55773	0.345939	1.62034	2.58215	0.223695	0.06479	0.368155	0.303365	0.000732698	0.000732698
PB.72292.2(Anapc10~FSM)	Anapc10	E2	L2	38.7802	58.5987	20.7634	2.88551	1.89012	-1.49638	15.1915	29.0369	2.60475	1.69846	0.30137	-3.47364	0.303652	0.49512	0.129591	-0.365529	1.16e-12	1.16e-12
PB.72292.27(Anapc10~FSM)	Anapc10	E2	L2	38.7802	58.5987	20.7634	2.88551	1.89012	-1.49638	3.89096	2.13076	5.49114	0.656755	0.815182	1.36161	0.154743	0.03453	0.264027	0.229497	3.78e-09	1.16e-12
PB.68471.36(Anapc15~NNC)	Anapc15	E2	L2	26.6553	16.5757	35.8186	2.92698	2.51802	1.11117	0.907771	1.86234	0.0399832	0.320806	0.0223349	-5.22725	0.0704476	0.14645	0.00135454	-0.145095	1.51e-05	1.51e-05
PB.68471.86(Anapc15~FSM)	Anapc15	E2	L2	26.6553	16.5757	35.8186	2.92698	2.51802	1.11117	10.6087	4.10363	16.5224	2.17007	0.871311	2.00681	0.347248	0.19239	0.488027	0.295637	0.0222166	1.51e-05
PB.6953.63(Anapc16~FSM)	Anapc16	E2	L2	18.4765	15.8577	20.8571	2.15395	2.08444	0.395138	2.19229	0.197262	4.00594	0.191282	0.634225	4.27621	0.105438	0.00704	0.194891	0.187851	0.00121703	0.00121703
PB.42845.70(Api5~FSM)	Api5	E2	L2	6.93601	5.06907	8.63323	1.03241	1.59048	0.767007	3.27792	0.182828	6.09163	0.163767	0.923948	4.98381	0.405062	0.04532	0.7321	0.68678	2.96e-08	2.96e-08
PB.39574.3(Arl3~ISM)	Arl3	E2	L2	32.849	63.3035	5.16304	6.92918	0.821605	-3.61343	19.1484	39.2737	0.852595	5.41767	0.356776	-5.5091	0.361433	0.60725	0.137964	-0.469286	5.03e-05	3.09e-05
PB.39574.4(Arl3~NNC)	Arl3	E2	L2	32.849	63.3035	5.16304	6.92918	0.821605	-3.61343	0.885576	0.532075	1.20694	0.295874	0.319083	1.16669	0.113471	0.00898	0.208464	0.199484	3.09e-05	3.09e-05
PB.39574.9(Arl3~NNC)	Arl3	E2	L2	32.849	63.3035	5.16304	6.92918	0.821605	-3.61343	0.81372	0.0136666	1.54104	0.00959192	0.401941	6.03424	0.173367	0.00035	0.330655	0.330305	0.000392447	3.09e-05
PB.59162.22(Arpc3~FSM)	Arpc3	E2	L2	9.47436	14.4212	4.97724	1.71158	1.02164	-1.53288	2.79737	5.83253	0.0381411	1.30403	0.0137156	-6.92318	0.210267	0.42101	0.0186818	-0.402328	0.00644021	0.00644021
PB.76878.2(Arpp19~FSM)	Arpp19	E2	L2	17.8325	10.7737	24.2495	1.54121	2.09873	1.16969	2.16498	4.54135	0.00463557	0.957769	0.00175339	-8.28067	0.188119	0.39486	0.000172727	-0.394687	4.76e-09	4.76e-09
PB.76878.3(Arpp19~FSM)	Arpp19	E2	L2	17.8325	10.7737	24.2495	1.54121	2.09873	1.16969	12.1789	2.35396	21.1107	0.399643	2.10301	3.15938	0.576286	0.26475	0.8595	0.59475	4.07e-08	4.76e-09
PB.6767.2(Asf1a~FSM)	Asf1a	E2	L2	46.3055	91.9228	4.83523	5.78516	0.834443	-4.24594	28.0153	57.9686	0.784925	4.99408	0.307047	-6.18856	0.389062	0.62551	0.174109	-0.451401	3.27e-05	3.27e-05
PB.6767.6(Asf1a~FSM)	Asf1a	E2	L2	46.3055	91.9228	4.83523	5.78516	0.834443	-4.24594	14.0455	25.922	3.24868	2.23542	0.579635	-2.99238	0.483186	0.2887	0.659991	0.371291	0.00033012	3.27e-05
PB.27422.39(Atf4~FSM)	Atf4	E2	L2	18.9178	18.7147	19.1023	1.69674	1.58356	0.0295568	6.8657	10.38	3.67087	1.4727	0.592358	-1.49708	0.361405	0.5365	0.202227	-0.334273	0.00334478	0.00334478
PB.6609.11(Atg5~FSM)	Atg5	E2	L2	9.84032	14.9025	5.23835	1.66468	0.692792	-1.50658	1.54265	0.215704	2.74896	0.139242	0.667411	3.61162	0.258238	0.01306	0.481127	0.468067	2.62e-07	2.62e-07
PB.34605.137(Atl2~FSM)	Atl2	E2	L2	11.183	15.0138	7.7004	2.20894	0.912247	-0.962375	2.4549	0.0674196	4.62534	0.0316464	0.942657	5.90383	0.281576	0.00341	0.534455	0.531045	3.47e-05	3.47e-05
PB.34605.41(Atl2~ISM)	Atl2	E2	L2	11.183	15.0138	7.7004	2.20894	0.912247	-0.962375	1.49968	3.10447	0.0407827	0.746619	0.0210974	-5.93851	0.109476	0.22386	0.00549091	-0.218369	0.00823478	3.47e-05
PB.48865.3(Atp5f1~ISM)	Atp5f1	E2	L2	31.5539	21.0296	41.1214	2.20929	2.37876	0.967131	17.58	15.2285	19.7176	1.66751	0.936855	0.372498	0.605219	0.73746	0.485	-0.25246	0.000564305	0.000564305
PB.13494.1(Atp5g1~FSM)	Atp5g1	E2	L2	90.1129	17.5174	156.109	2.1459	16.4694	3.15496	60.8166	7.16321	109.592	1.38823	12.9639	3.93352	0.556943	0.40349	0.696445	0.292955	1.59e-05	1.59e-05
PB.13494.4(Atp5g1~FSM)	Atp5g1	E2	L2	90.1129	17.5174	156.109	2.1459	16.4694	3.15496	22.0783	8.37389	34.5369	1.14092	3.63486	2.04286	0.34841	0.48253	0.226482	-0.256048	3.58e-05	1.59e-05
PB.20278.203(Auh~FSM)	Auh	E2	L2	18.4321	35.4841	2.93021	3.67087	0.476163	-3.59359	0.977557	0.391181	1.51063	0.254938	0.33721	1.92234	0.250795	0.00974	0.469936	0.460196	2.2e-05	2.2e-05
PB.43582.1(B2m~NNC)	B2m	E2	L2	17.0264	6.70519	26.4093	1.12323	3.94996	1.97609	1.28073	2.68695	0.00235285	0.604962	0.000977153	-7.77034	0.19049	0.39993	9.09e-05	-0.399839	1.72e-06	1.72e-06
PB.43582.2(B2m~NNC)	B2m	E2	L2	17.0264	6.70519	26.4093	1.12323	3.94996	1.97609	0.595553	1.19893	0.0470261	0.396435	0.0175729	-4.40597	0.0849429	0.176	0.00216364	-0.173836	0.0045152	1.72e-06
PB.43582.6(B2m~FSM)	B2m	E2	L2	17.0264	6.70519	26.4093	1.12323	3.94996	1.97609	8.02587	0.652543	14.7289	0.321284	2.1538	4.47547	0.334067	0.07439	0.570136	0.495746	4.56e-06	1.72e-06
PB.48725.1(Bcas2~FSM)	Bcas2	E2	L2	31.2897	37.4825	25.6599	2.13859	1.80283	-0.546525	15.1759	25.1885	6.07356	1.80353	0.854639	-2.05035	0.445943	0.67036	0.241927	-0.428433	5.23e-12	5.23e-12
PB.48725.2(Bcas2~FSM)	Bcas2	E2	L2	31.2897	37.4825	25.6599	2.13859	1.80283	-0.546525	7.14209	4.41867	9.61793	1.1019	1.27159	1.12035	0.248738	0.11336	0.371809	0.258449	0.00109507	5.23e-12
PB.60820.34(Bet1~FSM)	Bet1	E2	L2	9.84327	14.4491	5.65614	2.78489	2.22039	-1.35154	2.45904	0.464286	4.27245	0.307351	2.33973	3.17461	0.353643	0.02108	0.655973	0.634893	0.00683638	0.00683638
PB.14908.20(Birc5~FSM)	Birc5	E2	L2	156.844	256.149	66.5677	12.7226	4.3459	-1.94393	1.84269	1.2279	2.4016	0.467858	0.728793	0.962097	0.0201714	0.00442	0.0344909	0.0300709	0.0217182	8.26e-18
PB.14908.3(Birc5~FSM)	Birc5	E2	L2	156.844	256.149	66.5677	12.7226	4.3459	-1.94393	132.789	228.813	45.4942	10.7077	3.09701	-2.33016	0.785905	0.89433	0.687336	-0.206994	8.26e-18	8.26e-18
PB.14908.7(Birc5~NNC)	Birc5	E2	L2	156.844	256.149	66.5677	12.7226	4.3459	-1.94393	1.80054	0.0170793	3.42188	0.00964772	0.813528	6.98566	0.0254238	8e-05	0.0484636	0.0483836	1.28e-11	8.26e-18
PB.14908.8(Birc5~NIC)	Birc5	E2	L2	156.844	256.149	66.5677	12.7226	4.3459	-1.94393	10.2539	9.12959	11.276	1.111	1.30258	0.30433	0.107257	0.03616	0.171891	0.135731	8.75e-11	8.26e-18
PB.69770.75(Bnip3~FSM)	Bnip3	E2	L2	42.5356	14.6396	67.8956	1.81253	5.28761	2.21267	5.3837	0.220592	10.0774	0.205574	1.60542	5.45107	0.088181	0.01763	0.152318	0.134688	0.00701632	0.00701632
PB.24349.33(Bnip3l~FSM)	Bnip3l	E2	L2	28.6441	21.4063	35.224	1.88211	4.51096	0.718261	16.7338	7.89643	24.7678	1.07545	3.17204	1.64795	0.557205	0.39791	0.702018	0.304108	5.4e-06	5.4e-06
PB.64467.18(Borcs5~FSM)	Borcs5	E2	L2	6.7981	10.2789	3.63376	1.20845	1.03899	-1.49759	4.28154	7.88364	1.0069	0.801921	0.344957	-2.95651	0.595919	0.78798	0.421318	-0.366662	0.00887739	0.00887739
PB.25648.244(Brix1~FSM)	Brix1	E2	L2	96.0547	104.929	87.9867	8.50821	3.42594	-0.254036	25.4687	46.5557	6.29869	4.11277	1.03271	-2.88386	0.24859	0.4451	0.0699455	-0.375155	1.82e-34	1.82e-34
PB.25648.96(Brix1~FSM)	Brix1	E2	L2	96.0547	104.929	87.9867	8.50821	3.42594	-0.254036	61.4217	47.9849	73.6369	5.21396	3.12155	0.617745	0.650719	0.44401	0.838636	0.394626	1.1e-25	1.82e-34
PB.52723.133(Btf3l4~FSM)	Btf3l4	E2	L2	64.2189	116.436	16.7489	10.2299	1.40787	-2.79666	1.54582	0.502425	2.49436	0.0804749	0.517624	2.28903	0.0849	0.00476	0.157755	0.152995	2.54e-08	1.91e-14
PB.52723.142(Btf3l4~FSM)	Btf3l4	E2	L2	64.2189	116.436	16.7489	10.2299	1.40787	-2.79666	2.59271	0.664945	4.34522	0.296129	0.773259	2.6899	0.137338	0.00635	0.256418	0.250068	1.91e-14	1.91e-14
PB.52723.52(Btf3l4~NNC)	Btf3l4	E2	L2	64.2189	116.436	16.7489	10.2299	1.40787	-2.79666	7.34975	15.1653	0.244707	1.64239	0.127217	-5.89674	0.0697476	0.13097	0.0140909	-0.116879	6.66e-06	1.91e-14
PB.1491.23(Bzw1~FSM)	Bzw1	E2	L2	32.7119	8.33264	54.8748	1.16333	3.9266	2.71783	4.88029	0.0217676	9.29713	0.0159832	1.31396	8.19464	0.089919	0.0067	0.165573	0.158873	0.00256115	0.00256115
PB.63012.48(C87436~NNC)	C87436	E2	L2	45.8646	86.4505	8.96841	7.56315	1.84702	-3.26751	0.652109	0.0628305	1.18782	0.0278877	0.428108	4.03972	0.0789	0.00096	0.149755	0.148795	0.0010347	1.26e-11
PB.63012.5(C87436~NIC)	C87436	E2	L2	45.8646	86.4505	8.96841	7.56315	1.84702	-3.26751	1.52052	0.456121	2.48815	0.171533	0.908891	2.42208	0.147305	0.00458	0.277055	0.272475	0.00406605	1.26e-11
PB.63012.57(C87436~NNC)	C87436	E2	L2	45.8646	86.4505	8.96841	7.56315	1.84702	-3.26751	20.5016	41.9927	0.964191	3.50387	0.299095	-5.43013	0.30581	0.4895	0.138818	-0.350682	1.26e-11	1.26e-11
PB.63012.82(C87436~FSM)	C87436	E2	L2	45.8646	86.4505	8.96841	7.56315	1.84702	-3.26751	15.8987	32.5601	0.752026	3.60685	0.248238	-5.41756	0.218952	0.37571	0.0764455	-0.299265	9.56e-07	1.26e-11
PB.63012.9(C87436~FSM)	C87436	E2	L2	45.8646	86.4505	8.96841	7.56315	1.84702	-3.26751	0.614017	0.417485	0.792682	0.230982	0.319883	0.908954	0.042619	0.00414	0.0776	0.07346	0.0276714	1.26e-11
PB.17961.11(Calm1~FSM)	Calm1	E2	L2	78.8147	104.516	55.4502	10.4162	7.32398	-0.914336	49.6426	70.9063	30.312	7.47323	4.26373	-1.22575	0.607329	0.67965	0.541582	-0.138068	0.045247	0.00026804
PB.17961.12(Calm1~NIC)	Calm1	E2	L2	78.8147	104.516	55.4502	10.4162	7.32398	-0.914336	8.59664	7.9481	9.18622	1.14945	1.6181	0.208617	0.118895	0.07526	0.158564	0.0833036	0.00186746	0.00026804
PB.17961.13(Calm1~FSM)	Calm1	E2	L2	78.8147	104.516	55.4502	10.4162	7.32398	-0.914336	2.58856	5.15917	0.251652	1.0403	0.225533	-4.30421	0.0238429	0.04692	0.00286364	-0.0440564	0.000508135	0.00026804
PB.17961.78(Calm1~FSM)	Calm1	E2	L2	78.8147	104.516	55.4502	10.4162	7.32398	-0.914336	7.29688	5.69079	8.75697	1.23589	1.17698	0.620916	0.1111	0.05347	0.163491	0.110021	0.00026804	0.00026804
PB.64862.16(Caprin2~FSM)	Caprin2	E2	L2	6.45636	8.43934	4.65366	1.48034	0.697381	-0.857376	2.48278	4.66024	0.503271	1.18503	0.198668	-3.18571	0.280343	0.49022	0.0895455	-0.400675	0.00380229	0.00380229
PB.64862.70(Caprin2~NIC)	Caprin2	E2	L2	6.45636	8.43934	4.65366	1.48034	0.697381	-0.857376	1.61091	0.472845	2.64552	0.290584	0.560762	2.45936	0.327829	0.09854	0.536273	0.437733	0.0141566	0.00380229
PB.61084.12(Capza2~FSM)	Capza2	E2	L2	14.3878	17.5603	11.5037	2.03542	1.6806	-0.609793	3.1902	6.35859	0.309838	0.912179	0.151092	-4.31556	0.189429	0.3712	0.0241818	-0.347018	8.22e-09	8.22e-09
PB.28861.33(Carhsp1~FSM)	Carhsp1	E2	L2	6.43697	4.78367	7.93996	1.22743	1.58577	0.729818	5.23391	2.68539	7.55075	0.634056	1.45736	1.48803	0.801948	0.61676	0.9703	0.35354	0.00410757	0.00410757
PB.30101.121(Ccdc58~NIC)	Ccdc58	E2	L2	11.5878	5.62814	17.0056	1.00346	2.18279	1.59357	1.21799	2.51729	0.0368044	0.687076	0.0156716	-5.75481	0.203195	0.42404	0.00242727	-0.421613	0.00891171	0.00891171
PB.21865.173(Ccnb1~FSM)	Ccnb1	E2	L2	215.969	301.965	137.79	21.5122	9.32572	-1.13185	3.15318	6.30972	0.2836	1.40822	0.173619	-4.42794	0.0104667	0.02001	0.00179091	-0.0182191	0.00262937	8.3e-30
PB.21865.176(Ccnb1~FSM)	Ccnb1	E2	L2	215.969	301.965	137.79	21.5122	9.32572	-1.13185	42.5764	83.8062	5.09485	11.3804	0.758205	-4.03729	0.148062	0.26751	0.0394727	-0.228037	4.95e-21	8.3e-30
PB.21865.178(Ccnb1~ISM)	Ccnb1	E2	L2	215.969	301.965	137.79	21.5122	9.32572	-1.13185	3.27917	6.34511	0.491954	1.31552	0.272404	-3.66229	0.0118381	0.02013	0.0043	-0.01583	0.0265166	8.3e-30
PB.21865.182(Ccnb1~ISM)	Ccnb1	E2	L2	215.969	301.965	137.79	21.5122	9.32572	-1.13185	3.17738	6.45107	0.201288	1.24428	0.19191	-4.93449	0.0111619	0.02202	0.00129091	-0.0207291	3.26e-05	8.3e-30
PB.21865.183(Ccnb1~ISM)	Ccnb1	E2	L2	215.969	301.965	137.79	21.5122	9.32572	-1.13185	7.60725	15.2482	0.660894	1.73228	0.320969	-4.50736	0.0267714	0.05094	0.0048	-0.04614	9.92e-09	8.3e-30
PB.21865.189(Ccnb1~ISM)	Ccnb1	E2	L2	215.969	301.965	137.79	21.5122	9.32572	-1.13185	4.97929	10.0257	0.391656	2.38	0.379078	-4.64303	0.0169333	0.0332	0.00214546	-0.0310545	0.000626573	8.3e-30
PB.21865.454(Ccnb1~FSM)	Ccnb1	E2	L2	215.969	301.965	137.79	21.5122	9.32572	-1.13185	6.94275	14.5696	0.00925747	1.98988	0.00399238	-9.56432	0.0230905	0.04842	6.36e-05	-0.0483564	1.23e-14	8.3e-30
PB.21865.483(Ccnb1~FSM)	Ccnb1	E2	L2	215.969	301.965	137.79	21.5122	9.32572	-1.13185	8.322	7.19673	9.34498	1.82447	1.17799	0.376391	0.0456952	0.02207	0.0671727	0.0451027	0.0070416	8.3e-30
PB.21865.590(Ccnb1~FSM)	Ccnb1	E2	L2	215.969	301.965	137.79	21.5122	9.32572	-1.13185	84.459	77.4065	90.8704	4.69754	6.01219	0.231327	0.47281	0.26533	0.661427	0.396097	8.3e-30	8.3e-30
PB.43501.143(Ccndbp1~ISM)	Ccndbp1	E2	L2	95.4646	175.094	23.0739	8.16592	4.50749	-2.92326	11.7792	18.5912	5.58647	3.82144	1.01878	-1.73281	0.184633	0.10284	0.258991	0.156151	0.000225948	0.000225948
PB.6460.17(Cd164~FSM)	Cd164	E2	L2	7.28518	4.61775	9.71012	0.763057	1.90193	1.07066	4.22078	0.689457	7.43108	0.219766	1.5937	3.4112	0.440138	0.12945	0.722582	0.593132	0.00341423	0.00241735
PB.6460.22(Cd164~FSM)	Cd164	E2	L2	7.28518	4.61775	9.71012	0.763057	1.90193	1.07066	1.3189	2.06659	0.63918	0.416753	0.25123	-1.67753	0.226662	0.3962	0.0725364	-0.323664	0.00241735	0.00241735
PB.64234.58(Cd9~FSM)	Cd9	E2	L2	16.8353	10.4921	22.6019	1.34783	3.77217	1.10641	0.843382	1.7496	0.0195506	0.461829	0.00687621	-5.89591	0.0843	0.17572	0.00119091	-0.174529	0.000225948	0.000225948
PB.53066.6(Cdc20~FSM)	Cdc20	E2	L2	58.8411	61.5226	56.4034	6.94095	7.03113	-0.125313	37.4002	31.2281	43.0113	5.60147	6.06636	0.461743	0.613857	0.46363	0.750427	0.286797	0.00120904	0.00120904
PB.54329.103(Cdc42~FSM)	Cdc42	E2	L2	42.2712	31.0578	52.4651	3.09154	3.27292	0.756212	8.07143	0.703225	14.7698	0.520406	1.79623	4.37313	0.158352	0.0208	0.2834	0.2626	3.86e-09	7.24e-12
PB.54329.114(Cdc42~FSM)	Cdc42	E2	L2	42.2712	31.0578	52.4651	3.09154	3.27292	0.756212	1.56534	3.02849	0.235202	0.575612	0.219871	-3.63131	0.0527143	0.10559	0.00464545	-0.100945	1.16e-05	7.24e-12
PB.54329.2(Cdc42~FSM)	Cdc42	E2	L2	42.2712	31.0578	52.4651	3.09154	3.27292	0.756212	10.6146	16.6635	5.11567	2.19229	1.44667	-1.70174	0.301171	0.52941	0.0936818	-0.435728	7.24e-12	7.24e-12
PB.54329.77(Cdc42~FSM)	Cdc42	E2	L2	42.2712	31.0578	52.4651	3.09154	3.27292	0.756212	9.67116	0.846929	17.6932	0.463216	1.67414	4.36869	0.189552	0.02693	0.337391	0.310461	3.39e-10	7.24e-12
PB.11260.7(Cdc42se2~ISM)	Cdc42se2	E2	L2	32.1627	49.5758	16.3327	3.34206	2.31031	-1.60128	1.87663	1.07191	2.60819	0.452695	0.782365	1.27499	0.0831571	0.01921	0.141291	0.122081	0.00872337	0.00872337
PB.56209.1(Cenpa~NIC)	Cenpa	E2	L2	45.2073	29.8554	59.1635	3.74818	3.56488	0.986477	8.64446	1.81655	14.8517	0.362213	1.70907	3.0244	0.169824	0.07921	0.2522	0.17299	6.2e-05	6.2e-05
PB.56209.3(Cenpa~FSM)	Cenpa	E2	L2	45.2073	29.8554	59.1635	3.74818	3.56488	0.986477	1.48941	2.5202	0.552327	0.383824	0.245198	-2.16977	0.0545667	0.10512	0.00860909	-0.0965109	0.000175435	6.2e-05
PB.56209.4(Cenpa~FSM)	Cenpa	E2	L2	45.2073	29.8554	59.1635	3.74818	3.56488	0.986477	12.1509	11.9379	12.3445	2.74696	1.07233	0.0482698	0.284005	0.36384	0.211427	-0.152413	0.029645	6.2e-05
PB.6154.4(Cenpw~FSM)	Cenpw	E2	L2	16.8742	6.41146	26.3859	1.50758	2.60964	2.03934	0.518178	1.03179	0.0512565	0.317465	0.0203441	-4.08806	0.113071	0.23539	0.00187273	-0.233517	0.00522538	0.000213298
PB.6154.7(Cenpw~FSM)	Cenpw	E2	L2	16.8742	6.41146	26.3859	1.50758	2.60964	2.03934	15.8665	4.74891	25.9735	1.45766	2.67428	2.44889	0.79691	0.59604	0.979518	0.383478	0.000213298	0.000213298
PB.21316.12(Cetn3~FSM)	Cetn3	E2	L2	18.4118	33.6761	4.53516	2.51664	0.756324	-2.88975	1.98406	1.18767	2.70806	0.54481	0.571308	1.18234	0.312567	0.03046	0.569027	0.538567	4.06e-05	2.35e-06
PB.21316.8(Cetn3~FSM)	Cetn3	E2	L2	18.4118	33.6761	4.53516	2.51664	0.756324	-2.88975	9.77119	19.854	0.605002	1.4683	0.2702	-5.01342	0.372257	0.60007	0.165155	-0.434915	2.35e-06	2.35e-06
PB.73528.108(Cfdp1~NNC)	Cfdp1	E2	L2	43.1288	18.4696	65.5463	1.94002	4.6127	1.8268	3.50026	0.0146215	6.66902	0.0113895	1.18253	8.08358	0.0527095	0.00112	0.0996091	0.0984891	0.00757089	4.18e-21
PB.73528.19(Cfdp1~NNC)	Cfdp1	E2	L2	43.1288	18.4696	65.5463	1.94002	4.6127	1.8268	2.34846	0.0166793	4.46825	0.00918281	0.520123	7.39107	0.0362048	0.00096	0.0682455	0.0672855	0.0157463	4.18e-21
PB.73528.7(Cfdp1~NNC)	Cfdp1	E2	L2	43.1288	18.4696	65.5463	1.94002	4.6127	1.8268	3.68114	7.71166	0.0170301	1.3337	0.00763284	-8.1582	0.191829	0.40258	0.000236364	-0.402344	4.18e-21	4.18e-21
PB.7408.1(Cisd1~FSM)	Cisd1	E2	L2	12.3193	7.54069	16.6634	1.12399	1.95209	1.14287	1.55135	2.80985	0.407268	0.552527	0.238545	-2.75657	0.211786	0.41618	0.0259727	-0.390207	4.76e-05	4.76e-05
PB.7408.4(Cisd1~FSM)	Cisd1	E2	L2	12.3193	7.54069	16.6634	1.12399	1.95209	1.14287	9.69403	3.95679	14.9097	0.852126	2.03308	1.91117	0.689824	0.47574	0.884445	0.408705	0.0147659	4.76e-05
PB.13055.243(Cltc~ISM)	Cltc	E2	L2	6.54695	9.2772	4.06489	1.7782	0.968209	-1.18848	1.51187	0.0168661	2.87097	0.00717946	0.963987	6.74463	0.305586	0.00216	0.581427	0.579267	0.00758624	0.00758624
PB.52849.20(Cmpk1~FSM)	Cmpk1	E2	L2	10.3963	10.1831	10.5902	1.82842	2.08825	0.0565033	2.69929	4.64421	0.931184	1.46804	0.363255	-2.30599	0.224624	0.40163	0.0637091	-0.337921	0.00240245	6.53e-07
PB.52849.46(Cmpk1~FSM)	Cmpk1	E2	L2	10.3963	10.1831	10.5902	1.82842	2.08825	0.0565033	4.20846	0.170028	7.87977	0.154108	1.47675	5.45369	0.376195	0.01765	0.702145	0.684495	6.53e-07	6.53e-07
PB.49208.124(Cnn3~ISM)	Cnn3	E2	L2	26.6284	40.4663	14.0486	6.70749	2.28094	-1.52563	2.40413	5.03901	0.00878843	0.99425	0.00343632	-8.07001	0.0692429	0.14482	0.000536364	-0.144284	0.000663373	0.000663373
PB.71257.4(Cnot7~FSM)	Cnot7	E2	L2	59.9684	107.833	16.4555	12.908	2.06708	-2.71141	14.3185	29.5899	0.43537	3.87461	0.282082	-6.05444	0.140267	0.27455	0.0181909	-0.256359	2.26e-11	1.31e-29
PB.71257.450(Cnot7~FSM)	Cnot7	E2	L2	59.9684	107.833	16.4555	12.908	2.06708	-2.71141	4.28346	0.253081	7.94744	0.250729	1.0528	4.91872	0.254271	0.00244	0.483209	0.480769	1.31e-29	1.31e-29
PB.11396.6(Cnot8~FSM)	Cnot8	E2	L2	18.6885	7.08136	29.2405	1.03087	2.76727	2.04433	7.68631	0.228962	14.4657	0.217324	1.63922	5.92071	0.278781	0.0203	0.513764	0.493464	3.41e-08	3.41e-08
PB.11396.9(Cnot8~NNC)	Cnot8	E2	L2	18.6885	7.08136	29.2405	1.03087	2.76727	2.04433	0.8271	1.27645	0.418599	0.366385	0.207513	-1.5857	0.117548	0.23353	0.0121091	-0.221421	0.0390159	3.41e-08
PB.73404.54(Cog4~ISM)	Cog4	E2	L2	13.2477	4.48309	21.2156	1.08738	3.58466	2.24002	8.61694	0.892676	15.639	0.491253	2.94427	4.11572	0.435619	0.14375	0.700955	0.557205	0.000119372	0.000119372
PB.26176.1(Cox6c~FSM)	Cox6c	E2	L2	51.9838	75.3287	30.7612	11.2803	3.49511	-1.29181	11.8153	8.53528	14.7972	1.89468	2.30709	0.793098	0.295238	0.10694	0.466418	0.359478	2.91e-07	4.02e-15
PB.26176.19(Cox6c~FSM)	Cox6c	E2	L2	51.9838	75.3287	30.7612	11.2803	3.49511	-1.29181	37.8733	65.4868	12.7701	9.65465	1.88176	-2.35752	0.628486	0.87345	0.405791	-0.467659	4.02e-15	4.02e-15
PB.33996.14(Crb3~NIC)	Crb3	E2	L2	20.2619	8.69366	30.7784	1.48017	3.32045	1.82269	4.57943	0.434479	8.34756	0.220332	1.71537	4.2329	0.159857	0.04895	0.260682	0.211732	0.00380229	0.00380229
PB.34844.16(Cript~FSM)	Cript	E2	L2	43.9714	34.4719	52.6073	3.87627	4.89997	0.6097	5.83382	0.995454	10.2323	0.595537	1.02346	3.34863	0.117438	0.02164	0.204527	0.182887	3.76e-09	4.18e-21
PB.34844.26(Cript~FSM)	Cript	E2	L2	43.9714	34.4719	52.6073	3.87627	4.89997	0.6097	3.04458	0.118105	5.70501	0.0371811	0.976314	5.47936	0.0570143	0.00337	0.105782	0.102412	9.87e-07	4.18e-21
PB.34844.3(Cript~FSM)	Cript	E2	L2	43.9714	34.4719	52.6073	3.87627	4.89997	0.6097	23.4713	28.3581	19.0287	3.22518	2.56279	-0.575336	0.575376	0.82045	0.352582	-0.467868	4.18e-21	4.18e-21
PB.34844.4(Cript~FSM)	Cript	E2	L2	43.9714	34.4719	52.6073	3.87627	4.89997	0.6097	3.1261	0.181168	5.80332	0.171882	1.28069	4.92645	0.0596524	0.00313	0.111036	0.107906	0.00130236	4.18e-21
PB.34844.54(Cript~NNC)	Cript	E2	L2	43.9714	34.4719	52.6073	3.87627	4.89997	0.6097	2.23769	0.0469892	4.22924	0.0168529	0.90066	6.21697	0.041619	0.00143	0.0781545	0.0767245	0.00114073	4.18e-21
PB.65442.42(Crxos~FSM)	Crxos	E2	L2	93.341	14.8302	164.714	1.50962	9.42542	3.47248	19.9338	0.699388	37.4196	0.486075	3.58354	5.72146	0.138781	0.04201	0.226755	0.184745	0.00016193	0.00016193
PB.9484.6(Cs~FSM)	Cs	E2	L2	9.84547	15.0819	5.08504	1.90368	0.862465	-1.56661	1.66186	0.902706	2.352	0.170996	0.340848	1.37179	0.339229	0.08925	0.566482	0.477232	7.16e-05	7.16e-05
PB.9484.73(Cs~ISM)	Cs	E2	L2	9.84547	15.0819	5.08504	1.90368	0.862465	-1.56661	2.51856	5.06515	0.203466	1.08034	0.156602	-4.57137	0.173619	0.30141	0.0574455	-0.243965	0.0136023	7.16e-05
PB.48712.205(Csde1~ISM)	Csde1	E2	L2	29.2629	22.6831	35.2446	3.06873	3.4745	0.635556	1.30374	2.48427	0.230538	0.65589	0.114884	-3.37428	0.0561333	0.11111	0.00615454	-0.104955	0.000106364	0.000106364
PB.48712.218(Csde1~ISM)	Csde1	E2	L2	29.2629	22.6831	35.2446	3.06873	3.4745	0.635556	1.15777	2.22894	0.183981	0.60689	0.123303	-3.52883	0.0441429	0.08769	0.00455455	-0.0831355	0.0027051	0.000106364
PB.48712.226(Csde1~FSM)	Csde1	E2	L2	29.2629	22.6831	35.2446	3.06873	3.4745	0.635556	0.957855	1.73249	0.253644	0.399861	0.185218	-2.72449	0.0412333	0.08027	0.00574546	-0.0745245	0.00422379	0.000106364
PB.36749.7(Csnk1a1~NNC)	Csnk1a1	E2	L2	11.842	13.8525	10.0143	1.96508	1.28196	-0.467682	2.23654	0.0558763	4.21897	0.0275161	0.999376	6.0044	0.227733	0.0047	0.430491	0.425791	1.69e-09	1.69e-09
PB.27335.193(Csnk1e~NIC)	Csnk1e	E2	L2	9.3987	4.55579	13.8014	1.23243	2.09966	1.59692	4.53892	0.400193	8.3014	0.136665	0.918134	4.34072	0.473424	0.27953	0.649691	0.370161	7.44e-05	7.44e-05
PB.50044.1(Cth~FSM)	Cth	E2	L2	24.6114	44.2284	6.7777	3.21712	1.49426	-2.7043	14.8699	30.0511	1.06879	3.02368	0.297527	-4.80041	0.412076	0.67231	0.1755	-0.49681	7.14e-10	7.14e-10
PB.50044.39(Cth~FSM)	Cth	E2	L2	24.6114	44.2284	6.7777	3.21712	1.49426	-2.7043	5.72886	11.9304	0.0911089	1.35639	0.0350488	-6.88379	0.154567	0.27697	0.0432909	-0.233679	3.08e-07	7.14e-10
PB.50044.4(Cth~FSM)	Cth	E2	L2	24.6114	44.2284	6.7777	3.21712	1.49426	-2.7043	1.4015	0.0393668	2.6398	0.0119702	0.836734	5.7462	0.194262	0.00087	0.370073	0.369203	9.31e-09	7.14e-10
PB.50044.45(Cth~FSM)	Cth	E2	L2	24.6114	44.2284	6.7777	3.21712	1.49426	-2.7043	1.21873	0.112993	2.22394	0.0530543	0.711534	4.18294	0.166052	0.00255	0.314691	0.312141	2.03e-06	7.14e-10
PB.74570.1(Cwc15~FSM)	Cwc15	E2	L2	53.5935	55.9454	51.4554	4.82289	4.88961	-0.120673	23.1908	41.2894	6.73751	5.21563	1.10302	-2.61369	0.413667	0.72428	0.131291	-0.592989	1.04e-20	1.27e-22
PB.74570.102(Cwc15~FSM)	Cwc15	E2	L2	53.5935	55.9454	51.4554	4.82289	4.88961	-0.120673	2.07676	3.8789	0.438454	0.552806	0.247817	-3.11633	0.0379714	0.0703	0.00858182	-0.0617182	0.00207243	1.27e-22
PB.74570.12(Cwc15~FSM)	Cwc15	E2	L2	53.5935	55.9454	51.4554	4.82289	4.88961	-0.120673	16.53	1.04671	30.6058	0.279556	2.54515	4.85663	0.328005	0.02117	0.606945	0.585775	1.27e-22	1.27e-22
PB.74570.2(Cwc15~FSM)	Cwc15	E2	L2	53.5935	55.9454	51.4554	4.82289	4.88961	-0.120673	2.78748	0.684077	4.69966	0.246332	1.53424	2.76246	0.0461143	0.01102	0.0780182	0.0669982	0.0463345	1.27e-22
PB.74570.6(Cwc15~FSM)	Cwc15	E2	L2	53.5935	55.9454	51.4554	4.82289	4.88961	-0.120673	1.84702	0.279398	3.27214	0.268013	0.68619	3.50351	0.0363143	0.00556	0.0642727	0.0587127	0.0359413	1.27e-22
PB.28457.1(Dazap2~FSM)	Dazap2	E2	L2	14.3272	22.0067	7.34583	2.58683	1.10126	-1.58164	8.28208	16.0746	1.19799	2.19046	0.351111	-3.735	0.436971	0.71931	0.1803	-0.53901	9.82e-07	9.82e-07
PB.28457.25(Dazap2~FSM)	Dazap2	E2	L2	14.3272	22.0067	7.34583	2.58683	1.10126	-1.58164	1.85632	1.16405	2.48565	0.588411	0.479945	1.08792	0.197157	0.045	0.335482	0.290482	0.00105275	9.82e-07
PB.50985.104(Dcaf12~FSM)	Dcaf12	E2	L2	15.546	16.5541	14.6295	2.34096	1.83126	-0.178193	3.57293	0.225556	6.61599	0.210541	1.19209	4.814	0.257671	0.01777	0.475764	0.457994	5.06e-09	5.06e-09
PB.72362.1(Dnajb1~FSM)	Dnajb1	E2	L2	14.2548	11.2112	17.0217	2.24588	2.31958	0.601995	7.73819	0.457441	14.357	0.267689	1.94121	4.94183	0.457171	0.02649	0.8487	0.82221	2.07e-15	2.07e-15
PB.72362.26(Dnajb1~ISM)	Dnajb1	E2	L2	14.2548	11.2112	17.0217	2.24588	2.31958	0.601995	0.872689	1.60768	0.204512	0.536315	0.0804137	-2.9148	0.0780714	0.14625	0.0160909	-0.130159	0.0265656	2.07e-15
PB.72362.3(Dnajb1~FSM)	Dnajb1	E2	L2	14.2548	11.2112	17.0217	2.24588	2.31958	0.601995	3.20321	5.4113	1.19586	1.16083	0.354215	-2.16858	0.252952	0.46056	0.0642182	-0.396342	7.02e-08	2.07e-15
PB.72362.4(Dnajb1~FSM)	Dnajb1	E2	L2	14.2548	11.2112	17.0217	2.24588	2.31958	0.601995	1.18044	2.29912	0.163457	0.527035	0.074153	-3.7347	0.10919	0.22006	0.0084	-0.21166	0.000213298	2.07e-15
PB.56153.17(Dnajb6~NIC)	Dnajb6	E2	L2	44.3206	24.9721	61.9102	2.87344	4.63955	1.30952	1.93141	0.0241387	3.66528	0.0149376	0.637279	6.75031	0.0318857	0.00116	0.0598182	0.0586582	0.0157463	3.31e-13
PB.56153.2(Dnajb6~FSM)	Dnajb6	E2	L2	44.3206	24.9721	61.9102	2.87344	4.63955	1.30952	21.8135	5.61856	36.5361	0.870266	3.01857	2.69888	0.417929	0.2312	0.587682	0.356482	4.54e-12	3.31e-13
PB.56153.29(Dnajb6~FSM)	Dnajb6	E2	L2	44.3206	24.9721	61.9102	2.87344	4.63955	1.30952	2.18007	4.2523	0.296229	0.7638	0.178156	-3.79895	0.081019	0.16511	0.00457273	-0.160537	3.31e-13	3.31e-13
PB.56153.4(Dnajb6~FSM)	Dnajb6	E2	L2	44.3206	24.9721	61.9102	2.87344	4.63955	1.30952	1.31918	2.19822	0.520051	0.718331	0.255736	-2.05868	0.0435762	0.08257	0.00812727	-0.0744427	0.00279373	3.31e-13
PB.56153.54(Dnajb6~ISM)	Dnajb6	E2	L2	44.3206	24.9721	61.9102	2.87344	4.63955	1.30952	0.911138	1.87255	0.0371251	0.854157	0.0178183	-5.32005	0.0325333	0.06746	0.000781818	-0.0666782	0.0320731	3.31e-13
PB.55839.1(Dnajc2~FSM)	Dnajc2	E2	L2	8.76448	7.02219	10.3484	1.16746	1.47595	0.558752	2.1572	0.0122123	4.10719	0.00360678	0.969428	7.53416	0.211205	0.00441	0.3992	0.39479	0.00434362	0.000352804
PB.55839.5(Dnajc2~ISM)	Dnajc2	E2	L2	8.76448	7.02219	10.3484	1.16746	1.47595	0.558752	1.34748	2.4928	0.306277	0.607743	0.200091	-2.98428	0.185224	0.35196	0.0336455	-0.318315	0.000352804	0.000352804
PB.44836.142(Dsn1~NNC)	Dsn1	E2	L2	27.4346	40.1662	15.8604	2.28843	2.03299	-1.34	0.798225	0.0979329	1.43485	0.0341453	0.423643	3.74272	0.0494905	0.00264	0.0920818	0.0894418	0.00393673	2.18e-13
PB.44836.25(Dsn1~FSM)	Dsn1	E2	L2	27.4346	40.1662	15.8604	2.28843	2.03299	-1.34	12.1037	20.1964	4.74679	1.69032	0.827013	-2.08675	0.402148	0.50353	0.309982	-0.193548	0.0415548	2.18e-13
PB.44836.46(Dsn1~NNC)	Dsn1	E2	L2	27.4346	40.1662	15.8604	2.28843	2.03299	-1.34	2.36266	0.0874332	4.43105	0.039658	0.98328	5.51034	0.141295	0.00232	0.267636	0.265316	2.18e-13	2.18e-13
PB.2737.4(Dtymk~FSM)	Dtymk	E2	L2	18.1049	6.8634	28.3245	1.23716	1.59567	2.04347	3.75136	4.01548	3.51126	0.948977	0.828001	-0.193068	0.358624	0.61067	0.129491	-0.481179	2.55e-05	2.55e-05
PB.2737.49(Dtymk~FSM)	Dtymk	E2	L2	18.1049	6.8634	28.3245	1.23716	1.59567	2.04347	11.7495	1.43959	21.1222	0.487687	1.55142	3.86572	0.506529	0.24037	0.748491	0.508121	0.00212997	2.55e-05
PB.12879.2(Dusp14~FSM)	Dusp14	E2	L2	25.3331	44.3057	8.08535	4.47372	1.93034	-2.45265	7.83963	15.6696	0.721447	1.41237	0.249834	-4.42199	0.267752	0.38537	0.160827	-0.224543	0.00685345	0.00373161
PB.12879.9(Dusp14~FSM)	Dusp14	E2	L2	25.3331	44.3057	8.08535	4.47372	1.93034	-2.45265	3.60574	4.07414	3.17993	0.930966	1.23602	-0.356509	0.227114	0.08205	0.358991	0.276941	0.00373161	0.00373161
PB.46274.167(E2f5~ISM)	E2f5	E2	L2	30.4321	58.2203	5.17001	4.61353	1.07634	-3.49074	11.5549	23.8464	0.3808	2.19445	0.198291	-5.9318	0.269024	0.41659	0.134873	-0.281717	0.00405699	0.00405699
PB.19781.26(Eef1e1~FSM)	Eef1e1	E2	L2	22.2149	16.69	27.2375	3.43104	1.54929	0.706279	0.858008	1.621	0.164378	0.465205	0.067046	-3.22547	0.0482952	0.09503	0.00580909	-0.0892209	0.00377621	0.000294716
PB.19781.34(Eef1e1~FSM)	Eef1e1	E2	L2	22.2149	16.69	27.2375	3.43104	1.54929	0.706279	5.47583	0.143531	10.3234	0.0549157	1.676	6.07263	0.208795	0.00961	0.389873	0.380263	0.000294716	0.000294716
PB.81947.1(Eif1ax~FSM)	Eif1ax	E2	L2	12.9091	15.9052	10.1854	2.3616	1.84419	-0.64249	4.0226	2.66136	5.2601	0.905327	1.17192	0.980257	0.318095	0.16494	0.457327	0.292387	0.00328699	3.21e-05
PB.81947.3(Eif1ax~FSM)	Eif1ax	E2	L2	12.9091	15.9052	10.1854	2.3616	1.84419	-0.64249	5.42931	10.1048	1.17887	2.02455	0.304919	-3.08881	0.351133	0.61383	0.112318	-0.501512	3.21e-05	3.21e-05
PB.81947.9(Eif1ax~FSM)	Eif1ax	E2	L2	12.9091	15.9052	10.1854	2.3616	1.84419	-0.64249	1.79934	0.6363	2.85664	0.245897	0.588835	2.14909	0.162729	0.04425	0.270436	0.226186	0.000563073	3.21e-05
PB.44682.2(Eif2s2~FSM)	Eif2s2	E2	L2	113.801	83.1357	141.678	7.14533	8.56903	0.769005	1.46559	2.6043	0.430392	0.700948	0.226312	-2.56956	0.0183429	0.03562	0.00263636	-0.0329836	0.00188911	4.19e-33
PB.44682.255(Eif2s2~FSM)	Eif2s2	E2	L2	113.801	83.1357	141.678	7.14533	8.56903	0.769005	11.9715	22.9853	1.95906	2.61223	0.560747	-3.54575	0.1364	0.27173	0.0133727	-0.258357	4.19e-33	4.19e-33
PB.44682.41(Eif2s2~FSM)	Eif2s2	E2	L2	113.801	83.1357	141.678	7.14533	8.56903	0.769005	82.9822	42.5933	119.699	4.29837	8.19596	1.4905	0.68539	0.51286	0.842236	0.329376	3.53e-22	4.19e-33
PB.66320.2(Eif3k~FSM)	Eif3k	E2	L2	16.9509	12.7986	20.7257	3.01825	2.95009	0.695001	10.2016	4.07707	15.7693	1.00455	2.56092	1.94889	0.589229	0.38508	0.774818	0.389738	0.0151822	3.36e-07
PB.66320.4(Eif3k~ISM)	Eif3k	E2	L2	16.9509	12.7986	20.7257	3.01825	2.95009	0.695001	4.11579	7.64156	0.910543	2.6431	0.449587	-3.0552	0.285571	0.55387	0.0416636	-0.512206	3.36e-07	3.36e-07
PB.11956.220(Eif4a1~FSM)	Eif4a1	E2	L2	21.9474	37.307	7.98401	5.21196	0.833787	-2.22284	4.41237	5.41903	3.49722	1.23855	0.593201	-0.630366	0.29151	0.15485	0.415745	0.260895	0.00432099	0.00432099
PB.49660.1(Eif4e~FSM)	Eif4e	E2	L2	76.9912	63.4249	89.3242	6.0069	5.08871	0.493936	11.4713	0.824501	21.1502	0.278268	2.49242	4.6643	0.127343	0.01265	0.231609	0.218959	2.61e-15	1.23e-24
PB.49660.184(Eif4e~ISM)	Eif4e	E2	L2	76.9912	63.4249	89.3242	6.0069	5.08871	0.493936	1.7766	0.181805	3.22641	0.0589992	0.497851	4.07668	0.0215762	0.00313	0.0383455	0.0352155	0.023304	1.23e-24
PB.49660.2(Eif4e~FSM)	Eif4e	E2	L2	76.9912	63.4249	89.3242	6.0069	5.08871	0.493936	18.9818	1.29275	35.0628	0.461647	2.18217	4.75072	0.218605	0.02134	0.397936	0.376596	1.23e-24	1.23e-24
PB.49660.56(Eif4e~FSM)	Eif4e	E2	L2	76.9912	63.4249	89.3242	6.0069	5.08871	0.493936	15.4101	26.3292	5.48358	4.12971	0.75723	-2.26139	0.228143	0.40925	0.0635	-0.34575	9.25e-19	1.23e-24
PB.49660.57(Eif4e~FSM)	Eif4e	E2	L2	76.9912	63.4249	89.3242	6.0069	5.08871	0.493936	2.06459	4.07094	0.240643	0.732482	0.167388	-4.02519	0.0300238	0.06016	0.00262727	-0.0575327	2.65e-07	1.23e-24
PB.49660.62(Eif4e~FSM)	Eif4e	E2	L2	76.9912	63.4249	89.3242	6.0069	5.08871	0.493936	2.40709	4.8619	0.175438	1.32609	0.156838	-4.71548	0.0388619	0.0797	0.00173636	-0.0779636	2.92e-05	1.23e-24
PB.49660.68(Eif4e~FSM)	Eif4e	E2	L2	76.9912	63.4249	89.3242	6.0069	5.08871	0.493936	2.89893	5.2617	0.750947	1.08197	0.285471	-2.7924	0.051019	0.09684	0.00936364	-0.0874764	0.00110277	1.23e-24
PB.49660.8(Eif4e~FSM)	Eif4e	E2	L2	76.9912	63.4249	89.3242	6.0069	5.08871	0.493936	2.14334	0.0266875	4.06756	0.0185853	0.760313	6.79627	0.0237857	0.00047	0.0449818	0.0445118	0.000213298	1.23e-24
PB.49660.81(Eif4e~FSM)	Eif4e	E2	L2	76.9912	63.4249	89.3242	6.0069	5.08871	0.493936	1.46368	3.01918	0.049594	0.998217	0.0186787	-5.66762	0.0216333	0.04483	0.000545455	-0.0442845	0.00120904	1.23e-24
PB.49660.88(Eif4e~FSM)	Eif4e	E2	L2	76.9912	63.4249	89.3242	6.0069	5.08871	0.493936	0.943382	1.94075	0.0366849	0.607148	0.014367	-5.38493	0.0131762	0.02724	0.000390909	-0.0268491	0.00287522	1.23e-24
PB.357.34(Eloc~FSM)	Eloc	E2	L2	218.896	137.428	292.958	13.6874	13.0179	1.09196	15.5753	25.6248	6.43939	3.62866	1.76923	-1.99087	0.0996333	0.18563	0.0214545	-0.164175	1.6e-16	4.51e-21
PB.357.69(Eloc~FSM)	Eloc	E2	L2	218.896	137.428	292.958	13.6874	13.0179	1.09196	11.5512	13.8543	9.45757	1.47753	4.67949	-0.550304	0.0649095	0.10284	0.0304273	-0.0724127	1.39e-07	4.51e-21
PB.357.88(Eloc~FSM)	Eloc	E2	L2	218.896	137.428	292.958	13.6874	13.0179	1.09196	3.72092	7.81294	0.000893412	1.40655	0.000261215	-9.48811	0.0254952	0.05354	0	-0.05354	4.51e-21	4.51e-21
PB.357.90(Eloc~FSM)	Eloc	E2	L2	218.896	137.428	292.958	13.6874	13.0179	1.09196	158.731	73.1853	236.499	7.58618	11.116	1.69207	0.677681	0.53365	0.808618	0.274968	7.11e-21	4.51e-21
PB.357.91(Eloc~FSM)	Eloc	E2	L2	218.896	137.428	292.958	13.6874	13.0179	1.09196	11.3884	2.92846	19.0793	0.828951	1.83491	2.69963	0.0446667	0.02149	0.0657364	0.0442464	0.000579794	4.51e-21
PB.11991.523(Elp5~ISM)	Elp5	E2	L2	29.0386	19.0093	38.1561	2.63367	4.23645	1.00483	1.67708	2.80102	0.655326	0.663504	0.329934	-2.07896	0.0797667	0.15117	0.0148545	-0.136315	0.00480022	1.68e-07
PB.11991.530(Elp5~FSM)	Elp5	E2	L2	29.0386	19.0093	38.1561	2.63367	4.23645	1.00483	5.54817	0.878153	9.79365	0.35555	1.70558	3.46444	0.156114	0.04605	0.256173	0.210123	0.00186631	1.68e-07
PB.11991.551(Elp5~NNC)	Elp5	E2	L2	29.0386	19.0093	38.1561	2.63367	4.23645	1.00483	1.44026	2.94267	0.0744283	0.699421	0.0280227	-5.12815	0.0708667	0.14709	0.00157273	-0.145517	1.68e-07	1.68e-07
PB.26425.11(Eny2~NIC)	Eny2	E2	L2	212.92	390.88	51.1384	35.6438	5.24982	-2.934	19.2763	38.6547	1.65966	4.34338	0.683663	-4.53339	0.0624762	0.09883	0.0294273	-0.0694027	0.000592915	1.43e-34
PB.26425.22(Eny2~FSM)	Eny2	E2	L2	212.92	390.88	51.1384	35.6438	5.24982	-2.934	14.5688	14.9959	14.1805	1.63336	2.22197	-0.0806088	0.153624	0.03847	0.258309	0.219839	1.43e-34	1.43e-34
PB.26425.6(Eny2~FSM)	Eny2	E2	L2	212.92	390.88	51.1384	35.6438	5.24982	-2.934	62.1627	119.965	9.61478	15.6083	1.36324	-3.63984	0.248943	0.30206	0.200655	-0.101405	0.0398293	1.43e-34
PB.9820.3(Ewsr1~ISM)	Ewsr1	E2	L2	6.15821	8.51533	4.01537	2.0929	0.977002	-1.08263	3.1691	6.63357	0.0195888	1.42821	0.0134886	-7.81077	0.397405	0.82815	0.00581818	-0.822332	2.04e-05	2.04e-05
PB.14584.63(Fam104a~FSM)	Fam104a	E2	L2	55.078	68.0517	43.2837	7.52077	5.35144	-0.652687	18.031	3.37186	31.3574	0.940925	4.08461	3.21338	0.39519	0.05194	0.707236	0.655296	1.94e-45	1.94e-45
PB.14584.7(Fam104a~FSM)	Fam104a	E2	L2	55.078	68.0517	43.2837	7.52077	5.35144	-0.652687	30.9285	54.7477	9.27469	5.98364	1.00777	-2.56014	0.504071	0.80472	0.230755	-0.573965	1.65e-32	1.94e-45
PB.14584.8(Fam104a~NNC)	Fam104a	E2	L2	55.078	68.0517	43.2837	7.52077	5.35144	-0.652687	3.11669	6.09545	0.40873	0.984298	0.28088	-3.86601	0.0495524	0.0896	0.0131455	-0.0764545	3.18e-05	1.94e-45
PB.72083.1(Fam32a~FSM)	Fam32a	E2	L2	15.4239	10.9947	19.4505	1.57416	3.05511	0.822434	7.37542	1.61241	12.6145	0.483765	2.32642	2.96002	0.415248	0.15506	0.651782	0.496722	0.000368021	0.000159068
PB.72083.2(Fam32a~FSM)	Fam32a	E2	L2	15.4239	10.9947	19.4505	1.57416	3.05511	0.822434	2.07108	3.94416	0.368281	0.806976	0.113479	-3.38584	0.186186	0.36613	0.0226	-0.34353	0.000159068	0.000159068
PB.19675.48(Fars2~FSM)	Fars2	E2	L2	27.2417	42.432	13.4324	5.36402	2.02663	-1.6587	7.88307	8.08065	7.70345	1.1226	1.2583	-0.0688784	0.39911	0.19499	0.584673	0.389683	1.44e-07	1.44e-07
PB.37497.177(Fbxo15~NNC)	Fbxo15	E2	L2	40.8209	22.7116	57.2839	2.48251	3.37686	1.33432	6.6974	13.8326	0.210825	2.74445	0.160299	-5.97007	0.27231	0.56771	0.00376364	-0.563946	2.42e-21	2.42e-21
PB.37497.47(Fbxo15~FSM)	Fbxo15	E2	L2	40.8209	22.7116	57.2839	2.48251	3.37686	1.33432	4.45533	0.825645	7.75505	0.338281	0.866225	3.21603	0.0879143	0.03712	0.134091	0.0969709	0.00634504	2.42e-21
PB.37497.8(Fbxo15~FSM)	Fbxo15	E2	L2	40.8209	22.7116	57.2839	2.48251	3.37686	1.33432	14.341	1.42788	26.0803	0.420528	2.29537	4.1815	0.2682	0.06358	0.454218	0.390638	2.42e-10	2.42e-21
PB.37497.86(Fbxo15~FSM)	Fbxo15	E2	L2	40.8209	22.7116	57.2839	2.48251	3.37686	1.33432	1.1128	2.15146	0.168564	0.518181	0.0662851	-3.59749	0.0525952	0.10699	0.00314546	-0.103845	7.73e-06	2.42e-21
PB.42679.43(Fnbp4~NNC)	Fnbp4	E2	L2	9.01104	16.058	2.60471	1.98206	0.754542	-2.61947	6.11061	12.5366	0.268803	1.57487	0.0770173	-5.4919	0.526724	0.79289	0.284755	-0.508135	0.00523275	0.00523275
PB.73540.14(Gabarapl2~FSM)	Gabarapl2	E2	L2	117.554	34.2758	193.261	3.18615	12.2326	2.49494	20.4477	2.54309	36.7246	0.655181	1.96878	3.84682	0.136443	0.07155	0.195436	0.123886	0.000862778	8.14e-05
PB.73540.8(Gabarapl2~FSM)	Gabarapl2	E2	L2	117.554	34.2758	193.261	3.18615	12.2326	2.49494	38.7802	19.0191	56.7449	2.60517	4.51261	1.57654	0.410038	0.53784	0.293855	-0.243985	8.14e-05	8.14e-05
PB.72474.1(Gadd45gip1~NNC)	Gadd45gip1	E2	L2	26.7074	8.3345	43.41	1.71644	4.25741	2.37946	4.60968	0.250545	8.57253	0.191823	1.69154	5.0418	0.11511	0.02793	0.194364	0.166434	0.029645	0.000361045
PB.72474.19(Gadd45gip1~FSM)	Gadd45gip1	E2	L2	26.7074	8.3345	43.41	1.71644	4.25741	2.37946	20.1534	7.97842	31.2216	1.72053	2.36974	1.96702	0.837233	0.95262	0.732336	-0.220284	0.000361045	0.000361045
PB.4292.89(Gas5~FSM)	Gas5	E2	L2	26.1926	19.0119	32.7205	2.91548	2.52467	0.782977	7.11056	7.62807	6.64009	1.77559	0.862412	-0.199833	0.295619	0.39555	0.204773	-0.190777	0.036361	0.0058843
PB.4292.94(Gas5~NIC)	Gas5	E2	L2	26.1926	19.0119	32.7205	2.91548	2.52467	0.782977	5.34901	1.12406	9.18988	0.440276	0.867757	3.02012	0.179662	0.05977	0.288655	0.228885	0.0058843	0.0058843
PB.65721.17(Gemin7~FSM)	Gemin7	E2	L2	11.368	16.9844	6.26217	3.10594	1.12885	-1.43802	4.58166	9.10497	0.469557	1.69407	0.274977	-4.24846	0.305043	0.57098	0.0632818	-0.507698	5.46e-06	5.46e-06
PB.65721.38(Gemin7~NIC)	Gemin7	E2	L2	11.368	16.9844	6.26217	3.10594	1.12885	-1.43802	1.90302	0.439346	3.23363	0.202862	0.932796	2.85171	0.29529	0.0303	0.536191	0.505891	0.00136936	5.46e-06
PB.23275.21(Ghitm~FSM)	Ghitm	E2	L2	11.0033	7.76947	13.9431	1.02824	1.86953	0.842841	1.79009	3.19658	0.511463	0.689363	0.215908	-2.6204	0.217133	0.42056	0.0322	-0.38836	0.00148469	7.11e-05
PB.23275.73(Ghitm~FSM)	Ghitm	E2	L2	11.0033	7.76947	13.9431	1.02824	1.86953	0.842841	5.86224	1.7993	9.55581	0.399201	1.35126	2.40246	0.48079	0.24882	0.691673	0.442853	7.11e-05	7.11e-05
PB.34962.2(Gm10184~FSM)	Gm10184	E2	L2	28.6142	3.19332	51.7241	0.843754	5.81217	4.01348	25.4944	1.66679	47.1559	0.638759	5.77174	4.81397	0.695895	0.410525	0.903436	0.492911	0.00613573	0.00613573
PB.34962.7(Gm10184~FSM)	Gm10184	E2	L2	28.6142	3.19332	51.7241	0.843754	5.81217	4.01348	3.11981	1.52653	4.56825	0.452463	0.699433	1.57512	0.304105	0.589475	0.0965636	-0.492911	0.0165822	0.00613573
PB.54713.25(Gm13023~NNC)	Gm13023	E2	L2	123.361	249.943	8.28612	28.4145	2.70433	-4.91307	1.08056	1.50102	0.698328	0.329407	0.340124	-1.09303	0.0718857	0.00569	0.132064	0.126374	0.00756997	0.00756997
PB.22126.17(Gm15286~NNC)	Gm15286	E2	L2	22.9847	41.217	6.4098	3.76813	0.915122	-2.68299	7.034	14.7598	0.010545	1.72539	0.0047452	-9.48965	0.171581	0.35729	0.00275455	-0.354535	1.07e-08	1.07e-08
PB.72614.1(Gm2694~NIC)	Gm2694	E2	L2	14.5939	10.5695	18.2525	1.05619	1.40874	0.787617	2.74171	4.08988	1.5161	0.696549	0.541519	-1.42573	0.230224	0.37204	0.1013	-0.27074	0.00903194	0.00810194
PB.72614.2(Gm2694~FSM)	Gm2694	E2	L2	14.5939	10.5695	18.2525	1.05619	1.40874	0.787617	9.59829	4.9118	13.8587	0.868378	1.49962	1.49458	0.611619	0.46618	0.743836	0.277656	0.00810194	0.00810194
PB.23450.190(Gnpnat1~NIC)	Gnpnat1	E2	L2	27.8069	36.2412	20.1393	3.0447	3.05745	-0.8473	1.11443	0.0389113	2.09218	0.0198663	0.367297	5.42558	0.0606714	0.00138	0.114573	0.113193	0.00026289	5.98e-06
PB.23450.196(Gnpnat1~NIC)	Gnpnat1	E2	L2	27.8069	36.2412	20.1393	3.0447	3.05745	-0.8473	1.29787	0.229134	2.26945	0.208085	0.686504	3.25279	0.0621429	0.00546	0.113673	0.108213	0.00732204	5.98e-06
PB.23450.221(Gnpnat1~NIC)	Gnpnat1	E2	L2	27.8069	36.2412	20.1393	3.0447	3.05745	-0.8473	1.83093	0.187072	3.32534	0.157578	0.87118	4.08104	0.0879381	0.0042	0.164064	0.159864	5.98e-06	5.98e-06
PB.23450.78(Gnpnat1~FSM)	Gnpnat1	E2	L2	27.8069	36.2412	20.1393	3.0447	3.05745	-0.8473	4.83377	8.82406	1.20624	1.57581	0.421187	-2.86064	0.154705	0.24336	0.0741091	-0.169251	0.00890973	5.98e-06
PB.70730.3(Golga7~FSM)	Golga7	E2	L2	7.85395	9.54458	6.31701	2.0039	1.07148	-0.594669	3.24421	5.37513	1.30701	1.22104	0.769444	-2.03171	0.343767	0.58757	0.122127	-0.465443	0.0322481	0.000847158
PB.70730.56(Golga7~FSM)	Golga7	E2	L2	7.85395	9.54458	6.31701	2.0039	1.07148	-0.594669	2.3927	0.374242	4.22766	0.220649	0.560054	3.46318	0.416967	0.04525	0.754891	0.709641	0.000847158	0.000847158
PB.39340.9(Got1~FSM)	Got1	E2	L2	13.3636	18.4818	8.71058	2.47266	1.98636	-1.08439	2.40104	4.89601	0.132882	1.14202	0.0256439	-5.10165	0.139976	0.23938	0.0496091	-0.189771	0.00839685	0.00839685
PB.78318.142(Gpd1l~FSM)	Gpd1l	E2	L2	19.7533	5.39294	32.8081	1.26028	2.04226	2.60268	0.672983	1.36286	0.0458255	0.484646	0.0137924	-4.62011	0.142533	0.29766	0.00150909	-0.296151	0.00299076	0.00299076
PB.4902.100(H3f3a~FSM)	H3f3a	E2	L2	156.26	121.06	188.259	10.3816	12.6601	0.636959	25.1916	8.62271	40.2543	1.74917	4.02197	2.22161	0.147295	0.07225	0.215518	0.143268	7.09e-07	2.19e-25
PB.4902.104(H3f3a~ISM)	H3f3a	E2	L2	156.26	121.06	188.259	10.3816	12.6601	0.636959	2.88456	0.455277	5.093	0.266335	0.99502	3.45518	0.0159619	0.00431	0.0265545	0.0222445	0.0198404	2.19e-25
PB.4902.127(H3f3a~FSM)	H3f3a	E2	L2	156.26	121.06	188.259	10.3816	12.6601	0.636959	44.0256	15.2075	70.2238	2.15019	5.51948	2.20644	0.25331	0.12386	0.370991	0.247131	9.61e-24	2.19e-25
PB.4902.28(H3f3a~FSM)	H3f3a	E2	L2	156.26	121.06	188.259	10.3816	12.6601	0.636959	72.7662	84.5556	62.0486	7.62981	4.62871	-0.446439	0.506757	0.70106	0.330118	-0.370942	2.19e-25	2.19e-25
PB.4902.29(H3f3a~ISM)	H3f3a	E2	L2	156.26	121.06	188.259	10.3816	12.6601	0.636959	3.64791	5.8249	1.66884	1.33863	0.598433	-1.79724	0.0261095	0.04506	0.00888182	-0.0361782	0.00910851	2.19e-25
PB.14747.101(H3f3b~FSM)	H3f3b	E2	L2	421.62	582.846	275.051	37.6538	20.8804	-1.08339	37.2016	14.0798	58.2215	1.87345	4.58442	2.04715	0.122281	0.02346	0.212118	0.188658	6.47e-92	6.47e-92
PB.14747.12(H3f3b~FSM)	H3f3b	E2	L2	421.62	582.846	275.051	37.6538	20.8804	-1.08339	74.2315	138.723	15.6032	10.2155	2.28932	-3.15147	0.144238	0.24003	0.0571545	-0.182875	3.3e-28	6.47e-92
PB.14747.142(H3f3b~FSM)	H3f3b	E2	L2	421.62	582.846	275.051	37.6538	20.8804	-1.08339	7.49585	15.2793	0.420016	2.29631	0.270044	-5.15199	0.012819	0.02554	0.00125454	-0.0242855	1.4e-13	6.47e-92
PB.14747.149(H3f3b~FSM)	H3f3b	E2	L2	421.62	582.846	275.051	37.6538	20.8804	-1.08339	250.325	367.617	143.697	24.5269	11.6615	-1.35512	0.572914	0.63055	0.520518	-0.110032	6.67e-11	6.47e-92
PB.14747.265(H3f3b~FSM)	H3f3b	E2	L2	421.62	582.846	275.051	37.6538	20.8804	-1.08339	26.1356	5.90535	44.5267	0.898491	3.76551	2.91246	0.0907095	0.01043	0.163691	0.153261	5.31e-60	6.47e-92
PB.11268.39(Hint1~FSM)	Hint1	E2	L2	7.87343	5.28692	10.2248	1.06195	1.68234	0.950259	5.75599	1.54994	9.57967	0.466	1.6248	2.61999	0.645838	0.33842	0.925309	0.586889	0.00370301	0.00370301
PB.71645.18(Hmgb2~FSM)	Hmgb2	E2	L2	25.4962	10.8488	38.812	2.01754	5.04155	1.83801	1.15905	2.15993	0.249163	0.583265	0.208033	-3.06572	0.0878619	0.17798	0.00593636	-0.172044	3.68e-05	3.68e-05
PB.71645.2(Hmgb2~FSM)	Hmgb2	E2	L2	25.4962	10.8488	38.812	2.01754	5.04155	1.83801	19.8879	5.10399	33.3278	0.695157	4.47953	2.70464	0.697776	0.52027	0.859145	0.338875	0.00347386	3.68e-05
PB.31387.89(Hmgn1~FSM)	Hmgn1	E2	L2	54.0904	63.1047	45.8956	5.12181	7.97748	-0.459307	5.17348	0.86425	9.09095	0.310874	2.20081	3.3799	0.106419	0.01336	0.191018	0.177658	3e-06	3e-06
PB.63850.13(Hnrnpf~FSM)	Hnrnpf	E2	L2	68.2172	81.0243	56.5744	4.35069	4.18212	-0.518127	2.59665	0.0195078	4.93951	0.0136195	1.08932	7.39005	0.0484571	0.00024	0.0922909	0.0920509	3.65e-06	1.36e-07
PB.63850.152(Hnrnpf~FSM)	Hnrnpf	E2	L2	68.2172	81.0243	56.5744	4.35069	4.18212	-0.518127	5.29116	1.53689	8.70413	0.573549	1.27946	2.49398	0.0934381	0.01809	0.161936	0.143846	1.32e-05	1.36e-07
PB.63850.177(Hnrnpf~FSM)	Hnrnpf	E2	L2	68.2172	81.0243	56.5744	4.35069	4.18212	-0.518127	27.0797	44.1998	11.5159	2.46643	0.89767	-1.93949	0.375157	0.55449	0.212127	-0.342363	1.36e-07	1.36e-07
PB.63850.180(Hnrnpf~FSM)	Hnrnpf	E2	L2	68.2172	81.0243	56.5744	4.35069	4.18212	-0.518127	4.10161	6.5614	1.86543	1.23027	0.487828	-1.80898	0.0571667	0.08326	0.0334455	-0.0498145	0.0240649	1.36e-07
PB.63850.83(Hnrnpf~NIC)	Hnrnpf	E2	L2	68.2172	81.0243	56.5744	4.35069	4.18212	-0.518127	1.7898	0.0129805	3.40509	0.00779275	1.11348	7.21537	0.0300524	0.00016	0.0572273	0.0570673	0.000862778	1.36e-07
PB.4823.121(Hnrnpu~ISM)	Hnrnpu	E2	L2	19.1894	14.5842	23.3759	2.92683	2.93208	0.680248	3.33404	0.231808	6.15424	0.164446	0.90019	4.67199	0.150995	0.0151	0.274536	0.259436	4.94e-06	4.94e-06
PB.71683.1(Hpf1~FSM)	Hpf1	E2	L2	355.038	699.739	41.6731	35.6266	5.22328	-4.0693	175.736	356.998	10.9516	18.4035	1.45451	-5.02543	0.390533	0.51094	0.281073	-0.229867	8.7e-10	8.7e-10
PB.71683.3(Hpf1~FSM)	Hpf1	E2	L2	355.038	699.739	41.6731	35.6266	5.22328	-4.0693	48.1182	88.8834	11.0589	10.1134	1.90722	-3.00556	0.19591	0.12454	0.260791	0.136251	1.19e-07	8.7e-10
PB.79804.124(Hprt~NNC)	Hprt	E2	L2	10.978	8.75213	13.0016	1.64855	1.61097	0.57044	2.33058	0.030223	4.42181	0.0137865	1.21495	6.78373	0.165962	0.00588	0.311491	0.305611	0.00217873	0.00217873
PB.79804.324(Hprt~ISM)	Hprt	E2	L2	10.978	8.75213	13.0016	1.64855	1.61097	0.57044	1.30234	2.1885	0.496748	0.421907	0.269382	-2.11718	0.143719	0.25405	0.0434182	-0.210632	0.007567	0.00217873
PB.73755.3(Hsbp1~FSM)	Hsbp1	E2	L2	37.774	58.9102	18.5593	6.14269	2.30817	-1.66585	25.3479	45.3888	7.12896	4.96755	1.3796	-2.66887	0.579176	0.77191	0.403964	-0.367946	2.48e-05	1.26e-08
PB.73755.6(Hsbp1~FSM)	Hsbp1	E2	L2	37.774	58.9102	18.5593	6.14269	2.30817	-1.66585	6.15262	3.30287	8.7433	0.639729	1.46074	1.40175	0.266548	0.06299	0.4516	0.38861	1.26e-08	1.26e-08
PB.33516.12(Hsp90ab1~ISM)	Hsp90ab1	E2	L2	57.9038	60.2263	55.7924	4.40446	3.55199	-0.110306	16.3887	12.6109	19.8231	2.05375	2.98498	0.652092	0.275795	0.20228	0.342627	0.140347	0.00121308	0.00121308
PB.43536.100(Hypk~FSM)	Hypk	E2	L2	138.638	201.507	81.4845	32.7204	8.07196	-1.30612	31.9945	53.9198	12.0623	7.22843	1.69731	-2.15939	0.209857	0.27806	0.147855	-0.130205	4.51e-06	2.97e-08
PB.43536.104(Hypk~FSM)	Hypk	E2	L2	138.638	201.507	81.4845	32.7204	8.07196	-1.30612	102.283	139.706	68.2628	24.4366	6.42262	-1.03311	0.765376	0.68293	0.840327	0.157397	2.97e-08	2.97e-08
PB.12605.1(Ift20~FSM)	Ift20	E2	L2	14.3361	6.37873	21.57	0.848298	2.6534	1.75609	4.53262	0.489905	8.20781	0.328458	0.999826	4.03903	0.234252	0.06032	0.392373	0.332053	0.00148469	0.00148469
PB.51661.29(Inip~NNC)	Inip	E2	L2	7.39818	10.4063	4.66353	2.77236	1.03843	-1.15626	2.69584	5.45795	0.184841	1.5726	0.107868	-4.81063	0.268152	0.519	0.0401091	-0.478891	0.00241054	0.00241054
PB.7407.136(Ipmk~FSM)	Ipmk	E2	L2	11.2925	17.5462	5.60739	1.9516	1.27387	-1.64401	5.44186	11.4114	0.014987	1.76302	0.00535457	-8.83635	0.311881	0.6496	0.00486364	-0.644736	2.2e-07	2.2e-07
PB.7407.9(Ipmk~FSM)	Ipmk	E2	L2	11.2925	17.5462	5.60739	1.9516	1.27387	-1.64401	1.23244	0.0782314	2.28171	0.0333887	0.764119	4.69899	0.204157	0.00383	0.386273	0.382443	0.00380229	2.2e-07
PB.43159.6(Katnbl1~FSM)	Katnbl1	E2	L2	11.737	16.4654	7.43838	2.48106	0.930204	-1.14532	2.7768	5.76513	0.0601434	1.2808	0.0295355	-6.3634	0.175257	0.35711	0.00993636	-0.347174	5.8e-06	5.8e-06
PB.9120.1(Llph~FSM)	Llph	E2	L2	31.8383	13.2549	48.7323	1.7406	2.3098	1.87756	23.9476	4.57737	41.5568	0.672963	2.2652	3.17969	0.618976	0.36154	0.853009	0.491469	1.23e-07	6.81e-19
PB.9120.2(Llph~FSM)	Llph	E2	L2	31.8383	13.2549	48.7323	1.7406	2.3098	1.87756	3.6578	6.36728	1.19464	1.17857	0.48374	-2.40434	0.2277	0.45024	0.0253909	-0.424849	6.81e-19	6.81e-19
PB.52885.14(Lrrc41~NIC)	Lrrc41	E2	L2	6.94886	2.74655	10.7691	0.937827	2.57063	1.96731	5.58615	0.233705	10.452	0.228564	2.51702	5.42388	0.537348	0.05166	0.978882	0.927222	0.00340039	0.00340039
PB.61112.1(Lsm8~FSM)	Lsm8	E2	L2	15.4256	2.54003	27.1397	1.17758	2.93952	3.41235	9.24097	0.273067	17.3936	0.218942	1.88459	5.9421	0.445143	0.22947	0.641209	0.411739	0.000213298	0.000213298
PB.61112.2(Lsm8~FSM)	Lsm8	E2	L2	15.4256	2.54003	27.1397	1.17758	2.93952	3.41235	5.66169	2.26629	8.74842	0.991268	1.24059	1.94399	0.53549	0.76767	0.324418	-0.443252	0.000225948	0.000213298
PB.73886.7(Map1lc3b~FSM)	Map1lc3b	E2	L2	420.691	54.0712	753.982	2.4336	26.9721	3.80135	391.122	41.5123	708.949	2.46387	26.2978	4.09374	0.85629	0.76451	0.939727	0.175217	2.99e-18	2.99e-18
PB.73886.8(Map1lc3b~FSM)	Map1lc3b	E2	L2	420.691	54.0712	753.982	2.4336	26.9721	3.80135	16.5182	10.066	22.3838	1.07613	2.62966	1.15217	0.10741	0.19251	0.0300455	-0.162465	2.38e-16	2.99e-18
PB.5074.1(Marc2~FSM)	2023-03-02	E2	L2	35.4649	55.8342	16.9473	5.85531	1.85194	-1.7195	8.89912	17.3167	1.24675	3.08186	0.404339	-3.78524	0.190238	0.31149	0.0800091	-0.231481	0.00548832	2.66e-11
PB.5074.11(Marc2~NNC)	2023-03-02	E2	L2	35.4649	55.8342	16.9473	5.85531	1.85194	-1.7195	1.71244	0.0286437	3.24317	0.0144515	0.368915	6.39547	0.1106	0.00058	0.210618	0.210038	2.66e-11	2.66e-11
PB.5074.3(Marc2~FSM)	2023-03-02	E2	L2	35.4649	55.8342	16.9473	5.85531	1.85194	-1.7195	4.76846	9.78356	0.209283	2.5858	0.0977699	-5.48097	0.084019	0.16186	0.0132545	-0.148605	0.000330854	2.66e-11
PB.5074.4(Marc2~FSM)	2023-03-02	E2	L2	35.4649	55.8342	16.9473	5.85531	1.85194	-1.7195	4.91914	10.1592	0.155494	1.32553	0.131562	-5.94128	0.0912762	0.18303	0.00786364	-0.175166	2.18e-08	2.66e-11
PB.5074.9(Marc2~FSM)	2023-03-02	E2	L2	35.4649	55.8342	16.9473	5.85531	1.85194	-1.7195	4.51093	1.25271	7.47294	0.511987	1.0391	2.56708	0.249643	0.02293	0.455745	0.432815	3.02e-09	2.66e-11
PB.10770.10(Mat2b~NNC)	Mat2b	E2	L2	142.004	261.875	33.0303	14.394	3.5104	-2.98664	7.44923	15.2754	0.334533	2.30628	0.194838	-5.47137	0.0319952	0.05682	0.00942727	-0.0473927	4.21e-05	5.09e-09
PB.10770.2(Mat2b~FSM)	Mat2b	E2	L2	142.004	261.875	33.0303	14.394	3.5104	-2.98664	46.4784	91.8713	5.21218	4.55868	1.95172	-4.13705	0.244176	0.35637	0.142182	-0.214188	1.28e-05	5.09e-09
PB.10770.269(Mat2b~FSM)	Mat2b	E2	L2	142.004	261.875	33.0303	14.394	3.5104	-2.98664	3.21285	2.14985	4.1792	0.51428	0.92085	0.955742	0.0739333	0.00823	0.133664	0.125434	1.14e-05	5.09e-09
PB.10770.273(Mat2b~FSM)	Mat2b	E2	L2	142.004	261.875	33.0303	14.394	3.5104	-2.98664	4.77104	5.55531	4.05806	0.961867	0.653785	-0.452123	0.0749333	0.02045	0.124464	0.104014	5.09e-09	5.09e-09
PB.74684.122(Mbd3l2~FSM)	Mbd3l2	E2	L2	6.8521	9.62285	4.33324	1.35069	0.741148	-1.14919	1.62231	0.728113	2.43521	0.132138	0.630886	1.72804	0.31279	0.0922	0.513327	0.421127	0.00186174	0.00186174
PB.40936.12(Med27~FSM)	Med27	E2	L2	79.7706	145.48	20.0349	7.57999	1.93649	-2.85962	4.7319	0.135006	8.91089	0.12306	1.87559	5.943	0.230648	0.00088	0.439527	0.438647	1.1e-26	1.1e-26
PB.40936.156(Med27~FSM)	Med27	E2	L2	79.7706	145.48	20.0349	7.57999	1.93649	-2.85962	7.97774	16.0524	0.637118	0.997392	0.193348	-4.63352	0.0699762	0.1125	0.0313182	-0.0811818	0.00774535	1.1e-26
PB.40936.32(Med27~ISM)	Med27	E2	L2	79.7706	145.48	20.0349	7.57999	1.93649	-2.85962	1.45336	0.142887	2.64469	0.138165	0.712451	4.11801	0.069981	0.00087	0.132809	0.131939	2.2e-07	1.1e-26
PB.40936.41(Med27~NIC)	Med27	E2	L2	79.7706	145.48	20.0349	7.57999	1.93649	-2.85962	43.0617	88.3671	1.87493	6.40402	0.453772	-5.55109	0.338086	0.60459	0.0958091	-0.508781	4e-24	1.1e-26
PB.56746.3(Med28~FSM)	Med28	E2	L2	111.753	173.1	55.9827	12.0563	6.35299	-1.62838	31.0232	54.9544	9.26765	4.6143	1.51875	-2.56666	0.241614	0.32393	0.166782	-0.157148	0.000126362	0.000126362
PB.56746.5(Med28~FSM)	Med28	E2	L2	111.753	173.1	55.9827	12.0563	6.35299	-1.62838	71.1075	100.98	43.951	8.89788	5.06119	-1.19991	0.68859	0.57955	0.787718	0.208168	0.000461114	0.000126362
PB.34474.5(Memo1~FSM)	Memo1	E2	L2	12.287	23.1647	2.39824	2.74508	0.419798	-3.2665	1.14706	0.931031	1.34345	0.459323	0.319144	0.524324	0.298162	0.03398	0.538327	0.504347	0.00597054	0.00597054
PB.34474.6(Memo1~NNC)	Memo1	E2	L2	12.287	23.1647	2.39824	2.74508	0.419798	-3.2665	4.35974	8.92965	0.20527	1.44824	0.079749	-5.376	0.230995	0.38197	0.0937455	-0.288225	0.0461836	0.00597054
PB.31145.1(Mis18a~FSM)	Mis18a	E2	L2	16.8136	6.89493	25.8306	0.805576	3.28347	1.90394	12.8244	1.84702	22.8038	0.355094	2.96795	3.61885	0.600743	0.29644	0.877382	0.580942	5.97e-11	5.97e-11
PB.31145.30(Mis18a~FSM)	Mis18a	E2	L2	16.8136	6.89493	25.8306	0.805576	3.28347	1.90394	1.88863	2.83508	1.02822	0.516671	0.286693	-1.45435	0.218981	0.41185	0.0436455	-0.368205	1.7e-07	5.97e-11
PB.31145.41(Mis18a~FSM)	Mis18a	E2	L2	16.8136	6.89493	25.8306	0.805576	3.28347	1.90394	0.603959	1.19616	0.0655909	0.317801	0.0252681	-3.99607	0.0771667	0.15865	0.00309091	-0.155559	0.000754058	5.97e-11
PB.1407.13(Mob4~NNC)	Mob4	E2	L2	58.7071	104.454	17.1191	7.3046	2.86102	-2.60848	0.956951	0.0401888	1.79037	0.0175579	0.556641	5.16478	0.0548524	0.00042	0.104336	0.103916	1.11e-06	1.11e-06
PB.1407.5(Mob4~FSM)	Mob4	E2	L2	58.7071	104.454	17.1191	7.3046	2.86102	-2.60848	50.2916	91.8811	12.4831	7.05968	2.50991	-2.8788	0.783348	0.87692	0.698282	-0.178638	0.00210672	1.11e-06
PB.56575.1(Mrfap1~FSM)	Mrfap1	E2	L2	9.94521	8.20852	11.524	1.5872	1.18312	0.488947	5.82185	1.5602	9.69608	0.368098	1.02511	2.62794	0.536657	0.19229	0.849718	0.657428	1.89e-08	1.89e-08
PB.56575.33(Mrfap1~FSM)	Mrfap1	E2	L2	9.94521	8.20852	11.524	1.5872	1.18312	0.488947	2.14659	4.49378	0.0127762	1.37873	0.0056634	-7.62746	0.218638	0.45769	0.00131818	-0.456372	4.74e-07	1.89e-08
PB.29357.1(Mrpl40~FSM)	Mrpl40	E2	L2	33.1409	20.3742	44.7469	2.27596	2.91448	1.13466	7.96222	13.2205	3.18195	1.28211	0.847451	-2.05136	0.359571	0.67805	0.0700455	-0.608005	1.07e-15	1.07e-15
PB.29357.2(Mrpl40~FSM)	Mrpl40	E2	L2	33.1409	20.3742	44.7469	2.27596	2.91448	1.13466	1.36086	2.43143	0.387625	0.900033	0.227723	-2.61824	0.0516095	0.10015	0.00748182	-0.0926682	0.00341393	1.07e-15
PB.29357.22(Mrpl40~FSM)	Mrpl40	E2	L2	33.1409	20.3742	44.7469	2.27596	2.91448	1.13466	17.7082	2.9444	31.1298	0.812157	1.85837	3.39782	0.440638	0.15216	0.702891	0.550731	1.52e-15	1.07e-15
PB.8430.1(Mrpl42~FSM)	Mrpl42	E2	L2	10.9466	7.15075	14.3974	1.54197	1.55477	1.00863	2.48626	5.1551	0.0600459	1.22268	0.0219054	-6.20435	0.381686	0.79789	0.00331818	-0.794572	1.65e-07	1.65e-07
PB.8430.8(Mrpl42~FSM)	Mrpl42	E2	L2	10.9466	7.15075	14.3974	1.54197	1.55477	1.00863	7.29187	1.32732	12.7142	0.574326	1.28918	3.25015	0.546514	0.14505	0.911482	0.766432	5.01e-06	1.65e-07
PB.77503.1(Mrps22~FSM)	Mrps22	E2	L2	4.85015	3.03804	6.49753	1.11108	0.654923	1.09423	3.43212	1.1764	5.48277	0.425973	0.381867	2.21094	0.649219	0.39572	0.879673	0.483953	0.00305979	0.00305979
PB.61746.10(Mrps33~FSM)	Mrps33	E2	L2	48.4045	84.7763	15.3393	8.3177	1.77058	-2.46566	17.7717	24.7177	11.4571	3.10915	1.21664	-1.10863	0.536076	0.29308	0.756982	0.463902	2.77e-10	5.3e-17
PB.61746.13(Mrps33~FSM)	Mrps33	E2	L2	48.4045	84.7763	15.3393	8.3177	1.77058	-2.46566	6.13855	11.862	0.93544	1.39146	0.245117	-3.65043	0.0989429	0.14005	0.0615727	-0.0784773	0.0258474	5.3e-17
PB.61746.26(Mrps33~FSM)	Mrps33	E2	L2	48.4045	84.7763	15.3393	8.3177	1.77058	-2.46566	19.9831	40.9061	0.96225	5.08792	0.483606	-5.3952	0.25549	0.48502	0.0468273	-0.438193	5.3e-17	5.3e-17
PB.34726.86(Mta3~ISM)	Mta3	E2	L2	13.1943	20.5472	6.50975	1.59972	0.845116	-1.65676	1.38127	0.274274	2.38762	0.262599	0.512831	3.07625	0.195652	0.01296	0.361736	0.348776	0.000166325	0.000166325
PB.9507.2(Myl6~FSM)	Myl6	E2	L2	19.1813	13.0576	24.7483	2.05604	2.90511	0.921913	10.3803	9.95676	10.7653	1.81765	1.51715	0.112535	0.585543	0.75343	0.432918	-0.320512	0.0022866	0.000121993
PB.9507.5(Myl6~NIC)	Myl6	E2	L2	19.1813	13.0576	24.7483	2.05604	2.90511	0.921913	4.71392	1.02808	8.06469	0.390005	1.23982	2.95948	0.201633	0.07392	0.317736	0.243816	0.000121993	0.000121993
PB.44292.16(Naa20~FSM)	Naa20	E2	L2	7.66294	7.8339	7.50753	1.50201	1.19224	-0.0613133	1.59225	2.98892	0.322552	0.482885	0.234315	-3.17279	0.23311	0.46024	0.0266273	-0.433613	0.0157463	5.12e-07
PB.44292.17(Naa20~FSM)	Naa20	E2	L2	7.66294	7.8339	7.50753	1.50201	1.19224	-0.0613133	4.07177	1.89244	6.05298	0.468249	0.758209	1.67218	0.558438	0.2429	0.845291	0.602391	5.12e-07	5.12e-07
PB.30336.25(Naa50~FSM)	Naa50	E2	L2	21.6678	21.0499	22.2295	2.88543	3.33772	0.0786289	6.17058	1.59242	10.3325	0.496515	1.48905	2.69027	0.286633	0.06642	0.486827	0.420407	3.83e-06	3.83e-06
PB.30336.91(Naa50~NNC)	Naa50	E2	L2	21.6678	21.0499	22.2295	2.88543	3.33772	0.0786289	1.00577	2.08123	0.0280714	0.579125	0.0117477	-5.7795	0.0492429	0.10167	0.00158182	-0.100088	0.00406605	3.83e-06
PB.52920.1(Nasp~ISM)	Nasp	E2	L2	30.4553	29.4969	31.3265	2.89148	4.35052	0.0867944	1.27475	2.60313	0.0671266	0.455952	0.0250369	-5.08241	0.0465857	0.09498	0.00259091	-0.0923891	0.000262351	1.36e-21
PB.52920.43(Nasp~FSM)	Nasp	E2	L2	30.4553	29.4969	31.3265	2.89148	4.35052	0.0867944	6.59801	0.418009	12.2162	0.153807	2.22967	4.83619	0.202762	0.01583	0.3727	0.35687	1.36e-21	1.36e-21
PB.52920.83(Nasp~ISM)	Nasp	E2	L2	30.4553	29.4969	31.3265	2.89148	4.35052	0.0867944	4.87002	7.76972	2.23394	1.17059	0.629306	-1.79369	0.157167	0.25843	0.0651091	-0.193321	2.6e-05	1.36e-21
PB.29842.23(Ncbp2~FSM)	Ncbp2	E2	L2	28.1964	9.26775	45.4044	1.973	4.45558	2.2913	1.2573	2.09083	0.499547	0.985651	0.128637	-2.04367	0.084181	0.16218	0.0132727	-0.148907	0.00471509	0.000679827
PB.29842.43(Ncbp2~FSM)	Ncbp2	E2	L2	28.1964	9.26775	45.4044	1.973	4.45558	2.2913	10.2109	0.489997	19.0481	0.327101	3.09083	5.25234	0.244529	0.06951	0.403636	0.334126	0.000679827	0.000679827
PB.22057.1(Ndufaf2~NNC)	Ndufaf2	E2	L2	18.7337	31.1743	7.42412	4.33751	2.10011	-2.06859	4.64788	9.38102	0.34503	1.72021	0.173047	-4.72527	0.174029	0.30257	0.0571727	-0.245397	0.000509711	0.000509711
PB.50591.1(Ndufaf4~FSM)	Ndufaf4	E2	L2	32.4846	58.728	8.62701	10.026	2.69644	-2.76569	23.4229	46.2229	2.69565	8.76022	0.826472	-4.09487	0.511795	0.777	0.2707	-0.5063	4.96e-06	4.96e-06
PB.61726.19(Ndufb2~FSM)	Ndufb2	E2	L2	35.1035	25.9021	43.4685	2.53487	4.26528	0.746679	27.8174	24.4358	30.8915	2.57058	4.82207	0.338092	0.79431	0.93751	0.664127	-0.273383	0.0016996	8.52e-05
PB.61726.25(Ndufb2~NNC)	Ndufb2	E2	L2	35.1035	25.9021	43.4685	2.53487	4.26528	0.746679	3.51269	0.0156457	6.69182	0.00860199	0.93325	8.02969	0.0984286	0.0008	0.187182	0.186382	8.52e-05	8.52e-05
PB.46653.1(Ndufb5~FSM)	Ndufb5	E2	L2	5.64508	6.45177	4.91173	1.00875	1.07004	-0.392764	2.84615	0.994957	4.52906	0.466964	1.03051	2.17526	0.55071	0.13056	0.932664	0.802104	0.00171808	0.000751077
PB.46653.2(Ndufb5~FSM)	Ndufb5	E2	L2	5.64508	6.45177	4.91173	1.00875	1.07004	-0.392764	2.68879	5.22552	0.382671	0.85975	0.243746	-3.73694	0.434181	0.83771	0.0673364	-0.770374	0.000751077	0.000751077
PB.63060.59(Nfu1~FSM)	Nfu1	E2	L2	21.4852	34.9198	9.27187	2.66834	1.28866	-1.91197	8.84358	17.078	1.35777	1.61435	0.32806	-3.64309	0.328062	0.49872	0.172918	-0.325802	0.00312885	0.00312885
PB.1495.43(Nif3l1~FSM)	Nif3l1	E2	L2	7.02825	6.53942	7.47265	1.05821	1.80592	0.192182	3.02044	0.00261059	5.76392	0.0012599	1.55075	8.83877	0.382257	0.00048	0.729327	0.728847	6.87e-07	7.68e-08
PB.1495.7(Nif3l1~ISM)	Nif3l1	E2	L2	7.02825	6.53942	7.47265	1.05821	1.80592	0.192182	3.21496	5.88996	0.783142	0.80828	0.432831	-2.89506	0.482352	0.93867	0.0675182	-0.871152	7.68e-08	7.68e-08
PB.73227.5(Nip7~FSM)	Nip7	E2	L2	25.6777	9.84887	40.0675	1.18188	3.54766	2.0233	3.77009	0.181099	7.03281	0.163951	0.844168	5.20376	0.100838	0.01239	0.181245	0.168855	0.00227099	0.00227099
PB.66058.142(Nlrp9c~FSM)	Nlrp9c	E2	L2	109.031	212.331	15.1219	10.6007	2.19545	-3.81072	42.8051	75.6771	12.9215	4.68664	2.05758	-2.54916	0.6034	0.35541	0.828845	0.473435	1.85e-24	1.85e-24
PB.66058.40(Nlrp9c~NIC)	Nlrp9c	E2	L2	109.031	212.331	15.1219	10.6007	2.19545	-3.81072	35.8822	74.1787	1.06726	5.16299	0.330705	-6.10576	0.202805	0.34899	0.0699091	-0.279081	3.16e-13	1.85e-24
PB.13311.104(Nme1~FSM)	Nme1	E2	L2	21.8787	8.45897	34.0784	1.27301	2.91999	2.00902	1.12204	1.88205	0.431118	0.7158	0.366979	-2.10071	0.106676	0.21267	0.0103182	-0.202352	0.0026262	0.0026262
PB.80795.6(Nono~FSM)	Nono	E2	L2	7.50944	4.69574	10.0673	1.25188	1.67977	1.09862	2.36292	0.193193	4.3354	0.168539	0.667439	4.41857	0.311067	0.16734	0.441727	0.274387	0.00856881	0.00856881
PB.10637.12(Npm1~ISM)	Npm1	E2	L2	166.218	196.997	138.237	5.12146	7.77531	-0.511006	6.69242	10.8688	2.8957	1.83929	0.621807	-1.90457	0.0370429	0.05496	0.0207545	-0.0342055	0.0404907	8.45e-12
PB.10637.16(Npm1~ISM)	Npm1	E2	L2	166.218	196.997	138.237	5.12146	7.77531	-0.511006	5.60343	9.79947	1.78884	1.1873	0.518207	-2.44711	0.0308619	0.05059	0.0129273	-0.0376627	0.000251584	8.45e-12
PB.10637.315(Npm1~FSM)	Npm1	E2	L2	166.218	196.997	138.237	5.12146	7.77531	-0.511006	42.6251	27.0302	56.8023	3.02031	4.12698	1.0711	0.282876	0.13626	0.416164	0.279904	8.45e-12	8.45e-12
PB.10637.7(Npm1~FSM)	Npm1	E2	L2	166.218	196.997	138.237	5.12146	7.77531	-0.511006	71.209	101.115	44.0212	3.98886	5.47627	-1.19955	0.40739	0.51309	0.3113	-0.20179	1.13e-05	8.45e-12
PB.26711.50(Nsmce2~NNC)	Nsmce2	E2	L2	32.3401	49.5766	16.6705	3.94297	2.36523	-1.57179	12.9847	26.6823	0.532353	2.72025	0.307547	-5.62105	0.269157	0.53332	0.0290091	-0.504311	3.16e-13	3.16e-13
PB.26711.6(Nsmce2~ISM)	Nsmce2	E2	L2	32.3401	49.5766	16.6705	3.94297	2.36523	-1.57179	2.47871	0.0196467	4.71423	0.0144729	0.853382	7.31607	0.153681	0.00032	0.2931	0.29278	4.04e-13	3.16e-13
PB.26711.7(Nsmce2~ISM)	Nsmce2	E2	L2	32.3401	49.5766	16.6705	3.94297	2.36523	-1.57179	1.29536	0.0270332	2.44838	0.0152672	0.629423	6.05274	0.078181	0.00045	0.148845	0.148395	6.76e-07	3.16e-13
PB.32263.17(Nubp2~NNC)	Nubp2	E2	L2	13.9283	10.7282	16.8374	2.14535	1.56596	0.649771	1.87465	3.84474	0.0836564	0.86984	0.0334106	-5.36311	0.173162	0.35808	0.00505454	-0.353025	3.22e-06	3.69e-10
PB.32263.2(Nubp2~FSM)	Nubp2	E2	L2	13.9283	10.7282	16.8374	2.14535	1.56596	0.649771	5.54114	0.821229	9.83197	0.406495	1.0296	3.56563	0.386733	0.15498	0.597418	0.442438	3.69e-10	3.69e-10
PB.32263.6(Nubp2~ISM)	Nubp2	E2	L2	13.9283	10.7282	16.8374	2.14535	1.56596	0.649771	2.38982	4.80928	0.190317	1.42863	0.184216	-4.58846	0.197867	0.40528	0.00930909	-0.395971	1.3e-05	3.69e-10
PB.41137.191(Nup214~ISM)	Nup214	E2	L2	20.9451	34.2162	8.88053	2.98023	0.977209	-1.94476	4.81396	9.19427	0.831857	1.08102	0.198317	-3.45066	0.179595	0.26789	0.0993273	-0.168563	0.00638147	2.11e-05
PB.41137.2(Nup214~FSM)	Nup214	E2	L2	20.9451	34.2162	8.88053	2.98023	0.977209	-1.94476	1.64645	0.0411101	3.10584	0.0163903	0.986067	5.92987	0.169514	0.00122	0.322509	0.321289	2.11e-05	2.11e-05
PB.57752.78(Nup54~FSM)	Nup54	E2	L2	16.886	25.2545	9.27827	2.63533	1.77016	-1.44363	1.93454	0.0167965	3.67795	0.00622954	1.22366	7.10463	0.217686	0.00071	0.414936	0.414226	2.1e-05	2.1e-05
PB.7836.107(Oaz1~NIC)	Oaz1	E2	L2	155.491	107.236	199.36	7.35144	26.1497	0.894524	6.51267	8.27983	4.90616	0.745694	1.26413	-0.75381	0.052419	0.08124	0.0262182	-0.0550218	0.0126427	3.65e-13
PB.7836.118(Oaz1~NIC)	Oaz1	E2	L2	155.491	107.236	199.36	7.35144	26.1497	0.894524	3.39563	5.51468	1.46921	1.23689	0.607607	-1.90107	0.0267286	0.04984	0.00571818	-0.0441218	6.46e-06	3.65e-13
PB.7836.6(Oaz1~NIC)	Oaz1	E2	L2	155.491	107.236	199.36	7.35144	26.1497	0.894524	35.3146	9.0848	59.1599	0.923774	4.32624	2.70175	0.209119	0.08932	0.318027	0.228707	3.65e-13	3.65e-13
PB.57326.10(Ociad1~NIC)	Ociad1	E2	L2	6.31161	6.95066	5.73066	1.07479	1.05138	-0.278008	1.43671	2.78568	0.210375	0.407952	0.126327	-3.66517	0.2332	0.43439	0.0503	-0.38409	0.00868964	0.00868964
PB.17753.24(Oog1~FSM)	Oog1	E2	L2	83.5885	160.089	14.0425	10.573	1.77176	-3.51006	25.3182	52.7718	0.360311	5.02453	0.223287	-7.15516	0.169524	0.32539	0.0278273	-0.297563	5.23e-12	5.23e-12
PB.17753.51(Oog1~FSM)	Oog1	E2	L2	83.5885	160.089	14.0425	10.573	1.77176	-3.51006	4.99393	10.4808	0.00584844	0.863721	0.00288392	-9.37057	0.0318952	0.06643	0.0005	-0.06593	0.00638604	5.23e-12
PB.38237.143(Oosp1~FSM)	Oosp1	E2	L2	307.613	607.012	35.4317	41.3129	5.47177	-4.09823	69.1573	141.339	3.53777	12.4653	0.964778	-5.3162	0.172905	0.23224	0.118964	-0.113276	0.00118326	0.00118326
PB.38237.8(Oosp1~FSM)	Oosp1	E2	L2	307.613	607.012	35.4317	41.3129	5.47177	-4.09823	138.272	267.869	20.4557	19.833	3.19173	-3.7103	0.517724	0.44248	0.586127	0.143647	0.00145355	0.00118326
PB.41601.191(Orc4~FSM)	Orc4	E2	L2	17.2925	23.4678	11.6786	2.90722	2.52243	-1.0062	1.138	0.188246	2.00141	0.156067	0.709319	3.34284	0.088781	0.00754	0.162636	0.155096	0.00517011	0.00517011
PB.41601.41(Orc4~ISM)	Orc4	E2	L2	17.2925	23.4678	11.6786	2.90722	2.52243	-1.0062	4.24785	7.48108	1.30854	1.39919	0.346716	-2.50623	0.211519	0.30764	0.124136	-0.183504	0.036361	0.00517011
PB.45060.4(Oser1~FSM)	Oser1	E2	L2	66.9103	87.7104	48.0011	5.5217	4.96767	-0.869544	44.2557	71.0695	19.8796	5.07982	2.04864	-1.83742	0.607929	0.81427	0.420345	-0.393925	7.25e-15	2.38e-16
PB.45060.84(Oser1~FSM)	Oser1	E2	L2	66.9103	87.7104	48.0011	5.5217	4.96767	-0.869544	1.29001	2.65532	0.0488191	0.657588	0.0153612	-5.50188	0.0144857	0.02914	0.00116364	-0.0279764	0.0117744	2.38e-16
PB.45060.85(Oser1~FSM)	Oser1	E2	L2	66.9103	87.7104	48.0011	5.5217	4.96767	-0.869544	11.4	3.52697	18.5572	1.22031	2.60738	2.39217	0.21421	0.03889	0.373591	0.334701	2.38e-16	2.38e-16
PB.45060.89(Oser1~NNC)	Oser1	E2	L2	66.9103	87.7104	48.0011	5.5217	4.96767	-0.869544	2.77552	0.0185658	5.28185	0.00575309	1.05295	7.53334	0.0597286	0.00023	0.113818	0.113588	1.45e-10	2.38e-16
PB.23853.19(Pabpn1~NIC)	Pabpn1	E2	L2	6.80408	2.46035	10.7529	0.706484	1.75498	2.12328	4.2082	0.131857	7.91396	0.0486745	1.44411	5.80371	0.442505	0.1541	0.704691	0.550591	0.0016996	0.0016996
PB.35918.198(Paip2~FSM)	Paip2	E2	L2	32.4201	18.1587	45.3849	2.02645	2.75511	1.32108	2.42243	5.06306	0.0218604	1.28221	0.0100149	-7.31495	0.127933	0.26817	0.000445455	-0.267725	3.13e-12	3.13e-12
PB.35918.203(Paip2~FSM)	Paip2	E2	L2	32.4201	18.1587	45.3849	2.02645	2.75511	1.32108	10.8661	1.52234	19.3604	0.577718	1.27807	3.66005	0.269557	0.07747	0.444182	0.366712	5.86e-06	3.13e-12
PB.28748.3(Pam16~NIC)	Pam16	E2	L2	28.6906	16.0267	40.2031	2.4684	3.13842	1.32629	5.15172	0.527731	9.35535	0.293587	1.10347	4.12238	0.171471	0.08398	0.251009	0.167029	0.0265656	0.00568466
PB.28748.4(Pam16~FSM)	Pam16	E2	L2	28.6906	16.0267	40.2031	2.4684	3.13842	1.32629	22.2586	14.9636	28.8904	2.43611	3.2968	0.948669	0.790067	0.88941	0.699755	-0.189655	0.00568466	0.00568466
PB.18166.11(Papola~NIC)	Papola	E2	L2	32.311	4.30974	57.7667	0.971544	4.82405	3.74147	1.52419	1.07043	1.9367	0.353377	0.480964	0.849423	0.120752	0.21469	0.0353545	-0.179335	0.00139212	0.00139212
PB.80984.2(Pbdc1~FSM)	Pbdc1	E2	L2	15.0662	10.5956	19.1303	2.05855	2.579	0.851786	8.70425	1.87529	14.9124	0.667342	1.49991	2.98462	0.5122	0.15029	0.841209	0.690919	2.65e-07	2.65e-07
PB.80984.4(Pbdc1~FSM)	Pbdc1	E2	L2	15.0662	10.5956	19.1303	2.05855	2.579	0.851786	3.63682	5.8534	1.62175	0.785017	1.20572	-1.84532	0.312333	0.59298	0.0572	-0.53578	5.73e-06	2.65e-07
PB.80984.74(Pbdc1~NNC)	Pbdc1	E2	L2	15.0662	10.5956	19.1303	2.05855	2.579	0.851786	0.816103	1.6632	0.0460182	0.626991	0.0322345	-4.90057	0.0702095	0.14491	0.0023	-0.14261	0.00510026	2.65e-07
PB.39613.4(Pcgf6~NNC)	Pcgf6	E2	L2	16.7379	27.9473	6.54744	4.39138	1.85812	-2.09202	7.229	15.0925	0.0803588	2.32697	0.0300868	-7.38491	0.27	0.54966	0.0157636	-0.533896	5.53e-13	5.53e-13
PB.39613.7(Pcgf6~FSM)	Pcgf6	E2	L2	16.7379	27.9473	6.54744	4.39138	1.85812	-2.09202	4.08208	4.24552	3.93349	1.49949	1.7665	-0.109862	0.333562	0.14769	0.502536	0.354846	0.00199959	5.53e-13
PB.5509.39(Pcmt1~FSM)	Pcmt1	E2	L2	11.1074	3.27679	18.2261	0.49184	2.47993	2.47204	5.99734	2.84088	8.86685	0.463626	2.11901	1.63864	0.674305	0.8721	0.494491	-0.377609	0.00461499	0.00461499
PB.44012.145(Pcna~FSM)	Pcna	E2	L2	33.8835	53.8617	15.7215	4.73983	1.42483	-1.77587	3.46848	0.339076	6.3134	0.212	1.35448	4.17909	0.210514	0.00848	0.394182	0.385702	2.23e-10	2.23e-10
PB.44012.93(Pcna~FSM)	Pcna	E2	L2	33.8835	53.8617	15.7215	4.73983	1.42483	-1.77587	16.5207	30.562	3.7558	4.18221	0.710297	-3.02119	0.378929	0.54847	0.2248	-0.32367	0.000318915	2.23e-10
PB.44012.94(Pcna~ISM)	Pcna	E2	L2	33.8835	53.8617	15.7215	4.73983	1.42483	-1.77587	5.78847	10.9666	1.08109	1.09211	0.346935	-3.33058	0.144795	0.21448	0.0814455	-0.133035	0.032348	2.23e-10
PB.2409.1(Pde6d~FSM)	Pde6d	E2	L2	15.4453	29.5689	2.60577	5.0205	0.395469	-3.49926	1.3231	0.789412	1.80827	0.269353	0.335336	1.18556	0.406914	0.03889	0.741482	0.702592	0.000269094	0.000269094
PB.2409.2(Pde6d~NNC)	Pde6d	E2	L2	15.4453	29.5689	2.60577	5.0205	0.395469	-3.49926	10.8569	22.5101	0.263142	4.24317	0.234051	-6.36542	0.384757	0.70333	0.0951455	-0.608185	0.00241735	0.000269094
PB.5699.33(Pex3~FSM)	Pex3	E2	L2	10.69	7.22932	13.836	1.02762	2.1386	0.935546	4.88387	0.719684	8.6695	0.124143	1.63962	3.57227	0.38391	0.11846	0.625227	0.506767	1.68e-07	1.68e-07
PB.5699.9(Pex3~FSM)	Pex3	E2	L2	10.69	7.22932	13.836	1.02762	2.1386	0.935546	1.85185	3.00063	0.807493	0.725222	0.288482	-1.88079	0.22421	0.40551	0.0593909	-0.346119	0.0483868	1.68e-07
PB.4610.106(Pfdn2~NNC)	Pfdn2	E2	L2	21.4764	23.6547	19.4962	3.54435	2.24561	-0.278806	1.92866	3.85262	0.179604	0.749956	0.107516	-4.34852	0.085881	0.16573	0.0132909	-0.152439	0.000279422	0.000279422
PB.4610.81(Pfdn2~FSM)	Pfdn2	E2	L2	21.4764	23.6547	19.4962	3.54435	2.24561	-0.278806	15.9609	14.9884	16.8451	2.37111	1.81123	0.168378	0.76771	0.64227	0.881745	0.239475	0.000765799	0.000279422
PB.28569.27(Pfdn5~FSM)	Pfdn5	E2	L2	51.3665	45.0727	57.0882	4.21709	6.04361	0.340871	4.9774	8.38534	1.87928	1.32503	0.721892	-2.15175	0.10459	0.187	0.0296727	-0.157327	3.85e-05	4.33e-07
PB.28569.38(Pfdn5~NNC)	Pfdn5	E2	L2	51.3665	45.0727	57.0882	4.21709	6.04361	0.340871	4.23085	0.0995288	7.98659	0.0468298	1.71591	6.19	0.0722286	0.00235	0.135755	0.133405	4.33e-07	4.33e-07
PB.79461.1(Pgrmc1~FSM)	Pgrmc1	E2	L2	9.56885	4.05878	14.578	1.15783	2.88521	1.84212	2.69657	3.01777	2.40458	1.18586	0.636776	-0.326482	0.401119	0.66362	0.162482	-0.501138	0.00831913	0.00831913
PB.7592.1(Pofut2~ISM)	Pofut2	E2	L2	15.3209	23.0234	8.31871	2.88403	1.14978	-1.46756	2.02467	0.402558	3.49931	0.134947	0.80333	3.08852	0.241067	0.02771	0.435027	0.407317	0.00235435	0.00235435
PB.7592.12(Pofut2~ISM)	Pofut2	E2	L2	15.3209	23.0234	8.31871	2.88403	1.14978	-1.46756	7.06883	12.8914	1.77556	2.04502	0.724232	-2.85308	0.406624	0.56914	0.258882	-0.310258	0.03703	0.00235435
PB.51728.2(Pole3~FSM)	Pole3	E2	L2	11.1271	13.1451	9.29247	3.39701	1.86936	-0.499938	4.89297	9.19923	0.97819	2.84555	0.181831	-3.22022	0.398238	0.69125	0.131864	-0.559386	0.000173335	0.000173335
PB.51728.33(Pole3~FSM)	Pole3	E2	L2	11.1271	13.1451	9.29247	3.39701	1.86936	-0.499938	4.69503	2.07102	7.08049	0.937588	1.19897	1.7686	0.509529	0.18653	0.803164	0.616634	0.00117996	0.000173335
PB.62825.132(Pole4~FSM)	Pole4	E2	L2	97.4405	118.015	78.7369	5.79354	6.53106	-0.583793	26.4738	4.04069	46.8675	0.487329	3.5186	3.53266	0.33479	0.03425	0.608009	0.573759	1.62e-34	1.62e-34
PB.62825.134(Pole4~FSM)	Pole4	E2	L2	97.4405	118.015	78.7369	5.79354	6.53106	-0.583793	2.33105	0.0261092	4.42644	0.0173957	2.53661	6.9409	0.024019	0.00022	0.0456545	0.0454345	0.000938079	1.62e-34
PB.62825.136(Pole4~FSM)	Pole4	E2	L2	97.4405	118.015	78.7369	5.79354	6.53106	-0.583793	4.66893	0.0246177	8.89103	0.0183068	0.888876	8.00632	0.0622762	0.00018	0.118727	0.118547	2.61e-16	1.62e-34
PB.62825.2(Pole4~NIC)	Pole4	E2	L2	97.4405	118.015	78.7369	5.79354	6.53106	-0.583793	1.73648	0.0306478	3.28724	0.0194967	0.643484	6.34194	0.0234524	0.00028	0.0445182	0.0442382	3.26e-05	1.62e-34
PB.62825.28(Pole4~FSM)	Pole4	E2	L2	97.4405	118.015	78.7369	5.79354	6.53106	-0.583793	16.0735	32.1523	1.45646	2.03998	0.44222	-4.45496	0.140848	0.27639	0.0176273	-0.258763	2.04e-27	1.62e-34
PB.62825.63(Pole4~FSM)	Pole4	E2	L2	97.4405	118.015	78.7369	5.79354	6.53106	-0.583793	4.11369	7.49395	1.04073	1.87681	0.298911	-2.83626	0.037781	0.06415	0.0138091	-0.0503409	0.017508	1.62e-34
PB.62825.74(Pole4~FSM)	Pole4	E2	L2	97.4405	118.015	78.7369	5.79354	6.53106	-0.583793	3.17331	6.38983	0.249203	0.869623	0.168014	-4.62588	0.0272333	0.05388	0.00300909	-0.0508709	1.16e-08	1.62e-34
PB.62825.81(Pole4~FSM)	Pole4	E2	L2	97.4405	118.015	78.7369	5.79354	6.53106	-0.583793	25.1907	47.7207	4.70878	4.51527	1.11937	-3.33843	0.221481	0.40131	0.058	-0.34331	2.03e-22	1.62e-34
PB.46012.3(Polr3k~FSM)	Polr3k	E2	L2	37.3812	11.8525	60.589	2.09596	9.27445	2.35289	28.1439	5.07014	49.12	0.929466	8.01464	3.27367	0.627748	0.43316	0.804645	0.371485	4.58e-06	4.58e-06
PB.46012.5(Polr3k~FSM)	Polr3k	E2	L2	37.3812	11.8525	60.589	2.09596	9.27445	2.35289	1.98602	3.2436	0.842762	1.00783	0.262679	-1.93182	0.124314	0.24425	0.0152818	-0.228968	8.88e-06	4.58e-06
PB.76493.1(Ppib~FSM)	Ppib	E2	L2	10.329	12.4959	8.35907	1.78741	3.51057	-0.579473	5.76337	4.673	6.75462	0.760919	2.82696	0.530575	0.617619	0.38148	0.832291	0.450811	0.000765343	0.000765343
PB.47674.1(Ppid~FSM)	Ppid	E2	L2	19.0949	9.09037	28.19	1.14601	2.64792	1.6317	8.95415	1.57278	15.6645	0.440246	1.83094	3.30789	0.378824	0.19496	0.545973	0.351013	0.000773533	0.000773533
PB.47674.3(Ppid~FSM)	Ppid	E2	L2	19.0949	9.09037	28.19	1.14601	2.64792	1.6317	1.709	2.43219	1.05155	0.502836	0.499727	-1.202	0.13789	0.24843	0.0374	-0.21103	0.00426967	0.000773533
PB.47674.6(Ppid~FSM)	Ppid	E2	L2	19.0949	9.09037	28.19	1.14601	2.64792	1.6317	3.17725	0.217729	5.86773	0.215621	0.92144	4.68987	0.130814	0.01894	0.232518	0.213578	0.0102988	0.000773533
PB.17005.120(Ppm1a~ISM)	Ppm1a	E2	L2	35.1745	12.1865	56.0727	2.24575	5.6061	2.20109	6.38475	5.47728	7.20972	1.27477	1.41441	0.395852	0.278533	0.44295	0.129064	-0.313886	0.00190795	0.000283759
PB.17005.177(Ppm1a~ISM)	Ppm1a	E2	L2	35.1745	12.1865	56.0727	2.24575	5.6061	2.20109	1.28596	1.56007	1.03676	0.548716	0.483066	-0.584901	0.0668381	0.11436	0.0236364	-0.0907236	0.0325514	0.000283759
PB.17005.9(Ppm1a~NNC)	Ppm1a	E2	L2	35.1745	12.1865	56.0727	2.24575	5.6061	2.20109	10.0641	0.784066	18.5006	0.252867	3.4051	4.54295	0.218929	0.11103	0.317018	0.205988	0.000283759	0.000283759
PB.37973.18(Ppp1r14b~FSM)	Ppp1r14b	E2	L2	11.3321	17.2806	5.92433	1.5925	1.52057	-1.54283	6.41381	11.7551	1.55808	1.56843	0.817152	-2.90744	0.38941	0.65288	0.149891	-0.502989	0.00256115	0.000862778
PB.37973.2(Ppp1r14b~FSM)	Ppp1r14b	E2	L2	11.3321	17.2806	5.92433	1.5925	1.52057	-1.54283	3.36447	3.26093	3.45859	0.491255	0.458373	0.084649	0.487976	0.18234	0.765827	0.583487	0.000862778	0.000862778
PB.63496.86(Ppp4r2~FSM)	Ppp4r2	E2	L2	15.4743	17.1011	13.9954	1.92642	1.94729	-0.288957	5.87557	9.78948	2.31746	1.74081	0.69802	-2.07395	0.346876	0.55088	0.161418	-0.389462	0.00347078	0.00347078
PB.19045.4(Psma2~FSM)	Psma2	E2	L2	84.84	128.621	45.0387	9.41789	4.47549	-1.51369	28.7249	57.5765	2.49628	6.79054	0.566514	-4.52211	0.234919	0.43755	0.0507091	-0.386841	1.37e-19	3.33e-29
PB.19045.6(Psma2~FSM)	Psma2	E2	L2	84.84	128.621	45.0387	9.41789	4.47549	-1.51369	44.7942	51.2597	38.9165	4.86173	3.42175	-0.397354	0.647305	0.3981	0.873855	0.475755	3.33e-29	3.33e-29
PB.12057.1(Psmb6~FSM)	Psmb6	E2	L2	34.5738	39.7928	29.8292	2.58334	5.27548	-0.41566	16.7832	6.40171	26.221	0.575391	5.2232	2.03249	0.534967	0.16743	0.869091	0.701661	1.7e-18	1.7e-18
PB.12057.2(Psmb6~FSM)	Psmb6	E2	L2	34.5738	39.7928	29.8292	2.58334	5.27548	-0.41566	15.1449	29.8881	1.74201	2.5007	0.806335	-4.09297	0.387624	0.74328	0.0643	-0.67898	3.53e-14	1.7e-18
PB.14423.11(Psmd12~FSM)	Psmd12	E2	L2	17.6807	6.45786	27.8832	1.29216	2.86605	2.10856	8.16361	0.880071	14.785	0.346295	1.50985	4.05505	0.396876	0.23821	0.541118	0.302908	0.000938079	0.000107724
PB.14423.6(Psmd12~FSM)	Psmd12	E2	L2	17.6807	6.45786	27.8832	1.29216	2.86605	2.10856	1.60275	2.76307	0.547908	0.801826	0.249789	-2.31339	0.171748	0.33805	0.0205636	-0.317486	0.000107724	0.000107724
PB.32624.1(Pxt1~FSM)	Pxt1	E2	L2	37.8182	68.1077	10.2824	7.47545	1.50361	-2.72645	31.8002	62.2828	4.0888	6.34062	0.903322	-3.92579	0.64149	0.92236	0.386155	-0.536205	1.42e-14	7.55e-21
PB.32624.8(Pxt1~FSM)	Pxt1	E2	L2	37.8182	68.1077	10.2824	7.47545	1.50361	-2.72645	2.94127	0.0225203	5.59467	0.013966	0.978262	7.42915	0.296376	0.00049	0.565364	0.564874	7.55e-21	7.55e-21
PB.76363.14(Rab11a~FSM)	Rab11a	E2	L2	23.4442	22.3511	24.438	2.50884	1.4847	0.128728	2.19379	4.35104	0.232657	0.898407	0.222778	-4.16768	0.0980095	0.19784	0.00725455	-0.190585	2.1e-07	1.7e-11
PB.76363.46(Rab11a~FSM)	Rab11a	E2	L2	23.4442	22.3511	24.438	2.50884	1.4847	0.128728	4.16733	6.99993	1.59224	1.27283	0.347574	-2.12931	0.181005	0.30998	0.0637545	-0.246225	1.75e-06	1.7e-11
PB.76363.70(Rab11a~FSM)	Rab11a	E2	L2	23.4442	22.3511	24.438	2.50884	1.4847	0.128728	10.069	2.88396	16.6008	0.695312	0.757502	2.521	0.430043	0.13411	0.699073	0.564963	1.7e-11	1.7e-11
PB.76363.73(Rab11a~FSM)	Rab11a	E2	L2	23.4442	22.3511	24.438	2.50884	1.4847	0.128728	1.28201	0.0263684	2.4235	0.0103984	0.680259	6.0642	0.0488762	0.00145	0.0919909	0.0905409	0.013961	1.7e-11
PB.41353.10(Rab14~FSM)	Rab14	E2	L2	19.2955	26.2471	12.9759	3.66965	1.53319	-1.01577	6.12089	11.8774	0.887706	2.21807	0.187177	-3.72705	0.259967	0.46644	0.0722636	-0.394176	3.66e-06	1.58e-08
PB.41353.134(Rab14~FSM)	Rab14	E2	L2	19.2955	26.2471	12.9759	3.66965	1.53319	-1.01577	2.18432	0.413087	3.79454	0.112822	0.476903	3.16869	0.172824	0.01769	0.313855	0.296165	1.58e-08	1.58e-08
PB.63122.12(Rab7~FSM)	Rab7	E2	L2	51.8053	82.4135	23.9797	9.02973	2.08362	-1.78064	3.43511	6.76044	0.412083	1.80832	0.131961	-4.00365	0.0430333	0.07269	0.0160727	-0.0566173	0.0256418	1.3e-19
PB.63122.140(Rab7~FSM)	Rab7	E2	L2	51.8053	82.4135	23.9797	9.02973	2.08362	-1.78064	5.76561	11.5484	0.508526	1.4323	0.272029	-4.47838	0.0816905	0.1435	0.0255	-0.118	2.82e-07	1.3e-19
PB.63122.227(Rab7~FSM)	Rab7	E2	L2	51.8053	82.4135	23.9797	9.02973	2.08362	-1.78064	5.65862	0.928269	9.95895	0.300799	1.14405	3.40937	0.227605	0.01185	0.423745	0.411895	1.3e-19	1.3e-19
PB.63122.3(Rab7~FSM)	Rab7	E2	L2	51.8053	82.4135	23.9797	9.02973	2.08362	-1.78064	12.9782	25.9937	1.14588	3.88423	0.733508	-4.49166	0.169905	0.30872	0.0437091	-0.265011	0.000338384	1.3e-19
PB.67955.2(Ramac~FSM)	Ramac	E2	L2	18.8232	26.8259	11.5481	3.49263	0.942985	-1.21526	9.18959	17.3234	1.7952	2.59271	0.452845	-3.26332	0.387014	0.64234	0.1549	-0.48744	5.06e-09	2.27e-10
PB.67955.4(Ramac~FSM)	Ramac	E2	L2	18.8232	26.8259	11.5481	3.49263	0.942985	-1.21526	3.82821	0.803047	6.57836	0.419423	0.832033	3.01851	0.3074	0.02929	0.560227	0.530937	2.27e-10	2.27e-10
PB.41387.129(Rbm18~FSM)	Rbm18	E2	L2	25.8946	41.3017	11.8881	5.07423	1.63575	-1.79582	2.74909	0.712218	4.6008	0.360376	1.02784	2.67451	0.22101	0.02109	0.402755	0.381665	6.75e-05	6.75e-05
PB.48477.16(Rbm8a~FSM)	Rbm8a	E2	L2	58.9351	17.2164	96.8611	2.82442	5.62838	2.49144	0.382694	0.798613	0.00458669	0.411279	0.00224732	-5.79272	0.0169952	0.03564	4.55e-05	-0.0355945	0.02153	0.00178233
PB.48477.2(Rbm8a~NNC)	Rbm8a	E2	L2	58.9351	17.2164	96.8611	2.82442	5.62838	2.49144	6.97825	0.259816	13.0859	0.158256	2.38972	5.60099	0.0731524	0.01138	0.129309	0.117929	0.00178233	0.00178233
PB.38747.5(Rcl1~FSM)	Rcl1	E2	L2	11.1142	3.50704	18.0297	0.863522	2.43503	2.35875	6.49631	0.431565	12.0097	0.146329	1.6864	4.76663	0.455319	0.17598	0.709264	0.533284	0.00284793	0.000656936
PB.38747.52(Rcl1~NNC)	Rcl1	E2	L2	11.1142	3.50704	18.0297	0.863522	2.43503	2.35875	0.838596	1.74156	0.0177203	0.526927	0.00778708	-5.98155	0.213619	0.44716	0.00130909	-0.445851	0.000656936	0.000656936
PB.55976.10(Rheb~NNC)	Rheb	E2	L2	27.3006	34.0692	21.1474	2.53773	3.26353	-0.687725	1.74778	3.22117	0.408337	0.604176	0.171136	-2.94932	0.0588	0.09951	0.0217909	-0.0777191	0.0288982	0.00664308
PB.55976.11(Rheb~NNC)	Rheb	E2	L2	27.3006	34.0692	21.1474	2.53773	3.26353	-0.687725	4.78404	8.15918	1.71572	1.14686	0.449686	-2.24299	0.151057	0.23539	0.0743909	-0.160999	0.00664308	0.00664308
PB.55976.119(Rheb~NNC)	Rheb	E2	L2	27.3006	34.0692	21.1474	2.53773	3.26353	-0.687725	0.966571	0.0955477	1.75841	0.0409129	0.725256	4.06649	0.0418286	0.00337	0.0767909	0.0734209	0.0295571	0.00664308
PB.77978.14(Rhoa~FSM)	Rhoa	E2	L2	24.4253	7.26259	40.0277	0.843114	3.6186	2.46082	16.636	2.23883	29.7244	0.614685	2.57409	3.72489	0.554848	0.33926	0.750836	0.411576	0.00308018	0.00308018
PB.62643.6(Rnf181~NIC)	Rnf181	E2	L2	23.4377	33.8904	13.9353	1.98977	1.64656	-1.28153	1.58956	0.00757292	3.02773	0.00697378	0.303077	7.4335	0.13879	0.00025	0.264736	0.264486	3.81e-07	3.81e-07
PB.77428.1(Rnf7~FSM)	Rnf7	E2	L2	49.6467	9.13025	86.4799	1.17634	3.78821	3.24223	15.0052	4.95956	24.1376	1.03093	2.46838	2.28069	0.374357	0.48172	0.276755	-0.204965	0.00162638	4.18e-08
PB.77428.25(Rnf7~FSM)	Rnf7	E2	L2	49.6467	9.13025	86.4799	1.17634	3.78821	3.24223	30.7011	2.55359	56.2897	0.322349	2.64169	4.45689	0.5073	0.34567	0.654236	0.308566	4.18e-08	4.18e-08
PB.22653.2(Rpl15~FSM)	Rpl15	E2	L2	37.8854	8.63132	64.4801	0.900799	4.20131	2.89975	0.441937	0.872818	0.0502265	0.236819	0.0155628	-3.87364	0.0540381	0.11256	0.000836364	-0.111724	0.00229236	0.00142635
PB.22653.3(Rpl15~FSM)	Rpl15	E2	L2	37.8854	8.63132	64.4801	0.900799	4.20131	2.89975	0.680424	1.05984	0.335496	0.309895	0.158639	-1.63066	0.0662571	0.13414	0.00454546	-0.129595	0.00142635	0.00142635
PB.37165.34(Rpl17~FSM)	Rpl17	E2	L2	13.6763	5.82017	20.8182	1.05503	2.1689	1.83693	8.56876	1.93005	14.604	0.54699	1.0359	2.91318	0.546024	0.35124	0.7231	0.37186	0.0483914	0.00729531
PB.37165.6(Rpl17~FSM)	Rpl17	E2	L2	13.6763	5.82017	20.8182	1.05503	2.1689	1.83693	0.990923	1.84947	0.210429	0.592489	0.0892849	-3.0765	0.18811	0.38393	0.0100909	-0.373839	0.00729531	0.00729531
PB.13689.58(Rpl19~ISM)	Rpl19	E2	L2	26.0574	4.53898	45.6196	1.31575	3.76885	3.32635	1.96867	1.41079	2.47584	0.496053	0.63194	0.807041	0.194633	0.35133	0.0521818	-0.299148	0.0368367	0.000765799
PB.13689.9(Rpl19~FSM)	Rpl19	E2	L2	26.0574	4.53898	45.6196	1.31575	3.76885	3.32635	19.82	1.27902	36.6754	0.302495	3.37008	4.83087	0.586543	0.34169	0.809136	0.467446	0.000765799	0.000765799
PB.1939.1(Rpl37a~FSM)	Rpl37a	E2	L2	83.4033	26.0666	135.528	3.08472	4.58515	2.37787	65.1054	14.7636	110.871	1.86764	3.23661	2.90792	0.707757	0.58266	0.821482	0.238822	0.00877923	6.02e-16
PB.1939.2(Rpl37a~FSM)	Rpl37a	E2	L2	83.4033	26.0666	135.528	3.08472	4.58515	2.37787	6.64976	0.612134	12.1385	0.3016	1.17256	4.28741	0.0591143	0.0261	0.0891273	0.0630273	0.0186048	6.02e-16
PB.1939.3(Rpl37a~FSM)	Rpl37a	E2	L2	83.4033	26.0666	135.528	3.08472	4.58515	2.37787	2.80973	4.71133	1.08099	1.23623	0.343495	-2.11355	0.084819	0.16922	0.00809091	-0.161129	1e-07	6.02e-16
PB.1939.32(Rpl37a~FSM)	Rpl37a	E2	L2	83.4033	26.0666	135.528	3.08472	4.58515	2.37787	2.08125	4.20678	0.148944	0.911699	0.124781	-4.72955	0.0786905	0.16383	0.00129091	-0.162539	6.02e-16	6.02e-16
PB.28911.22(Rpl39l~FSM)	Rpl39l	E2	L2	36.5041	13.2836	57.6136	2.884	3.83918	2.11593	0.968687	1.64815	0.35099	0.538582	0.230389	-2.19955	0.0716524	0.14498	0.00499091	-0.139989	0.00798102	0.00798102
PB.9518.1(Rpl41~NNC)	Rpl41	E2	L2	537.35	61.9018	969.575	11.3795	59.3209	3.96908	455.483	25.7882	846.114	4.94656	55.0473	5.03553	0.659814	0.42789	0.870655	0.442765	3.1e-26	3.1e-26
PB.9518.2(Rpl41~FSM)	Rpl41	E2	L2	537.35	61.9018	969.575	11.3795	59.3209	3.96908	39.2531	32.9536	44.9799	7.07377	5.9055	0.44873	0.271357	0.51664	0.0483727	-0.468267	6.28e-25	3.1e-26
PB.9518.5(Rpl41~NNC)	Rpl41	E2	L2	537.35	61.9018	969.575	11.3795	59.3209	3.96908	29.7734	0.940454	55.9852	0.503005	5.44618	5.88054	0.0397762	0.02043	0.0573636	0.0369336	0.00289759	3.1e-26
PB.58793.1(Rplp0~NNC)	Rplp0	E2	L2	135.444	46.8268	216.004	3.12853	23.738	2.20541	20.0247	2.56637	35.896	0.570587	13.5058	3.80082	0.100224	0.05653	0.139945	0.0834155	0.0371203	5.26e-07
PB.58793.18(Rplp0~NNC)	Rplp0	E2	L2	135.444	46.8268	216.004	3.12853	23.738	2.20541	51.6004	6.62718	92.4851	2.05969	11.0271	3.80074	0.291257	0.13515	0.433173	0.298023	0.00756997	5.26e-07
PB.58793.46(Rplp0~FSM)	Rplp0	E2	L2	135.444	46.8268	216.004	3.12853	23.738	2.20541	12.1876	9.72755	14.424	1.09162	1.66347	0.56784	0.137386	0.21	0.0713727	-0.138627	7.09e-07	5.26e-07
PB.58793.78(Rplp0~FSM)	Rplp0	E2	L2	135.444	46.8268	216.004	3.12853	23.738	2.20541	25.1923	16.4412	33.1479	0.778395	3.4512	1.01116	0.2578	0.36168	0.163364	-0.198316	5.26e-07	5.26e-07
PB.22437.29(Rpp14~FSM)	Rpp14	E2	L2	10.9481	5.74766	15.6758	1.3777	1.41442	1.4459	4.06416	0.323296	7.46495	0.175249	0.935314	4.48719	0.273838	0.03413	0.491755	0.457625	5.76e-05	5.76e-05
PB.15870.19(Rrm2~FSM)	Rrm2	E2	L2	17.9302	18.1731	17.7094	1.92489	2.73984	-0.0372697	5.46182	2.18035	8.44497	0.672844	2.16375	1.94864	0.280138	0.12695	0.4194	0.29245	0.00324146	2.33e-05
PB.15870.20(Rrm2~FSM)	Rrm2	E2	L2	17.9302	18.1731	17.7094	1.92489	2.73984	-0.0372697	6.88094	10.7838	3.33291	1.52667	0.665941	-1.69102	0.392976	0.58447	0.218891	-0.365579	2.33e-05	2.33e-05
PB.45588.3(Rtf2~FSM)	Rtf2	E2	L2	10.917	6.32357	15.0928	1.26498	1.86378	1.25373	5.31803	0.99454	9.24847	0.549605	1.63868	3.20424	0.3964	0.17843	0.594555	0.416125	0.00621774	0.00621774
PB.63139.1(Ruvbl1~FSM)	Ruvbl1	E2	L2	14.1686	7.32177	20.393	1.21676	1.88607	1.47655	7.09487	1.59441	12.0953	0.807256	1.2933	2.91552	0.423433	0.2064	0.620736	0.414336	0.0366293	0.000213298
PB.63139.45(Ruvbl1~ISM)	Ruvbl1	E2	L2	14.1686	7.32177	20.393	1.21676	1.88607	1.47655	3.16642	5.30246	1.22455	1.29226	0.529511	-2.10539	0.359948	0.69806	0.0525727	-0.645487	0.000213298	0.000213298
PB.24046.4(Sap18~FSM)	Sap18	E2	L2	115.135	154.072	79.737	10.6478	7.36855	-0.950195	46.4781	74.1512	21.3208	6.67629	2.31188	-1.79773	0.364733	0.47471	0.264755	-0.209955	1.42e-13	1.42e-13
PB.24046.5(Sap18~FSM)	Sap18	E2	L2	115.135	154.072	79.737	10.6478	7.36855	-0.950195	49.4032	52.964	46.1662	3.12909	4.30193	-0.198135	0.470814	0.34962	0.580991	0.231371	1.95e-06	1.42e-13
PB.72906.16(Sap18b~FSM)	Sap18b	E2	L2	99.7436	142.289	61.0657	11.3348	2.89383	-1.22026	51.3871	88.2075	17.9141	5.69817	1.38668	-2.29916	0.453138	0.62955	0.292764	-0.336786	2.63e-16	1.4e-16
PB.72906.19(Sap18b~FSM)	Sap18b	E2	L2	99.7436	142.289	61.0657	11.3348	2.89383	-1.22026	46.4855	50.4433	42.8875	6.73406	2.17529	-0.234055	0.532143	0.34457	0.702664	0.358094	1.4e-16	1.4e-16
PB.72906.20(Sap18b~FSM)	Sap18b	E2	L2	99.7436	142.289	61.0657	11.3348	2.89383	-1.22026	1.87097	3.63856	0.264065	0.62384	0.139449	-3.73474	0.0147238	0.02586	0.0046	-0.02126	0.0102739	1.4e-16
PB.9552.29(Sarnp~NNC)	Sarnp	E2	L2	18.9425	26.945	11.6675	2.55379	1.65201	-1.20682	2.91267	6.10227	0.0130339	0.986772	0.00600244	-8.05181	0.11679	0.24405	0.0011	-0.24295	3.26e-05	1.52e-07
PB.9552.30(Sarnp~NNC)	Sarnp	E2	L2	18.9425	26.945	11.6675	2.55379	1.65201	-1.20682	3.00214	6.18082	0.112434	1.82431	0.0533934	-5.66005	0.0998429	0.19907	0.00963636	-0.189434	0.000754058	1.52e-07
PB.9552.80(Sarnp~FSM)	Sarnp	E2	L2	18.9425	26.945	11.6675	2.55379	1.65201	-1.20682	8.70297	7.35392	9.92938	1.56357	1.67132	0.432683	0.566505	0.2725	0.833782	0.561282	1.52e-07	1.52e-07
PB.59627.3(Sbds~FSM)	Sbds	E2	L2	23.5345	30.5583	17.1492	4.15459	2.24868	-0.833049	17.2694	27.0978	8.33443	3.49941	1.29443	-1.69982	0.689338	0.90214	0.495882	-0.406258	7.13e-11	7.13e-11
PB.59627.76(Sbds~FSM)	Sbds	E2	L2	23.5345	30.5583	17.1492	4.15459	2.24868	-0.833049	2.61266	0.462392	4.56744	0.314251	1.22012	3.27649	0.147095	0.0127	0.269273	0.256573	0.000743707	7.13e-11
PB.21559.103(Scamp1~NNC)	Scamp1	E2	L2	10.0849	12.7858	7.6296	1.75854	1.0062	-0.7441	1.46645	0.472281	2.37025	0.202453	0.506631	2.30317	0.208629	0.0441	0.3582	0.3141	0.0415026	0.005128
PB.21559.126(Scamp1~NNC)	Scamp1	E2	L2	10.0849	12.7858	7.6296	1.75854	1.0062	-0.7441	2.63525	1.01776	4.10569	0.504912	0.747731	2.00163	0.313114	0.0702	0.533945	0.463745	0.005128	0.005128
PB.67911.58(Sec11a~FSM)	Sec11a	E2	L2	38.8818	61.3921	18.4178	5.9493	1.63362	-1.7364	13.9427	26.4425	2.57915	4.22431	0.630406	-3.35285	0.270252	0.41527	0.138418	-0.276852	2.58e-05	8.33e-06
PB.67911.59(Sec11a~FSM)	Sec11a	E2	L2	38.8818	61.3921	18.4178	5.9493	1.63362	-1.7364	6.89081	6.50688	7.23983	0.949858	0.548233	0.153766	0.273681	0.11387	0.418964	0.305094	8.33e-06	8.33e-06
PB.10140.1(Sec61g~FSM)	Sec61g	E2	L2	29.6021	51.661	9.54854	8.63039	0.885168	-2.43449	23.1846	42.7627	5.38635	7.06343	0.391279	-2.98663	0.707614	0.84027	0.587018	-0.253252	0.00105275	0.00105275
PB.10140.19(Sec61g~FSM)	Sec61g	E2	L2	29.6021	51.661	9.54854	8.63039	0.885168	-2.43449	1.5881	1.48619	1.68074	0.868072	0.365897	0.176365	0.0969143	0.02091	0.166009	0.145099	0.0264618	0.00105275
PB.23034.2(Selenok~FSM)	Selenok	E2	L2	51.5754	61.4262	42.62	5.25653	4.02874	-0.52722	6.42151	13.4418	0.0393932	2.04127	0.0142335	-8.08928	0.0985714	0.20609	0.000827273	-0.205263	1.29e-21	1.29e-21
PB.23034.3(Selenok~FSM)	Selenok	E2	L2	51.5754	61.4262	42.62	5.25653	4.02874	-0.52722	11.724	20.1285	4.08352	2.21059	1.08331	-2.29854	0.204086	0.33192	0.0878727	-0.244047	5.96e-08	1.29e-21
PB.23034.4(Selenok~FSM)	Selenok	E2	L2	51.5754	61.4262	42.62	5.25653	4.02874	-0.52722	28.0567	22.7896	32.8449	1.86746	3.33582	0.527097	0.584643	0.38118	0.769609	0.388429	1.93e-13	1.29e-21
PB.23034.9(Selenok~FSM)	Selenok	E2	L2	51.5754	61.4262	42.62	5.25653	4.02874	-0.52722	2.4364	0.786236	3.93654	0.298411	0.738456	2.30932	0.0558429	0.01169	0.0959818	0.0842918	0.00257778	1.29e-21
PB.47249.8(Selenot~ISM)	Selenot	E2	L2	14.6974	3.86949	24.5409	0.725172	2.75168	2.66184	0.600392	1.20176	0.0536903	0.42788	0.0238791	-4.24989	0.164571	0.34149	0.00373636	-0.337754	0.00356838	0.00356838
PB.31638.80(Sft2d1~FSM)	Sft2d1	E2	L2	14.017	21.3504	7.35029	2.63168	0.78754	-1.53711	5.09962	10.5781	0.119211	1.51022	0.0265239	-6.35657	0.247981	0.49844	0.0202909	-0.478149	1.61e-11	1.61e-11
PB.37123.26(Ska1~FSM)	Ska1	E2	L2	17.7024	6.56849	27.8241	1.39827	2.77119	2.08103	5.56762	0.00895588	10.621	0.00458036	1.39518	9.13141	0.206933	0.0046	0.390873	0.386273	5.44e-06	5.44e-06
PB.37123.27(Ska1~NNC)	Ska1	E2	L2	17.7024	6.56849	27.8241	1.39827	2.77119	2.08103	0.559918	0.91266	0.239244	0.312676	0.117381	-1.88824	0.0756333	0.15001	0.00801818	-0.141992	0.0315366	5.44e-06
PB.11124.10(Skp1a~FSM)	Skp1a	E2	L2	36.8494	65.3954	10.8985	5.15264	1.75048	-2.58396	9.65869	19.8596	0.38509	1.65939	0.146851	-5.65224	0.181633	0.30698	0.0676818	-0.239298	1.65e-09	1.65e-09
PB.11124.23(Skp1a~FSM)	Skp1a	E2	L2	36.8494	65.3954	10.8985	5.15264	1.75048	-2.58396	6.30468	8.3494	4.44585	1.62245	0.833715	-0.907701	0.2644	0.12411	0.391936	0.267826	0.00214538	1.65e-09
PB.8287.21(Slc25a3~ISM)	Slc25a3	E2	L2	9.8836	3.53613	15.654	0.838472	2.00847	2.14314	2.53548	2.02926	2.99568	0.505525	0.56607	0.559648	0.330124	0.50324	0.172745	-0.330495	0.00341816	0.00341816
PB.38075.1(Slc3a2~FSM)	Slc3a2	E2	L2	19.4189	26.8484	12.6649	2.48208	1.62678	-1.0834	7.46289	6.33204	8.49093	0.893398	1.35102	0.422674	0.457581	0.22938	0.665036	0.435656	4.26e-07	4.26e-07
PB.38075.7(Slc3a2~NNC)	Slc3a2	E2	L2	19.4189	26.8484	12.6649	2.48208	1.62678	-1.0834	4.20544	8.64455	0.169882	1.4153	0.078551	-5.58834	0.160776	0.32581	0.0107455	-0.315065	2.76e-06	4.26e-07
PB.73160.2(Slc7a6os~ISM)	Slc7a6os	E2	L2	13.2063	14.1935	12.3088	1.37646	1.90346	-0.205387	1.10507	2.27807	0.0387008	0.60001	0.0156191	-5.55404	0.0785048	0.16213	0.00248182	-0.159648	0.00756997	0.000714958
PB.73160.3(Slc7a6os~ISM)	Slc7a6os	E2	L2	13.2063	14.1935	12.3088	1.37646	1.90346	-0.205387	1.38231	2.86591	0.0335792	0.56758	0.0101765	-6.04423	0.111376	0.23027	0.00329091	-0.226979	0.000714958	0.000714958
PB.73160.41(Slc7a6os~FSM)	Slc7a6os	E2	L2	13.2063	14.1935	12.3088	1.37646	1.90346	-0.205387	2.98379	0.342362	5.3851	0.322381	1.02395	3.93652	0.25049	0.02948	0.451409	0.421929	0.00204785	0.000714958
PB.28458.10(Smagp~FSM)	Smagp	E2	L2	47.5419	91.0553	7.98421	10.0671	1.57932	-3.50987	13.5434	27.6333	0.734353	4.1538	0.355988	-5.2148	0.203205	0.29464	0.120082	-0.174558	0.0400276	0.00903194
PB.28458.12(Smagp~FSM)	Smagp	E2	L2	47.5419	91.0553	7.98421	10.0671	1.57932	-3.50987	11.5163	23.3927	0.719563	2.45484	0.161423	-5.0035	0.167419	0.26364	0.0799455	-0.183695	0.00903194	0.00903194
PB.50930.19(Smu1~ISM)	Smu1	E2	L2	18.4678	19.7376	17.3133	1.53765	1.69689	-0.188966	3.02246	1.22449	4.65699	0.39875	0.826159	1.91858	0.163086	0.05756	0.259018	0.201458	0.00241735	0.00241735
PB.67509.10(Snrpa1~FSM)	Snrpa1	E2	L2	22.3752	11.8493	31.9442	2.41707	3.89214	1.42999	0.954639	1.76787	0.215337	0.535067	0.177283	-2.97999	0.0799857	0.16117	0.00618182	-0.154988	0.00999866	0.00999866
PB.67509.9(Snrpa1~NIC)	Snrpa1	E2	L2	22.3752	11.8493	31.9442	2.41707	3.89214	1.42999	0.702614	1.3922	0.075714	0.511777	0.0373942	-4.03202	0.0686571	0.14205	0.00193636	-0.140114	0.0483651	0.00999866
PB.35277.10(Snrpd1~FSM)	Snrpd1	E2	L2	56.8938	79.3421	36.4862	8.7977	4.24574	-1.12052	9.69121	17.6675	2.44002	2.48033	0.931145	-2.85105	0.140738	0.22999	0.0596	-0.17039	0.0044121	9.44e-11
PB.35277.13(Snrpd1~FSM)	Snrpd1	E2	L2	56.8938	79.3421	36.4862	8.7977	4.24574	-1.12052	24.8543	24.0744	25.5634	3.47971	3.22193	0.0865415	0.5025	0.30323	0.683655	0.380425	9.44e-11	9.44e-11
PB.35277.72(Snrpd1~ISM)	Snrpd1	E2	L2	56.8938	79.3421	36.4862	8.7977	4.24574	-1.12052	2.0169	4.13644	0.0900426	0.903716	0.0347257	-5.37319	0.0257619	0.05182	0.00207273	-0.0497473	0.00186174	9.44e-11
PB.67380.2(Snrpn~FSM)	Snrpn	E2	L2	9.7681	8.61443	10.8169	1.31253	2.29635	0.328118	4.45492	1.53148	7.1126	0.635551	2.04758	2.20808	0.374538	0.16967	0.560782	0.391112	0.00646688	0.00646688
PB.27583.10(Snu13~FSM)	Snu13	E2	L2	174.278	63.7673	274.742	6.37904	15.7169	2.10701	54.7981	46.0776	62.7259	4.44499	3.82398	0.444915	0.470648	0.73437	0.2309	-0.50347	2.87e-46	2.87e-46
PB.27583.45(Snu13~FSM)	Snu13	E2	L2	174.278	63.7673	274.742	6.37904	15.7169	2.10701	0.827664	1.68768	0.0458357	0.471962	0.0300691	-4.92623	0.0118286	0.02459	0.000227273	-0.0243627	0.000131913	2.87e-46
PB.27583.55(Snu13~FSM)	Snu13	E2	L2	174.278	63.7673	274.742	6.37904	15.7169	2.10701	16.7946	1.71056	30.5073	0.682116	2.42684	4.14868	0.0689333	0.02272	0.110945	0.0882255	1.48e-06	2.87e-46
PB.27583.61(Snu13~FSM)	Snu13	E2	L2	174.278	63.7673	274.742	6.37904	15.7169	2.10701	97.3637	11.4377	175.478	2.01723	12.1929	3.93824	0.414081	0.17064	0.635391	0.464751	1.3e-36	2.87e-46
PB.16534.120(Snx6~ISM)	Snx6	E2	L2	16.9716	7.59318	25.4975	1.10933	2.70518	1.74625	4.09781	0.174435	7.66451	0.155554	0.887908	5.37889	0.171171	0.02752	0.301764	0.274244	0.00204557	0.00204557
PB.31778.30(Sod2~NIC)	Sod2	E2	L2	17.7591	19.8225	15.8832	2.42925	2.27201	-0.319455	1.71875	0.229588	3.07253	0.202391	1.28018	3.68548	0.0855667	0.007	0.156991	0.149991	0.00177019	0.00177019
PB.31778.48(Sod2~FSM)	Sod2	E2	L2	17.7591	19.8225	15.8832	2.42925	2.27201	-0.319455	10.1458	15.1991	5.55187	2.38777	0.734953	-1.4513	0.566657	0.75979	0.391082	-0.368708	0.0154993	0.00177019
PB.68362.1(Spcs2~FSM)	Spcs2	E2	L2	12.8912	19.9642	6.46116	2.07711	1.43398	-1.62604	6.92221	12.7794	1.59749	1.78822	0.450336	-2.99207	0.439633	0.64867	0.2496	-0.39907	0.00662613	0.00166824
PB.68362.76(Spcs2~FSM)	Spcs2	E2	L2	12.8912	19.9642	6.46116	2.07711	1.43398	-1.62604	1.67555	0.245944	2.97518	0.171824	0.83692	3.54392	0.261462	0.01896	0.481918	0.462958	0.00166824	0.00166824
PB.17740.9(Sptlc2~FSM)	Sptlc2	E2	L2	9.62151	12.7528	6.77488	2.72615	1.25728	-0.911552	1.68608	0.0688179	3.15632	0.0288403	0.457752	5.32814	0.277186	0.01073	0.519418	0.508688	4.82e-07	4.82e-07
PB.16511.34(Sptssa~FSM)	Sptssa	E2	L2	7.75484	8.21351	7.33787	1.70306	1.65251	-0.162429	2.19772	0.322191	3.90274	0.281827	0.666851	3.55809	0.323948	0.02862	0.592427	0.563807	3.05e-07	3.05e-07
PB.16511.6(Sptssa~FSM)	Sptssa	E2	L2	7.75484	8.21351	7.33787	1.70306	1.65251	-0.162429	4.58542	7.03331	2.36006	1.33956	0.833007	-1.57133	0.563614	0.89594	0.2615	-0.63444	5.81e-05	3.05e-07
PB.4978.10(Srp9~FSM)	Srp9	E2	L2	40.0137	37.5638	42.2409	4.16232	4.39822	0.169252	2.84617	0.0116041	5.42305	0.00369974	1.54929	7.97431	0.0615667	0.00038	0.117191	0.116811	0.000152154	2.8e-14
PB.4978.11(Srp9~FSM)	Srp9	E2	L2	40.0137	37.5638	42.2409	4.16232	4.39822	0.169252	10.3527	3.13907	16.9106	0.954074	1.23037	2.42578	0.255976	0.07707	0.418618	0.341548	1.29e-12	2.8e-14
PB.4978.58(Srp9~FSM)	Srp9	E2	L2	40.0137	37.5638	42.2409	4.16232	4.39822	0.169252	6.16865	10.6374	2.10618	1.38837	0.792814	-2.33097	0.158162	0.28766	0.0404364	-0.247224	1.91e-07	2.8e-14
PB.4978.8(Srp9~FSM)	Srp9	E2	L2	40.0137	37.5638	42.2409	4.16232	4.39822	0.169252	8.66421	14.0851	3.73615	1.59226	0.509119	-1.91171	0.234205	0.39609	0.0870364	-0.309054	2.8e-14	2.8e-14
PB.17357.3(Srsf5~FSM)	Srsf5	E2	L2	24.4166	16.1701	31.9134	1.96903	2.4875	0.980392	7.55428	9.6019	5.69281	1.0445	0.711055	-0.753148	0.384205	0.61374	0.175536	-0.438204	5.28e-08	5.28e-08
PB.17357.42(Srsf5~FSM)	Srsf5	E2	L2	24.4166	16.1701	31.9134	1.96903	2.4875	0.980392	8.86282	2.87762	14.3039	1.15203	1.3849	2.30947	0.306643	0.1508	0.448318	0.297518	3.26e-05	5.28e-08
PB.25692.13(Sub1~FSM)	Sub1	E2	L2	451.533	791.064	142.868	65.5351	12.1264	-2.46903	371.045	690.322	80.793	59.6682	8.49126	-3.09481	0.705329	0.86727	0.558109	-0.309161	4.8e-33	1.47e-58
PB.25692.159(Sub1~FSM)	Sub1	E2	L2	451.533	791.064	142.868	65.5351	12.1264	-2.46903	56.4148	57.5276	55.4031	4.7046	4.87459	-0.0542783	0.241171	0.07518	0.392073	0.316893	1.47e-58	1.47e-58
PB.24750.2(Sugt1~FSM)	Sugt1	E2	L2	55.5525	19.7745	88.0779	1.95186	4.55894	2.15457	1.79508	3.44859	0.291881	1.33119	0.12243	-3.51813	0.0739429	0.15163	0.00331818	-0.148312	4.89e-05	2.78e-06
PB.24750.4(Sugt1~FSM)	Sugt1	E2	L2	55.5525	19.7745	88.0779	1.95186	4.55894	2.15457	0.69593	1.27241	0.171862	0.292727	0.133672	-2.81794	0.0353524	0.07229	0.00177273	-0.0705173	0.000436593	2.78e-06
PB.24750.7(Sugt1~FSM)	Sugt1	E2	L2	55.5525	19.7745	88.0779	1.95186	4.55894	2.15457	31.5442	4.92612	55.7425	1.08154	2.85147	3.49759	0.45789	0.25958	0.638173	0.378593	2.78e-06	2.78e-06
PB.1568.1(Sumo1~FSM)	Sumo1	E2	L2	91.5136	119.475	66.0945	7.35995	7.60489	-0.854004	54.0067	97.8958	14.1076	5.92276	2.67599	-2.7939	0.497214	0.82176	0.202173	-0.619587	7.27e-39	7.27e-39
PB.1568.144(Sumo1~NNC)	Sumo1	E2	L2	91.5136	119.475	66.0945	7.35995	7.60489	-0.854004	5.98012	0.46913	10.9901	0.249713	2.32701	4.52096	0.0923952	0.00353	0.173182	0.169652	3.04e-16	7.27e-39
PB.1568.84(Sumo1~FSM)	Sumo1	E2	L2	91.5136	119.475	66.0945	7.35995	7.60489	-0.854004	22.148	10.0154	33.1776	1.54029	3.96386	1.72698	0.304852	0.08201	0.507436	0.425426	8.49e-37	7.27e-39
PB.7617.1(Sumo3~FSM)	Sumo3	E2	L2	13.267	19.2631	7.81606	2.38623	0.920663	-1.30023	1.21119	0.0154951	2.29818	0.00582797	0.462695	6.50039	0.158129	0.00117	0.300818	0.299648	5.64e-07	5.64e-07
PB.8187.6(Sycp3~ISM)	Sycp3	E2	L2	11.6483	12.0984	11.2391	2.09149	2.97924	-0.106197	1.32813	0.273875	2.28655	0.244054	0.45145	3.01614	0.145552	0.0288	0.251691	0.222891	0.00728611	0.00728611
PB.54132.119(Syf2~FSM)	Syf2	E2	L2	50.0421	63.1813	38.0974	4.77028	1.44836	-0.729655	26.6837	43.9574	10.9803	4.13328	1.49186	-2.00021	0.477729	0.69039	0.2844	-0.40599	1.98e-09	1.16e-15
PB.54132.120(Syf2~FSM)	Syf2	E2	L2	50.0421	63.1813	38.0974	4.77028	1.44836	-0.729655	3.27518	0.347001	5.93716	0.123406	0.751578	4.0582	0.0871857	0.00601	0.160982	0.154972	1.33e-08	1.16e-15
PB.54132.152(Syf2~FSM)	Syf2	E2	L2	50.0421	63.1813	38.0974	4.77028	1.44836	-0.729655	7.18833	2.15924	11.7602	0.525632	0.92342	2.43989	0.179433	0.03601	0.309818	0.273808	1.16e-15	1.16e-15
PB.53821.11(Taf12~FSM)	Taf12	E2	L2	17.8084	21.0003	14.9067	4.16994	2.34152	-0.494164	2.72596	0.736698	4.53438	0.710364	0.735218	2.60549	0.188838	0.01405	0.347736	0.333686	0.000555472	7.79e-05
PB.53821.5(Taf12~FSM)	Taf12	E2	L2	17.8084	21.0003	14.9067	4.16994	2.34152	-0.494164	6.94464	11.8524	2.48304	2.16615	0.692427	-2.25042	0.3576	0.57565	0.159373	-0.416277	7.79e-05	7.79e-05
PB.8833.338(Tbc1d15~FSM)	Tbc1d15	E2	L2	83.2062	162.395	11.2166	14.5927	1.20119	-3.8546	10.2283	16.9617	4.107	3.2478	1.09533	-2.04347	0.22629	0.09831	0.342636	0.244326	0.0145818	5.53e-13
PB.8833.44(Tbc1d15~FSM)	Tbc1d15	E2	L2	83.2062	162.395	11.2166	14.5927	1.20119	-3.8546	13.7654	28.154	0.684961	3.61321	0.300099	-5.34077	0.119138	0.1731	0.0700818	-0.103018	0.0416437	5.53e-13
PB.8833.465(Tbc1d15~NNC)	Tbc1d15	E2	L2	83.2062	162.395	11.2166	14.5927	1.20119	-3.8546	0.952718	0.0205733	1.80012	0.00811579	0.36929	5.88767	0.0892571	0.00014	0.170273	0.170133	5.53e-13	5.53e-13
PB.70852.3(Thap1~FSM)	Thap1	E2	L2	8.87297	3.7716	13.5106	0.83882	1.53314	1.83809	0.734193	1.25578	0.260023	0.290383	0.236111	-2.22887	0.153762	0.30257	0.0184818	-0.284088	0.00166824	0.00166824
PB.22555.19(Thoc7~FSM)	Thoc7	E2	L2	22.0773	27.915	16.7703	2.80422	1.89827	-0.734784	1.69782	0.00700652	3.23492	0.00589593	0.773697	7.57595	0.106376	0.00026	0.202845	0.202585	3.26e-05	1.41e-07
PB.22555.2(Thoc7~FSM)	Thoc7	E2	L2	22.0773	27.915	16.7703	2.80422	1.89827	-0.734784	13.4338	20.5453	6.96877	2.0476	0.797687	-1.55847	0.576924	0.73955	0.429082	-0.310468	1.41e-07	1.41e-07
PB.76326.14(Tipin~NIC)	Tipin	E2	L2	69.1516	76.1238	62.8132	3.11016	5.01799	-0.277239	21.5045	31.6435	12.2871	2.05965	1.81676	-1.36405	0.29731	0.41479	0.190509	-0.224281	9.68e-06	1.89e-15
PB.76326.20(Tipin~NIC)	Tipin	E2	L2	69.1516	76.1238	62.8132	3.11016	5.01799	-0.277239	6.76191	0.573797	12.3875	0.384244	1.80312	4.40843	0.107881	0.00708	0.199518	0.192438	1.89e-15	1.89e-15
PB.76326.75(Tipin~NIC)	Tipin	E2	L2	69.1516	76.1238	62.8132	3.11016	5.01799	-0.277239	3.93616	0.464022	7.09266	0.262321	1.1986	3.90533	0.0680095	0.00615	0.124245	0.118095	4.58e-06	1.89e-15
PB.4412.39(Tiprl~FSM)	Tiprl	E2	L2	26.1913	8.68262	42.1083	1.68506	2.59767	2.27658	14.3432	0.879567	26.5829	0.581355	1.75689	4.90179	0.371243	0.07661	0.639091	0.562481	5.79e-10	5.79e-10
PB.4412.4(Tiprl~FSM)	Tiprl	E2	L2	26.1913	8.68262	42.1083	1.68506	2.59767	2.27658	1.8254	2.25119	1.43833	0.664151	0.354062	-0.642695	0.134514	0.24382	0.0351455	-0.208675	0.000732698	5.79e-10
PB.81669.38(Tmem29~FSM)	Tmem29	E2	L2	9.58361	11.0426	8.25729	1.69098	1.91144	-0.418893	2.2944	0.439742	3.98045	0.113475	0.828733	3.14938	0.282971	0.0362	0.507309	0.471109	8.79e-05	3.08e-09
PB.81669.4(Tmem29~FSM)	Tmem29	E2	L2	9.58361	11.0426	8.25729	1.69098	1.91144	-0.418893	3.86894	7.43971	0.622783	1.07182	0.457123	-3.5574	0.327881	0.64604	0.0386455	-0.607395	3.08e-09	3.08e-09
PB.355.45(Tmem70~FSM)	Tmem70	E2	L2	9.85226	5.35296	13.9425	1.07531	2.5869	1.37943	2.76106	3.4888	2.09948	0.941149	0.500379	-0.729973	0.333724	0.52399	0.160755	-0.363235	0.00336944	0.00336944
PB.355.46(Tmem70~FSM)	Tmem70	E2	L2	9.85226	5.35296	13.9425	1.07531	2.5869	1.37943	6.4579	1.67961	10.8018	0.497874	1.99528	2.67784	0.621776	0.44414	0.783264	0.339124	0.00371441	0.00336944
PB.33702.23(Tomm6~FSM)	Tomm6	E2	L2	34.8414	13.4124	54.3222	2.33028	3.42936	2.01716	1.24403	2.55397	0.053183	1.02642	0.0234817	-5.3427	0.0792905	0.16542	0.000990909	-0.164429	0.00179785	0.000612187
PB.33702.9(Tomm6~FSM)	Tomm6	E2	L2	34.8414	13.4124	54.3222	2.33028	3.42936	2.01716	28.4571	7.43086	47.5719	1.66237	3.08556	2.67687	0.711071	0.52558	0.8797	0.35412	0.000612187	0.000612187
PB.45975.1(Tpd52l2~FSM)	Tpd52l2	E2	L2	31.8704	33.9576	29.973	2.76176	2.02739	-0.180015	7.98484	12.9372	3.48266	1.3794	0.631562	-1.89024	0.24679	0.38913	0.117391	-0.271739	6.58e-07	4.63e-15
PB.45975.10(Tpd52l2~FSM)	Tpd52l2	E2	L2	31.8704	33.9576	29.973	2.76176	2.02739	-0.180015	6.15919	0.796947	11.034	0.411406	1.27434	3.77464	0.206457	0.02066	0.375364	0.354704	4.63e-15	4.63e-15
PB.45975.22(Tpd52l2~FSM)	Tpd52l2	E2	L2	31.8704	33.9576	29.973	2.76176	2.02739	-0.180015	1.56776	0.347435	2.67715	0.207947	0.309604	2.91032	0.0548333	0.01078	0.0948818	0.0841018	0.00438165	4.63e-15
[truncated: 113 more rows]
