# Supplementary material for: Single-cell analysis of isoform switching and transposable element expression during preimplantation embryonic development
Source: PLoS Biol. 2024 Feb 16;22(2):e3002505. doi: 10.1371/journal.pbio.3002505 (PMC10903961; doi:10.1371/journal.pbio.3002505)
Supplement: S3 Table — (XLSX) [file pbio.3002505.s008.xlsx]

## Sheet: S3 Table
TE locus	oocyte_9_1	oocyte_8_1	oocyte_7_1	oocyte_6_1	oocyte_5_1	oocyte_4_1	oocyte_3_1	oocyte_2_1	oocyte_10_1	oocyte_1_1	Zygote_9_1	Zygote_8_1	Zygote_7_1	Zygote_6_1	Zygote_5_1	Zygote_4_1	Zygote_3_1	Zygote_2_1	Zygote_1_1	E2_5_2	E2_5_1	E2_4_2	E2_4_1	E2_3_2	E2_3_1	E2_2_2	E2_2_1	E2_1_2	E2_1_1	L2_6_2	L2_6_1	L2_5_2	L2_5_1	L2_4_2	L2_4_1	L2_3_2	L2_3_1	L2_2_2	L2_2_1	L2_1_1	4cell_5_4	4cell_5_3	4cell_5_2	4cell_5_1	4cell_4_4	4cell_4_3	4cell_4_2	4cell_4_1	4cell_3_3
chr2_170517401_170518038_+(LTR:ERVK:RLTR16C_MM)	0.0816078	0.540052	0.598941	0.652724	0.802488	0.831344	0.793234	1	0.503467	0.868089	-0.2569	0.134349	0.272565	0.316251	0.197277	0.249384	-0.371209	-0.327855	0.183353	-0.862652	-0.638568	-0.738924	-0.671929	-0.44574	-0.744711	-0.60025	-0.826714	-0.645458	-0.602488	-0.97936	-0.992701	-0.983974	-0.987795	-0.990514	-0.97665	-0.983291	-0.987308	-0.972456	-0.983648	-0.992924	-0.994038	-0.98619	-0.991386	-0.976864	-0.990757	-0.99442	-0.97668	-0.991682	-0.982437
chr7_126944439_126944739_+(LINE:L2:L2a)	0.663173	0.355709	1	0.875774	0.847773	0.83714	0.0164885	0.24015	0.0905209	0.890252	-0.0506585	0.961813	0.883393	-0.612695	-0.800273	-0.0560718	-0.766971	-0.35598	-0.100614	-0.20641	-0.729744	-1	-0.478715	0.00291709	-0.227354	0.892023	0.76219	-0.721804	0.0637867	-0.416971	-0.0722045	-0.708979	-1	-1	-0.730168	-1	-1	-1	-0.109188	-1	-1	-1	-0.635024	-1	-1	-0.645334	-0.629456	-1	-0.553497
chr5_123509631_123509784_+(SINE:B4:ID_B1)	0.507153	0.289958	0.30265	0.912286	0.495032	0.724258	0.0938456	0.798101	0.976441	0.659401	0.0753564	1	0.374853	0.623248	0.538426	0.0157632	0.319807	-0.124592	0.120647	-0.910107	-0.204062	-0.575576	-0.527616	-0.659187	-0.824959	-0.6326	-0.866927	-0.495802	-0.156505	-0.867916	-1	-0.736279	-0.929703	-0.726816	-0.87774	-1	-1	-0.711564	-0.730918	-0.898113	-0.914161	-1	-1	-1	-1	-0.919651	-1	-1	-1
chr13_36426141_36426777_+(LTR:ERV1:RLTR5_Mm)	0.321488	0.160727	0.581009	0.77937	0.258427	0.634201	0.483457	0.785735	0.485399	1	0.939648	0.860987	0.608446	0.431917	0.573997	0.216847	0.08826	0.441147	-0.0155813	-0.729763	-0.000827075	-0.427143	-0.264598	-0.341357	-0.724366	-0.500353	-0.599953	-0.512803	-0.637754	-0.773102	-0.909732	-0.858429	-0.849052	-0.589376	-0.737472	-0.763829	-0.76455	-0.876129	-0.855551	-0.912487	-1	-0.931681	-0.96449	-0.964233	-0.923791	-0.965494	-0.927897	-0.965711	-0.782792
chr17_8314669_8314984_+(LTR:ERVL-MaLR:ORR1A2)	0.460914	0.688828	0.217767	0.104681	0.138253	0.781385	0.724868	0.802354	0.502165	1	0.118173	0.390338	0.838169	0.128861	0.0685798	0.0929529	-0.16263	-0.177163	0.0952432	-0.841572	-0.848933	-0.700798	-0.750241	-0.659632	-0.650375	-0.892082	-0.859283	-0.711205	-0.638974	-0.860329	-0.851824	-0.721131	-0.876109	-0.927781	-1	-0.95154	-0.935584	-0.898332	-0.881442	-0.928174	-0.848718	-0.971963	-0.854277	-0.882578	-0.843627	-0.830072	-0.881643	-0.943715	-0.85738
chrX_71818487_71818636_+(SINE:Alu:B1F1)	1	0.410371	0.69891	0.337657	0.395201	0.497265	0.492402	0.310962	0.418114	0.803916	-0.0442394	0.831062	0.597663	0.462214	0.0891719	0.0493013	-0.315736	0.260729	0.452521	-0.93342	-0.569201	-0.82037	-0.650127	-0.789646	-0.805532	-0.818589	-0.901439	-0.836622	-0.821503	-1	-0.974054	-0.877921	-1	-1	-0.932086	-0.84726	-0.909764	-1	-0.975088	-0.962268	-0.936423	-0.970544	-0.96938	-1	-0.835709	-0.910734	-0.937825	-0.852162	-0.92508
chr9_55033428_55033892_+(LTR:ERVL-MaLR:MTD)	0.145875	0.174224	0.919272	0.707749	0.0392322	0.60154	0.500706	0.415905	0.824672	1	0.308135	0.351629	0.647746	0.486687	0.611957	0.0219592	-0.633029	0.140969	-0.247568	-0.609458	-0.255206	-0.262431	-0.0764724	0.431314	-0.442321	-0.20191	-0.653116	-0.288088	-0.476488	-0.885232	-1	-1	-1	-1	-1	-0.940271	-0.947069	-1	-1	-1	-0.925414	-1	-1	-1	-0.845809	-1	-1	-1	-1
chr3_129746258_129746918_+(LTR:ERVK:RMER12)	0.0907963	0.829098	0.897288	0.515821	0.261331	0.401611	1	0.673189	0.149462	0.461106	0.734464	0.792134	0.823432	0.632954	0.347344	-0.469362	0.178996	0.568849	0.0111969	-1	-0.772109	-1	-0.780216	-1	-1	-1	-1	-0.843609	-0.850496	-1	-1	-0.9182	-1	-1	-1	-1	-1	-1	-1	-1	-1	-1	-1	-1	-1	-0.900311	-0.895848	-1	-1
chr1_120182412_120183489_+(LTR:ERVL-MaLR:MTA_Mm-int)	0.509208	0.0497762	0.391388	1	0.572922	0.651194	0.829405	0.402931	0.228714	0.636649	0.320902	0.490919	0.563456	0.657677	0.504276	0.277681	0.437907	0.253216	0.367013	-0.615933	-0.444127	-0.643807	-0.463901	-0.317445	-0.571538	-0.533992	-0.697956	-0.671824	-0.565611	-0.96473	-1	-1	-1	-1	-0.991838	-0.981644	-0.959334	-0.980745	-0.991018	-0.972793	-0.988539	-1	-0.98896	-0.977761	-1	-0.978544	-0.988792	-0.97868	-0.986494
chr4_47482346_47482487_+(SINE:Alu:B1_Mus2)	0.299872	0.226073	0.472406	0.950347	0.355731	0.516421	0.475404	0.647731	0.400222	0.899447	0.0202071	0.170493	0.547923	1	0.661342	0.686258	-0.0893667	0.863562	0.682001	-0.656653	-0.35879	-0.596595	-0.439802	-0.363129	-0.59742	-0.683129	-0.803249	-0.673859	-0.703066	-0.926767	-0.887778	-0.902521	-0.948032	-0.966341	-0.962341	-0.966122	-0.93245	-0.973346	-0.925405	-0.962339	-0.957695	-0.950999	-0.95925	-0.958955	-0.912543	-0.940601	-0.937942	-0.931139	-0.975074
chr12_86137455_86138453_+(LTR:ERVK:RMER17A2)	0.779362	0.399227	0.494658	0.608404	0.079797	0.503017	0.271416	0.919939	0.158126	1	0.112748	0.551	0.442084	0.584326	0.640311	0.0767008	-0.120087	0.182128	0.415026	-0.750285	-0.540783	-0.553659	-0.458701	-0.44773	-0.756876	-0.855414	-0.731992	-0.6586	-0.640159	-0.935789	-0.970806	-0.972528	-0.970708	-0.981028	-0.974528	-0.990452	-0.957695	-0.989984	-0.981313	-0.957545	-0.988077	-0.988952	-0.954062	-0.988432	-0.987676	-0.97768	-0.976681	-0.977821	-0.98595
chr1_160196704_160196860_+(SINE:B4:RSINE1)	0.450139	0.0131924	0.278366	0.660103	0.536683	0.754952	0.6393	1	0.0938208	0.784444	-0.122469	0.244312	0.448715	0.57676	0.649791	0.280944	-0.147557	0.308826	0.308941	-0.765885	-0.287766	-0.684183	-0.507894	-0.0630841	-0.493474	-0.436523	-0.711189	-0.573236	-0.456036	-0.885335	-0.76887	-0.931317	-0.865742	-0.857705	-0.830181	-0.820973	-0.714431	-0.774641	-0.778083	-0.823098	-0.940385	-0.903328	-0.885151	-0.88432	-0.922974	-0.874445	-0.839674	-0.8891	-0.859497
chr7_24605712_24605922_+(SINE:B4:ID_B1)	0.312682	0.56935	0.381211	0.603853	0.527827	0.588082	0.671411	-0.0211951	0.577965	0.989209	0.810761	1	0.376382	0.477481	0.2611	0.427932	-0.0803929	0.298993	0.123933	-0.791216	-0.431191	-0.366297	-0.177137	-0.736145	-0.932242	-0.573341	-0.768195	-0.2681	-0.230359	-1	-0.918636	-1	-0.918365	-0.920689	-1	-1	-1	-1	-1	-0.763359	-0.700948	-1	-0.807958	-0.613137	-1	-0.906692	-1	-0.90728	-1
chr12_40876232_40876639_-(LTR:ERVL-MaLR:MTB_Mm)	0.50016	0.0615215	0.871143	0.619926	0.458967	0.662113	0.346027	0.370878	0.412668	0.741258	0.585054	0.29891	1	0.516302	0.65586	0.358634	-0.19502	0.82921	-0.0420529	-0.543101	-0.470972	-0.445287	-0.549816	-0.307101	-0.55516	-0.346416	-0.661815	-0.295262	-0.265047	-1	-1	-1	-0.928541	-1	-0.906789	-1	-1	-1	-1	-1	-1	-0.959572	-0.957974	-1	-1	-1	-0.914666	-1	-1
chr7_5358870_5359120_+(LINE:L1:Lx7)	1	0.422779	0.75693	0.208388	-0.0848221	0.278794	0.571591	0.44095	0.63496	0.749081	0.601209	0.148922	0.686359	-0.0745639	0.628209	0.149835	0.0481048	0.367856	0.0955765	-0.888457	-0.569495	-0.573671	-0.609232	-0.718071	-0.806935	-0.772058	-0.779837	-0.400441	-0.55144	-0.972684	-1	-1	-1	-1	-1	-1	-1	-1	-1	-1	-1	-1	-1	-1	-1	-1	-1	-1	-1
chr17_8287729_8288217_+(LINE:L1:L1MC1)	0.429708	0.142424	0.380246	0.532978	0.649119	0.696825	0.27378	1	0.445772	0.407493	0.448254	0.656736	0.824242	0.33644	0.813638	0.28571	0.032626	-0.0799041	0.241374	-0.798225	-0.725143	-0.611156	-0.318367	-0.38072	-0.550972	-0.587665	-0.679966	-0.494764	-0.690887	0.228262	-0.281075	-0.0275104	-0.278679	-0.518207	-0.294334	-0.316685	-0.37493	-0.491307	-0.266591	-0.803974	-0.366925	-0.413374	-0.840919	-0.759651	-0.687037	-0.562003	-0.623148	-0.411154	-0.772948
chr11_70453544_70453648_+(SINE:Alu:PB1D7)	0.560508	0.446089	1	-0.513688	0.251402	0.477489	0.505909	0.396317	0.938704	0.890252	-0.296784	0.889153	0.240094	0.606599	-0.0531441	-0.370715	0.519005	-0.363931	-0.000681938	-1	-0.839848	-0.841402	-0.613863	-0.85142	-0.923689	-0.919914	-1	-1	-0.606005	-1	-1	-0.913772	-0.908061	-0.821355	-0.520298	-0.910095	-0.920329	-1	-0.912019	-0.600233	-0.775467	-1	-0.891859	-0.891076	-0.651867	-0.894914	-0.890209	-0.895577	-1
chr13_69811951_69812094_+(SINE:Alu:B1_Mus2)	0.906848	0.468809	0.59266	0.535511	0.158286	0.397774	0.421928	0.41001	0.447409	0.611366	0.708505	0.619601	1	0.567174	0.605791	0.021821	0.20231	0.560056	0.12329	-0.736404	-0.501367	-0.564224	-0.317214	-0.538003	-0.69712	-0.725606	-0.732903	-0.471414	-0.495059	-0.85065	-0.829884	-0.866667	-0.818094	-0.861581	-0.80397	-0.838728	-0.877446	-0.916546	-0.799503	-0.95974	-0.823862	-0.888075	-0.82406	-0.835989	-0.881241	-0.931641	-0.89478	-0.925767	-0.887594
chr8_92907598_92908311_+(LTR:ERVK:RMER6A)	1	0.956321	0.288415	0.305059	0.251568	0.406674	-0.266591	0.431654	0.517447	0.997052	-0.070409	0.668235	0.854994	0.437148	0.605751	-0.22165	0.056839	0.548895	0.158783	-0.591011	-0.275739	-0.282765	-0.462695	-0.379757	-0.681444	-0.554247	-0.757821	-0.598556	-0.45176	-0.939905	-0.936246	-1	-0.936034	-0.937854	-1	-0.937449	-1	-1	-1	-1	-1	-1	-0.924761	-1	-1	-1	-1	-1	-1
chr1_131529908_131530464_+(LINE:L1:L1MB2)	0.660417	0.74909	0.785499	-0.0816733	0.216294	0.753477	-0.0632574	1	-0.0578435	0.905265	-0.0704576	0.016946	0.83206	0.0707601	0.150365	0.467914	-0.516818	0.0880747	-0.326578	-0.908584	-0.937736	-0.876681	-0.819854	-0.826706	-0.881328	-0.937729	-1	-0.807722	-0.693647	-0.932839	-1	-0.798858	-0.857024	-1	-0.813503	-1	-0.938051	-1	-0.657948	-1	-0.738119	-0.919111	-0.915914	-1	-1	-1	-1	-1	-1
chr2_153762803_153762989_+(DNA:hAT-Charlie:URR1B)	0.717688	0.680175	0.936458	0.210786	0.0904796	0.490781	0.705936	0.0246393	0.267049	0.58617	-0.0195412	0.519587	0.837063	1	0.134507	-0.025132	0.32367	0.441114	0.625516	-0.590199	-0.0230983	-0.0325749	0.0767436	-0.611579	-0.202028	0.116594	0.516625	0.149259	-0.176009	-0.69893	-1	-0.54916	-1	-0.844328	-0.721323	-0.843313	-0.722296	-0.671272	-0.69333	-1	-1	-0.818696	-1	-0.810166	-0.595513	-1	-1	-0.63602	-1
chr2_143064829_143064975_+(SINE:B2:B2_Mm2)	0.338133	0.273049	0.239914	0.65907	0.384831	0.677689	0.411602	0.645659	0.0456646	1	0.182334	0.410838	0.328495	0.681855	0.972354	0.284828	0.0427387	0.712994	0.392713	-0.79883	-0.577036	-0.528044	-0.304816	-0.336783	-0.682081	-0.714018	-0.857573	-0.503287	-0.484123	-0.929316	-0.945463	-0.97434	-0.965801	-0.98671	-0.946469	-0.953181	-0.976291	-0.957903	-0.960728	-1	-0.949888	-0.984521	-0.959774	-0.983793	-0.948201	-0.960911	-0.934657	-0.968926	-0.980316
chr5_38262394_38262681_+(SINE:B4:B4A)	0.645304	0.636649	0.458734	0.17942	0.195009	0.478565	0.176003	0.821525	0.151944	0.925408	0.551972	0.455552	1	0.53907	-0.196278	0.0683155	-0.0153823	0.576555	0.244105	-0.800407	-0.755304	-0.865377	-0.737787	-0.697313	-0.87045	-0.782466	-0.940907	-0.692141	-0.652187	-0.824038	-0.78221	-0.853613	-0.843918	-1	-0.972854	-0.908423	-0.972949	-0.967979	-0.970127	-0.954755	-0.961882	-0.823393	-0.889848	-0.926034	-0.881798	-0.96432	-0.85089	-0.751814	-0.865242
chr11_53328206_53328783_+(LINE:L1:Lx8b)	0.304745	0.1821	0.263545	0.176016	0.609116	0.316337	0.676556	1	0.241182	0.868801	-0.386497	-0.186335	-0.176473	0.456925	0.964977	0.110755	0.411528	0.316906	0.0323163	-0.84691	-0.270116	-0.39078	-0.286024	-0.419589	-0.602535	-0.509876	-0.852693	-0.334539	-0.127846	-0.92127	-0.892613	-0.955088	-0.880283	-0.895322	-0.864663	-0.836106	-0.917006	-0.950879	-0.931262	-0.982648	-0.941526	-0.945816	-0.971837	-0.985817	-1	-0.986316	-0.899927	-0.972806	-1
chr2_29466498_29467197_+(LINE:L1:L1MA8)	0.450864	0.130319	0.339401	0.256206	0.487594	0.722163	0.510582	0.650526	0.187037	0.886085	0.495077	0.718955	1	0.357438	0.273587	0.0384003	-0.00337657	0.557819	0.225468	-0.852966	-0.570212	-0.648761	-0.589525	-0.659334	-0.809128	-0.745435	-0.859426	-0.604834	-0.638658	-0.959492	-0.93315	-0.94608	-0.923346	-0.981382	-0.941674	-0.957836	-0.97509	-0.931198	-0.935815	-1	-0.947349	-0.918686	-0.898567	-0.965944	-0.933483	-0.917861	-0.914183	-0.940144	-0.979318
chr10_53600417_53600631_+(LINE:L2:L2)	0.354251	1	0.596584	-0.371086	0.230624	0.78503	0.493076	0.488962	0.523469	0.433524	0.144356	0.315523	0.824243	-0.455839	-0.343104	-0.0731579	0.0938288	0.535493	0.0338807	-0.784604	-0.482216	-0.350502	-0.475666	-0.759814	-0.728609	-0.723815	-0.821813	-0.520303	-0.507457	-0.981383	-0.930873	-0.953536	-0.980183	-0.951869	-0.948303	-1	-0.982828	-0.989836	-1	-0.985639	-0.975802	-0.966366	-0.953383	-0.988261	-0.962482	-0.898074	-0.976336	-0.988746	-0.985742
chr7_27751295_27751728_+(LTR:ERV1:RLTR14_RN)	0.173158	0.35618	0.538997	0.533618	0.0156133	0.817584	0.271053	0.43144	0.363625	1	0.0957751	0.603962	0.690812	0.490153	0.613744	0.0895267	-0.0137643	-0.339237	-0.394433	-0.847333	-0.688057	-0.176222	-0.49859	-0.710596	-0.801817	-0.584026	-0.887	-0.357785	-0.693032	-0.88784	-1	-0.88803	-1	-0.884012	-1	-1	-1	-1	-1	-0.826964	-1	-1	-1	-0.858559	-1	-0.863543	-1	-1	-1
chr10_39538742_39538946_+(SINE:MIR:MIRb)	0.226792	1	0.290838	0.902466	-0.415875	0.935878	0.687014	0.280666	0.00548981	0.568577	0.0503823	-0.819116	0.0805132	0.142738	0.178586	-0.651869	0.203212	-0.208261	-0.668297	-0.121946	-0.00326521	-0.210347	-0.0387217	-0.630113	-0.0501325	0.196226	-0.566724	-0.589593	-0.215328	-0.784973	-1	-1	-0.771119	-1	-0.800966	-1	-0.603321	-1	-1	-1	-1	-1	-1	-0.728837	-1	-1	-1	-1	-1
chr8_79753431_79756456_+(LINE:L1:L1_Mm)	0.968011	0.375788	0.468316	0.29606	0.142727	0.808507	0.0817695	0.255779	0.309977	0.736525	0.584365	0.323908	1	0.312958	0.637998	-0.0613992	0.350746	0.57478	-0.0313924	-0.791309	-0.321358	-0.25606	-0.364219	-0.271266	-0.736876	-0.631135	-0.616211	-0.356758	-0.314758	-0.737255	-0.740155	-0.620002	-0.634556	-0.971144	-0.977544	-0.847975	-0.778272	-0.774558	-0.5916	-0.910819	-0.955478	-0.795365	-0.786008	-0.833807	-0.662376	-0.888629	-0.807241	-0.770703	-0.941802
chr15_93324940_93325318_-(LTR:ERVL-MaLR:MTB_Mm)	-0.0902806	0.517982	0.785723	-0.185229	0.3759	0.26665	0.71705	0.197062	1	0.687733	0.695261	0.136191	0.413965	-0.065379	0.503747	0.366698	0.0346907	0.740604	0.38902	-1	-0.895653	-0.896666	-0.899365	-0.951596	-0.90056	-0.94782	-1	-1	-0.845976	-0.943723	-1	-1	-1	-1	-1	-0.941423	-1	-1	-1	-1	-1	-1	-1	-0.929031	-1	-1	-1	-1	-1
chr14_18274769_18275277_+(LTR:ERVL:MT2B)	0.0853707	0.24902	0.252398	0.809166	0.246372	0.269424	0.419375	0.599577	0.302972	1	0.161621	-0.0115638	0.614679	0.572263	0.51808	0.195762	-0.114401	0.965434	0.307647	-0.931456	-0.891068	-0.660962	-0.83491	-0.898938	-0.777549	-0.844363	-0.881619	-0.711659	-0.709041	-0.832142	-0.857536	-0.648094	-0.892796	-0.86113	-0.875701	-0.860225	-0.922584	-0.780065	-0.794823	-0.948207	-0.869094	-0.898916	-0.957968	-0.915328	-0.932345	-0.857045	-0.871981	-0.898533	-1
chrX_155147619_155148015_-(LTR:ERVL-MaLR:MTB)	0.187083	-0.0472553	0.509847	0.235839	1	0.412117	0.64636	0.497949	-0.161772	0.945903	0.485483	-0.00367845	0.516605	0.169543	0.315889	-0.0412378	-0.155588	0.932957	0.333246	-0.782146	-0.762592	-0.67673	-0.656555	-0.504427	-0.604071	-0.673524	-0.870999	-0.41959	-0.561958	-1	-1	-1	-1	-0.966897	-0.970371	-1	-1	-0.965049	-1	-1	-1	-0.922894	-1	-1	-0.956994	-1	-1	-1	-1
chr11_KB469739_fix_214657_214918_+(SINE:B4:B4A)	0.0517968	0.820231	0.240484	0.437183	-0.152488	0.45546	0.409284	0.447893	0.352774	1	0.662555	0.288375	0.954568	-0.378247	0.0493311	0.10205	0.700406	0.817099	-0.212465	-0.652552	-0.60559	-0.140714	0.445445	-0.487722	-0.398616	-0.0533006	-0.314206	-0.675202	0.00911415	-0.234218	-0.729196	-0.830114	-0.818863	-0.736028	-0.842483	-0.822871	-0.450616	-1	-0.479982	-1	-1	-1	-0.786942	-0.6781	-1	-0.896481	-1	-0.897134	-1
chr7_141397360_141397551_+(SINE:B2:B2_Mm1a)	0.550762	0.864516	0.660859	-0.180159	0.199867	0.284729	0.155114	0.387596	0.652324	0.459564	0.438413	0.0289348	1	-0.52602	-0.650822	-0.174878	-0.293843	-0.299426	-0.397257	-0.953753	-0.968501	-1	-0.878487	-1	-1	-1	-1	-0.805455	-0.907011	-0.592283	-0.351184	-0.660811	-0.927669	-0.718912	-0.905652	-0.469525	-0.937321	-0.629022	-0.55009	-0.790329	-0.381742	-0.222497	-0.361922	-0.271611	-0.771764	-0.2146	-0.654501	-0.0552502	-0.531634
chr12_72792373_72792499_+(SINE:B4:RSINE1)	0.426502	0.295681	0.562238	0.206637	-0.126724	0.640029	0.77482	0.549927	0.403009	0.302804	0.221374	0.352126	1	-0.288162	-0.339248	-0.479539	-0.0577605	0.183662	-0.338797	-0.708288	-0.801315	-0.704864	-0.0419156	-1	0.0413826	-0.801291	-0.568163	-0.284174	-0.217935	-0.357061	-0.431593	-0.5721	-0.0875184	-0.00267721	-0.00813627	-0.219249	-0.505799	-0.531997	0.200648	-0.834683	-0.860722	-0.354704	-0.59752	-0.729738	-0.856035	-1	-1	-1	-1
chr13_49189428_49189539_+(SINE:MIR:MIR)	0.475133	0.73739	0.629072	0.521519	-0.111287	0.211385	0.248849	0.117896	0.783939	0.411371	0.823635	0.677865	1	0.214574	0.0249164	0.0123368	-0.152179	0.142413	-0.0293283	-0.870718	-0.787204	-0.702069	-0.674469	-0.891078	-0.902101	-0.955968	-0.936206	-0.788506	-0.841143	-0.98417	-0.974809	-0.960492	-0.974725	-0.942704	-0.934064	-0.942331	-0.978098	-1	-0.991938	-0.963367	-1	-1	-0.980181	-1	-0.978733	-0.980741	-0.989939	-0.990431	-1
chr13_14624425_14624565_+(SINE:Alu:B1F)	0.753098	0.000306517	0.976378	0.730044	-0.3044	0.106555	0.875034	0.176482	0.436854	0.245284	0.375922	0.809399	-0.00738784	0.735045	1	0.243706	0.473772	-0.208019	-0.0519855	-0.790875	-0.287828	-0.435789	-0.313162	-0.207143	-0.185578	-0.572645	0.54789	-0.853381	-0.719674	-1	-0.837007	-1	-0.836464	-0.841118	-0.857789	-1	-0.574856	-0.832248	-0.843504	-1	-0.800307	-1	-1	-1	-1	-0.813079	-0.609421	-1	-1
chr15_52729522_52729927_+(LTR:ERVL-MaLR:ORR1D1)	0.646264	0.659859	0.196937	0.00261981	0.0467437	0.472355	0.388493	0.495712	0.345141	0.696884	0.678431	0.56395	1	-0.111767	0.135084	0.0522011	0.426544	0.353403	0.150467	-0.753467	-0.60491	-0.545163	-0.533232	-0.647202	-0.778799	-0.639437	-0.742384	-0.60347	-0.567472	-0.973365	-0.977394	-1	-0.988659	-0.977964	-0.990138	-1	-0.985259	-0.988367	-0.994574	-0.991782	-0.972304	-0.987168	-0.99333	-0.993282	-0.985686	-0.987038	-0.979686	-0.99356	-0.975522
chr16_70622583_70622883_+(LTR:ERVK:MLTR11B)	0.132541	0.384759	0.475397	0.836137	0.048538	0.310577	0.240156	0.688966	0.144831	0.662596	-0.19193	0.781201	0.377501	1	0.586723	0.633707	-0.444614	0.486187	0.020732	-0.819868	-0.570593	-0.514009	-0.526706	-0.203238	-0.503095	-0.662568	-0.733341	-0.400112	-0.57744	-0.966915	-1	-1	-1	-0.931573	-0.938752	-0.965563	-1	-1	-1	-1	-0.956998	-0.960153	-1	-0.958278	-1	-1	-1	-0.960002	-0.949325
chr17_15894724_15895119_-(LTR:ERVL-MaLR:MTA_Mm)	0.295174	0.372462	0.132708	0.842516	0.139931	0.430648	0.628129	0.264255	0.148389	0.572372	0.167737	0.232605	1	0.782232	0.668467	0.094254	0.121804	0.132224	0.0107828	-0.789319	-0.531251	-0.516852	-0.335728	-0.00598959	-0.453011	-0.158064	-0.490593	-0.606106	-0.576381	-0.979362	-0.989053	-0.958795	-0.989016	-0.967987	-0.894936	-0.957038	-0.942892	-0.977467	-0.989489	-0.984081	-1	-0.987572	-0.974162	-0.986987	-1	-1	-1	-0.987525	-1
chr2_80648997_80649390_+(LINE:L1:L1Md_F2)	0.575629	0.767867	0.58126	0.25438	-0.058548	0.279734	0.423233	0.0366519	0.412942	0.501074	0.573899	-0.00922944	1	0.0198175	0.485889	-0.0794561	0.0778441	0.872234	0.171562	-0.944719	-0.864454	-0.679337	-0.782127	-0.902193	-0.949766	-0.887032	-0.950899	-0.744199	-0.748052	-0.772566	-0.784569	-0.537793	-0.792497	-0.949601	-0.879704	-0.797089	-0.850155	-0.671852	-0.702145	-0.987469	-0.809965	-0.833691	-0.816948	-0.815623	-0.923611	-0.851766	-0.927727	-0.93126	-0.90047
chr2_29481121_29481696_+(LINE:L1:L1MC4a)	0.490118	-0.514142	0.567911	0.0503736	0.419009	-0.0594376	0.366083	1	0.954102	0.481873	0.275843	-0.340868	-0.250034	-0.826497	-0.105272	-0.365716	0.0439115	0.346355	-0.194196	-1	-1	-0.760213	-0.299432	-0.101437	0.846004	-0.51567	-1	-0.75075	-0.761725	-0.738818	-1	-1	-1	-1	-1	-1	-1	-1	-1	-1	-1	-1	-1	-1	-0.649102	-1	-1	-1	-0.599956
chr3_108575443_108576056_+(LINE:L1:L1MC4a)	0.412917	0.99905	0.388073	0.5793	-0.303227	0.146642	0.087133	0.309406	0.414462	0.656009	-0.0926933	0.183003	1	-0.189182	0.454354	0.138406	0.315056	0.231009	0.146084	-0.7833	-0.631014	-0.634594	-0.786484	-0.794605	-0.789019	-0.778582	-0.839603	-0.594852	-0.685312	-0.73466	-0.887401	-0.841066	-0.802296	-0.725604	-0.754396	-0.779053	-0.755253	-0.913085	-0.756752	-0.836257	-0.896536	-0.776297	-0.734235	-0.832695	-0.893055	-0.806307	-0.797636	-0.743372	-0.796794
chr2_70697843_70698495_+(LTR:ERVK:RMER6A)	0.94409	-0.278691	0.390593	0.134104	0.787479	0.396366	0.47498	0.0197305	-0.208798	1	-0.0816361	-0.466244	-0.443297	0.124001	0.835497	0.141409	-0.0982988	0.713265	0.305058	-0.808076	-0.542484	-0.417471	-0.747862	-0.0298088	-0.377138	-0.346327	-0.431771	-0.327204	0.607929	-1	-1	-1	-0.924957	-1	-0.934743	-1	-1	-1	-1	-0.891234	-1	-1	-1	-1	-1	-0.914227	-1	-1	-1
chr13_76260625_76261550_+(LTR:ERVK:RMER3D-int)	-0.458542	0.765442	0.953342	-0.236661	0.0312381	0.196188	0.98555	-0.0310254	0.420107	1	0.390791	-0.361318	-0.182465	0.386988	0.430498	-0.231744	0.365557	-0.161339	-0.414397	-1	-0.824032	-0.302957	-0.660584	-0.346987	-0.329226	-0.648022	-1	-0.637725	-0.653677	-1	-1	-1	-1	-1	-0.824309	-1	-1	-1	-1	-1	-1	-1	-1	-1	-1	-1	-1	-1	-1
chr9_82013555_82014222_+(LINE:L1:Lx2B2)	0.595495	0.193438	0.100383	0.111422	0.117175	0.732763	-0.0105345	0.805523	-0.0307771	1	0.205353	0.453001	0.94846	0.278551	0.183412	-0.00126716	0.183483	0.708073	-0.314845	-0.932827	-0.771242	-0.909384	-0.77938	-0.363312	-0.651197	-0.816971	-0.80112	-0.623234	-0.414714	-0.901299	-1	-0.950733	-0.94747	-1	-1	-1	-1	-1	-1	-1	-0.935856	-1	-1	-0.875532	-0.933698	-1	-0.874542	-1	-0.924412
chr4_80935399_80935783_+(LTR:ERVL:MER21B)	0.564223	0.785072	0.928036	-0.206121	-0.106253	0.0367045	0.147216	0.213023	1	0.244455	0.339292	-0.400344	0.102168	-0.526459	-0.0232073	-0.467338	-0.386337	-0.353915	-0.196416	-0.70145	-0.949164	-0.848973	-0.705837	-1	-1	-0.949158	-1	-0.790684	-0.849925	-1	-1	-1	-1	-1	-1	-1	-1	-1	-1	-1	-1	-1	-1	-1	-1	-1	-1	-1	-1
chr16_61653134_61653313_-(LINE:L1:Lx8)	-0.413421	0.0655701	0.133636	0.736596	0.157074	0.745458	0.958957	-0.0252576	0.236254	1	-0.784758	0.22319	0.233603	-0.0340616	-0.0641382	0.177078	-0.365991	-0.156347	-0.0483952	-0.520191	-0.550654	-0.676373	-0.645431	-0.0525476	-0.64964	-0.46889	-0.511678	-0.831801	-0.919604	-1	-1	-1	-1	-0.954433	-0.959214	-1	-0.959357	-1	-1	-1	-1	-1	-1	-1	-1	-0.892783	-1	-1	-1
chr9_63189456_63190133_+(LTR:ERVK:RMER19A)	-0.819514	0.588897	-0.186108	0.221343	0.546857	0.879724	-0.172688	0.937949	0.59762	1	-0.227338	0.596705	0.498815	0.260899	0.560544	0.0755584	-0.393086	0.257992	0.756809	-1	-0.824032	-0.825739	-0.830292	-1	-1	-1	-1	-1	-1	-1	-1	-1	-1	-1	-1	-1	-1	-1	-1	-1	-0.753293	-1	-1	-1	-1	-1	-1	-1	-1
chr10_45155923_45156208_+(LTR:ERVL-MaLR:MLT1E2)	0.220094	-0.204368	0.467189	0.0320428	0.742807	0.347716	0.304958	0.63758	1	0.0400085	-0.303568	0.619072	-0.385935	0.420624	0.31867	0.0386906	-0.316204	0.102382	-0.340215	-1	-0.801741	-0.803665	-1	-0.816066	-0.811064	-1	-1	-0.591834	-1	-1	-1	-0.786509	-0.544738	-1	-1	-0.777407	-1	-0.7665	-1	-1	-1	-1	-1	-0.730317	-1	-0.739819	-1	-0.74146	-1
chr13_10531887_10532391_+(LINE:L1:L1MEg)	-0.40502	-0.418014	-0.105656	0.845347	0.888624	-0.436673	1	0.952053	0.560482	0.690536	-0.490577	-0.298185	-0.251377	-0.0301245	0.714801	-0.493482	-0.833273	-0.385626	-0.356511	-1	-0.613276	-0.617028	-0.627033	0.0763441	-0.447191	-0.806615	-1	-0.402872	-0.238887	-1	-1	-1	-1	-1	-1	-1	-1	-1	-1	-1	-1	-1	-1	-1	-1	-1	-1	-1	-1
chr5_76147045_76147199_+(SINE:B4:B4A)	0.794256	0.872076	0.348519	-0.392916	-0.316546	0.302414	0.0417731	0.284377	1	0.631386	0.689871	-0.0476049	0.896377	-0.373254	-0.525968	-0.185341	-0.396651	-0.119947	-0.32081	-1	-0.825066	-0.769017	-0.887526	-1	-1	-1	-1	-0.879951	-0.770474	-0.874204	-1	-1	-1	-1	-1	-1	-1	-1	-1	-1	-0.918247	-1	-1	-1	-1	-1	-1	-1	-0.903661
chr5_124865550_124865690_+(SINE:B2:B3)	0.721992	0.230897	0.13492	-0.103641	0.261399	0.755796	0.0321981	0.422286	0.693632	0.411371	0.0774267	0.640579	1	0.0179289	-0.0455805	0.071283	-0.0534776	-0.128036	0.1819	-0.905194	-0.870855	-0.872108	-0.937725	-0.880186	-0.815391	-0.93542	-0.78948	-0.867061	-0.872914	-0.930348	-1	-0.930466	-0.925861	-1	-0.871058	-1	-0.871508	-1	-1	-1	-1	-1	-1	-0.912165	-0.906423	-1	-1	-1	-1
chr7_66071306_66071527_+(SINE:B4:ID_B1)	0.998956	0.319238	0.672514	0.324167	0.00911883	0.459363	-0.00644034	-0.00870951	0.136984	0.642323	0.154754	0.257067	1	0.110468	-0.0455805	-0.0158549	-0.230634	-0.048766	0.0353831	-0.896575	-0.812153	-0.837228	-0.818835	-0.891078	-0.955246	-0.765163	-1	-0.661609	-0.815148	-0.468114	-0.543208	-0.79772	-0.892161	-0.633308	-0.507675	-0.47274	-0.556117	-0.363942	-0.226029	-0.882775	-0.506196	-0.725456	-0.587763	-0.552839	-0.591664	-0.41452	-0.420503	-0.326352	-0.495679
chr1_181059909_181060732_+(LTR:ERVK:RLTR17D_Mm)	0.56236	0.528239	-0.203565	0.60885	0.487803	-0.0352771	0.245488	0.215629	0.269389	0.852877	-0.418393	0.0216062	1	-0.240706	0.321504	-0.768684	-0.771578	-0.158285	-0.504098	-1	-0.602631	-0.803243	-0.872255	-0.877114	-1	-0.933764	-0.856054	-0.727304	-0.804484	-1	-1	-1	-1	-1	-0.867752	-1	-1	-1	-1	-1	-1	-0.913961	-1	-1	-1	-1	-1	-1	-1
chr1_19024999_19025307_+(LINE:L1:L1_Mus2)	-0.290672	0.618952	0.919208	1	0.125797	0.343183	-0.132954	0.26939	0.860388	-0.193825	-0.190229	0.67339	0.249499	-0.00890815	0.703638	0.20773	-0.403691	0.0986744	-0.42463	-0.661541	-0.769476	-0.771713	-0.555353	-0.572265	-1	-0.308345	-0.749481	-0.525408	-0.319457	-1	-1	-0.751765	-1	-1	-1	-1	-1	-1	-1	-1	-1	-1	-1	-1	-1	-1	-1	-1	-1
chr1_20790406_20790799_-(LTR:ERVL-MaLR:MTA_Mm)	0.418223	-0.102368	0.580043	-0.3649	0.191657	0.500747	0.759057	0.194355	0.558968	0.777784	1	0.0332492	0.574519	-0.067492	-0.398899	-0.573872	-0.509072	0.227556	-0.052621	-0.641741	-0.918664	-0.597263	-0.529341	-0.547242	-0.61244	-0.918654	-0.734825	-0.497644	-0.119566	-0.912266	-1	-1	-0.906613	-1	-0.918791	-1	-0.919075	-1	-1	-0.729293	-1	-0.788666	-0.890157	-0.889362	-1	-1	-0.888481	-1	-1
chr14_73912320_73913935_+(LTR:ERVL-MaLR:ORR1E-int)	0.528395	0.893687	0.746031	-0.655246	0.261399	0.25414	0.494585	0.00289422	0.503224	0.476512	0.65758	0.0817007	1	0.138941	-0.486082	-0.306051	-0.486051	0.183662	-0.00819615	-0.562432	-0.602631	-0.704864	-0.616766	-0.723507	-0.242631	-0.801291	-0.892041	-0.181913	-0.608967	-1	-1	-1	-1	-1	-1	-1	-1	-1	-1	-1	-1	-1	-0.86584	-1	-1	-1	-1	-1	-1
chr6_51411654_51412047_-(LTR:ERVL-MaLR:MTB_Mm)	0.436864	0.361563	0.457881	0.557234	-0.059296	0.275396	0.687742	0.366038	0.0599	0.339607	0.153356	-0.245254	1	0.254766	0.61766	0.223231	0.358916	0.14755	-0.235134	-0.871449	-0.518442	-0.47976	-0.240028	-0.634467	-0.749683	-0.605951	-0.714549	-0.774679	-0.569201	-1	-1	-1	-1	-1	-1	-1	-0.956443	-1	-1	-1	-1	-0.943126	-1	-1	-1	-1	-1	-1	-1
chr17_5928921_5929129_+(SINE:B2:B3)	0.245812	0.218604	0.0533617	0.712419	0.038066	0.548139	0.927314	-0.163951	0.76136	0.128301	1	0.928732	0.704679	0.359908	0.178157	-0.668567	-0.149058	0.20602	-0.178938	-0.33125	-0.544516	-0.323401	0.171417	-0.718284	0.157512	0.0629253	-0.670005	-0.45299	-0.103558	-1	-1	-0.918253	-0.912839	-0.66128	-1	-0.829536	-0.92447	-0.910592	-0.833183	-1	-0.893568	-0.802755	-1	-1	-1	-0.900376	-1	-1	-1
chr1_90604722_90604859_+(SINE:Alu:B1_Mus1)	0.727751	0.934132	0.471674	0.331548	-0.506409	0.326844	0.179152	-0.0724219	0.94475	0.129097	0.413558	0.154859	1	-0.235547	-0.211566	-0.215536	-0.160799	0.293451	-0.065692	-0.807639	-0.794117	-0.573693	-0.693135	-0.913178	-0.839471	-0.794092	-0.918639	-0.711002	-0.631636	-0.939433	-0.935745	-0.838762	-0.871062	-0.89561	-0.850502	-0.873916	-0.888268	-0.911826	-0.917742	-1	-0.868796	-0.902738	-0.848341	-0.821784	-0.945753	-0.950875	-0.897352	-0.951185	-0.845386
chr3_KZ289066_fix_210144_210357_+(SINE:B4:B4A)	0.022327	1	0.0676103	0.228865	0.434692	0.120771	-0.210754	0.588796	0.587615	0.605269	0.750637	0.0472258	0.665453	0.202882	0.667079	0.282588	-0.050096	0.208443	-0.476258	-0.614889	-0.370483	0.402673	0.0624655	-0.221291	-0.0501325	0.311652	0.596281	0.0260177	0.238956	-0.943414	-0.939968	-0.887019	-1	-1	-0.895245	-0.941101	-0.947805	-1	-0.884722	-0.912701	-1	-1	-0.929154	-0.928641	-1	-1	-1	-1	-1
chr9_22335987_22336362_-(LTR:ERVL-MaLR:MTC)	0.850492	0.719575	0.668941	-0.217361	0.585967	0.489239	0.0178758	-0.0893156	-0.180993	0.57736	0.505176	-0.263316	0.327159	0.680612	1	-0.291088	-0.0666111	0.218143	-0.0993863	-1	-0.548958	-0.464	-0.478003	-0.832619	-0.7421	-0.819561	-1	-0.814283	-0.556151	-0.902696	-1	-1	-1	-1	-1	-1	-1	-1	-1	-1	-0.873528	-1	-1	-1	-1	-1	-1	-0.882363	-1
chr13_48407836_48409077_-(LTR:ERVL-MaLR:MTC-int)	-0.0457289	0.400146	-0.569676	0.816179	0.135916	0.581131	0.0935486	0.707732	0.87711	0.423486	0.225573	-0.155785	0.620938	1	0.0313701	-0.593805	0.00278067	-0.0762088	-0.225945	0.0245028	-0.534809	-0.539321	-0.102714	-0.568421	-0.556682	0.163119	-0.747229	-0.521142	-0.542227	-0.749109	-1	-1	-1	-1	-1	-1	-0.76858	-1	-1	-1	-1	-1	-1	-1	-1	-1	-1	-1	-1
chr18_31793057_31793235_+(SINE:B2:B2_Mm2)	0.108197	-0.0629875	0.033353	-0.300928	0.627687	0.511618	0.549758	1	-0.0208961	0.953297	-0.340636	-0.00299415	0.0351424	0.0366427	0.109763	-0.360386	-0.38418	0.0182517	-0.360097	-0.892451	-0.890123	-0.818648	-0.823386	-0.643218	-0.89529	-0.85348	-0.880593	-0.754939	-0.747709	-0.861727	-0.89522	-0.842241	-0.831793	-0.836581	-0.890296	-0.835515	-0.672035	-0.913728	-0.859155	-0.969525	-0.922976	-0.881046	-0.851613	-0.850539	-0.920385	-0.927903	-0.974892	-0.856715	-0.909234
chr7_80310313_80310464_+(SINE:Alu:B1_Mus2)	0.208205	1	0.34113	0.179214	-0.645985	0.495906	0.278041	0.912683	0.279714	0.346758	0.750637	-0.342238	0.683917	-0.545502	-0.196419	-0.762638	0.0156982	0.15162	-0.0953544	-1	-0.818775	-0.820533	-0.563055	-0.747805	-1	-0.909377	-0.901528	-0.626903	-0.554164	-0.90226	-0.585235	-0.804851	-0.895963	-0.898924	-0.81906	-0.898266	-1	-0.679844	-0.800884	-1	-1	-0.764565	-1	-0.876744	-1	-0.762173	-0.751526	-1	-1
chr3_137923802_137923987_+(SINE:B2:B3A)	0.403143	0.362257	0.359921	0.160307	-0.0527047	0.596178	0.123154	0.236771	0.627205	0.535215	0.506201	0.204265	1	-0.173367	-0.207794	0.0786373	-0.198944	0.0785517	-0.0147298	-0.985011	-0.897909	-0.91912	-0.901541	-0.9337	-0.970813	-0.928528	-1	-0.926437	-0.91963	-0.955951	-0.976635	-0.890065	-0.941392	-1	-0.959228	-0.931227	-0.949213	-0.891786	-0.977566	-1	-0.899808	-0.986737	-0.875915	-0.958339	-0.97041	-0.973205	-0.958007	-0.933434	-1
chr8_105892011_105892180_+(SINE:B2:B2_Mm1t)	0.232195	0.627134	0.111305	0.823987	-0.178624	-0.125019	0.299073	0.26793	0.454281	0.785549	0.529761	-0.0189226	1	-0.010048	0.0210069	0.153891	-0.0677207	0.956254	0.0494669	-0.735424	-0.819798	-0.405152	-0.652416	-0.554181	-0.828271	-0.699626	-0.934722	-0.505343	-0.586233	-0.870415	-1	-0.74127	-1	-1	-1	-1	-1	-1	-0.934002	-0.900041	-1	-1	-1	-0.918293	-1	-0.921172	-0.917643	-0.921669	-1
chr2_118469397_118469591_+(DNA:hAT-Charlie:MER20)	0.242576	0.580071	-0.103466	0.366377	-0.0533761	1	0.25306	0.111837	0.0999002	0.800592	0.276675	0.319124	0.594719	0.0416964	0.0743745	0.0578297	-0.164326	0.058541	0.00791297	-0.64426	-0.273118	-0.520113	-0.53265	-0.213244	-0.307297	-0.394192	0.0532419	-0.376469	-0.046279	-0.869324	-1	-0.869545	-1	-1	-1	-1	-1	-1	-0.866893	-1	-1	-1	-0.672786	-1	-1	-1	-1	-1	-1
chr1_164396040_164396452_+(LINE:L1:L1_Rod)	0.840189	1	0.844054	0.21066	0.168249	-0.225649	-0.250216	0.829523	-0.195608	0.0457179	0.750637	0.447076	0.0805132	0.714107	-0.263384	0.392524	-0.484338	0.42513	0.160962	-1	-1	-0.802587	-0.615489	-0.260227	-0.810027	-0.401887	-0.566724	-0.384389	-0.803832	-0.784973	-1	-1	-1	-1	-0.800966	-1	-1	-1	-1	-1	-1	-1	-1	-1	-1	-1	-1	-1	-1
chr5_92197090_92197340_+(SINE:B4:B4A)	-0.0656413	0.370929	0.0533617	0.580695	-0.110229	0.990464	0.499022	0.463085	-0.310772	0.792007	1	0.136574	0.410769	-0.102461	0.598928	-0.00570222	-0.214515	0.899481	-0.147359	-0.665625	-0.202902	-0.661701	-0.231257	0.479008	-0.782966	-0.316691	-0.876252	-0.648351	-0.439724	-0.754344	-1	-1	-1	-1	-1	-0.872152	-0.886704	-1	-0.749774	-1	-1	-1	-1	-0.845106	-1	-0.850563	-1	-1	-1
chr4_116128738_116129062_+(LTR:ERVK:RLTR12B2)	-0.388642	-0.401994	-0.0197722	0.953603	0.0996808	0.543557	-0.00360969	0.945007	0.603438	0.852877	0.0468924	-0.0985828	1	0.993148	0.125726	-0.190393	-0.0863132	0.0521441	-0.173497	-0.708288	-0.602631	-0.803243	-0.0419156	-0.139799	-0.558201	-0.00645677	-0.928027	-0.65913	-0.739312	-1	-0.924212	-1	-1	-1	-1	-1	-1	-1	-0.927233	-1	-1	-1	-1	-1	-1	-1	-1	-1	-1
chr4_147512486_147515105_+(Satellite:Satellite:MMSAT4)	0.324609	0.625952	0.405474	-0.0333381	0.0140655	-0.336044	0.476269	0.138759	0.685968	0.859689	0.156371	0.309706	1	0.0705492	0.590699	-0.358778	-0.279464	-0.275877	-0.241562	-0.553852	-0.594839	-0.548616	-0.462721	-0.318706	-0.420835	-0.442837	-0.697291	-0.191939	-0.352113	-0.644913	-0.797157	-0.890927	-0.941852	-0.74578	-0.898869	-0.459817	-0.521303	-0.701763	-0.638307	-0.578603	-0.893493	-0.802615	-0.829012	-0.827774	-0.853213	-0.966768	-1	-0.966978	-0.916327
chr6_3597591_3597998_+(LINE:L1:Lx5c)	-0.272802	-0.110855	0.475668	0.845347	0.558115	0.377021	1	0.46404	-0.105974	-0.0702051	0.0895993	-0.517502	0.509723	-0.49197	0.571901	-0.0713833	0.0698297	-0.155235	-0.410135	-0.479522	-0.645503	-0.473413	-0.658114	-0.671117	-0.493258	-0.82273	-0.422132	-0.270177	0.046531	-1	-0.797168	-1	-1	-1	-1	-1	-1	-1	-0.805253	-1	-1	-1	-1	-1	-1	-1	-1	-1	-1
chr3_69731785_69731980_+(SINE:Alu:B1_Mus2)	0.136875	0.845523	0.483466	0.145796	0.0365537	-0.267137	0.286172	0.428488	0.0229893	1	-0.461526	-0.144035	0.588716	-0.222663	-0.0239899	-0.258673	-0.532301	0.554837	-0.17593	-1	-0.8585	-0.953291	-0.909022	-0.868724	-0.910102	-0.952828	-1	-0.902895	-0.860757	-0.84737	-0.70314	-0.619071	-0.458455	-0.763241	-0.740991	-0.708742	-0.741895	-0.777798	-0.740885	-0.803773	-0.768553	-0.724259	-0.840756	-0.647127	-0.760765	-0.65956	-0.805992	-0.6002	-0.805185
chr5_123963889_123964156_+(SINE:B4:B4A)	0.490118	0.603333	0.343924	0.386493	-0.148594	-0.153494	-0.316959	1	0.758692	0.143159	-0.617247	-0.868174	-0.32503	0.353322	-0.570531	-0.492573	-0.749461	0.615626	-0.153905	-1	-1	-0.568383	-0.859886	-0.730431	-0.723099	-1	-1	-0.85045	-0.857035	-1	-1	-1	-1	-1	-0.854946	-1	-1	-1	-1	-1	-1	-1	-1	-1	-1	-1	-1	-1	-1
chr7_133660803_133660976_+(SINE:B2:B3A)	0.501648	-0.0207647	0.0533617	0.834735	-0.0466741	0.42176	0.529614	-0.253528	0.80512	0.280005	1	0.180856	-0.244231	-0.300619	0.202201	-0.289787	-0.298674	0.162948	-0.187961	-0.522321	-1	-0.838905	-0.0586824	-1	-0.844976	-1	-1	-0.497644	-0.519763	-1	-1	-1	-1	-1	-1	-1	-0.838149	-1	-1	-1	-1	-1	-1	-1	-1	-1	-1	-1	-1
chr11_58312128_58312248_+(LTR:ERVK:RLTR31D_MM)	0.363103	1	0.383041	0.297136	-0.188716	0.290585	-0.218975	0.0672216	0.508235	0.597625	-0.124681	0.50737	0.414958	0.904564	0.718771	-0.274727	-0.427042	-0.208261	-0.0325318	-1	-0.33551	-0.670978	-1	-0.537642	-0.366755	-0.00314465	-0.277873	-0.315988	-0.836527	-1	-1	-1	-0.809266	-1	-1	-1	-1	-1	-1	-1	-1	-1	-1	-1	-1	-1	-1	-1	-1
chr18_38455137_38455558_+(DNA:TcMar-Tigger:MER44A)	0.556575	1	0.606112	-0.442092	-0.296538	0.223974	0.0279296	0.0505002	0.842317	0.484245	0.152032	0.330376	0.991729	-0.723531	-0.714858	-0.528339	-0.656225	-0.366609	-0.400794	-0.962234	-0.88425	-0.936318	-0.925578	-0.964205	-0.975487	-1	-0.986023	-1	-0.898752	-0.902891	-0.852825	-0.847658	-0.940934	-0.985654	-0.897273	-0.942241	-0.923223	-0.863675	-0.901084	-0.978598	-0.945906	-0.89975	-0.878419	-0.895034	-0.962724	-0.91561	-0.876565	-0.899371	-1
chr10_61091496_61091710_+(SINE:B2:B3)	0.412889	0.494851	0.0922322	1	-0.066412	0.17392	0.00450418	0.548036	-0.149213	0.523867	0.333159	0.326467	0.806767	0.470522	-0.0235248	0.00644139	-0.151593	0.183531	-0.0644394	-0.917449	-0.606423	-0.8608	-0.755987	-0.713105	-0.946418	-0.915652	-0.969449	-0.739553	-0.778685	-1	-0.96783	-1	-1	-1	-0.943863	-1	-1	-1	-1	-1	-1	-1	-1	-1	-0.95926	-1	-1	-1	-1
chr2_127294624_127294761_+(SINE:Alu:B1_Mus2)	0.895101	0.235809	0.139449	-0.389329	0.460921	-0.14558	-0.00722521	-0.111773	0.952647	1	-0.304604	-0.361318	0.635071	-0.180416	0.560544	-0.462221	0.0620999	0.188103	-0.121596	-0.870821	-0.824032	-0.91287	-0.830292	-0.836747	-0.664613	-0.736017	-0.808769	-0.728294	-0.740258	-1	-0.899317	-1	-1	-1	-0.824309	-1	-1	-0.896377	-0.90333	-1	-1	-1	-1	-1	-0.872496	-1	-1	-1	-1
chr9_33955736_33960902_+(LINE:L1:L1Md_A)	0.206062	0.769584	-0.456132	0.700289	0.914181	-0.0484172	0.474228	0.618747	-0.209201	0.0280474	-0.483683	0.422623	0.365756	0.123428	0.15867	-0.144379	0.351863	0.089704	0.95659	-1	-0.608043	-0.223691	-0.0549653	1	-0.252947	0.176013	-1	-0.798264	-0.035734	-1	-1	-1	-1	-1	-1	-1	-0.805012	-1	-1	-1	-1	-1	-1	-1	-1	-1	-1	-0.744434	-1
chr3_135263385_135263712_+(LINE:L1:L1MC)	0.605929	0.927869	0.580043	0.234918	-0.235353	0.24404	0.338413	-0.150888	0.00512383	0.431117	1	0.67903	0.212379	0.376906	0.209715	-0.440707	-0.0795099	0.187176	-0.585522	-0.582031	-0.0747974	-0.506647	0.0295661	-0.471783	-0.118301	-0.0035075	-0.226574	-0.267397	0.120552	-0.769697	-0.755674	-0.770087	-0.75486	-0.841225	-0.573654	-0.760285	-1	-0.66472	-0.921804	-1	-0.800441	-0.815082	-0.903887	-0.612765	-1	-0.813204	-0.804842	-0.814383	-1
chr1_185271203_185271399_+(SINE:B2:B3A)	-0.527115	-0.537442	0.279472	1	-0.0993622	0.79091	0.734091	0.26939	0.860388	0.209262	0.619541	0.67339	0.427999	0.321456	0.703638	-1	-0.602461	-0.26755	0.15074	-1	-1	0.826299	0.33394	-0.14453	-0.560632	-0.538897	-0.498962	-1	-1	-1	-1	-1	-1	-1	-1	-1	-1	-1	-1	-1	-1	-1	-1	-1	-1	-1	-1	-1	-1
chr9_7308368_7311358_+(LTR:ERVK:RMER16-int)	0.971168	-0.758985	1	-0.166323	0.407827	0.866301	0.807091	-0.338587	-0.515324	0.680224	0.687718	-0.128083	0.674127	0.721356	0.420284	-0.580476	-1	-0.236717	-0.400409	-0.647293	-0.519544	-0.524205	-0.0732706	-1	-1	-1	-1	-1	-0.527206	-1	-1	-1	-1	-1	-1	-1	-1	-1	-1	-1	-1	-1	-1	-1	-1	-1	-1	-1	-1
chr5_135010351_135010584_+(LTR:ERVL:RMER10A)	0.186217	0.624435	0.604757	0.103726	-0.435195	0.197984	0.341223	0.627492	-0.222213	0.92115	0.421899	0.329254	1	0.187814	-0.287747	-0.0574729	0.0969356	-0.0200926	0.0263443	-0.943399	-0.691594	-0.847293	-0.665385	-0.892704	-0.963262	-0.922889	-0.916211	-0.801583	-0.62064	-1	-1	-1	-1	-0.956998	-0.96151	-1	-1	-0.954597	-1	-1	-0.945952	-0.949917	-1	-0.895122	-0.8324	-1	-1	-1	-0.936308
chr6_94558105_94558997_+(LTR:ERVK:RMER19B)	0.549491	0.263043	0.397472	0.0922254	-0.0163005	0.711568	-0.0529907	0.155383	0.523972	0.320787	0.105565	0.142324	0.559697	0.262912	0.488605	0.319113	0.0855057	1	-0.371567	-1	-1	-1	-1	-0.532817	-0.280166	-0.496372	-1	-0.222457	-0.752231	-1	-1	-1	-1	-1	-1	-1	-1	-1	-1	-1	-1	-1	-1	-1	-1	-1	-1	-0.671661	-1
chr6_11078266_11078421_-(LTR:ERVK:RMER17C-int)	-0.18389	0.297216	-0.171953	-0.137095	0.845767	0.931732	0.402834	-0.452319	0.404671	1	-0.301245	-0.00726626	-0.383886	0.354095	0.470077	-0.218383	0.972471	-0.209957	0.323972	-0.853971	-0.70162	-0.704514	-0.424468	-0.169537	-0.620867	-0.701584	-0.891913	-0.590472	0.174487	-1	-1	-1	-1	-1	-1	-1	-1	-1	-1	-1	-1	-1	-1	-1	-1	-1	-1	-1	-1
chr5_65823921_65824181_+(LINE:L1:L1MC5)	0.576284	0.0793011	-0.573509	1	0.801276	-0.104545	0.734091	0.833563	-0.224838	-0.193825	-0.190229	0.67339	0.546999	0.321456	-0.204969	-0.865808	-0.469948	0.586974	0.0228796	-0.774361	-0.692635	-0.391234	-0.110707	-0.429687	0.464561	-0.0777939	0.503115	-1	-0.546305	-0.502687	-1	-0.338039	-0.647098	-0.828571	-1	-0.654908	-0.847094	-0.638	-0.324581	-1	-1	-1	-1	-0.790952	-1	-1	-1	-0.59918	-1
chr2_148675001_148675182_+(SINE:B4:RSINE1)	0.152901	-0.0402365	0.10616	0.639175	-0.0422715	0.672186	0.169375	0.273034	0.302794	0.672736	0.281151	0.497354	1	0.473769	-0.027906	-0.206457	0.0516916	0.139823	-0.2638	-1	-0.928253	-0.834214	-0.90774	-0.822498	-0.954418	-0.976081	-0.97401	-0.827672	-0.858794	-0.793625	-0.835794	-0.587948	-0.615575	-0.626517	-0.617949	-0.704637	-0.833436	-0.830999	-0.842339	-0.920403	-0.765291	-0.751442	-0.838511	-0.804811	-0.896026	-0.874458	-1	-0.844063	-0.881463
chr18_26485896_26486306_-(LTR:ERVK:BGLII)	-0.18389	0.397002	0.288073	0.380648	-0.319981	0.931732	0.122267	0.369203	-0.0969973	1	0.39751	0.353728	0.694313	-0.287318	0.102558	-0.131537	-0.142404	-0.130953	-0.255266	-0.561913	-0.00539995	-0.606019	-0.616312	-0.0772638	-0.526083	-0.104752	-1	0.330966	-0.217008	-0.892717	-0.886184	-1	-1	-1	-0.900696	-1	-1	-1	-1	-1	-0.860557	-1	-0.865681	-1	-1	-0.869476	-1	-0.870299	-1
chr10_99025078_99025189_+(SINE:MIR:MIRc)	-0.0614736	0.377044	0.269672	0.984682	-0.55313	0.777193	-0.139595	-0.160222	0.384604	1	0.205353	0.24543	0.417062	-1	-0.323764	0.997466	0.183483	-0.63658	-0.619358	-1	-0.542484	-1	-1	-1	-1	-1	-1	-1	-1	-1	-1	-1	-1	-1	-1	-1	-1	-1	-1	-1	-1	-1	-1	-1	-1	-1	-1	-1	-1
chr8_106669701_106669858_+(SINE:Alu:B1_Mur3)	-0.103839	0.00181627	0.0968958	0.407783	0.0362663	1	0.525765	0.260081	-0.118598	0.746029	0.479783	0.415726	0.788018	-0.284491	-0.538779	-0.400563	-0.246627	-0.256397	-0.584618	-1	-1	-1	-1	-1	-0.881051	-0.937583	-0.932178	-0.807272	-0.938586	-1	-0.928583	-1	-1	-0.930384	-0.813067	-1	-1	-1	-1	-1	-0.912502	-1	-1	-1	-0.909558	-0.918099	-1	-1	-0.896891
chr1_11281047_11281351_+(SINE:B4:B4)	1	0.397372	-0.0723411	-0.274967	-0.18376	-0.188457	0.72875	0.329393	0.798456	0.315132	-0.0214832	0.263815	0.984413	0.317385	0.317539	-0.0270629	-0.759809	0.194862	-0.212028	-1	-0.665726	-0.779312	-0.623886	-0.638191	-0.893815	-1	-0.818365	-0.713254	-0.616232	-1	-1	-1	-1	-1	-0.944375	-1	-1	-1	-1	-1	-0.921891	-1	-1	-0.924217	-0.757789	-1	-1	-1	-1
chr6_49380147_49380350_+(DNA:hAT-Charlie:URR1A)	0.480611	1	0.589702	0.0138532	-0.194311	-0.132193	0.228094	0.135566	0.109506	0.562567	-0.396332	-0.313887	0.54359	0.0836311	-0.0347786	-0.459797	0.126159	0.747285	0.143805	-0.697223	-0.793779	-0.319265	-0.801115	-0.808679	-0.868984	-0.656257	-1	-0.504681	-0.661779	-1	-1	-0.851956	-1	-1	-0.931368	-1	-1	-1	-1	-1	-1	-0.821394	-1	-0.812991	-1	-1	-0.905751	-1	-1
chr19_26575799_26576559_+(LINE:L1:L1Md_F2)	0.291243	0.0982982	0.417725	-0.335167	-0.0911472	0.48832	0.492569	0.306085	0.435626	0.674911	0.105565	-0.404005	0.271492	-0.0586994	0.618049	-0.187503	-0.244866	1	-0.0436882	-0.678545	-0.0694948	-0.403749	-0.419326	-0.593754	-0.791352	-0.397836	-0.762067	-0.154845	-0.40751	-1	-1	-1	-1	-0.877888	-1	-1	-0.891082	-1	-1	-1	-1	-1	-1	-1	-1	-1	-0.924953	-1	-1
chr4_116698352_116698634_+(LTR:ERVK:RMER6A)	0.12297	-0.097394	0.0245132	0.164522	0.33615	0.192859	0.415525	0.649943	0.0812146	0.885781	-0.00086122	-0.345682	-0.137599	0.625177	1	-0.135168	0.0682771	0.487896	0.175305	-0.740056	-0.366169	-0.590162	-0.464572	-0.307784	-0.662355	-0.614717	-0.832217	-0.49892	-0.506228	-0.895395	-0.987086	-0.986189	-0.951891	-0.972651	-0.947593	-0.968135	-0.951605	-0.99552	-0.989972	-0.987687	-0.97729	-0.944673	-0.962878	-0.920942	-0.973526	-0.966628	-0.930746	-0.936957	-0.994143
chr4_40957483_40957694_+(SINE:B4:ID_B1)	0.244296	-0.0325443	0.438743	0.889129	0.154536	0.329138	-0.0347729	0.313213	0.129665	0.332597	-0.0438994	-0.237913	0.469269	0.270489	1	0.466715	-0.329462	-0.110484	0.242226	-0.543291	-0.626724	-0.537931	-0.670002	-0.624836	-0.822138	-0.782229	-0.864782	-0.551717	-0.479625	-0.832234	-0.786423	-0.799022	-0.464277	-0.826509	-0.813655	-0.825378	-0.969051	-0.963364	-0.931645	-1	-0.912778	-0.797943	-0.831966	-0.957687	-1	-0.795891	-0.957351	-0.837743	-0.948608
chr5_48386990_48387180_+(SINE:B2:B3)	0.251699	0.224363	0.209531	0.436911	0.277108	0.100458	0.229475	1	-0.120654	0.143159	0.45446	0.423724	0.0799513	-0.188007	-0.162535	-0.0105174	0.879041	0.384822	-0.129731	-1	-0.564155	-0.568383	-0.495591	-0.676517	-0.667719	-0.476923	-0.62108	-0.461621	-0.485327	-0.811949	-1	-1	-0.899917	-1	-1	-1	-1	-1	-1	-0.709881	-1	-1	-1	-1	-1	-1	-1	-0.886327	-1
chr10_76509833_76510034_+(SINE:B2:B3)	-0.369234	0.233982	-0.0897885	0.280513	-0.279201	0.552744	0.503482	0.693198	0.612983	0.612996	-0.0278857	0.450853	1	0.233853	0.0907652	-0.463016	-0.469735	0.465486	-0.386026	-1	-0.508019	-0.878198	-0.76276	-0.543567	0.0549071	-0.63097	-0.599009	-0.493565	-0.515865	-1	-0.859252	-1	-1	-1	-1	-0.861908	-1	-1	-1	-1	-1	-1	-1	-1	-1	-1	-1	-0.679215	-1
chr14_45223555_45223657_+(SINE:B2:B3A)	0.575167	-0.486411	-0.526457	0.332389	1	0.988491	0.925404	0.879245	0.0328169	-1	0.798216	-0.535499	0.585542	-0.633189	-0.621682	-0.106019	-0.117205	-0.593372	-0.574102	-1	-1	-1	-1	-1	-1	-1	-1	-1	-1	-1	-1	-1	-1	-1	-1	-1	-1	-1	-1	-1	-0.282299	-1	-1	-0.303668	-1	-1	-1	-1	-1
chr8_104251690_104252000_+(LTR:ERVL:RMER10A)	0.830729	-0.449001	-0.618973	0.310321	0.0728404	1	0.420135	0.512098	-0.168964	0.800592	-0.75885	-0.127913	-0.362113	0.574119	0.724968	0.198874	-0.408064	0.635927	-0.0861589	-0.798414	-0.8627	-0.728064	-0.735168	-0.617862	-1	-0.862683	-1	-0.858666	-0.459558	-0.7038	-1	-1	-1	-1	-1	-0.691695	-1	-1	-0.849145	-1	-1	-1	-1	-1	-1	-1	-1	-1	-1
chr12_17283457_17283615_+(SINE:B2:B3)	0.7142	0.117842	-0.0161684	0.318175	-0.0106678	0.819732	-0.142811	0.487358	-0.131471	0.549741	0.512178	0.654366	1	-0.346784	-0.625718	-0.557778	-0.650649	-0.356335	-0.452239	-0.925642	-1	-0.949846	-0.804626	-0.953014	-0.903473	-1	-1	-0.791468	-0.950163	-0.945371	-0.88409	-0.945464	-0.941852	-0.887014	-0.898869	-1	-0.949611	-1	-0.944355	-1	-1	-1	-1	-0.93111	-0.926606	-1	-0.930561	-1	-0.832654
chr12_69175988_69176347_+(LTR:ERVL-MaLR:MTD)	0.311954	0.361703	0.350642	0.0419463	-0.00775338	0.326033	0.349708	0.173915	0.0911935	0.704433	-0.15843	0.0636149	1	-0.0746101	-0.124609	-0.256602	-0.368749	0.00623849	-0.192448	-0.909421	-0.765565	-0.775985	-0.746138	-0.729084	-0.815783	-0.843691	-0.982121	-0.665535	-0.680262	-0.88909	-0.887043	-0.88042	-0.8725	-0.949534	-0.852168	-0.912263	-0.930434	-0.90312	-0.887026	-0.965778	-0.878908	-0.861076	-0.86114	-0.798595	-0.833111	-0.816486	-0.864661	-0.882004	-0.945639
chr1_12677281_12677637_-(LTR:ERVL-MaLR:MTA_Mm)	-0.00445234	-0.0261945	0.234578	1	0.18505	0.767346	0.254935	0.558899	-0.143242	-0.151395	0.278585	0.211006	0.503157	0.21713	0.613972	0.059412	-0.686153	0.638374	-0.192464	-0.821864	-0.636015	-0.879849	-0.765975	-0.774876	-0.65313	-0.393285	-0.736296	-1	-0.880607	-1	-1	-1	-1	-1	-1	-1	-1	-1	-1	-1	-1	-1	-0.836148	-1	-1	-1	-1	-1	-1
chr5_145244533_145244671_+(Satellite:Satellite:MMSAT4)	0.539948	-0.497895	-0.421307	0.736797	0.0998457	-0.0279852	1	0.263093	0.00972379	0.968977	0.97776	0.475875	0.453209	0.165481	0.756831	-0.126008	-0.244826	0.192609	-0.375437	-0.448905	0.0009319	-0.00877774	-0.276005	0.160763	0.0731006	-0.374342	-0.592093	-0.0984542	0.108092	-1	-1	-1	-0.856347	-0.860436	-0.75016	-1	-1	-0.852644	-1	-0.791791	-1	-1	-1	-1	-0.818684	-1	-1	-1	-1
chr12_4711034_4711174_+(SINE:Alu:B1_Mur1)	0.304449	0.913942	1	-0.448302	-0.3789	-0.135463	0.554629	-0.0662401	0.924449	0.000721456	0.451934	-0.076794	0.181737	-0.270955	0.691809	-0.111597	-0.451696	0.212273	-0.470949	-0.439819	-0.745641	-0.496217	-0.509379	-0.292059	-0.515202	-0.618415	-0.723578	-0.607252	0.501817	-0.862817	-1	-1	-1	-1	-1	-1	-1	-1	-1	-1	-1	-1	-1	-1	-1	-1	-1	-1	-1
chr12_31325042_31325191_+(SINE:Alu:B1_Mus1)	0.583441	0.608431	-0.368345	0.365145	0.043916	0.268555	-0.0229362	0.008134	0.197971	0.946719	0.27753	0.266129	1	-0.42562	-0.692831	-0.76669	-0.360025	-0.339689	-0.678899	-0.956411	-0.940623	-0.882398	-0.971368	-1	-1	-0.970308	-0.967736	-0.908318	-0.94157	-1	-1	-1	-1	-1	-0.970358	-1	-1	-1	-1	-1	-1	-1	-0.879719	-0.959616	-0.956976	-1	-1	-0.883854	-0.95095
chr5_107382794_107383324_+(LTR:ERVK:RMER19B)	-0.107852	0.308997	0.341034	0.760833	0.132766	0.970934	-0.318427	0.729606	0.0236977	-0.239533	0.400409	0.578514	0.459289	-0.0650997	0.178501	-0.36708	1	-0.0787704	0.206107	-0.574308	-0.420123	-0.425749	-0.300939	-0.193033	-0.585542	-0.275067	0.417893	-0.552315	-0.00139831	-0.687255	-1	-0.843892	-0.667106	-1	-1	-0.837237	-0.711527	-1	-1	-1	-1	-1	-1	-1	-1	-0.809752	-1	-0.810953	-1
chr13_119481354_119481662_+(LTR:ERVL-MaLR:ORR1C2)	0.382201	0.85902	0.558243	0.0717339	-0.067662	-0.400194	0.583936	-0.175486	0.58601	0.178188	0.479304	0.120893	1	0.649608	0.452378	-0.50971	-0.322183	0.159646	-0.065692	-0.835119	-0.5508	-0.443947	-0.296016	-0.479071	-0.571922	-0.326119	-0.328775	-0.364204	-0.668472	-1	-0.678727	-0.939536	-1	-1	-0.887876	-1	-0.888268	-0.867738	-1	-1	-0.921278	-0.781161	-0.848341	-0.847243	-0.918629	-0.778938	-1	-0.926777	-0.814464
chr10_82619852_82620010_-(SINE:B2:B2_Mm2)	0.0471829	-0.216702	1	0.51104	0.231849	0.22476	0.185903	0.0472376	0.272274	0.260168	0.00208274	0.144391	-0.0699296	0.0328134	-0.112323	-0.160953	-0.326805	0.28804	-0.200546	-0.911823	-0.879886	-0.702628	-0.131191	-0.832847	-0.885534	-0.759743	-1	-0.814536	-0.586305	-0.935219	-1	-0.870657	-1	-1	-0.940037	-1	-1	-1	-1	-1	-1	-0.921978	-0.918894	-1	-1	-1	-1	-0.921683	-0.900777
chr9_64984813_64984997_+(SINE:B2:B3)	0.363103	1	0.59818	0.614213	-0.350973	0.419644	0.24964	-0.390159	-0.463739	0.510481	-0.299745	0.447076	0.646496	-0.619087	0.866095	-0.0716508	0.489691	-0.155479	-0.336593	-1	-0.734204	-0.605174	-0.615489	-1	-0.873351	-0.601258	-0.711149	-0.863198	-1	-1	-1	-1	-1	-0.703512	-1	-0.85079	-0.867774	-1	-1	-0.778842	-1	-1	-1	-1	-1	-0.825594	-1	-1	-1
chr7_10728356_10728761_+(LINE:L1:L1_Mus1)	-0.230513	-0.0322658	-0.173817	0.859678	0.291066	-0.167371	0.578834	1	0.0811632	0.343056	0.38042	0.393901	0.244821	0.45913	0.61051	-0.282532	-0.168293	0.504008	-0.435276	-0.842644	-0.535575	-0.398567	-0.655459	-0.502844	-0.659548	-0.571248	-0.883529	-0.374833	-0.437515	-1	-1	-1	-1	-0.96015	-0.964331	-1	-0.964456	-1	-1	-1	-1	-1	-0.951754	-1	-1	-1	-1	-1	-1
chr2_80203407_80204306_+(LINE:L1:Lx5)	0.314823	0.000306517	-0.165529	0.256342	0.25208	0.705939	0.0268046	0.677577	-0.0420971	0.515095	0.0632127	-0.159922	0.231574	0.326799	1	-0.274505	-0.160769	0.357682	-0.130987	-0.651459	-0.643914	-0.600351	-0.336057	-0.471428	-0.773772	-0.715097	-0.767817	-0.804508	-0.743035	-0.974394	-1	-0.923311	-1	-1	-0.928895	-0.973347	-0.976381	-1	-1	-1	-1	-1	-1	-1	-1	-1	-0.934904	-0.969043	-1
chr13_100129542_100129934_+(LTR:ERVL-MaLR:MTA_Mm)	0.389224	0.590632	0.18494	-0.0526284	-0.0257491	0.0808034	0.303206	0.339416	0.260426	0.468744	0.438413	0.171842	1	0.0382424	0.536383	-0.239054	-0.12183	-0.140963	-0.257491	-0.799596	-0.527518	-0.625681	-0.58483	-0.736994	-0.869923	-0.705976	-0.840255	-0.71899	-0.783025	-0.864094	-0.939924	-0.920856	-0.891504	-0.929728	-0.958068	-0.964635	-0.895535	-0.93817	-0.826958	-1	-0.926398	-0.918158	-0.787307	-0.900025	-0.817411	-0.834653	-0.841646	-0.753544	-0.965306
chr17_48413729_48413914_+(SINE:B2:B3A)	0.132704	-0.129455	0.0215754	0.368746	0.54093	0.22565	0.409284	0.0859199	-0.124676	1	-0.237995	0.0736462	0.465926	0.130461	0.865477	0.239806	-0.523886	0.441147	0.312558	-0.884184	-0.763354	-0.765649	-0.543544	-0.41454	-0.699308	-0.684434	-0.742827	-0.675202	-0.689503	-1	-1	-0.915057	-0.728294	-0.736028	-0.842483	-0.734307	-0.921517	-0.814193	-0.91333	-0.868731	-1	-1	-0.786942	-1	-0.885686	-0.896481	-0.783692	-0.897134	-1
chr3_16210398_16210613_+(SINE:B4:ID_B1)	0.386043	0.993783	0.102993	1	-0.0683057	-0.459639	-0.327292	0.386115	0.603783	-0.0965284	0.0471172	0.081933	0.600344	0.196145	0.233669	-0.444722	-0.588753	-0.179151	-0.470924	-0.76658	-0.205091	-0.370242	-0.156705	-0.778758	-0.166715	-0.522997	-0.654456	0.0637414	-0.374214	-0.828513	-0.727106	-0.486409	-0.634929	-0.82266	-0.841268	-0.821504	-1	-0.812759	-0.912661	-1	-0.888554	-1	-0.892649	-0.891872	-0.884804	-0.895682	-1	-1	-1
chr3_40815553_40815766_+(SINE:B4:B4A)	0.0496904	0.320127	0.0368683	0.310714	0.380398	-0.384762	-0.0376844	0.520684	0.818995	0.49126	0.583507	-0.425134	1	0.0476113	0.512665	0.0638361	-0.327664	0.161329	-0.351273	-0.570688	-0.561394	0.158269	-0.247994	-0.457447	0.0217339	0.121017	0.165145	-0.0970173	-0.184734	-0.947433	-0.944232	-0.895043	-1	-1	-0.902685	-0.835853	-1	-1	-0.89291	-0.918901	-1	-1	-0.934186	-1	-1	-1	-1	-0.872897	-1
chr13_25203844_25204261_+(LINE:L1:L1MA8)	-0.549952	0.173918	0.488278	0.142048	1	-0.00575455	0.23776	0.208086	-0.114728	0.918104	0.155996	-0.336427	0.359036	-0.161575	0.729454	-0.744577	-0.117205	-0.302923	0.0951662	-1	-0.414958	-0.275791	-0.858942	-0.728615	-0.442467	-0.707444	-0.682106	-1	-0.856072	-0.684469	-0.832628	-1	-1	-0.83685	-0.561907	-1	-1	-1	-0.8393	-1	-1	-1	-1	-1	-1	-1	-1	-1	-1
chr4_32651125_32651298_+(SINE:B2:B2_Mm1t)	-0.0468091	0.936469	-0.206455	0.550532	-0.301766	-0.305784	-0.0589322	0.837014	0.081722	1	0.192797	0.686519	0.992743	0.0757041	0.532096	-0.18853	-0.0754041	-0.0914505	-0.0483952	-0.790083	0.000816302	-0.504446	-0.241617	-0.535748	0.0218826	-0.499531	0.00993889	-0.116955	-0.226184	-0.69156	-0.754584	-0.846041	-0.753766	-0.681033	-0.857251	-0.759216	-0.786623	-0.747418	-0.450189	-0.881037	-1	-1	-0.903458	-1	-0.896403	-1	-0.803971	-1	-1
chr12_69962838_69963093_+(SINE:B4:B4A)	0.464427	0.130877	0.390266	0.369108	-0.0458385	0.09462	0.201211	1	-0.241943	0.11688	0.187853	0.704651	0.745611	-0.300006	-0.166977	-0.0813822	0.166301	0.313194	0.0628281	-0.77934	-0.699417	-0.77675	-0.492692	-0.930284	-0.570327	-0.398762	-0.673345	-0.53588	-0.630263	-1	-1	-1	-1	-1	-0.924972	-1	-1	-1	-1	-1	-1	-1	-1	-1	-1	-1	-0.896969	-1	-1
chr3_106728893_106729039_+(LINE:L2:L2)	0.665443	-0.185465	0.251706	0.643542	-0.207016	-0.474386	0.0178758	0.738579	0.365012	0.656228	-0.524681	0.227806	-0.161794	0.745251	1	-0.291088	-0.533306	-0.140134	-0.0993863	-0.602663	-0.45875	-0.464	-0.478003	-1	-0.7421	-0.729342	-0.705901	-1	-1	-1	-1	-1	-1	-1	-1	-1	-1	-1	-1	-1	-0.620583	-1	-0.269051	-1	-0.607816	-0.64485	-1	-0.64709	-1
chr18_25128417_25129159_+(LINE:L1:Lx2B2)	0.0950103	0.278405	0.306154	0.284782	0.177305	-0.0635757	0.295307	0.548712	0.0074938	0.505463	-0.00196262	0.624955	1	0.0611138	0.094401	-0.127938	0.158098	-0.0972603	-0.312349	-0.797746	-0.793368	-0.62485	-0.402155	-0.648546	-0.245155	-0.552243	-0.251483	-0.503694	-0.423879	-1	-0.96059	-0.962915	-0.841837	-0.961585	-0.896846	-0.845337	-0.965735	-0.91888	-0.772968	-0.94269	-1	-1	-0.953491	-1	-1	-0.954805	-0.952782	-1	-0.943102
chr3_133345890_133346812_+(LINE:L1:Lx3C)	0.605929	-0.000363989	0.119197	0.04968	-0.443893	-0.17064	0.338413	0.436959	0.866659	0.617784	1	0.0332492	0.543028	-0.0820624	0.157119	-0.192133	-0.140876	0.187176	-0.230255	-0.895508	-0.786492	-0.506647	-0.519536	-0.867946	-0.728708	-0.64411	-0.922657	-0.340657	-0.649827	-1	-1	-1	-1	-1	-0.786827	-1	-0.85838	-0.91618	-1	-1	-1	-1	-0.711661	-1	-1	-0.719806	-1	-0.814383	-1
chr3_32574680_32574925_+(SINE:B2:B3)	0.617765	0.582434	0.0101095	1	-0.407475	0.649523	-0.31549	0.44755	-0.0208484	-0.151395	-0.14761	0.211006	0.691051	0.564882	0.882968	-0.364353	0.778464	-0.42175	-0.293406	-0.643728	-0.878672	-0.158941	0.0531104	-0.0995057	0.156233	0.0920862	-0.208887	-0.125751	0.074541	-0.738256	-0.861159	-0.477399	-0.860697	-1	-0.878862	-1	-1	-0.428422	-0.733387	-1	-0.829898	-0.842378	-0.836148	-1	-1	-0.840777	-1	-0.683563	-1
chr10_44026986_44027626_+(LTR:ERVL:MT2B1)	0.0471829	0.446089	1	0.0942014	0.290508	0.166438	-0.0399831	0.48818	-0.394155	0.312675	-0.0506585	0.144391	0.395106	0.807423	0.109597	-0.160953	-0.63751	-0.045896	0.249148	-1	-0.759772	-0.702628	-0.768318	-0.721412	-0.771068	-0.699679	-0.869467	-0.876357	-0.704504	-1	-1	-1	-1	-1	-1	-1	-1	-0.929268	-1	-1	-0.9158	-1	-1	-1	-1	-1	-1	-1	-1
chr10_13692259_13692660_-(LTR:ERVK:RLTR10A)	-0.326397	-0.0116619	0.215033	-0.145328	0.282917	0.913302	0.8526	0.506822	-0.171863	0.291904	-0.567445	0.0428541	0.0170593	1	0.820065	0.146904	-0.292155	0.0433407	-0.453608	-0.758941	-0.0148891	-0.34963	-0.366621	0.980188	-0.217675	-0.34318	-0.464721	0.521078	-0.192165	-1	-1	-1	-1	-1	-1	-1	-1	-1	-1	-1	-1	-1	-1	-1	-1	-1	-1	-1	-1
chr2_147071936_147072295_+(LINE:L1:L1_Mus1)	0.408253	0.721872	-0.0474326	0.191201	0.0896035	1	-0.354484	-0.133694	-0.0477715	0.575518	0.657905	0.0122444	0.528272	-0.0776646	0.014687	-0.475493	-0.186088	0.431436	-0.428849	-0.748017	-0.570938	-0.23518	-0.75172	-0.840776	-0.754668	-0.570886	-0.626977	-0.381665	-0.493336	-0.814875	-0.901801	-0.815189	-0.901474	-0.712836	-1	-1	-1	-0.898934	-1	-1	-1	-1	-0.884112	-1	-1	-1	-1	-0.664288	-1
chr10_94782526_94783430_+(LINE:L1:L1MEg)	0.182213	0.927323	-0.289182	1	0.125797	0.119319	-0.277462	-0.294784	0.550323	0.343624	-0.325191	0.0458685	0.487499	-1	-1	-0.66452	-0.337435	-0.084438	-0.68035	-1	-0.231588	0.141437	-0.258922	-0.643554	0.830702	-0.615747	-0.164936	0.186481	0.134238	-1	-1	-1	-1	-1	-1	-1	-0.235471	-1	-1	-1	-1	-1	-1	-1	-0.443218	-0.495794	-1	-1	-1
chr12_27114279_27114713_-(LTR:ERVK:RLTR10A)	-0.579955	0.232613	-0.242331	0.776519	1	-0.204604	0.155242	0.879245	0.652507	-0.283908	-0.280714	0.114803	-0.048675	-0.413102	-0.394691	0.43037	-1	-1	-0.659282	0.202557	-0.180941	-1	-1	0.519758	-1	-1	-1	-0.156878	-0.194002	-1	-1	-1	-1	-1	-1	-1	-1	-1	-1	-1	-1	-1	-1	-1	-1	-1	-1	-1	-1
chr2_3338859_3339065_+(SINE:B4:ID_B1)	0.292445	-0.209863	-0.562883	0.0932423	1	0.376648	0.777296	0.879245	-0.36442	0.10168	0.659892	0.429235	0.0976827	-0.54854	0.629677	-0.724929	-0.185113	-0.624651	-0.344772	-0.768739	-0.369955	0.0918839	-0.0885504	0.0229138	-0.849895	-0.369878	-0.315305	-0.513583	-0.225002	-1	-0.819753	-1	-1	-1	-1	0.0610685	-0.843285	-0.628981	-1	-1	-0.779169	-0.795371	-0.361851	-0.785744	-1	-1	-1	-1	-1
chr11_104590928_104591330_+(LTR:ERVL-MaLR:MTC)	0.0501116	0.320657	0.623576	0.142048	1	0.278316	-0.724942	0.208086	0.180362	0.278736	0.541328	0.858005	0.0192768	0.781654	0.837545	-0.106019	0.135022	-0.535282	-0.513259	-1	-0.268697	-0.565475	-0.153654	-0.864307	-0.58185	-0.707444	-0.841053	-0.849442	-0.280359	-0.842235	-1	-1	-1	-1	-1	-1	-1	-1	-1	-1	-1	-1	-1	-1	-1	-1	-1	-1	-1
chr16_63575402_63575797_-(LTR:ERVL-MaLR:MTA_Mm)	-0.474944	0.797561	-0.526457	0.110324	1	0.491368	0.203377	0.174528	-0.225387	0.79023	0.348662	-0.303248	0.585542	-0.449783	-0.432523	0.564467	-1	-0.390058	-0.361153	0.127397	-0.744044	-0.493054	-0.753149	-0.0501515	0.219604	-0.232039	-0.721843	-0.209573	-0.496251	-1	-1	-1	-1	-1	-0.744446	-1	-1	-1	-1	-1	-1	-1	-1	-1	-1	-1	-1	-0.66622	-1
chr2_112401582_112401966_+(LTR:ERVL-MaLR:MTA_Mm)	0.854453	0.813953	0.314118	0.232494	-0.117021	-1	0.0929156	0.00745283	0.433073	0.693646	0.53108	-0.121118	1	0.526893	0.670234	0.071283	-0.665933	-0.48708	-0.301605	-0.715581	-0.289703	0.15103	-0.439521	-0.580652	-0.692319	-0.547938	-0.78948	-0.734122	-0.364572	-0.791045	-0.556643	-0.513263	-0.555165	-0.927971	-0.548702	-0.56501	-0.807261	-0.771849	-0.787158	-0.785088	-1	-0.832223	-1	-0.912165	-1	-1	-0.911466	-0.831588	-1
chr5_113777413_113777609_+(SINE:B2:B2_Mm1a)	-0.0893962	0.123078	-0.000199089	0.272593	0.168767	0.574378	0.16147	-0.0789293	0.285001	0.889875	1	0.190863	0.703683	-0.225544	-0.486517	-0.3259	0.364614	0.41043	0.0597799	-0.886653	-0.652597	-0.541289	-0.32991	-0.928377	-0.963215	-0.806975	-0.958051	-0.801328	-0.620152	-0.583634	-0.823312	-0.210243	-0.867043	-0.784712	-0.92292	-0.826647	-0.807974	-0.863615	-0.6183	-1	-0.729411	-0.899706	-0.739355	-0.632455	-0.720306	-0.848031	-0.735379	-0.798652	-0.936226
chr17_20964103_20964265_+(SINE:B2:B3A)	0.135379	0.388229	0.194653	0.040417	-0.279201	-0.0146045	0.821526	0.523878	-0.255546	0.693646	-0.432933	0.422952	1	-0.272908	0.0225923	-0.355619	-0.522762	0.172389	-0.232533	-0.729124	-0.262029	-0.634594	-0.377245	-0.743256	-0.736273	-0.446454	-0.498761	-0.620174	-0.636898	-1	-0.894439	-1	-0.788174	-0.897102	-1	-0.792862	-1	-0.891357	-0.797293	-1	-1	-1	-1	-1	-1	-1	-1	-0.879706	-0.847595
chr11_JH584265_alt_775830_776197_+(LTR:ERVL-MaLR:ORR1B1)	0.192839	0.166788	0.936458	0.210786	0.817466	-0.548248	-0.343871	0.494266	-0.530723	0.830197	0.0213112	-0.577892	0.620938	1	0.890845	-0.593805	0.805005	-0.630484	-0.0324312	-0.658499	-0.767404	-0.769661	-1	-0.136841	-0.335024	-0.767376	-1	0.197145	-0.771113	-1	-1	-1	-1	-0.740546	-1	-1	-1	-1	-1	-1	-1	-1	-1	-1	-1	-1	-1	-1	-1
chr6_121195968_121196285_+(DNA:hAT-Charlie:MER33)	-0.119842	0.721872	-0.0474326	0.340101	-0.161843	1	0.936548	0.260081	-0.480603	-0.249753	-0.698563	0.557299	0.860505	0.22978	-0.365821	-0.550422	0.0358881	0.090618	-0.428849	-1	-1	-1	-1	-1	-1	-1	-1	-1	-0.831112	-0.814875	-1	-1	-1	-1	-1	-1	-1	-0.797868	-1	-1	-1	-1	-1	-1	-1	-1	-1	-1	-1
chr1_4897601_4897737_+(SINE:Alu:B1_Mus2)	0.480446	0.219464	-0.0161684	0.449993	-0.183801	0.106594	-0.142811	0.254959	0.302794	0.726854	-0.0660078	0.0339786	1	0.143129	0.291273	-0.270334	0.310066	0.327558	-0.241562	-0.219241	0.0635471	-0.0220007	-0.267347	0.480052	0.0859337	0.215629	0.568584	-0.0616062	-0.0281692	-0.918057	-0.565336	-1	-0.825555	-0.661041	-0.924152	-0.914708	-0.622081	-1	-0.833065	0.0113527	-1	-1	-1	-0.896665	-0.779819	-0.900305	-0.583368	-0.801868	-0.74898
chrX_166450238_166450370_+(SINE:B2:B2_Mm2)	0.131939	0.0483234	0.172932	0.130635	0.181128	0.197133	0.258509	0.120589	0.302794	0.652588	-0.133935	0.214455	1	-0.0325469	0.197363	-0.0568609	-0.402729	0.370896	-0.00368795	-0.775912	-0.659527	-0.686083	-0.626347	-0.738588	-0.809797	-0.62426	-0.859653	-0.468243	-0.387679	-0.987336	-1	-0.987357	-0.98652	-0.973808	-0.988278	-1	-0.953276	-0.986173	-1	-0.980463	-0.98354	-0.984748	-1	-0.98403	-1	-1	-0.967806	-0.98469	-1
chr19_53642675_53643091_+(LINE:L1:L1Md_T)	1	-0.347893	-0.473897	0.762232	-0.52386	0.4991	0.375142	0.26761	-0.0984303	0.7048	0.355653	0.769341	0.698614	0.106138	-0.339515	0.347923	-0.579666	-0.354627	-0.459235	-1	-0.918753	-1	-0.843286	-0.77387	-1	-1	-1	-1	-1	-0.912362	-0.721077	-0.91251	-0.906716	-0.637484	-0.91888	-0.726341	-0.838327	-0.521554	-0.910732	-0.72959	-0.772183	-1	-1	-0.889483	-1	-0.786753	-0.888603	-0.894049	-1
chr3_142109169_142109566_-(LTR:ERVL-MaLR:MTA_Mm)	-0.034341	0.47589	0.251946	-0.0810738	-0.137896	1	0.0512687	0.0260663	-0.347043	0.954929	0.291874	0.174648	0.822536	0.222753	0.522031	-0.434817	0.217697	0.262001	-0.265663	-0.913606	-0.764629	-0.70864	-0.773001	-0.617862	-0.71962	-0.70575	-1	-0.757714	-0.710478	-1	-0.932664	-1	-1	-1	-1	-1	-1	-1	-1	-1	-1	-1	-1	-1	-0.914726	-1	-1	-1	-1
chr13_JH584305_alt_54449_54841_+(LTR:ERVL-MaLR:MTA_Mm)	0.340316	0.444197	0.199375	-0.0876976	-0.0726477	0.140127	0.21915	0.24614	0.112267	0.615546	0.398615	0.26911	1	0.0168316	0.486329	-0.358166	0.0123234	0.0298952	-0.193098	-0.775163	-0.622264	-0.615818	-0.576625	-0.782157	-0.854064	-0.744742	-0.844675	-0.705747	-0.738796	-0.801782	-0.941587	-0.901059	-0.906227	-0.965836	-0.989807	-0.977076	-0.928898	-0.951905	-0.842962	-0.983011	-0.971374	-0.86737	-0.793192	-0.86113	-0.852052	-0.879421	-0.846027	-0.826928	-0.966266
chr5_118057510_118057695_+(SINE:Deu:AmnSINE1)	0.792992	0.906342	-0.578152	0.0550545	0.187777	0.107133	0.643746	0.0463087	-0.00326023	-0.00325213	0.468418	1	0.883271	-0.292004	-0.269794	-0.336343	-0.410183	-0.215151	-0.68383	-0.776817	-0.695981	-0.473128	-0.633495	-0.576922	0.0864632	0.216222	0.238959	-0.68705	-0.476451	-1	-1	-0.918156	-0.912735	-0.915219	-0.544688	-1	-0.395035	-0.910485	-0.916492	-1	-0.786883	-1	-0.897357	-1	-1	-0.900257	-1	-1	-1
chr3_28129383_28129604_+(LINE:L1:Lx6)	-0.766642	0.826094	-0.368609	0.776519	1	0.104717	0.0696687	0.461635	-0.54097	0.591316	0.998018	0.032225	0.585542	-0.184864	-0.831859	-0.20535	0.373236	-0.277105	-0.242848	-0.331913	-0.772484	-0.324072	-0.341731	-0.366768	0.084092	0.365264	-0.505498	0.639404	-0.552223	-1	-1	-1	-1	-1	-1	-1	-1	-1	-0.750022	-1	-1	-1	-1	-0.690519	-1	-1	-1	-1	-1
chr13_108664249_108664896_+(LINE:L1:L1MA5)	0.689903	-0.586751	-1	0.0720806	-0.19537	1	0.549238	0.512098	0.662071	0.440474	-1	0.495007	-0.681056	-1	0.217624	-0.640338	-1	-0.672815	-0.314619	0.814276	-0.5881	-0.592096	-1	-1	0.177596	-0.58805	-0.104744	-1	-0.594669	-1	-1	-1	-1	-1	-1	-1	-1	-1	-1	-1	-1	-1	-1	-1	-1	-1	-1	-1	-1
chr7_83159440_83160235_+(LINE:L1:Lx)	0.0291077	0.430478	-0.413805	-0.4044	0.0315773	1	0.0924115	0.45394	0.491603	0.43124	0.252124	0.485424	0.79917	-0.35673	-0.297524	-0.354453	-0.22593	0.384246	-0.428849	-0.922467	-0.947192	-0.895409	-0.439779	-0.853024	-0.849026	-0.894372	-0.942612	-0.945641	-0.53231	-1	-1	-0.943135	-1	-0.941094	-0.947275	-1	-0.947459	-1	-0.883958	-1	-1	-1	-0.928684	-0.928168	-0.923472	-1	-0.782789	-0.931136	-1
chr2_118640382_118640484_+(SINE:Alu:PB1D9)	0.73855	0.0527405	-0.178676	0.400561	0.734423	0.0973723	-0.468722	0.555626	0.139944	0.0585285	0.0632501	0.611283	1	-0.421631	-0.701744	-0.365688	-0.512819	0.0899556	0.00730078	-1	-0.919284	-1	-1	-1	-1	-1	-1	-1	-1	-1	-1	-1	-1	-1	-1	-1	-0.919692	-1	-0.911316	-1	-1	-1	-1	-1	-1	-1	-1	-1	-1
chr1_5152630_5154335_+(LTR:ERVL-MaLR:ORR1A3-int)	-0.0455021	-0.00918538	0.212221	0.202835	-0.202351	0.0881507	0.553655	0.586128	0.149524	0.577415	0.48438	0.27524	1	0.183955	0.361451	-0.087917	-0.29584	-0.140104	-0.0519522	-0.749042	-0.582178	-0.887154	-0.523776	-0.788564	-0.891407	-0.772069	-0.855525	-0.784951	-0.79442	-0.897571	-0.9348	-1	-0.956389	-0.95763	-0.981038	-0.957354	-0.943312	-1	-0.979133	-0.93679	-0.946747	-0.975327	-0.923055	-0.974166	-0.972477	-1	-0.973961	-0.975234	-0.937245
chr1_82732358_82732760_+(LTR:ERVL-MaLR:MTC)	-0.0614736	0.135458	-0.064452	-0.268802	-0.0121825	0.0055172	0.313249	0.436462	0.627517	1	-0.0484058	-0.912601	-0.16095	0.639168	0.637202	-0.327169	0.577977	0.243278	-0.0183445	-0.328267	-0.735122	0.740773	0.277276	-0.553201	-0.472207	-0.446098	-0.816821	-0.132447	-0.241734	-0.974026	-0.944889	-0.94814	-0.861764	-0.946279	-0.903832	-0.891858	-0.808335	-0.97164	-0.947086	-1	-0.96624	-0.937434	-1	-0.967245	-0.930208	-1	-0.867938	-0.937197	-1
chr8_33234362_33234579_-(DNA:hAT-Charlie:Charlie1a)	-0.0483751	0.628974	0.716523	0.609905	-0.32034	0.351497	-0.563793	0.490122	0.637916	-0.391626	0.0184792	0.683748	0.257234	-0.168977	-0.142908	-0.189863	1	0.105476	-0.0351142	-1	0.623655	-1	-0.552601	-0.569617	-0.115823	0.623851	0.00827967	-0.52247	-0.543496	-1	-1	-1	-1	-1	-1	-1	-0.538443	-1	-0.74515	-1	-1	-1	-1	-1	-1	-0.695604	-1	-1	-1
chr2_40615014_40615394_-(LTR:ERVL-MaLR:MTA_Mm)	0.140461	0.30148	1	-0.0353163	0.146374	-0.700059	0.277871	0.587392	-0.127583	0.512201	0.518946	0.457347	0.721959	0.150849	0.186951	-0.460612	-0.30757	-0.0186359	-0.177704	-0.818608	-0.56759	-0.632958	-0.582972	-0.713452	-0.882263	-0.814659	-0.932869	-0.554886	-0.513697	-1	-1	-1	-0.929075	-1	-1	-1	-1	-1	-1	-1	-1	-1	-1	-1	-1	-1	-1	-1	-1
chr2_118635324_118635479_+(SINE:B4:RSINE1)	0.0646392	-0.0554851	0.138828	0.486951	0.131722	0.664372	-0.250961	0.373548	-0.0502999	0.582846	0.123534	0.292312	1	-0.394605	-0.625368	-0.451975	-0.521275	-0.252191	-0.337253	-1	-1	-1	-0.976719	-0.977605	-1	-1	-0.973767	-1	-0.976246	-1	-1	-1	-1	-1	-1	-1	-1	-1	-1	-1	-1	-0.96864	-0.9674	-1	-0.930036	-1	-1	-0.937042	-1
chr2_127088538_127088731_+(SINE:B2:B3)	0.173158	0.803272	-0.0930913	0.275867	0.276771	0.110746	-0.692713	-0.100238	0.318671	1	0.00446049	-0.555204	0.771327	-0.414583	-1	-0.857324	-0.718218	0.168135	-0.456226	-1	-1	-1	-1	-1	-1	-1	-1	-1	-0.678414	-0.823749	-1	-1	-1	-0.817733	-1	-0.816545	-1	-1	-1	-1	-1	-1	-1	-1	-1	-1	-1	-1	-0.730041
chr6_KK082442_fix_60631_60810_+(SINE:B4:ID_B1)	0.589531	0.468438	0.911444	-0.477124	-0.243161	0.504968	0.214351	-0.525905	0.563352	0.0538239	0.587787	0.171842	1	-0.753229	-0.936372	-0.548933	-0.703052	-0.384496	-0.570218	-1	-1	-0.914739	-1	-1	-1	-1	-1	-1	-1	-1	-1	-1	-1	-1	-1	-0.710007	-1	-1	-1	-1	-0.879292	-1	-1	-0.882886	-1	-1	-1	-1	-1
chr16_14299225_14299576_-(LTR:ERVL-MaLR:MTD)	-0.360096	0.112763	0.218372	-0.278298	-0.255217	-0.259503	0.303644	0.654108	0.888097	1	0.0348987	0.00640776	0.610297	-0.304595	0.0245994	-0.0920611	-0.163194	-0.284173	-0.42327	-1	-0.653397	-0.656759	-0.398308	-0.228257	-0.339389	-0.653355	-0.924667	-0.643214	-0.658924	-0.925227	-0.682695	-0.850707	-0.840819	-1	-0.930788	-1	-0.862059	-0.836715	-0.923836	-0.884642	-1	-0.909943	-0.812768	-1	-0.899542	-1	-1	-0.909602	-1
chr2_118630360_118630546_+(SINE:B2:B3)	-0.254907	0.700581	0.269318	0.120449	0.497911	-0.137779	0.593835	-0.0369936	0.139944	0.129097	0.134133	0.904244	1	-0.479468	-0.821046	-0.647604	-0.721611	-0.551195	-0.194159	-1	-1	-1	-1	-1	-1	-1	-1	-0.916913	-1	-1	-1	-1	-1	-1	-1	-0.909377	-1	-1	-1	-1	-1	-0.895139	-0.890995	-1	-1	-1	-1	-1	-0.866646
chr12_69946788_69947192_+(LTR:ERVL-MaLR:MTD)	0.0302517	0.295681	0.725609	0.120449	-0.159068	-0.163907	0.619134	-0.0781477	0.737058	-0.121813	0.512178	0.171842	1	-0.0746101	-0.0455805	0.00237006	-0.752543	0.48177	-0.403081	-0.367957	-0.856506	-0.147385	-0.44644	-0.733747	-0.589758	-1	-1	-0.409159	-0.717588	-1	-1	-1	-1	-1	-1	-1	-1	-1	-1	-1	-1	-1	-1	-1	-1	-1	-1	-1	-1
chr4_107186995_107187137_+(SINE:Alu:B1F1)	1	0.173793	-0.278488	0.0150456	0.904559	0.8936	-0.266591	-0.642087	0.180237	0.0228801	0.369924	-0.646132	-0.0940725	-0.720555	-0.711788	0.0215839	-0.663733	-0.380442	-0.351082	-1	-1	-1	-1	-1	-1	-1	-1	-1	-1	-1	-1	-1	0.343294	-1	-1	-1	-1	-0.0813844	-0.571512	-1	-1	-1	-1	-1	-1	-1	-1	-1	-1
chr2_153744287_153744535_+(LTR:ERVL-MaLR:MTB)	0.164676	1	0.167123	0.0508441	-0.285248	-0.142333	-0.00345172	0.458986	0.374594	0.213386	0.0858383	0.144838	0.738981	0.0125529	-0.0302772	-0.140689	-0.129684	0.242729	0.0706882	-0.70361	-0.47009	-0.150374	-0.148234	-0.625431	-0.783575	-0.697158	-0.89031	-0.636348	-0.65236	-0.891125	-0.942248	-0.701102	-0.855139	-0.943705	-0.899223	-0.971669	-0.974894	-0.970281	-0.72275	-1	-0.893867	-0.770525	-0.897767	-0.69108	-0.853727	-0.768194	-0.827012	-0.769657	-0.83324
chr9_118880705_118881062_+(LTR:ERVL-MaLR:MTD)	-0.474572	-0.571706	-0.052243	1	0.417671	0.65825	0.766204	0.332075	-0.0525802	-0.0296046	-0.100255	0.162076	0.25611	0.345927	0.135758	-0.179937	-0.11658	0.0851105	0.420666	-0.74929	-0.231588	-0.661796	-0.58829	-0.445529	-0.349084	-0.487663	-0.257721	-0.472675	-0.579912	-1	-1	-1	-1	-1	-1	-1	-1	-1	-1	-1	-1	-1	-1	-1	-1	-1	-1	-1	-1
chr6_17890256_17891541_+(LINE:L1:L1Md_F2)	0.40779	0.927862	0.269672	-0.206127	-0.55313	-0.377982	0.462688	-0.328178	0.384604	1	-0.276788	-0.335771	0.771327	0.114634	0.0819769	-0.0412165	-0.28991	0.162943	0.0657974	-0.865653	-0.816994	-0.818769	-0.735255	-0.830217	-0.825599	-1	-0.90056	-0.905809	-0.729868	-1	-1	-1	-1	-1	-1	-1	-0.908959	-1	-1	-1	-1	-1	-1	-1	-1	-1	-1	-1	-1
chr1_83196823_83197182_+(LTR:ERVL-MaLR:MTE2a)	0.251369	-0.158473	-0.0830145	0.389277	0.117175	-0.407602	0.434008	0.539593	-0.153853	1	0.473209	0.107049	0.771327	-0.344333	-0.323764	0.131897	-0.276761	-0.15202	0.776329	-0.888045	-0.542484	-0.697948	-0.632299	-0.434055	-0.709331	-0.771214	-0.917133	-0.764521	-0.624817	-0.917749	-1	-1	-1	-1	-0.923867	-1	-0.924133	-1	-1	-1	-1	-0.900937	-0.897022	-0.896277	-0.889496	-1	-0.895451	-1	-1
chr7_133668077_133668214_+(SINE:Alu:B1_Mus2)	-0.157733	-0.0584312	0.0309304	0.0686747	-0.0260529	0.0822651	-0.00722521	0.453462	0.538449	1	0.339281	0.170917	0.589652	-0.285491	0.0837109	0.331644	-0.645967	0.490953	-0.316797	-0.741641	-0.765376	-0.941913	-0.717153	-0.891164	-0.832306	-0.824011	-0.553794	-0.456588	-0.595956	-1	-1	-1	-1	-0.869142	-1	-1	-1	-1	-1	-1	-1	-1	-0.920786	-1	-1	-1	-1	-1	-1
chr19_38056949_38057246_+(LTR:ERVK:RLTR9D)	0.635723	1	0.327719	-0.239014	-0.143284	-0.612824	-0.100259	0.0977137	0.608784	0.324576	0.610586	0.0853067	0.852308	0.257012	-0.11606	0.253271	-0.0374307	-0.493287	-0.137571	-0.882926	-0.521567	-0.447243	-0.384782	-0.778068	-0.848021	-0.920252	-1	-0.671674	-0.764598	-1	-1	-1	-1	-1	-0.920386	-1	-1	-1	-1	-1	-0.888206	-1	-1	-1	-0.768889	-1	-0.890672	-1	-1
chr18_67982634_67983927_+(LINE:L1:Lx5)	0.236302	0.0365445	0.00881779	-0.153438	0.065181	0.0590513	-0.0285194	0.685673	0.273843	0.706191	-0.0422874	0.145801	1	0.151596	-0.151627	0.152726	0.0888101	0.367787	-0.0926831	-0.831455	-0.655613	-0.43159	-0.114304	-0.201242	-0.288914	-0.253739	-0.625741	-0.645496	0.073167	-1	-1	-0.938192	-1	-1	-0.942692	-1	-1	-1	-1	-1	-1	-1	-0.922485	-1	-0.916821	-0.924675	-0.921303	-1	-0.90517
chr19_38072999_38073146_+(SINE:Alu:B1_Mus1)	0.324609	0.41347	0.629072	-0.134198	-0.139956	0.539172	0.435142	-0.138008	0.12514	-0.178839	0.237236	0.544701	1	-0.326989	-0.262494	-0.58994	-0.0382927	-0.114047	-0.462773	-0.655249	-0.706489	-0.534937	-0.547087	-0.400931	-0.776232	-0.471616	-0.68103	-0.577012	-0.595637	-1	-1	-1	-1	-0.934519	-1	-1	-1	-0.930863	-1	-1	-1	-1	-1	-0.92015	-1	-1	-1	-0.923449	-0.903015
chr6_87931955_87932152_+(SINE:B2:B3)	-0.264106	-0.280177	-0.203565	0.867415	0.0511654	0.463163	0.214351	0.514472	-0.0590934	0.56819	0.323156	0.236945	1	0.131032	0.272559	-0.310871	-0.257629	-0.430089	-0.522465	-0.683978	-0.282528	0.13682	0.24551	-0.267805	-0.316264	-0.282441	0.0136169	-0.113739	-0.646985	-1	-0.917897	-1	-0.917623	-0.839936	-0.856731	-0.838893	-0.857231	-0.9155	-0.92117	-0.880604	-1	-1	-0.903107	-0.902405	-1	-1	-1	-1	-1
chrX_35148424_35149667_+(LTR:ERV1:RLTR1B-int)	0.590286	1	-0.0267492	-0.519579	-0.621401	-0.13961	0.457913	0.270502	0.508235	0.258735	0.799266	-0.145823	0.843733	-0.365145	-0.590769	-0.516485	-0.379296	0.0116661	-0.539301	-0.837397	-0.723129	-0.670978	0.174896	-0.845881	-0.525066	-0.612334	-0.759291	-0.828997	-0.891018	-0.88054	-1	-1	-1	-1	-0.834138	-1	-1	-1	-1	-1	-1	-0.928061	-1	-1	-1	-0.927331	-1	-1	-1
chr4_107185325_107185530_+(SINE:B2:B3)	0.734978	0.544655	0.115009	-0.47273	-0.0205611	0.377095	-0.0856654	-0.154065	0.338557	0.399195	-0.110484	-0.145244	1	-0.695166	-0.872744	-0.610845	-0.737987	-0.645984	-0.662916	-0.91077	-0.949355	-0.979938	-0.960925	-0.953014	-0.980695	-0.98987	-0.988992	-1	-0.92026	-0.694079	-0.698633	-0.629153	-0.674369	-0.807923	-0.807851	-0.829416	-0.818599	-0.701763	-0.810807	-0.983144	-0.715982	-0.552595	-0.808493	-0.710661	-0.867891	-0.787318	-0.833347	-0.735824	-0.815919
chr1_65439426_65439821_-(LTR:ERVL-MaLR:MTA_Mm)	1	0.521583	-0.59916	0.3158	-0.576765	0.8936	0.222349	-0.204637	-0.125751	0.325956	-0.429199	0.17956	0.677644	-0.37901	0.280941	-0.243271	0.307705	0.0325969	-0.27898	-1	-0.566681	-0.785442	-1	-0.798995	-0.793528	0.300113	-0.529096	-0.330927	-0.360387	-1	-1	-1	-1	-1	-1	-1	-1	-1	-1	-1	-1	-1	-1	-1	-1	-1	-1	-1	-1
chr14_77998781_77999153_+(LINE:L1:Lx8)	0.422386	-0.403719	-0.0836884	0.0312759	0.354509	-0.0380612	0.117704	1	-0.200594	0.558853	-0.478064	-0.46071	0.38062	-0.716086	0.0248702	-0.827014	-0.316712	-0.213169	-0.175882	-1	-0.603778	-0.803811	-0.617872	-0.0810155	-0.244816	-0.405594	-1	-0.388205	-0.415144	-1	-1	-1	-1	-0.779012	-1	-1	-1	-1	-1	-1	-1	-1	-1	-1	-0.712902	-1	-1	-1	-1
chr14_42302057_42303080_+(LINE:L1:Lx8b)	0.229755	-0.157971	0.109105	-0.167828	-0.0631433	-0.534267	0.803827	0.430474	0.814253	0.257892	-0.157665	-0.129658	-0.535805	-0.140876	0.594934	-0.162468	-0.483093	1	-0.301741	-0.823965	-0.520412	-0.0501283	-0.0749442	-0.777532	-0.771481	-0.280531	-0.478813	-0.629742	-0.882015	-1	-1	-0.741782	-0.72468	-1	-0.880291	-1	-0.880709	-1	-1	-0.800477	-1	-1	-1	-1	-1	-1	-1	-0.687296	-1
chr8_25723680_25723821_+(SINE:Alu:B1_Mus1)	0.421284	1	0.0794463	-0.514892	-0.0739486	0.180413	0.0972448	0.0932514	0.00548981	0.424047	0.515796	-0.0514596	0.67536	-0.355468	-0.0118562	-0.193355	-0.32922	0.00415642	-0.373	-0.857227	-0.659652	-0.566654	-0.648313	-0.661689	-0.81466	-0.756865	-0.920742	-0.774777	-0.856462	-0.921331	-0.944361	-0.973822	-0.944175	-1	-0.927183	-0.918116	-0.975812	-1	-0.946579	-0.959544	-0.89775	-0.968417	-0.901507	-0.867725	-0.859079	-0.904289	-0.900004	-0.936595	-1
chr3_122925811_122925975_+(LTR:ERVL:LTR82A)	-0.286281	0.861684	-0.141738	-0.195048	0.812426	0.351497	0.526723	0.0643729	-0.298036	0.0139564	0.425871	-0.158126	0.077629	0.495841	0.199929	0.0126716	1	0.105476	-0.807023	-1	-0.768049	-1	-1	-0.354426	-0.115823	-0.536043	-1	-0.52247	-0.771748	-1	-1	-1	-1	-1	-1	-1	-1	-1	-1	-1	-1	-0.698665	-1	-1	-1	-1	-1	-1	-1
chr7_121056418_121056703_+(SINE:B4:B4)	0.677665	1	0.37122	0.0199699	-0.400898	-0.05688	-0.182928	-0.0148724	0.28909	-0.0168464	0.21198	0.0667545	0.781066	-0.120971	-0.622248	0.02654	-0.0303789	0.745885	-0.106952	-0.774858	-0.795542	-0.443194	-0.654926	-0.857736	-0.659022	-0.846638	-0.722259	-0.684302	-0.849102	-0.944865	-0.883015	-0.944958	-0.823938	-0.657898	-0.336553	-0.483503	-0.59315	-0.879599	-0.719196	-0.829879	-0.856675	-0.933595	-0.861941	-1	-0.925926	-0.932921	-1	-1	-1
chr8_91231759_91232100_+(LTR:ERVL-MaLR:ORR1D1)	0.642421	0.606552	-0.365164	0.190809	0.117175	-0.555702	0.72081	-0.370166	-0.307698	1	-0.196432	0.037858	-0.645735	-0.836083	0.859648	-0.00126716	0.183483	-0.27316	0.141926	-1	-1	-1	-0.77938	-1	-0.563997	-0.0848573	-1	-0.293564	-1	-1	-1	-1	-1	-1	-1	-1	-1	-1	-1	-1	-1	-1	-1	-1	-1	-1	-1	-1	-1
chr7_26544303_26545400_+(LINE:L1:L1Md_F2)	-0.128504	0.349733	0.113491	-0.0171021	-0.170092	-0.656195	0.731067	-0.155216	1	0.609537	0.181446	-0.486009	0.151372	0.77578	0.883814	-0.319905	-0.389468	-0.268828	-0.528725	-0.480202	-0.433547	-0.0183234	0.365757	-0.474475	-0.730091	-0.575109	-0.384413	0.0204158	-0.0941925	-1	-1	-0.923753	-1	-1	-0.929305	-1	-1	-1	-1	-1	-1	-1	-1	-1	-1	-1	-1	-1	-1
chr9_54357064_54362833_+(LINE:L1:L1Md_A)	-1	-0.288684	0.0930877	0.0251926	0.615823	0.606524	1	0.518264	-0.761593	0.85959	-0.584915	-0.35667	-0.45101	-0.153283	0.22259	-0.380922	0.630217	0.689529	-0.410135	0.0409564	-0.527338	-1	-0.544152	0.973297	-0.324344	-0.76364	-0.74317	-0.0269029	-0.534875	-1	-1	-1	-1	-1	-1	-1	-1	-1	-1	-1	-1	-1	-1	-1	-1	-1	-1	-1	-1
chr10_10620704_10625892_+(LINE:L1:L1Md_F2)	-0.354077	0.895448	-0.417448	0.365919	-0.0773514	0.834678	-0.407843	0.444902	-0.047073	0.376461	-0.72348	1	-0.0247348	0.353751	0.628921	0.374717	-0.456994	0.5007	-0.476061	-1	-1	-0.0645338	-0.392649	-0.707875	-1	-1	-0.657811	-0.0276182	-0.070434	-1	-1	-1	-1	-1	-1	-1	-1	-0.629153	-1	-1	-1	-1	-1	-1	-1	-1	-1	-1	-1
chr14_100774652_100775025_+(LTR:ERVK:RLTR31C_MM)	-0.250221	-0.0221278	-0.0532941	0.691244	0.475598	0.0884987	0.649684	-0.150206	-0.311732	0.49126	-0.358038	0.238173	1	-0.0222295	-0.243668	0.404264	-0.327664	-0.148359	-0.0674549	-0.427584	-0.268991	-0.806955	-0.0599927	-0.457447	-0.303363	0.218496	-0.417428	-0.949834	-0.85613	-1	-0.944232	-1	-0.944046	-0.945639	-0.951343	-1	-1	-1	-1	-1	-1	-1	-1	-1	-1	-0.936045	-1	-1	-1
chr2_90776953_90777134_+(SINE:B2:B2_Mm2)	0.571048	0.898323	0.194653	-0.0619496	-0.354633	0.10831	0.0166657	-0.173089	0.545174	-0.159742	0.266009	-0.373201	1	-0.461983	-0.356322	-0.370605	-0.119514	0.455262	0.0244796	-0.911808	-0.75973	-0.732319	-0.768277	-0.916409	-0.856892	-0.789739	-0.902084	-0.814504	-0.704452	-1	-1	-1	-1	-0.966498	-0.940027	-1	-1	-1	-1	-1	-0.915785	-0.960982	-1	-0.959146	-1	-1	-0.958821	-1	-1
chr9_57121960_57122153_+(SINE:B2:B2_Mm1a)	0.915866	0.874025	-0.712016	-0.729904	-0.0877797	-0.0930291	-0.121804	1	-0.371896	0.905265	0.0935793	-0.43503	0.928484	-0.1077	-0.309781	-0.456328	-0.731566	0.236448	-0.222974	-1	-1	-0.691702	-0.399513	-1	-0.406642	-1	0.0149635	-1	-0.0809405	-1	-1	-1	-1	-1	-1	-1	-1	-1	-1	-1	-1	-1	-1	-1	-1	-1	-1	-0.594025	-1
chr18_6773533_6774581_+(LTR:ERVK:RLTR13E)	-0.163551	1	0.424951	0.0219857	-0.380474	-0.648022	-0.0627701	-0.0020785	0.645347	0.742863	0.830212	0.397743	0.964569	-0.285789	-0.397314	-0.446155	-0.374955	-0.208261	-0.0199673	-0.733923	0.087347	0.256266	-0.126111	-0.579674	-0.568242	-0.456261	-0.901528	-0.813451	-0.286662	-0.706781	-0.792618	-0.902426	-0.791926	-1	-0.90953	-0.898266	-1	-0.893281	-1	-1	-1	-0.882282	-0.87763	-1	-0.868687	-1	-0.875763	-0.64551	-1
chr8_25021423_25021917_+(LTR:ERVK:RLTR11A2)	0.137435	-0.20529	-0.267256	-0.0378764	-0.226317	1	0.0427564	-0.563818	0.75796	0.939099	0.808624	0.437507	0.962731	-0.318891	-0.297524	-0.031679	-0.180396	-0.119116	-0.209176	-0.767401	-0.683154	-1	-0.083275	-0.706047	-0.849026	-1	-0.827835	-0.836923	-1	-0.487347	-1	-0.829405	-1	-0.823283	-1	-1	-0.527133	-1	-0.825937	-0.736365	-1	-0.794187	-0.14421	-1	-0.770417	-0.376289	-0.565578	-0.380224	-0.738262
chr7_90205021_90205161_+(SINE:Alu:B1_Mur4)	-0.074754	0.357559	0.251706	-0.60868	0.762186	-0.561989	-1	0.65579	0.820015	0.971699	0.980494	0.227806	0.39701	0.292779	1	-1	-0.222176	-0.283445	-0.624744	-1	0.804168	0.34	-0.130005	-0.163095	-0.140333	0.804386	-1	-1	-0.556151	-1	-1	-1	-1	-1	-1	-1	-1	-0.468784	-1	-1	-1	-1	-1	-1	-1	-0.408083	-1	-1	-1
chr6_88905590_88905749_+(LINE:L2:L2a)	0.779964	0.899372	0.167515	-0.657814	-0.383628	-0.310572	-0.258272	-0.348448	0.671074	1	-0.237995	-0.355812	0.893487	-0.773908	-0.883408	-0.862244	-0.727935	-0.686707	-0.803116	-1	-0.842236	-0.921883	-0.847848	-1	-1	-1	-0.914276	-0.837601	-0.844752	-1	-1	-0.915057	-1	-1	-1	-1	-1	-1	-1	-1	-1	-1	-1	-1	-1	-1	-1	-0.897134	-1
chr10_37001157_37001290_+(SINE:Alu:B1F)	-0.211858	-0.421803	-0.466887	1	0.688696	0.865531	-0.277462	-0.294784	0.162742	0.511578	-0.325191	0.0458685	0.0412492	-0.862348	0.419698	0.00644139	-0.503076	0.67853	-0.200875	-1	0.152618	-0.80976	0.111617	0.24756	-0.267719	-0.615747	-0.791234	-0.209013	-0.81096	-0.792786	-0.780169	-1	-0.779436	-1	-1	-0.784318	-0.808868	-1	-0.788932	-1	-1	-1	-1	-1	-1	-1	-1	-0.749487	-0.682617
chr8_109166303_109168164_+(LINE:L1:L1_Mur1)	0.394082	1	-0.329435	0.179214	-0.114963	-0.120056	-0.147973	-0.0020785	0.736755	-0.0493474	-0.045107	0.315523	0.262937	-0.155932	-0.0624883	-0.208793	-0.218694	-0.0643088	0.206194	-0.733923	-0.546939	-0.820533	-0.475666	-0.579674	-0.913648	-0.818754	-0.901528	-0.533628	-0.732498	-1	-1	-1	-1	-0.898924	-1	-1	-1	-1	-1	-1	-1	-1	-1	-1	-1	-1	-1	-1	-1
chr14_31005414_31005932_+(LTR:ERVK:RMER6A)	0.323011	1	0.193212	0.0173613	-0.0837259	-0.430624	0.102623	0.721904	0.182929	-0.487393	0.441701	0.170429	0.725189	0.0082985	0.559893	-0.28326	0.0111023	-0.0685427	-0.219521	-0.655665	-0.648211	-0.303248	-0.773817	-0.673629	-1	-0.882723	-1	-0.637876	-0.769214	-1	-1	-0.747455	-0.865364	-0.738393	-1	-0.605032	-1	-1	-1	-1	-1	-1	-0.841639	-0.680985	-0.830065	-0.846112	-1	-0.847083	-1
chr2_118639317_118639454_+(SINE:Alu:B1_Mus1)	0.126679	-0.0766414	0.0161413	0.803021	0.0149184	0.528032	-0.385846	0.144368	0.197971	0.168031	-0.0614068	0.131434	1	-0.42562	-0.67089	-0.455609	-0.334426	-0.528349	-0.407198	-1	-0.940623	-1	-1	-1	-1	-1	-0.967736	-0.969439	-1	-0.967976	-1	-1	-1	-1	-1	-1	-0.970462	-1	-1	-1	-1	-1	-1	-0.959616	-1	-0.961039	-0.959295	-1	-1
chr5_126815325_126815763_-(LTR:ERVL-MaLR:MTD)	-0.306065	0.470689	-0.0612205	0.565278	-0.449317	-0.0144745	0.0602873	0.862764	-0.0899923	0.478775	-0.306827	-0.488414	-0.476121	0.21198	1	0.181521	-0.416632	0.34354	0.313395	-1	-0.661718	-0.888333	-0.891251	-0.790774	-0.785083	-0.774452	-1	-0.535707	-0.667113	-1	-1	-1	-1	-1	-1	-1	-1	-1	-1	-1	-1	-1	-1	-1	-1	-1	-0.845396	-1	-1
chrX_27383319_27383844_-(LTR:ERVK:RLTR40)	0.0776482	0.800777	0.214901	-0.316336	-0.144815	-0.149736	-0.135547	-0.156271	0.94315	0.377881	0.768479	0.112257	1	-0.0275563	-0.385289	-0.159029	-0.547028	-0.130644	-0.307979	-0.550071	-0.518442	-0.262994	-0.282249	-0.715696	-0.290769	-0.430818	-0.714549	-0.459231	-0.698441	-0.905557	-1	-0.952858	-1	-0.951167	-0.912582	-1	-1	-1	-1	-1	-1	-0.943126	-0.940879	-0.940451	-0.936558	-0.942549	-1	-1	-1
chr18_38638989_38640320_+(LTR:ERVL-MaLR:MTD-int)	0.719367	-0.495455	0.0854768	0.454363	-0.181341	0.302317	-0.3695	1	-0.32358	0.31903	0.177701	-0.239463	0.0384147	0.0810559	0.61051	-0.121761	0.156333	-0.201064	0.394661	-1	-0.497102	-0.833994	-0.514992	-1	-1	-0.832347	-0.635654	-0.30977	-0.505122	-1	-1	-1	-0.807532	-1	-1	-1	-0.833215	-1	-1	-1	-1	-0.782222	-1	-1	-1	-1	-1	-1	-1
chr10_KZ289071_fix_257445_257748_+(LTR:ERVL-MaLR:ORR1D1)	-0.0986776	-0.77959	0.219341	0.906007	0.0728888	0.493401	0.0328721	0.209733	0.108098	0.344503	-0.807071	-0.202627	0.360888	0.259352	0.704751	-0.232686	-0.0528595	-0.127466	0.188047	-1	-0.78031	-1	-0.894063	-0.388551	-0.79064	-0.670425	-1	-0.43464	-0.783813	0.421823	0.382699	0.0645617	0.135069	-0.387355	-0.451637	-0.50669	-0.234971	0.423071	0.327582	-0.0860257	-0.075984	-0.286483	-0.258282	0.045921	0.432662	-0.279235	0.204852	0.145949	-0.0925997
chr8_116939406_116940190_+(LTR:ERVK:RMER17D2)	0.452363	0.769229	0.400836	-0.51087	-0.103575	0.190478	-0.00756111	-0.1216	0.368925	0.0431252	0.249274	0.213481	1	-0.257809	-0.219992	-0.364614	-0.265166	0.166438	-0.116439	-0.634249	-0.468998	-0.396245	-0.329827	-0.750641	-0.587676	-0.645956	-0.679411	-0.453398	-0.477465	-0.94343	-0.909978	-0.943526	-0.969893	-0.985375	-0.980364	-0.955839	-0.967388	-0.969117	-0.927972	-1	-0.981618	-0.931867	-0.884908	-0.910827	-0.942999	-0.931175	-0.883153	-0.931609	-0.935015
chr3_38787073_38788143_+(LTR:ERVK:MYSERV6-int)	-0.672821	-0.0399002	-0.114762	0.729694	0.0125882	0.393977	0.349751	-0.121738	0.126266	0.812766	-0.0195412	0.230142	-0.259	1	0.768063	-0.025132	-0.243617	0.140222	-0.469219	-0.882914	-0.840506	-0.842053	-0.846179	-0.26015	-0.696011	-1	-0.653343	-0.83582	-0.372197	-1	-1	-1	-1	-1	-1	-1	-1	-1	-1	-1	-1	-1	-1	-1	-1	-1	-1	-1	-1
chr7_130761979_130762134_+(SINE:MIR:MIR)	-0.369234	0.233982	0.365317	0.707351	0.201332	0.194419	-0.306085	0.467438	0.11668	-0.139736	-0.459936	-0.553584	1	-0.0305439	-0.454617	-0.355619	0.378688	0.367787	0.125619	-0.819416	-0.508019	-0.756396	-0.76276	-0.429458	-0.413941	-0.75398	-0.331681	-0.746783	-0.394831	-0.73466	-1	-0.867555	-1	-1	-0.631593	-1	-1	-0.710284	-1	-1	-1	-1	-1	-0.66539	-1	-1	-1	-1	-0.796794
chr4_144157566_144157739_-(LTR:ERVK:MLTR11B)	0.377069	0.526594	0.301107	-0.101422	-0.163231	-0.19288	0.0820947	0.232179	0.160905	0.240889	0.572066	0.311071	1	-0.166233	0.00166801	-0.162624	-0.437709	-0.0452573	-0.0851182	-0.549435	-0.399028	-0.544147	-0.358747	-0.667843	-0.646624	-0.360591	-0.583128	-0.460346	-0.496691	-0.972415	-0.970735	-0.972462	-0.955957	-0.985737	-0.885101	-0.899507	-0.885502	-0.984941	-0.873559	-0.914886	-0.964146	-0.966777	-0.982732	-0.965214	-1	-0.98322	-1	-1	-1
chr16_35042986_35043514_+(LTR:ERVK:RLTR11C_MM)	0.132704	-0.287736	0.240484	0.0949967	0.0016048	0.149047	-0.109926	0.520288	-0.283825	1	-0.376542	-0.212659	-0.0837964	-0.43477	-0.766815	-0.586731	-0.523886	-0.248097	-0.278093	-0.768368	-0.842236	-0.687533	-0.923924	-1	-1	-0.921108	-0.914276	-0.837601	-0.844752	-0.914913	-0.909732	-1	-0.818863	-0.912009	-1	-0.822871	-0.843033	-0.907096	-0.826661	-1	-1	-0.897521	-0.893471	-0.8927	-0.885686	-0.585922	-1	-0.794267	-1
chr8_11563101_11563289_+(DNA:hAT-Charlie:MER58B)	0.135379	0.983185	0.316556	-0.268278	-0.279201	0.100572	-0.157389	0.0642959	0.169856	0.382568	-0.0510312	0.267503	1	-0.490091	-0.649397	-0.608769	-0.386408	-0.371934	-0.407954	-0.88391	-0.947288	-0.869498	-0.872907	-0.926645	-0.924649	-0.973641	-1	-0.891478	-0.974064	-0.886283	-0.819038	-0.659426	-0.606609	-0.882402	-0.868426	-0.792862	-0.711548	-0.751672	-0.681461	-0.868421	-0.815243	-0.760319	-0.928813	-0.928298	-0.847221	-0.965412	-0.819318	-0.621932	-0.825823
chr1_37430476_37430588_+(DNA:hAT:MER53)	0.173618	0.450088	0.204969	-0.150471	-0.102425	0.186992	0.00461828	0.217991	0.100287	0.353356	0.141969	0.196129	1	-0.31275	-0.245036	-0.306651	-0.18647	0.00635134	-0.228026	-0.846083	-0.848327	-0.812248	-0.728956	-0.855147	-0.834203	-0.863924	-0.903042	-0.788767	-0.694907	-0.920604	-0.987238	-0.959168	-0.966708	-0.957703	-0.962141	-0.979966	-0.951177	-0.960596	-0.968141	-0.951747	-0.97811	-0.950739	-0.960841	-0.972694	-0.964444	-0.964874	-0.978593	-0.947644	-0.981575
chr3_82761039_82761391_+(LTR:ERVL:MT2A)	-1	-0.276955	1	0.563145	-1	0.749657	0.694148	-0.00788013	0.454028	0.260168	-0.683553	-0.673031	-0.720979	0.291017	0.331516	-0.685357	-0.0678832	-0.141306	-0.700205	-1	-1	-1	-0.652476	-0.665694	0.0301948	-0.639615	-1	-0.629072	0.0637867	-1	-1	-1	-1	-1	-1	-1	-1	-1	-1	-1	-1	-0.531867	-1	-1	-1	-1	-1	-1	-1
chr18_38463848_38464051_+(SINE:B2:B3)	0.246624	-0.69515	0.124319	-0.209137	-0.406432	0.47538	1	0.673189	-0.386953	0.593934	0.0673625	0.378564	-0.294155	-0.782273	0.122786	-0.734681	0.309996	-0.275916	-0.494402	-1	-1	-1	-1	-1	-1	-1	-1	-1	-1	-1	-1	-1	-1	-1	-1	-1	-1	-1	-1	-1	-1	-1	-1	-1	-1	-1	-1	-1	-1
chr17_74497650_74497812_+(SINE:B2:B3)	0.433608	1	0.398938	-0.463254	-0.384543	-0.0876897	-0.0627701	-0.116782	0.467784	0.222008	0.227458	0.122731	0.83634	-0.63879	-0.466588	-0.319744	-0.476435	0.0192498	-0.113551	-0.899074	-0.725039	-0.648287	-0.668525	-0.914969	-0.858066	-0.942709	-0.863045	-0.646201	-0.695601	-0.839347	-0.803344	-0.71625	-0.684302	-0.757186	-0.702593	-0.87137	-0.931607	-0.95952	-0.88671	-0.961869	-0.759065	-0.791626	-0.891695	-0.766239	-0.867178	-0.75944	-0.74867	-0.835658	-0.886431
chr12_35677367_35677760_-(LTR:ERVL-MaLR:MTA_Mm)	-0.458542	-0.117279	-0.348886	0.221343	0.374984	0.196188	0.3237	0.13047	0.0650801	1	-0.38187	-0.520989	0.0900473	0.134809	0.0403624	0.690163	-0.241357	0.677322	-0.414397	-0.483282	-0.648065	-1	-0.660584	-0.02048	-0.329226	-1	-1	-1	-0.653677	-1	-1	-1	-1	-1	-1	-1	-1	-1	-1	-1	-1	-1	-1	-1	-1	-1	-1	-1	-1
chr6_68899362_68899758_+(LTR:ERVL-MaLR:MTA_Mm)	0.753098	0.286108	-0.0776903	-0.382127	0.391199	-0.0317644	0.33931	-0.607839	0.58054	0.120755	-0.374581	-0.0953005	0.544063	-0.0814467	1	-0.378147	-0.1403	0.131402	-0.407491	-1	-0.287828	-0.717895	0.511043	-0.603571	-0.592789	-0.145291	-0.690422	-0.706762	-0.439348	-1	-1	-1	-1	-1	-1	-1	-1	-1	-1	-1	-1	-1	-1	-1	-1	-1	-1	-1	-1
chr11_GL456060_alt_804217_804592_+(Satellite:Satellite:MMSAT4)	-1	0.24935	-0.136049	0.35048	-0.0877797	-0.0930291	0.46366	1	0.256209	0.360904	0.0935793	0.69491	-0.0357578	-0.776925	0.380437	-0.184492	0.0737375	-0.0108412	-0.222974	-1	-0.377365	-0.691702	0.200973	-0.422353	0.186717	-0.0659341	0.353285	-0.359072	-0.693647	-1	-1	-1	-1	-1	-1	-1	-1	-0.633345	-1	-1	-1	-1	-1	-1	-1	-1	-1	-1	-1
chr6_134639099_134639929_+(LTR:ERVL-MaLR:MTC-int)	-0.0912649	1	0.475243	-0.192893	-0.350973	-0.483766	0.374604	-0.227535	0.698161	0.161909	0.128188	0.406879	0.440684	0.0157674	0.113109	-0.187694	-0.350648	0.513101	0.068822	-0.869918	-0.778503	-0.692913	-0.658212	-0.958901	-0.957784	-0.734172	-0.951858	-0.771996	-0.69485	-1	-1	-1	-0.898275	-0.901171	-0.91154	-0.950263	-1	-1	-1	-0.926281	-0.875785	-1	-1	-1	-1	-1	-1	-0.884463	-0.926811
chr14_16253740_16254091_+(LTR:ERVL-MaLR:ORR1A1)	0.117589	-0.453409	0.00794272	-0.527332	0.86245	0.322666	-0.743859	1	0.0991826	0.667107	-0.0431181	0.235872	0.0546399	-0.804809	-0.597372	-0.0485744	-0.0604797	0.0818924	-0.0934702	-0.600053	-0.727597	-0.73024	-0.211861	-0.241838	-0.740406	-0.182692	-1	-1	-1	-1	-1	-1	-0.68724	-1	-1	-1	-1	-1	-1	-1	-1	-1	-1	-1	-1	-1	-1	-1	-1
chr4_62363159_62363566_+(LINE:L1:L1Md_F2)	0.022327	1	0.0372805	-0.675716	0.460312	0.209924	0.522999	-0.542619	0.00548981	0.307147	-0.0152666	-0.0955777	0.254167	-0.375065	-0.0792296	-0.129673	-0.355422	-0.406196	-0.585371	-1	-0.875408	-0.0129341	-0.87984	-0.768821	-0.762533	-1	-0.729202	-0.743496	-0.75479	0.075137	0.425754	0.207481	0.144404	-0.0271483	-0.253622	-0.300577	-0.380189	-0.266308	-0.452432	-0.585329	-0.126611	-0.352553	-0.158705	0.186338	-0.277778	-0.509483	-0.829174	-0.0251538	0.0292208
chr14_7948943_7949503_+(LTR:ERVL:RLTR28)	0.277804	0.634481	-0.0248593	-0.334857	0.216826	0.116761	0.171441	-0.560247	0.256759	0.591907	0.51485	1	0.706714	-0.51932	-0.716709	-0.414251	-0.752106	0.141837	-0.601351	-0.859298	-0.808336	-0.810195	-0.445462	-0.644369	-0.543371	-0.712469	-0.583422	-0.309468	-0.339873	-1	-1	-0.896805	-0.449851	-1	-1	-0.892405	-0.904652	-1	-1	-1	-1	-0.875501	-1	-1	-0.861123	-1	-0.868606	-0.87503	-1
chr14_77899967_77900866_-(LINE:L1:Lx5)	-0.259803	-0.0949608	0.668941	-0.217361	0.585967	0.401636	0.357168	-0.00652608	0.274011	-0.369056	-0.524681	-0.0177549	0.955814	0.163501	1	-0.684928	0.0889538	-0.140134	-0.549693	-1	-0.819583	-1	-0.826001	-1	-0.656133	-1	-0.411802	-0.628566	-0.64492	-1	-1	-1	-1	-1	-1	-1	-1	-1	-1	-1	-1	-1	-1	-1	-1	-1	-1	-1	-1
chr1_175577642_175578253_+(LINE:L1:Lx5b)	-0.511055	-0.590057	-0.370036	0.18167	0.330321	0.785599	0.0245622	1	-0.244312	0.726647	-0.581364	-0.382064	-0.314484	0.415132	0.560182	0.0703537	-0.23664	0.460555	0.246479	-0.900013	0.157713	-0.662799	-0.0148268	0.832225	-0.286116	0.294071	-0.33393	0.962841	0.40731	-1	-1	-1	-1	-1	-1	-1	-1	-1	-1	-0.886672	-1	-1	-1	-0.907366	-0.90131	-0.910629	-1	-1	-1
chr3_93710670_93711064_+(LTR:ERVL-MaLR:MTA_Mm)	0.147655	-0.0270882	-0.286959	-0.244958	-0.0285438	0.255626	0.192409	0.163823	0.153837	1	-0.126556	0.218355	0.752073	0.122474	0.0106782	-0.305229	-0.356803	-0.0914505	-0.131143	-1	-0.676755	-0.753762	-0.52039	-0.515563	-0.597171	-0.552376	-0.810848	-0.846427	-0.706378	-0.973179	-1	-1	-1	-1	-1	-1	-1	-1	-1	-0.917243	-1	-1	-0.96642	-0.966177	-1	-1	-1	-1	-1
chr19_55316998_55317156_+(SINE:MIR:MIR)	0.396617	0.311471	-0.244243	-0.102168	-0.521211	0.163638	0.382793	0.0497225	-0.120886	1	0.291449	-0.209251	0.729152	-0.375555	-0.516975	-0.286619	-0.295546	0.124871	-0.410911	-1	-0.945534	-0.838186	-0.789885	-0.898938	-1	-1	-0.940809	-1	-1	-0.94125	-1	-0.941349	-0.937464	-1	-0.945619	-0.938848	-0.783236	-1	-1	-1	-0.923638	-1	-1	-1	-0.921069	-1	-1	-0.928973	-1
chr1_84905370_84905563_-(SINE:B2:B2_Mm2)	0.572425	-1	0.160309	-0.032677	-0.455495	0.624114	-0.0826574	0.790702	0.265341	0.462184	-0.265647	0.264616	0.618753	-0.201078	0.853964	0.0952482	-0.399143	-0.225061	-0.536193	-0.795376	-0.163784	-0.861983	-0.731177	-0.482803	0.062528	-0.581842	-1	-1	-0.725706	-1	-1	-1	-1	-0.844537	-1	-1	-0.861335	-1	-1	-0.768073	-1	-1	-1	-1	-1	-0.817101	-1	0.453959	-1
chr5_145242165_145242310_+(SINE:Alu:B1_Mus2)	0.289531	0.795024	-0.105373	0.216636	-0.480464	-0.859124	0.091254	-0.423075	1	0.775624	0.27396	-0.385718	0.347948	0.143429	0.715343	-0.535545	-0.499662	-0.30861	-0.316077	-0.716013	-0.613154	-0.56902	-0.673551	-0.910276	-0.76959	-0.854915	-1	-0.751118	-0.524154	-0.895681	-1	-0.635503	-0.722401	-0.94606	-0.710321	-0.891418	-1	-0.772196	-0.840611	-0.839061	-0.86441	-0.748717	-1	-0.934224	-0.929924	-0.809624	-0.9337	-0.873883	-1
chr11_117811666_117811844_+(SINE:B4:ID_B1)	0.720646	0.377056	0.34022	-0.536904	-0.478648	0.184805	-0.28299	-0.230197	1	0.20001	-0.26339	0.24544	0.771341	-0.289688	-0.436466	-0.26759	-0.671252	-0.394295	-0.492473	-1	-0.694987	-0.697946	-0.926459	-0.787769	-0.927332	-0.69495	-1	-0.529039	-0.924963	-0.835497	-0.91274	-0.671552	-0.91245	-0.914942	-0.695466	-0.828774	-0.848264	-0.910192	-0.916219	-1	-0.893093	-0.900937	-0.485107	-0.585104	-0.778991	-0.799861	-0.686351	-1	-1
chr7_35386492_35386666_+(SINE:B2:B3A)	-0.00654304	0.727574	0.144875	0.120449	-0.00139283	-0.163907	-0.038639	0.284009	0.0856614	0.129097	0.748456	0.757764	1	-0.460189	-0.52279	-0.671097	-0.257629	-0.316106	-0.731386	-0.683978	-0.354275	-0.520404	-0.429141	-0.900155	-0.538478	0.0225216	-0.707611	0.0524347	-0.31162	-0.941957	-1	-1	-0.938217	-0.939976	-0.892548	-0.939585	-0.785846	-1	-1	-0.910453	-1	-1	-1	-1	-0.922019	-0.929383	-1	-1	-0.911097
chr11_102032645_102033377_-(LTR:ERVK:RMER6A)	-0.796802	0.391322	0.282836	0.203155	-0.419496	0.539102	-0.0685798	1	0.798662	-0.653588	0.0438712	-0.640474	0.227217	0.277611	0.4641	-0.135068	0.708219	-0.370535	-0.505529	-0.127389	-1	-0.803811	-0.617872	-0.264812	-1	-0.60373	-1	-1	-1	-1	-1	-1	-1	-1	-1	-1	-1	-1	-1	-1	-1	-1	-1	-1	-1	-1	-1	-1	-1
chr8_20394465_20395000_+(LTR:ERV1:LTRIS2)	0.0596874	0.554817	0.194653	0.120449	0.513678	-0.498344	0.700091	-0.0518091	-0.478883	0.129097	0.36096	0.640579	1	-1	-0.236464	-0.3234	-0.109155	0.0258405	0.289345	-1	-0.22513	-0.744216	-0.750898	-0.281117	-0.50771	-0.741679	-1	-0.734122	-0.491658	-1	-1	-1	-1	-1	-1	-1	-1	-1	-1	-1	-1	-1	-1	-1	-1	-1	-1	-1	-1
chr13_47550224_47551143_+(LTR:ERVK:RMER19B)	-0.737286	0.284882	-0.052243	1	0.250886	0.243688	-0.0366159	-0.294784	-0.224838	0.791499	0.574554	-0.0703391	-0.206667	0.65182	0.892931	-0.552693	-0.337435	-0.389625	0.491699	-1	-0.487725	0.0146108	0.482155	0.901043	-0.511813	-0.743832	-1	-1	-0.747947	-1	-1	-1	-1	-1	-1	-1	-1	-1	-1	-1	-1	-1	-1	-1	-1	-1	-1	-1	-1
chr12_102491134_102491348_+(SINE:B2:B3)	0.340752	0.311471	0.108444	-0.338439	-0.468012	-0.365288	0.0242915	0.599577	-0.0109971	1	0.434944	0.482654	0.349582	-0.453611	0.288068	-0.524413	-0.154655	-0.0481863	-0.456226	-0.840064	-0.128541	-0.24487	-0.0544837	-0.494692	-0.169518	-0.0194899	-0.526476	0.121327	-0.142438	-0.647497	-0.875344	-0.882698	-0.874929	-0.878489	-0.673716	-0.877697	-0.674854	-0.871705	-0.880313	-1	-1	-1	-1	-1	-1	-1	-1	-1	-1
chr2_84953920_84954314_+(LTR:ERVL-MaLR:MTA_Mm)	0.205031	0.841741	0.426433	-0.554056	-0.713118	-0.215615	-0.0333645	-0.258708	1	0.476555	0.483141	-0.200458	0.648878	-0.105533	-0.837201	-0.6153	-0.556799	-0.416729	-0.266906	-0.89219	-1	-0.709133	-0.858366	-1	-0.930024	-1	-1	-0.848827	-0.927742	-0.762385	-1	-0.920929	-0.915692	-1	-1	-0.917558	-1	-0.913519	-1	-1	-0.897052	-1	-1	-0.800235	-0.574353	-0.71091	-0.697968	-0.808489	-0.878684
chr5_124545604_124545750_+(SINE:Alu:B1_Mus2)	0.903643	1	0.351247	-0.731627	-0.395733	-0.299079	0.066503	-0.526848	0.612251	0.18695	0.403528	0.0915441	0.969408	-0.729092	-0.796795	-0.579842	-0.585099	-0.262864	-0.385205	-0.848611	-0.948445	-0.846835	-0.850836	-0.984057	-0.983623	-0.948439	-0.962649	-0.91155	-0.915445	-0.814632	-0.882007	-0.703913	-0.723764	-0.904153	-0.794103	-0.82635	-0.811919	-0.95952	-0.88671	-0.942804	-0.807252	-0.732091	-0.767919	-0.719487	-0.82567	-0.81958	-0.835065	-0.820718	-0.943215
chr11_JH584327_alt_557979_558083_+(SINE:Alu:PB1D7)	1	-0.0218394	-0.0981094	-0.577064	-0.0477203	0.4202	-0.0832386	0.789567	-0.508235	0.2786	-1	-0.11533	0.132409	-0.650693	-1	-0.57434	-0.579666	-1	-0.594426	-1	-1	-1	-1	-0.547739	-0.535439	-1	-1	-1	-1	-0.474172	-1	0.0498763	-1	-1	-0.513282	-0.452682	-0.51498	-0.425865	-0.46439	-1	-1	-1	-1	-1	-1	-1	-0.33162	-1	-1
chr6_71302659_71302779_+(SINE:B4:RSINE1)	0.273484	0.500262	0.0479409	-0.292348	-0.132512	0.223336	-0.0114759	0.0729529	0.307365	0.148906	0.00281268	0.611797	1	-0.389567	-0.544558	-0.54102	-0.140413	-0.474482	-0.615459	-0.960081	-0.954686	-0.946151	-0.938817	-1	-0.982727	-0.990936	-0.990151	-0.962684	-0.964327	-0.970673	-1	-0.990241	-0.989595	-1	-0.981903	-0.989825	-0.972949	-1	-1	-0.969837	-0.987294	-0.988226	-0.963283	-0.987672	-0.973733	-0.988107	-0.975148	-0.917271	-0.985027
chr2_120422451_120422802_+(LTR:ERVL-MaLR:ORR1D2)	-0.233255	1	0.383041	-0.243338	-0.634922	0.209924	0.0543837	0.0291065	0.256862	0.307147	0.203563	0.469686	0.350641	-0.0179593	-0.171307	-0.782418	-0.462852	-0.208261	-0.170742	-0.634144	-0.875408	-0.876617	-0.75968	-0.422052	-0.762533	-0.750786	-1	-0.486991	-0.50958	-1	-1	-1	-0.856949	-1	-1	-1	-1	-1	-1	-1	-1	-1	-1	-1	-1	-1	-1	-1	-1
chr18_68358831_68359377_+(LTR:ERVK:RLTR50B)	0.400149	-0.543477	-0.368609	-1	1	0.546604	0.0696687	-0.373585	0.606604	0.79023	-0.400595	0.65156	-0.119143	-0.836973	-0.159293	-0.20535	-0.215294	-0.277105	0.325016	-0.331913	-0.317451	-0.549381	-1	-1	-0.132726	-1	-1	-0.297398	-0.552223	-1	-1	-1	-1	-1	-1	-1	-0.773633	-1	-1	-0.621386	-1	-1	-1	-1	-1	-1	-1	-1	-1
chr3_135460359_135460590_+(SINE:B4:ID_B1)	0.267906	0.635078	0.227568	-0.358677	-0.280337	-0.0497004	0.138591	-0.25015	0.359512	0.376723	0.0494037	-0.11664	1	-0.543473	-0.279266	-0.359925	-0.515014	0.0311663	-0.257566	-0.825716	-0.653653	-0.57111	-0.533129	-0.786923	-0.807566	-0.735769	-0.853899	-0.678417	-0.628759	-0.93862	-0.922133	-0.940403	-0.948549	-0.934609	-0.908001	-0.95503	-0.962316	-0.959859	-0.947594	-0.99002	-0.957689	-0.945087	-0.93642	-0.967546	-0.931372	-0.964815	-0.948117	-0.93071	-0.969645
chr10_88176479_88176662_+(SINE:B2:B2_Mm2)	-0.608947	-0.808744	0.939777	-0.338439	0.30337	0.666119	0.613259	-0.300185	-0.423082	1	-0.16295	0.210834	0.180885	-0.0438186	-0.0138231	0.331644	0.150608	0.211399	-0.365597	-0.720111	-0.618737	-0.811218	-0.632299	-0.823142	0.453344	0.525238	-0.585666	-0.803768	-0.249633	-1	-1	-1	-1	-1	-1	-1	-1	-1	-1	-1	-1	-1	-1	-1	-1	-1	-1	-1	-1
chr4_12935380_12939793_+(LINE:L1:L1Md_T)	0.22692	0.000103997	-0.631151	0.902663	-0.0263575	-0.419176	0.687189	0.0978278	-0.195524	0.394436	0.0504916	-0.45729	0.543751	1	0.915402	-0.303666	-0.312379	-0.208179	-0.668262	-1	-0.601265	-0.407699	0.153654	-0.445112	-0.240027	-0.800608	-0.783339	-1	-0.607623	-1	-1	-1	-1	-1	-1	-1	-1	-1	-1	-0.668229	-1	-1	-1	-1	-1	-1	-1	-1	-1
chr12_84477238_84478331_+(LTR:ERVL-MaLR:MTA_Mm-int)	0.135379	0.604176	0.59287	-0.786581	0.0811987	-0.522232	-0.0747804	-0.096961	0.488907	0.612996	-0.243911	0.00443636	1	0.49825	-0.36372	-0.67781	0.484741	0.367787	-0.795342	-0.819416	-0.631014	-0.634594	-0.76276	-0.771783	-0.648364	-0.87699	-1	-0.746783	-0.515865	-1	-0.718503	-0.735109	-1	-0.725604	-0.877198	-1	-1	-1	-1	-1	-0.827561	-0.840212	-1	-0.66539	-0.643516	-0.838589	-0.831363	-1	-1
chr1_4816790_4817956_+(LTR:ERVL-MaLR:MTA_Mm-int)	0.652211	0.553969	0.776674	-0.51623	-0.273831	-0.879668	0.165141	-0.488256	1	0.029175	0.142583	-0.381605	0.391241	-0.467266	-0.0384697	-0.188523	-0.626049	-0.557079	-0.845363	-0.818071	-0.752177	-0.447807	-0.402481	-0.942521	-0.645744	-0.690184	-0.86534	-0.68112	-0.756129	-0.799512	-0.716406	-0.733136	-1	-0.86178	-0.876283	-0.652198	-0.753429	-0.781094	-0.795783	-0.896898	-1	-0.758533	-1	-0.915724	-0.910215	-0.75608	-0.74516	-0.919206	-1
chr5_9109153_9109343_+(SINE:B2:B2_Mm1t)	0.481168	-0.00870227	0.0546192	-0.340591	0.0393053	0.180942	0.500812	-0.302461	0.150084	0.262547	0.0679401	1	0.235896	-0.237543	-0.831491	-0.00451517	-0.213577	0.147087	-0.114724	-0.888409	-0.847991	-0.774198	-0.560194	-0.858974	-0.927569	-0.847972	-1	-0.843525	-0.700829	-0.836034	-1	-1	-1	-1	-1	-1	-1	-1	-1	-1	-1	-1	-1	-1	-1	-1	-1	-1	-1
chr5_67268230_67268443_+(DNA:TcMar-Tigger:MER2)	-0.0203198	0.437427	-0.00599009	-0.378487	-0.300303	0.159451	0.459466	0.424478	0.0839886	0.148234	0.363057	-0.458316	-0.0755008	0.796597	0.235304	-0.374484	-0.0734667	0.232905	-0.304668	-1	-0.761211	-0.763527	-0.884853	-1	-1	-0.880591	-0.870249	-0.631294	-0.647528	-0.0984987	-0.180233	-0.485728	-0.588751	-0.866819	-0.880793	-0.597852	-0.881209	-1	-1	-1	-0.832609	-0.84489	-0.67752	-0.675186	-0.826976	0.410166	-0.345201	-0.688607	-0.802743
chr3_95120300_95120467_+(SINE:B2:B2_Mm2)	-0.0366478	0.531259	-0.131162	-0.796282	0.0320533	0.824203	-0.116836	-0.0302593	0.894973	-0.178839	0.752752	0.171842	1	-0.579368	-0.392642	-0.0773639	-0.291374	-0.160676	-0.804645	-0.827625	-0.765191	-0.418672	-0.207403	-0.455392	-0.552464	-0.647744	-0.744824	-0.274877	-0.422338	-0.873361	-1	-1	-0.730403	-0.869038	-1	-1	-0.766378	-1	-1	-1	-0.835399	-1	-1	-0.8403	-1	-1	-1	-1	-1
chr5_110170521_110170721_+(SINE:B2:B3A)	0.545377	-0.35216	-0.402674	0.307191	0.0511654	-0.581953	0.214351	-0.0123011	0.519926	0.693646	-0.243911	0.171842	1	0.388085	-0.52279	-0.624111	0.855926	-0.145133	-0.462773	-1	-0.569517	-0.360539	0.0379247	-0.00155204	-0.794879	-0.784732	-0.766088	0.550956	-0.152763	0.160862	-1	-1	-0.75287	-1	-1	-1	-1	-0.492997	-0.763509	-1	-1	-1	-1	-1	-1	-1	-1	-1	-1
chr12_69304326_69304474_+(SINE:Alu:B1_Mus1)	-0.0580556	-0.0210413	-0.0973736	0.742921	-0.103005	0.0033118	-0.244404	0.580318	-0.363079	0.505463	0.209742	0.614538	1	-0.341945	-0.151627	-0.799526	-0.257629	0.00304408	-0.570218	-0.66291	-0.713011	-0.602113	-0.557152	-0.680497	-0.562409	-0.598167	-0.750494	-0.70458	-0.209245	-0.752349	-0.868635	-0.938192	-0.934099	-0.935974	-0.885385	-0.871114	-1	-1	-1	-1	-1	-1	-1	-1	-0.916821	-1	-1	-1	-1
chr2_148692014_148692193_+(DNA:hAT-Charlie:URR1B)	-0.434818	0.105678	0.401765	0.075661	0.0764233	0.070229	0.165809	0.26429	0.250717	-0.0364771	-0.153157	1	0.386705	0.579376	-0.0837318	-0.518849	-0.52487	0.313112	-0.770777	-0.797741	-0.448966	-0.590734	-0.0699936	-0.74439	-0.474876	-0.0355739	-0.850292	-0.574583	-0.593315	-0.851406	-1	-0.851657	-0.841832	-1	-1	-1	-1	-1	-1	-0.770754	-0.806862	-1	-1	-1	-1	-0.819215	-1	-1	-1
chr18_44384964_44385150_+(SINE:B2:B3)	-0.387918	-0.201713	0.0120576	-0.309676	0.165747	-0.130721	0.215789	0.460484	0.10367	1	-0.2139	-0.0975148	0.617298	0.710436	-0.117954	0.215849	-0.485442	-0.367966	-0.255266	-0.707942	-0.5027	-0.212039	-0.904078	-0.538632	-0.526083	-0.50264	-1	-0.795236	-0.902126	-1	-1	-1	-1	-1	-1	-1	-0.901043	-1	-0.890721	-1	-0.860557	-0.870788	-1	-0.864709	-0.855865	-1	-1	-1	-1
chr2_66115993_66116171_+(SINE:B2:B2_Mm2)	-0.220818	0.676763	0.264926	-0.868182	-0.109601	0.623004	0.428648	-0.0239211	0.226159	-0.0701554	-0.599718	-0.172817	1	-0.129045	-0.214007	-1	-0.0829541	0.327558	-0.747187	-1	-1	-0.849539	-0.560408	-0.436171	-0.710418	-0.240232	-0.669772	-0.687202	-0.700975	-1	-1	-1	-1	-1	-1	-1	-1	-1	-1	-1	-1	-1	-1	-1	-1	-1	-1	-1	-1
chr12_28654584_28654945_+(LTR:ERVL-MaLR:MTC)	-0.765368	0.147537	-0.365164	0.190809	0.117175	-0.555702	0.398158	0.364639	0.384604	1	0.00446049	-0.481071	0.239929	0.229376	0.352471	-0.300887	0.0848592	0.271969	0.0467653	-1	-0.885621	-0.886731	-0.669069	-0.575541	-0.890999	-0.771214	-0.8757	-0.764521	-0.887445	-0.629872	-0.607335	-0.13783	-0.606026	-1	-0.771601	-0.229491	-0.886199	-1	-0.497316	-1	-0.358562	-0.851406	-0.845533	-0.0664912	0.160287	-0.549691	-0.529531	-0.701687	0.322797
chr15_103153152_103153443_-(LTR:ERVL:MER21C)	-0.105464	1	-0.30848	0.729514	-0.634922	-0.395038	0.522999	-0.313929	0.00548981	0.416076	0.203563	0.017475	0.833013	0.24987	-0.355461	0.414282	-0.247993	-0.208261	-0.378056	-0.817072	-0.875408	-0.383084	-0.519361	-0.537642	-0.762533	-0.626179	-1	-0.871748	-0.632185	-0.865608	-1	-1	-1	-1	-1	-0.860115	-0.752076	-1	-1	-1	-1	-1	-1	-1	-1	-1	-1	-0.837526	-1
chr6_47515744_47515949_+(SINE:B2:B3)	0.141202	-0.0830568	0.139515	0.310064	-0.223755	0.0804896	-0.177978	-0.088278	0.523266	0.285434	0.221374	0.334098	1	-0.202741	0.145303	-0.375446	-0.211945	-0.0846346	-0.239617	-0.474918	-0.324472	-0.331025	-0.348503	-0.594477	-0.166894	0.0730267	-0.654531	-0.0182957	-0.374348	-0.785687	-0.909055	-0.87163	-0.954376	-0.955675	-0.920651	-0.776928	-0.920928	-0.765999	-0.694381	-1	-1	-1	-1	-1	-1	-0.73926	-1	-0.948181	-0.803046
chr6_83350819_83351055_+(SINE:B4:B4)	1	-0.565262	-0.0647061	0.00251421	0.622402	-0.1584	-0.117193	0.0604842	-0.0528965	0.136533	-0.809733	-0.475751	0.0625076	-0.586007	-0.35953	-0.243271	-0.128197	-0.827901	-0.51932	-1	-0.85556	-0.785442	-0.860699	-1	-0.931176	-1	-0.921516	-1	-0.786796	-0.844199	-0.917356	-1	-1	-1	-0.927894	-0.918916	-0.85629	-1	-0.682602	-0.879818	-1	-0.812353	-0.902469	-1	-0.686023	-0.431342	-1	-1	-1
chr6_115947296_115947440_+(SINE:Alu:B1_Mus1)	0.259343	0.265464	0.0616342	-0.141441	-0.124121	0.1576	-0.0401029	0.146791	-0.148375	0.423102	0.504621	0.244376	1	-0.586552	-0.700102	-0.477592	-0.51537	-0.512892	-0.506388	-0.980051	-0.945199	-0.957392	-0.949769	-0.987395	-0.993526	-0.991847	-0.994094	-0.938927	-0.928246	-0.983879	-0.991189	-0.992685	-0.98804	-0.987875	-0.991861	-0.998983	-0.998198	-1	-0.999005	-0.993217	-0.974601	-0.977642	-0.979816	-0.975974	-0.979654	-0.979197	-0.981992	-0.976966	-0.989524
chr8_56588682_56588862_+(SINE:B2:B3)	0.301371	0.591187	0.201639	-0.318557	-0.203327	-0.0318921	0.0794228	-0.182116	0.127564	0.29417	0.220354	0.247224	1	-0.209901	-0.106976	-0.353735	-0.231581	-0.0641455	-0.15803	-0.756054	-0.652592	-0.551255	-0.373603	-0.747761	-0.668928	-0.516592	-0.803022	-0.642386	-0.524358	-0.951122	-1	-0.96747	-0.947973	-0.898907	-0.969838	-0.966083	-0.924858	-0.928842	-0.983404	-1	-0.93647	-0.941131	-0.938804	-1	-0.956221	-0.960355	-0.917161	-0.980303	-1
chr1_117800985_117802270_+(Satellite:Satellite:MMSAT4)	0.334798	-0.183971	0.504802	-0.0120659	-0.682225	-0.52608	0.376653	-0.104233	0.148713	0.991119	1	0.180856	0.259615	0.398762	0.322421	-0.289787	-0.298674	-0.870784	-1	-0.522321	-0.674654	0.28876	0.25509	-0.547242	0.0851677	-0.349229	-1	-0.330192	-0.199606	-1	-1	-1	-1	-1	-1	-1	-1	-1	-1	-1	-1	-1	-1	-1	-1	-1	-1	-1	-1
chr17_9193707_9194706_+(LTR:ERVK:RLTR10-int)	-0.105929	-0.344091	-0.193646	0.134404	0.064257	-0.576747	0.434387	1	0.0991826	0.333686	-0.234494	-1	0.181197	0.24922	0.61051	-0.23886	0.879041	-0.307589	-0.0934702	-0.680043	-0.564155	-0.784192	-0.159319	0.010883	-0.792325	-0.564103	-0.52635	-1	-0.356658	-1	-1	-1	-1	-1	-1	-1	-1	-1	-1	-1	-1	-1	-1	-1	-1	-1	-1	-1	-1
chr16_37398991_37399370_-(LTR:ERVL-MaLR:MTD)	0.220094	-0.00545984	-1	-0.139964	-0.0317742	0.540247	0.118535	0.0917203	1	0.0400085	0.566971	-0.820103	0.535162	0.562686	0.611708	-0.65377	-0.316204	-0.370067	-0.175269	-1	-0.405224	-0.803665	-0.808794	-0.0803321	-0.622127	-0.405152	-1	-0.795917	-0.219612	-1	-1	-1	-1	-1	-1	-1	-1	-1	-1	-1	-1	-1	-1	-1	-1	-1	-1	-1	-1
chr2_181651419_181651615_+(SINE:B2:B2_Mm2)	-0.00654304	-0.0282395	-0.253342	0.680674	-0.369301	0.0973723	-0.241031	-0.111071	0.791341	0.270234	0.7012	-0.560559	1	-0.652979	0.073722	-0.577125	-0.582417	0.666991	-0.59708	-0.525968	-0.515706	-0.360539	-0.532934	-0.400931	-0.230797	-0.192746	-0.824566	-0.00295655	-0.523429	-1	-1	-1	-1	-0.819928	-0.838822	-1	-1	-0.809874	-0.645263	-1	-1	-1	-1	-1	-1	-0.576297	-0.778664	-1	-1
chr2_127079317_127079674_+(LTR:ERVL-MaLR:MTA_Mm)	-0.0338699	-0.000967783	-0.103761	-0.0893814	0.104031	-0.0329978	0.012241	0.185569	-0.212676	1	-0.0309911	-0.0476127	0.375383	-0.633598	-0.801107	-0.483009	-0.651917	-0.422804	-0.417842	-0.960486	-0.973087	-0.973348	-0.896179	-0.975032	-1	-1	-1	-0.83378	-0.894066	-1	-0.969203	-1	-0.9691	-1	-1	-1	-0.973223	-1	-1	-1	-0.962268	-0.965037	-0.963655	-1	-0.960999	-1	-1	-1	-1
chr7_10706123_10707640_+(LINE:L1:L1Md_A)	0.630288	0.727574	-0.0197722	-0.253034	0.0996808	-0.935685	0.55686	-0.57453	-0.198281	0.794975	0.337696	-0.278866	1	0.0440297	0.664116	-0.363881	-1	-0.736964	-0.8898	-0.902763	-0.801315	-0.672071	-0.552894	-0.754228	-0.873772	-0.933764	-1	-0.931826	-0.804484	-1	-1	-1	-1	-0.926124	-1	-1	-1	-1	-1	-1	-1	-1	-1	-1	-1	-1	-1	-1	-1
chr13_29327688_29329095_+(LINE:L1:L1M2)	-0.593302	0.193448	0.100392	-0.426643	-0.225419	0.155185	0.49138	0.0917203	1	0.0400085	-0.187496	-0.280413	0.0234416	-0.526459	-0.316245	-0.53836	-0.316204	-0.370067	-0.340215	-0.805942	-0.603483	-0.607329	-0.872529	-0.50951	-0.748085	-0.735623	-0.712726	-1	-0.349677	-1	-1	-1	-1	-0.852565	-1	-1	-0.868496	-1	-1	-1	-1	-1	-1	-1	-1	-1	-1	-1	-1
chr4_44385684_44386079_+(LTR:ERVL-MaLR:MTA_Mm)	-0.361378	-0.219156	-0.424033	-0.32476	-0.54389	0.813942	0.317294	1	-0.21487	0.769175	-0.589908	0.12994	0.807954	-0.219237	-0.884964	-0.32041	-0.597348	-0.258131	-0.222974	-0.542918	-1	-1	-0.699757	-0.133529	-0.258302	0.245421	-0.661679	-0.519304	-1	-1	-1	-1	-1	-1	-1	-1	-0.845128	-1	-1	-1	-1	-1	-0.789786	-1	-1	-1	-1	-1	-1
chr13_100111057_100111390_+(LTR:ERVK:RLTR18B)	-0.123451	0.000306517	0.185827	0.112171	0.947679	-0.723361	0.875034	-0.346399	-0.425258	0.245284	-0.499665	-0.483029	0.433773	-0.183508	1	-0.626888	0.105329	-0.0948784	-0.644495	-0.581751	-0.00295969	-0.576842	-0.0384271	0.057143	-1	-0.430194	-0.845211	-1	-0.859837	-1	-0.837007	-1	-0.836464	-1	-0.857789	-0.840083	-0.858285	-1	-0.843504	-1	-1	-1	-1	-1	-1	-1	-1	-0.814258	-1
chr1_139412189_139413067_+(LTR:ERVK:RLTR13D6)	-0.277486	-1	-0.131162	0.426026	0.376071	-0.0878984	0.545537	-0.138008	0.184358	0.847613	-0.381382	0.91756	1	-0.158736	0.735308	-0.179879	-0.595071	-0.440451	-0.609289	-0.655249	-0.765191	-0.302406	-0.0941748	-0.128627	-0.552464	-0.530325	-0.234471	-1	-0.537871	-1	-0.731299	-1	-1	-0.738077	-0.765559	-1	-1	-1	-1	-1	-1	-1	-1	-1	-1	-1	-1	-1	-1
chr1_16668575_16668883_+(LTR:ERVL-MaLR:ORR1E)	-0.237447	-0.0245935	-0.206455	-0.106893	0.0613159	0.0552085	0.183057	0.207181	-0.192314	1	0.0546835	-0.325392	0.372778	-0.0164991	-0.0701761	-0.500634	-0.408259	-0.000595581	0.0943455	-1	-0.656863	-0.773461	-0.77938	-0.893885	-0.9455	-0.771214	-0.81355	-0.882261	-0.606057	-0.629872	-0.607335	0.0469202	-0.737351	-0.744827	-0.657402	-0.229491	-0.374095	-0.797935	-0.497316	-0.71449	-0.118023	-0.479921	-0.382133	-0.844415	-0.419856	0.125774	-0.451119	-0.17964	-0.905514
chr1_185281920_185282032_+(SINE:B4:RSINE1)	-0.570104	-0.158986	0.357016	1	-0.385929	-0.18595	-0.802944	0.538654	0.268446	0.648994	0.47231	-0.619684	0.622726	0.051158	-0.225619	-1	0.445597	0.165261	-0.128228	-0.38462	-0.580866	-0.584932	-0.191552	-0.805575	-0.600574	-0.580815	-0.772255	-0.568552	-0.58755	-1	-1	-1	-1	-1	-1	-1	-1	-1	-1	-1	-1	-1	-1	-1	-1	-1	-1	-1	-1
chr1_53307967_53308180_+(SINE:B2:B3)	0.466448	-0.330603	0.322575	-0.338439	-0.0690212	-0.352065	0.254757	-0.0377543	-0.230775	1	0.841511	0.383811	0.918937	-0.453611	-0.506912	-0.417406	-0.34251	-0.621438	-0.206996	-1	-1	-1	-0.908075	-0.823142	-1	-1	-0.896417	-0.901884	-0.906204	-0.897187	-1	-1	-1	-1	-1	-1	-1	-1	-1	-1	-1	-1	-1	-0.870346	-1	-0.874914	-1	-1	-1
chr14_61601837_61601984_+(SINE:Alu:B1_Mus2)	-0.124575	0.169589	-0.210462	0.155898	-0.146018	-0.231795	-0.275742	0.108106	0.281011	0.947432	-0.195615	-0.43332	-0.194033	0.342501	1	-0.091138	-0.228159	0.488229	-0.32454	-0.694356	-0.542019	-0.628923	-0.538234	-0.536483	-0.722261	-0.812621	-0.886885	-0.378562	-0.139615	-0.932636	-1	-0.843083	-1	-0.744567	-0.792154	-0.883138	-0.979288	-0.975482	-1	-1	-0.970814	-0.864777	-0.91566	-0.943366	-1	-0.945362	-0.857289	-0.972853	-1
chr7_41627807_41628158_+(LTR:ERVL-MaLR:ORR1B2)	-0.0650317	-0.0854508	-0.156761	0.318105	-0.406432	0.47538	1	0.115459	-0.0804301	-0.468689	-0.199478	-0.448574	-0.294155	0.52409	-0.101771	-0.204043	-0.476002	0.206807	-0.241602	-1	-0.392291	-1	-0.120864	-0.436201	0.158267	-0.392218	-0.66979	-1	-1	-1	-1	-1	-1	-1	-1	-1	-1	-1	-1	-1	-1	-1	-1	-1	-1	-1	-1	-1	-1
chr5_144260139_144260258_+(SINE:Alu:B1_Mur2)	0.525201	1	0.295822	-0.588656	-0.368514	-0.0686858	-0.371803	-0.0901833	0.35877	-0.0484909	0.46675	0.799067	0.393403	-0.86874	-0.769061	-0.190831	-0.38678	0.0613578	-0.184189	-0.952538	-0.816816	-0.626516	-0.698626	-0.950015	-0.917849	-0.881455	-0.941449	-0.94454	-0.88336	-0.988377	-0.950677	-0.976793	-0.901024	-0.831723	-0.84938	-0.963706	-0.935674	-0.974618	-0.952643	-0.964137	-1	-0.972002	-0.956344	-1	-1	-1	-0.940904	-1	-0.964395
chr6_95124433_95124617_+(SINE:B2:B2_Mm1t)	0.518205	-0.0549695	-0.502089	0.284206	-0.342838	-0.869324	-0.114289	0.481961	0.22171	1	0.418062	-0.389495	-0.791609	0.832011	0.591143	-0.647506	-0.419861	-0.572447	-0.664139	-0.209726	-0.0580552	0.199324	0.167991	-0.00127375	-0.102346	-0.86542	-0.122587	0.662202	-0.205494	-1	-1	-1	-1	-1	-1	-1	-0.866116	-1	-1	-0.77607	-1	-1	-1	-1	-1	-0.823408	-1	-1	-1
chr8_109384760_109385262_+(LINE:L1:Lx4B)	0.074739	-0.36924	-0.418422	1	-0.385929	0.221075	-0.211777	0.346322	0.0570386	0.282551	-0.0798061	0.140947	0.135908	0.051158	-0.225619	-0.0850533	-0.096502	0.498192	0.0461268	-1	-0.371299	-0.584932	-0.393664	-0.61115	-1	-0.790408	-1	-0.784276	-0.381325	-1	-1	-1	-1	-1	-0.790762	-1	-1	-1	-1	-1	-1	-1	-1	-1	-1	-1	-1	-1	-1
chr2_24007832_24008226_-(LTR:ERVL-MaLR:MTA_Mm)	-0.810296	-0.628879	-0.315632	0.604649	-0.187071	0.796114	1	0.612566	-0.533552	0.0510725	0.136973	-0.160874	0.432148	0.0602366	0.708588	-0.515504	0.116344	-0.118506	-0.692244	-0.864223	-0.907523	-0.175777	-0.464874	-0.656818	-0.294968	-0.35258	-0.899501	-0.619223	-0.271978	-1	-1	-1	-1	-1	-0.907668	-1	-0.90799	-1	-0.898393	-1	-1	-1	-1	-1	-1	-1	-1	-0.758809	-1
chr1_185266005_185266259_+(SINE:B4:B4A)	0.145125	0.680175	0.0327777	0.937257	-0.45476	0.0842043	-0.475097	0.0246393	0.126266	-0.511948	-0.509771	0.0130583	0.296751	1	-0.174904	0.462302	-0.518665	-0.55658	-1	-1	-0.44177	0.105629	-0.461628	-0.482105	0.0639622	-1	0.81995	0.149259	0.0986552	-1	-1	-1	-1	-1	-1	-1	-1	-1	-1	-1	-1	-1	-1	-1	-1	-1	-1	-1	-1
chr12_17269803_17269989_+(SINE:B2:B2_Mm2)	0.190229	0.464682	0.073456	-0.155604	-0.378441	-0.236611	-0.155234	0.37419	-0.169233	0.570918	-0.0466705	0.460557	1	-0.0343757	-0.336056	-0.575082	-0.741784	-0.494513	-0.22141	-1	-1	-0.888789	-0.963898	-0.930543	-0.928654	-1	-1	-0.845868	-0.926327	-0.959622	-0.871491	-0.798453	-0.957021	-0.916488	-0.925251	-1	-0.925512	-0.867738	-1	-1	-0.947518	-0.805476	-1	-0.847243	-1	-0.950875	-0.794703	-0.90237	-1
chr4_KZ289070_fix_246570_247143_+(LTR:ERV1:LTRIS_Mus)	-1	-0.132347	1	-0.24969	0.689393	0.259753	-0.186809	0.190544	-0.127583	0.134151	-0.240527	0.177088	0.339301	0.54922	0.278255	-0.244857	-1	-0.313045	0.0792635	-1	-1	-1	-1	-1	-1	-0.567537	-1	-1	-1	-1	-1	-1	-1	-1	-1	-1	-1	-1	-1	-1	-1	-1	-1	-1	-1	-1	-1	-1	-1
chr17_59255286_59255821_+(LINE:L1:Lx3C)	-0.0398277	0.690565	0.0391644	-0.512691	0.0972231	1	-0.295801	-0.140854	-0.244513	-0.0178589	-1	-0.320451	-0.420102	-0.329211	-0.584901	-0.0191034	-0.192814	0.635927	0.0903786	-0.72511	-1	-1	-0.638866	-0.478902	-0.821576	-0.81275	-1	-0.421817	-0.631517	-1	-1	-1	-1	-1	-1	-1	-1	-1	-1	-1	-1	-1	-1	-1	-1	-1	-1	-1	-1
chr5_48376086_48376279_+(SINE:B4:ID_B1)	-0.318449	1	-0.0165045	-0.0775924	0.557666	-0.0965903	-0.000288075	-0.146223	0.0725225	-0.419046	0.283801	-0.0352829	-0.48547	-0.142946	-0.410707	-0.883956	0.260507	0.583477	0.547949	-1	-0.601306	-0.341956	-0.487318	-1	-0.873351	-0.734172	-0.711149	-0.863198	-0.476885	-0.856648	-1	-1	-1	-1	-1	-1	-1	-1	-0.853982	-1	-1	-0.827347	-1	-1	-1	-1	-1	-1	-1
chr3_135463418_135463568_+(SINE:B2:B2_Mm2)	-0.569586	-0.0176333	-0.0942313	-0.029133	-0.316875	0.494226	0.578349	0.027007	-0.0122402	0.467541	-0.877159	0.0153992	0.516372	0.102542	0.447255	-0.267159	-0.396941	1	-0.185364	-0.794626	-0.72024	-0.722954	-0.730192	-0.0915891	-0.200184	-0.58031	0.672143	-0.280053	-0.311754	-0.849117	-1	-1	-1	-1	-0.86034	-0.842951	-1	-1	-1	-1	-1	-1	-1	-1	-1	-1	-1	-1	-1
chr9_106124212_106124652_+(LTR:ERVL:MT2B1)	1	-0.347893	-0.39874	0.127828	0.904559	-0.3688	-0.388826	0.193045	-0.344313	0.136533	-1	-1	0.509879	0.397227	-1	0.135093	-0.439555	0.548895	0.0815307	-1	-1	-1	-1	-1	-1	-1	-1	-1	-1	-1	-1	-1	-1	-1	-1	-1	-1	-0.234487	-1	-1	-1	-1	-1	-1	-1	-1	-1	-1	-1
chr13_3925136_3925333_+(LINE:L1:L1MD1)	-0.488837	1	-0.231644	0.153009	0.298055	0.129262	-0.37518	0.0672216	0.173071	-0.273807	0.021205	-0.246315	-0.0995724	0.0713172	0.473233	-0.854945	-0.283803	0.715434	-0.308951	-1	-1	-0.506467	-0.359148	-0.845881	-1	-1	-1	-0.828997	-1	-1	-1	-1	-1	-1	-1	-1	-1	-1	-1	-1	-1	-1	-1	-1	-1	-1	-1	-1	-1
chr6_38536179_38536327_+(SINE:Alu:B1_Mus1)	-0.112801	-0.338801	-0.161741	-0.0351275	0.247177	1	0.316852	-0.0927414	-0.252068	-0.135716	-0.168033	0.270756	0.435247	0.180589	0.095862	-0.280676	-0.360709	-0.312911	0.130878	-0.697621	-0.34096	-0.592096	-0.443854	-0.312151	-0.411202	-0.67044	-0.552372	-0.9576	-0.918934	-0.82228	-1	-0.911291	-1	-0.908107	-0.917749	-0.953754	-0.918036	-0.902977	-0.728461	-0.794365	-1	-0.946489	-0.944374	-0.831913	-1	-0.89189	-0.943525	-0.892572	-1
chr19_47044245_47044615_-(LTR:ERVL-MaLR:MTA_Mm)	-0.19812	0.0257111	0.0569962	0.0435188	0.0573116	0.401636	-0.264867	-0.00652608	-0.271994	0.57736	-0.154989	-0.727154	-0.487763	-0.612166	1	-0.317344	-0.68887	0.433109	-0.14942	-0.823406	-0.398611	-0.583111	-0.536003	-0.38627	-0.713444	0.0224856	-0.738579	0.176209	-0.349021	-1	-1	-1	-1	-1	-1	-1	-1	-1	-1	-1	-1	-1	-0.918783	-0.918196	-1	-1	-1	-1	-1
chr9_105073058_105073316_+(LINE:L1:L1MC4)	0.343807	0.276903	0.211966	-0.253034	-0.232192	-0.200259	-0.0496386	-0.27855	0.0573398	0.53819	-0.211038	-0.252738	1	-0.222136	-0.087077	-0.150165	-0.160799	0.0109733	-0.283697	-0.780159	-0.737967	-0.481017	-0.566779	-0.652714	-0.571922	-0.775373	-0.674558	-0.614669	-0.5948	-0.919244	-0.914327	-0.919381	-1	-0.958244	-0.962625	-0.915944	-0.813779	-0.911826	-0.958871	-1	-1	-0.902738	-0.898894	-0.898162	-0.78301	-0.90175	-0.794703	-0.951185	-0.938155
chr10_111622543_111623225_+(LTR:ERVK:RMER19A)	-0.585944	-0.0549695	-0.502089	-0.41627	0.314323	0.437436	0.265301	-0.0120259	-0.0497815	1	-0.409141	-0.389495	0.667131	0.446325	-0.303875	0.17498	-0.535889	-0.679335	-0.552186	-0.802431	-0.0580552	-0.866742	-0.351116	-0.250955	-0.743528	-0.596261	-0.853765	-0.584449	-0.735165	-1	-1	-1	-1	-0.849898	-0.865648	-1	-1	-1	-1	-1	-1	-1	-1	-1	-1	-1	-1	-1	-1
chr3_121455906_121456009_+(SINE:B4:RSINE1)	-0.581702	0.227487	-0.622741	-0.41029	-0.203327	0.188132	0.278264	0.746667	0.0970894	0.663933	0.551972	-0.506593	1	0.168914	0.205583	-0.525193	-0.0622688	-0.460084	-0.660699	-0.600815	-0.456232	-0.19226	-0.737787	-0.747761	-0.7409	-0.456166	-0.704533	0.119487	-0.331129	-1	-1	-1	-1	-1	-1	-0.847372	-0.864745	-0.839894	-1	-1	-1	-1	-1	-1	-1	-1	-1	-1	-1
chr4_62298123_62298246_+(SINE:Alu:B1F)	0.695547	0.382098	-0.617701	0.075661	-0.327235	0.739122	-0.481863	0.26429	-0.444126	0.0839633	-0.153157	1	0.920053	-0.111601	-0.0837318	-0.518849	-0.643652	-0.45287	-0.541553	-1	-0.586725	-1	-1	-1	-1	-1	-1	-1	-0.728877	-1	-1	-1	-1	-1	-1	-1	-1	-1	-1	-0.770754	-1	-1	-1	-1	-1	-0.819215	-1	-1	-1
chr2_172381326_172381458_+(SINE:Alu:B1_Mur2)	0.0596874	0.295681	-1	-0.327731	0.261399	0.755796	-0.27139	0.422286	0.042235	0.129097	-0.31952	-0.765632	1	-0.444766	-0.618232	-0.3234	-0.554578	0.0258405	-0.785109	-0.620774	-0.74171	-1	-0.750898	-1	-1	-1	-1	-1	-1	-1	-1	-1	-0.703443	-1	-1	-1	-1	-1	-1	-1	-1	-1	-0.651184	-1	-1	-1	-1	-1	-1
chr8_122017026_122017435_+(LTR:ERVL-MaLR:MTC)	-0.250294	1	0.413775	-0.538796	-0.156264	-0.290178	-0.000288075	-0.329175	0.407686	0.103813	0.575573	0.0250119	0.183419	0.285581	-0.0669527	-0.419782	-0.255155	0.00286904	-0.281309	-1	-0.867102	-0.473565	-0.423233	-0.815057	-0.746702	-1	-1	-0.863198	-0.869221	-0.928324	-1	-0.928446	-0.847413	-1	-1	-1	-0.933887	-0.843479	-1	-1	-1	-0.827347	-0.820524	-0.909612	-0.903704	-1	-0.908893	-1	-1
chr3_153116474_153116952_+(LINE:L1:L1MB4)	0.267179	-0.380248	1	-0.464065	0.508386	-0.400117	-0.709575	0.417314	0.557887	-0.459928	-0.457519	0.401295	-0.282517	-0.557366	-0.0869604	0.0787751	-0.201043	0.472046	-0.229097	-1	-0.691136	-0.388263	-0.702123	-0.426905	0.177365	-0.691098	0.342621	-0.682061	-0.696061	-1	-1	-1	-0.645376	-1	-1	-1	-1	-1	-1	-1	-1	-1	-1	-0.579865	-1	-1	-1	-1	-1
chr5_94989752_94990497_+(LTR:ERVL-MaLR:MT-int)	0.498361	0.256261	-0.324321	-0.275759	0.324941	-0.696004	0.0792885	-0.712705	1	0.185975	0.0996289	-0.337222	0.131172	-0.476612	0.233843	-0.544434	-0.820054	-0.419799	-0.131862	-0.693593	-0.37392	0.550016	0.00634722	-0.128736	-0.502799	0.669748	-0.773205	-0.248115	0.437557	-1	-1	-1	-1	-1	-0.895817	-1	-1	-0.877106	-1	-1	-1	-1	-1	-1	-1	-1	-1	-1	-1
chr3_129889634_129889895_+(SINE:B4:B4A)	0.401538	0.523255	-0.297759	-0.604826	-0.555115	0.179534	0.142112	0.114732	0.225294	0.194671	1	-0.173401	0.528333	-0.56483	-0.551178	-0.337135	-0.214515	0.326622	-0.494731	-1	-1	-0.849645	-0.853573	-0.718284	-1	-1	-1	-0.843711	-0.850593	-0.836229	-0.305028	-0.836506	-0.651356	-1	-0.84841	-1	-0.848939	-0.821184	-1	-0.74734	-0.361411	-0.802755	-0.794959	-0.793475	-0.779974	-1	-1	-1	-1
chr17_43534155_43534349_-(DNA:hAT-Charlie:Charlie5)	-0.396463	-0.704822	-0.455676	-0.744743	0.43684	1	0.106599	0.350087	0.187194	0.543365	0.0334992	-0.199103	-0.316549	0.264917	0.739464	-0.229296	-0.746313	-0.298888	-0.0208845	-1	-0.705786	-0.70864	-0.432504	0.0918241	-0.71962	-0.4115	-1	-0.0914264	-1	-1	-1	-1	-1	-1	-1	-1	-1	-1	-1	-1	-1	-1	-1	-1	-1	-1	-1	-1	-1
chr18_89049031_89050299_+(LINE:L1:L1_Mm)	0.742992	0.420772	-0.476004	-0.0171021	-1	-0.449912	0.0652718	-0.2202	1	0.238105	0.741079	-0.229013	0.535162	0.420624	-0.162749	-0.752693	-0.755787	-0.100096	-0.293088	-1	-0.15032	0.121916	-1	-0.474475	-1	-1	-0.384413	-0.708453	0.11484	-1	-1	-1	-1	-1	-1	-1	-1	-1	-1	-1	-1	-1	-1	-1	-1	-1	-1	-1	-1
chr3_102849286_102849684_-(LTR:ERVL-MaLR:MTA_Mm)	0.192095	-0.562727	-0.328038	0.00835869	-0.290495	-0.0124095	0.366083	1	-0.853442	0.778248	-0.872416	-0.736347	-0.662515	-0.791797	-0.141061	-0.492573	-0.624192	0.154019	-0.758259	-1	-0.854718	-1	-0.439546	0.347844	-0.723099	-0.273504	-0.842117	-1	-0.571106	-1	-1	-1	-1	-1	-1	-1	-1	-1	-1	-1	-1	-1	-1	-1	-1	-1	-1	-1	-1
chr4_127129439_127129631_+(SINE:B2:B3)	-0.0117994	0.00775162	0.0998389	-0.466453	-0.279201	0.493024	-0.151882	0.109985	0.178718	0.308319	0.134133	0.0416377	1	-0.0746101	-0.37887	-0.642011	-0.275305	-0.28354	-0.437191	-0.939805	-0.918003	-0.776696	-0.8023	-0.809819	-0.902323	-0.958997	-0.910891	-0.767884	-0.757932	-0.911553	-1	-0.977926	-0.952928	-1	-0.938599	-1	-1	-1	-1	-1	-0.97126	-0.973369	-1	-0.972116	-0.970293	-1	-1	-0.973268	-1
chr3_30609260_30609440_+(LTR:ERVL-MaLR:MTE-int)	0.401538	0.827906	-0.297759	0.185521	0.038066	-0.705116	-0.28618	0.254073	0.0721321	-0.203553	1	-0.448934	0.763461	0.523096	-0.102356	-0.337135	-0.869086	-0.638194	-0.242097	-0.33125	-0.848172	-0.0978683	-0.560718	-1	-0.855311	-0.696307	-0.835002	-0.374845	-0.402372	-1	-1	-1	-0.825678	-0.83064	-1	-1	-1	-1	-1	-1	-0.574274	-0.802755	-0.794959	-1	-1	-1	-1	-1	-1
chr4_115776624_115776735_+(SINE:Alu:PB1D10)	0.122151	0.397002	-0.355963	-0.395966	-0.514272	0.352212	-0.438866	0.0953626	0.00333632	1	0.135477	0.624473	0.386256	-0.501123	0.0290542	-0.131537	-0.0566441	0.0270559	-0.338014	-1	-0.70162	-0.606019	-0.424468	-0.446358	-0.241734	-0.403168	-0.675739	-0.795236	-0.608504	-1	-1	-1	-1	-1	-0.900696	-1	-1	-1	-1	-1	-1	-1	-0.865681	-0.864709	-1	-1	-1	-1	-1
chr12_5816395_5816981_+(LINE:L1:Lx)	-0.120131	-0.234975	0.0580602	0.157731	-0.255217	0.0181836	-0.103745	-0.125231	-0.134622	1	0.422986	-0.481071	-0.188142	0.365973	-0.366029	-0.25095	-0.506882	0.438537	-0.762099	-1	-0.809368	-0.433653	-0.81615	-0.911571	-1	-1	-1	-0.607536	-0.906204	-1	-1	-1	-1	-1	-0.904834	-0.892985	-1	-1	-1	-1	-1	-1	-1	-1	-1	-1	-1	-1	-1
chr18_9919539_9919927_-(LTR:ERVL-MaLR:MTA_Mm)	-0.0338699	0.485048	-0.00417865	-0.182778	-0.342838	-0.34662	0.265301	-0.259019	-0.321272	1	-1	-0.877899	-0.791609	-0.614313	-0.801107	-0.765004	-0.767945	-0.465559	-0.888046	-1	-0.865436	-1	-0.61067	-1	-0.871764	-1	-0.853765	-0.445933	-0.735165	-1	-1	-1	-1	-1	-1	-1	-1	-1	-1	-1	-1	-1	-1	-1	-1	-1	-1	-1	-1
chr1_172188388_172188569_+(SINE:B2:B3)	0.408253	0.147914	-0.153273	0.191201	-0.329475	1	-0.569656	-0.159946	-0.0766269	-0.199737	0.607665	-0.37708	0.240337	-0.344117	-0.154427	-0.400563	-0.605376	-0.454691	-0.428849	0.679885	-0.542333	0.359681	-0.117228	-0.787701	-1	-0.771139	-0.253954	0.177781	-0.324448	-1	-1	-1	-1	-1	-1	-1	-1	-1	-1	-1	-1	-1	-1	-1	-1	-1	-1	-1	-1
chr12_86034510_86035401_+(LINE:L1:L1MB8)	-0.0420668	0.24935	0.439918	0.620576	-1	-0.395353	-0.414536	1	0.256209	-0.455638	0.640369	-1	0.928484	-0.330775	-0.539854	-0.728164	-0.463131	0.731028	-0.222974	-1	-1	-1	-1	-0.711176	-0.406642	-0.688645	-0.661679	-0.679536	-0.387294	-0.664194	-0.643747	-1	-0.64256	-1	-1	-0.65047	-0.690256	-0.26669	-0.315895	-1	-1	-1	-1	-1	-1	-1	-1	-1	-1
chr3_30614559_30614727_+(SINE:B2:B3)	0.173158	0.147537	-1	0.488511	-1	0.666119	-1	0.0497225	0.730755	1	0.506691	-0.481071	-0.557168	-0.590208	-1	-1	-0.506882	-1	-0.524198	-0.160334	-0.428105	-1	-1	0.59172	-0.454996	-0.428036	-1	-0.411303	0.12555	-1	-1	-1	-1	-1	-1	-1	-1	-1	-1	-1	-1	-1	-1	-1	-1	-1	-1	-1	-1
chr13_7788779_7789162_+(LTR:ERVL-MaLR:MTB_Mm)	0.0377609	-0.687662	-0.208045	-0.257236	0.36833	-0.244191	-0.194987	1	-0.0578435	0.496994	-0.0431181	0.0593187	0.446363	0.226913	0.207883	-0.456328	-0.127588	-0.196308	-0.0934702	-0.657189	-0.299535	-0.537553	-0.474574	-0.494559	-0.92583	-0.688645	-0.830839	-0.519304	-0.463882	-1	-1	-1	-1	-0.913183	-1	-0.912618	-0.845128	-1	-0.914487	-1	-1	-1	-0.894893	-1	-1	-1	-1	-1	-1
chr15_12175220_12175481_+(DNA:hAT-Charlie:URR1A)	-0.134886	-0.15378	0.170357	0.280606	0.64766	-0.795228	-0.603449	0.354656	-0.361851	0.843557	-0.259288	-0.425995	-0.346892	0.057665	-0.376661	-0.447634	1	0.172474	-0.298265	-0.690405	-0.578272	0.0440936	-0.38991	-0.804372	0.607594	-0.156441	-0.312537	0.0852959	0.452512	-1	-1	-1	-1	-1	-0.789467	-1	-1	-1	-0.768318	-1	-1	-1	-1	-1	-1	-1	-1	-1	-1
chr11_75705243_75705395_+(SINE:Alu:B1_Mur2)	-0.32647	0.800777	0.0934109	-0.0124856	0.0689818	-0.0647093	-0.341369	0.124972	-0.028425	-0.0814126	0.268692	0.310875	1	-0.341248	-0.0617571	-0.61774	-0.282795	-0.130644	-0.380823	-0.678622	-0.518442	-0.783234	-0.36669	-0.593852	-0.290769	-0.211901	-0.381522	-0.369102	-0.483042	-0.763893	-0.899806	-0.717151	-0.899472	-0.609335	-0.650326	-0.901697	-0.86933	-0.742202	-0.7595	-0.927148	-0.754493	-0.943126	-1	-0.940451	-1	-1	-0.81993	-1	-1
chr18_65210356_65210533_+(SINE:B2:B3)	0.4369	-1	-0.424033	0.485528	0.824441	-0.0930291	-0.26817	1	-0.685948	-0.0473673	-0.179816	0.12994	0.0847725	0.115375	-0.539854	-0.184492	0.476389	-0.0108412	0.295043	-0.771459	-0.377365	-0.845851	-0.549635	-0.566764	-0.406642	-0.377289	-0.661679	-0.359072	-0.54047	-1	-1	-1	-1	-0.826367	-0.844586	-1	-1	-1	-0.828974	-1	-1	-1	-1	-1	-1	-1	-1	-1	-1
chr3_58434621_58434904_+(SINE:B4:B4A)	0.307244	0.278694	-0.083007	-0.631413	-0.30841	-0.587434	0.0652718	0.429634	1	-0.257137	0.492353	-0.229013	0.0965446	-0.0867418	-0.267405	-0.752693	-0.633681	-0.100096	-0.528725	-0.376243	-0.858387	-0.439042	-0.590273	-0.737238	-1	-1	-0.846103	-0.854226	-0.72129	-0.541743	-0.351785	-0.542519	-0.0244377	-0.368137	0.131128	-0.205024	-0.43641	-0.499644	-0.533218	-0.528678	-0.801458	-0.63205	-0.426262	-0.80737	-0.794777	-1	-0.223346	-0.445986	-1
chr14_122156626_122156822_+(SINE:B2:B3A)	-0.222143	1	-0.158149	-0.342033	-0.00529484	-0.0951875	-0.0627701	0.33237	-0.43168	0.193482	0.179777	0.0223904	0.224805	-0.658421	-0.599665	-0.508076	-0.17793	-0.311532	-0.441152	-0.968186	-0.891659	-0.914168	-0.958205	-0.879385	-0.896754	-0.891646	-0.952905	-0.866172	-0.808096	-1	-0.950409	-0.930001	-0.975122	-0.97583	-0.956732	-1	-0.978441	-1	-0.976193	-1	-1	-1	-0.970738	-1	-0.937198	-1	-1	-0.971744	-0.964201
chr19_38963420_38963613_+(SINE:B2:B2_Mm1a)	-0.172119	0.457641	-0.328008	-0.229691	0.103724	0.0189885	-0.089237	0.407471	-0.0229047	0.0585285	-0.1494	-0.707039	1	0.214574	0.312327	-0.15425	-0.0952359	-0.10239	-0.462773	-1	-0.838569	-0.600337	-0.143712	-0.625582	-0.307717	-0.515648	-0.561416	-0.0860435	0.111999	-0.912935	-1	-1	-1	-1	-0.919411	-1	-0.919692	-0.429622	-0.822632	-1	-0.886837	-1	-1	-1	-0.766058	-1	-1	-0.894743	-1
chr8_94138515_94138672_+(SINE:MIR:MIR3)	0.899013	-0.248139	-0.062092	-0.0821026	0.765334	-0.186626	-0.792745	0.78012	-0.332951	-0.537509	0.238811	1	0.228834	-0.36825	-0.152961	-0.422619	-0.581885	0.190555	-0.083107	-0.805831	-0.779586	-0.91269	-0.489825	-0.754615	-0.91598	-0.955912	-0.712561	-0.909244	-0.913241	-1	-1	-0.95253	-1	-1	-1	-0.950506	-1	-1	-1	-1	-1	-1	-1	-0.940036	-1	-1	-1	-1	-1
chr16_80140716_80141114_-(LTR:ERVL-MaLR:MTB)	0.642421	-0.770493	-0.576776	-0.00765922	0.564044	-0.333553	-0.569798	-0.370166	0.615371	1	0.607137	-0.792428	0.417062	-0.50825	0.52153	-0.00126716	-0.211011	0.271969	-0.238716	-0.328267	-0.084968	-1	-0.558759	-0.575541	-1	-0.313643	-0.502799	-0.0580854	-0.0995597	-1	-1	-1	-1	-1	-1	-1	-1	-1	-0.497316	-1	-1	-1	-1	-1	-1	-1	-1	-1	-1
chr19_31783678_31784076_+(LTR:ERVL-MaLR:MTA_Mm)	-0.707907	1	0.580618	0.235367	-0.721845	-0.446892	0.0711199	-0.215919	0.149131	0.244902	-0.499818	-0.483187	0.764103	0.224362	0.473233	-0.00534017	-0.754447	-0.0951558	-1	-1	-0.430437	-1	0.0986038	-0.47159	-1	-0.430368	-0.690517	-0.413704	-0.15928	-1	-1	-1	-1	-1	-1	-1	-1	-1	-1	-1	-1	-1	-1	-1	-1	-1	-1	-1	-1
chr10_21305355_21305548_+(SINE:B2:B3)	-0.0706118	1	0.173489	-0.606929	-0.468978	-0.472033	0.0224326	-0.417879	0.828163	0.188316	0.511914	0.233303	0.824243	-0.350717	-0.799105	-0.446155	-0.609347	-0.136285	-0.246129	-0.467846	-0.456326	-0.371867	-0.388277	-0.83187	-1	-1	-0.901528	-0.813451	-0.286662	-1	-1	-1	-1	-1	-1	-1	-0.909846	-1	-1	-1	-1	-1	-1	-0.876744	-1	-1	-1	-1	-1
chr3_158065181_158065602_+(LINE:L1:Lx2B)	0.292943	1	0.0033824	-0.440451	-0.455962	-0.373687	-0.228164	-0.219762	0.330795	0.255887	0.107021	0.0374255	0.702489	-0.264782	-0.241718	-0.692826	-0.469171	-0.534271	-0.365861	-0.784791	-0.765474	-0.448404	-0.151813	-0.864012	-0.664753	-0.941361	-0.745132	-0.547345	-0.567276	-1	-0.899359	-0.842159	-0.932682	-0.934598	-0.97073	-0.934172	-0.941665	-0.965473	-0.96779	-0.90243	-1	-1	-1	-1	-0.957516	-0.961528	-0.919611	-1	-1
chr5_143417286_143417526_+(LINE:L1:L1M5)	0.035958	1	0.327719	-0.192893	-0.402895	-0.199837	-0.325194	-0.0242545	0.0457094	-0.116949	0.237117	0.15766	0.234872	-0.276266	-0.469636	-0.187694	-0.335369	0.0345386	-0.00488983	-0.921951	-0.893682	-0.894713	-0.897464	-0.852045	-0.924011	-0.867086	-0.855575	-0.781116	-0.921533	-0.913989	-1	-0.942756	-0.908448	-0.851756	-0.920386	-0.970158	-1	-0.968696	-1	-0.955768	-1	-0.965469	-0.928209	-1	-1	-0.930238	-0.963557	-0.861355	-1
chr4_29086332_29086828_+(LINE:L1:L1MA6)	-0.074754	-1	-0.165529	-0.217361	0.762186	-1	-0.15177	0.65579	0.365012	0.971699	0.188297	-0.590731	-0.301495	-0.676805	1	-0.21232	-0.611088	-0.283445	0.125767	-1	-1	-1	-0.565003	-1	0.289501	0.35329	-1	-0.535707	-0.112301	-1	-1	-1	-1	-1	-1	-1	-1	-1	-1	-1	-1	-1	-1	-1	-1	-1	-1	-1	-1
chr12_69299529_69299777_+(DNA:hAT-Charlie:URR1B)	0.253718	1	0.16866	-0.558725	-0.535264	-0.0599441	-0.020344	-0.284754	0.0841084	0.090186	0.455262	0.265447	0.842145	-0.65906	-0.563487	-0.462761	-0.356307	-0.139839	-0.324308	-0.867509	-0.860539	-0.658792	-0.628147	-0.90867	-0.906186	-0.901545	-0.901933	-0.704439	-0.701308	-0.991151	-0.971837	-0.938163	-0.990581	-0.935944	-0.893521	-0.990789	-0.975514	-1	-0.990987	-0.972697	-0.988499	-1	-0.988921	-0.988841	-1	-0.967703	-0.966257	-0.978604	-0.959339
chr14_77955275_77956075_+(LTR:ERVL-MaLR:ORR1C2-int)	0.0189302	0.196013	0.102756	-0.138116	-0.611877	0.157667	0.307762	-0.088278	-0.198281	0.389658	0.221374	-0.0985828	1	-0.572897	0.0278364	-0.826513	0.0278976	-0.368714	-0.669399	-1	-0.602631	-0.606485	-1	-0.631342	-0.242631	-0.403874	-1	-0.386435	-1	-1	-1	-1	-1	-1	-1	-1	-1	-1	-1	-1	-1	-1	-0.73168	-1	-1	-1	-1	-1	-1
chrX_134567141_134567537_-(LTR:ERVL-MaLR:MTA_Mm)	0.252481	-0.474945	-0.677257	0.362134	-0.829613	0.355255	0.312258	0.921199	-0.472063	0.372647	-0.693607	0.266323	-0.189531	1	0.418134	-0.847677	-0.849583	0.108549	0.306218	-1	-0.47666	-1	-0.495276	-0.676315	-0.667512	-0.825532	-0.620844	-0.820428	-1	-1	-1	-1	-1	-1	-1	-1	-1	-1	-1	-1	-0.755426	-1	-1	-1	-1	-1	-1	-1	-1
chr12_69302827_69303016_+(SINE:B2:B2_Mm1a)	-0.3089	-0.211325	0.350477	-0.220557	-0.122505	0.635834	-0.26083	-0.587743	0.472723	0.374553	0.0848232	-0.388604	1	-0.758594	-0.336056	-0.607768	-0.515845	-0.197168	-0.159123	-0.670238	-0.8877	-0.332736	-0.241864	-0.791628	-0.678941	-0.775373	-0.755918	-0.537603	-0.557963	-1	-0.742981	-1	-1	-1	-0.663629	-1	-1	-0.867738	-1	-0.626239	-1	-1	-0.696682	-1	-1	-1	-1	-1	-1
chr5_136029293_136029395_+(SINE:Alu:PB1D10)	-0.0706118	1	0.25731	-0.292471	-0.557481	-0.120056	-0.0627701	-0.334719	0.096898	0.188316	0.43234	0.315523	0.824243	-0.480573	-0.531244	-0.525276	-0.140563	-0.352214	-0.396903	-1	-1	-0.910267	-0.563055	-0.747805	-0.740945	-1	-0.803056	-0.813451	-1	-0.706781	-0.792618	-0.804851	-1	-0.898924	-0.63812	-0.694797	-1	-1	-0.800884	-0.698421	-1	-0.764565	-1	-1	-0.868687	-1	-0.751526	-0.881837	-1
chr3_54285234_54285633_+(LTR:ERVL-MaLR:MTB)	-0.390406	0.788842	0.0995739	-0.656241	-0.225995	-0.0380612	-0.813716	1	-0.400446	0.732059	0.0438712	-0.280947	0.840826	-0.00630219	-1	-0.654027	-0.658356	0.888394	-0.175882	-0.70913	-1	-1	-1	-1	-0.811204	-1	-1	-0.796068	-0.610096	-1	-1	-1	-1	-1	-1	-1	-1	-1	-1	-1	-1	-1	-1	-1	-0.712902	-1	-1	-1	-1
chr6_8234568_8234707_+(SINE:Alu:B1_Mur1)	0.110295	-0.0949608	-0.499318	0.40875	0.938405	0.226432	-0.660708	-0.172105	-0.271994	0.104152	-0.84156	-0.181462	0.117608	0.551334	1	-0.0547835	-0.377741	-0.283445	-0.0993863	-0.470218	-0.639166	-0.821333	-0.304004	0.339048	-0.656133	-0.819561	-0.411802	-1	-0.82246	-1	-0.793542	-0.805721	-0.792854	-1	-0.819866	-0.594877	-1	-0.787514	-0.00885818	-0.699765	-0.494111	-1	-1	-0.754587	-1	-1	-0.752634	-0.764727	-0.701925
chr11_74086332_74086464_+(Satellite:Satellite:MMSAT4)	-0.148504	0.24935	-0.424033	-0.54984	0.520367	-0.697676	-0.316959	1	0.256209	0.17945	0.275843	0.412425	0.446363	-0.182058	-0.23309	-0.00326847	-0.552609	-0.175701	-0.481983	-0.847639	-0.481137	-0.794468	-0.499595	-0.614902	-0.505535	-0.481074	-0.548905	-0.572715	-0.489411	-1	-1	-1	-1	-1	-1	-1	-1	-1	-1	-1	-1	-1	-1	-1	-1	-1	-1	-1	-1
chr12_30947112_30947642_+(LINE:L1:L1_Mur2)	-0.227311	-0.0282395	-0.402674	0.867415	-0.159068	0.25414	-0.291629	-0.209841	-0.240037	0.505463	-0.527444	0.0741889	1	-0.460189	-0.443255	-0.436167	-0.0720368	-0.145133	-0.283697	-0.367957	-0.569517	-0.680269	-0.58483	-0.600621	-0.692319	-0.569465	-0.883044	-0.446087	-0.894095	-1	-1	-1	-0.876435	-1	-1	-0.879169	-1	-1	-1	-1	-1	-1	-1	-1	-1	-1	-1	-1	-1
chr3_36556602_36556792_+(SINE:B2:B2_Mm1a)	0.766964	-0.468192	-0.509659	0.609595	-0.482263	0.158204	0.121458	-0.391904	0.336818	-0.0731322	0.163753	-0.158287	-0.589554	0.519292	0.0772798	-0.537153	-0.657209	1	-0.117988	-1	-0.867482	-0.737535	-1	-0.877057	-0.873713	-0.734932	-1	-0.727178	-1	-0.857059	-0.241773	0.426995	-1	-1	-0.86769	-0.55365	-0.604456	-0.531781	-0.271997	-0.779475	-1	-0.655683	-0.821037	-0.278967	-0.231834	-0.652186	0.090157	-0.82719	-1
chr14_41917187_41919422_+(LINE:L1:L1_Mur1)	-1	1	0.229369	-1	0.947082	0.290585	-0.37518	0.219682	-1	0.742863	0.750637	0.205896	0.0290601	-1	0.96431	0.160436	-1	-0.472174	-0.447161	-0.0243845	-1	-0.341956	0.281704	-0.383522	-0.366755	-1	-0.277873	0.368024	-0.346107	-1	-1	-1	-1	-1	-1	-1	-1	-1	-1	-1	-1	-1	-1	-1	-1	-1	-1	-1	-1
chr5_118500886_118501157_+(LTR:ERVL-MaLR:MLT1K)	-0.753604	-0.758985	1	0.458935	-0.296086	-0.766712	-0.0964547	0.543298	0.454028	0.260168	0.0548239	0.307875	0.116085	0.204949	-0.644929	-0.580476	0.657097	-0.045896	-0.400409	-0.647293	-1	-0.524205	0.158412	-0.554259	-1	-1	-1	-0.505429	-0.290809	-1	-1	-1	-1	-1	-0.760149	-1	-1	-1	-1	-1	-1	-1	-1	-1	-1	-1	-1	-1	-1
chr14_103692569_103692969_+(LTR:ERVL-MaLR:MTC)	-0.182138	1	0.0142298	-0.0487672	-0.610584	0.0647328	0.124676	-0.451143	0.608784	-0.477141	0.137914	-0.18602	0.466411	-0.214367	-0.779015	-0.738902	-0.742169	-0.524957	-0.336593	-0.853658	-0.601306	-0.802587	-0.519361	-0.907528	-0.71504	-0.601258	-0.566724	-0.794796	-0.607664	-1	-1	-0.892668	-1	-1	-0.900483	-0.664277	-0.80166	-0.647828	-0.890486	-0.502395	-1	-1	-1	-1	-1	-1	-1	-1	-1
chr1_180748813_180749011_+(SINE:B2:B3A)	0.20419	0.334944	0.230854	-0.0493159	-0.159068	-0.771975	-0.26403	0.221155	0.105401	0.163312	0.0997657	-0.00570946	1	-0.663495	0.44609	-0.521596	-0.392606	-0.253934	-0.479053	-0.770166	-0.608652	0.0851461	-0.547087	-0.636928	-0.477874	-0.295488	-0.829882	-0.355447	-0.460849	-0.915574	-1	-0.831433	-1	-1	-0.843706	-1	-1	-0.907818	-1	-0.86975	-1	-1	-1	-1	-1	-1	-1	-1	-1
chr1_58978493_58979458_+(LINE:L1:L1Md_F2)	0.575211	0.96103	0.226941	-0.818306	-0.522714	-0.525461	0.312812	-0.743732	0.690111	-0.145548	0.655222	0.140171	1	-0.649852	-0.484098	-0.451406	-0.699039	-0.33459	-0.767686	-0.69252	-0.790576	-0.585214	-0.394076	-0.611415	-0.866949	-0.581101	-1	-0.712564	-0.656526	-1	-1	-0.924828	-1	-1	-0.930301	-0.76487	-0.930545	-1	-1	-1	-1	-1	-1	-1	-0.696507	-1	-1	-0.908967	-1
chr3_111954032_111954560_+(LINE:L1:Lx6)	0.0907963	0.066974	-1	0.537789	-0.307505	-0.655745	1	-0.349316	0.0728315	0.549658	-0.688686	-0.678335	-0.176515	0.270075	0.047934	-0.0713833	-0.694334	-0.155235	-0.410135	-0.479522	-0.645503	-0.648942	-0.658114	0.315532	-0.324344	-0.64546	-1	-1	-1	-1	-1	-1	-1	-1	-1	-1	-1	-1	-1	-1	-1	-1	-1	-1	-1	-1	-1	-1	-1
chr9_99289473_99289846_+(LTR:ERVL-MaLR:ORR1E)	0.324609	0.619601	0.194653	-1	-0.0539511	0.25414	-0.089237	0.185239	-0.0229047	-0.435451	-0.432933	0.464803	1	-0.537305	-0.52279	0.409583	-0.443222	-0.48708	0.0744542	-1	-0.677138	-0.680269	-0.688623	-0.400931	-0.692319	-0.354197	-0.298265	-0.667652	-1	-1	-1	-1	-1	-1	-1	-1	-1	-1	-1	-1	-1	-1	-1	-1	-1	-1	-0.557329	-1	-1
chr3_65549699_65549899_+(LINE:L1:L1MA5)	0.566021	0.417506	-0.198949	-0.426643	-0.554839	-0.86722	-0.0357454	-0.205261	1	0.275106	0.460905	-0.358988	0.182252	-0.00393036	0.145205	-0.30356	-0.567715	-0.275939	-0.696651	-0.464668	-0.521445	-0.0747416	0.0988849	-0.894291	-0.565664	-0.703716	-0.85141	-0.366638	-0.416952	-1	-1	-0.852765	-0.895342	-0.822062	-0.931742	-0.948829	-0.977327	-0.946322	-0.974962	-0.924155	-0.968051	-0.703948	-0.907674	-0.969002	-1	-1	-0.937511	-0.910848	-1
chr4_32159387_32160005_-(LINE:L1:Lx2B)	-0.832406	-0.836066	-0.244243	0.275867	-1	-0.0479322	0.382793	0.949485	0.318671	1	-0.282528	0.037858	-0.367383	0.756252	0.449076	-0.286619	-0.436437	0.168135	-0.320282	-0.760095	-0.509804	-0.514559	-0.684828	-1	-0.688569	-0.509745	-0.644857	-1	-0.517621	-1	-0.813016	-1	-0.812393	-1	-1	-1	-1	-1	-1	-1	-1	-1	-1	-1	-1	-1	-1	-1	-0.730041
chr13_23689192_23689389_+(SINE:B2:B3)	-0.252686	0.044276	-0.711145	0.264263	0.321639	0.819432	-0.510637	0.0507897	-0.159993	0.0920182	-0.725778	-0.811107	-0.51642	0.566251	1	-0.454683	-0.102511	-0.00784748	-0.480415	-1	-0.895913	-0.690769	-0.799232	-0.227472	-0.801615	-0.895901	-1	-0.892855	-0.897573	-0.887726	-1	-1	-1	-1	-1	-1	-1	-1	-1	-1	-1	-1	-1	-1	-1	-1	-1	-1	-1
chr3_69744294_69744467_+(SINE:B2:B3A)	-0.441206	-0.590057	-0.11805	0.18167	0.197289	0.0581327	-0.103508	1	-0.450409	0.190791	-0.641169	-0.258477	-0.367216	-0.609619	-0.396059	-1	-0.64768	0.190082	-0.320103	-1	-1	-0.73024	-0.868644	-1	-0.740406	-1	-1	-0.719594	-1	-1	-0.844139	-0.853334	-0.530859	-1	-0.728025	-0.388323	-0.457947	-1	-0.551056	-0.320034	-1	-0.823056	-0.816062	-0.814731	-0.80262	-0.106293	-1	-0.644772	-0.774975
chr15_99006377_99006559_+(SINE:B2:B2_Mm1a)	0.124276	-0.497953	-0.426884	0.116383	0.419743	-0.838016	0.725291	-0.606354	-0.110584	1	-0.539622	0.837874	0.236239	-0.538984	-0.43647	-0.667089	-0.609615	-0.3943	-0.286296	-0.860056	-0.451934	-0.834815	-0.862112	-0.336783	-0.137077	-0.165886	-0.715145	-0.926413	-0.835857	-1	-0.972732	-1	-1	-1	-0.976208	-1	-0.976291	-1	-0.921456	-1	-0.966592	-1	-1	-1	-1	-0.937457	-0.967329	-0.968926	-0.960631
chrX_34807569_34808811_+(LTR:ERV1:RLTR1B-int)	0.254893	0.636649	0.383282	-0.528232	-0.336106	-0.075897	-0.233042	-0.500952	0.234226	0.0696709	0.671354	-0.629944	1	-0.707772	0.205583	-0.762597	-0.648351	-0.352101	-0.547598	-1	-0.184347	-0.19226	-0.213362	-0.117162	-1	-0.728083	-0.852266	-0.580192	-0.598677	-1	-1	-1	-1	-1	-1	-1	-1	-1	-1	-1	-1	-1	-0.816413	-0.815084	-1	-1	-1	-1	-1
chr11_4219741_4219843_+(SINE:Alu:PB1D10)	-0.00322501	0.950012	0.541112	-0.277306	-0.864399	-0.0562537	0.174892	-0.617758	0.400512	-0.393106	-0.512319	-0.370131	-0.0324937	-0.5026	-0.384395	-0.393875	-0.880292	-0.779443	-0.191468	-1	-1	-0.587545	-1	-1	-0.867696	-1	-1	-1	-0.863382	-0.700496	-0.523388	0.494986	-0.521799	-0.380548	-0.445545	-0.844128	-0.86187	-1	-0.847462	-1	-0.610715	-0.278555	-0.062551	-0.0557658	-0.396425	-0.271227	-0.238601	-0.637912	-0.541259
chr3_39883100_39883599_+(LTR:ERVL:MT2_Mm)	0.232746	0.607765	-0.629399	0.0427447	-0.217387	-0.610945	-0.246577	0.103041	-0.191704	0.751322	-0.648173	-1	-0.0693511	-0.712929	-0.703923	-1	0.381773	-0.681768	-0.666687	-1	-0.599371	-0.206515	-0.227245	-0.628318	-0.618209	-1	-0.564621	-1	-1	-1	-0.541544	-0.56859	-1	-0.553109	1	-0.550197	-0.202791	-0.0563168	-1	-1	-1	-1	-1	-1	-1	-1	-1	-1	-1
chrX_75167291_75167873_+(LINE:L1:Lx3A)	-0.217895	0.275041	-1	0.102601	0.986088	-0.506335	-0.0439946	-0.533457	-0.230775	1	-0.776787	-0.0774596	-0.0159295	-0.453611	-0.0607839	-0.778059	-0.123346	-0.1924	-0.788532	-1	-0.491649	-0.24487	-1	-0.528379	-1	-0.745794	-1	-0.476714	-0.499755	-1	-1	-1	-1	-1	-1	-1	-1	-1	-1	-1	-1	-1	-1	-1	-1	-1	-1	-1	-1
chr14_65818405_65818672_-(LINE:L1:L1MC3)	-0.217895	-0.38798	-0.435701	0.323121	0.0426963	-0.555702	0.00380562	-0.020259	0.0769143	1	-0.598216	-0.308095	0.180885	0.202057	0.690589	-0.866836	-0.34251	-0.15202	-0.365597	-1	-0.542484	-0.697948	-0.411679	-0.434055	-0.854666	-0.694952	-0.337066	-0.0580854	-0.249633	-1	-1	-0.835777	-1	-1	-0.847734	-1	-1	-1	-1	-1	-1	-1	-1	-1	-1	-1	-1	-1	-0.748039
chr8_34163211_34163438_+(LINE:L1:L1MB7)	0.777765	0.807134	-0.11973	-0.528232	-0.535274	-0.405934	-0.328911	-0.313809	0.165658	0.307376	-0.104632	0.171842	1	-0.707772	-0.899535	-0.792272	-0.736263	-0.622059	-0.688974	-1	-1	-0.932688	-0.934447	-1	-1	-1	-1	-0.965016	-0.966556	-0.963341	-0.766654	-0.743823	-0.960979	-1	-1	-0.961843	-0.966186	-0.959973	-0.925319	-1	-0.857057	-0.911696	-0.816413	-0.815084	-0.852247	-0.9554	-0.906806	-0.734086	-1
chr3_67440627_67441218_+(LINE:L1:L1MB3)	-0.147091	0.668564	1	-0.134258	-0.675117	-0.353973	-0.374469	-0.542099	0.509952	-0.127576	0.898683	0.509087	0.28779	-0.523317	-0.508363	-0.419121	-0.569792	0.18896	-0.584899	-0.755818	-1	-0.341207	-1	-1	-0.683017	-0.833668	-1	-1	-1	-1	-0.809683	-0.82091	-1	-1	-0.667899	-0.813275	-1	-0.804126	-0.817269	-1	-1	-0.567877	-0.550798	-0.773774	-1	-0.781744	-0.771973	-0.783121	-1
chr5_122857117_122857467_+(LTR:ERVL-MaLR:ORR1C2)	0.193636	1	0.16624	-0.270799	-0.526385	-0.267506	-0.189423	-0.337416	0.0761459	-0.03907	0.00306781	-0.0809114	0.852308	-0.343698	-0.41867	-0.28492	-0.498275	0.0100018	-0.139364	-0.920896	-0.816816	-0.701212	-0.760979	-0.950015	-0.958925	-0.838348	-0.929739	-0.811435	-0.851549	-0.988377	-1	-0.976793	-1	-0.98798	-1	-0.987902	-0.989279	-0.987309	-0.976321	-1	-1	-0.972002	-0.956344	-0.956028	-1	-1	-0.955678	-0.957844	-0.964395
chr19_47632173_47632383_+(SINE:B2:B3)	0.173158	0.721306	0.0580602	-0.50383	-1	-0.444627	-0.462247	-0.475139	0.730755	1	-0.49777	-0.481071	-0.114337	-0.590208	-0.154706	-0.00126716	-1	-0.545725	-0.524198	-1	-1	0.132695	0.654654	-1	-0.454996	0.143928	-0.378499	0.76609	0.688326	-1	-1	-1	-1	-1	-1	-1	-1	-1	-1	-1	-1	-1	-1	-0.222076	-1	-1	-1	-1	-1
chr3_146460973_146461370_+(LTR:ERVL-MaLR:MTA_Mm)	1	0.0356995	0.167153	0.194171	-0.663901	-0.331671	-0.24502	-0.789463	-0.0743242	0.504235	-0.093433	-0.479606	0.421063	-0.0959119	-0.576159	-0.899845	-0.703294	-0.544443	-0.713712	-1	-0.885298	-0.886411	-1	-1	-1	-1	-1	-0.881928	-0.887127	-1	-1	-1	-1	-1	-1	-1	-1	-1	-1	-1	-1	-1	-1	-1	-1	-1	-1	-0.850423	-1
chr5_24175994_24177411_+(LTR:ERVL-MaLR:ORR1B1-int)	-0.233255	1	-0.30848	-0.135243	-0.756615	0.209924	0.171537	-0.77131	0.508235	0.0892895	0.531808	-0.0955777	0.929488	-0.464341	-0.0792296	-0.564836	-0.570282	-0.208261	-0.585371	-1	0.245918	-0.259701	-0.75968	-0.768821	-1	-0.501572	-0.729202	-0.486991	-0.75479	-1	-1	-1	-1	-1	-1	-0.720231	-1	-1	-1	-1	-0.650644	-1	-1	-0.661046	-1	-1	-0.658349	-1	-1
chr1_138603964_138604303_-(LTR:ERVL-MaLR:MTD)	1	0.630268	-0.69937	-0.436086	0.587133	-0.6844	-0.388826	-0.403478	0.311374	-0.1476	-0.714599	-1	-0.24506	0.397227	-0.279471	-0.716227	-0.439555	-0.741851	-0.729617	-1	-0.350022	-1	-0.686572	-0.396986	-1	-1	-1	0.338147	-0.680194	-1	-1	-1	-1	-1	-1	-1	-1	-1	-1	-1	-1	-1	-1	-1	-1	-1	-1	-1	-1
chr9_121939986_121940382_+(LTR:ERVL-MaLR:MTC)	-0.246424	-0.262881	0.495216	-0.235086	-0.138861	0.426972	-0.0328102	-0.055997	0.0376317	-0.229182	-0.483829	1	-0.544876	0.474084	-0.78281	-0.358465	-0.746597	-0.0662312	-0.266486	-0.784257	-0.706115	-0.854483	-0.858285	-0.454699	-1	-0.412159	-0.680624	-0.848741	-1	-1	-1	-0.841768	-1	-1	-1	-1	-1	-1	-0.838551	-1	-1	-1	-0.801557	-0.800121	-1	-0.614326	-1	-1	-1
chr12_98640200_98641612_+(LINE:L1:L1_Mus3)	0.186203	-0.00545984	0.0698251	0.00337495	-0.677258	-0.679115	-0.223239	0.213023	1	-0.133326	0.0156294	-0.550258	0.279302	-0.171303	-0.0232073	-0.567212	-1	-0.475056	-0.450179	-1	-1	-1	-1	-1	-1	-1	-1	-1	-0.837419	-1	-1	-1	-1	-1	-0.835044	-0.814506	-0.835619	-1	-1	-1	-1	-0.785363	-1	-1	-1	-0.783183	-1	-1	-1
chr4_146717971_146720845_+(Satellite:Satellite:MMSAT4)	0.0409018	0.103017	-0.139452	0.614193	-0.421783	-0.589364	-0.284306	0.629918	0.194385	-0.40849	0.114028	-0.155883	0.571636	0.0301831	1	-0.926155	-0.343711	-0.596938	-0.577837	-0.875832	-0.492578	-0.58125	-0.59219	-0.058482	-0.758219	-0.154194	-0.724282	-0.390615	-0.251004	-0.817555	-0.709668	-1	-0.611601	-0.905664	-0.746687	-0.430295	-0.579285	-0.800794	-0.535402	-0.43706	-0.881432	-1	-0.771578	-1	-1	-1	-0.768094	-0.779431	-0.720554
chr14_56418164_56419276_+(LINE:L1:L1_Mur3)	0.050425	-0.200845	1	-0.308925	-0.777711	0.105047	-0.465006	-0.164531	0.492292	-0.00513072	-0.400416	-0.38048	-0.0307687	-0.347697	0.429628	-0.105752	-0.313177	0.355832	-0.14795	-1	-0.772416	-0.774623	-0.780511	-0.89443	-0.566234	-0.886194	-1	-0.531459	-0.888022	-0.877257	-1	-0.877465	-0.738698	-0.619204	-0.545546	-1	-0.660349	-0.865981	-1	-0.810636	-1	-0.704337	-0.846326	-0.845213	-1	-1	-1	-1	-1
chr15_92071632_92072481_+(LINE:L1:L1_Mur1)	0.387869	0.0181691	-0.217684	0.173959	-0.66959	0.314034	-0.681914	0.862764	-0.658747	0.18302	-0.851463	-0.232621	-0.345152	-0.151614	1	-0.55693	0.166736	-0.193876	-0.0149537	-0.751665	-0.830859	-0.665	-0.510628	-0.215402	-0.516437	-0.830839	-1	-0.82589	-0.667113	-1	-1	-1	-1	-1	-1	-1	-1	-1	-1	-1	-1	-1	-1	-1	-1	-1	-1	-1	-1
chr5_67318588_67319015_+(LTR:ERVL:MT2B1)	-0.454759	1	-0.0165045	-0.769398	-0.0913615	0.290585	-0.500144	-0.268191	0.340653	0.161909	-0.533163	-0.638231	0.0290601	-0.904772	-0.901784	-0.535825	-0.770817	-0.577739	-0.226025	-1	-0.867102	-0.736782	-1	-0.876704	-1	-1	-0.855575	-0.726395	-0.869221	-1	-0.84792	-1	-1	-1	-1	-1	-1	-1	-1	-1	-1	-1	-1	-1	-1	-1	-1	-0.826694	-1
chr11_GL456060_alt_803296_804178_+(Satellite:Satellite:MMSAT4)	0.526834	-0.439942	-0.483611	-0.192809	-1	-0.638599	0.749678	-0.146134	0.689399	0.626841	-0.67318	0.0130583	0.584917	1	0.512676	-0.18761	-1	-0.55658	-1	-0.726799	-0.255694	-0.447186	-0.461628	-0.309473	-0.468019	-0.0695049	-0.797783	-1	-0.633782	-1	-1	-1	-1	-1	-1	-1	-1	-1	-1	-1	-1	-1	-1	-1	-1	-1	-1	-1	-1
chr4_91642315_91643117_+(LINE:L1:L1_Mus4)	-0.296105	-0.540985	0.269672	-0.603064	0.340609	-0.333553	0.505708	-0.370166	-0.307698	1	0.607137	-0.377285	0.0627961	-0.836083	-0.154706	-0.600507	-0.802753	-0.27316	-0.0483952	-1	-1	-0.320383	-0.77938	-0.575541	-1	-0.542429	-1	-1	-0.54978	-1	-1	-1	-1	-1	-1	-1	-1	-1	-1	-1	-1	-1	-1	-1	-1	-1	-1	-1	-1
chr12_86149789_86150155_+(LTR:ERVL-MaLR:MTE2b)	-0.256895	-0.180612	0.0479485	1	-0.0993622	-0.0533761	-0.0586361	-0.407618	-0.0432291	-0.28596	-0.24807	-0.115494	-0.337001	-0.150493	0.090328	-0.171843	-0.386654	-0.215233	-0.0355707	-0.941978	-0.710199	-0.830415	-0.84755	-0.560044	-0.774039	-0.683815	-0.799585	-0.742364	-0.831485	-1	-0.984926	-1	-0.984876	-0.955918	-0.934239	-0.98521	-0.986894	-1	-0.985527	-1	-1	-0.982887	-0.98221	-1	-1	-1	-1	-0.982822	-1
chrX_163929058_163929160_+(SINE:Alu:PB1D10)	1	-0.0218394	0.803781	-0.154129	-1	-0.0532002	-0.541619	0.342175	-1	0.2786	-0.571899	0.327005	-0.24506	-1	-0.639735	-1	-0.579666	-0.225552	-0.594426	0.431463	-1	-0.517246	-1	0.356782	-0.535439	-0.512458	-0.470233	-1	-0.0405807	-1	-1	-1	-1	-1	-1	-1	-1	-1	-1	-1	-1	-1	-1	-1	-1	-1	-1	-1	-1
chr7_23419620_23419820_+(SINE:B2:B3)	0.466448	-0.713116	-0.735485	0.488511	0.117175	-0.444627	0.075506	-0.475139	-0.134622	1	0.255576	-0.221606	-0.114337	-0.795104	-0.154706	0.498099	-0.506882	-0.318588	0.189506	-1	-0.714052	-0.150479	0.103102	-0.734713	-0.454996	-0.142054	-0.68925	0.177393	0.406938	-1	-1	-1	-1	-1	-1	-1	-1	-1	-1	-1	-1	-1	-1	-1	-1	-1	-1	-1	-1
chr17_66536344_66536840_+(LTR:ERVK:RLTR25B)	-0.0457289	-0.333264	-0.631151	0.614381	0.428009	0.161648	-0.125161	0.585751	-0.597762	-0.418985	-0.649836	-0.276387	0.543751	1	-0.31242	-0.651833	-0.770793	-0.0498147	-0.00478634	-0.804857	-0.867088	-0.868378	-0.230897	-0.506766	-0.873338	-0.867072	-1	-0.452734	-0.607623	-1	-1	-1	-1	-1	-1	-1	-1	-0.843463	-1	-1	-1	-1	-1	-1	-1	-1	-1	-0.826676	-1
chr18_68317804_68317914_+(SINE:B4:RSINE1)	0.100968	1	-0.290748	0.0643164	-0.400898	-0.702173	-0.134865	0.266593	-0.0718556	-0.195602	-0.596007	-0.443432	0.306115	-0.890121	0.0199303	0.205069	0.18999	-0.269164	-0.744844	-0.774858	-0.846656	-0.0888623	-0.556333	-0.715472	-0.5616	-0.233188	-0.500066	-0.0529068	0.207188	-0.834594	-1	-1	-0.823938	-1	-1	-0.827834	-1	-0.819399	-1	-1	-1	-1	-0.792912	-1	-1	-0.798762	-1	-1	-1
chr5_25262668_25262955_+(SINE:B4:B4)	0.096068	-0.285246	0.318045	0.236177	-0.304158	0.0377569	-1	0.307658	-0.640661	0.868577	-0.0615442	-0.0303413	-0.724178	-0.744757	-1	-0.688965	-0.692857	-0.717051	-1	-1	-1	-1	-1	-1	-1	-1	-1	-1	-1	-1	-1	-1	-1	-1	-1	0.199796	-0.64559	-0.580473	-1	-1	-1	-1	-1	-1	-1	-1	-0.511607	-1	-1
chr8_60902899_60903092_+(SINE:B2:B3)	-0.224619	0.706506	-0.00931244	0.093121	-0.384684	-0.0823368	-0.64458	0.32978	0.0168146	-0.173831	-0.114823	-0.0282282	1	0.0833834	-0.301644	-0.229886	-0.402482	-0.099262	-0.266226	-0.630024	-0.559017	-0.625681	-0.513947	0.0520232	-0.0994696	-0.369948	0.163853	-0.546062	-0.318077	-0.932047	-1	-1	-0.927669	-1	-0.937101	-1	-1	-1	-0.792349	-1	-1	-1	-0.914923	-0.914307	-0.908705	-0.917326	-1	-1	-1
chr7_45551141_45551491_+(LTR:ERVK:RLTR53_Mm)	0.273152	-0.110466	-0.507895	1	0.0391975	0.0332174	-0.333042	-0.511773	0.431068	-0.689933	-0.0656493	-0.678194	-0.313462	0.143568	-0.213706	-0.690326	-0.694201	-0.0140102	-0.852469	-1	-0.468022	-0.824394	-1	-0.835487	-0.662024	-1	-1	-0.817464	-0.825502	-0.808726	-0.797079	-0.80905	-1	-0.802198	-1	-0.402726	-1	-1	-1	-1	-1	-1	-1	-0.758791	-0.743024	-0.301869	-0.756872	-0.768758	-0.121094
chr7_21610258_21611221_+(LINE:L1:Lx)	0.67594	0.639339	-0.0930913	-0.432948	0.276771	-0.682644	-0.0781377	-0.700079	-1	1	-0.713011	-0.406938	0.51828	0.170834	-0.0339492	-0.714648	-0.154655	-0.221243	0.359435	-1	-1	-0.676373	-1	-0.39363	-0.377138	0.307347	-1	0.00919422	-0.678414	-1	-1	-1	-1	-1	-1	-1	-1	-1	-0.64094	-1	-1	-1	-1	-1	-0.526413	-1	-1	-1	-1
chr1_66709045_66709458_+(DNA:hAT-Charlie:Charlie1a)	-0.0799057	1	-0.124074	-0.481146	-0.513229	-0.661221	-0.0159086	-0.313929	0.759607	0.00214633	-0.0371495	-0.366904	0.775129	-0.321499	-0.189722	-0.260222	-0.613253	-0.247848	-0.585371	-0.926829	-0.601306	-0.457114	-0.279041	-0.907528	-0.85752	-0.800629	-0.891681	-0.486991	-0.705748	-0.946243	-1	-1	-0.88556	-0.944408	-1	-1	-0.950415	-0.882609	-1	-1	-1	-0.870511	-1	-1	-0.927778	-0.934598	-1	-1	-1
chr17_36116904_36117063_+(SINE:B4:RSINE1)	0.514039	-0.506342	0.137915	-0.146212	-0.279106	-0.0443389	0.156677	-0.0968419	-0.255448	0.0754724	-0.135784	-0.330287	-0.0474934	0.234016	1	-0.355534	-0.363598	-0.413728	-0.385945	-0.27757	-0.753977	-0.756364	-1	-0.0870128	0.641183	-0.507895	-0.197912	-0.240248	-0.515801	-1	-1	-1	-1	-1	-0.26309	-1	-1	-1	-1	-1	-1	-1	-1	-1	-1	-1	-1	-1	-1
chr15_90231438_90231651_+(LINE:CR1:L3)	-0.3089	0.126679	0.0388284	-0.123127	-0.0128185	-0.563777	-0.26083	-0.0724219	-0.0937087	0.767282	0.183444	0.324691	1	-0.517188	-0.502042	-0.117479	-0.515845	-0.553982	-0.532846	-1	-1	-0.888789	-0.891695	-1	-1	-0.887686	-1	-0.653202	-1	-1	-1	-1	-1	-1	-0.775753	-1	-0.888268	-1	-1	-1	-1	-1	-1	-0.847243	-1	-1	-1	-1	-1
chr12_26645175_26645688_+(LINE:L1:L1_Mur2)	-0.552965	-0.562727	-0.193646	-0.432798	0.702811	-0.576747	0.0245622	1	0.319019	-0.237894	0.339635	0.186437	-0.32503	-0.687695	-0.355796	0.331996	-0.436288	0.557925	-0.456082	-1	-0.346233	-0.352575	-0.159319	-0.39347	-0.584649	-0.346154	-0.763175	-0.551351	-0.571106	-1	-1	-1	-1	-1	-1	-1	-1	-1	-1	-1	-1	-1	-0.7057	-0.70357	-1	-1	-1	-0.715818	-1
chr5_129757386_129757517_+(SINE:Alu:B1F)	-0.207858	0.033123	-0.404645	0.00507554	-0.371383	1	-0.273795	-0.409337	-0.350753	0.462981	0.582546	-0.53281	0.295709	-0.446599	-0.714619	-0.100845	-0.889012	-0.284282	-0.357455	-0.811013	-0.742563	-0.49012	-0.255161	-1	-0.754668	-0.742531	-0.300582	-0.734999	-0.620002	-1	-1	-1	-1	-1	-0.742967	-0.855482	-1	-1	-1	-0.785797	-1	-1	-1	-1	-0.813464	-1	-1	-1	-1
chr7_92581261_92581512_+(LTR:ERVL-MaLR:MTC)	0.324609	-0.136213	0.194653	-0.253034	-0.579534	0.25414	-0.190433	-1	0.737058	0.129097	-0.621956	-0.218772	1	-0.0746101	-0.0455805	0.127666	-0.257629	-0.316106	-0.641849	-1	-0.139033	-0.147385	-0.16966	-1	-1	-1	-1	0.329391	-0.152763	-1	-1	-1	-1	-1	-1	-1	-1	-1	-1	-1	-1	-1	-1	-1	-1	-1	-1	-1	-1
chr11_115575223_115577662_+(LINE:L1:L1_Mus1)	-0.137515	0.827906	-0.1249	-0.635224	-0.589337	-0.5917	-0.0445793	-0.163951	0.908631	0.0108756	1	-0.30057	0.790591	-0.548092	0.0616361	-0.602281	-0.395781	-0.165063	-0.475298	-0.639904	-0.649627	-0.548934	-0.6283	-0.869977	-0.899831	-0.824793	-0.923847	-0.8918	-0.862086	-0.848827	-0.879716	-0.886812	-0.879316	-0.921834	-1	-0.881987	-0.825699	-0.834939	-0.846015	-1	-0.705266	-0.635855	-0.810731	-0.857021	-0.644574	-0.816078	-0.471571	-0.817238	-0.82634
chr7_122078028_122078205_+(DNA:hAT-Charlie:MER5A)	0.52776	0.120796	0.0334042	-0.246165	0.091141	-0.276759	-0.182988	0.139179	-0.62435	-0.131825	-0.0189465	0.351564	0.441708	-0.733172	-0.541335	-0.241309	-0.143775	-0.112622	-0.48365	-0.817756	-0.751747	-0.508311	-0.760578	-1	-0.763421	-0.379294	-1	-0.872227	-0.633559	0.338899	0.704511	-0.0643573	-0.572452	-0.307703	0.239314	-0.303191	-0.753002	-0.41524	-0.181717	-0.793439	0.218176	-0.0324588	-0.497109	-0.662313	-0.820119	-0.67421	-0.659625	-0.352531	0.0253746
chr5_48328540_48329240_+(LTR:ERVL-MaLR:MTD-int)	0.249511	1	0.178146	-0.423495	-0.567315	-0.516031	-0.37518	0.168862	0.00548981	-0.273807	-0.270568	-0.547789	0.54359	-0.24611	-0.427076	-0.323079	-0.283803	0.0116661	-0.355021	-0.837397	-0.667755	-0.670978	-0.893191	-0.897254	-0.841689	-0.723096	-0.939823	-0.828997	-0.564071	-1	-0.936633	-1	-1	-1	-0.944713	-1	-1	-1	-1	-1	-0.922365	-1	-1	-1	-1	-1	-1	-1	-1
chr3_132458224_132458460_-(LTR:ERVL-MaLR:MTE2a)	-0.149194	0.248338	0.151001	-0.280327	-0.189794	-0.597228	-0.220014	-0.238713	0.255191	0.450455	-0.635769	-1	-0.036539	0.783154	-0.080454	-1	-0.642377	0.976715	-0.654935	-1	-0.585246	-0.589269	1	-0.615214	-0.604748	-1	-1	-0.146122	-0.59186	-1	-1	-1	-1	-1	-1	-1	-1	-1	-1	-1	-1	-1	-1	-1	-1	-1	-1	-1	-1
chr8_39093942_39095966_+(LINE:L1:Lx5)	0.216792	0.371011	0.0557395	-0.452804	-0.471973	-0.00835461	-0.20926	-0.448726	0.090711	0.273516	0.081383	0.00832953	1	-0.418941	-0.445105	-0.226368	-0.430274	-0.0934432	-0.287862	-0.845664	-0.834815	-0.776932	-0.78276	-0.860682	-0.842582	-0.819776	-0.836806	-0.829962	-0.852226	-1	-0.948447	-1	-1	-0.966498	-0.970013	-0.98314	-0.985059	-0.982314	-0.967001	-1	-0.936839	-0.980491	-0.91888	-0.979573	-0.956476	-0.980293	-0.979411	-0.960834	-1
chr17_16729000_16729985_+(LTR:ERVL-MaLR:MTA_Mm-int)	-0.593604	-0.60248	-0.816738	0.546914	-0.225995	0.346714	-0.0685798	1	-0.600297	0.385648	-0.478064	-0.820237	-0.539793	-0.00630219	-0.26795	-0.827014	-1	0.416296	-0.505529	-0.418259	-0.603778	-1	-0.808936	-0.448609	-0.622408	-0.00932401	-0.569409	-1	-1	-1	-1	-1	-1	-1	-1	-1	-1	-1	-1	-1	-1	-1	-1	-1	-1	-1	-1	-1	-1
chr12_79218237_79218627_+(LINE:L1:Lx5c)	0.0862224	1	-0.250853	-0.729763	-0.391537	-0.0320611	-0.472808	0.0291065	0.194019	-0.0741039	0.531808	0.017475	0.833013	-0.598256	-0.769807	-0.836814	-0.516567	-0.901033	-0.792685	-1	-0.875408	-0.876617	-1	-1	-0.8219	-0.937697	-1	-1	-1	-0.932804	-0.857425	-1	-1	-0.791532	-0.875604	-0.930058	-0.752076	-0.853262	-0.863108	-1	-0.912661	-0.838138	-0.831741	-0.830523	-0.909722	-0.918247	-1	-1	-1
chr6_115949275_115949403_+(SINE:B4:ID_B1)	-0.0550558	0.0761577	-0.223856	-0.0922222	-0.202989	0.134317	-0.337908	-0.0185922	-0.0108725	0.0845085	0.118241	0.212148	1	-0.618056	-0.815195	-0.663855	-0.645364	-0.668072	-0.731729	-0.956522	-0.967097	-0.964158	-0.974614	-0.984737	-0.981186	-0.983546	-0.964243	-0.96613	-0.948194	-0.992902	-0.99247	-0.985828	-0.996222	-0.988989	-0.990145	-1	-0.996726	-0.996125	-0.996385	-1	-0.981548	-0.995725	-0.995556	-0.982097	-0.985695	-0.969774	-0.981955	-0.982837	-0.989128
chr7_48810205_48810709_+(LINE:L1:L1_Mus3)	-0.148061	1	-0.154809	-0.711748	-0.513229	-0.354707	0.171537	-0.237699	0.256862	0.0166702	0.0941483	-0.246315	0.414958	-0.583377	-0.631692	-0.854945	-0.92838	-0.604131	-0.516266	-1	-0.750816	-1	-1	-0.92294	-1	-0.916929	-0.909734	-0.828997	-0.836527	-1	-1	-1	-1	-1	-1	-1	-1	-1	-1	-1	-1	-1	-1	-1	-1	-1	-1	-1	-1
chr2_167504588_167504737_+(SINE:Alu:B1_Mm)	0.194402	1	0.0133169	-0.666084	-0.518049	-0.386653	-0.0998881	-0.673946	0.702364	-0.249361	0.56864	-0.149306	0.895101	-0.54743	-0.54782	-0.569145	-0.617083	-0.0906763	-0.408845	-0.869596	-0.871707	-0.657947	-0.619296	-0.908444	-0.962381	-0.881562	-0.924927	-0.867938	-0.796063	-0.93613	-0.966121	-0.914985	-0.977339	-0.966975	-0.950734	-0.9446	-1	-0.988377	-0.934942	-1	-0.944657	-0.948717	-0.973345	-0.959728	-0.985699	-0.974098	-0.986469	-1	-0.983696
chr7_141402413_141402562_+(SINE:Alu:PB1D10)	0.367339	-0.247669	0.0790411	0.0120185	-0.0234334	-0.27179	-0.529929	-0.388264	0.428871	-0.12586	-0.341471	-0.0171644	1	-0.76119	-0.692123	-0.636237	-0.568946	-0.867633	-0.653402	-1	-0.916681	-1	-0.839289	-0.922701	-1	-0.916671	-1	-1	-0.918009	-0.640507	-0.809309	-0.910279	-1	-0.814119	-0.750434	-0.719361	-0.751305	-0.705611	-0.63382	-0.861347	-0.883186	-1	-0.774957	-0.886664	-0.758511	-0.781315	-1	-0.782694	-0.862344
chr2_60246388_60246506_+(SINE:Alu:B1_Mm)	0.466448	0.00409488	-0.338712	-0.255744	-0.162119	-0.58347	-0.462247	0.0497225	-0.423082	1	-0.49777	-0.610803	0.328495	-0.385312	-1	-1	-0.383603	-0.772863	-0.881049	-1	-1	-0.858413	-0.862112	-1	-1	-1	-1	-1	-1	-0.84578	-0.509168	-0.846041	-1	-1	-1	-0.678955	-1	-1	-0.842911	-1	-0.599101	-1	-1	-1	-1	-0.812371	-1	-1	-1
chr17_24424786_24424932_+(SINE:Alu:B1_Mur3)	-0.181903	-0.733256	-0.508111	-0.307995	0.558115	0.290957	1	-0.755993	-0.463584	0.394692	0.634399	0.688741	0.646971	-1	-0.0175619	-0.0713833	-0.312252	-0.577618	-0.778801	-1	-0.734127	-0.736707	-0.230756	-0.506676	0.0134839	-0.468191	0.444671	-0.178949	0.046531	-0.713214	-1	-1	-1	-1	-1	-1	-0.470942	-1	-1	-1	-1	-1	-1	-1	-1	-1	-1	-1	-1
chr14_21053728_21053858_+(SINE:B4:RSINE1)	-0.563681	-0.359816	-0.0162211	-0.815465	-0.792251	0.239319	1	-0.609589	0.71653	0.487672	0.120731	0.157994	0.482274	-0.237955	0.257521	-0.44283	-0.266403	-0.493141	-0.469122	-0.687713	0.276188	-0.368096	-0.794868	-0.605341	-0.189213	0.0636188	-0.768853	-0.781053	-1	-1	-1	-1	-1	-1	-1	-0.761195	-1	-1	-1	-1	-1	-1	-0.712755	-1	-1	-1	-1	-1	-1
chr11_86494362_86494552_+(LINE:L1:L1Md_F2)	0.103841	0.547619	0.227837	-0.439775	-0.579534	-0.338093	-0.055505	-0.308611	0.266605	-0.184541	0.165637	-0.251323	1	-0.5116	-0.337209	-0.404843	-0.164833	-0.145133	-0.462773	-0.841989	-0.533643	-0.857898	-0.58483	-0.900155	-0.89744	-0.748854	-0.961015	-0.778435	-0.788191	-1	-0.917897	-0.92274	-0.876435	-0.879952	-0.928365	-0.919446	-0.928615	-0.873249	-0.684678	-0.880604	-0.89941	-0.860186	-0.903107	-0.853608	-0.792051	-0.905844	-1	-0.812876	-1
chr11_53434927_53435054_+(SINE:Alu:B1_Mur2)	0.173637	0.614513	-0.0146401	-0.513555	-0.50113	-0.232262	-0.239013	-0.390912	0.28338	0.0549759	0.119974	0.0241233	1	-0.659361	-0.833947	-0.664834	-0.880706	-0.514141	-0.663341	-0.992364	-0.95527	-0.975277	-0.962881	-0.995175	-0.991078	-0.989596	-0.99887	-0.972159	-0.969291	-0.993268	-0.992858	-0.984318	-0.989251	-0.993038	-0.986498	-0.997664	-0.99793	-1	-1	-1	-0.988333	-0.987837	-0.985952	-0.981605	-0.984925	-0.983618	-0.97718	-0.990504	-0.994844
chr1_182275884_182276074_-(LTR:ERVL:RMER15)	0.0205161	0.5528	-0.0842546	-0.53351	-0.386479	-0.263132	-0.0455298	-0.26672	0.287586	-0.0729981	-0.0776892	-0.0652619	1	-0.36627	-0.539502	-0.530505	-0.653368	-0.217647	-0.410513	-0.837685	-0.879398	-0.875591	-0.762529	-0.90676	-0.894646	-0.839177	-0.879859	-0.870682	-0.831871	-0.956637	-0.982749	-0.967533	-0.965383	-0.949552	-0.96488	-0.983074	-0.970002	-0.994082	-0.977915	-0.983275	-0.971819	-0.980415	-0.966068	-0.972658	-0.978153	-0.986811	-0.979331	-0.967235	-0.991698
chr3_KZ289066_fix_112144_112420_+(LINE:L1:L1M2)	-0.23467	-0.481728	-0.309756	0.294741	-0.383316	0.17053	-0.0285194	0.000868171	-0.594686	0.756373	-0.697564	-0.479181	1	0.0693395	0.187722	-0.398578	-0.802035	0.504566	-0.140437	-0.915728	-0.827807	-0.829477	-1	-1	-1	-0.942595	-1	-0.822748	-0.943518	-1	-0.802952	-0.690961	-0.934099	-0.935974	-1	-0.935557	-1	-1	-0.936936	-1	-1	-1	-0.922485	-1	-1	-1	-0.921303	-1	-1
chr4_62293943_62294186_+(SINE:B4:B4A)	0.278194	0.932249	0.205191	-0.852565	-0.723364	-0.504921	-0.467364	-0.480133	1	-0.207613	-0.104588	-0.537408	0.754471	-0.797054	-0.790687	-0.752693	-0.755787	-0.370067	-0.62298	-1	-1	-1	-1	-1	-0.946018	-0.886696	-1	-1	-1	-1	-0.935179	-1	-1	-1	-1	-1	-1	-1	-1	-1	-1	-1	-1	-1	-1	-1	-0.922335	-1	-1
chrX_150225896_150226699_-(LTR:ERV1:MuRRS4-int)	0.066776	1	0.523349	-0.699215	-0.746033	-1	0.0594773	-0.443189	0.0492068	0.36398	-0.162739	-0.528128	-0.194649	-0.0684199	0.217018	-0.545916	-0.701065	-0.724613	-0.567343	-0.745492	-0.133274	0.459141	-0.0805164	-0.83918	-0.587014	-0.219852	-0.717428	-0.821562	-0.573548	-1	-1	-0.813336	-1	-1	-0.913463	-1	-1	-1	-1	-1	-1	-1	-0.88295	-1	-1	-1	-1	-1	-1
chr1_11389709_11390131_-(LTR:ERVK:BGLII)	0.817994	-0.644342	0.311705	-0.692442	-0.307505	-0.655745	1	-0.674658	0.0728315	-0.0702051	-1	0.28666	0.0979805	-0.49197	0.047934	-0.380922	-0.388669	-0.436824	-1	-0.479522	-0.291007	-0.648942	0.367545	-0.342234	-0.662172	0.0636188	-0.614754	0.0947342	-1	-1	-1	-1	-1	-1	-1	-1	-1	-1	-1	-1	-1	-1	-1	-1	-1	-1	-1	-1	-1
chr10_25511610_25511808_+(SINE:B2:B3)	-0.508232	0.803854	-0.556479	0.247917	-0.297549	-0.18519	-0.0983326	-0.00994217	-0.395414	0.152753	1	-0.0211323	0.763461	-0.484667	-0.202751	-0.476685	-0.68994	-0.428727	-0.700828	-0.648026	-0.520543	-0.406492	-0.421998	-0.777593	-0.543087	-0.760242	-0.609216	-0.0129138	-0.410236	-1	-1	-1	-1	-1	-0.880324	-1	-0.880741	-1	-1	-1	-1	-1	-1	-0.836954	-1	-1	-1	-1	-0.801966
chr1_85106767_85109031_+(LTR:ERVL:MERVL-int)	0.0968622	-0.117228	0.014294	-0.494993	-0.524016	-0.23755	0.00556098	-0.478214	0.775236	0.112491	-0.227293	-0.422696	-0.171935	-0.185218	-0.259699	-0.44446	-0.323018	1	-0.245429	-0.96025	-0.810485	-0.718486	-0.0991896	-0.648357	-0.858097	-0.837539	-0.911734	-0.832787	-0.70694	-0.547352	-0.752149	-0.839655	-0.813493	-0.894301	-0.87836	-0.924008	-0.959595	-0.920285	-0.925634	-0.977473	-0.86715	-0.841725	-0.725783	-0.539663	-0.72536	-0.520353	-0.87008	-0.682252	-0.709258
chr1_159291579_159293841_+(LTR:ERVL-MaLR:ORR1B1-int)	-0.0823263	0.305647	-0.172359	-0.0826326	-0.682225	-0.447093	0.376653	-0.104233	-0.0974398	0.137782	1	-0.188161	0.133653	-0.417182	-0.158459	-0.0767235	-0.71947	-0.28931	-0.390971	-0.522321	-0.0239621	0.127665	0.0982039	-0.471783	-0.147368	-0.593268	-0.292867	-0.58137	0.120552	-0.298125	-0.162311	-0.824828	-0.626453	-0.183442	-0.0254942	-0.5434	-0.352596	-0.616823	-0.553168	-0.729293	-0.771932	-0.894333	-0.67047	-1	-1	-0.89326	-1	-0.787866	-1
chr2_31998572_31998711_+(SINE:B2:B2_Mm2)	-0.419003	-0.526409	0.0479919	-0.590459	-0.262304	-0.449912	0.154044	-0.133555	1	0.320646	-0.336732	-0.0576832	-0.415176	-0.594107	-0.441833	-0.505385	-0.592979	-0.100096	-0.842908	-0.861387	-0.905591	-0.719521	-0.635798	-0.824825	-0.730091	-0.811159	-1	-1	-0.907097	-1	-1	-0.898337	-0.783208	-0.89469	-0.905739	-0.894003	-1	-1	-0.896271	-0.685785	-1	-1	-1	-1	-1	-1	-1	-1	-1
chr18_38315811_38316326_+(LTR:ERVL:RLTR28)	-0.405192	1	0.106432	-0.55976	-0.539781	-0.472033	-0.38654	-0.268191	0.425967	0.235848	0.177701	0.447076	0.683917	-0.376688	-0.383921	-0.525276	-0.906243	-0.481771	-0.487367	-0.893569	-0.710041	-0.67696	-0.650444	-0.798244	-0.861837	-0.637507	-0.842445	-0.850761	-0.750332	-0.804521	-0.834094	-0.765822	-0.833541	-0.757419	-0.81906	-0.633757	-0.855753	-0.701187	-0.800884	-0.698421	-0.949185	-0.905826	-1	-0.852093	-1	-0.809739	-1	-0.858204	-0.880236
chr8_69107188_69107378_+(SINE:B2:B2_Mm2)	-0.0331747	-0.0542896	-0.302423	-0.345752	-0.447587	-0.816922	0.240887	0.384159	0.521444	-0.0110537	0.158917	-1	0.459789	-0.45965	-0.024724	-0.341538	-0.0246658	0.198009	-1	-1	-0.811476	-0.253217	1	-1	-0.28136	-0.0572635	-0.180492	-0.611874	0.484145	-0.593293	-0.784264	-1	-0.783545	-1	-0.811771	-0.576671	-1	-1	-1	-0.686273	-1	-1	-1	-1	-1	-1	-0.741517	-1	-1
chr9_69423026_69423888_+(DNA:TcMar-Tigger:Tigger6a)	0.295344	0.0860471	0.168259	-0.373889	-0.647563	-0.299182	0.187522	-0.00652608	0.0920093	-0.369056	-0.366242	-0.34517	-0.301495	0.034223	1	-0.842464	-0.844435	-0.426756	-0.249489	-0.735109	-0.819583	-0.464	-0.130005	-1	-1	-1	-1	-0.442848	-0.289841	-1	-1	-1	-1	-1	-1	-1	-1	-1	-1	-1	-1	-1	-1	-1	-1	-1	-1	-1	-1
chr2_151553823_151554552_+(LTR:ERVK:RMER19B)	-0.0774123	1	0.0119809	-0.704717	-0.382632	-0.338969	-0.0627701	-0.687642	0.4224	-0.0648051	-0.16738	-0.492641	0.957724	-0.477406	-0.263384	-0.554223	-0.203449	-0.188951	-0.393226	-0.78584	-0.683962	-0.566654	-0.413855	-0.684243	-0.81466	-0.756865	-0.788646	-0.799801	-0.617233	-0.711549	-0.805263	-0.554966	-0.609228	-0.837293	-0.635913	-0.918116	-0.733935	-0.799577	-0.786315	-0.959544	-0.89775	-0.684172	-0.868676	-0.867725	-0.859079	-0.872386	-0.933336	-0.968298	-0.959835
chr5_76564337_76564836_+(LINE:L1:L1_Mur2)	-0.242721	1	-0.112122	-0.551607	-0.711543	-0.641504	0.110791	0.0841616	0.340653	-0.160844	-0.0274238	-0.129075	0.77227	0.00518647	-0.126973	-0.806594	-0.36338	-0.706763	-0.631441	-0.783197	-0.778503	-0.707536	-0.572765	-0.931502	-0.648197	-0.556953	-0.759291	-0.619993	-0.491416	-0.92036	-1	-0.920495	-1	-1	-0.926284	-0.834211	-1	-0.913044	-0.918879	-1	-1	-0.808164	-0.900291	-0.899569	-1	-1	-1	-0.711157	-1
chr19_43883656_43883858_+(SINE:B2:B3A)	-0.518324	-0.0576868	-0.565581	-0.592564	-0.770655	-0.0878984	0.766328	-0.138008	0.421229	0.642323	0.0310304	-0.360813	1	-0.326989	-0.652938	-1	-0.797535	-0.626967	-1	-1	-1	0.162657	-0.547087	-1	-0.776232	-0.530325	-0.234471	-1	-0.768935	-1	-1	-1	-1	-1	-0.765559	-1	-1	-1	-1	-1	-1	-1	-1	-1	-1	-1	-1	-1	-1
chr4_49653458_49653629_+(SINE:B2:B2_Mm1t)	-0.00445234	0.460708	-0.775531	1	-0.76299	-0.293062	-0.31549	-0.66595	0.591121	-0.151395	0.172036	0.651371	-0.0605271	-0.739186	-0.103349	-0.682176	-0.581538	0.0601244	-0.293406	-0.643728	-0.878672	-0.639546	-0.297926	-0.549753	-0.421884	-0.635971	-1	-0.750215	-0.761213	-0.345641	-0.444637	-0.477399	-0.58209	-0.593985	-1	-0.727559	-0.75857	-0.571316	-0.333469	-0.394287	-1	-1	-0.672297	-1	-0.824174	-1	-1	-1	-1
chr6_133507311_133508542_+(LINE:L1:L1_Mus2)	-0.608947	0.275041	-0.764876	0.212861	-0.503478	-0.753168	-0.521997	-0.0669133	0.794857	1	-0.107146	0.037858	0.377699	-0.453611	-0.154706	-0.667089	-0.561673	-0.1924	-0.471331	-1	-0.872912	-1	-1	-1	-1	-0.872897	-0.861889	-0.869179	-0.874939	-1	-1	-1	-1	-1	-1	-1	-1	-1	-1	-1	-1	-1	-1	-1	-1	-1	-1	-1	-1
chr9_120794705_120794889_+(SINE:B2:B2_Mm2)	-0.247683	0.156394	-0.321492	1	-0.692964	-0.389462	-0.50736	-0.134507	0.37415	-0.175503	-0.171826	-0.429526	-0.188637	-0.624586	0.00669489	-0.542527	0.264897	-0.250904	-0.564114	-0.69231	-0.161732	-0.481165	-0.49472	-0.513938	-0.600574	-0.476019	-0.316766	-1	-0.793775	-1	-1	-1	-1	-1	-1	-1	-1	-1	-1	-1	-1	-0.863872	-1	-1	-1	-1	-1	-1	-1
chr4_147753948_147754196_-(LTR:ERVL:RMER15)	0.448772	-0.291434	0.306634	0.225475	-1	-0.314151	0.328178	-0.351831	0.0686837	-0.382533	0.240442	-0.679579	-0.453132	0.265165	0.826794	-0.383316	-0.695516	-0.158501	-0.706208	-1	-0.646874	-0.650299	-0.659436	-0.344777	0.346087	-0.293662	0.535024	0.454002	0.0424848	-1	-1	-1	-1	-1	-1	-1	-1	-1	-1	-1	-1	-1	-1	-1	-0.488258	-1	-1	-1	-1
chr6_30743293_30743442_+(SINE:B4:RSINE1)	0.168374	1	-0.059156	-0.929408	-0.642373	-0.841969	0.185883	-0.514616	0.846818	-0.181921	-0.0710905	-0.261696	0.89011	-0.737637	-0.84967	-0.822382	-0.929842	-0.741473	-0.864611	-0.820805	-0.918634	-0.879135	-0.803821	-0.924513	-0.96123	-0.837248	-0.955788	-0.664974	-0.919931	-0.956117	-1	-0.912382	-0.95329	-1	-1	-1	-0.959523	-1	-0.910601	-1	-1	-1	-1	-0.944661	-1	-0.94661	-1	-1	-1
chr18_34408363_34408746_+(LTR:ERVL:MT2B1)	-0.0602828	-0.172725	-0.576239	0.0333438	0.34231	0.156641	-0.138504	-0.243241	-0.353032	0.0413195	-0.597706	-0.418062	-0.361513	0.247348	-0.458325	1	-0.368008	-0.636119	-0.00907536	-0.865483	-0.633523	-0.818539	-0.91164	-0.830001	-0.912689	-0.725109	-1	-1	-1	-1	-1	-1	-1	-1	-1	-1	-1	-1	-1	-1	-1	-1	-1	-1	-1	-1	-1	-1	-1
chr5_88754926_88755467_+(DNA:hAT-Tip100:MER115)	0.022327	1	0.0756983	-0.279369	-0.675486	-0.677354	-0.68759	-1	0.508235	0.742863	0.604751	-0.397052	0.286325	-0.0477181	-0.754461	-0.854945	-1	-0.604131	-0.0325318	-0.756096	-0.33551	0.151577	-0.198935	-0.845881	-0.366755	-0.501572	-1	-0.315988	-0.182633	-0.820811	-1	0.0733168	-0.618532	-0.814695	-1	-0.253949	-0.504151	0.565209	-0.087386	-0.723553	-0.767096	0.726525	-0.551309	-0.774031	-0.518519	-0.563985	-0.544465	0.0831625	-0.451082
chr14_53732398_53732880_-(LTR:ERVK:RLTR20B3A_MM)	-0.518324	0.177892	0.520467	0.0185901	-0.0826192	-1	-0.116836	0.0774897	-0.289385	0.231742	-0.175176	0.0653113	1	-0.495242	-0.479408	-0.58994	-0.595071	-0.626967	-0.804645	-0.310498	-0.530382	0.162657	-0.547087	-0.564314	-1	-0.765163	-0.744824	-0.03317	-0.0757413	-1	-1	-1	-1	-1	-1	-1	-0.766378	-1	-1	-1	-1	-1	-1	-1	-1	-1	-0.678057	-1	-1
chr5_21567413_21567684_+(SINE:B4:B4)	-0.58606	-0.43314	-0.328008	0.050421	-0.369301	0.0973723	-0.468722	0.185239	0.384218	0.48194	-0.291167	-0.194358	1	-0.248121	-0.284185	-0.506646	-0.0952359	-0.551195	-0.664233	-0.881492	-1	-1	-1	-1	-1	-0.919275	-0.824566	-1	-1	-1	-1	-1	-0.907326	-1	-1	-1	-1	-0.904937	-1	-1	-1	-1	-1	-1	-1	-1	-0.778664	-1	-1
chr5_110120708_110121105_-(LTR:ERVL-MaLR:MTB)	0.167948	0.428051	0.316702	-1	0.112214	-0.17064	0.07073	0.045061	-0.712822	-0.253331	1	-0.483375	0.322596	-0.796014	0.051926	-0.751426	-1	0.356772	-0.052621	-0.582031	-0.715322	-1	-0.725449	-1	-1	-1	-1	0.758247	-0.159586	-1	-1	-1	-1	-1	-1	-1	-1	-1	-1	-1	-1	-1	-1	-1	-1	-1	-1	-1	-1
chr8_83968330_83968536_+(SINE:B2:B3)	0.205503	0.306272	-0.082038	-0.554263	-0.450071	-0.220861	-0.133079	-0.147403	0.100452	-0.0216543	0.131043	0.02177	1	-0.460399	-0.271833	-0.502229	-0.611621	-0.133486	-0.344202	-0.824337	-0.598841	-0.505158	-0.518086	-0.758414	-0.69148	-0.66918	-0.86233	-0.710214	-0.716049	-0.878537	-0.975839	-0.939371	-0.870711	-0.952897	-0.887571	-0.920983	-0.922975	-0.933689	-0.930406	-0.953153	-0.960532	-0.981714	-0.904955	-0.91384	-0.959204	-0.944584	-0.893855	-0.935756	-0.941862
chr7_106666002_106667237_+(LINE:L1:L1_Mur2)	-0.552965	-0.125455	-0.193646	-1	-0.148594	-0.153494	0.6393	1	-1	0.524212	-0.617247	-0.604521	0.0124543	-0.37539	-0.677898	-0.23886	-1	-1	0.0878358	-0.360085	0.307534	-1	-0.579659	-1	-1	0.307692	-1	-1	-0.142211	-1	-1	-1	-1	-1	-1	-1	-1	-1	-1	-1	-1	-0.433778	-1	-1	-1	-1	-1	-0.431635	-1
chr6_86312873_86313245_-(LTR:ERVL-MaLR:MTD)	-0.290672	-0.537442	-0.360264	1	-0.324522	-0.104545	-0.566477	0.26939	-0.534903	0.410806	0.214656	-0.581653	-0.107501	0.156274	0.36291	0.00644139	-0.00615224	-0.450663	-0.61642	-1	0.383142	-0.543425	-0.555353	-0.14453	-0.560632	-1	-1	-1	0.134238	-1	-1	-1	-1	-1	-1	-1	-1	-1	-1	-1	-1	-1	-1	-1	-1	-1	-1	-1	-1
chr3_20300885_20301281_-(LTR:ERVL-MaLR:MTA_Mm)	-0.786699	0.460502	-0.422876	-0.097872	-1	0.61563	0.368826	-0.809141	-0.370634	1	-0.452112	-0.622597	-0.83897	0.490153	-0.53893	-0.636824	-0.820684	-0.174046	-0.826981	-1	-0.376115	-1	-1	-0.421193	-0.801817	-0.584026	-0.774	-0.357785	-0.590709	-1	-1	-1	-1	-1	-1	-1	-1	-1	-1	-1	-1	-1	-1	-1	-1	-1	-1	-1	-1
chr13_67070174_67070707_-(Satellite:Satellite:MMSAT4)	-0.197206	0.334944	-0.420774	-0.185128	-0.0826192	-0.315924	-0.116836	-0.353506	0.263315	0.0264519	-0.312646	-0.0767302	1	-0.214821	0.388247	-0.384909	-0.662559	-0.191762	-0.544171	-0.770166	-0.608652	-0.224896	-0.471602	-0.782157	-0.776232	-0.138929	-0.829882	-0.436016	-0.383828	-1	-1	-1	-1	-1	-0.921853	-1	-1	-1	-1	-1	-1	-1	-0.682895	-1	-1	-1	-1	-1	-1
chr3_40935889_40936067_+(SINE:B4:ID_B1)	-0.24308	0.110583	-0.658671	0.92077	-0.6396	-0.283349	0.040872	-0.66136	-0.255546	0.612996	-0.351924	-0.330376	1	-0.471206	-0.454617	-0.67781	-0.681841	0.465486	0.227948	-1	-1	-0.634594	-0.64414	-0.657675	-1	-1	-0.198017	-0.240348	0.0893048	-1	-1	-1	-1	-1	-1	-1	-1	-1	-1	-1	-1	-1	-1	-1	-1	-1	-1	-1	-1
chr8_31377335_31377601_+(LTR:ERVK:RLTR20A4)	-0.664812	0.639339	-0.0930913	-0.716474	-1	0.58678	-0.0781377	-0.400159	-0.340665	1	0.147955	-0.110407	0.771327	-0.0633325	-0.758487	-1	-1	0.297928	-0.456226	-1	-0.673203	-1	0.260688	-0.696815	-1	-0.673163	-1	0.68199	-1	-1	-1	-1	-1	-1	-1	-1	-1	-1	-1	-1	-1	-1	-1	-1	-1	-1	-1	-1	-1
chr12_4702893_4703054_+(SINE:B2:B3A)	-0.00654304	0.511627	-0.203565	-0.159663	-0.789767	-0.790977	-0.089237	-0.407381	0.737058	0.129097	0.512178	-0.707039	1	-0.0746101	0.0339545	-0.530139	-0.814407	-0.74354	-0.910462	-1	-0.139033	-0.0408084	-0.377245	-1	-0.692319	-0.784732	-0.766088	-0.667652	-0.682286	-1	-1	-1	-1	-1	-1	-1	-1	-1	-1	-1	-1	-1	-1	-1	-1	-1	-1	-1	-1
chr15_KQ030493_fix_102382_102589_+(SINE:B2:B3)	-0.0953888	0.516894	0.0489633	-0.398783	-0.692342	-0.265869	-0.289161	-0.479651	0.525222	0.0464802	0.217119	-0.371207	1	-0.368026	-0.255087	-0.394911	-0.837041	-0.49959	-0.737938	-0.907506	-0.937002	-0.750454	-0.756974	-0.649326	-0.939965	-0.87399	-0.794614	-0.61091	-0.690035	-0.252518	-0.134913	0.153243	-0.710677	-0.929728	-0.811304	-0.71708	-0.937321	-0.406436	-0.0309626	-1	-0.558387	-0.836315	-0.744769	-0.571536	-0.908705	-0.338611	-0.82725	-0.507087	-0.895919
chr10_124083690_124084850_-(LTR:ERVL-MaLR:MTB_Mm-int)	-0.159911	-1	-0.621166	-0.644696	1	-0.204604	0.155242	0.127547	-0.173746	0.432184	-1	-0.628399	-1	-1	-0.394691	-0.642408	-0.646882	-0.674697	-0.659282	-1	-0.59047	-1	-1	-1	-1	-0.590421	-1	-1	0.208997	-1	-0.531359	-1	-1	-1	-0.591113	-1	-1	-1	-1	-1	-1	-1	-1	-1	-1	-1	-1	-1	-1
chr10_9691998_9692322_+(LINE:L1:Lx4A)	0.277909	1	0.152534	-0.351432	-0.269844	-0.516031	-0.531385	-0.313929	0.00548981	-0.564284	-0.562341	-0.0955777	-0.807051	-0.107236	-0.447538	-0.782418	-0.570282	-0.406196	-0.585371	-1	-1	-1	-1	-1	-1	-0.750786	-1	-1	-1	-1	-1	-1	-0.713899	-1	-1	-1	-1	-1	-1	-1	-1	-1	-1	-1	-1	-1	-1	-1	-0.588312
chr8_86841141_86841345_-(LINE:L2:L2a)	-0.61327	0.134853	-0.128029	-0.0186282	-0.0793119	-0.08461	-0.113652	0.0381193	-0.239278	-0.0110537	-0.172202	0.0263859	0.459789	-0.864913	-0.582025	-0.506153	-0.837444	-0.700498	-0.215762	-1	-0.622951	0.30687	1	-0.475291	-0.82034	-0.434358	-1	-1	-0.257927	-0.593293	-1	-1	-0.56709	-1	-0.811771	-0.788335	-1	-1	-1	-1	-1	-1	-1	-1	-1	-1	-1	-1	-1
chr5_9463419_9463716_+(LINE:L1:Lx9)	-0.318449	1	-0.692658	0.441262	0.298055	0.290585	-0.37518	-0.390159	-0.664837	-0.709523	-0.416454	-0.0955777	0.54359	-0.523859	-0.263384	-0.419782	-0.427042	-0.208261	-0.723581	-1	-1	-1	-1	-1	-1	-0.667715	-0.638936	-1	-1	-1	-1	-1	-1	-1	-1	-1	-1	-1	-1	-1	-1	-1	-1	-1	-1	-0.563985	-1	-1	-1
chr11_73711733_73712615_+(Satellite:Satellite:MMSAT4)	-0.217895	-0.617488	-0.47097	0.488511	-0.627608	-0.814876	0.613259	-0.825046	0.346143	1	-0.49777	-0.135118	0.476106	0.0927787	0.690589	-0.500634	-0.835627	-0.0914505	-0.682798	-0.440223	-0.428105	-0.811218	0.103102	-0.646284	-0.454996	-0.0467263	-0.378499	-1	-0.249633	-1	-1	-1	-1	-1	-1	-1	-1	-1	-1	-1	-1	-1	-1	-1	-1	-1	-1	-1	-1
chr8_95533174_95533321_+(SINE:B2:B2_Mm1a)	0.581604	-1	-0.388671	-0.235524	-0.569677	0.497462	-0.378591	-0.595659	1	-0.0370292	-0.41964	0.998854	0.87631	-0.684306	-0.674402	-0.2306	-0.810057	0.224869	-0.450179	0.940578	0.762298	-1	-1	-0.795629	-1	0.762511	-0.760605	-0.773241	-0.783226	-1	-1	-1	-1	-0.754276	-1	-0.752674	-1	-1	-1	-1	-1	-1	-0.702506	-1	-0.680765	-1	-1	-0.138201	-0.636053
chr14_16301913_16302304_+(LTR:ERVL-MaLR:MTC)	0.182213	-0.768721	-0.360264	1	-0.324522	0.119319	0.0838071	-0.365305	-0.302355	-0.395369	0.0122133	-1	-0.286001	-0.339272	0.533274	-0.194847	-0.403691	-0.084438	-0.80821	-1	-1	-0.771713	-1	-0.786133	-1	-0.308345	-0.498962	-0.762704	-0.546305	-1	-1	-1	-1	-1	-1	-1	-1	-1	-1	-1	-1	-1	-1	-1	-1	-1	-1	-1	-0.619141
chr13_117260987_117261426_+(LTR:ERVL-MaLR:MTD)	0.277909	1	0.152534	-0.567621	-0.0264588	-0.516031	-0.531385	-0.0852386	-0.497255	-0.346426	-0.78117	0.808845	0.736539	-0.285789	-0.263384	-0.347254	-0.140563	-0.208261	-0.585371	-1	-0.750816	-0.753234	-0.75968	-0.306462	-1	-0.750786	-1	-0.230487	-0.75479	-1	-1	-1	-0.713899	-1	-0.00482975	-0.720231	-1	-1	-1	-1	-1	-1	-1	-1	-1	-1	-1	-1	-1
chr6_31500715_31501447_+(LINE:L1:L1MA4)	0.299702	1	-0.213775	-0.410088	-0.54719	-0.429741	-0.317057	-0.219971	-0.298495	-0.0137286	-0.0500418	-0.214765	0.531624	-0.468494	-0.371878	-0.581703	-0.613587	0.00655154	-0.357164	-0.841179	-0.629122	-0.648023	-0.672122	-0.698929	-0.705467	-0.721808	-0.714508	-0.82502	-0.695864	-0.983331	-1	-1	-1	-0.982762	-1	-1	-1	-0.9636	-1	-1	-1	-0.959848	-0.979131	-0.97898	-0.977606	-0.95944	-1	-0.959696	-0.974469
chr11_GL456060_alt_1175996_1177651_+(Satellite:Satellite:MMSAT4)	0.490118	0.0931813	-0.328038	0.260448	-0.645248	-0.647289	-0.658479	1	-1	0.270177	-0.0431181	-1	0.124949	0.561525	0.878929	-0.365716	-0.373653	-0.422991	-1	-1	-0.636796	-1	-0.649716	0.010883	-0.307748	-0.636752	-0.605292	-0.252251	0.0722361	-1	-1	-1	-1	-1	-1	-1	-1	-1	-1	-1	-1	-1	-1	-1	-1	-1	-1	-1	-1
chr4_JH792826_fix_282829_283224_+(LTR:ERVL-MaLR:MTA_Mm)	-0.781841	-0.359816	-0.606488	-0.630931	-0.584503	0.0327657	1	0.952053	-0.141735	-0.0702051	-0.626423	-0.421003	0.152879	-0.390364	-0.21405	-0.257107	-0.816601	0.0137176	-0.469122	-1	-0.787302	-1	-1	-0.210681	-0.594606	-1	-1	-0.343159	-0.581388	-1	-1	-1	-1	-1	-1	-1	-1	-1	-1	-1	-1	-1	-1	-1	-1	-1	-1	-1	-1
chr18_89121398_89121639_+(LINE:L2:L2a)	-0.399936	-0.119562	-0.188212	0.0151536	1	-0.71593	-0.174827	0.0738544	-0.704909	0.0229889	0.28444	-0.469141	-1	-0.580787	0.29709	0.277116	-1	0.161795	-0.513259	-1	-0.122437	-1	-0.435769	-0.457229	-0.442467	0.170226	-0.364212	-0.39777	-0.424287	-1	-0.665256	-1	-0.664141	-1	-0.707938	-1	-1	-1	-1	-1	-1	-1	-1	-1	-1	-1	-1	-1	-1
chr6_76112589_76112986_-(LTR:ERVL-MaLR:MTA_Mm)	0.475706	0.0826082	-0.334537	0.560322	-0.648679	-0.301401	-1	-0.339781	-0.274299	0.572365	0.263503	-0.673622	0.114069	-1	0.0632892	-0.685925	-0.689856	1	-0.401492	-1	-1	-0.287596	-1	-0.332596	0.371112	-0.640265	-1	-0.629742	-0.29209	-1	-1	-1	-1	-1	-1	-1	-1	-1	-1	-1	-1	-1	-1	-1	-1	-1	-1	-1	-1
chr9_54838698_54838896_+(LTR:ERVK:RLTR19-int)	0.173158	-0.744992	-0.647313	-0.00765922	-0.00695593	-0.136087	0.075506	-0.300185	-0.615388	1	-0.553573	-0.53873	0.0824776	0.0927787	0.0331377	-0.334178	-0.123346	0.00949941	0.163073	-1	-0.745824	-0.874145	-1	-0.528379	-0.878888	-1	-1	-0.869179	-0.874939	-1	-1	-1	-1	-1	-1	-1	-1	-0.850322	-1	-1	-1	-1	-1	-1	-1	-1	-1	-1	-1
chr15_100617648_100617856_+(SINE:B4:ID_B1)	0.270544	0.692318	0.023988	-0.839936	-0.716829	-0.18097	0.140003	-0.66136	0.382557	-0.331759	-0.166759	-0.16297	1	-0.697832	-0.454617	-0.769864	-0.63639	-0.309128	-0.495664	-0.922607	-0.551946	-0.39969	-0.517047	-0.682127	-0.673481	-0.815485	-0.942716	-0.701565	-0.533155	-0.914712	-0.879359	-0.801332	-0.939478	-0.882402	-0.921056	-0.970409	-0.842662	-0.937918	-0.797293	-1	-0.852195	-0.897279	-0.857626	-0.928298	-0.923611	-0.965412	-1	-0.725042	-1
chr5_94926525_94927560_+(LTR:ERVK:ETnERV-int)	-0.572963	-0.164579	-0.80743	-1	0.829962	0.212955	0.761708	-0.235789	-0.369995	0.0920182	-0.817185	-0.43332	-0.355226	-0.403333	1	-0.636455	-0.820502	-0.669282	0.212365	-0.694356	-0.791827	-1	-1	-1	-1	-1	-1	-1	-1	-1	-1	-1	-1	-1	-1	-1	-1	-1	-1	-1	-1	-0.729555	-1	-1	-1	-1	-1	-1	-1
chr18_4319422_4319614_-(SINE:B2:B2_Mm1a)	-0.196255	-0.213809	-0.585777	-0.708629	-0.125269	0.630683	1	-0.794521	-0.435352	0.174478	-0.115213	-0.695265	0.473605	-0.358278	-0.751805	-0.706753	-1	-1	-0.906863	-1	-0.664161	-0.88914	-0.676108	-0.792284	-0.57327	-0.440201	-0.513374	-1	-1	-1	-1	-1	-1	-1	-1	-1	-1	-1	-1	-1	-1	-1	-1	-1	-1	-1	-1	-1	-0.815048
chrX_12593844_12594306_+(LINE:L1:Lx8)	0.509335	0.0878533	0.71948	-0.529636	-0.546113	-0.548725	-0.344563	-0.289196	-0.0624354	-0.255151	-0.319844	-0.226952	0.859114	-0.223043	-0.656573	-0.729489	-0.732874	-0.507831	-0.355635	-1	-1	-0.846602	-1	-1	-0.704767	-0.922541	-0.915832	-1	-0.84757	-0.498747	-0.556854	0.334413	-0.644302	-0.0496718	-0.381372	1	0.309998	-0.817566	-0.659615	-0.484456	-0.457075	-0.496909	-0.79081	-0.578592	-0.551045	-0.79672	-0.681429	-0.495005	-0.872041
chrX_72392999_72393518_+(LINE:L1:Lx5)	-0.552965	-1	0.209531	0.890673	-1	-0.153494	-1	1	-0.560327	0.905265	-1	-0.604521	-1	0.24922	0.288408	0.902851	-0.248384	0.731028	-0.637388	-0.360085	-0.564155	-1	0.261022	0.21306	-0.584649	-1	-0.52635	-1	-0.142211	-1	-1	-1	-1	-1	-1	-1	-1	-1	-1	-1	-1	-1	-1	-1	-1	-1	-1	-1	-1
chr10_75481605_75482321_+(LTR:ERVL-MaLR:MTC-int)	-0.458542	-0.117279	0.139449	-0.389329	-0.484381	-0.14558	-0.669075	-0.0310254	-0.112433	1	-0.0728057	-0.201648	0.0900473	-0.369551	0.0403624	-0.539046	-0.0896286	0.257992	-0.414397	-0.741641	-0.472097	-0.651479	-0.830292	-0.346987	-0.832306	-0.472033	-0.808769	-0.0943129	-0.653677	-1	-1	-0.810512	-1	-1	-0.824309	-1	-1	-1	-1	-1	-1	-1	-1	-1	-1	-1	-1	-1	-1
chrX_25054116_25055358_+(LTR:ERV1:RLTR1B-int)	-0.213595	1	0.383041	-0.401322	-0.438342	-0.664944	-0.45929	-0.612986	0.353544	-0.229118	0.144647	-0.443432	0.781066	-0.533016	-0.178389	-0.59831	-0.669447	-0.451873	-0.457793	-0.831143	-0.654976	-0.468503	-0.3345	-0.786604	-0.744266	-0.616594	-0.916678	-0.447529	-0.660478	-0.958649	-1	-0.958719	-1	-1	-0.923448	-1	-0.961858	-1	-1	-1	-1	-1	-1	-0.947853	-1	-1	-1	-0.950008	-1
chr15_102321326_102321490_+(SINE:B4:ID_B1)	1	0.956321	-1	-0.758322	-0.18376	0.0820569	-0.738068	-0.744348	0.124035	-0.0258285	-0.510742	-0.494474	0.725576	-0.201585	-0.794135	-0.270297	-0.279428	-0.336188	-0.0729737	-1	-1	-1	-0.462695	-1	-1	-1	-1	-1	-0.72588	-0.09858	-1	-1	-0.680168	-0.378543	-1	-0.0617399	-1	-0.671923	-0.693937	-0.53644	-1	-1	-1	-0.621084	-1	-0.268869	-0.618069	-1	-1
chr15_81324943_81325656_-(LTR:ERVK:RMER6A)	-0.299926	-0.086953	-0.579073	-0.210436	1	-0.33717	0.0696687	-0.58239	-0.0819405	-0.204342	-0.800198	-0.380665	-0.647657	0.14119	-0.159293	-0.801338	0.177059	-0.638553	-0.432136	-1	-1	-1	-0.561154	-1	-1	-1	-1	-1	-1	-1	-1	-0.510006	-1	-1	-1	-1	-1	-1	-1	-1	-1	-1	-1	-1	-1	-1	-1	-1	-1
chr5_100687419_100687813_-(LTR:ERVL-MaLR:MTA_Mm)	0.022327	1	-1	-1	-0.756615	-0.0320611	-0.531385	-0.0852386	0.759607	0.307147	-0.78117	-1	0.157693	0.785529	-0.263384	-1	-1	-0.208261	-0.792685	-1	-0.750816	-0.753234	-1	-1	-0.525066	-0.750786	-1	-0.230487	-0.50958	-1	-1	-1	-1	-1	-1	-1	-1	-1	-1	-1	-1	-1	-1	-1	-1	-1	-1	-1	-1
chr6_17935280_17935646_+(LINE:L2:L2c)	0.31357	-0.229071	-0.526121	1	0.000708717	-0.502525	0.20423	-0.294784	-0.741613	-0.552125	0.124681	-0.767585	0.586665	-0.449393	-0.242828	-0.329039	-0.55829	0.0172911	-0.5738	-1	-0.743863	-0.746347	-1	-0.524739	0.464561	-1	-1	-0.472675	-0.747947	-1	-1	-1	-1	-1	-0.744265	-1	-1	-1	-1	-1	-1	-1	-1	-1	-1	-1	-0.648814	-1	-1
chr1_87788085_87788581_+(LINE:L1:MusHAL1)	-0.224442	1	-0.364119	-0.403616	-0.530015	-0.732982	-0.353635	-0.558391	0.456227	0.382271	0.0262356	-0.625756	-0.0951368	-0.75372	-0.695193	-0.879955	-1	-0.890795	-0.771239	-0.697223	-0.93126	-0.863853	-0.933705	-1	-0.934492	-1	-1	-1	-1	-0.851705	-0.842675	-0.629891	-0.763227	-1	-1	-0.922822	-1	-1	-0.924473	-1	-0.903626	-0.910697	-0.443005	-0.719487	-0.601533	-0.72937	-0.811503	-0.820718	-0.772862
chr2_127350700_127350920_+(LINE:L1:L1MD)	0.464113	0.511701	-0.633203	-0.380774	-0.690168	-0.383901	-0.552586	-0.781656	1	0.109342	-0.512498	-0.568248	0.842195	-1	-0.824177	-0.584524	-1	-0.62204	-0.670108	-0.883565	-1	-0.921466	-1	-1	-1	-1	-1	-1	-0.921961	-1	-1	-1	-1	-1	-1	-1	-1	-1	-1	-1	-1	-1	-1	-1	-1	-1	-1	-1	-1
chr5_95954129_95954927_+(LINE:L1:L1Md_F2)	-0.254941	-0.271212	-0.328038	-0.369776	-0.526997	-0.294578	-0.089278	1	-0.267212	0.0584808	-0.78736	-0.121158	-0.250034	-0.132486	0.61051	-0.577144	-0.373653	-0.422991	-0.395647	-1	-0.757864	-0.760213	-0.0659099	-1	-1	-1	-0.736861	-0.75075	0.191373	-1	-1	-1	-1	-0.729904	-1	-1	-1	-1	-1	-1	-1	-1	-1	-1	-1	-0.682237	-1	-1	-1
chr14_42456131_42458363_+(LINE:L1:L1_Mur1)	0.431258	1	0.106432	-0.827049	-1	-0.225649	-0.437662	0.0977137	-0.195608	-0.302855	0.750637	-0.457347	0.389231	-0.428631	-0.11606	-0.129673	-0.656225	-0.208261	-0.502445	-1	-1	-0.40776	-0.807744	-0.44517	-1	-0.401887	-1	-1	-0.0191598	-1	-1	-1	-1	-1	-1	-1	-1	-1	-1	-1	-1	-1	-1	-1	-1	-1	-1	-1	-1
chr11_98694908_98695053_+(SINE:Alu:B1_Mus2)	-0.760815	0.169806	-0.0292667	0.618556	0.138854	0.0190704	-0.0132608	-0.143926	-0.764754	-0.592238	0.228743	-0.259401	0.354275	-0.832902	-0.569151	-0.0836975	-0.497313	-0.444292	-0.611971	-1	-0.883401	-0.884532	-0.887549	-0.783652	-0.666652	-0.650162	-0.239726	-1	-0.541043	-0.496919	-0.866572	-0.497771	-1	-0.869937	-0.417922	-0.73818	-0.651972	-0.862676	-0.231342	-1	-0.836529	-1	-1	-0.524188	-1	-0.846984	-0.840134	-0.695898	-0.807362
chr13_37958978_37959275_-(LTR:ERVL-MaLR:ORR1D2)	-0.119842	0.033123	-0.0474326	0.0423006	-0.664737	1	-0.193105	-0.68498	-0.653735	-0.099704	-0.547844	0.0901094	-0.0697475	-0.139154	-0.365821	-0.400563	-0.26008	-0.182037	-0.0004863	-0.244052	-0.485125	-0.83004	-0.503441	-0.363103	-0.67289	-0.656709	-0.813488	-0.646666	-0.831112	-0.814875	-0.410808	-0.445566	-1	-0.425671	-1	-0.614619	-0.658485	-1	-0.434294	-0.428792	-1	-0.777036	-1	-1	-1	-1	-1	-1	-1
chr5_100688378_100688772_-(LTR:ERVL-MaLR:MTA_Mm)	0.478902	0.0849529	-0.499822	-0.84363	-0.823959	0.400224	-0.152625	-0.669176	1	-0.369692	0.107959	-0.672915	0.395602	-0.354262	-0.200806	-0.527868	-1	0.574832	0.0496575	-1	-0.819765	-0.821513	-0.478529	-0.498363	-0.484719	-0.278973	-1	-0.81447	-0.822639	-1	-1	-1	-1	-1	-1	-1	-1	-0.787728	-1	-1	-1	-1	-1	-1	-1	-1	-1	-1	-1
chr10_34103184_34103665_+(LTR:ERVK:RLTR12D)	-1	-1	0.428851	0.340101	-0.497106	1	-0.0317262	-0.527469	-0.480603	0.350444	0.356468	-0.53281	-0.202641	-1	-0.619492	-1	-0.556048	0.226945	-0.571637	0.511896	-0.485125	-1	-1	0.433019	-1	0.544811	-0.440465	0.0600025	-0.493336	-1	-1	-1	-1	-0.425671	-1	-1	-1	-1	-1	-1	-1	-1	-1	-1	-1	-1	-1	-1	-1
chr4_143497485_143497880_+(LTR:ERVL-MaLR:MTA_Mm)	-0.345522	-0.57321	-0.606488	-0.630931	-0.792251	-0.586894	1	0.366437	0.0728315	0.673631	-0.252846	-0.614002	0.152879	-0.542773	-0.21405	-0.814277	-1	0.182671	-0.823041	-0.687713	-1	-1	-1	-0.210681	-0.594606	-0.787276	-1	-0.124213	-1	-1	-1	-1	-1	-1	-1	-1	-1	-1	-1	-1	-1	-1	-1	-1	-1	-1	-0.708373	-1	-1
chr3_28122058_28123387_+(LINE:L1:Lx7)	-0.218221	1	-0.13221	-0.0843748	-0.59913	-0.658374	0.0474923	-0.300477	-0.467682	-0.026047	0.647659	0.330033	0.63439	-0.369813	-0.393375	-0.692826	-0.443894	-0.813709	-0.7561	-0.913916	-0.413685	-0.767749	-0.377996	-0.728024	-0.497129	-0.530892	-0.681414	-0.577522	0.384716	-1	-0.798717	-1	-1	-1	-1	-1	-1	-0.861893	-1	-0.707291	-1	-1	-1	-1	-1	-1	-1	-1	-1
chr7_10726756_10726965_+(DNA:TcMar-Tigger:Tigger5)	0.0635078	0.387042	-0.360555	0.199454	0.350343	-0.664357	-0.0250171	-0.0483907	-0.651336	-0.697822	0.51763	-0.0591463	-0.732372	-0.257019	0.0217178	-1	0.192075	-0.725456	-0.712446	-1	-0.654372	-1	1	-0.0380343	-0.670623	-0.30866	-0.624392	-0.644218	-0.319767	-1	-1	-1	-1	-1	-1	-1	-1	-1	-1	-1	-1	-1	-1	-1	-1	-1	-1	-1	-1
chr6_72357348_72357527_+(SINE:B4:ID_B1)	0.246691	-0.00918538	0.0541053	-0.604547	-0.480601	0.032821	-0.142811	-0.511961	0.0728889	-0.136573	0.801271	0.240774	1	-0.618957	-0.831573	-0.734667	-0.934497	-0.758626	-0.620781	-0.888463	-1	-1	-1	-1	-1	-1	-1	-1	-0.925244	-1	-1	-1	-1	-1	-1	-0.914708	-1	-1	-1	-1	-1	-1	-1	-1	-1	-1	-0.895842	-1	-0.87449
chr9_122829160_122829886_+(LTR:ERVK:RMER6A)	-0.233255	1	-0.30848	-0.567621	-1	-0.637023	-0.414231	-0.0852386	0.885293	-0.128568	-0.452926	-0.434736	0.0612183	-0.375065	-0.723769	-0.891209	-0.677711	-0.505163	-0.481713	-0.634144	-0.875408	-0.876617	-0.87984	-1	-1	-1	-1	-0.871748	-1	-1	-1	-0.731671	-0.856949	-1	-1	-0.860115	-1	-1	-1	-1	-1	-1	-1	-1	-1	-1	-1	-1	-1
chr11_109022206_109024160_+(LINE:L1:L1Md_F2)	-1	-0.586751	-0.618973	-0.28528	-1	1	0.161929	0.512098	0.246554	0.0803553	-0.638275	-1	-0.681056	0.475737	-0.391188	0.79831	-0.644838	-0.345629	0.370762	-1	-0.5881	-0.184192	-0.602753	-0.235723	0.177596	0.235849	-0.552372	-0.151998	-1	-0.5557	-1	-1	-1	-1	-1	-1	-1	-1	-1	-1	-1	-1	-1	-1	-1	-1	-1	-1	-1
chr8_45048090_45048302_+(SINE:B4:B4A)	0.324609	-0.222592	0.672514	-0.55182	-0.495441	-0.749172	0.214351	-0.525905	-0.739441	0.580736	-0.0926933	0.171842	1	-0.814922	-0.618232	-1	-1	-1	-1	-1	-1	-1	-1	-1	-0.753855	-1	-1	-1	-1	-0.442786	-1	-1	-1	-0.711885	-1	-1	-1	-1	-1	-1	-1	-0.664446	-1	-1	-1	-1	-1	-0.663176	-1
chr9_118896219_118896480_+(SINE:B4:B4)	-0.834424	-0.67608	-0.402674	-0.0196071	0.734423	-0.37293	-0.392825	0.629703	-0.185754	-0.0120401	-0.1494	-0.560559	1	-0.0746101	-0.164883	-0.013292	-0.582417	-0.23062	-0.731386	-0.762984	-0.354275	-0.0408084	-0.221556	-0.850233	-0.538478	-0.0312954	-0.298265	-0.501478	-0.0468583	-1	-1	-1	-1	-1	-0.838822	-1	-1	-1	-1	-1	-1	-0.790279	-0.78199	-1	-1	-1	-1	-1	-1
chr5_20710703_20711118_-(LTR:ERVK:RLTR9E)	0.0561895	0.033123	-1	-0.28528	0.408103	1	-0.0317262	-0.432963	-1	-0.279763	-0.638275	0.121255	-0.362113	0.770884	-0.695594	-0.820169	-0.112096	0.145149	-0.485964	-0.0928622	-0.5881	-1	-0.602753	-0.235723	-0.607468	-0.382075	-0.776186	-0.788	-1	-1	-1	-1	-1	-1	-1	-1	-1	-1	-1	-1	-1	-0.732443	-1	-1	-1	-1	-1	-1	-1
chrX_28681927_28683917_+(LTR:ERVK:MMERVK9C_I-int)	-0.24308	0.727574	-0.317341	-0.466453	-0.279201	-0.044465	-0.768695	-0.096961	-0.131471	0.0753305	-0.675962	-0.553584	1	-0.383073	-0.36372	-0.892603	-1	-0.120708	-0.488355	-0.819416	-0.631014	0.096219	-0.0510402	-0.429458	-0.765576	-0.63097	-0.866336	-0.620174	-0.636898	-1	-1	-1	-0.858783	-0.862802	-0.877198	-0.861908	-0.510505	-1	-1	-1	-1	-1	-0.833897	-1	-0.643516	-1	-1	-1	-1
chr14_96248518_96249225_-(LINE:L1:Lx3_Mus)	-0.471905	-0.483438	-0.523716	-0.32995	-0.497106	1	-0.515863	0.417592	-0.740301	0.575518	-1	-0.53281	0.196039	-0.0776646	-0.0487309	-0.100845	-0.334072	0.226945	0.0709075	-1	-0.485125	-0.49012	-1	-1	-1	-1	-0.720233	-0.469999	-0.240004	-1	-1	-1	-1	-1	-1	-1	-1	-1	-1	-1	-1	-1	-1	-1	-1	-1	-1	-1	-1
chr5_129748430_129748699_+(LINE:L1:L1M4)	-0.0618647	1	0.149822	-0.735486	-0.56477	-0.453399	-0.492793	-0.526476	0.0882949	0.0252136	0.0709781	-0.127499	0.63439	-0.680705	-0.462703	-0.467564	-0.737113	-0.385238	-0.453665	-0.8967	-0.812379	-0.674849	-0.773817	-0.956484	-0.932951	-0.859267	-0.821592	-0.85515	-0.907686	-0.974703	-0.973162	-0.974745	-1	-0.947679	-0.929753	-0.947338	-1	-0.972379	-0.87116	-1	-0.967119	-0.939064	-0.968328	-0.968098	-0.966013	-1	-1	-1	-1
chr6_113591677_113591871_+(SINE:B2:B3)	1	0.304214	-0.0981094	-0.154129	-1	-0.6844	-0.694413	0.193045	-0.0164694	-0.431733	-0.429199	-0.41022	0.509879	-0.767129	-0.759824	-0.432453	-0.719778	-1	-1	-1	-1	-1	-1	-1	-1	-1	-1	-1	-1	-1	-0.628102	-0.650041	-1	-1	-1	-1	-1	-1	-1	-1	-1	-1	-1	-1	-1	-1	-1	-0.576197	-1
chr10_116962796_116963330_+(LTR:ERVL:LTR16D1)	-0.62747	-0.635606	-0.328038	0.57556	-0.290495	0.0581327	0.0245622	1	-1	-0.364912	-0.681039	-0.670434	-0.718763	0.0410168	0.61051	-0.0485744	-0.686827	-1	-0.0934702	0.599787	-1	-1	-0.299432	-0.663039	-1	-0.636752	-1	-0.252251	-0.285176	-1	-1	-1	-1	-1	-1	-1	-1	-1	-1	-1	-1	-1	-1	-1	-1	-1	-1	-1	-1
chr13_98708184_98708567_-(LTR:ERVL-MaLR:MTC)	-0.264106	0.353266	-0.0708257	-0.601618	-0.187099	-0.386865	-0.163447	-0.23618	-0.0735689	0.0287329	-0.243911	-0.088567	1	-0.300816	-0.342511	-0.724348	-0.505086	-0.316106	-0.570218	-0.831455	-0.626914	-0.772636	-0.72322	-0.680497	-0.945301	-0.856488	-1	-0.645496	-0.717588	-1	-1	-1	-0.967049	-0.967987	-0.942692	-0.967779	-1	-1	-0.968468	-1	-1	-1	-1	-1	-1	-1	-1	-1	-1
chr10_53605883_53605987_+(SINE:Alu:PB1D7)	-0.211858	0.0793011	-0.00485513	1	-0.549681	0.0446976	-0.42197	-0.717913	-0.224838	-0.596913	-0.865038	-0.302754	-0.286001	-0.559515	-0.886424	-0.865808	-0.602461	0.220749	-0.61642	-1	-0.692635	-0.695617	-0.851784	-0.572265	-0.267719	-0.538897	-0.665975	-1	-0.697537	-1	-1	-1	-0.823549	-1	-1	-1	-1	-1	-1	-1	-1	-1	-1	-1	-1	-1	-1	-1	-1
chr2_173003268_173003421_+(SINE:Alu:B1_Mus1)	-0.108741	1	-0.125256	-0.512188	-0.650524	-0.52844	-0.327117	-0.507436	0.392217	-0.24029	0.526197	-0.350671	0.523801	-0.46892	-0.187833	-0.553678	-0.427042	-0.228562	-0.319583	-0.887429	-0.923328	-0.519122	-0.556333	-0.905157	-0.878222	-0.795517	-0.972226	-0.789535	-0.748503	-0.862162	-0.795276	-0.779832	-0.823938	-0.914475	-0.846897	-0.942611	-0.898287	-0.909699	-0.831517	-0.95747	-0.892506	-0.667976	-0.792912	-1	-0.62963	-0.798762	-0.754712	-0.866688	-1
chr10_94191257_94191577_+(LINE:L1:L1MB7)	-0.155048	-0.586751	-0.618973	-0.64264	0.206945	1	-0.61269	0.134073	0.246554	-0.639882	-0.276551	0.121255	-0.0431688	-0.114558	-0.391188	-0.640338	-1	-1	-0.65731	-1	-0.5881	0.631617	-0.205505	-1	0.177596	-1	-1	-1	-1	-1	-1	-1	-1	-1	-1	-1	-1	-1	-1	-1	-1	-1	-1	-1	-1	-1	-1	-1	-1
chr3_67603473_67603622_+(SINE:B2:B3A)	-0.0493674	-0.535064	0.714733	-0.195887	0.357902	0.350088	-0.128497	-1	-1	-0.189681	-0.593033	0.261495	0.0765053	-0.00381283	-1	-0.595354	-0.600417	-0.263785	-0.228896	-1	-1	-1	-1	-1	-1	-1	-1	-1	-1	-1	-1	-1	-1	-1	-1	-1	-1	-1	-1	-1	-1	-1	-1	-1	-1	-1	-1	-1	-1
chr11_GL456060_alt_1177928_1178154_+(Satellite:Satellite:MMSAT4)	-0.398221	0.177272	0.00794272	-0.563691	-0.0994748	-0.674421	-0.527125	1	-0.408132	-0.193926	-0.263937	-0.467624	0.233117	-0.459472	-0.442516	-0.487694	-0.494104	-0.0679081	-0.860534	-1	-0.497102	-1	-0.757496	-0.688959	-0.520749	-0.580868	-0.544568	-0.654885	-0.670081	-1	-1	-1	-1	-1	-1	-1	-1	-1	-1	-1	-0.88249	-1	-1	-1	-1	-1	-1	-1	-1
chr12_7345696_7346123_-(LTR:ERVL-MaLR:MTB_Mm)	-0.470156	0.554817	-0.0442779	-0.103641	0.00911883	-1	-0.0285194	-1	0.042235	0.354916	0.36096	-0.531263	1	-1	-1	-1	-0.554578	-1	-0.570218	-1	-1	-0.488431	-1	0.91702	-0.0154201	0.033285	-1	-1	-0.491658	-1	-1	-1	-1	-1	-1	-1	-1	-1	-1	-1	-1	-1	-1	-1	-1	-1	-1	-1	-1
chr5_21547815_21548110_+(LTR:ERVL-MaLR:ORR1A2)	-0.0296467	0.822993	-0.0692822	-0.73943	-0.559977	-0.445845	-0.350464	-0.47629	0.408835	-0.264774	0.147321	0.00832953	1	-0.580346	-0.57828	-0.763977	-0.507964	-0.475151	-0.587709	-0.933856	-0.909899	-0.895902	-0.913104	-0.902477	-0.914135	-0.969963	-0.885764	-0.876336	-0.881781	-1	-1	-1	-0.965517	-1	-1	-1	-1	-1	-0.983501	-0.97501	-0.978946	-1	-1	-0.979573	-1	-1	-1	-1	-1
chr14_32164953_32165144_+(SINE:B2:B2_Mm2)	-0.0576508	0.843538	-0.239567	-0.664376	-0.574925	-1	-0.227028	-0.60059	1	-0.196741	0.104099	-0.385718	0.12329	-0.410961	-0.356746	-0.493322	-0.91661	-1	-0.879308	-0.929003	-0.806577	-0.56902	-0.58028	-0.910276	-0.861754	-0.903277	-0.94745	-0.651565	-0.714492	-1	-1	-0.843787	-1	-1	-1	-1	-0.951889	-1	-1	-1	-1	-1	-1	-0.934224	-0.929924	-1	-0.867401	-1	-1
chrX_149981274_149981669_+(LTR:ERVL-MaLR:MTA_Mm)	-1	-0.36924	-0.224562	1	0.228143	-0.389462	-0.408832	-0.230673	-0.788592	0.465772	-0.0798061	-0.239368	0.135908	-0.399338	0.239009	-0.634021	0.0841976	-0.167671	-1	-0.69231	-1	-1	-0.393664	-0.416725	-1	-1	-1	-0.784276	-0.381325	-1	-1	-1	-1	-1	-1	-1	-1	-1	-1	-1	-1	-1	-1	-1	-1	-1	-1	-1	-1
chr16_20614971_20615148_+(SINE:B2:B2_Mm2)	-0.220818	-0.237835	-0.156716	-0.340912	-0.8516	-0.409817	0.571513	-0.442241	0.839238	-0.46866	-0.599718	0.240774	1	0.306433	-1	-0.602	-1	-0.879313	-0.494375	0.11537	-0.0883882	-0.548616	-0.853469	-0.859043	-0.565627	-0.392185	-0.834886	-0.687202	-0.850488	-0.836114	-1	-1	-1	-1	-1	-1	-0.848833	-1	-1	-0.747162	-1	-0.802615	-1	-1	-0.779819	-0.800611	-1	-1	-1
chrX_30393003_30394246_+(LTR:ERV1:RLTR1B-int)	-0.0691935	0.470773	-0.0313627	-0.545764	-0.45453	-0.491565	-0.343594	-0.327297	-0.119734	0.190129	0.256742	-0.271557	1	-0.5248	-0.251941	-0.695225	-0.789327	-0.33459	-0.448253	-0.795013	-0.930192	-0.61978	-0.259427	-0.643797	-0.800423	-0.616009	-0.962068	-0.820353	-0.622178	-0.96235	-1	-1	-1	-0.961065	-1	-0.960812	-1	-1	-1	-1	-1	-1	-1	-1	-1	-0.954194	-0.904287	-1	-1
chr17_47613571_47613727_+(SINE:B2:B3)	0.0499574	1	-0.102893	-0.766282	-0.526385	-0.633753	-0.138762	-0.406641	0.0326652	-0.246329	0.135548	-0.462235	0.627028	-0.575334	-0.601829	-0.670687	-0.76772	-0.186863	-0.193154	-1	-0.892245	-0.89329	-0.948039	-0.950015	-1	-1	-1	-1	-0.946982	-0.941884	-1	-0.59388	-0.876281	-0.939901	-0.946207	-0.818528	-0.946395	-0.873091	-1	-0.910341	-0.848927	-0.720023	-0.854479	-0.853425	-0.921922	-0.646474	-0.630647	-0.718963	-1
chr11_16971426_16971724_-(LTR:ERV1:RMER5)	0.663173	0.0845669	1	-0.531057	-0.472065	-0.475103	-0.491756	-0.00788013	-1	-0.527437	-0.525329	-0.509547	-1	-1	0.198364	-0.0560718	0.864234	-0.570653	0.349079	-1	-0.459487	-0.464731	0.563856	0.504376	-1	-1	-0.412603	-0.443608	-0.468107	-1	-1	-1	-1	-1	-1	-1	-1	-1	-1	-1	-1	-1	-1	-1	-1	-1	-1	-1	-1
chr2_118620307_118620707_+(LTR:ERVK:BGLII_B)	0.0791229	1	-0.231644	-0.471537	-0.837743	-0.677354	-0.192941	-0.618849	0.00548981	0.186115	0.240035	0.0300365	0.88661	-0.642894	-0.652153	-0.589012	-0.832887	-0.736087	-0.700546	-1	-0.972313	-0.972582	-0.973298	-0.974313	-0.973615	-1	-1	-0.9715	-1	-1	-1	-1	-1	-1	-1	-0.968915	-0.972453	-1	-1	-1	-0.961183	-0.964031	-1	-0.924677	-0.959877	-1	-1	-1	-1
chr18_35788169_35788409_+(LINE:L1:L1MA7)	-0.156175	1	-0.356045	-0.716323	-0.587919	-0.569805	0.0810377	-0.409519	0.106571	-0.151622	0.352344	-0.425764	0.894777	-0.705246	-0.454358	-0.650027	-0.745352	-0.472174	-0.648991	-0.690281	-0.651934	-0.404627	-0.664316	-0.765151	-0.6683	-0.683538	-0.828065	-0.598279	-0.667864	-0.726949	-0.806882	-0.750127	-0.854679	-0.799988	-0.705135	-0.810527	-0.74814	-0.975155	-0.860935	-0.912239	-0.911275	-0.849272	-0.900291	-0.84218	-0.847149	-0.903108	-0.927693	-0.87621	-0.930296
chr2_80625532_80626080_+(LTR:ERVK:RMER4B)	0.0102952	-0.011769	-1	-0.71514	-0.358611	0.275396	0.852399	-0.0960044	-0.00634378	-0.712941	0.730034	-0.702074	0.0169492	-0.764731	-0.514702	-0.713305	-0.150678	-0.478386	0.0926653	-1	-0.671665	-0.349701	-0.050035	-0.390778	-0.0613115	-1	-1	0.0139425	-1	-1	-0.624273	-1	-1	-1	-1	-1	-1	-1	-1	-1	-1	-1	-0.11318	-0.55338	-1	-1	-1	-1	-1
chr2_118474581_118474722_+(SINE:B4:ID_B1)	-0.0366478	-0.764422	0.0860479	-0.388846	-0.54131	-0.0878984	-0.116836	0.0774897	0.184358	-0.178839	-1	-0.360813	1	-0.158736	-0.652938	-0.179879	-1	-0.813484	-0.804645	-0.655249	-0.530382	-1	-0.547087	-0.34647	-0.328696	-0.530325	-0.744824	-1	-0.537871	-1	-1	-1	-1	-1	-1	-1	-1	-1	-1	-1	-1	-1	-1	-1	-1	-1	-1	-1	-1
chr4_150974478_150975436_-(LTR:ERVK:RLTR21)	0.401538	-1	0.264034	-0.209653	-0.110229	-0.557675	0.284876	-0.163951	-0.0810296	-0.601776	1	-0.173401	-0.294616	-1	-1	-0.602281	0.178227	-0.276388	-0.242097	-0.33125	-1	-0.0978683	-0.560718	-1	-0.131866	-1	0.484978	-0.531134	-0.551779	-1	-1	-1	-1	-1	-1	-1	-1	-1	-1	-1	-1	-1	-1	-1	-1	-1	-1	-1	-1
chr2_118625361_118625670_+(LINE:L1:L1MC5)	-0.0785327	0.521016	-0.324762	-0.415418	-0.561253	0.0360285	-0.366426	-0.896936	0.132864	0.178188	0.232754	-0.184805	1	-0.839063	-0.917007	-0.705826	-0.806338	-0.866195	-0.859854	-1	-0.8877	-1	-1	-1	-0.94649	-1	-1	-1	-1	-1	-1	-1	-1	-1	-1	-1	-1	-1	-1	-1	-1	-1	-1	-0.923622	-1	-1	-1	-1	-1
chr4_136405809_136405985_+(SINE:B2:B2_Mm1t)	0.397172	-0.544447	-1	-0.212115	-0.113001	0.763789	-0.573042	-1	-0.0838925	0.587933	-1	0.236036	0.0547804	-0.349278	-0.328865	-0.60352	-0.608481	-0.278642	-1	1	0.362196	-0.550339	-1	-1	-0.13457	0.816481	-1	-1	-0.553175	-1	-1	-1	-1	-1	-1	-1	-1	-1	-1	-1	-1	-1	-1	-1	-1	-1	-0.377439	-1	-1
chr17_64234081_64235295_-(LTR:ERVL-MaLR:MTC-int)	0.291243	0.263043	-0.534176	-0.56311	-0.0163005	-0.266471	-0.289743	-0.30677	-0.238014	-0.119476	-1	-1	-0.610076	0.0824957	-0.441773	0.0992608	0.0855057	1	-0.162089	-0.630327	-1	-0.00263473	-0.514346	-0.299226	-0.520111	-0.496372	-0.726377	-1	-0.504463	-1	-1	-0.728871	-1	-1	-1	-1	-1	-1	-1	-1	-1	-1	-1	-1	-1	-1	-1	-1	-1
chrX_17113839_17114158_-(LTR:ERVK:RLTR9A3)	-0.869872	-0.236284	-0.0611112	-0.669786	0.610936	-0.26077	-0.642111	0.513672	0.151863	-0.334474	-0.777168	-0.424399	0.0806255	1	0.312653	-0.667659	-0.23424	-0.294559	-0.683341	-1	-0.619389	-1	-0.877643	-1	-1	-1	-0.862125	-0.869402	-0.750306	-1	-0.854817	-1	-1	-1	-1	-1	-1	-1	-1	-1	-1	-1	-1	-1	-0.816142	-1	-1	-1	-1
chr4_83708178_83708861_+(LINE:L1:L1_Mur3)	-1	0.519655	-0.065891	-0.561956	-0.506851	-0.0193776	-0.050489	0.853496	0.0186654	-1	-0.556606	-0.0837265	-0.609046	-0.638215	-0.626866	0.322598	-1	-1	-0.579938	-1	-1	1	-0.513063	0.405251	-1	-1	-1	0.0394622	-1	-1	-1	-1	-1	-1	-1	-1	-1	-1	-1	-1	-1	-1	-1	-1	-1	-1	-1	-1	-1
chr14_65812345_65812568_+(LINE:L1:Lx8)	-0.233396	0.124793	-0.308607	-0.0273271	-0.634989	-0.546362	-0.385056	-0.142569	0.507957	-0.183183	0.230691	-0.660904	0.953247	-0.33055	-0.654775	-0.510531	-0.516656	0.113178	-0.300442	-0.725659	-0.813147	-0.629918	-0.819793	-0.566619	-0.910966	-0.813124	-1	-0.711486	-0.816126	0.511633	0.176031	0.207259	-0.570927	-0.687355	-0.25376	0.0489416	-0.442273	-0.449832	-0.0761481	-1	0.178859	-0.514504	-0.369145	-0.11041	0.489309	0.348675	-0.231426	-0.512666	-1
chr8_43358405_43358806_+(LTR:ERVL-MaLR:MTB)	-0.0614736	-0.0819704	-0.153552	-0.603064	0.340609	-0.555702	-0.139595	-0.580111	-1	1	-0.196432	-0.584857	0.0627961	0.311334	-0.323764	-1	-0.605506	0.0902594	-0.619358	-1	0.372548	-0.546922	-1	0.273376	0.30801	0.372714	-1	-0.529043	-0.54978	-1	-1	-1	-1	-1	-1	-1	-1	-1	-1	-1	-1	-1	-1	-1	-1	-1	-1	-1	-1
chr15_55623944_55624154_+(LINE:L1:HAL1)	0.576284	-0.229071	-0.644591	1	-0.249468	-0.253787	-1	-1	0.937904	-1	0.349618	0.394491	-1	-0.724697	0.419698	-1	-1	-0.084438	-1	-1	-0.615794	-0.619521	-0.258922	-0.287109	-0.63386	0.53701	-0.582468	-0.604506	-1	-1	-1	-1	-1	-1	-1	-1	-1	-1	-1	-1	-1	-1	-1	-1	-1	-1	-1	-1	-1
chr1_107687848_107688601_+(LTR:ERVK:RLTR10-int)	-0.355157	-1	-0.806141	1	0.842214	-0.796487	0.379391	-0.615336	-1	0.465772	-0.263845	-0.239368	-0.513182	-0.699669	0.548761	-0.634021	-0.8193	-0.667068	-0.651291	-1	-0.790433	-0.169864	-0.595776	-0.2223	-0.201148	-0.790408	-1	-1	-1	-1	-1	-1	-1	-1	-1	-1	-1	-1	-1	-1	-1	-1	-1	-1	-0.392601	-1	-0.712666	-0.726714	-1
chr4_123933730_123933951_+(SINE:B4:ID_B1)	-0.236115	0.844159	-0.120501	-0.6838	-0.504727	-0.446024	-0.1805	-0.389202	0.182905	-0.376572	-0.137224	-0.137294	1	-0.659366	-0.531573	-0.584908	-0.795051	-0.471346	-0.591312	-0.953469	-0.873232	-0.811692	-0.755483	-0.911794	-0.83389	-0.889064	-0.913898	-0.853196	-0.750507	-0.965815	-0.963734	-0.863492	-0.963613	-0.876269	-0.825967	-0.911045	-0.936936	-0.869361	-0.965179	-0.868152	-0.977784	-0.958828	-0.9572	-0.978445	-0.908145	-0.916819	-1	-0.958672	-0.94764
chr3_121434595_121434895_+(SINE:B4:B4)	-0.135518	0.459346	-0.245483	-0.598997	-0.482163	-0.339926	0.188785	-0.451047	-0.067474	-0.239345	0.289331	-0.185878	1	-0.561657	-0.527814	-0.560804	-0.554578	-0.481681	-0.457118	-0.880244	-0.932029	-0.609592	-0.79023	-0.949552	-0.89636	-0.864041	-0.881813	-0.748115	-0.812716	-0.985336	-0.922218	-0.795058	-0.921959	-0.893852	-0.80998	-0.801584	-0.932372	-0.903936	-0.925319	-1	-0.961882	-0.911696	-1	-0.963017	-0.960599	-0.94648	-0.944084	-0.92909	-0.887702
chr19_3144306_3145478_-(LTR:ERVK:RLTR42-int)	0.454395	-1	0.639632	-1	-0.653752	-0.655745	1	-0.349316	-0.284779	-0.0702051	0.245256	-0.35667	0.372476	0.0160601	-0.476033	-0.690461	-0.694334	-0.718412	-1	-0.479522	-0.645503	-0.297884	0.025659	-0.342234	0.0134839	-1	-1	-0.270177	0.395375	-1	-1	-1	-1	-1	-1	-1	-1	-1	-1	-1	-1	-1	-1	-1	-1	-1	-1	-1	-1
chr5_21575696_21575799_+(SINE:Alu:PB1D10)	-0.190517	-0.0882247	-0.535413	-0.419026	0.0511654	-0.140682	-0.392825	-0.0123011	-0.155597	-0.0381766	-0.390928	0.757764	1	-0.520168	-0.68186	-0.582346	-0.298872	-0.48708	-0.641849	-0.929773	-0.928253	-0.952633	-0.95387	-0.911249	-0.908835	-0.976081	-0.94802	-0.901527	-0.976466	-0.974203	-1	-0.974247	-1	-1	-0.976122	-1	-1	-0.971833	-0.973723	-0.960201	-1	-1	-0.967702	-1	-1	-1	-1	-1	-1
chrX_74286761_74286930_+(LTR:ERVL:RMER10B)	-0.304818	1	-0.0779729	-0.723278	-0.493759	-0.496672	-0.400173	-0.560915	0.085929	0.0457179	-0.0896686	-0.240285	0.914052	-0.62861	-0.705353	-0.756308	-0.759358	-0.429948	-0.535615	-0.941463	-0.920261	-0.763104	-0.65394	-0.963011	-0.924011	-0.920252	-1	-0.876878	-0.921533	-1	-1	-0.957067	-0.954224	-1	-0.960193	-1	-1	-1	-1	-0.933653	-1	-0.896408	-0.946157	-0.945767	-1	-0.895356	-1	-0.948008	-0.86826
chr3_35630192_35632750_-(LTR:ERVK:ETnERV2-int)	-0.445609	-0.457717	1	-0.0621131	-0.472065	0.0497945	-1	0.98424	-1	-0.527437	-0.525329	-1	-1	0.54922	-0.20109	-0.0560718	-0.533942	-0.570653	0.349079	-1	-0.459487	-0.464731	0.0425706	-0.498541	-1	0.621734	-1	0.112785	-1	-1	-1	-1	-1	-1	-1	-1	-1	-1	-1	-1	-1	-1	-1	-1	-1	-1	-1	-1	-1
chr3_103893110_103893877_+(LTR:ERVK:RLTR33)	-1	0.194856	-0.118649	0.239912	-0.767352	-0.537381	0.343825	0.0930078	0.201415	-0.583506	0.0458794	-0.783869	0.291057	-0.14662	-0.47191	-0.792017	-0.589239	-0.432392	-0.801831	-1	-0.761809	-1	-0.540564	-0.558039	-0.546018	-0.76178	-1	-1	-0.296823	-1	-1	-1	-1	-1	-1	-1	-1	-1	-1	-1	-1	-1	-1	-1	-1	-1	-1	-1	-1
chr4_126852240_126852378_+(SINE:Alu:B1_Mus1)	-0.454602	-0.733256	-0.0162211	-0.769332	0.0387432	-0.225426	1	0.220033	-0.463584	-0.535103	0.634399	0.206244	-0.176515	-0.809489	-0.803512	-0.535692	-0.541502	-0.366427	-0.557601	-1	-0.468255	-0.736707	-0.487171	-0.506676	-0.493258	-0.734095	-1	-0.452633	-0.738367	-1	-1	-1	-1	-0.703426	-1	-1	-1	-1	-1	-1	-1	-1	-1	-0.638345	-1	-1	-1	-1	-1
chr6_67154968_67155167_-(SINE:B2:B2_Mm1t)	-0.501083	-0.0239577	0.599889	-0.249743	-0.313732	-0.842542	-0.745896	-0.60318	0.417579	0.323084	0.0916669	0.177006	-0.623348	-0.147988	-0.241089	-0.386489	-0.394166	0.330882	-0.820135	-0.841293	-0.35143	-0.83943	-0.739375	-0.14758	-0.433432	1	-0.706322	-0.888729	-0.680886	-1	-0.938151	-1	-1	-1	-1	-1	-0.838677	-0.936345	-0.881233	-1	-1	-1	-0.635049	-1	-1	-0.929072	-1	-0.859038	-1
chr9_123580408_123580867_+(LTR:ERVK:RMER6BA)	-0.558464	0.727574	-0.601782	0.120449	-0.579534	-0.163907	0.214351	-0.60492	-1	0.505463	-0.243911	-1	1	-1	-0.68186	0.503555	-0.257629	-0.316106	-0.283697	-0.367957	-0.569517	-1	-1	-1	-1	-1	-1	-1	-0.152763	-0.0713105	-1	-0.0728828	-1	-1	-1	-0.033356	-1	0.0140056	-1	-1	0.207076	0.118513	-0.41864	-1	-1	-1	-1	-1	0.422444
chr11_28536483_28536878_-(LTR:ERVL-MaLR:MTA_Mm)	0.655762	-0.1902	0.343984	-0.719888	-1	-0.843233	-0.392825	-0.259226	-0.511452	0.97592	-0.1494	-0.121118	1	-0.305958	-0.880698	-0.295209	-1	-0.10239	-0.865693	-1	-0.515706	-1	-1	-0.850233	-0.692319	-1	-0.824566	-0.667652	-0.682286	-1	-1	-1	-1	-1	-1	-1	-1	-1	-1	-1	-1	-1	-1	-0.780412	-1	-1	-1	-1	-0.733292
chr5_99835781_99836081_-(LTR:ERVL:MT2A)	-0.478596	-1	-0.529751	-0.338439	0.489566	0.480994	-0.282996	-0.300185	-1	1	-0.776787	-1	-0.803186	-0.453611	0.314903	-0.556119	-0.561673	-0.7981	-1	-1	-0.745824	0.00683965	-0.754866	-0.0567585	-0.515552	-0.237381	-0.447555	-0.738357	-0.749878	-1	-1	-1	-1	-1	-1	-1	-1	-1	-1	-1	-1	-1	-1	-1	-1	-1	-0.651504	-1	-1
chr3_39601980_39607619_+(LINE:L1:L1Md_T)	-0.653033	-0.151526	-1	0.320703	0.486844	-0.342983	-0.681914	0.241842	-0.658747	0.478775	-0.554389	-0.386097	-0.476121	-0.39401	1	-0.70462	-0.562474	-0.731292	-0.859279	-1	-0.661718	-1	-0.836876	-0.372321	-0.194062	-0.661678	-0.0809403	-0.47767	-0.667113	-1	-1	-1	-1	-1	-1	-0.810098	-1	-1	-0.814161	-0.71853	-1	-1	-1	-1	-1	-1	-1	-1	-1
chr4_116814943_116815110_+(SINE:B4:RSINE1)	0.0167452	0.326054	-1	-1	-0.0317742	-0.0373459	-1	-0.696744	1	0.444456	-0.41964	0.49914	-0.232419	-0.763229	-0.755802	-0.42295	-0.715085	-0.737528	-0.450179	-1	-1	-1	-1	-1	-1	-1	-1	-1	-1	-1	-1	-1	-1	-1	-1	-1	-1	-1	-1	-1	-1	-1	-1	-1	-1	-1	-1	-1	-1
chr14_118979699_118979809_+(SINE:Alu:B1_Mur1)	1	0.304214	-0.39874	-0.812029	-0.365147	-1	-0.185101	-0.403478	0.0928117	-0.242311	0.141603	-0.41022	0.17435	-0.37901	-0.199412	-0.810818	-0.813185	-0.827901	-1	-1	-0.783341	-0.570885	-1	-0.59799	-1	-0.783315	-0.0581913	-0.553951	-1	-1	-1	-1	-1	-1	-1	-1	-1	-1	-1	-1	-1	-1	-1	-1	-0.686023	-1	-1	-1	-1
chr8_9991089_9991263_+(DNA:hAT-Charlie:URR1A)	0.0689979	-0.144467	-0.298822	-0.260172	-0.629824	-0.355919	-0.643631	1	-0.330932	-0.420137	0.0816926	0.203632	0.320593	-0.388968	-0.719911	-0.751802	-0.428118	-0.172117	-0.684685	-1	-0.715753	-0.812341	-1	-0.824194	-0.909706	-0.90524	-1	-0.804935	-0.813524	-0.897798	-1	-1	-1	-1	-1	-1	-1	-1	-1	-1	-0.867162	-0.876908	-0.872043	-1	-1	-1	-1	-0.876442	-1
chr4_136300093_136300276_-(SINE:B2:B2_Mm1a)	0.572974	-0.10922	-0.402674	-0.859944	-0.526976	-0.0593952	0.214351	-0.555536	-0.430028	0.129097	-0.5747	-0.047878	1	-0.826489	-0.582441	-0.15425	-0.860806	-0.23062	-0.529926	-0.881492	-0.112128	-0.680269	-0.922156	-0.775349	-0.384638	-0.757824	-0.912283	-0.833826	-0.761715	-1	-1	-1	-1	-0.909964	-1	-1	-1	-1	-1	-1	-0.886837	-1	-1	-1	-0.883029	-1	-1	-1	-1
chr10_45106637_45107300_+(LTR:ERVK:RMER13A1)	-0.139093	1	0.552888	-0.635892	-0.692566	-0.898112	-0.408065	-0.614837	0.0584103	-0.266163	-0.355028	-0.428786	0.0561407	-0.473739	-0.767384	-0.72516	-0.909533	-0.499954	-0.825419	-1	-0.790161	-1	-1	-1	-0.900014	-1	-1	-0.783996	-0.896754	-0.886828	-1	-0.887019	-0.879536	-1	-0.895245	-0.882202	-1	-1	-1	-1	-0.705806	-1	-1	-1	-1	-1	-1	-0.726359	-1
chr1_64722384_64722587_+(SINE:B2:B3A)	0.612774	0.380358	1	-0.488425	-1	-0.618257	-0.815184	-0.278458	-0.603447	-0.312636	-0.136962	-0.643307	-0.239033	-0.577485	-0.709487	-0.656753	-0.491573	-0.687748	-0.509426	-1	-1	-1	-1	-1	-1	-1	-1	-1	-1	-1	-1	-0.788348	-1	-1	-0.607517	-1	-1	-0.537025	-1	-1	-0.724437	-1	-1	-1	-1	-1	-1	-1	-1
chr13_41161205_41161825_+(LINE:L1:L1MA9)	-0.548113	0.768071	-0.592448	-0.235524	0.0758065	-0.786077	-0.585728	-0.79783	1	-0.422218	-0.226187	-0.000573052	0.194015	-0.210764	-0.511604	-0.6153	-1	-0.825019	-0.816726	-1	-0.779713	-0.78185	-0.362647	-0.795629	-0.790071	-0.779686	-1	-1	-0.566451	-1	-1	-1	-1	-1	-1	-1	-1	-1	-1	-1	-1	-1	-1	-1	-1	-1	-1	-1	-1
chr11_54905149_54905335_+(SINE:B4:B4A)	0.106267	0.794019	-0.369854	-0.729122	-0.6396	-0.393603	-0.332774	-0.426918	-0.0551167	-0.131464	0.321078	-0.072828	1	-0.65425	-0.769261	-0.454755	-0.80421	-0.436351	-0.645784	-0.916654	-0.886466	-0.803243	-0.863131	-0.894669	-1	-0.886452	-0.907464	-0.737043	-0.748622	-1	-0.870078	-0.78605	-0.77188	-0.936678	-0.943322	-0.840663	-0.91528	-0.966571	-0.968814	-0.952766	-0.801031	-1	-0.846674	-0.845565	-0.876602	-0.851006	-0.844335	-0.888959	-0.906212
chr6_13895277_13896163_+(LTR:ERVL-MaLR:ORR1C2-int)	-0.772816	1	-0.385315	-0.0391588	0.0817125	-0.13961	-0.583453	-0.79672	-0.329673	-0.225394	-0.0274238	-0.598035	0.37208	-0.206432	-0.508922	-0.613188	-1	-0.12029	-0.0786017	-1	-0.778503	-1	-1	-1	-0.788918	-1	-1	-1	-1	-1	-1	-1	-1	-1	-1	-1	-1	-1	-1	-1	-1	-1	-1	-0.698708	-1	-1	-1	-1	-1
chr9_35271645_35271843_+(SINE:B2:B3A)	-0.12372	1	-0.27555	-0.320548	-0.721845	-0.654308	-0.0627701	-0.607959	-0.0663309	-0.377549	-0.437295	-0.483187	-0.007692	-0.234773	-0.105537	-0.751335	-0.508893	-0.264814	-0.289207	-1	-1	-0.929495	-0.931337	-1	-0.932152	-1	-1	-1	-0.85988	-1	-1	-0.923335	-1	-1	-1	-0.920066	-1	-1	-1	-1	-1	-0.907508	-0.903852	-1	-1	-1	-1	-1	-0.882375
chr15_99078070_99078245_+(SINE:MIR:MIRb)	-0.00530349	1	-0.25241	-0.626051	-0.579009	-0.843037	-0.240084	-0.703321	0.304419	-0.340538	0.135548	-0.315572	0.334997	-0.691152	-0.641646	-0.670687	-0.53544	-0.529236	-0.641402	-0.920896	-0.78449	-0.89329	-0.844117	-1	-0.845967	-0.838348	-0.941449	-0.833619	-0.893963	-1	-0.938346	-0.709914	-0.876281	-1	-0.946207	-1	-1	-1	-1	-1	-1	-0.930006	-1	-1	-1	-0.929295	-1	-1	-1
chr7_35383487_35383708_+(DNA:hAT-Charlie:URR1B)	0.0167452	0.49181	-0.770752	-0.354973	-0.515887	-0.278009	-0.766972	-0.772558	1	-0.349995	0.958714	-0.550258	0.727058	-0.644844	-0.816851	-1	-0.572628	-0.409438	-1	-0.272283	-0.25653	-0.754581	-0.0439701	-1	-0.527659	-0.25644	0.346596	0.785728	-0.512258	-1	-1	-1	-1	-0.44712	-0.752566	-1	-1	-1	-1	-1	-1	-1	-1	-1	-1	-1	-1	-1	-1
chr12_35948843_35949235_+(LINE:L1:L1_Mus1)	-0.479738	-0.363875	-0.413476	0.760299	-0.256847	-0.261124	-0.523044	-0.185337	-0.360383	-0.223925	-0.55455	-0.194544	-0.312659	-0.0913447	0.0308759	-0.446363	-0.562633	0.208747	-0.366986	-0.627632	-0.619571	-0.748841	-0.755403	1	-0.395766	-0.619525	-1	-0.347325	-0.500851	-1	-1	-1	-1	-0.858547	-1	-1	-0.873831	-1	-1	-1	-1	-1	-1	-1	-1	-1	-1	-1	-1
chr8_22780059_22780243_+(DNA:hAT-Charlie:MER20)	-0.265343	0.110583	-0.357498	-0.566885	-0.194401	-0.283349	-0.469359	-0.402401	-0.189859	0.309373	0.391458	-0.310681	1	-0.657839	-0.903756	-0.829429	-0.737987	-0.724144	-0.819419	-1	-0.95659	-0.957011	-0.958134	-0.979863	-0.979316	-1	-1	-0.843601	-1	-1	-1	-1	-0.975079	-0.975789	-1	-1	-1	-1	-1	-1	-0.96957	-0.971802	-0.941375	-0.970476	-1	-1	-0.970241	-0.971695	-1
chr6_79024553_79024971_-(LTR:ERVK:BGLII)	-0.337695	-0.0576868	-0.185464	-0.388846	-0.369301	0.425159	-0.172034	-0.0302593	-0.407821	-0.79471	-0.484485	0.225108	1	-0.495242	-0.696321	-0.436167	-0.34199	-0.440451	-0.658128	-0.827625	-0.47168	-0.941867	-0.71693	-0.455392	-0.160869	-0.706453	-0.425853	-0.818719	-0.480105	-0.873361	-0.731299	-0.810362	-0.663004	-0.607115	-0.413899	-0.604555	0.0513011	-0.377769	-0.290526	-0.511563	-1	-0.694951	-0.841447	-0.92015	-0.91493	-0.845926	-1	-0.923449	-0.80603
chr11_80232258_80232563_+(LINE:L2:L2c)	0.398974	1	-0.272084	-0.863459	-0.846283	-0.898112	-0.0134422	-0.855564	0.428854	-0.403757	0.336013	-0.381185	0.665453	-0.661689	-0.883692	-0.86258	-0.909533	-0.874989	-0.956355	-0.922978	-0.94754	-0.844147	-0.747032	-0.853992	-0.900014	-0.895068	-1	-0.945999	-0.948377	-0.886828	-0.879936	-0.717548	-0.819305	-0.941483	-0.895245	-0.823304	-0.947805	-0.876431	-0.769445	-1	-0.852903	-0.795543	-0.858308	-0.785924	-0.695906	-1	-0.928073	-0.863179	-0.913329
chr9_58635285_58635836_+(LINE:L1:L1_Mur2)	-0.372553	0.500262	-0.559865	-0.764116	-0.601664	-0.867985	0.150437	-0.500952	0.0970894	0.54508	0.0147509	-0.506593	1	-0.512953	-0.79907	-0.169088	-0.706959	-0.838025	-0.604148	-0.900204	-0.728116	-0.865377	-0.934447	-0.81082	-0.87045	-0.864041	-0.926133	-0.65016	-0.732451	-0.780047	-0.844436	-0.707226	-0.453712	-0.241801	-0.796407	-0.847372	-0.72949	-0.759841	-0.850637	-0.886888	-0.428227	-1	-0.816413	-0.722626	-0.802996	-0.375596	-0.813612	-0.645449	-1
chr4_48553183_48553396_+(SINE:B2:B3A)	-0.530733	0.0710432	-0.294621	-0.60306	-0.702084	-0.259497	-0.569794	-0.020251	1	-0.466662	0.0714332	0.24544	-0.0552846	-0.562885	-0.323759	-0.334173	-0.211005	-0.757718	-0.23871	-1	-0.847493	-0.848973	-0.558755	-0.717025	-1	-1	-1	-1	-0.699851	-1	-1	-1	-1	-1	-1	-1	-1	-1	-1	-1	-1	-1	-1	-1	-1	-1	-1	-1	-1
chr5_42478953_42479586_+(LTR:ERVK:RLTR26B_MM)	-0.0315678	-1	-0.12658	-1	-0.0777817	0.833823	-1	0.155383	0.587471	-0.724836	0.105565	-1	0.218513	-0.54896	-0.302216	-0.725185	-0.728624	1	-0.476305	-1	-0.370541	-1	-0.0893982	-0.124032	0.199723	0.259071	-0.315942	-0.0280717	-0.380578	-0.660514	-1	-1	-1	-1	-1	-1	-1	-1	-1	-1	-1	-1	-1	-1	-1	-1	-1	-1	-1
chr15_85056765_85056885_+(LTR:ERVL-MaLR:ORR1D2)	0.246624	-0.390301	-0.156761	-0.736379	-0.406432	-0.114772	1	-1	-0.386953	-0.468689	-0.733159	-0.448574	0.411689	-0.564546	-1	-0.734681	-0.476002	-0.517277	-0.494402	-0.553876	-1	-1	-0.413909	0.127599	-1	-0.392218	-0.339579	-1	-0.700991	-1	-0.652287	-0.6728	-0.651129	-1	-1	-0.65885	-0.697681	-0.28427	-0.666148	-1	-1	-1	-1	-1	-1	-1	-1	-1	-1
chr15_38685016_38685223_+(SINE:B2:B3)	-0.116927	0.209302	-0.256661	-0.402427	-0.663627	-0.665563	-0.190433	-0.42055	-0.015667	0.104006	0.36096	-0.322935	1	-0.547587	-0.109208	-0.64917	-0.752543	-0.544071	-0.713479	-1	-0.770409	-0.829477	-0.778576	-0.627246	-1	-0.885191	-0.812871	-0.763664	-0.604623	-0.380874	-0.277492	-0.0728828	-0.604591	-1	-0.828077	-0.548899	-0.942892	-0.256396	-0.0540349	-1	-0.839057	-0.925432	-0.689941	-0.609621	-0.916821	-0.397401	-0.842606	-0.476052	-0.525852
chrX_KQ030496_fix_182231_182755_-(LTR:ERVK:RLTR40)	-0.150251	0.320127	-0.233619	-0.534908	-0.6668	-0.29011	-0.220983	-0.597466	-0.115084	0.0651859	0.112735	-0.425134	1	-0.580955	-0.423747	-0.702126	-0.789895	-0.419336	-0.797273	-0.856896	-0.51266	-0.662172	-0.247994	-0.638298	-0.767788	-0.707561	-0.735194	-0.799337	-0.616345	-1	-0.944232	-1	-1	-1	-0.902685	-1	-1	-1	-1	-1	-0.931675	-1	-0.934186	-1	-1	-1	-0.933182	-1	-1
chr11_31035695_31041384_+(LINE:L1:L1Md_T)	-0.211858	0.927323	0.0662266	1	-1	-0.626894	-1	-0.647392	-0.612419	-0.328188	-0.662596	-1	-0.405	-1	-0.71606	0.00644139	0.32513	-0.389625	-0.68035	-1	-1	-1	-1	-1	-1	-1	-1	-1	-1	-1	-0.120675	-1	-1	-1	-1	-1	-1	-1	-1	-1	-0.461343	-1	-1	-1	-0.443218	-1	-1	-1	-1
chr2_181429978_181430164_-(SINE:B2:B2_Mm2)	-0.266776	-0.426231	0.0580602	-0.751915	-0.162119	-0.305784	-1	-0.606354	0.00960717	1	-0.49777	-0.221606	0.882035	-0.590208	-0.471691	-0.25095	-0.753441	-0.886431	-0.881049	0.679332	0.715685	-1	-0.724224	-0.60207	-0.182494	0.143928	-0.844625	-1	-0.718612	-1	-1	-1	-1	-1	-1	-1	-1	-1	-1	-1	-0.799551	-1	-1	-1	-0.792806	-1	-0.803971	-0.813555	-1
chrX_27673941_27675931_+(LTR:ERVK:MMERVK9C_I-int)	-0.277486	0.41347	-0.348371	-0.592564	-0.770655	0.0261143	-0.448022	-0.676753	0.184358	0.0264519	0.134133	-0.254282	1	-0.747621	-0.305877	-0.79497	-0.797535	-0.347192	-0.120901	-1	-0.412977	0.627719	-0.0941748	-0.34647	-0.776232	-0.647744	-1	-0.516585	-0.537871	-0.873361	-1	-1	-1	-0.869038	-0.88278	-0.868185	-0.415944	-1	-1	-1	-1	-1	-1	-1	-1	-0.845926	-1	-1	-1
chr2_28210203_28210430_+(SINE:MIR:MIRc)	-0.272802	-0.466513	-0.672074	-0.692442	0.211867	-0.827872	1	-0.0239734	-0.821195	0.0847607	-0.377372	-0.35667	-0.313762	-0.237955	-0.0830578	-0.0713833	-0.694334	-0.296029	-0.262669	-0.739761	-0.291007	-1	-0.145284	-1	-1	-0.468191	-0.807377	-0.817544	-0.651156	-1	-1	-1	-1	-0.802284	-1	-1	-1	-1	-1	-1	-1	-1	-1	-1	-1	-1	-1	-1	-1
chr1_117625478_117627382_+(Satellite:Satellite:MMSAT4)	-0.679723	-0.477862	-0.518575	0.173959	-0.288348	-0.89892	0.0765994	0.146316	-0.054992	0.00101664	-0.177333	-0.71666	-0.435823	-0.328749	1	-0.454683	-0.371757	-0.669282	-0.826805	-0.388713	-0.167307	-0.896923	-0.397696	-0.0343405	-0.404846	-0.895901	-0.660655	-0.249988	-0.0781589	-1	-1	-1	-1	-1	-1	-1	-1	-1	-1	-1	-1	-1	-1	-0.858415	-1	-1	-1	-0.864266	-1
chr6_3602013_3602212_+(SINE:B2:B3)	-0.413421	-0.426231	-0.735485	-0.255744	0.396468	-0.444627	-0.731123	-0.212708	-0.711541	1	-1	-0.740535	-0.335752	0.434272	-0.788676	-0.25095	-0.260323	0.362824	-0.524198	-1	-0.714052	-0.433653	-0.172673	-1	-0.727498	-1	-0.0677487	-0.705652	-0.718612	-1	-1	-1	-1	-1	-1	-1	-1	-1	-1	-1	-1	-1	-1	-1	-1	-1	-1	-1	-1
chr11_51597380_51597682_+(SINE:B4:B4)	1	-0.347893	-0.39874	-0.436086	-1	-0.0532002	-0.388826	-0.105216	-0.672156	-0.1476	-0.714599	-0.11533	0.509879	-0.301386	-0.0392945	-0.432453	-1	-0.741851	-0.459235	-1	-1	-1	-1	-1	-1	-1	-1	-1	-1	-1	-1	-1	-1	-1	-0.675521	-1	-1	-1	-1	-1	-1	-1	-1	-1	-1	-1	-1	-1	-1
chr4_115871861_115872461_+(LINE:L1:L1MB5)	-0.0539661	1	-0.256874	-0.767677	-0.476903	-0.393232	-0.580345	-0.590405	-0.0395321	-0.401704	-0.634195	-0.325058	0.082817	-0.658884	-0.780115	-0.740201	-0.743452	-0.716392	-0.75246	-1	-1	-1	-0.94261	-1	-0.971646	-0.970243	-0.935332	-0.908118	-0.970721	-0.935813	-0.965952	-0.967961	-0.829193	-0.966811	-0.762347	-0.966595	-1	-1	-1	-1	-0.874858	-0.961346	-0.799094	-0.878584	-1	-0.921908	-0.959206	-0.9612	-1
chr6_3558387_3559360_+(LINE:L1:L1_Mus3)	-0.318449	1	-0.385315	-0.423495	-0.783658	-0.784902	-0.583453	-0.491799	0.564095	-0.419046	-0.61097	-0.29656	-0.399715	-0.444502	-0.34523	-0.613188	-0.713521	-0.560145	-0.631441	-1	-0.778503	-0.670978	-1	-1	-0.894459	-0.778477	-0.879645	-0.885998	-0.673053	-1	-1	-1	-1	-1	-1	-1	-1	-1	-1	-1	-1	-1	-1	-1	-1	-1	-1	-1	-1
chr1_104989776_104989922_+(SINE:Alu:B1_Mus2)	-0.488837	1	-0.846329	-0.279369	-0.675486	-0.677354	-0.531385	0.372142	-0.664837	0.161909	-0.416454	-0.547789	0.157693	-0.880965	0.473233	-0.129673	-0.856761	0.187608	-0.447161	-0.512192	-0.501633	-0.506467	-0.679574	-0.691761	-1	-1	-1	-1	-0.50958	-1	-1	-1	-1	-1	-1	-1	-1	-1	-1	-1	-1	-1	-1	-1	-1	-1	-0.772232	-1	-1
chr9_64971139_64971657_+(LINE:L1:Lx8)	-0.398631	1	-0.349157	-0.287847	-0.656397	-0.77225	-0.558951	-0.461905	-0.17195	0.0252136	0.132765	-0.467987	0.63439	-0.159751	-0.480036	-0.795217	-0.79778	-0.441126	-0.414641	-1	-0.648211	-0.883875	-0.773817	-0.78242	-1	-0.765446	-0.872566	-1	-1	-0.494053	-0.865811	-0.49491	-0.865364	-0.869196	-0.648763	-1	-0.766659	-0.309467	-0.87116	-1	-0.835597	-1	-0.683277	-0.840492	-0.830065	-0.384449	-1	-0.541249	-0.806264
chr2_129013848_129014243_+(LTR:ERVL-MaLR:MTA_Mm)	-0.0279514	1	-0.334931	-0.914942	-0.808484	-0.873057	-0.170321	-0.700078	0.450543	-0.25714	0.607142	-0.733121	0.720724	-0.531665	-0.396216	-0.657576	-0.746396	-0.818289	-0.809678	-0.904038	-0.836601	-0.482195	-0.747861	-0.818089	-0.813141	-0.836581	-0.822428	-0.697241	-0.614096	-0.96475	-1	-1	-1	-1	-1	-1	-1	-1	-1	-1	-1	-1	-1	-1	-1	-1	-1	-1	-1
chr7_126534139_126534330_-(SINE:B2:B2_Mm1t)	0.446192	-1	-0.347847	-1	0.573919	-0.315373	-1	0.663751	-0.187215	-0.471685	-0.0271028	0.919105	-0.84403	-0.0618371	-0.92557	-0.912059	-0.826319	1	-0.916209	-1	-0.899286	-1	-1	0.214675	0.151734	0.813062	-0.671652	-1	-1	-1	-1	-0.891548	-1	-1	-1	-1	-1	-0.881384	-1	-1	-1	-1	-1	-1	-1	-1	-1	-0.868664	-1
chr3_138454864_138454998_+(SINE:B4:RSINE1)	-0.470156	0.295681	-0.0442779	-0.327731	-0.243161	0.504968	-1	-0.525905	-0.739441	-0.0967224	-1	-0.0625261	1	-0.259688	-0.427348	-0.548933	-0.554578	-0.794832	-0.570218	0.516903	-0.22513	-0.744216	-0.501796	-0.281117	-1	-0.741679	-0.438612	-0.734122	-0.745829	-1	-1	-1	-1	-1	-1	-1	-0.743015	-1	-0.71621	-1	-1	-1	-1	-1	-1	-1	-1	-1	-1
chr15_63844940_63845520_-(LTR:ERVL:MT2B)	-0.128504	0.704926	-0.083007	-1	-0.585046	-0.587434	-0.733682	-1	1	-0.257137	-0.253823	-0.100516	0.206199	-0.188215	-0.895344	-0.629039	-1	-0.550048	-0.410907	-1	-0.858387	-0.719521	-0.726849	-1	-1	-1	-1	-1	-1	-0.847248	-0.513839	-1	-1	-0.842034	-0.858609	-1	-1	-1	-0.844406	-1	-0.801458	-0.816025	-1	-1	-1	-1	-1	-0.815329	-1
chr19_45196528_45196718_-(SINE:B2:B2_Mm1a)	1	-0.836973	-0.849685	-0.577064	-0.52386	-0.3688	0.222349	-0.552608	-0.344313	0.136533	-0.8573	-0.262775	0.635702	-0.417822	-0.759824	-0.290567	-0.299444	-0.483702	-0.188852	-0.761423	-0.512517	-1	-1	0.658289	0.703392	-1	-1	-1	-0.680194	-0.298896	-1	-1	-1	-1	-1	-1	-0.676653	-1	0.249756	-0.72959	-1	-1	-1	-1	-0.764517	-1	-1	-0.788099	-1
chr1_16386987_16387988_+(LINE:L1:L1Md_F2)	-0.254941	-0.514142	-0.104051	0.0503736	-0.763498	-0.294578	0.138402	1	-1	-1	-1	-0.780289	-1	-0.132486	-0.105272	-0.365716	-0.582435	-0.230654	-0.597098	-1	-0.515728	-0.760213	-0.766477	-0.326078	-0.769249	-0.757835	-0.736861	-1	-0.523451	-1	-1	-1	-1	-1	-1	-1	-1	-1	-1	-1	-1	-1	-1	-1	-1	-1	-1	-1	-1
chr8_123417439_123417688_+(LTR:ERVK?:RLTR51A_Mm)	-0.169359	1	-0.346897	-0.585637	-0.71605	-0.495865	-0.37518	-0.69508	0.110228	-0.47351	0.13062	-0.227473	-0.163889	-0.717291	-0.524269	-0.655495	-0.749331	-0.257745	-0.378056	-0.969512	-0.792347	-0.588723	-0.899867	-0.96147	-0.940633	-0.916929	-1	-0.935874	-0.897829	-1	-0.976237	-0.910557	-1	-0.976837	-0.979267	-0.976686	-1	-1	-1	-1	-1	-0.973023	-0.971957	-1	-0.969907	-0.972749	-1	-1	-1
chr6_31425239_31426147_+(LINE:L1:L1M2)	0.675453	0.638862	-0.39557	-1	-0.6809	-1	-0.692802	-0.100499	-0.340856	0.142525	-0.426189	-0.110666	-0.241081	-0.0636049	-0.758558	-0.429461	-0.154901	-0.74049	-0.184576	-1	-1	-1	-1	-1	-1	-1	-1	-0.6637	-1	-1	-0.626142	-1	-0.624896	-0.271145	-1	-0.633198	-0.674949	-1	-1	-1	-1	-1	-1	-1	-1	-1	-1	-0.573963	-0.46024
chr17_94341627_94341969_-(LTR:ERVK:IAPEY2_LTR)	-0.0829628	-0.302326	0.0108599	-0.827623	-0.417816	-0.0352771	-0.43953	-0.726483	0.102364	-0.0446102	-0.912759	-0.278866	1	-0.715265	-0.853166	-0.739769	-0.828684	-0.684357	-0.834699	-1	-0.900658	-0.901621	-1	-1	-1	-1	-1	-1	-0.804484	-1	-1	-1	-1	-1	-1	-1	-1	-1	-1	-1	-1	-1	-1	-1	-1	-1	-1	-0.870452	-1
chr14_122118796_122119393_+(LTR:ERVK:RLTR19-int)	-0.107632	0.582094	-0.446687	-0.740528	-0.628219	-0.947194	-0.00295417	-0.525905	0.042235	-0.00164049	-0.164323	-0.35857	1	-0.707772	-0.79907	-0.691376	-0.718681	-0.589664	-0.705939	-1	-0.972812	-0.892301	-0.921336	-1	-0.92227	-0.945617	-1	-0.944026	-0.812716	-1	-1	-0.970723	-1	-0.969672	-1	-1	-0.945898	-1	-0.970127	-1	-1	-0.964679	-1	-1	-1	-0.96432	-1	-1	-0.955081
chr9_65674017_65674254_+(SINE:B4:B4)	-0.707907	1	-0.0779729	-0.876463	-0.721845	-0.446892	-0.46444	-0.346599	-0.138152	-0.00407818	0.250455	-0.61239	0.433334	-0.693909	-0.684307	-0.627003	-0.877223	-0.321367	-1	-1	-0.715219	-0.717981	-1	-1	-1	-1	-0.845258	-0.853426	-1	-0.846409	-0.837057	-0.846669	-0.836514	-1	-0.857833	-0.520396	-1	-1	-1	-1	-1	-1	-1	-1	-1	-1	-1	-1	-1
chr11_KZ289076_fix_230565_230949_-(LTR:ERVK:RLTR10)	0.542077	-1	-0.443686	-0.478241	-0.706302	-0.707992	0.413716	-0.44807	0.51668	-0.474213	-0.207802	-1	-0.767165	-0.569074	1	-0.47488	-1	-1	-0.499659	-1	-1	0.191111	0.159993	-0.163095	-0.713444	-0.398538	0.633884	-1	-0.7041	-1	-1	-1	-1	-1	-1	-1	-1	-1	-1	-1	-1	-1	-1	-1	-1	-1	-1	-1	-1
chr5_25265648_25265868_+(LINE:L1:MusHAL1)	-0.588958	-0.396903	-0.629285	-0.652312	-0.41286	-0.0270645	0.130482	-0.44831	0.0106802	0.226302	-1	1	0.241247	-0.85642	-0.703832	-0.650072	-0.827225	-0.522505	-0.833292	-1	-1	-1	-1	-1	-1	-1	-1	-1	-1	-0.783863	-0.770702	-0.784229	-1	-1	-0.799939	-0.550059	-0.601273	-1	-1	-0.666551	-0.719073	-1	-1	-0.727437	-1	-1	-1	-0.738699	-1
chr14_85124135_85124528_-(LTR:ERVL-MaLR:MTA_Mm)	-0.751647	-1	-0.440032	-0.579851	-0.290495	0.0581327	-0.089278	1	-0.755737	0.0584808	-0.468399	-0.670434	-0.625017	-0.39274	-0.105272	-0.260002	-0.164871	-0.422991	-0.899274	-0.822246	-0.39466	-0.760213	-1	-0.101437	-0.538499	-0.878917	-0.736861	-1	-0.880863	-1	-1	-1	-1	-1	-1	-1	-1	-1	-1	-1	-1	-1	-1	-1	-1	-1	-1	-1	-1
chr12_69900670_69901176_+(LTR:ERVL:ERVL-E-int)	-0.0489982	1	-0.0994154	-0.67823	-0.592471	-0.909959	-0.520487	-0.744718	0.262708	-0.473088	0.0585248	-0.495206	0.328206	-0.368836	-0.486082	-0.635677	-0.960026	-0.668574	-0.614298	-0.863868	-0.814561	-0.44908	-0.687026	-0.95699	-0.91164	-1	-0.949619	-0.856835	-0.817518	-1	-1	-1	-1	-1	-1	-1	-1	-1	-1	-1	-1	-0.939772	-1	-1	-1	-1	-1	-0.939544	-1
chr7_127287387_127287567_-(SINE:B2:B2_Mm1t)	-0.282477	-0.824537	0.294254	-0.393068	-0.829179	-0.830162	0.808942	-0.357973	0.587837	-1	-0.846414	-0.0478437	-0.729157	-0.498729	-0.0952572	-0.0837381	-1	-0.0275536	-1	-0.743223	-0.65022	-1	-0.831331	0.298029	1	0.749113	-0.80994	-0.819972	-1	-1	-1	-1	-1	-1	-0.650769	-1	-1	-1	-0.807844	-1	-1	-1	-1	-1	-1	-1	-1	-1	-1
chr2_118627359_118627581_+(LINE:L1:L1M4)	0.17743	-0.136213	-0.734522	-0.751011	-0.0189122	-0.303256	0.214351	-0.341534	-0.565735	-0.372724	-0.369926	0.171842	1	-0.383073	-1	-0.874704	-0.628815	-0.0881417	-0.880616	-1	-1	-1	-1	-1	-1	-1	-1	-1	-1	-1	-1	-1	-1	-1	-1	-1	-1	-1	-1	-1	-1	-1	-1	-1	-1	-1	-1	-1	-1
chrX_28182699_28183490_-(LTR:ERVK:RLTR40)	0.00670305	0.243853	-0.378781	-0.55182	-0.545897	-0.54851	-0.319964	-0.478495	-0.322547	0.0387693	0.0887681	-0.62501	1	-0.481782	-0.389172	-0.639147	-0.732747	-0.343462	-0.52724	-0.84831	-0.586736	-0.079176	-0.551617	-0.616596	-0.852313	-0.431693	-0.719306	-0.680946	-0.745829	-1	-1	-1	-1	-1	-0.948423	-1	-1	-1	-1	-1	-0.927575	-1	-1	-1	-1	-1	-1	-0.932635	-1
chr19_30896424_30896834_-(LTR:ERVL-MaLR:MTC)	-0.608947	-0.808744	-0.47097	-0.50383	-0.255217	-0.444627	-0.282996	-0.650092	0.153837	1	-0.83259	-0.827024	0.033274	0.0927787	0.127059	-0.500634	-1	-0.3943	-0.682798	-1	-1	-0.811218	-0.632299	-0.469427	-0.818332	-0.428036	-1	-0.607536	-0.812408	-1	-1	-1	-1	-1	-1	-1	-1	-0.775483	-1	-1	-1	-1	-0.742555	-1	-1	-1	-1	-1	-1
chr14_86860133_86860632_-(LINE:L1:L1MC2)	-1	-0.582714	-0.615251	-0.097872	0.218736	-0.596092	-0.608907	-0.236565	-0.370634	1	-1	-0.433896	-0.355881	-0.552954	-0.53893	-0.636824	-0.641369	-0.669618	-0.307924	-1	-1	-1	-1	-1	-0.603633	-1	-0.547999	-0.785928	0.0232276	-1	-1	-1	-1	-1	-1	-1	-1	-1	-1	-1	-1	-1	-1	-1	-1	-1	-1	-1	-1
chr8_94234828_94235530_+(LINE:L1:L1MB8)	-0.576968	1	-0.618472	-0.403616	-0.798578	-0.866491	-0.418271	-0.621478	0.317538	0.0817771	-0.154865	-0.251513	0.224227	-0.75372	-0.644392	-0.399774	-0.466556	-0.290165	-0.656859	-1	-0.518818	-0.727706	-0.403345	-1	-0.672459	-1	-1	-0.575441	-0.797068	-0.851705	-1	-1	-1	-1	-0.931368	-0.922822	-1	-0.919041	-0.848947	-0.885608	-1	-1	-0.814335	-0.812991	-0.900383	-0.81958	-1	-1	-0.886431
chr6_108796767_108797060_+(LTR:ERVL-MaLR:ORR1E)	-0.43772	1	-0.262378	-0.697335	-0.756615	-0.758015	-0.484524	-0.451143	0.357411	-0.433569	-0.387277	-0.638231	-0.189615	-0.678605	-0.889508	-0.477804	-0.957028	-0.604131	-0.626834	-0.853658	-0.900327	-0.950647	-1	-0.953764	-1	-0.900314	-1	-0.948699	-0.901916	-0.838729	-0.88594	-0.517007	-0.656679	-0.722042	-0.502415	-0.888092	-1	-0.941305	-0.835729	-1	-0.860258	-0.546787	-0.865393	-0.796628	-0.855556	-0.672988	-0.590018	-0.740041	-0.917662
chr13_77170533_77170986_+(LTR:ERVK:RMER17D2)	-0.16203	-0.344265	-0.0930913	-0.858237	-0.521211	-0.365288	-0.692713	-0.400159	-0.505499	1	0.147955	-0.555204	0.51828	-0.414583	-0.637731	-0.714648	-0.577328	-0.221243	-0.592169	-1	-1	-1	-1	-1	-1	-1	-0.822428	-1	-0.678414	-1	-1	-1	-1	-1	-1	-1	-0.512281	-1	-0.82047	-1	-1	-1	-1	-1	-1	-0.356701	-1	-0.78692	-1
chrX_48707308_48707538_+(LINE:L1:L1_Mus2)	-0.18796	-0.602847	0.830928	-0.656559	-0.226711	-1	0.488894	-0.6367	-1	0.0382745	-0.30473	-0.281612	0.839124	0.418255	-0.414902	-0.308694	-1	-0.685559	-1	-1	-1	-1	-1	-1	-1	-1	-1	-1	-0.610457	-0.573006	-0.547006	-0.573729	0.36351	-1	0.185704	0.333333	0.575422	-1	-1	-1	-1	-0.485729	-1	-0.461534	-1	-0.480506	-1	-0.483783	-1
chr16_83603471_83603868_-(LTR:ERVL-MaLR:MTA_Mm)	-0.0523798	-0.691025	-0.430233	-0.198435	0.804799	-0.102793	-0.420839	-0.717362	-0.689329	-0.461499	0.081806	-0.720556	-0.523069	0.103367	0.13798	-0.193272	-1	-0.510745	-0.48756	-1	-0.692034	-1	-0.702989	1	-0.706515	-0.07599	-1	-0.0489588	-0.696945	-1	-1	-1	-1	-1	-1	-1	-1	-1	-1	-1	-1	-1	-1	-1	-1	-1	-1	-1	-1
chr2_173031721_173031989_+(SINE:B4:B4A)	-0.186906	1	-0.230848	-0.879024	-0.742743	-0.56869	-0.373561	-0.69192	0.101871	-0.406253	-0.442154	-0.470468	0.149695	-0.894534	-0.866417	-0.887263	-0.859729	-0.680023	-0.767979	-0.905219	-0.925116	-0.79287	-0.800771	-0.935318	-0.923715	-0.907029	-0.949489	-0.885703	-0.867866	-0.966576	-0.976361	-0.972194	-0.982211	-0.953914	-0.896874	-0.962311	-0.96917	-0.987835	-0.994326	-0.965623	-0.989139	-0.959744	-0.993026	-0.992975	-1	-0.989834	-0.975217	-0.986531	-0.987201
chr9_56056767_56056967_+(SINE:B4:ID_B1)	-0.35906	0.316579	-0.421942	-0.710852	-0.409991	-0.37293	-0.216548	-0.560315	-0.117462	-0.12586	-0.158546	-0.243973	1	-0.65671	-0.676729	-0.708989	-0.748552	-0.453988	-0.428113	-1	-0.97917	-0.917489	-0.939733	-0.942026	-0.98015	-0.958335	-0.954727	-0.957116	-0.897512	-0.932595	-1	-0.97757	-0.976084	-0.976765	-0.958406	-1	-0.979275	-0.926403	-1	-0.965337	-0.91239	-0.972939	-0.887479	-0.971666	-0.939628	-1	-0.971441	-1	-0.965586
chr2_36134765_36135132_-(LTR:ERVL-MaLR:MTA_Mm)	0.840189	1	-0.631189	-0.827049	-1	-0.806412	-0.812554	-1	0.206588	0.0457179	-0.299745	-0.457347	0.697949	-0.714315	-0.11606	-0.825935	-1	-0.208261	-0.170742	-0.707315	-1	-1	-0.423233	-0.260227	-1	-1	-0.783362	-0.384389	-0.607664	-0.784973	-1	-1	-1	-1	-1	-1	-1	-1	-1	-1	-1	-1	-0.730786	-1	-0.711111	-1	-1	-1	-1
chr14_121935682_121936328_+(LTR:ERVK:RMER6A)	-0.432041	1	-0.0779729	-0.807832	-0.783658	-0.731128	-0.0627701	-0.84754	0.173071	-0.419046	-0.17331	-0.598035	0.329203	-0.484181	-0.631692	-0.709891	-0.809014	-0.472174	-0.81572	-0.918699	-1	-0.835489	-1	-0.897254	-1	-0.889238	-0.939823	-1	-1	-0.94027	-0.936633	-0.761485	-0.936422	-1	-0.944713	-0.813487	-0.944906	-0.869566	-1	-0.907851	-0.844731	-0.928061	-0.925218	-0.849354	-0.919753	-0.781992	-0.620387	-0.855578	-1
chr7_41480197_41480840_-(Satellite:Satellite:MMSAT4)	0.0949564	-0.846994	-0.435697	-0.470747	-0.851042	-0.851899	-0.139588	-0.580108	1	0.0666753	-0.732142	0.107058	-0.173374	-0.453606	0.465189	-0.733669	-1	-0.636577	-0.746237	-1	-0.694987	-0.546918	-0.852918	-1	-1	-1	-1	-0.372052	-0.849925	-1	-1	-1	-1	-1	-1	-1	-1	-1	-1	-1	-1	-1	-1	-1	-1	-1	-1	-1	-1
chr4_GL456053_alt_324372_325467_+(LTR:ERVL-MaLR:MTA_Mm-int)	-0.456571	0.0631226	0.0414921	-0.367952	-0.159068	-0.87137	-0.377256	-0.635311	-0.0646609	-0.189366	-0.418393	-0.399055	1	-0.335617	0.517282	-0.826513	-0.828684	-0.579142	-0.8898	-0.805525	-0.602631	-0.672071	-0.808383	-0.508456	-0.873772	-0.668819	-0.928027	-0.795478	-0.804484	-0.928562	-1	-1	-1	-1	-0.867752	-0.925643	-0.934106	-1	-1	-1	-0.907148	-1	-1	-1	-1	-1	-1	-1	-1
chr14_20381365_20381684_+(LTR:ERVL-MaLR:ORR1D2)	-0.785052	-0.579493	-0.806141	1	-0.590619	0.0175626	-0.0147208	0.153991	-0.788592	-0.633557	-0.0798061	-1	-0.837727	-0.699669	-0.690248	-0.817011	-0.096502	-0.167671	-0.651291	-1	-1	-0.792466	-0.595776	-0.2223	-0.800287	-0.580815	-0.772255	-0.568552	-0.58755	-0.773949	-1	-1	-1	-1	-1	-1	-1	-1	-1	-1	-1	-1	-1	-0.714935	-1	-1	-1	-1	-1
chr15_81659719_81659904_-(SINE:B2:B2_Mm1a)	1	-0.161577	-0.871158	-0.274967	-0.3198	-0.458972	-1	-0.616521	-0.578487	0.217714	-1	-0.368093	-0.784303	-0.600792	-0.691202	-0.635149	-1	-0.557458	0.158783	-0.386516	0.253529	-0.58621	-0.865674	-0.612348	-0.867268	-0.721404	-0.848638	-1	-0.72588	-1	-1	-1	-1	-1	-1	-1	-1	-0.835962	-0.846969	-0.76822	-1	-1	-1	-1	-0.596315	0.279479	-1	-0.81837	-1
chr17_6283698_6284226_+(LINE:L1:L1M4c)	-0.116927	0.110583	0.023988	-0.573162	-0.519467	-0.163907	-0.653043	-0.548481	-0.379622	-0.247269	-0.0278857	-0.665188	1	-0.64747	-0.545515	-0.785206	-0.681841	-0.218407	-0.488355	-0.638833	-0.75401	-0.878198	-0.88138	-0.885892	-1	-1	-1	-1	-0.878966	-1	-1	-0.867555	-1	-1	-1	-1	-0.877626	-1	-1	-1	-1	-1	-1	-1	-1	-1	-1	-0.839608	-1
chr5_100762282_100762522_-(SINE:B4:ID_B1)	-0.43231	-0.629806	-0.488006	-0.679872	0.261399	0.25414	-0.132607	0.0159188	-0.44166	-0.8387	-0.837981	-0.665188	1	-0.471206	-0.727309	-0.516714	-0.681841	-0.560354	-0.386026	-0.187373	-0.815507	-0.269187	-0.82207	-0.828837	-0.120911	-0.63097	-1	-0.810087	-1	-1	-1	-1	-1	-0.794203	-1	-1	-1	-1	-1	-1	-1	-1	-1	-1	-1	-1	-1	-1	-1
chr2_76694713_76694815_+(SINE:Alu:B1F)	-0.766642	-0.315215	-0.368609	0.381737	1	-0.33717	-1	-0.16478	-0.770485	-0.801086	-0.600396	-0.17422	-0.647657	-0.347891	-0.663717	-0.602675	-0.803823	-0.277105	-0.242848	-0.665956	-1	-0.549381	-0.780577	0.0553873	-1	-0.544912	-0.752749	-0.765799	-0.776112	-1	-1	-1	-1	-1	-1	-1	-0.773633	-1	-1	-1	-0.681022	-1	-1	-1	-1	-1	-1	-1	-1
chr11_3481364_3481555_-(SINE:B2:B2_Mm1a)	-0.557299	-0.653574	-0.680586	-0.962553	-0.283322	-0.245531	-0.634734	-0.564266	0.436853	1	-0.469342	-0.0600531	-0.19789	-0.536084	-0.425838	-0.698496	-0.888351	-0.417157	-0.748633	-0.112806	0.424342	-0.87177	-0.708614	-0.519481	-0.259617	0.64035	-0.484037	-0.95557	-0.915053	-1	-1	-1	-1	-1	-0.956906	-0.903081	-0.914112	-1	-0.952577	-1	-1	-1	-0.941711	-1	-0.937451	-0.830072	-1	-1	-0.92869
chrX_42389524_42389904_-(LTR:ERVL:LTR82A)	-0.49532	-0.259513	-1	-0.146212	0.20149	0.194576	-0.768665	-0.0968419	-0.0072643	-0.784906	-1	-1	-0.237995	-0.471136	1	-1	-0.363598	-0.413728	-1	-1	-1	-0.269091	-0.525458	-0.0870128	-0.0621811	-0.753947	-1	-0.240248	-0.0316013	-1	-1	-1	-1	-1	-1	-1	-1	-1	-1	-1	-1	-1	-1	-1	-1	-1	-1	-1	-1
chr3_84589272_84589465_-(SINE:B2:B2_Mm1a)	-0.374311	-0.387975	-0.64731	-0.404591	-0.180732	-0.407597	-0.784897	-0.790054	1	-0.199993	-0.799106	-0.584853	0.239939	-0.344327	-0.0983452	0.265072	-0.408254	-0.273155	-0.936559	-0.776087	-0.31372	-0.773459	-0.926459	-0.434051	-0.418658	0.296463	-0.834265	-0.921506	-0.774888	-0.835497	-1	-0.917888	-1	-1	-1	-1	-1	-1	-0.748656	-1	-0.893093	-1	-1	-1	-1	-0.89993	-1	-0.900562	-1
chr9_16033487_16033985_+(LTR:ERVL:RLTR28)	-0.318449	1	-1	-0.711748	-0.675486	0.613232	-0.68759	-0.0852386	-1	-0.419046	-1	0.205896	-1	-0.523859	-0.0178449	-0.129673	-0.427042	-0.472174	-0.170742	-1	-0.667755	-0.0129341	-0.679574	-0.0752833	-0.366755	-1	-1	-0.315988	-1	-1	-1	-1	-1	-1	-1	-1	-1	-1	-1	-1	-1	-1	-1	-1	-1	-1	-1	-1	-1
chr8_13987459_13987730_+(LTR:ERVL-MaLR:MTC)	-0.32445	-1	-1	1	-1	0.279222	-0.0710225	-0.395529	-0.667788	-0.136241	-0.710796	-1	-1	0.65182	-0.756623	-0.137336	-0.716043	-0.476822	0.0959424	-1	-0.341361	-1	-1	-0.38895	-1	-0.670641	-1	-0.322011	-0.0277962	-1	-1	-1	-1	-1	-1	-1	-1	-1	-1	-1	-1	-1	-1	-1	-1	-1	-1	-1	-1
chr2_5865579_5865798_+(LINE:L1:L1MB4)	-0.0148226	-0.421803	-1	1	-0.0618356	-1	-0.0968274	-0.471088	-0.612419	-0.664094	-0.831298	-0.302754	-0.405	-0.587045	0.135758	0.00644139	-0.668717	0.0681556	-0.520525	-0.435902	-0.807897	-0.619521	-0.814731	-0.821777	0.464561	-0.807874	-1	-0.604506	-0.432881	-1	-1	-1	-1	-1	-1	-1	-0.808868	-1	-1	-1	-1	-1	-1	-1	-1	-1	-1	-1	-1
chr14_100857655_100858644_+(LTR:ERVK:RLTR10-int)	-0.727301	-1	-0.508111	-0.307995	-0.220943	-0.741809	1	-0.511987	-0.731792	0.394692	-0.533029	-1	-1	-0.237955	0.571901	-0.767846	-0.0830031	-0.788809	-0.557601	-1	-1	-0.736707	-0.487171	-0.506676	-1	0.0636188	-0.711066	-0.726316	-0.476735	-1	-1	-1	-1	-1	-1	-1	-1	-1	-1	-1	-1	-1	-1	-1	-1	-1	-1	-1	-1
chr15_39299190_39299383_-(SINE:B2:B2_Mm1t)	-0.297797	-0.531682	-0.596985	-0.649016	0.155016	-0.335155	-0.326986	-0.514481	-0.27797	0.00666485	-0.426101	-0.463494	1	-0.397939	-0.609033	-0.130474	-0.839004	-0.4809	-0.715205	-0.771551	-0.253137	-0.938365	-0.819926	-0.566938	-0.55516	0.182676	-0.76327	-0.807799	-0.877508	-1	-0.964389	-1	-0.96427	-1	-0.96893	-1	-0.876152	-1	-1	-1	-0.869112	-1	-0.915948	-0.91534	-0.954903	-0.918322	-1	-1	-0.897173
chr5_118060417_118060537_+(LTR:ERVL:MT2B2)	0.0189302	-0.601329	0.102756	-0.827623	-0.611877	0.157667	-0.43953	-0.270622	-0.59914	-0.305171	-0.651036	-0.0985828	1	-1	-0.559499	-0.306051	-0.657367	-0.684357	-0.504098	-0.416576	-0.801315	-0.409728	-0.616766	-1	-0.0532885	-0.602583	-0.784082	-1	-0.804484	-1	-1	-1	-1	-1	-1	-1	-0.802319	-1	-0.7817	-1	-1	-1	-1	-1	-1	-1	-1	-1	-1
chr10_57678516_57683869_+(LINE:L1:L1Md_A)	-0.503294	-0.271212	-0.552025	0.0503736	-0.290495	-0.529719	-0.544639	1	-0.755737	-1	-1	-0.560579	-0.437525	-0.826497	0.61051	-0.788572	-0.791218	-0.807664	-0.597098	-1	-0.757864	-0.760213	-0.532955	-0.101437	-0.769249	-0.757835	-1	-0.75075	-0.285176	-1	-1	-1	-1	-1	-1	-1	-1	-1	-1	-1	-1	-0.685432	-1	-1	-1	-1	-1	-1	-1
chr1_9763554_9763732_+(SINE:B2:B2_Mm1a)	-0.285904	-0.101928	-0.723984	-0.741128	-0.902854	-0.613654	-0.625911	0.0953626	-0.498332	1	-0.388589	0.624473	-0.152844	-0.501123	-0.705985	-1	-0.571202	-0.288961	-0.586259	-0.853971	-0.00539995	-0.80301	-0.616312	-0.907726	-1	-0.602112	-1	-0.897618	-0.804252	-1	-0.886184	-1	-0.885805	-1	-1	-1	-1	-1	-1	-1	-1	-1	-0.597043	-0.729418	-1	-1	-0.727264	-1	-1
chr15_35178744_35179140_-(LTR:ERVL-MaLR:MTA_Mm)	-1	-0.199917	-1	0.383755	-1	-0.612784	-0.250138	-0.268115	-0.195524	0.743044	-0.649836	-0.638193	-0.3825	1	0.473386	-1	-1	-1	-0.668262	-1	-0.601265	0.57947	-0.615449	-0.630075	0.139959	-1	-1	0.641799	-1	-1	-1	-1	-1	-1	-1	-1	-1	-1	-1	-1	-1	-1	-1	-1	-1	-1	-1	-1	-1
chr11_90621171_90621566_-(LTR:ERVL-MaLR:MTA_Mm)	-0.557777	-0.13487	-0.0029086	-0.625936	-0.78944	-0.371955	-0.189174	-0.0107658	0.087349	-0.811525	-0.621368	-0.413168	-0.499223	-0.536586	-0.522048	-1	-0.814119	-0.143804	-0.820646	-1	-0.137695	-0.359545	-0.168369	1	-0.79456	-0.353193	-0.765725	-0.334271	-0.787861	-1	-1	-1	-1	-1	-0.784762	-1	-1	-1	-1	-1	-1	-1	-1	-1	-1	-1	-1	-1	-1
chr2_18190379_18192185_+(LTR:ERVL-MaLR:ORR1A1-int)	0.0167452	0.160297	-0.694336	-0.569982	-0.838629	-1	-0.378591	-0.696744	1	-0.422218	0.450899	-0.550258	-0.104489	-0.763229	-0.755802	-0.855737	-0.715085	-0.737528	-1	-0.757428	-0.669569	0.308902	0.274706	-1	-0.370212	-0.504294	-0.640908	-0.829931	0.300647	-0.643578	-1	-0.466272	-1	-0.262827	-1	-1	-1	-0.416251	-0.273895	-1	-1	-0.570725	-0.77688	-1	-1	-1	-0.773476	-0.353651	-0.72704
chr19_32736254_32736412_-(SINE:B2:B2_Mm1t)	-1	-0.559492	-0.187679	-0.619068	-0.142295	0.279154	-0.587143	-0.59704	-0.557074	0.53549	-1	-0.601595	-0.320036	-1	-1	-1	-1	-1	-1	-1	-0.56093	-0.130379	-0.576549	-1	-1	-0.121755	-0.522846	-0.548031	-0.567932	-1	-1	-1	-0.495881	-1	-1	-1	-1	-0.482885	-1	-1	-0.384424	-1	-1	-1	-1	-1	-1	0.14514	-1
chr2_3777370_3777766_+(LTR:ERVL-MaLR:MTA_Mm)	-0.148061	1	-0.846329	-0.855874	-0.675486	-1	-0.531385	-0.69508	-0.162092	0.452386	-0.708227	-0.698526	-0.356837	-0.285789	0.104924	-1	-0.713521	-0.604131	-0.585371	-1	-0.501633	-0.835489	-0.839787	-0.845881	-0.525066	0.162998	-0.819468	-0.657994	-0.182633	-1	-1	-1	-1	-1	-0.834138	-1	-1	-1	-1	-1	-1	-1	-1	-1	-1	-1	-1	-1	-1
chrX_34973891_34974413_-(LTR:ERVK:RLTR40)	-0.155048	-0.380126	-0.809487	-0.46396	-0.798842	1	-0.225381	-0.621976	-0.376723	-0.639882	-0.276551	-0.252496	-0.0431688	-0.557279	-0.695594	-0.640338	-0.644838	-0.345629	-0.314619	-0.697621	-0.79405	-0.796048	-0.602753	-0.426792	-0.803734	-0.794025	-0.776186	-0.788	-0.594669	-1	-1	-1	-1	-0.770268	-1	-1	-1	-1	-1	-1	-0.711258	-1	-1	-1	-0.701542	-1	-1	-1	-1
chr8_61105947_61106271_+(LINE:L1:L1Md_T)	-0.707907	1	-0.473127	-0.505853	-1	-1	0.0711199	0.0454416	-0.712717	-0.253059	-1	0.292032	-0.338461	-0.79594	0.052309	-0.751335	-0.754447	-0.773789	-0.289207	-1	-0.715219	-1	-0.725349	-0.735795	-0.185828	-0.430368	-0.690517	-0.706852	-0.43952	-1	-1	-1	-1	-1	-1	-1	-1	-1	-1	-1	-1	-1	-1	-0.612624	-1	-1	-1	-1	-1
chr11_58308488_58308684_+(SINE:B2:B2_Mm2)	-0.318449	1	-0.0779729	-1	-0.675486	-0.0320611	-0.68759	-0.69508	-0.664837	-0.419046	-0.708227	0.205896	0.0290601	-0.76193	-0.0178449	-1	-1	-0.208261	-1	-1	-1	-1	-1	-1	-1	-1	-1	-1	-1	-1	-1	-1	-1	-1	-1	-1	-1	-1	-1	-1	-1	-1	-1	-1	-1	-1	-1	-1	-1
chr1_131979142_131979244_+(LINE:CR1:L3b)	-0.367633	1	-0.467696	-0.92868	-0.79927	-0.540977	-0.381621	-0.754806	0.0573192	-0.46097	-0.440518	-0.440564	0.113931	-0.92637	-0.908872	-0.838496	-0.929119	-0.755132	-0.914509	-0.969826	-0.897244	-0.857537	-0.881079	-0.942801	-0.862906	-0.897231	-0.932998	-0.91538	-0.817988	-0.933497	-0.90593	-0.95574	-0.976404	-0.908303	-0.753772	-1	-1	-1	-1	-0.897401	-1	-0.973301	-0.972246	-1	-1	-1	-1	-0.9732	-0.966046
chr6_47929598_47929817_+(DNA:hAT-Charlie:URR1B)	-0.204857	1	-0.692658	-0.519579	-0.783658	-0.784902	-0.479317	-0.89836	0.228932	-0.515871	-0.0274238	-0.598035	-0.31396	-0.206432	-0.508922	-0.613188	-0.809014	-0.824058	-0.631441	-0.512192	-0.889252	-0.341956	-0.359148	-0.897254	-0.788918	-1	-0.879645	-0.885998	-0.891018	-1	-1	-1	-1	-1	-0.889426	-1	-1	-1	-1	-1	-0.689462	-0.856123	-1	-0.698708	-1	-0.854662	-0.848155	-1	-1
chr11_80282413_80282546_+(SINE:B2:B2_Mm2)	-0.0239721	-0.727225	-0.748494	-0.646174	-0.336106	-0.471941	-0.744347	-0.37619	0.0970894	0.307376	-0.403088	-0.259889	1	-0.512953	-0.79907	-0.643895	-1	-0.460084	-0.660699	-0.800407	-0.728116	-0.865377	-0.737787	-0.87388	-0.87045	-0.592124	-1	-0.580192	-0.732451	-1	-1	-1	-1	-1	-1	-1	-1	-0.839894	-1	-1	-1	-1	-0.816413	-1	-1	-1	-1	-1	-1
chr13_104248474_104248721_+(LTR:ERVK:RLTR17B_Mm)	-0.644498	-0.582714	-0.807625	-0.639149	-0.593755	-0.259503	-0.217814	-0.300185	-0.650352	1	-0.0259777	-0.559697	-0.785294	-0.0562365	-0.23155	-0.576295	-0.820684	0.266463	-0.538616	-1	-0.930679	-0.931352	-0.732581	-0.163945	-0.603633	-0.792013	-0.924667	-0.5005	-0.590709	-1	-1	-1	-1	-1	-1	-1	-1	-1	-1	-0.884642	-1	-1	-1	-1	-1	-1	-1	-1	-1
chr5_139180256_139180556_+(LTR:ERVL-MaLR:MTC)	-0.817295	0.96586	-0.505661	-0.150004	-1	-0.0485836	-0.49751	-0.509556	-0.460913	-0.688525	-0.296055	-0.595916	1	-0.61708	-1	-0.68892	-0.616015	-0.504767	-0.851799	-1	-0.643738	-0.735395	-0.828206	-1	-0.745367	-0.554619	-0.806418	-0.633271	-0.561774	-0.903929	-0.898079	-1	-1	-1	-1	-0.900002	-1	-1	-1	-1	-1	-0.768584	-0.759437	-0.757696	-1	-0.883117	-0.755768	-1	-0.852851
chr6_40452864_40453754_+(LINE:L1:L1_Mus1)	-0.324081	1	-0.436116	-0.871358	-0.758626	-0.792013	-0.442309	-0.81856	0.096898	-0.380635	-0.160852	-0.536577	0.581861	-0.657651	-0.48863	-0.784216	-0.687477	-0.581229	-0.849226	-0.903245	-0.785826	-0.265819	-0.300889	-0.938862	-0.733095	-0.7858	-0.82096	-0.728656	-0.70818	-1	-1	-0.946778	-1	-1	-0.967102	-0.944509	-1	-1	-1	-1	-0.976902	-1	-1	-1	-0.976125	-0.978379	-1	-1	-1
chr17_14323247_14324024_+(LINE:L1:L1_Mus1)	-0.709501	0.98908	-0.476004	-0.754276	-0.907788	-0.816637	-0.644909	-0.913356	1	-0.504758	-0.170915	-0.571674	0.827574	-0.932351	-0.790687	-0.835128	-0.918596	-0.850016	-0.607271	-1	-0.905591	-1	-0.726849	-0.912413	-1	-1	-1	-1	-1	-1	-0.891964	-0.898337	-0.783208	-1	-1	-0.894003	-0.906068	-0.88881	-0.896271	-0.842893	-1	-1	-1	-0.74316	-1	-1	-1	-1	-1
chr8_22766433_22766853_+(LINE:L1:L1MB3)	-0.205234	0.635797	-0.462406	-0.789916	-0.68465	-0.780526	-0.544618	-0.659244	-0.0717595	-0.350769	0.0774267	-0.384783	1	-0.78022	-0.856837	-0.901329	-0.888644	-0.769186	-0.892555	-0.976298	-0.983857	-0.968027	-0.937725	-0.985023	-1	-0.951565	-1	-0.950148	-0.920572	-0.982587	-1	-0.982617	-1	-1	-1	-1	-1	-1	-1	-1	-1	-1	-1	-0.956082	-0.976606	-1	-1	-1	-1
chr16_68246830_68247147_-(LTR:ERVK:RLTR9A3)	-0.510164	-0.520862	-0.558221	-0.585662	-0.533539	-0.536223	-0.550937	-0.342554	-0.116757	0.322198	0.0484969	-0.855552	-0.691836	-0.543725	1	-0.860998	-0.313685	-0.620648	-0.867557	-1	-0.681617	-0.684706	-0.692943	-0.556933	-0.544882	-0.840789	-0.827001	-0.672264	-0.530042	-1	-1	-1	-1	-1	-1	-1	-1	-1	-1	-1	-1	-1	-1	-1	-1	-1	-1	-1	-1
chr13_109697512_109697687_-(SINE:B2:B2_Mm1t)	-0.401531	-0.609734	0.37937	-0.77501	-0.873353	-0.685205	-0.0246164	0.0115004	-0.54219	-0.433183	-0.601459	0.764826	0.305223	-0.535446	-0.712524	-0.94339	-0.944099	-0.639513	-0.514553	-0.524063	-0.416513	-0.486376	-0.499795	-0.398524	-0.505732	0.620994	-0.577268	-1	-1	-0.930068	-1	-1	-1	-0.783045	-1	-1	-0.935496	-0.923644	-1	-1	-1	-0.915775	-1	-1	-0.906047	-0.829838	-1	-0.830911	-1
chr8_15175895_15176454_+(LTR:ERVL-MaLR:MTA_Mm-int)	-1	-1	-0.262302	-1	-0.221086	0.936079	0.124793	-0.268115	-1	-0.302782	-0.299672	-1	-0.69125	1	-0.410646	-1	0.0314316	-0.683272	-1	0.17086	-0.601265	-1	0.153654	-0.26015	-0.620013	-0.202433	-1	-1	-0.607623	-1	-1	-1	-1	-1	-1	-1	-1	-1	-1	-1	-1	-1	-1	-1	-1	-1	-1	-1	-1
chr11_18101713_18102119_+(LINE:L1:L1MA4)	-0.416026	-0.428779	-0.73666	-0.506033	-0.16584	-0.447093	-0.464635	-0.216204	-0.138465	-0.50222	1	-0.483375	-0.779567	-0.388042	0.051926	-0.751426	-0.754536	-0.773871	-1	-1	-0.430645	-0.718084	-1	-0.207674	-1	-0.430576	-1	-0.120876	0.960966	-1	-1	-1	-1	-1	-1	-1	-1	-1	-1	-1	-1	-1	-1	-1	-1	-1	-1	-1	-1
chr1_15877849_15878175_+(LTR:ERVL-MaLR:MLT1D)	-0.591027	-1	-1	-0.308122	-0.221086	0.548863	-0.250138	0.0978278	-1	-0.302782	-1	-0.638193	-0.3825	1	-1	-1	-0.656189	-0.366543	-0.668262	-0.41457	-1	-1	-0.615449	0.479701	0.519946	-0.601216	-1	-0.58955	-0.215246	-1	-1	-1	-1	-1	-1	-1	-1	-1	-1	-1	-1	-1	-1	-1	-1	-1	-1	-1	-1
chr2_22910224_22910537_+(LINE:L1:L1_Mus4)	0.0126519	-0.504732	-0.0866987	-0.35757	-0.758918	-0.280916	-0.76791	-1	0.493961	-0.784204	-0.566483	-0.552068	0.528982	-0.823137	-0.635177	-0.784477	0.489781	-0.411816	-1	-1	-1	-1	-0.761955	-1	-1	-0.753145	-1	-1	-1	-0.467519	-0.435095	0.328949	-1	-0.724673	-0.507124	-0.445757	-0.508844	-0.418601	-0.728807	-1	-0.65395	-0.35868	1	-0.664254	-0.284613	-0.352166	-0.661582	-1	-1
chr11_17192629_17192876_+(DNA:TcMar-Tigger:Tigger5)	-0.35432	1	-0.805889	-0.544865	-1	-1	-0.506721	-0.422256	0.164251	-0.633081	-0.078612	-0.904798	0.137382	-0.624099	-0.534769	-0.358706	-0.728599	-0.833318	-0.738129	-0.691911	-0.895081	-0.168787	-0.0893153	-1	-0.800028	-0.685204	-0.88598	-0.243987	-0.277276	-1	-1	-0.887019	-0.879536	-1	-1	-0.882202	-0.791222	-1	-1	-1	-1	-1	-0.858308	-0.714565	-1	-1	-0.856147	-1	-1
chr1_34029731_34029925_-(SINE:B2:B2_Mm1a)	-0.442868	-0.0917253	-0.665018	-0.842913	-0.823151	-0.296676	-1	-1	0.461218	0.582999	-0.840994	-0.671414	0.121603	-0.48104	-0.59857	-0.841901	-1	-0.424707	-0.698722	-0.468324	-0.456815	-1	-1	-0.832021	-1	0.0865022	-1	-0.813619	-1	-1	-1	-1	-1	-1	-1	-1	-1	-1	-1	-1	-1	-1	-1	-1	-1	-1	-1	-0.291657	-1
chr11_102420850_102421127_+(LTR:ERVL:RMER15)	-0.0912649	1	-0.385315	-0.903916	-1	-0.569805	-0.895863	-0.89836	0.228932	-0.612697	-0.61097	-1	-0.399715	-1	-1	-1	-0.904507	-0.648116	-0.90786	-1	-1	-0.890326	-0.893191	-0.897254	-1	-1	-1	-1	-0.891018	-1	-1	-1	-1	-1	-1	-1	-1	-1	-1	-1	-1	-1	-1	-1	-1	-1	-1	-1	-1
chr17_13202229_13202572_+(LTR:ERVL-MaLR:MTE2b)	-0.721135	0.227487	-0.496988	-0.882058	-0.734442	-1	0.278264	-0.500952	-0.314319	-0.0491814	-0.641853	-0.753296	1	-0.902591	-0.899535	-1	-1	-0.67605	-0.773799	-0.800407	-1	-0.59613	-0.737787	-1	-0.61135	-0.728083	-1	-0.720128	-0.866226	-1	-1	-0.707226	-0.687835	-0.696721	-0.728543	-1	-0.72949	-0.839894	-0.850637	-1	-1	-1	-1	-1	-1	-1	-1	-1	-1
chr5_143895586_143895888_+(LINE:L1:L1_Mus1)	-0.829612	1	-0.846329	-0.567621	-0.837743	-0.758015	-0.37518	-0.313929	0.0892806	-0.782142	-0.562341	0.130528	0.222009	-0.76193	-0.877231	-0.782418	-0.641901	-0.934022	-0.930895	-0.756096	-0.916939	-1	-0.919893	-0.92294	-1	-1	-0.909734	-1	-0.918263	-1	-1	-1	-1	-1	-1	-0.813487	-1	-1	-1	-1	-0.650644	-0.460461	-0.775655	-0.661046	-0.87963	-0.890996	-0.886116	-0.783368	-0.862771
chr5_129892592_129892788_-(SINE:B2:B2_Mm1t)	-0.735953	-1	-0.880929	-0.218275	-1	1	-0.636897	-0.527469	-0.870151	0.575518	-0.886961	-0.182418	0.096369	-0.723299	-0.619492	-0.887606	-1	-0.693264	-0.785818	-0.811013	-0.485125	-0.87253	-1	-0.761163	-0.754668	0.416077	-1	-1	-1	-0.861156	-1	-1	-1	-1	-1	-1	-0.871932	-1	-1	-1	-0.819536	-0.832777	-1	-1	-0.813464	-0.831078	-0.823516	-1	-1
chr15_70449358_70449753_-(LTR:ERVL-MaLR:MTA_Mm)	0.0422972	0.0195341	-1	0.322474	-1	-0.0131533	-1	-1	-1	0.332681	-0.107583	-1	-0.213129	-1	-1	0.330993	-1	-0.596398	-0.154543	-1	-1	-1	-0.509972	0.41417	-0.515789	-0.491836	-1	-1	1	-1	-1	-1	-1	-1	-1	-1	-1	-1	-1	-1	-1	-1	-1	-1	-1	-1	-1	-1	-1
chr1_156543526_156543717_+(SINE:B2:B2_Mm1a)	0.0812184	-0.903854	-0.689728	-0.709	-0.672393	-0.162429	0.0362747	-0.736148	-0.468294	-0.0783694	-0.747525	1	-0.517668	-0.793994	-0.858355	-0.163216	-0.71079	-0.885816	-0.521621	-0.929649	-0.904168	-1	-0.861366	-0.822184	-0.771685	-0.760391	-0.895856	-0.901353	-0.952848	-1	-1	-1	-1	-0.893102	-1	-0.946203	-0.761631	-0.943567	-0.789414	-1	-0.932822	-1	-1	-1	-1	-1	-1	-0.937515	-1
chr5_95001801_95002297_+(LINE:L1:L1Md_T)	-1	-0.147537	-1	-0.262827	-0.723364	-1	-0.201046	-1	1	-0.00951575	-0.253823	-0.486009	-0.122764	-1	-0.372062	-0.752693	-0.755787	-0.775024	-0.528725	-1	-0.716773	0.402395	-0.453697	-0.474475	-1	-1	-0.692207	-0.416905	-0.72129	-1	-1	-1	-1	-1	-1	-1	-1	-1	-1	-1	-1	-1	-1	-1	-1	-1	-1	-1	-1
chr2_164808840_164809072_+(SINE:B4:B4A)	-0.294947	1	-0.618472	-0.582531	-0.932859	-0.732982	-0.676817	-0.684565	-0.16787	-0.699506	0.146969	-0.812878	0.650045	-0.458184	-0.695193	-0.819932	-0.881457	-0.617781	-0.828429	-1	-1	-0.931926	-0.933705	-1	-1	-0.931251	-1	-1	-0.932356	-1	-1	-0.703913	-1	-1	-0.862735	-0.922822	-1	-0.919041	-1	-0.885608	-0.903626	-1	-1	-1	-1	-0.90979	-1	-1	-1
chr16_JH584307_alt_152265_152450_-(SINE:B2:B2_Mm1a)	-0.324485	-1	-0.39076	-0.619068	-0.142295	-1	-0.587143	-0.79852	0.328779	-0.0403186	-0.22883	-0.20319	-0.660018	-0.842692	-0.513272	-0.233228	-1	-0.651233	-0.817353	-0.35535	0.317209	0.0870259	-0.788275	-0.592655	-0.581576	0.0978068	-1	-1	-1	-1	-1	-0.763598	-1	-1	-0.78081	-1	-0.781575	-1	-1	-1	-1	-1	-1	-1	-0.681855	-1	-0.699	-1	-1
chr19_32500708_32501123_+(LINE:L1:L1M4)	-1	1	-0.497076	-0.685543	-0.822993	-1	-0.488784	-0.501039	-0.268735	-0.366232	-0.840851	-0.506679	-0.438694	-1	-0.86607	-0.683517	-0.843739	-0.568143	-0.547677	-1	-0.818775	-1	-1	-1	-1	-1	-1	-1	-0.821665	-0.413562	-0.377853	-0.609703	-0.375779	-0.595698	-0.27624	-0.796532	-1	-0.573125	-0.800884	-1	0.270384	-0.293694	-0.75526	-0.506976	-0.737374	-1	-1	-0.763674	-0.401181
chr6_115824285_115824606_+(LTR:ERVK:RLTRETN_Mm)	-0.818121	-0.822093	-0.835965	1	-0.8268	-0.827797	-0.333042	-0.837258	-0.46335	0.0852351	-0.68855	-0.356389	0.647691	-0.364685	-0.475804	-1	-0.8471	-0.295722	-0.852469	-1	-0.822674	-0.121971	0.0261076	-0.670973	-0.662024	-0.822653	-1	-0.634929	-0.302008	-1	-1	-1	-1	-1	-1	-1	-0.82357	-1	-1	-1	-1	-1	-1	-1	-1	-1	-1	-1	-1
chr8_40140635_40143336_+(LTR:ERVK:MMERVK10C-int)	-0.802965	-0.421803	-1	1	-1	-0.813447	0.264442	-0.471088	-0.612419	-0.832047	-0.831298	-0.825689	-0.7025	-0.17409	-0.574091	-1	-0.00615224	-0.694813	-0.840175	-1	-1	-0.619521	-0.629461	0.24756	-0.267719	-0.231495	-1	-0.604506	-0.81096	-1	-1	-1	-1	-1	-1	-1	-1	-1	-1	-1	-1	-1	-1	-1	-1	-1	-1	-1	-1
chr14_118975632_118975823_+(SINE:B2:B3)	-0.206648	-0.48265	-0.522989	-0.552618	-0.748169	-0.499237	-0.757562	-0.290122	-0.739905	-0.0983295	-0.773577	-1	-1	-0.261005	-0.428367	-0.549736	-0.11074	0.0240154	-0.785491	-1	-1	-1	-1	-1	-0.754293	-1	-1	-1	-1	-0.165667	-0.409909	-1	-0.407942	-1	-0.742574	-0.421045	-0.743473	-1	-0.150146	-1	-1	-1	-1	-1	-1	-0.661641	-1	-1	-1
chr11_88961762_88961954_-(SINE:B2:B2_Mm1t)	-0.879234	-0.915622	-0.595448	-0.985407	-0.507129	-0.248613	-0.952551	-0.691258	-0.151591	1	-0.970457	-0.00792985	-0.830682	-0.783051	-0.627076	-0.500634	-0.782448	-0.906473	-0.776093	-0.950608	-0.663591	-0.883399	-0.935112	-0.890764	-0.855734	0.4972	-0.68925	-0.913427	-0.900687	-1	-1	-0.963774	-0.961375	-0.981237	-0.983206	-1	-0.983265	-0.960379	-0.907595	-0.972009	-0.976418	-0.912592	-0.954569	-0.885599	-0.756242	-0.911704	-0.469569	-0.934196	-1
chr10_88636743_88636928_-(SINE:B2:B2_Mm1a)	0.233661	-0.69832	-0.443686	-1	0.174791	-0.853996	-0.717257	-1	-0.696664	0.051573	-1	-1	-1	-0.569074	1	-0.86872	-0.740725	-1	-0.874915	-1	-1	-1	-1	-1	-0.856722	-1	-1	-1	-0.85205	-1	-1	-1	-1	-1	-0.849889	-1	-1	-1	-1	-1	-1	-1	-0.796959	-1	-1	-1	-1	-1	-1
chr2_132288936_132289115_-(SINE:B2:B2_Mm1a)	1	-0.832315	-1	-0.903329	-1	0.190263	-1	-1	-0.887597	0.412549	-0.657519	-0.949447	0.337322	-0.560872	-0.917654	-0.708119	-0.951962	-0.734475	-0.953649	-0.918202	-0.665726	-0.944828	-1	-0.173009	0.380411	-1	-1	-1	-0.506584	-1	-0.936246	-1	-1	-1	-0.944375	-1	-1	-1	-1	-1	-1	-1	-1	-1	-1	-0.926887	-1	-1	-1
chr9_119325617_119325775_+(SINE:B2:B2_Mm1a)	-0.680048	-0.165428	-1	-1	-0.390632	-0.394139	-0.70668	-0.904571	-0.790211	1	-0.634742	-0.905649	-1	-0.776477	-1	0.452702	-1	-1	-0.307924	-0.694667	-0.168153	-1	-1	-0.903532	-1	-0.272046	-0.887	-1	-0.897677	-1	-1	-1	-1	-1	-1	-1	-1	-1	-1	-1	-1	-1	-0.719151	-1	-1	-1	-1	-1	-1
chr7_44827423_44827659_+(SINE:B4:B4)	-0.647473	1	-0.68206	-0.761446	-0.865718	-0.732982	-0.676817	-0.684565	-0.445247	-0.579309	-0.396332	-0.812878	-0.148364	-0.901488	-0.796795	-0.819932	-0.822185	-0.781589	-0.485288	-1	-0.93126	-0.931926	-1	-0.936226	-1	-1	-1	-0.92924	-0.932356	-1	-1	-0.925978	-0.842151	-1	-0.931368	-0.922822	-1	-1	-1	-1	-0.325382	-0.285576	-0.814335	-0.532478	-0.501916	-0.81958	-0.623005	-0.462154	-0.545723
chr9_44121748_44121940_+(SINE:B2:B2_Mm1a)	-0.0389081	-0.406251	-0.452548	-0.743276	-0.95183	-0.856322	-0.582641	-1	0.0447646	-0.09453	-1	-0.105001	-0.923625	-0.681953	-0.635529	-0.956937	-1	-0.490732	-0.753814	-0.637956	-0.358872	-1	-1	-0.954246	-0.953001	-0.654736	-1	-0.644635	-0.563221	-0.946803	-1	-1	-1	-1	-1	-1	-1	-0.941916	-1	-1	-1	-1	-1	-0.865831	-1	-1	-1	-0.871375	-1
chr4_99462502_99462698_-(SINE:B2:B2_Mm1a)	1	-0.902184	-0.368677	-1	-0.619088	-0.71596	-1	-0.821043	-0.803294	0.0228801	-0.571899	-0.911533	-0.0940725	-0.790416	-0.711788	-0.489208	-0.915933	-0.380442	-0.756656	-1	-0.0250333	-0.806898	-0.811943	-0.728644	-0.349614	-0.512458	-0.68214	-1	-1	-1	-1	-1	-1	-1	-1	-1	-1	-0.885173	-1	-1	-1	-1	-1	-1	-0.85871	-1	-1	-1	-1
chr3_51241610_51244882_+(LTR:ERVK:IAPEz-int)	-0.429856	1	-0.468061	-0.96674	-0.943834	-0.944157	-0.765693	-0.876859	-0.0138465	-0.815659	-0.377177	-0.634753	-0.421154	-0.97253	-0.971669	-0.949789	-0.933889	-0.817291	-0.920264	-1	-0.961664	-0.582395	-0.889083	-0.982217	-0.981733	-0.961659	-1	-0.901344	-0.981138	-0.979324	-0.956131	-0.938078	-1	-0.935856	-0.904311	-0.956959	-0.942787	-0.977425	-0.957879	-1	-0.811885	-0.900393	-0.87057	-0.92178	-1	-1	-0.921157	-0.950008	-1
chr2_25257464_25257644_+(SINE:B2:B2_Mm1a)	-0.356735	-1	-1	-1	-0.693716	-0.695479	-1	-1	0.581676	0.919116	-1	0.707231	-1	-1	-1	-0.452376	-1	-0.750913	-1	-0.539595	-0.686419	0.242156	-1	-0.418153	-0.103492	-0.686381	-1	-0.677207	-0.69142	-1	-1	-1	-1	-1	-1	-1	-1	-1	-1	-1	-1	-1	-1	-1	-1	-1	-1	-1	-1
chr5_113997991_113998183_+(SINE:B2:B2_Mm1a)	0.228621	-1	-1	-0.826791	-1	0.357134	-1	-0.2671	-0.798602	0.0472767	-0.824675	-0.0942296	-0.0724653	-0.71389	-0.704914	-0.65135	-1	-0.841416	-1	-0.706879	-0.600712	-0.406878	-1	-1	-0.619487	-1	-1	-1	-0.80354	-1	-1	-1	-0.541556	-0.777302	-1	-1	-0.60273	-1	-1	-1	-0.720099	-0.221906	0.0784629	0.900971	-0.71068	-1	-1	-1	-1
chr10_20277383_20277553_+(SINE:B4:RSINE1)	-0.713223	-0.719486	-0.741358	-0.0296926	-0.453815	-0.728479	-0.737093	-0.486792	-0.153837	-0.511102	-0.508921	-0.238889	-0.350501	-0.599307	-0.793368	-0.755861	-1	-1	-0.767381	-0.589489	-0.720402	-0.723114	-0.191043	-1	-0.733548	-1	-0.696149	-0.712187	-1	-0.396817	-1	-1	-0.357956	-0.688115	-0.72084	-1	-1	-0.341404	-0.385597	-1	-1	-1	-1	-1	-1	-1	-1	-1	-1
chr3_133593014_133593204_-(SINE:B2:B2_Mm1t)	-1	-0.722033	-0.231122	-1	-0.188164	-0.461891	-1	0.0170921	-1	0.211144	-0.756691	0.0055964	0.501732	-1	-1	-0.274234	-1	-1	-0.769494	0.220348	-0.445882	-1	-1	-0.74296	-1	0.662554	-0.397818	-1	-1	-1	-1	-1	-1	-1	-1	-1	-1	-0.673693	-1	-1	-1	-1	-1	-1	-1	-1	-0.620129	-1	-1
chr7_80050520_80050706_-(SINE:B2:B2_Mm1t)	-0.489931	-0.800428	-1	-0.223385	-1	-1	-0.345344	-0.543599	-1	1	0.310166	-0.909751	0.540284	-0.714927	-1	-0.739461	-0.742721	-0.841991	-1	-0.853971	-1	-1	-0.904078	-1	-1	-0.701584	-1	-1	-1	-1	-1	-1	-1	-1	-1	-1	-1	-1	-1	-1	-1	-0.870788	-1	-1	-1	-1	-1	-1	-1
chr5_100283908_100284101_-(SINE:B2:B2_Mm1a)	-0.494804	-0.629378	-0.886092	-0.679502	-0.879728	-0.282521	-0.536856	-1	-0.130468	0.0765724	-0.891863	-0.776534	0.334873	-0.911766	-0.453988	-0.677438	-0.893825	-0.902188	-0.897553	-1	-0.753725	-1	-1	-0.65728	-0.765305	-0.507391	-0.866182	-0.873245	-0.878826	-1	-1	-1	-1	-1	-1	-1	-1	-1	-1	-0.795085	-1	-1	-1	-1	-1	-1	-1	-0.839422	-1
chr14_30500816_30501180_+(LTR:ERVL-MaLR:ORR1B2)	-0.51574	1	-0.854417	-0.908973	-0.897522	-0.949056	-0.753361	-0.951855	-0.0474307	-0.770676	-0.585375	-0.714393	0.0155199	-0.661689	-0.612307	-0.86258	-0.864299	-0.833318	-0.825419	-0.922978	-0.94754	-0.480492	-0.848219	-0.951331	-0.950007	-0.895068	-1	-0.729995	-0.84513	-1	-1	-1	-1	-1	-1	-1	-1	-0.938215	-1	-1	-0.926451	-1	-1	-1	-1	-1	-1	-1	-1
chr3_44647230_44647796_+(LTR:ERVK:RLTR10-int)	-0.940889	-0.94218	-1	1	-1	-0.664204	-0.566477	-0.57687	-0.941863	-0.0426676	-1	-1	-1	-0.628341	-0.744454	-0.949678	-1	-0.359107	-0.80821	-0.915385	-0.942369	-0.828784	-0.833258	-0.411865	-0.890158	-1	-0.87474	-0.70338	-0.829864	-1	-1	-1	-1	-1	-1	-1	-1	-1	-1	-1	-1	-1	-1	-1	-1	-1	-1	-1	-1
chr9_120622002_120622194_-(SINE:B2:B2_Mm1a)	0.0700996	-0.883697	-0.892765	-0.899426	-0.773548	-1	-0.672991	-0.787221	-0.883058	0.925656	-1	-0.894813	-0.820475	-0.750805	-0.914329	-0.49389	-1	-0.631673	-1	-1	-1	-0.885201	-0.8882	-0.784905	-0.889527	-0.652187	-0.622064	-1	-1	-1	-1	-1	-1	-1	-1	-1	-1	-1	-1	-1	-1	-1	-1	-1	-0.832006	-0.84787	-0.682119	-1	-1
chr12_40255298_40255488_-(SINE:B2:B2_Mm1t)	-0.794479	-1	-1	-0.652312	-1	0.167523	-1	0.65507	-0.595728	-0.649628	-1	1	-0.844844	-0.85642	-0.851916	-1	-1	-0.68167	-1	-1	-1	-1	-1	-1	-1	-0.7996	-0.782244	-0.793737	-1	-1	-1	-1	-1	-1	-1	-1	-1	-1	-1	-1	-1	-1	-1	-1	-1	-1	-0.175804	-1	-0.668949
chr2_174402815_174403010_-(SINE:B2:B2_Mm1a)	-0.0458828	-0.906672	-0.870924	-0.878941	-0.273131	-0.819328	-0.82506	-0.615822	0.126084	-0.796678	-0.959154	-0.620164	-0.63985	-0.733376	-0.89688	-0.918774	-0.679162	-0.889163	-0.961303	0.365784	1	-0.907879	-0.955143	-0.784245	-0.822702	-0.906965	-1	-1	-0.95423	-0.89966	-1	-1	-1	-1	-0.953561	-1	-0.953723	-1	-1	-0.458194	-0.804372	-0.335326	-0.560308	-0.810197	-1	-0.938961	-1	-0.514771	-1
chr9_3000002_3038419_-(Satellite:Satellite:GSAT_MM)	-1	-1	-0.702875	-0.965166	1	-0.88303	0.0570844	-0.926304	-0.878492	-0.754282	-1	-0.417096	-0.937822	-0.367071	-1	-0.929884	-0.965381	-0.840538	-0.933192	-1	-1	-1	-0.961278	-0.962751	-1	-1	-1	-0.95867	-1	-1	-1	-1	-0.953902	-0.910428	-0.919826	-0.909844	-0.920106	-1	-0.911773	-0.665929	-1	-1	-0.945778	-1	-1	-0.94731	-0.944951	-0.947642	-0.933666
chr17_21860122_21860282_+(SINE:B2:B2_Mm1a)	-1	-0.781949	-0.865967	-0.49717	-0.363155	-0.296466	-0.727515	-0.135653	-1	-0.556628	-0.172922	-0.474106	-0.887806	-1	-0.57168	-0.873483	-0.875066	-0.309442	-1	-1	-0.855107	-0.928256	-0.930131	-0.193458	0.380797	-1	-1	-0.925425	-1	-1	-1	-1	-1	-0.919188	-1	-1	-1	-1	-1	-1	-1	-1	-1	-1	-1	-0.904926	-1	-0.338683	-1
chr1_131965685_131965833_+(SINE:MIR:MIRb)	-0.730967	1	-0.789713	-0.939315	-0.98292	-0.974528	-0.843795	-0.94383	-0.223832	-0.839473	-0.554662	-0.714393	-0.262056	-0.83711	-0.832	-0.938924	-0.93215	-0.840263	-0.905435	-0.961489	-0.825134	-0.757563	-0.856651	-0.910773	-0.92501	-0.965023	-0.904983	-0.882998	-0.84513	-0.990569	-1	-0.96234	-1	-0.980494	-0.982541	-0.980367	-1	-1	-1	-1	-0.987742	-1	-0.929154	-0.976214	-1	-0.988526	-1	-0.988598	-0.985555
chr15_55507733_55507889_-(SINE:B2:B2_Mm1a)	0.325478	-1	-1	-1	-0.579258	-1	-1	0.581354	-1	-1	-1	-0.0228245	-1	-0.845667	-1	-1	-0.442857	-1	-1	-1	-1	-0.786707	-1	-1	-1	-1	-1	-1	-1	-1	-1	-1	-1	-1	-1	-1	-1	-1	-1	-1	-1	-1	0.454352	-0.707024	-1	0.695921	-1	-0.719129	-1
chr9_72797728_72797915_-(SINE:B2:B2_Mm1a)	-1	-1	-1	-0.589376	-0.460674	-1	-0.851654	-0.782816	-1	1	-0.653634	0.216799	-0.755679	-1	-0.941704	-0.655609	-1	-0.874683	-1	-1	-0.290061	-1	-1	-0.634087	-0.774481	-0.605542	-0.914276	-1	-0.922376	-1	-1	-1	-1	-1	-1	-1	-1	-1	-1	-1	-1	-1	-0.573885	-1	-1	-1	-1	-1	-1
chr11_61837920_61838111_-(SINE:B2:B2_Mm2)	-0.356735	-0.874157	-0.535876	-0.891176	-0.264918	-1	-1	-1	-0.873466	-0.232354	-1	-1	-0.80575	-0.910121	-1	-0.0142767	-1	-0.80073	-0.895643	-0.631676	0.0034587	-1	-1	-1	-0.880466	-0.749105	-0.863688	-1	-1	-1	-1	-1	-1	-1	-1	-1	-0.750403	-0.852272	-1	-1	-0.824144	-0.837046	-1	-1	-1	-1	-1	-1	-1
chr9_110127191_110127383_-(SINE:B2:B2_Mm1a)	-0.636248	-0.881397	-0.78129	-0.846156	-0.884535	-0.8852	-0.777684	-0.891507	-0.940373	0.446958	-0.896185	-0.946367	-0.862694	-0.915293	-0.825271	-0.948388	-0.898068	-1	-0.901648	-1	-0.940892	-0.882931	-1	-0.890326	-0.831015	-0.940885	-1	-1	-0.825504	-1	-1	-0.936351	-1	-1	-0.940985	-1	-1	-1	-0.935057	-1	-1	-0.923211	-1	-1	-1	-0.457017	-0.594792	-1	-0.902345
chr3_51318165_51318356_-(SINE:B2:B2_Mm1a)	-0.642173	-0.649988	-0.892426	-0.899108	-0.318498	-1	-0.890653	-0.893274	-0.413444	-0.593318	-0.897876	-1	-0.729862	-0.66669	-0.828117	-1	-0.899729	-0.907627	-0.90325	-0.146307	-0.185972	-1	-1	-0.784225	-0.889178	-0.767392	-1	-1	-1	-1	-1	-1	-1	-1	-1	-1	-1	-1	-1	-0.80648	-1	-1	-1	-1	-1	-1	-1	-1	-1
chr11_75997569_75997735_+(SINE:B2:B2_Mm2)	-1	-1	-1	-0.951593	-0.564029	-0.891635	-0.947536	-1	-0.887431	1	-1	-0.0380828	-0.222344	-0.96002	-1	-1	-0.951891	-0.867042	-1	-0.754244	-0.888411	-1	-1	-1	-1	-1	-1	-0.942566	-0.835285	-1	-1	-1	-1	-1	-1	-1	-1	-1	-1	-0.907151	-1	-0.927515	-0.472553	-1	-1	-1	-1	-1	-1
chr4_133936674_133936865_-(SINE:B2:B2_Mm1a)	0.730314	-0.947109	-0.951233	-0.954262	-0.948508	-0.948804	-0.900857	-1	-1	-0.492996	-1	-0.952164	-1	-1	-1	-0.953967	-1	-0.958124	-1	-1	-0.947281	-1	-1	-0.902181	-0.94976	-1	-1	-1	-1	-1	-1	-1	-1	-1	-1	-1	-1	-0.379104	-0.942077	-1	-0.482618	-1	-0.145652	-0.856578	-0.159614	-1	-1	-0.931252	-1
chr2_32733712_32733959_+(SINE:B4:B4)	-0.761877	-0.0683087	-1	-0.798578	-1	-1	-1	-1	-0.297395	-0.594047	-0.184473	-0.789339	-1	-1	-1	-0.797281	-1	-0.446758	-0.613694	-1	-0.767838	-1	-0.776096	-1	-1	-1	-1	-1	-1	-1	-1	1	-1	-1	-0.536404	-1	-1	-1	-1	-1	-0.349017	0.206441	-0.686469	-0.6842	-1	-1	-1	-1	-0.616434
chr8_111186117_111186298_-(SINE:B2:B2_Mm2)	1	-0.934789	-1	-0.943609	-1	-1	-0.969441	-0.970174	-0.868863	-0.971587	-0.97146	-0.941022	-0.974835	-0.976713	-0.975982	-0.971623	-1	-1	-1	-1	-0.967501	-1	-0.968657	-1	-1	-0.804983	-0.929364	-0.966546	-1	-1	-1	-1	-1	-1	-1	-0.927024	-1	-1	-1	-1	-1	-1	-0.604998	-1	-0.905807	-0.701455	-0.866324	-1	-0.570456
chr7_79368029_79368165_+(SINE:B2:B2_Mm1t)	-1	-0.860559	-0.742863	-0.879417	-0.728497	-1	-0.738623	-1	-0.0185545	-0.756973	-0.877945	-0.621659	-0.89238	-1	-1	-0.635922	-1	-0.779198	-1	-1	-0.0271001	-1	-1	-1	-1	-0.582992	-0.848959	-0.856931	-1	-1	-1	-1	-1	-1	-1	-0.843955	-1	-1	-0.847293	-0.306134	-1	-1	-1	-0.810944	-0.798585	-1	-0.809439	-1	-1
chr5_103369804_103370001_-(SINE:B2:B2_Mm2)	-0.417573	-0.715146	-1	-0.815253	-0.792012	-0.93107	-1	-0.934857	-1	-0.193251	-1	-1	-0.890076	-0.949139	-0.895086	-0.876042	-1	-1	-0.940946	-0.791569	-0.787057	-1	-0.931544	-1	-1	-0.929011	-1	-1	-1	-1	-1	-1	-1	-1	-1	-1	-1	-1	-0.298104	-1	-1	-0.262289	-1	-0.613791	0.0286386	-1	-1	-1	-1
chr9_57098546_57098733_-(SINE:B2:B2_Mm1a)	-0.913173	-0.915069	-0.608457	-0.926555	-0.669265	-0.671169	-0.840801	-0.922309	-0.914603	-0.629943	-0.628292	-0.30868	-0.803352	-1	-1	-0.926082	-1	-0.865514	-1	-1	-1	-1	-0.918358	-0.921463	-1	-0.32269	-0.816007	-0.912859	-1	-1	-1	-1	-1	-0.905571	-1	-1	-1	-1	-1	-1	-0.881316	-1	-1	-1	-1	-1	-1	-1	-1
chr2_170163261_170163453_-(SINE:B2:B2_Mm1a)	-1	-0.828336	-0.208604	-0.851552	-1	-0.501518	-1	-0.842968	-0.827393	-1	-1	-0.844743	-0.86751	-0.754791	-0.873549	-1	-0.852465	-1	-0.430584	-1	-0.828896	-1	-1	-0.841259	0.141408	-1	-1	-0.823869	-1	-1	-1	-1	-1	-1	-1	-1	-1	-1	-1	-1	-1	-1	-1	-0.767255	-1	-1	-1	-1	-1
chr5_135282312_135282500_-(SINE:B2:B2_Mm1a)	0.126295	-0.63983	-0.941396	-0.945036	-0.958748	-0.958986	-0.94043	-0.980619	-0.957394	-0.944612	-0.944365	-0.7509	-0.950945	-0.984868	-0.968787	-0.944682	-1	-0.630968	-0.877016	-0.968995	-0.978883	-1	-1	-0.862859	-0.859129	-0.218565	-0.839357	-1	-0.979219	-1	-1	-1	-1	-1	-0.978916	-1	-0.831915	-1	-0.883989	-0.964858	-0.881574	-0.835394	-0.771852	-1	-0.938795	-0.916861	-1	-0.889848	-0.965111
chr7_127838001_127838194_-(SINE:B2:B2_Mm1a)	-0.829606	-0.833328	-0.769485	-1	-0.756606	-1	-0.84379	-0.847534	-0.664825	-0.709513	-0.927054	-0.472402	-0.742726	-1	-1	-0.92747	-1	-0.604117	-0.930893	-1	-0.584679	-0.835483	-1	-0.922938	-0.841683	-0.916926	-0.909731	-0.914496	-1	-1	-1	-1	-1	-1	-1	-1	-1	-0.902171	-0.726206	-1	-0.883544	-1	-1	-0.887011	-0.879625	-0.563969	-1	-1	-1
chr4_99632540_99632732_+(SINE:B2:B2_Mm1a)	-0.118399	-0.921605	-1	-0.932207	-1	-0.772355	-0.926526	-0.928287	-0.921174	-0.931684	-0.931379	-1	-0.939495	-0.888018	-1	-1	-0.865249	-1	-0.479921	-0.770549	-0.609304	-1	-1	-1	-0.85107	-1	-1	-1	-1	-1	-1	-1	-1	-1	-1	-1	-1	-1	-1	-1	-0.780897	-1	-0.788949	-1	-1	-1	-1	-0.796205	-1
chr1_34796526_34796703_+(SINE:B2:B2_Mm1t)	-1	-1	-0.885914	-1	-0.87954	-0.640698	-0.53613	-1	-1	-1	-0.891693	-1	-1	-1	-1	-1	-1	-1	-1	-1	-1	-1	-1	-1	-0.764938	-1	-1	-1	-1	-1	-1	-1	-1	-1	-1	-1	-0.754586	-0.564242	-1	-1	-1	-0.839777	-1	-1	-1	-1	-1	-1	-1
chr2_118820072_118820647_+(LTR:ERVK:RMER19B2)	0.0559557	0.136184	0.206318	0.816179	-0.150856	0.0997565	0.129403	0.154819	-0.0999106	0.530164	0.999091	0.806067	0.780375	1	0.885209	0.428341	0.390742	0.953591	0.646453	-0.697688	-0.359409	0.0308629	-0.216713	-0.51182	-0.596654	-0.645344	-0.788667	-0.38769	-0.392137	-0.975322	-0.921458	-0.901456	-0.934331	-0.88516	-0.771577	-0.871568	-0.931712	-0.932638	-0.962295	-0.923856	-0.983962	-0.955417	-0.953655	-0.96888	-0.966845	-0.984988	-0.937264	-1	-1
chr4_107886288_107886711_+(LTR:ERVK:RMER6B)	0.850006	0.449224	0.473017	0.813065	0.18402	0.383733	0.0825138	0.426307	0.287483	0.410724	0.458921	0.507973	1	0.699377	0.957378	0.328502	0.74157	0.794808	0.505467	-0.759912	-0.273253	-0.5006	-0.339502	-0.273914	-0.607799	-0.397028	-0.660889	-0.535819	-0.469478	-0.738892	-0.787409	-0.824852	-0.797584	-0.892369	-0.832453	-0.955739	-0.893127	-0.904148	-0.862829	-0.931797	-0.860523	-0.8307	-0.836228	-0.873802	-0.892095	-0.899661	-0.885729	-0.904539	-0.937652
chr19_11708631_11709605_+(LINE:L1:L1Md_F2)	0.573122	0.465553	0.430838	0.907239	0.331319	0.532456	0.262058	0.692233	0.247498	0.679294	0.370942	0.514664	0.748625	0.68819	0.782558	0.295992	1	0.948038	0.580678	-0.787632	-0.519158	-0.608993	-0.496048	-0.481365	-0.701963	-0.612934	-0.753595	-0.597587	-0.547343	-0.976105	-0.988071	-0.988774	-0.98055	-0.981104	-0.971377	-0.995611	-0.988331	-0.996931	-0.995705	-0.995663	-0.97625	-0.974607	-0.968324	-0.97873	-0.966009	-0.972639	-0.971414	-0.972811	-0.989235
chr10_75534734_75534981_+(SINE:B4:B4)	0.0583958	0.822095	0.183651	-0.176355	0.531991	0.082256	0.436039	0.515256	0.16588	0.984789	0.84865	0.535583	0.981582	0.449243	0.769244	0.549778	0.138891	1	0.476647	-0.878796	-0.174479	-0.386866	-0.522307	-0.119246	-0.803324	-0.628471	-0.820575	-0.617602	-0.512586	-0.910954	-0.858299	-0.777763	-0.810435	-0.769789	-0.876366	-0.907315	-1	-0.902774	-0.637192	-0.931312	-0.594917	-0.517391	-0.33109	-0.775416	-0.581286	-0.295818	-0.773629	-0.569391	-0.931806
chr8_85302364_85302545_+(LTR:ERVK:RMER17C)	0.402527	0.108604	0.194653	0.503918	-0.0219102	0.27426	0.123437	0.483133	-0.129149	0.557792	0.56474	0.359839	1	0.766654	0.801658	0.236212	0.798363	0.760935	0.407707	-0.776926	-0.419883	-0.507581	-0.387236	-0.609164	-0.710418	-0.703	-0.887422	-0.523694	-0.442726	-0.873361	-0.897261	-0.828954	-0.912777	-0.938371	-0.89657	-0.906954	-0.965644	-0.926796	-0.893769	-0.954029	-0.845081	-0.892336	-0.897407	-0.859088	-0.929942	-0.873116	-0.905311	-0.900934	-0.94295
chr9_13249276_13249418_+(SINE:MIR:MIR3)	0.00171043	-0.142646	0.129292	0.694636	0.192386	-0.288686	0.607077	0.232432	-0.384242	-0.146142	-0.035125	0.993913	0.985106	0.749521	0.984844	-0.0406269	1	0.842459	0.117236	-0.820761	0.220793	-0.395525	-0.64679	-0.433707	-0.418305	-0.755812	-1	-0.623002	-0.639602	-1	-1	-1	-0.859834	-1	-1	-1	-0.878538	-1	-1	-1	-1	-1	-1	-1	-0.823086	-1	-1	-1	-1
chr14_24305175_24306107_+(LINE:L1:Lx3_Mus)	0.420764	0.547064	0.332881	-0.0407418	0.0854798	0.320902	0.206337	0.563284	0.0293962	0.799203	0.764318	0.497154	1	0.464828	0.70729	0.141061	0.493233	0.812484	0.587337	-0.741399	-0.36365	-0.399081	-0.305189	-0.503456	-0.674045	-0.607915	-0.756724	-0.482982	-0.427472	-0.980388	-0.984396	-0.990211	-0.98043	-0.980987	-0.977309	-0.988518	-0.994347	-0.994647	-0.995006	-0.977308	-0.960171	-0.970475	-0.953962	-0.95672	-0.945657	-0.953771	-0.95326	-0.942208	-0.986858
chr11_62884356_62884780_+(LTR:ERVL-MaLR:MTC)	-0.0767875	0.609785	0.122249	-0.0832689	-0.0826192	-0.239915	0.103955	-0.138008	0.342272	-0.0761933	0.993325	0.91756	1	0.710569	0.561777	0.19601	-0.0551648	0.616476	0.400046	-0.942542	-0.882595	-0.496182	-0.547087	-0.818464	-0.888116	-0.843442	-0.957471	-0.637439	-0.884468	-1	-1	-0.915717	-0.955067	-1	-0.960927	-0.956062	-1	-1	-1	-1	-0.945133	-0.949159	-0.894298	-0.893533	-0.943287	-0.897284	-0.946343	-0.897932	-1
chr7_92576796_92577820_+(LINE:L1:L1_Mus2)	0.450954	0.851217	0.536185	-0.0394884	0.0212669	0.214486	0.445846	0.260658	0.55115	0.649058	0.674418	0.432441	0.809763	0.395613	1	0.288932	0.608682	0.481965	0.586308	-0.729089	-0.343939	-0.350303	-0.426594	-0.600568	-0.746007	-0.507895	-0.665796	-0.345769	-0.334226	-0.977885	-1	-0.977923	-0.976461	-1	-0.97953	-0.953963	-1	-0.951708	-1	-0.965882	-0.942513	-0.920096	-0.944625	-0.916336	-1	-0.973095	-0.887561	-1	-1
chr12_105204855_105205002_+(SINE:Alu:B1_Mus2)	0.437466	0.651002	0.271345	0.34927	0.271724	0.773681	0.496356	0.510273	0.17664	1	0.349868	0.419363	0.834339	0.412406	0.697271	0.452702	0.504692	0.845828	0.527081	-0.62829	-0.412282	-0.337396	-0.136702	-0.429581	-0.61225	-0.611155	-0.754347	-0.432245	-0.359371	-0.970741	-0.979306	-1	-0.937712	-0.939485	-0.882641	-0.969545	-0.964015	-0.989351	-0.990066	-0.969907	-0.974647	-1	-0.951157	-0.963102	-0.934484	-0.964402	-0.975206	-1	-0.970123
chr14_21123541_21125032_+(LINE:L1:L1VL2)	-0.558464	0.98671	-0.203565	0.718022	-0.159068	0.755796	-0.433303	-0.525905	0.4765	0.881828	0.663396	0.484334	1	0.604009	0.654327	0.578733	0.336267	0.504566	0.146084	-0.620774	-0.48342	-0.488431	-0.667864	-0.281117	-0.589758	-0.569465	-0.625741	-0.202365	-0.745829	-0.721393	-0.901476	-0.907288	-0.604591	-1	-0.914038	-1	-1	-1	-0.905403	-1	-0.879292	-1	-0.883728	-1	-0.875231	-1	-0.881954	-1	-1
chr13_51647441_51647590_+(SINE:Alu:B1_Mus1)	0.353681	0.315457	0.241539	0.586155	0.120292	0.429918	0.191582	0.464343	0.220458	0.625737	0.676187	0.478735	1	0.592475	0.818413	0.273625	0.212283	0.632424	0.234326	-0.722874	-0.199394	-0.581652	-0.299621	-0.330085	-0.604437	-0.37275	-0.613571	-0.557587	-0.518408	-0.514235	-0.612584	-0.721234	-0.532324	-0.781666	-0.671163	-0.831544	-0.828662	-0.806857	-0.720538	-0.900953	-0.761542	-0.699787	-0.733504	-0.702491	-0.660347	-0.614933	-0.726878	-0.736978	-0.804499
chr19_30236894_30237208_+(LTR:ERVL-MaLR:ORR1B1)	-0.0148226	0.188516	0.569723	1	0.250886	0.368056	0.294547	0.733657	0.130444	0.875476	0.433969	0.68501	0.908957	0.605936	0.987577	0.649446	0.0490615	0.525937	0.0388621	-0.905984	-0.77588	-0.619521	-0.505948	-0.702962	-0.786418	-0.615747	-0.895617	-0.571549	-0.432881	-0.965464	-1	-1	-0.963239	-1	-0.968033	-1	-0.968145	-0.962292	-1	-1	-1	-1	-0.956761	-1	-1	-0.915966	-1	-0.958248	-1
chr12_87270644_87270894_+(DNA:hAT-Charlie:MER33)	0.820995	0.486402	0.551726	0.0941636	0.124173	0.141485	0.657905	0.663108	0.321637	0.873364	1	0.666531	0.820347	0.324813	0.746423	0.218817	-0.144835	0.361635	0.864197	-0.712366	-0.449011	-0.381603	-0.12616	-0.670574	-0.684951	-0.804069	-0.7871	-0.546259	-0.566238	-0.881134	-0.915931	-0.854965	-0.817243	-0.877077	-0.914425	-0.931265	-0.926906	-0.870214	-0.704034	-1	-0.897002	-0.840931	-0.867715	-0.916724	-0.91128	-0.903589	-0.832122	-0.872263	-0.939312
chr1_8258625_8259362_+(LTR:ERVL:MERVL_2A-int)	-0.0109309	-0.308951	0.401765	0.912286	0.210976	0.471565	-0.611397	0.517148	-0.583094	0.686165	0.330754	1	0.706714	0.0858211	0.323499	0.684029	0.781739	0.0942603	0.833786	-0.797741	-0.724483	-0.590734	-0.601426	-0.233171	-0.868719	-0.72445	-0.700585	-0.716389	-0.593315	-1	-1	-1	-1	-1	-1	-1	-1	-1	-1	-1	-1	-1	-1	-1	-1	-1	-1	-1	-1
chr9_89233517_89233855_+(LTR:ERV1:RMER5)	0.291494	0.554817	0.553048	0.344539	0.00911883	0.128726	-0.241031	0.748227	0.237654	0.665418	0.644493	0.78706	1	0.295546	0.861118	0.0994747	0.558978	0.231009	0.343068	-0.810387	-0.128271	-0.360539	-0.221556	-0.251164	-0.661551	-0.289617	-0.543872	-0.435009	-0.301029	-0.965174	-1	-0.965233	-1	-1	-0.871058	-0.927502	-0.935754	-1	-0.964526	-1	-1	-1	-1	-1	-0.953212	-1	-0.955733	-1	-0.946658
chr12_105150842_105151668_+(LTR:ERVK:RMER17A2)	0.560365	0.787802	0.604561	0.0937228	0.115585	0.27485	0.136365	0.365743	0.200004	0.723686	0.993578	0.367508	1	0.181782	0.915844	0.208362	0.0706481	0.34771	0.691526	-0.686878	-0.255935	-0.535364	-0.350964	-0.630666	-0.828376	-0.71561	-0.768234	-0.585327	-0.528967	-0.964216	-0.956613	-0.979586	-0.983676	-0.941848	-0.962145	-0.989358	-0.985854	-0.994418	-1	-0.992113	-0.986711	-0.956901	-0.929597	-0.96132	-0.951924	-0.962683	-0.987004	-0.950558	-0.97651
chr3_87921430_87921547_+(SINE:Alu:B1F2)	0.152193	0.229487	-0.291487	0.240409	-0.202029	0.0908962	-0.279805	0.124687	0.133217	0.607121	0.703972	0.621631	0.897825	0.317171	1	0.0254707	0.452917	0.500709	0.231972	-0.700123	-0.336202	-0.49434	0.132634	-0.621024	-0.708038	-0.693595	-0.833529	-0.474385	-0.397035	-0.944922	-1	-1	-0.941374	-1	-0.898038	-0.942671	-0.898393	-0.939862	-0.887795	-0.830056	-0.928412	-1	-1	-0.930543	-0.926003	-1	-0.789972	-0.80024	-1
chr3_41658761_41659316_-(LINE:L1:Lx3C)	0.569951	0.719944	0.0477837	0.221738	-0.0431793	0.218872	0.151416	-0.0728542	0.204394	0.793223	0.935641	1	0.493375	0.469697	0.583673	0.122686	0.451787	0.459014	0.222524	-0.685374	-0.418353	-0.514943	-0.586664	-0.517182	-0.795785	-0.846916	-0.900195	-0.306728	-0.246879	-1	-1	-1	-1	-0.965852	-0.969435	-1	-1	-1	-0.966365	-1	-0.957081	-1	-0.958658	-1	-1	-0.959826	-0.958027	-0.880237	-1
chr10_116157687_116158521_-(LINE:L1:Lx3_Mus)	0.946581	-0.314535	-0.297759	0.975868	0.557099	0.0320924	0.356258	0.184403	-0.387353	0.792007	1	0.515432	0.763461	0.251115	0.683082	0.52459	-0.279972	0.628127	0.642124	-0.888542	-0.468602	-0.398579	-0.414291	-0.859142	-0.638277	-0.240768	-0.505007	-0.374845	-0.402372	-1	-1	-1	-1	-1	-0.924205	-1	-0.92447	-1	-1	-1	-0.893568	-1	-1	-1	-1	-1	-1	-1	-1
chr13_100652341_100652492_+(SINE:B4:ID_B1)	0.361928	0.370246	0.321895	0.81031	0.321639	0.42456	0.831225	0.404326	0.671182	0.691608	0.477041	0.526152	0.576532	0.332045	1	0.678422	-0.0622494	0.627316	0.546615	-0.665792	-0.355052	-0.423925	-0.292621	-0.143541	-0.602303	-0.645868	-0.890056	-0.362139	-0.253337	-0.154273	-0.102775	-0.169322	-0.186903	-0.379322	-0.20455	-0.219096	-0.182161	-0.270199	-0.388641	-0.789555	-0.485837	-0.457846	-0.41934	-0.449541	-0.615147	-0.468935	-0.514515	-0.571231	-0.603031
chr12_112647138_112647334_+(DNA:hAT-Charlie:URR1B)	0.845103	0.86578	0.427961	0.339266	0.270303	0.475459	0.217208	0.533838	0.379429	0.524945	0.638489	0.665395	1	0.297723	0.616899	0.0719463	0.472514	0.51583	0.420808	-0.803695	-0.392259	-0.512505	-0.408017	-0.633511	-0.745168	-0.50767	-0.782049	-0.668434	-0.700975	-0.875446	-0.90959	-0.914923	-0.930222	-0.898312	-0.817964	-0.843062	-0.866973	-0.90695	-0.879807	-0.959546	-0.855151	-0.905255	-0.893303	-0.892531	-0.938349	-0.824537	-0.908341	-0.952448	-0.909633
chr12_91585583_91585978_+(LTR:ERVL-MaLR:MTA_Mm)	-0.0457289	0.140859	-0.234979	-0.0134337	-0.293208	-0.498054	-0.611183	-0.0512599	-0.895716	-0.63848	0.361748	0.407025	0.52088	1	0.757149	0.263718	0.158769	0.478066	0.720122	-1	-0.793248	-1	-0.800603	-0.71228	-1	-0.37967	-1	-0.893587	-0.898273	-0.888493	-1	-0.777363	-0.881309	-0.884687	-1	-0.767871	-0.794293	-0.634747	-0.886418	-1	-1	-1	-1	-1	-1	-1	-1	-1	-0.658416
chr12_24460245_24460767_-(LTR:ERVK:ERVB4_1B-LTR_MM)	0.901141	-0.380126	0.428851	0.0720806	0.609261	1	0.83972	0.70111	0.350433	0.620533	0.0851742	0.214693	0.674455	0.992244	0.674234	-0.0109292	0.420647	0.963112	0.627779	-0.84881	0.0297497	-0.694072	0.0924306	-0.140188	-0.705601	-0.176101	-0.552372	0.166003	-0.29067	-1	-1	-1	-1	-1	-1	-1	-1	-1	-1	-1	-1	-1	-1	-1	-1	-1	-1	-1	-1
chr15_98867820_98867967_+(SINE:Alu:B1F2)	0.11314	0.437256	0.365346	0.318203	-0.533591	0.0117642	0.0204842	-0.521911	-0.4307	-0.468649	0.410548	0.693791	0.37818	0.150929	0.28328	-0.0902669	0.83413	1	0.950311	-0.872526	-0.739534	-0.484121	-0.371999	-1	-0.834521	-0.913168	-0.952824	-0.731882	-0.530094	-0.953174	-0.652261	-0.766268	-0.850473	-0.757881	-0.783286	-0.463867	-0.654467	-0.79549	-0.57073	-0.783277	-0.939138	-0.943603	-1	-1	-1	-0.94303	-1	-1	-0.784836
chr4_134933001_134933286_+(SINE:B4:B4A)	0.28447	0.460585	0.187412	0.140821	-0.0979089	0.0337152	0.162833	0.307354	-0.099888	0.519149	0.677143	0.732906	1	0.503058	0.561777	0.0114825	0.309272	0.417525	0.393535	-0.724199	-0.499074	-0.596946	-0.230049	-0.767634	-0.656889	-0.733851	-0.829882	-0.548813	-0.599488	-0.696065	-0.641731	-0.44373	-0.658511	-0.842846	-0.734301	-0.718794	-0.750803	-0.723453	-0.570016	-0.92185	-0.363542	-0.369566	-0.725175	-0.574133	-0.500923	-0.589137	-0.441966	-0.408007	-0.767236
chr15_81470083_81470466_+(LTR:ERVK:RLTR10)	0.0731412	-0.261676	0.122762	0.914794	0.1728	0.258982	0.308708	0.0887081	0.0828716	0.578806	0.141367	0.465237	0.513445	0.987818	1	0.540953	0.0221364	0.455059	0.467671	-0.596896	-0.118196	-0.397832	-0.180778	-0.00931428	-0.381865	-0.227549	-0.476785	-0.603616	-0.433119	-0.756231	-0.808497	-0.795949	-0.786875	-0.905195	-0.793469	-0.853298	-0.730709	-0.625313	-0.781536	-0.936132	-0.833	-0.881682	-0.851896	-0.900363	-0.846803	-0.820512	-0.855706	-0.881189	-0.981883
chr13_32386638_32386994_-(LTR:ERVL-MaLR:ORR1B1)	0.524208	0.384426	0.301026	0.49649	0.503311	0.5462	0.264256	0.469371	0.258177	0.925652	0.26619	0.525	1	0.958531	0.235516	0.251246	0.464402	0.545787	0.346747	-0.649346	-0.345429	-0.518214	-0.360183	-0.466583	-0.696534	-0.42497	-0.682777	-0.745048	-0.521253	-0.990459	-1	-0.990475	-0.969532	-0.970399	-0.973505	-0.990069	-0.991199	-0.968746	-1	-1	-0.987599	-0.977017	-0.976108	-0.987968	-0.974362	-0.965175	-0.987872	-0.942325	-1
chr10_111478870_111479018_+(SINE:Alu:B1_Mm)	0.739462	0.411861	0.568805	0.00177806	-0.189394	-0.474386	0.153593	0.556442	0.055609	0.198793	0.172453	0.113211	0.536711	0.499623	1	0.165767	0.400083	0.949028	0.741187	-0.894044	-0.422666	-0.606933	-0.478003	-0.464381	-1	-0.891737	-1	-0.851426	-0.680428	0.245493	-0.0915841	-0.222885	-0.0471277	-0.71825	-0.0272784	-0.554364	-0.533287	-0.490033	-0.444961	-0.639718	-0.342344	-0.0155789	-0.317781	-0.165595	-0.267924	-0.00558007	0.0389388	-0.38829	-0.344234
chr13_81787831_81788047_+(SINE:MIR:MIR)	0.622144	0.218373	0.227872	0.274117	0.489566	0.17931	0.0356725	0.373711	0.196571	1	0.364082	0.691324	0.574513	0.558222	0.648846	0.405624	0.0958174	0.660066	0.550763	-0.709745	-0.632858	-0.636419	-0.482495	-0.266368	-0.623207	-0.406852	-0.57032	-0.360428	-0.471964	-0.90861	-0.870727	-0.847942	-0.870297	-0.968497	-0.830816	-0.841459	-0.859505	-0.966738	-1	-1	-0.881215	-0.92662	-0.96186	-0.846336	-0.959073	-0.962937	-0.922557	-0.926343	-0.906681
chr6_10979329_10979852_-(LINE:L1:Lx3_Mus)	0.0050086	-0.237627	0.103721	0.515158	0.360703	0.585903	0.403967	0.492658	-0.0249917	0.719167	0.463419	0.0584538	0.43486	0.75767	1	0.274645	0.494342	0.683727	0.375321	-0.755335	-0.120135	-0.359704	-0.196434	-0.0971322	-0.612514	-0.313355	-0.862367	-0.245238	-0.180081	-0.98562	-0.992372	-1	-0.992347	-0.977694	-0.980034	-0.992516	-0.973472	-0.99215	-0.985353	-0.988908	-0.971964	-1	-0.972994	-0.981866	-0.99034	-0.96501	-1	-1	-0.977975
chr9_78329076_78329239_+(DNA:hAT-Charlie:MER5A)	0.342918	0.159351	0.230037	0.454529	0.405508	0.514166	0.172902	0.501859	0.14293	0.621186	0.251546	0.570831	1	0.329742	0.433379	0.375467	0.483903	0.732788	0.317229	-0.74433	-0.350086	-0.608928	-0.307855	-0.253741	-0.550065	-0.422147	-0.593805	-0.533494	-0.514601	-0.947344	-0.964982	-0.908988	-0.882047	-0.807381	-0.757756	-0.743137	-0.673785	-0.911614	-0.888726	-0.944226	-0.953011	-0.97539	-0.957689	-0.97225	-0.955653	-0.974183	-0.968033	-0.951543	-0.97111
chr2_5853579_5853874_+(DNA:TcMar-Tigger:MER2)	0.30931	0.0245727	-0.0553162	0.107508	-0.401522	-0.157035	-0.279805	-0.0627605	0.133217	-0.151797	-0.0134897	0.250973	0.58152	0.536699	1	0.738842	-0.295556	0.825186	0.869198	-0.850062	-0.183018	-0.342642	-0.0151005	-0.384164	-0.562056	-0.540392	-0.334115	-0.316701	-0.447282	-1	-1	-0.945015	-1	-0.829127	-0.847056	-0.828014	-0.949197	-1	-1	-1	-1	-0.933664	-1	-1	-1	-1	-1	-1	-0.831278
chr1_38019781_38019945_+(LINE:L1:Lx9)	0.0596874	-1	-0.522139	-0.327731	0.00911883	-0.498344	-0.75713	0.896382	-0.218324	0.354916	0.814613	0.874948	1	0.110468	-0.427348	0.127666	0.336267	0.846513	0.719127	-0.620774	-1	-0.744216	-1	-1	-1	-1	-0.719306	-1	-1	-1	-1	-1	-1	-1	-0.742115	-1	-1	-1	-1	-1	-1	-1	-1	-1	-1	-1	-1	-1	-1
chr7_26572602_26573044_+(LINE:L1:Lx8)	0.359545	0.0528007	-0.0803793	0.341667	0.510445	-0.141855	0.350243	0.419248	-0.219993	-0.179129	0.358053	0.603666	0.197437	0.899593	1	0.784337	0.333413	0.27225	-0.0810064	-0.270198	-0.723852	-0.28898	-0.14776	0.0760206	0.210552	0.215199	-0.339778	0.307601	0.413072	-0.940426	-1	-1	-1	-1	-0.944857	-1	-1	-1	-1	-1	-1	-1	-0.925413	-1	-1	-1	-1	-0.783933	-1
chr19_38766226_38766665_+(LTR:ERVL:RMER10A)	-0.221368	0.904069	-0.473319	-0.341377	-0.258524	-0.631396	-0.107725	-0.651646	0.148713	0.161486	1	0.549874	0.763461	0.631889	0.823338	-0.171419	-0.181787	0.20602	0.736862	-0.721354	-0.62043	0.127665	-0.450898	-1	-0.819139	-1	-1	-0.609278	-0.813241	-1	-1	-1	-1	-1	-1	-1	-1	-1	-1	-1	-1	-1	-1	-1	-1	-1	-0.739789	-1	-1
chr8_105862446_105862653_+(SINE:B4:ID_B1)	-0.313554	-0.253939	-0.105745	1	-0.0194669	0.191533	-0.0735197	0.091948	-0.156074	0.235268	0.289756	-0.12282	0.410725	0.904921	0.937201	0.314867	0.442682	0.727754	0.438424	-0.672459	-0.553825	-0.447692	-0.372475	-0.551568	-0.769686	-0.683921	-0.61614	-0.578991	-0.414587	-0.538782	-0.638342	-0.539563	-0.722517	-0.875576	-0.665894	-0.791275	-0.870523	-0.781049	-0.509777	-0.938126	-0.661167	-0.686027	-0.673618	-0.696544	-0.703648	-0.707235	-0.464725	-0.636353	-0.784999
chr19_57500492_57500951_+(LTR:ERVK:RLTR40)	0.217316	0.0206261	-0.0589551	0.470989	0.490432	-0.0120963	-0.0434387	0.400444	0.710382	-0.110594	0.786746	1	0.706714	0.822357	0.378318	-0.407814	0.169552	0.750817	0.128484	-0.751065	-0.660902	-0.832096	-0.836482	-0.685403	-0.192117	-0.830431	-1	-0.82547	-0.833155	-1	-1	-1	-1	-1	-0.830717	-0.80964	-1	-1	-1	-1	-1	-1	-1	-1	-1	-1	-1	-1	-1
chr12_73971197_73971423_+(LTR:ERVL-MaLR:MTD)	0.0473655	0.265549	0.278001	-0.114064	-0.647982	-0.183351	-0.0962972	-0.0077072	-0.333454	0.417936	0.529761	-0.127931	1	0.721656	0.642489	0.416139	0.139452	0.0496973	0.94901	-1	-0.879865	-0.583607	-0.884139	-0.944273	-0.771028	-0.699626	-0.934722	-0.629007	-0.822671	-1	-1	-0.74127	-1	-0.932996	-0.820081	-0.93256	-0.760944	-0.646277	-0.802007	-1	-0.915785	-1	-0.91888	-1	-1	-0.921172	-1	-0.921669	-1
chr3_31032106_31032466_+(LTR:ERVL-MaLR:MTE2a)	0.191916	-0.222743	-0.104185	-0.831965	-0.243308	-0.0595781	-0.453648	0.0665073	0.367667	0.523985	0.530782	0.405937	0.949621	0.387815	-0.141189	0.522053	0.169006	1	0.450231	-0.715636	-1	-0.616398	-0.43963	0.2578	-0.815427	-0.806297	-0.789521	-0.00315047	-1	-1	-1	-1	-1	-1	-1	-1	-0.807299	-1	-1	-1	-1	-1	-1	-1	-1	-1	-1	-1	-1
chr15_34276606_34277256_+(LINE:L1:L1_Mus1)	-0.280364	-0.195521	-0.0728104	-0.0434411	0.468488	0.0706944	0.225221	0.471813	0.820015	0.226835	0.408351	0.818972	0.940291	0.0773156	1	0.400321	-0.222176	0.433109	0.417633	-1	-0.498842	-0.801481	-0.0333394	-0.628042	-0.235851	-0.799513	-1	-0.587295	-0.7041	-1	-1	-1	-0.769838	-1	-1	-1	-1	-0.881952	-0.779746	-0.833203	-1	-1	-1	-1	-1	-0.868463	-1	-1	-1
chr6_89146966_89147227_+(LTR:ERVL-MaLR:ORR1F)	0.239151	0.212088	0.117578	0.120449	-0.308265	0.132771	0.0576603	0.567574	0.218742	0.821124	0.939002	0.0584383	1	0.522416	0.385448	-0.199721	0.400925	0.555307	0.594351	-0.32718	-0.500084	-0.216144	0.124976	0.120838	0.151323	0.541594	0.13183	-0.571164	-0.0571071	-0.820254	-0.761636	-0.685976	-0.952168	-0.90706	-0.70884	-0.953227	-0.834203	-0.950935	-0.908455	-0.861347	-1	-1	-1	-1	-0.939628	-1	-1	-1	-1
chr8_46555670_46555891_+(DNA:hAT-Charlie:Cheshire)	0.35566	0.768071	0.171713	0.433393	-0.354516	0.604424	0.191033	-0.0902331	1	0.251862	0.644352	0.998854	0.918953	0.420624	0.505889	0.0579256	0.0921736	-0.0813481	0.69528	-0.757428	-0.228995	-0.672774	-0.41576	-0.795629	-0.737589	-0.834765	-0.880303	-0.88662	-0.241289	-1	-0.873958	-0.881394	-0.810307	-1	-0.945015	-0.814506	-0.945206	-0.870278	-0.939491	-0.908354	-1	-0.928454	-0.851253	-0.850176	-0.920191	-0.783183	-0.924492	-0.78455	-1
chr1_183397268_183397580_+(LTR:ERVL-MaLR:ORR1D2)	-0.0475068	0.863383	0.288567	-0.194313	-0.848827	-0.54909	0.0187438	-0.431816	-0.375463	0.0825404	-0.0485521	0.404404	0.797687	0.663562	0.830131	0.892045	0.201095	0.84414	-0.356156	-0.772757	-0.535675	-0.846727	-0.552193	-0.712816	-0.852503	-0.690413	-0.8318	-1	-0.54308	-0.833051	-0.114425	1	-0.644589	-0.827353	-0.381872	-0.826228	-0.538022	-0.817714	-0.149725	-0.227309	-0.349017	-0.798926	-1	-0.157866	0.345776	-0.593768	-0.151163	-0.394496	-1
chr2_105960369_105960964_+(LINE:L1:L1MA5A)	0.080261	0.236729	0.393697	0.536595	0.0702281	0.403471	0.234596	0.439063	0.176816	0.445225	0.17378	0.332802	0.503065	0.834257	1	0.220698	0.331667	0.568167	0.237754	-0.653284	-0.225436	-0.438743	-0.248434	-0.224439	-0.581419	-0.376495	-0.738236	-0.479797	-0.414398	-0.95415	-0.962167	-0.969485	-0.983732	-0.963122	-0.919836	-0.984092	-0.981204	-0.983313	-0.979243	-0.976421	-0.973514	-0.975457	-0.980865	-0.980727	-0.979467	-0.981406	-0.974098	-0.969205	-0.984394
chr17_64068495_64069805_+(LINE:L1:Lx)	-0.327094	0.480973	0.441358	0.778725	-0.199006	0.274215	0.156677	0.128948	-0.0899923	0.505661	0.152288	-0.255875	0.524011	0.645355	1	0.646968	0.343514	0.758816	0.364566	-1	-0.671969	-0.837576	-0.130005	-0.847835	-0.765545	-0.67193	-0.910879	-0.409081	-0.8386	-0.911542	-1	-0.823383	-1	-1	-1	-1	-1	-1	-1	-1	-0.77005	-1	-1	-1	-1	-1	-1	-1	-1
chr12_87603541_87603869_+(LINE:L1:Lx3C)	-0.191681	-0.0750698	-0.0233942	0.257813	-0.331918	-0.335763	0.0626176	-0.222143	0.0125086	0.163519	0.318879	-0.0487873	0.7501	0.481013	1	0.220472	0.166736	0.801229	0.478343	-0.705272	-0.382915	-0.322637	-0.25429	-0.620634	-0.752019	-0.561296	-0.798009	-0.448971	-0.312277	-0.967922	-0.982984	-0.967976	-0.965855	-0.966827	-0.948038	-0.966611	-0.970411	-0.982487	-0.959156	-0.925766	-1	-1	-0.979919	-0.989887	-1	-0.951216	-0.989806	-0.980609	-1
chr9_51118674_51118896_+(SINE:B2:B3)	0.205818	0.280265	0.0796407	0.295454	-0.0961798	-0.00548413	-0.0978719	0.102384	-0.0802596	0.387322	0.699275	0.339425	0.823276	0.482893	1	0.0518098	0.0841581	0.317252	0.334348	-0.837516	-0.470497	-0.570897	-0.571434	-0.487432	-0.758244	-0.683282	-0.808498	-0.590768	-0.56355	-0.981635	-0.989284	-0.984416	-0.989248	-0.971512	-0.966002	-0.982796	-0.989836	-0.989974	-0.991582	-0.984417	-0.974936	-0.976775	-0.977007	-0.977999	-0.974093	-0.975422	-0.978991	-0.973357	-0.987342
chr11_61510847_61511023_+(SINE:B2:B2_Mm2)	0.26997	0.600166	0.339505	0.511206	0.147873	0.671142	0.0261268	0.637112	0.354906	0.651305	0.12421	0.923287	0.625001	1	0.535423	0.0261768	0.212384	0.500293	0.169813	-0.753503	-0.538306	-0.50122	-0.433293	-0.318559	-0.72001	-0.517262	-0.794742	-0.567948	-0.752183	-0.93209	-1	-0.909606	-0.95181	-0.953181	-0.937141	-0.976438	-1	-0.975284	-1	-0.965077	-0.970578	-0.972736	-0.971659	-0.971454	-0.969587	-1	-1	-0.972633	-0.965328
chr7_56062608_56063572_+(LINE:L1:L1Md_F2)	0.586042	0.551403	0.0728269	0.341587	-1	-0.624584	0.817527	-0.645209	-0.61002	-0.324029	-0.660507	0.403124	0.496707	0.662045	0.714184	0.350229	1	0.842459	0.286514	-1	-0.226831	-1	-1	-1	-1	-1	-1	-1	-0.61958	-1	-0.557616	-1	-1	-1	-1	-0.565965	-1	-1	-1	-1	-1	-1	-1	-1	-1	-1	-1	-1	-1
chr2_119689044_119689665_+(LINE:L1:Lx2B)	-0.702617	-1	-0.821196	0.341587	-0.433617	-0.436876	-0.636495	-0.645209	-1	0.0139564	0.442846	0.578514	-0.176811	0.662045	0.0713647	0.603397	1	0.305075	0.608143	-1	-1	-1	-1	-0.731011	-0.907898	-1	-1	-0.900515	-1	-1	-0.889404	-1	-1	-1	-1	-0.891491	-0.903842	-1	-1	-1	-0.864502	-0.874444	-1	-1	-0.719886	-1	-0.73498	-0.873968	-1
chr15_44434964_44435148_+(SINE:B2:B2_Mm2)	0.334923	0.0549925	0.296976	0.612749	0.27122	0.400619	0.275136	0.352675	0.217293	0.647803	0.168195	0.431238	1	0.751962	0.668907	0.0837638	0.461619	0.32823	0.192776	-0.734247	-0.408145	-0.536231	-0.30451	-0.0137689	-0.53728	-0.267276	-0.584735	-0.633271	-0.536329	-0.90083	-0.927669	-0.95978	-0.97361	-0.88783	-0.896731	-0.90968	-0.888516	-0.895103	-0.848477	-0.947407	-0.919439	-0.94028	-0.934039	-0.933562	-0.933382	-0.947214	-0.933033	-0.917574	-0.938292
chr9_70018631_70018842_+(SINE:B2:B3A)	0.821338	0.369299	0.310045	0.566082	0.0965567	0.43941	0.145353	0.582563	0.132542	0.661569	0.321008	0.418196	1	0.235606	0.523818	0.198145	0.562774	0.538761	0.282019	-0.795304	-0.684475	-0.63667	-0.610778	-0.652812	-0.755254	-0.66976	-0.848489	-0.561905	-0.617299	-0.849616	-0.899237	-0.976295	-0.907326	-0.942704	-0.956042	-0.942331	-0.926993	-0.965432	-0.975813	-0.987789	-0.948562	-0.961869	-0.950452	-0.970056	-0.957465	-0.99037	-0.949696	-0.971293	-1
chr14_101682711_101682959_+(DNA:TcMar-Tigger:MER2)	0.674685	0.499288	0.314118	0.328532	0.351498	0.522884	0.0235242	0.37149	0.39585	0.411371	0.61209	0.171842	1	0.493844	0.908839	-0.0253741	0.320359	0.362902	0.220273	-0.837475	-0.3635	-0.552377	-0.599658	-0.58921	-0.665946	-0.603292	-0.829579	-0.5632	-0.491658	-0.820896	-0.894439	-0.870866	-0.91527	-0.897102	-0.861848	-0.896431	-0.770549	-0.858764	-0.726346	-1	-0.857737	-0.880159	-0.925254	-0.924713	-0.893055	-0.987894	-0.987352	-0.927823	-1
chr11_75743503_75743734_+(SINE:B4:B4)	0.0938869	0.417746	0.134551	0.121911	-0.257799	-0.26207	0.0655104	-0.265906	0.116216	0.28209	0.744396	-0.056464	0.630992	0.480646	1	0.0709349	0.195474	0.577832	0.386413	-0.510669	-0.146797	-0.19468	-0.0614344	-0.455806	-0.606162	-0.533348	-0.826148	-0.519697	-0.422777	-0.683642	-0.801678	-0.684177	-0.755098	-0.762069	-0.667241	-0.670713	-0.920416	-0.795887	-0.794936	-0.911261	-0.757024	-0.618978	-0.729945	-0.800526	-0.748848	-0.597613	-0.689269	-0.739229	-0.889874
chr6_148440103_148440553_+(LINE:L1:L1MD2)	-0.190944	-0.452117	0.178714	0.316072	0.185304	0.178483	0.312258	0.392173	-0.326689	0.27318	-0.200713	0.32138	0.174593	1	0.748845	0.112621	0.56957	0.879714	0.413492	-1	-0.878646	-0.519292	-0.765925	-0.831121	-0.884352	-1	-1	-0.875081	-0.761162	-0.80365	-1	-0.934661	-1	-0.932316	-0.939418	-0.795626	-0.758518	-1	-0.866665	-1	-1	-1	-1	-1	-1	-1	-1	-1	-1
chr14_101657966_101658104_+(SINE:Alu:B1_Mus1)	0.592787	0.206194	0.39018	0.303832	-0.266075	-0.124358	0.130482	0.333251	0.313884	0.708063	0.979633	1	0.823081	0.184532	0.851047	-0.168921	0.123035	-0.124592	0.333663	-0.852902	-0.448966	-0.702352	0.0628645	-0.721153	-0.856784	-0.248499	-1	-0.587474	-0.704229	-0.945966	-0.942675	-0.946057	-0.884969	-1	-0.949985	-1	-1	-1	-0.944961	-1	-1	-1	-1	-0.931859	-1	-1	-1	-1	-1
chr15_14268057_14269069_-(LTR:ERVL-MaLR:MTB-int)	-0.217895	0.275041	-0.294627	-0.117919	0.489566	-0.259503	0.912011	0.632902	0.538449	1	0.339281	0.383811	0.771327	0.274909	0.878432	0.331644	0.534144	0.211399	0.268806	-0.626815	-0.745824	-0.49658	0.225669	-0.528379	-1	-0.745794	-1	-1	-0.749878	-1	-1	-1	-1	-1	-1	-1	-1	-1	-1	-1	-1	-1	-1	-1	-1	-1	-1	-1	-1
chr6_86465366_86465675_+(LTR:ERVL:RMER10A)	0.201439	0.0806439	-0.165529	0.541916	0.367667	0.307497	0.152073	0.421014	-0.144321	0.400789	0.111442	0.258349	0.62637	0.659388	1	0.210912	0.18415	0.72187	0.176175	-0.70348	-0.286411	-0.333333	-0.181945	-0.362953	-0.602243	-0.407515	-0.765891	-0.487199	-0.29779	-0.941908	-1	-0.898511	-0.891789	-0.924907	-0.946229	-0.879068	-0.973208	-0.968286	-0.955621	-1	-0.981124	-0.912543	-1	-0.945057	-0.960977	-1	-0.926159	-0.982442	-0.977756
chr1_179988404_179991040_+(LINE:L1:Lx3_Mus)	0.558364	0.625952	0.171228	0.449993	-0.159068	0.131185	0.238161	0.301438	0.634878	0.505463	0.601129	0.332684	1	0.124984	0.68427	-0.425111	0.397403	0.448245	0.769689	-0.925642	-0.696129	-0.348	-0.560408	-0.577128	-0.855209	-0.544139	-0.72481	-0.582936	-0.700975	-1	-0.826134	-0.945464	-1	-1	-1	-1	-1	-1	-0.944355	-1	-1	-1	-1	-0.93111	-1	-1	-1	-1	-1
chr16_59455254_59455696_+(LTR:ERVL:MT2B1)	-0.72011	-0.178669	0.00971947	0.183753	0.465933	0.722497	0.28296	0.00176275	-0.44944	-0.284266	0.437853	0.48566	0.162149	0.662045	0.714184	-0.404311	1	0.842459	0.0216438	-0.399022	-0.863558	-0.594646	-0.0788842	-0.240501	-0.739948	-0.590626	-1	-0.4382	-0.462937	-1	-1	-1	-0.843344	-0.847803	-1	-1	-1	-1	-1	-1	-1	-1	-1	-1	-1	-1	-1	-1	-1
chr4_132548856_132549037_+(SINE:B2:B3)	0.387869	-0.321221	-0.165529	-0.0217011	-0.118907	0.314034	-0.363828	0.862764	-0.317494	0.57736	0.188297	0.432441	-0.301495	0.777571	1	-0.0153995	0.555648	0.970525	0.313395	-0.337772	0.127605	0.34	-0.130005	-0.581548	0.504418	-0.774452	0.960661	-0.30356	0.109624	-1	-0.483855	-1	-1	-1	-1	-1	-1	-1	-1	-1	-1	-1	-1	-0.386467	-1	-1	-1	-1	-1
chr1_63010084_63010819_+(LTR:ERVK:RLTR17D_Mm)	0.427492	0.0155032	-0.531839	-0.0120659	-0.134945	0.720154	0.1897	0.277297	0.531617	0.880501	1	-0.0815563	0.861431	0.450568	0.496073	0.878118	0.0909512	0.909531	-0.684207	-0.814236	-0.62043	0.0023686	-0.389887	-0.178329	-0.397129	-0.240768	-0.587506	-0.609278	-0.750988	-0.863524	-0.855214	-1	-0.854732	-1	-0.873675	-1	-1	-0.55296	-1	-0.78945	-1	-1	-1	-0.483687	-0.816645	-1	-1	-0.835007	-1
chr3_95115187_95115397_+(SINE:B2:B3)	0.893198	1	0.252136	-0.209975	-0.13463	-0.0918104	0.0876495	0.129335	0.290999	0.377077	0.966765	0.607862	0.791327	-0.0124484	0.564173	-0.140417	0.443005	0.52483	0.167105	-0.602527	-0.557007	-0.195724	-0.311677	-0.72601	-0.718558	-0.852318	-0.893018	-0.670661	-0.709381	-0.893814	-0.943674	-0.867492	-0.971743	-0.972547	-0.975428	-0.917105	-1	-0.913044	-1	-1	-0.930991	-0.968027	-0.833818	-0.799139	-0.857339	-0.773918	-0.763797	-0.839531	-0.918679
chr9_120792828_120793066_+(DNA:hAT-Charlie:URR1B)	-0.239976	0.163622	0.221903	0.984549	-0.244777	-0.28041	0.0299934	0.507951	0.560013	0.718195	0.386346	-0.0645284	0.571636	0.408205	1	0.0408634	0.777884	0.740204	0.0453552	-0.810792	-0.548958	-0.170476	0.0253507	-0.641326	-0.87719	-0.742231	-0.894965	-0.701526	-0.873186	-1	-1	-1	-1	-1	-0.9035	-1	-0.967946	-1	-1	-1	-0.954831	-1	-1	-1	-0.953311	-0.95772	-1	-1	-1
chr6_83080351_83080521_+(SINE:B4:B4)	-0.0998738	-0.0499136	0.0496961	0.56882	0.160172	0.316016	0.28194	0.711982	-0.028227	0.716538	-0.0464951	0.207436	0.501311	0.760753	1	0.347254	0.193133	0.773554	0.164821	-0.778259	-0.514262	-0.648326	-0.724436	-0.477408	-0.762716	-0.742814	-0.831436	-0.49579	-0.457741	-0.801869	-0.81316	-0.885718	-0.901582	-0.940809	-0.914416	-0.885429	-0.849736	-0.850971	-0.798184	-0.945659	-0.896991	-0.856823	-0.878726	-0.883401	-0.89944	-0.914293	-0.932842	-0.941448	-0.94605
chr18_10620681_10620879_+(SINE:B2:B3)	-0.0130434	-0.0935397	0.143488	0.701582	0.27342	0.492971	0.602111	1	-0.155845	0.86808	0.231419	0.57581	0.607565	0.689882	0.669331	0.304486	0.100851	0.470467	0.214458	-0.879909	-0.614061	-0.584884	-0.531713	-0.519108	-0.887445	-0.747581	-0.833297	-0.817096	-0.628664	-0.753613	-0.87144	-0.88888	-0.928464	-0.902987	-0.806369	-0.864772	-0.898449	-0.837764	-0.748756	-0.959155	-0.827477	-0.765308	-0.834357	-0.878468	-0.796984	-0.686096	-0.797273	-0.709939	-0.863022
chr1_17170380_17170553_+(LTR:ERVL-MaLR:MTEa)	0.226489	-0.116008	-0.0976073	0.856493	-0.170133	0.314034	0.0948083	0.703923	0.206289	0.953358	0.879167	-0.0862836	0.85185	0.691135	1	0.208998	-0.050331	0.649742	-0.319304	-0.537981	-0.307703	-0.43907	-0.666165	-0.503696	-0.880046	-0.464978	-0.658024	-0.546504	-0.163912	-1	-0.92798	-0.966114	-1	-0.929796	-0.937163	-1	-0.874764	-1	-0.930851	-1	-1	-1	-1	-0.957195	-0.954397	-1	-1	-1	-0.94801
chr6_87918313_87918671_+(LTR:ERVL-MaLR:ORR1D1)	0.139692	0.621529	0.45262	0.115409	-0.201718	0.150403	0.295238	0.196763	0.528529	0.413052	1	0.583204	0.905676	0.263398	0.526989	0.0183534	0.0452017	0.210883	0.268265	-0.784274	-0.467377	-0.345227	-0.34462	-0.735891	-0.684951	-0.742841	-0.900203	-0.650241	-0.403577	-0.990095	-0.978983	-0.970334	-1	-0.979513	-0.963325	-0.979379	-1	-0.978369	-1	-1	-0.987125	-1	-0.987598	-1	-0.986692	-1	-0.987409	-0.952099	-1
chr3_8714958_8715400_-(LTR:ERVL:RMER10A)	-0.64184	-0.124156	0.372839	0.136089	0.108472	0.0173167	-0.0970456	0.682496	-0.119347	0.679125	0.456622	-0.0494402	0.0815559	0.876614	1	-0.237729	0.731286	0.941632	0.016822	-0.615481	0.222178	0.210323	0.431281	0.295853	-0.500838	-0.476146	-0.525647	0.347948	-0.140937	-1	-1	-1	-1	-1	-1	-1	-1	-1	-1	-1	-1	-1	-1	-1	-1	-1	-1	-0.886158	-1
chr9_122835975_122836140_+(LTR:ERVL:MT2B)	0.100968	1	0.134803	0.197356	0.34798	0.63805	0.730271	0.407325	-0.0718556	0.340664	0.615973	0.669703	0.781066	0.208666	-0.433372	0.606758	0.851095	-0.147358	0.658517	-0.774858	-0.233281	-0.696287	-0.704222	0.280377	-0.5616	-0.846638	-0.166776	-0.842151	-0.698203	-0.834594	-1	-1	-1	-1	-1	-1	-1	-1	-1	-0.744818	-1	-1	-1	-1	-1	-1	-0.789753	-1	-1
chr18_38671109_38671799_+(LINE:L2:L2b)	0.580172	0.405147	-0.0930913	0.255615	0.413568	-0.0479322	-0.0781377	0.628141	-0.0109971	1	-0.0160387	0.948631	0.952075	0.706073	-0.137455	0.467526	0.167381	0.594597	0.126389	-0.314558	-0.673203	-0.537676	-0.0995082	-0.350318	-0.421628	-0.206254	-0.441918	-0.759716	-0.44871	-1	-0.946576	-1	-1	-1	-0.813552	-0.842753	-0.953551	-0.945016	-1	-1	-0.869094	-1	-1	-0.936496	-1	-0.938733	-1	-1	-1
chr10_75500000_75500304_+(LTR:ERVK:RLTR20B3)	0.20516	0.571787	0.863296	-0.12622	-0.18025	0.467058	0.104844	0.43781	0.580416	0.761049	0.621495	-0.238451	0.776321	0.363143	0.902106	-0.0228793	0.157873	1	0.210316	-0.91785	-0.496432	-0.279681	-0.136615	-0.0137253	-0.520111	-0.55233	-0.87839	-0.712021	-0.284224	-0.939647	-0.935972	-0.939749	-0.871517	-0.937587	-1	-1	-1	-1	-0.938524	-1	-1	-1	-0.924438	-1	-1	-0.926573	-1	-1	-1
chr5_66682926_66683127_+(DNA:hAT-Charlie:URR1A)	-0.50341	-0.404752	-0.505531	0.779755	-0.559909	-0.480909	-0.526325	-0.45549	-0.441009	-0.491069	0.265714	-0.253412	0.00550026	0.828874	1	0.3538	0.223444	0.782865	0.55768	-0.786334	-0.61939	-0.567653	-0.554656	-0.714396	-0.842646	-0.809672	-0.77494	-0.723441	-0.617197	-0.993963	-0.990392	-0.969864	-0.964654	-0.975026	-0.907791	-0.978005	-0.969371	-0.98352	-0.990775	-0.9674	-0.992153	-0.989093	-0.984882	-0.992386	-1	-0.992655	-0.988489	-0.99635	-1
chr9_118805627_118806362_+(LINE:L2:L2a)	0.412917	0.965116	0.752157	-0.0476183	-0.0119045	-0.0175905	0.457221	-0.0320551	0.4765	0.618372	0.890222	0.289027	1	0.2647	0.542978	-0.0602781	-0.0349183	0.367787	0.504236	-0.589172	-0.591041	-0.168701	-0.377245	-0.740404	-0.569246	-0.763206	-0.742697	-0.601183	-0.491658	-0.976783	-1	-0.953644	-1	-1	-1	-0.975834	-1	-1	-1	-1	-1	-1	-1	-1	-1	-1	-1	-0.971931	-1
chr9_55291934_55292274_-(LTR:ERVL-MaLR:ORR1B2)	0.6434	-0.0814233	0.799774	0.489398	0.11784	0.667112	0.076147	0.470487	0.616334	0.300775	0.306577	0.661562	0.417906	0.0660942	0.691596	0.199194	0.0855057	1	0.333041	-1	-0.542211	-0.319978	0.65564	-0.150577	-1	-0.656617	-1	-0.293143	-0.211645	-1	-1	-1	-0.868597	-1	-1	-0.743011	-1	-1	-1	-1	-1	-1	-1	-1	-1	-1	-1	-1	-1
chr9_124344785_124345143_+(LTR:ERVL-MaLR:ORR1D2)	-0.36915	-0.136099	0.536185	0.334044	0.561938	0.373763	0.908517	0.354737	-0.0072643	0.559435	-0.189798	0.171997	0.809763	0.32216	1	0.396343	0.325837	0.563392	0.330452	-0.638785	-0.56946	-0.33	-0.228868	0.255357	0.230887	-0.138816	-0.0642302	-0.30356	-0.0921262	-0.867313	-1	-1	-1	-0.931392	-0.938591	-1	-1	-0.927561	-1	-1	-1	-1	-1	-1	-1	-1	-1	-1	-1
chr16_56105168_56106957_+(LINE:L1:L1Md_F2)	0.427477	-0.111445	0.170389	-0.341385	0.482935	-0.385666	-0.286188	-0.3033	0.0210668	0.216781	-0.333341	0.722063	0.0776586	0.541211	0.589559	0.215239	0.090939	0.80901	1	-0.814238	-0.746956	-0.874705	-0.511915	-0.413099	-0.879427	-0.746925	-0.862504	-0.609283	-0.626487	-1	-0.565647	-1	-1	-1	-1	-1	-0.874117	-0.701977	-1	-1	-0.645232	-1	-0.829134	-1	-1	-0.833961	-1	-1	-1
chr5_33371947_33372143_+(SINE:B2:B3)	-0.175566	-0.462381	-0.256451	0.278503	-0.476605	-0.219426	-0.370159	0.106535	-0.324287	-0.531501	1	0.458705	0.867194	0.343909	-0.108957	-0.181167	0.270637	0.276962	0.783302	-0.213235	0.0717279	-0.071335	-0.0955968	-0.627141	0.149001	-0.330089	0.601447	-0.724197	0.186467	-0.855496	-1	-1	-0.692373	-0.850565	-0.866244	-1	-1	-0.842221	-0.705617	-1	-1	-1	-1	-1	-1	-1	-0.816322	-1	-1
chr3_138449482_138449707_+(SINE:B2:B3)	0.627157	0.544808	-0.0935922	0.497809	-0.361967	-0.00314658	-0.166395	0.284665	0.365012	0.18302	0.966836	-0.0262225	0.156146	0.805432	1	-0.144416	0.287433	0.334274	0.319865	-1	-0.673383	-0.168276	-0.505003	-0.826847	-0.866603	-0.860005	-1	-0.807879	-0.862254	-0.94967	-0.946606	-1	-0.892855	-1	-0.860241	-0.947613	-1	-1	-0.897468	-1	-0.934583	-1	-0.936987	-1	-1	-1	-0.808078	-1	-0.922912
chr2_109896578_109896725_+(SINE:Alu:B1_Mus2)	0.483562	0.86578	0.0751874	0.591038	0.0848027	0.304305	0.262925	0.493401	-0.166212	0.264589	0.0434027	0.26559	1	0.351069	0.66069	0.240433	0.425351	0.35411	0.353812	-0.696619	-0.535078	-0.744216	-0.427066	-0.496782	-0.680012	-0.767511	-0.635098	-0.202365	-0.389989	-0.442786	-0.497528	-0.471543	-0.614477	-0.884754	-0.690539	-0.623009	-0.768714	-0.574118	-0.545937	-0.914035	-0.855151	-0.832223	-0.825592	-0.789196	-0.812846	-0.932208	-0.681277	-0.831588	-0.87198
chr16_27424469_27430150_+(LINE:L1:L1Md_T)	0.334798	-0.238373	-0.398079	0.129068	0.271101	-0.157476	0.0197429	-0.303293	-0.12479	-0.241479	1	0.574475	-0.0762823	0.476471	0.843375	0.0416453	-0.345429	0.981318	0.172945	-1	-0.240859	-0.570413	0.150499	-0.195098	-0.483253	-0.891538	-0.764289	-0.330192	-0.466404	-0.766042	-0.627694	-1	-1	-0.758057	-1	-1	-0.676298	-0.872274	-0.880845	-1	-1	-1	-1	-0.852482	-1	-0.857679	-0.851308	-1	-1
chr12_111820966_111821128_+(SINE:B4:B4)	0.267637	0.643982	0.207498	0.445741	-0.0776871	0.25414	0.0576603	0.108772	0.512922	0.723998	0.536568	0.247445	1	0.233853	0.785688	0.285297	-0.0780237	0.345726	0.30552	-0.633007	-0.541744	-0.40867	-0.397334	-0.729453	-0.748562	-0.638906	-0.818907	-0.642637	-0.316744	-0.985021	-1	-0.955139	-0.952168	-0.95353	-0.97227	-0.984409	-1	-1	-0.969485	-0.976891	-0.980531	-1	-1	-0.962221	-0.979876	-1	-0.98096	-0.963782	-1
chr18_66949758_66950086_-(LTR:ERVL-MaLR:ORR1A4)	0.355361	0.325761	0.385373	0.146461	-0.569772	0.368806	-0.668655	-0.757449	0.0664314	0.771476	0.624649	0.119111	0.773574	-0.558126	0.302103	1	0.671132	0.189611	0.539158	-1	0.145241	-0.302073	-0.320306	-0.754809	-0.496281	-0.559469	-1	-0.00248015	-0.653237	-1	-1	-1	-1	-0.803464	-0.912043	-0.901091	-1	-1	-1	-1	-1	-1	-1	-1	-1	-1	-1	-0.885119	-1
chr10_61664488_61664690_+(SINE:B2:B3)	-0.154061	-0.017386	-0.260897	0.453473	-0.496518	0.00116881	-0.20024	-0.148451	-0.245994	0.0365506	0.561761	0.192726	0.516753	0.551334	1	0.125258	-0.244399	0.617366	0.329477	-0.77295	-0.45875	-0.489524	-0.403432	-0.665238	-0.803505	-0.561792	-0.775925	-0.442848	-0.442018	-0.694187	-0.793542	-0.278393	-0.467338	-0.655	-0.716933	-0.565939	-0.769208	-0.726803	-0.603543	-0.914219	-0.566381	-0.598195	-0.582315	-0.403997	-0.850597	-0.830881	-0.787972	-0.831948	-0.829671
chr14_47732713_47732907_+(SINE:B2:B3)	-0.114126	-0.422315	-0.627151	0.748449	0.18104	-0.105339	-0.29615	0.109732	-0.361058	0.510238	0.618106	0.462918	0.917173	0.0314724	1	0.256937	-0.10633	0.234913	0.197625	-0.91546	-0.424202	-0.486809	-0.611279	-0.679483	-0.286659	-0.424132	-0.687129	-0.288742	-0.546707	-0.937891	-0.802327	-0.937996	-0.801669	-0.807314	-0.770042	-0.935353	-0.713556	-0.932185	-0.810207	-0.90418	-0.919273	-1	-1	-1	-0.916557	-1	-1	-1	-1
chr11_69590930_69591067_+(SINE:Alu:B1F2)	-0.112271	0.973505	0.528485	0.160489	0.383327	-0.00667939	0.405717	0.372017	0.587471	-0.105717	0.658347	-0.214652	0.705918	0.35312	0.27927	0.167965	0.15335	1	0.505622	-0.537908	-0.370541	-0.376647	0.0623688	-0.562016	-0.550104	-0.763924	-0.657971	-0.676024	-0.690289	-0.830257	-0.729882	-0.915272	-0.548303	-0.824464	-0.685764	-0.91166	-0.84343	-0.907332	-0.827099	-1	-0.669062	-0.591123	-0.362445	-0.464859	-0.429876	-0.896743	-0.352719	-0.384364	-1
chr17_4890460_4891335_-(LTR:ERVK:RMER19B)	-0.385122	-0.218116	-0.445448	0.924397	-0.121697	0.222548	-0.154456	-0.229745	-0.334774	0.362716	0.421441	-0.238451	0.856782	0.202773	0.462023	-0.214814	0.550722	1	0.546146	-0.911983	-0.340566	-0.703165	-0.13276	-0.666298	-0.542963	-0.0407077	-0.60911	-0.568032	0.00287312	-1	-1	-1	-1	-0.933129	-0.940146	-1	-0.940354	-1	-1	-1	-1	-1	-1	-1	-1	-1	-1	-1	-1
chr8_117654880_117655633_-(LTR:ERVK:RMER6A)	-0.413421	0.434421	0.322575	0.488511	-0.441413	0.666119	0.075506	0.312153	-0.711541	1	0.255576	0.816252	0.328495	0.844064	0.479265	0.747782	-0.260323	-0.318588	0.665308	-1	-0.428105	-0.433653	-0.172673	0.0611466	-0.727498	0.715893	-0.68925	-0.411303	0.406938	-1	-1	-1	-1	-0.681033	-1	-0.678955	-1	-1	-1	-1	-1	-1	-1	-1	-1	-1	-1	-1	-1
chr17_65391344_65392638_-(LTR:ERVL-MaLR:MTC-int)	0.110963	-0.164077	0.00196673	0.662602	0.0579472	0.132771	-0.373238	-0.158863	0.176717	-0.12586	0.317058	0.66326	1	0.492564	0.662537	-0.417979	0.0776346	0.720765	0.0397944	-0.510676	-0.416765	0.237667	-0.357156	-0.690803	-0.602992	-0.500023	-0.637814	-0.39963	-0.836019	-0.910127	-1	-1	-1	-0.90706	-0.916811	-0.906454	-0.917102	-0.90187	-1	-1	-1	-1	-1	-1	-0.879256	-1	-1	-1	-1
chr10_71374302_71374825_+(LTR:ERVK:RLTR20B5_MM)	-0.337695	0.619601	0.642647	-0.159663	0.103724	-0.0593952	0.214351	-0.555536	0.302794	0.834783	0.984733	0.904244	1	-0.768653	0.193024	0.127666	0.113556	0.923451	0.0744542	-0.288952	-0.515706	-0.680269	-0.532934	-0.850233	-0.538478	-0.838549	-0.649133	-0.667652	-0.841143	-0.129354	-0.815268	0.56451	0.66813	-0.0996391	0.289423	-0.818754	-0.0363073	-0.809874	-0.822632	-0.731359	-0.32102	0.258327	-0.34597	-0.780412	-0.532115	-0.576297	-0.557329	-1	-0.466583
chr14_21360817_21364534_+(LTR:ERVK:IAPEz-int)	-0.513028	-0.47603	-0.341207	0.276937	-0.489894	-0.308403	-0.464276	-0.738559	-0.329468	0.0377365	0.876258	-0.353786	0.654354	0.258758	1	0.0364216	0.719401	0.206829	0.145517	-0.302918	-0.335306	0.222456	0.190519	-0.911905	-0.68328	-0.762581	-0.587229	-0.560143	-0.439348	-0.948787	-1	-1	-1	-0.894079	-0.952596	-1	-1	-1	-1	-1	-1	-1	-0.935882	-1	-0.931196	-1	-1	-1	-1
chr4_132537549_132537734_+(SINE:B2:B2_Mm2)	-0.109954	-0.0556112	0.142862	-0.0174476	-0.152427	0.19977	0.230855	0.133856	-0.332331	0.144443	-0.0958613	-0.0791452	0.0933119	0.960246	1	0.13015	0.585239	0.65898	0.284843	-0.632895	-0.16165	-0.388261	-0.418428	-0.331386	-0.649592	-0.57342	-0.792213	-0.48524	-0.522379	-0.873082	-0.865353	-0.794107	-0.881792	-0.901562	-0.926576	-0.900921	-0.956099	-0.930711	-0.9192	-0.926573	-0.814416	-0.866247	-0.860961	-0.899967	-0.936057	-0.88419	-0.778177	-0.750662	-0.878502
chrX_137078277_137078922_+(LINE:L1:L1MA5A)	0.167948	-0.238373	-0.0344185	0.564229	-0.351209	-0.0784889	-0.0184975	0.65468	-0.0427392	0.244449	1	0.119353	0.543028	0.427903	0.542825	0.242872	0.80007	-0.0954851	-0.052621	-0.721354	-0.62043	-0.624112	-0.450898	-0.911964	-0.186124	-0.52548	0.0312349	-0.706959	-0.0662065	-1	-0.891411	-1	-1	-0.89415	-0.810513	-0.78692	-0.811174	-0.88824	-0.895739	-0.684175	-1	-1	-1	-1	-1	-1	-1	-1	-1
chr1_83204334_83204533_+(SINE:B2:B3A)	-0.536387	-0.546512	-0.402674	0.792718	-0.0539511	0.25414	0.0929156	0.0667148	-0.0880444	0.86301	0.474373	0.581987	1	0.341815	0.908839	-0.0414836	-0.164833	0.0258405	0.39679	-0.620774	-0.418848	-1	-0.439521	-0.520745	-0.876928	-0.418777	-0.859653	-0.468243	-0.491658	-1	-1	-1	-1	-1	-1	-1	-1	-1	-1	-1	-1	-1	-1	-1	-1	-1	-1	-1	-1
chr10_94088840_94089309_+(LTR:ERVK:RMER13A2)	-0.242981	0.480973	-0.20346	-0.679829	-0.519404	-0.163797	0.0410094	0.128948	0.365012	0.720756	0.944485	0.116188	0.619261	0.851024	1	-0.462945	0.0606693	0.46568	-0.0789178	-1	-0.753977	0.0963636	-0.050915	-0.429383	-0.531091	-0.384868	-0.732637	-0.240248	-0.273701	-1	-1	-1	-1	-1	-1	-1	-1	-1	-1	-0.590589	-1	-1	-1	-1	-1	-0.838568	-1	-1	-1
chrX_162777994_162778101_+(SINE:B4:RSINE1)	-0.0121558	0.0101917	0.376888	0.861085	0.1545	0.402936	0.276097	0.727636	0.148225	0.263058	-0.000424809	0.668386	1	0.380243	0.455894	0.223231	0.245673	0.425744	0.0926653	-0.742898	-0.693554	-0.566467	-0.535573	-0.472007	-0.541086	-0.430818	-0.191221	-0.684551	-0.310722	-1	-1	-1	-0.949736	-0.951167	-0.912582	-1	-1	-0.896881	-0.8557	-1	-1	-1	-1	-1	-1	-0.942549	-1	-1	-1
chr1_133030397_133030806_-(LTR:ERVK:RMER4A)	-0.316874	-0.0442109	-0.266914	0.309275	-0.193018	-0.582456	0.228744	0.214762	-0.243078	0.135109	0.599203	0.162782	0.821335	0.89084	1	0.207286	-0.462066	0.198722	0.0661471	-0.752438	-0.401421	-0.640997	-0.479629	-0.554172	-0.7188	-0.527824	-0.835085	-0.479297	-0.493929	-0.836311	-0.845639	-0.872902	-0.912882	-0.755491	-0.520205	-0.24276	-0.572208	-0.741839	-0.694321	-0.789555	-0.96454	-0.967142	-0.943073	-0.94266	-0.963347	-0.977872	-1	-0.94503	-0.944285
chr8_107181630_107181848_+(SINE:B2:B3)	-0.360966	0.000124609	0.325579	1	-0.117618	0.754608	-0.209114	0.429493	0.0998915	0.688609	0.367856	-0.095465	0.760877	0.517888	0.84177	-0.102363	0.343038	0.435205	0.37363	-0.725574	-0.283508	-0.352157	-0.128733	-0.479782	-0.703129	-0.439199	-0.83073	-0.615195	-0.478864	-0.831989	-0.643517	-0.295548	-0.821165	-0.930502	-0.875588	-0.860098	-0.72105	-0.633108	-0.520818	-0.896319	-0.694276	-0.878589	-0.74758	-0.661004	-0.864566	-0.836474	-0.871865	-0.796882	-0.897065
chr9_75310292_75310452_-(SINE:MIR:MIRb)	-0.480912	0.269379	0.404482	0.0977046	-0.752841	-0.508527	-0.76206	0.625651	-0.234191	-0.336294	1	-0.770389	0.567521	0.994531	0.309063	0.32573	0.309141	0.407023	0.263172	-0.628472	-0.493906	0.0023686	-0.755955	-0.29571	-0.276555	-1	-0.725004	-1	-1	-1	-1	-1	-1	-1	-1	-1	-1	-1	-1	-1	-1	-1	-1	-1	-1	-1	-1	-1	-1
chr8_84882136_84882618_+(LTR:ERVL:RLTR28)	-0.437825	-0.0147674	-0.292284	0.49593	-0.27505	0.330667	-0.280615	-0.0463489	-0.274298	0.0582286	0.584395	0.346961	0.414693	0.399147	1	0.00703443	0.516265	0.0884374	0.0450159	-0.597634	-0.486155	-0.355443	-0.196081	-0.406751	-0.597371	-0.531773	-0.764224	-0.36527	-0.292088	-0.987683	-0.973866	-0.938519	-0.882005	-0.834415	-0.828987	-0.948719	-0.89775	-0.959654	-0.912177	-0.904989	-1	-0.970331	-1	-1	-0.983452	-0.985015	-0.984344	-0.955328	-0.905672
chr9_66064737_66065156_+(LTR:ERVK:IAPLTR2a2_Mm)	0.243511	0.163468	0.121511	0.600642	-0.227715	0.0237876	-0.00869331	0.693198	0.488907	0.935595	0.0646967	0.5784	1	0.888551	0.0518093	-0.0794561	0.45444	0.549229	-0.122895	-0.845214	-0.52559	-0.686795	-0.796651	-0.608771	-0.899533	-0.841844	-1	-0.511652	-0.68877	-0.715707	-0.939679	-0.716189	-0.697391	-0.823603	-0.684223	-1	-0.737771	-0.875836	-0.942084	-0.824561	-0.926097	-0.93152	-0.786439	-0.498085	-1	-0.723296	-0.855454	-0.93126	-1
chr18_80830445_80830754_+(LTR:ERVL-MaLR:MTE2b)	-0.119134	-0.246075	-0.10625	-0.348038	-0.16117	-0.478748	0.110372	-0.113293	0.407832	-0.343006	0.225573	0.168913	0.745626	1	0.904068	0.218585	-0.166921	0.108549	0.161083	-0.842384	0.18087	-0.362137	-0.275269	0.294738	-0.48848	-0.570541	-0.533346	-0.447471	0.0563993	-1	-1	-1	-1	-0.880252	-0.67845	-0.879472	-1	-1	-1	-1	-1	-1	-1	-1	-1	-1	-1	-1	-0.822639
chr2_71399028_71399431_+(LTR:ERVL-MaLR:MTC)	0.532288	0.124118	0.468328	0.296119	0.0487761	0.405433	0.0974551	0.242529	0.177384	1	0.721932	0.270847	0.337533	0.538811	0.690589	0.0191151	-0.0741461	0.817099	0.00986631	-1	-0.439776	-0.953768	-0.639803	-0.826752	-0.95551	-0.813236	-0.949265	-0.807773	-0.678414	-0.848927	-0.786305	-0.648094	-0.785592	-0.843771	-0.76694	-0.842753	-0.860652	-0.725081	-0.487057	-0.92231	-0.934547	-0.696747	-0.810857	-0.936496	-0.729379	-0.387334	-0.551934	-0.573839	-0.922869
chr4_11124524_11124712_+(SINE:B2:B3)	-0.337608	-0.475489	-0.402595	0.093916	-0.549441	-0.163797	-0.305994	-0.379079	-0.224425	-0.00518801	0.485371	-0.218669	0.476385	0.278088	1	-0.0333013	0.352353	0.856528	0.125767	-0.367874	-0.323437	-0.482273	-0.495799	-0.457914	-0.501784	-0.723191	-0.899739	-0.176935	-0.334226	-0.966828	-0.964808	-0.966884	-1	-0.931392	-0.815772	-0.896417	-0.969403	-1	-0.966211	-0.948824	-1	-1	-1	-1	-1	-1	-0.957835	-0.959897	-1
chr7_92246572_92247655_+(LINE:L1:L1_Mm)	0.709173	0.170292	0.310264	0.662602	0.54623	-0.109965	0.175178	0.605807	0.765075	-0.27155	0.317058	0.436452	1	0.134349	0.169934	-0.199721	0.149477	0.853131	0.455712	-0.755338	-0.250126	-0.587444	-0.598223	-0.536205	-0.444189	-0.583353	-0.456721	-0.656931	-0.262084	-0.910127	-1	-1	-1	-1	-0.916811	-1	-1	-1	-1	-1	-1	-1	-1	-1	-1	-1	-1	-1	-1
chr13_38052430_38052635_+(DNA:hAT-Charlie:URR1A)	-0.210258	0.64155	-0.0799969	0.057698	0.00273983	-0.408049	-0.0346605	0.266077	-0.126173	0.0658617	0.493227	-0.0684522	0.242098	1	0.991611	-0.0755562	0.493797	0.197743	0.0409706	-0.858689	-0.679178	-0.0786427	-0.226477	-0.523775	-0.785985	-0.807484	-0.895405	-0.669753	-0.368589	-0.930789	-0.963287	-0.723623	-0.815824	-0.89264	-0.935936	-0.92796	-0.90424	-0.962215	-0.929501	-1	-1	-0.874963	-0.913347	-0.82544	-0.860522	-0.873693	-0.912025	-0.958163	-0.946996
chr8_68897134_68897325_+(DNA:hAT-Charlie:MER58A)	-0.698651	-0.705233	-0.524379	0.210786	0.0761311	-0.572025	-0.585603	-0.0562533	-0.481325	-0.74313	-0.0969458	-0.200217	-0.146875	1	0.737044	0.346857	0.330004	0.98372	0.344411	-1	-0.926549	-1	-1	-1	-1	-1	-1	-0.924391	-1	-1	-1	-1	-1	-1	-1	-1	-1	-1	-1	-1	-1	-1	-1	-1	-1	-1	-1	-1	-1
chr17_87723147_87723289_+(SINE:B2:B3A)	-0.337695	-0.1902	-0.253342	0.540617	-0.211626	0.25414	0.0625569	0.481548	-0.0229047	0.97592	-0.00763328	0.171842	1	0.0410637	0.431629	0.268625	0.391945	0.923451	0.0744542	-0.762984	-0.677138	-0.360539	-0.532934	-0.400931	-0.538478	-0.192746	-0.473699	-0.16913	-0.364572	-1	-1	-1	-1	-0.819928	-1	-1	-1	-0.809874	-1	-1	-1	-0.790279	-1	-0.780412	-1	-1	-1	-0.57897	-1
chr4_126625495_126626267_+(LTR:ERVK:RMER17A)	0.222716	-0.00332257	0.286549	0.723768	-0.0296934	0.350612	-0.43953	0.458755	-0.198281	0.563365	0.570339	0.0817007	1	0.993148	0.0278364	0.0409228	-0.314735	0.736038	0.157104	-1	-0.602631	-0.212971	-1	0.474631	-0.242631	-0.403874	-1	-0.386435	-0.608967	-1	-1	-1	-1	-1	-1	-1	-1	-1	-1	-1	-1	-1	-1	-1	-0.424142	-1	-0.727587	-1	-1
chr2_69658909_69659101_+(SINE:B2:B2_Mm1a)	0.0674897	-0.145674	0.00652066	0.436526	-0.353105	-0.0352419	-0.421717	0.259091	0.240801	0.323532	0.62025	0.24486	0.538518	1	0.43343	0.0326992	-0.184178	0.540696	0.0626858	-0.930542	-0.81077	-0.812605	-0.817501	-0.868332	-0.954917	-0.85806	-0.794356	-0.707815	-0.674128	-0.948971	-0.945864	-0.898115	-0.945684	-1	-1	-0.946886	-0.952931	-0.944283	-0.948022	-1	-1	-1	-1	-1	-0.862886	-1	-0.870275	-0.938308	-1
chr7_137376133_137376310_-(SINE:B2:B2_Mm1a)	-0.295212	-1	-0.788119	-0.40384	0.118592	0.112155	0.722993	0.681687	-0.76894	0.401776	-0.798853	0.66268	-0.113213	0.477123	0.862007	1	0.579979	0.273583	0.333937	-1	-1	-0.773174	-1	-0.150006	-0.345165	-1	-1	-1	-0.323813	-0.752935	-1	-0.753353	-0.737017	-1	-0.771311	-1	-0.544219	-0.730238	-0.496678	-0.618837	-0.678874	-1	-1	-0.376871	-1	-0.699413	-1	-0.701309	-0.621578
chr4_133589037_133589245_+(DNA:hAT-Charlie:URR1A)	0.184398	0.802161	0.542952	0.140994	-0.0601012	-0.0655099	0.115972	0.295287	0.326683	0.290021	1	0.600809	0.415736	0.172202	0.0430365	-0.187757	0.631817	0.42684	0.174216	-0.670335	-0.422625	-0.301166	-0.0100697	-0.940483	-0.480342	-0.615037	-0.755989	-0.636794	-0.558092	-0.896202	-0.926587	-0.965459	-0.963171	-0.785318	-0.871896	-0.747905	-0.840429	-1	-0.894271	-0.946621	-1	-0.874985	-0.956681	-0.956368	-0.953516	-0.873716	-1	-0.958171	-1
chr10_120728802_120729191_-(LTR:ERVL-MaLR:MTB_Mm)	0.174115	-0.0812216	0.588385	-0.00684983	-0.105531	0.333982	0.506937	0.365752	0.0393001	0.200979	0.407392	0.661927	-0.37953	0.230379	0.522771	0.299412	-0.0129599	0.545794	1	-1	-0.313166	-0.0931052	-0.447999	0.274415	-0.236372	-0.313083	-0.751197	0.53186	-0.211472	-0.876523	-1	-0.876732	-1	-1	-0.885707	-0.871477	-1	-1	-1	-0.809505	-1	-1	-1	-1	-0.834109	-1	-0.843049	-1	-0.810875
chr12_15976119_15976466_-(DNA:hAT-Tip100:Arthur1)	-0.484694	0.176122	0.549167	0.452943	0.145004	0.897358	-0.212645	0.998047	0.0136391	0.805794	-0.215633	0.57024	0.988351	1	0.650192	-0.0738754	0.347737	0.152891	-0.164021	-0.91804	-0.720885	-0.778874	-0.569303	-0.533894	-0.468019	-0.497533	-0.818005	-0.827611	-0.615471	-1	-1	-1	-1	-0.875462	-0.721323	-1	-1	-1	-1	-1	-1	-1	-1	-1	-0.919103	-1	-1	-1	-1
chr15_44781834_44782319_+(LINE:L1:Lx9)	-0.304715	0.3602	0.433304	-0.243844	0.135038	0.504675	0.27482	0.244259	-0.511547	0.0159897	-0.149565	0.493809	0.499708	-0.375483	0.574486	0.183819	0.0855057	1	0.933641	-0.715636	-0.5158	-0.616398	-0.62642	-0.550786	-0.815427	-0.709445	-0.789521	-0.302205	-0.332931	-1	-1	-0.89572	-1	-0.783955	-1	-1	-1	-1	-1	-1	-1	-1	-0.869219	-1	-1	-1	-1	-1	-1
chrX_13167347_13167520_+(SINE:B2:B2_Mm1a)	-0.126191	0.458062	0.576161	1	-0.0699935	-0.51334	0.0838071	0.0578246	-0.191136	0.270601	0.760371	0.682484	0.97902	-0.102272	0.555495	-0.0810752	0.209902	0.154404	0.08403	-0.558532	-0.498862	-0.35484	-0.17837	-0.302606	-0.0926086	0.102638	-0.23755	-0.174622	0.282182	-0.945944	-0.827958	-0.892072	-0.942462	-0.888199	-0.599719	-0.943735	-0.750697	-0.940978	-0.889877	-0.916605	-1	-0.934895	-0.932322	-1	-0.927376	-0.934234	-1	-1	-1
chr5_107623917_107625023_+(LINE:L1:Lx)	-0.265246	-0.201436	-0.190073	0.243015	-0.533539	-0.690816	0.122657	-0.342554	0.0438324	-0.373695	0.747495	-0.205537	0.355921	0.368825	1	0.112019	-0.10779	0.896762	0.0595456	-0.766273	0.193935	0.497647	0.228228	-0.483088	-0.393176	-0.522368	-0.135003	-0.0987251	-0.216736	-1	-0.635662	-1	-0.908612	-1	-0.841059	-1	-0.920807	-0.906256	-1	-1	-1	-1	-1	-1	-1	-1	-1	-1	-1
chr8_90886777_90889360_+(LTR:ERV1:RLTR4_MM-int)	-0.673443	-0.281292	-0.263702	0.173959	-0.222565	0.00484957	0.0478133	0.0226937	0.0438324	-0.304106	0.188297	0.444478	0.417554	0.425859	1	0.390024	0.0981046	0.201283	0.0595456	-1	-0.840809	-0.842353	-0.769707	-0.852311	-0.848294	-0.920395	-1	-0.59033	-0.608368	-1	-0.908916	-1	-1	-1	-1	-0.910635	-1	-1	-1	-1	-1	-1	-1	-1	-1	-1	-1	-1	-1
chr2_83651663_83651986_+(LTR:ERVL-MaLR:MTD)	-0.484395	-0.650838	-0.678064	-0.0270824	-0.206846	-0.511825	-0.200069	0.313087	-0.648922	-0.154804	0.154593	1	0.01804	0.828751	0.571766	0.0129495	0.133644	0.505088	-0.00267774	-0.772902	-0.845324	-0.349003	-0.477891	-0.605374	-0.815746	-0.767958	-0.87393	-0.681559	-0.657528	-0.666314	-0.822998	-0.167198	-0.644816	-0.568657	-0.845567	-0.782923	-0.730685	-0.726745	-0.447674	-0.8713	-0.403646	-0.698582	-0.373338	-0.526602	-0.775847	-0.289547	-0.257741	-0.394882	-0.808339
chr10_39054273_39054687_+(LINE:L1:L1MA5A)	-0.636242	-0.822093	-0.179826	1	0.0391975	-0.483391	-1	0.627423	-0.642233	0.395302	0.401526	-0.0345829	-0.0388469	0.905946	0.965736	-0.0709772	-0.388401	0.97198	0.475307	-0.479294	-0.468022	-0.648789	-0.14491	-0.0129198	-0.324049	0.241431	-1	0.095213	-0.302008	-1	-1	-1	-1	-1	-1	-1	-1	-1	-1	-1	-1	-1	-1	-1	-1	-1	-1	-0.768758	-1
chr12_52240672_52241558_+(LTR:ERVK:RMER19B)	-0.805342	-0.619186	-0.648879	0.481901	-0.629262	-0.0784889	-0.107725	-0.129116	-0.0427392	-0.668147	1	0.205457	-0.70609	0.903871	0.683082	0.160014	0.80007	0.507525	-0.368414	-0.442708	-0.62043	-0.436168	0.281238	-0.647855	-0.457416	-1	-0.793753	0.367526	-0.626483	-1	-0.565643	-1	-1	-1	-0.810513	-0.78692	-1	-1	-1	-1	-1	-1	-1	-1	-1	-1	-1	-1	-1
chr7_120998196_120998545_+(LTR:ERVL-MaLR:ORR1A3)	-0.677189	-0.368479	-0.12658	0.0922254	-0.385188	-0.694363	0.479702	-0.133463	-0.0475174	-0.449672	-0.447218	0.427905	0.218513	0.57864	0.628162	0.0992608	0.628259	1	0.0473891	-0.537908	-0.0558109	-1	-0.0893982	-0.708011	-1	-0.685232	-0.315942	-0.676024	-0.690289	-1	-1	-1	-1	-1	-1	-1	-1	-1	-1	-1	-1	-1	-1	-1	-1	-1	-1	-1	-1
chr8_25799356_25799633_+(LINE:L1:L1_Mus1)	0.191122	-0.0759487	0.537305	0.563417	-0.0808414	0.380526	-0.0209886	0.0474202	-0.0708758	0.347914	0.723179	0.544288	1	0.44906	0.538909	-0.108357	-0.119514	-0.0298252	0.182732	-0.676629	-0.559505	-0.54395	-0.440003	-0.442727	-0.828271	-0.739676	-0.891204	-0.629007	-0.724155	-0.762428	-0.747962	-0.805952	-0.724133	-0.955331	-0.880054	-0.820159	-0.84063	-0.929255	-0.868005	-0.900041	-0.971928	-1	-0.91888	-0.945529	-0.912952	-0.921172	-0.835285	-0.869448	-1
chr7_7000791_7001320_+(LINE:L1:L1Md_F2)	0.244077	0.407049	0.0218413	0.0899127	0.121243	0.209443	0.0794228	0.416323	0.496711	0.524399	0.702389	0.252913	1	0.354135	0.452639	-0.215125	0.190594	0.212944	0.229878	-0.856896	-0.653447	-0.608548	-0.556108	-0.83422	-0.901955	-0.837534	-0.805809	-0.771467	-0.621674	-0.976637	-0.969018	-0.976676	-0.962697	-0.98188	-0.956749	-0.987841	-0.967675	-1	-0.970253	-1	-0.946858	-0.992965	-0.934186	-0.970537	-0.984306	-0.950257	-0.962879	-0.978816	-0.982108
chr6_34482545_34483303_+(LTR:ERVK:RMER6A)	0.762474	0.767082	0.447989	0.167037	-0.215887	-0.0691728	0.0224782	0.261626	0.237789	0.408437	0.829704	0.20595	1	0.273614	0.31952	-0.0505097	-0.245282	0.350015	0.478771	-0.913275	-0.659014	-0.755383	-0.64266	-0.877944	-0.913005	-0.879164	-0.956233	-0.875629	-0.854684	-0.988416	-0.996928	-0.956632	-0.981504	-0.973045	-0.967831	-0.987942	-0.9813	-0.990513	-0.99705	-0.995532	-0.988707	-0.989536	-0.989122	-0.974435	-0.953309	-0.982382	-0.97055	-0.985995	-0.995564
chr2_85236689_85237501_+(LINE:L1:L1_Mus3)	-0.3151	-0.464046	-0.0116717	0.622145	-0.347783	0.296927	0.381359	-0.264595	0.0777927	0.984951	0.407392	0.333004	0.137528	-0.0430387	-0.309113	0.51598	0.72732	0.379091	1	-1	0.0684081	-0.470978	-0.355999	-0.380493	-0.490915	0.0685373	-0.854865	-0.450102	-0.605736	-1	-1	-1	-1	-0.851027	-0.866659	-1	-1	-1	-1	-1	-1	-1	-1	-1	-1	-1	-1	-1	-1
chr19_30559209_30560199_+(LTR:ERVK:RLTR13D5)	0.28111	0.044276	-0.229719	0.986699	0.0166458	0.212955	-0.217019	-0.617895	0.0500089	0.638027	0.462519	0.322253	-0.194033	0.491668	1	0.272407	-0.102511	0.157511	0.73195	-0.694356	-0.791827	-0.793846	-0.799232	-0.227472	-0.60323	-1	-1	-0.571422	-1	-1	-1	-1	-1	-1	-1	-1	-1	-1	-1	-1	-1	-1	-1	-1	-1	-1	-1	-1	-1
chr6_135005477_135005914_-(LTR:ERVK:RLTR10)	-0.570578	-0.439942	-0.741806	-0.394607	-0.45476	-0.186847	-0.343871	-0.48768	-0.155301	0.342144	0.348131	0.0130583	0.620938	1	0.547055	-0.268849	-0.638999	0.773679	0.741624	-0.180398	-1	-0.308982	-0.596221	-1	-0.601014	-1	-1	-0.856343	-0.725336	-1	-1	-1	-1	-1	-1	-1	-1	-1	-1	-1	-1	-1	-1	-1	-1	-1	-1	-1	-1
chr9_123117663_123118270_+(LINE:L1:L1MC4a)	-0.018464	-0.199917	-0.0041072	0.660506	0.207317	0.161648	-0.137659	0.0612335	-0.195524	0.533879	0.400655	0.0854196	0.543751	1	0.267112	0.218585	0.100194	0.425278	0.094735	-0.765828	-0.481644	-0.605133	-0.730814	-0.593082	-0.734009	-0.880365	-0.696675	-0.384325	-0.372197	-0.78495	-0.452453	-0.355943	-0.49641	-0.911044	-0.800945	-0.686626	-0.682624	-0.671272	-0.167609	-0.867291	-0.329167	-0.585591	-0.353818	-0.457618	-0.191027	-0.581382	-0.507971	-0.428031	-1
chr9_102269471_102269654_+(DNA:hAT-Charlie:URR1A)	-0.17812	-0.356855	-0.110505	0.251369	0.0957241	0.556312	0.205549	0.176648	-0.0299866	0.401142	-0.155565	0.454186	-0.00724787	0.378024	0.539691	0.119493	0.658227	0.145706	1	-0.764702	-0.0384327	-0.841293	-0.381759	-0.702637	-0.541823	-0.519158	-1	-0.175152	-0.526883	-1	-1	-1	-1	-1	-1	-1	-1	-1	-1	-1	-1	-1	-1	-1	-1	-1	-1	-1	-1
chr5_8843913_8844409_+(LINE:L1:L1M4c)	0.878171	-0.0814233	-0.223627	-0.205654	-0.627387	0.185502	-0.210826	-0.0896983	-0.53819	0.934485	0.742102	0.453867	0.181588	0.312116	0.127731	-0.267159	0.0526116	1	0.523475	-0.775956	-0.847404	-0.848884	-0.63208	-0.716859	-0.854579	-0.923693	-0.917084	-0.607302	-0.549512	-1	-1	-1	-1	-1	-1	-0.914337	-1	-1	-1	-1	-1	-1	-1	-1	-1	-0.799743	-1	-1	-1
chr1_13923943_13925302_+(LINE:L1:Lx5c)	0.0927534	-0.174041	-0.0592535	-0.0756712	-0.101294	0.74004	0.229475	1	-0.218359	0.524212	0.360899	0.889511	0.949912	0.526825	-0.0694829	0.0994251	0.00215502	0.42329	-0.0733251	-0.857797	-0.418874	-0.712255	-0.346137	0.033347	-0.169298	-0.0797721	-0.105328	-0.8006	-0.571106	-1	-1	-1	-1	-0.945981	-1	-1	-1	-1	-1	-1	-1	-1	-0.9346	-1	-1	-0.936447	-0.933602	-1	-1
chr13_91700039_91700150_+(LTR:ERVK:RLTR20A4)	0.192095	-0.0282833	-0.64162	0.974702	0.0406069	0.457872	0.00179415	1	0.0259038	0.185498	-0.0218541	0.45009	-0.025044	0.804429	0.467354	0.353139	0.377963	0.884897	-0.194196	-0.715593	-0.418874	-0.568383	-0.719773	-0.28115	-0.676949	-0.612536	-0.947372	-0.7009	-0.475796	-1	-1	-1	-0.944398	-1	-1	-0.945629	-1	-1	-1	-1	-1	-1	-1	-1	-0.92982	-1	-1	-1	-1
chr14_102463774_102464709_+(LINE:L1:Lx4A)	-0.00174373	0.0891229	0.59287	-0.253034	-0.0859431	0.0178526	0.795127	0.752092	-0.131471	0.505463	-0.112417	0.52849	1	0.367968	0.355552	0.0786373	0.0651403	0.635398	0.152313	-0.670238	-0.475933	-0.221526	-0.386271	-0.201242	-0.536249	-0.363556	-0.755918	-0.306405	-0.263272	-1	-1	-1	-1	-1	-0.925251	-1	-1	-1	-1	-1	-1	-0.951369	-0.949447	-0.949081	-1	-1	-1	-1	-1
chr14_30809678_30810040_+(LTR:ERVL-MaLR:MTD)	-0.187208	-0.204959	-0.633475	0.718793	-0.612997	-0.615224	0.117704	1	-0.600297	0.0392357	0.21785	0.258342	0.38062	0.845439	0.90333	-0.481041	0.195753	0.416296	0.318589	-0.70913	-0.405666	-0.803811	-0.426808	-0.0810155	-0.244816	-0.801865	-0.784705	-1	-0.415144	-0.786306	-1	-1	-1	-1	-1	-1	-0.80289	-0.766674	-1	-1	-1	-1	-1	-1	-1	-1	-1	-1	-1
chr2_163496308_163496600_+(SINE:B4:B4)	0.173158	-0.617488	-0.294627	0.323121	-0.255217	0.480994	0.075506	0.39963	0.153837	1	0.674101	0.383811	-0.409558	0.639168	0.690589	-0.00126716	-0.0137643	0.817099	0.268806	-1	-0.237473	-1	0.470803	0.414862	-1	-0.237381	-1	-1	-1	-1	-1	-1	-1	-1	-1	-1	-1	-1	-1	-1	-1	-1	-1	-1	-1	-1	-0.477256	-1	-1
chr8_88558717_88559076_+(LTR:ERVL-MaLR:MTC)	-0.499451	-0.0207647	0.655283	0.129068	0.588877	0.579733	0.529614	-0.253528	-0.671796	0.848896	1	0.0332492	0.259615	0.98158	-0.0382391	0.70451	0.402652	0.292164	-0.59398	-0.283482	-0.511981	-0.838905	-0.529341	-0.547242	-0.844976	-0.674615	-0.823217	-0.665096	-0.519763	-0.824531	-1	-1	-1	-1	-0.837582	-1	-0.838149	-1	-1	-1	-1	-0.788666	-1	-1	-0.764258	-1	-1	-1	-1
chr4_133229152_133229544_+(LTR:ERVL-MaLR:ORR1D1)	-0.184856	-0.00332257	-0.0810364	0.465203	-0.126724	0.640029	-0.159296	-0.088278	0.202579	0.389658	0.395856	0.532409	1	-0.00342621	0.394921	0.0409228	0.0278976	0.578216	0.0744542	-0.562432	-0.602631	-0.704864	-0.904192	-0.723507	-0.905329	-0.701937	-0.892041	-0.795478	-0.804484	-1	-1	-1	-1	-1	-1	-1	-1	-1	-0.89085	-1	-1	-1	-1	-0.864869	-0.856035	-1	-1	-0.870452	-1
chr10_95531914_95532182_+(LINE:L1:Lx5)	0.333593	0.391433	0.256211	-0.0975613	0.015963	0.0381754	0.195418	0.0872082	-0.0381382	0.515673	0.141825	0.17979	0.924073	0.366444	0.665547	0.0848561	0.0712813	0.28526	0.29809	-0.745468	-0.306555	-0.313282	-0.331223	-0.410271	-0.614511	-0.566545	-0.654603	-0.494379	-0.147017	0.402482	0.0249847	0.182313	0.227446	-0.290941	0.355865	-0.15656	0.00616318	0.565354	1	-0.471095	-0.432877	-0.324341	-0.570778	-0.213948	-0.581282	-0.241642	-0.247307	-0.43482	-0.4749
chr10_88173154_88173391_+(LINE:L1:L1MA4)	-0.217895	0.0200329	-0.529751	0.984682	-0.255217	0.974659	0.434008	-0.300185	0.538449	1	0.116067	0.614446	0.574513	-0.089351	0.690589	0.553584	-0.561673	0.211399	0.90321	-0.25363	-1	-1	-0.509732	-0.76419	0.453344	-0.491587	-0.447555	0.308215	0.000489243	-1	-1	-1	-1	-1	-1	-1	-1	-1	-0.720731	-1	-1	-1	-1	-1	-1	-1	-1	-1	-1
chr19_KV575242_fix_13399_13657_+(LINE:L1:L1_Mur3)	-0.198263	0.534359	0.257529	0.415304	-0.203327	0.0891214	0.214351	-0.220238	0.337078	0.396515	0.581818	0.850278	1	-0.245077	0.582327	0.0683155	0.14286	-0.00115527	0.017904	-0.700611	-0.558188	-0.461506	-0.410022	-0.369401	-0.838063	-0.728083	-0.630666	-0.47524	-0.398016	-0.560094	-0.727763	-0.89021	-0.921959	-0.88627	-0.69461	-0.923686	-0.661862	-0.87992	-0.701274	-1	-0.857057	-0.823393	-0.862309	-0.907542	-0.852247	-0.866199	-0.813612	-0.955681	-0.606956
chr13_24228136_24229934_+(LTR:ERVK:IAPEz-int)	0.852409	0.0981534	0.0631535	-0.240291	-0.251632	-0.149644	0.440911	-0.347044	-0.282282	-0.330124	0.537975	0.489792	0.483212	1	0.132485	0.0513282	0.0853626	0.304176	-0.089347	-1	-0.781086	-1	-0.788874	-0.898452	-0.947845	-0.835795	-1	-1	-0.569155	-1	-0.937372	-1	-1	-1	-1	-1	-1	-1	-1	-1	-1	-1	-1	-1	-1	-1	-1	-1	-1
chr13_48439533_48439724_-(SINE:B2:B2_Mm2)	-0.763557	-0.306164	-0.147019	1	-0.211942	0.119319	-0.132954	-0.259523	-0.418629	0.209262	0.619541	0.0458685	0.249499	0.486638	0.959183	-0.0942027	-0.304307	0.556455	0.438424	-0.830771	-0.538953	-0.0868503	-0.777677	0.176271	-0.780316	0.0374819	-0.248443	-0.644056	-0.206034	-1	-1	-1	-0.867662	-1	-1	-1	-1	-0.86425	-1	-1	-1	-1	-1	-1	-1	-1	-1	-1	-1
chr4_81459908_81460440_+(LTR:ERV1:RLTR1B-int)	0.396986	-0.453409	-0.748014	-0.290998	0.064257	-0.2064	0.280703	1	0.92357	0.190791	0.674543	0.730221	0.476496	0.756716	0.207883	-0.286431	-0.0604797	0.0818924	0.359795	-1	-1	-1	-1	-1	-1	-0.455128	-0.703969	-0.719594	-0.195823	-1	-1	-1	-1	-1	-1	-1	-1	-1	-1	-1	-1	-1	-1	-1	-1	-1	-1	-0.644772	-1
chr2_80391778_80392666_+(LTR:ERVK:RLTR13B1)	0.179689	-0.0157698	-0.186391	0.438099	0.222517	0.379736	0.367771	0.148704	-0.488121	0.50835	0.0694669	0.227806	0.231115	0.575574	1	-0.26155	0.604262	-0.0057805	0.491642	-0.65233	-0.357265	-0.4975	-0.282254	0.00428587	-0.806575	-0.289523	-0.595614	-0.199094	-0.267648	-1	-1	-0.963573	-1	-1	-0.898675	-1	-1	-1	-1	-1	-1	-0.956053	-0.954316	-1	-1	-1	-1	-1	-1
chr18_89035030_89036127_+(LTR:ERVL-MaLR:MTA_Mm-int)	0.642421	-0.540985	-0.0477458	-0.206127	0.452327	0.555044	0.183057	0.154695	0.0384531	1	0.506691	-0.273499	0.771327	0.0654593	0.944177	0.398226	0.38073	0.0902594	0.0467653	0.00759943	-0.656863	-0.660192	-0.669069	-0.681656	-0.563997	-0.771214	-0.627099	-0.529043	-0.32467	-0.876624	-1	-0.753666	-1	-1	-1	-1	-0.886199	-0.86529	-0.748658	-1	-0.839641	-1	-1	-1	-1	-1	-0.843177	-1	-1
chr15_102177306_102177426_-(SINE:Alu:B1_Mur3)	0.717688	0.120116	-0.225417	-1	-1	-0.728949	0.0498067	0.280799	-0.155301	-0.0238951	-0.0195412	-0.240206	0.296751	1	0.0313701	-0.025132	0.925339	0.330259	0.625516	-1	-0.720885	-1	-0.730814	-1	-0.734009	-1	-1	-0.42537	-0.725336	-1	-1	-1	-1	-1	-1	-1	-1	-1	-1	-1	-1	-1	-1	-1	-1	-1	-1	-1	-1
chr6_71273941_71274178_+(DNA:hAT-Charlie:MER20)	-0.204857	1	-0.18042	0.153009	-0.242801	-0.462256	-0.0627701	0.118042	0.00548981	0.161909	0.65338	-0.29656	0.629345	0.50778	0.473233	0.450546	0.432395	0.0556516	0.0135381	-0.674795	-0.667755	-0.0129341	-0.679574	-0.794507	-0.788918	-1	-1	-0.543992	-0.673053	-0.761081	-1	-0.880743	-1	-0.752927	-0.668277	-0.378291	-0.889811	-1	-1	-1	-1	-0.856123	-0.850436	-0.849354	-0.839506	-0.854662	-1	-1	-1
chr4_3439552_3440684_+(LINE:L1:Lx6)	0.234903	0.44952	-0.331751	0.0445692	-0.412013	0.169206	0.132112	0.104971	0.336022	1	-0.154139	0.0924821	0.864555	0.380352	0.957524	0.366687	0.245771	-0.0436321	0.202027	-1	-0.277606	-0.523076	-0.303304	-0.329802	-0.885262	-0.277519	-0.607473	-0.628192	-0.644563	-1	-1	-1	-1	-0.865698	-0.87979	-1	-0.880209	-1	-1	-1	-1	-1	-1	-1	-1	-1	-1	-1	-1
chr15_4949395_4949581_+(LTR:ERVL:LTR16E2)	-0.0706118	1	0.00584771	0.415057	-0.29197	-0.120056	0.0224326	-0.168399	0.828163	0.267537	-0.204256	0.479964	0.964569	-0.350717	0.875023	-0.367035	0.406351	0.295572	0.809291	-0.733923	-0.456326	-0.282134	-0.825222	-1	-1	-1	-0.803056	-0.626903	-0.643331	-1	-1	-1	-1	-1	-1	-1	-1	-1	-1	-1	-1	-1	-1	-1	-1	-1	-1	-1	-1
chr2_12950548_12953457_+(LINE:L1:L1Md_T)	-0.270032	0.713662	-0.209979	-0.259049	-0.304867	0.382267	0.204571	0.045061	0.148713	-0.128886	1	0.291562	0.102163	0.32591	0.893467	-0.129989	0.22732	0.130644	0.0658014	-0.791016	-1	-0.436168	-0.313623	-0.339728	-0.728708	-0.430576	-1	-0.560438	-0.299655	-0.846465	-1	-0.846725	-1	-1	-0.857885	-0.84019	-0.85838	-1	-1	-1	-1	-1	-1	-1	-1	-1	-1	-1	-1
chr3_146502852_146502957_+(SINE:B4:ID_B1)	0.372666	-0.129067	-0.202553	0.375536	0.0480851	-0.0574681	-0.0646971	0.0401306	-0.0148216	0.264931	0.000576199	-0.201369	-0.0710822	1	0.545941	0.273856	0.320292	0.680781	0.344147	-0.778725	-0.240422	-0.397038	-0.406977	-0.272933	-0.672539	-0.577961	-0.777256	-0.826246	-0.691522	-0.947979	-0.875826	-0.935084	-0.896177	-0.905857	-0.969905	-0.986463	-0.97001	-0.9787	-0.940388	-1	-0.898578	-0.960841	-0.926729	-0.967199	-0.921374	-0.920887	-0.942142	-0.874218	-0.970121
chr11_51773010_51773313_+(LTR:ERVL-MaLR:ORR1A3)	-0.477301	-0.403502	-0.450013	0.694855	-0.170407	-0.0102173	-0.201349	-0.0645949	-0.657273	-0.480193	-0.0303384	-0.383445	-0.342323	0.886684	0.75756	0.705773	0.46472	0.484278	0.342623	-0.750592	-0.575321	-0.663553	-0.0170282	-0.527207	-0.757174	-0.660216	-0.907697	-0.0382588	-0.414931	-0.358683	-0.805609	-0.817077	-0.609923	-0.905257	-0.745593	-0.713917	-0.577468	-0.599867	-0.346753	-0.858657	-1	-0.558628	-0.885296	-0.884466	-0.261479	-0.554145	-0.650638	-0.556957	-0.579021
chr6_66539241_66539428_+(SINE:B4:B4A)	0.148612	0.177892	0.0359226	-0.185128	0.0320533	0.096276	0.214351	0.417313	-0.0525137	0.681802	0.372063	0.261984	1	0.119528	0.461663	0.0645801	0.0979816	0.484958	0.0143448	-0.774586	-0.467164	-0.445502	-0.477409	-0.438635	-0.595496	-0.421938	-0.71538	-0.377138	-0.440113	-0.902585	-0.896653	-0.9611	-0.906678	-0.989926	-0.963932	-0.969581	-0.946087	-0.797908	-0.89085	-0.909827	-0.92403	-0.859208	-0.853644	-0.889438	-0.973825	-0.928889	-0.900941	-0.917561	-0.970159
chr4_117741367_117742849_+(LTR:ERVL-MaLR:ORR1A2-int)	-0.0652039	-0.0856192	-0.314994	0.284916	-0.610543	-0.225568	-0.0358918	-0.268115	-0.367912	-0.00397461	-0.149602	0.395539	-0.294285	1	0.347096	0.193716	-0.0668	0.628889	0.800863	-0.749101	-0.658227	-0.379494	-0.175961	-0.154457	-0.674297	-0.886062	-0.690485	-0.648186	-0.327354	-0.938557	-0.934816	-0.938661	-1	-0.93646	-1	-1	-0.943326	-1	-0.937414	-1	-1	-0.925998	-0.846147	-0.922517	-0.917452	-0.77574	-1	-0.702873	-1
chr13_59602723_59603213_+(LTR:ERVK:RMER4B)	0.579483	0.834674	0.335488	-0.66599	-0.0599314	-0.532671	-0.275995	-0.205021	0.165102	0.262205	0.859491	0.65932	0.63957	1	0.707095	-0.327677	-0.253101	-0.159031	-0.279328	-1	-1	-0.523436	-0.350241	-0.910708	-0.908279	-0.711226	-1	-0.702778	-0.621153	-1	-0.779723	-0.896359	-0.889494	-0.89264	-1	-0.89194	-0.90424	-0.886645	-0.894252	-1	-1	-0.624888	-0.870021	-0.86908	-0.721044	-0.747385	-0.736076	-0.497958	-0.840987
chr9_KB469738_fix_76247_76605_+(LTR:ERVL-MaLR:ORR1D2)	0.143981	-0.293265	0.466165	0.731603	-0.0826192	0.311146	0.766328	0.292988	0.0659221	0.283065	-0.484485	0.118577	1	0.303959	0.908839	0.178924	0.164172	0.678648	-0.0232235	-0.741437	-0.530382	-0.244273	-0.433859	-0.0197056	0.00695674	-0.119359	-0.170677	-0.0935969	-0.306806	-0.93668	-1	-1	-1	-0.934519	-0.88278	-1	-1	-0.930863	-1	-1	-1	-1	-1	-1	-0.91493	-1	-1	-1	-1
chr12_98199380_98199773_+(LTR:ERVL-MaLR:ORR1D1)	-0.368253	-0.87641	-0.544187	0.335941	0.0227194	0.435531	-0.536671	-0.152085	-0.689329	0.400103	-0.459097	-0.329335	0.907723	0.765387	0.547653	0.0218555	0.168396	0.320988	0.896029	-0.366974	0.231864	-0.207056	0.306848	1	0.760911	0.663218	0.27178	-0.30257	-0.454501	-1	-1	-1	-1	-1	-1	-1	-1	-1	-1	-1	-1	-1	-1	-0.916217	-1	-1	-1	-1	-1
chr4_133096443_133099025_+(LTR:ERV1:RLTR4_MM-int)	-0.59234	-0.282238	-0.558803	1	0.00933552	-0.228056	0.0464345	0.167255	0.363215	-0.166026	0.465964	0.226191	0.354137	0.139186	0.762384	0.527015	-0.108964	0.262844	0.19042	-1	-1	-0.763841	-0.923337	-0.705011	-0.77274	-1	-1	-0.427216	-0.608884	-1	-1	-1	-1	-1	-1	-1	-1	-1	-1	-1	-1	-1	-1	-1	-1	-1	-1	-1	-0.868669
chr2_164881563_164881698_+(SINE:Alu:B1F)	0.0244479	-0.0949004	0.19218	0.621289	0.06997	0.220256	0.181542	0.0349377	-0.284946	1	0.471322	-0.122937	0.347206	0.916211	0.547722	-0.0716005	0.166814	0.356426	0.20626	-0.763474	0.031022	-0.617117	-0.471754	-0.521737	-0.570138	-0.548873	-0.754901	-0.767838	-0.587827	-1	-0.96313	-0.86122	-0.926014	-0.96406	-0.871325	-0.963826	-0.871774	-1	-0.9646	-1	-0.909657	-0.958143	-1	-0.956173	-0.953308	-0.957717	-1	-1	-1
chr8_19441766_19442590_+(LTR:ERVK:RMER19B)	0.385745	0.355481	0.176273	0.48244	-0.14613	0.157667	0.53195	0.167004	-0.118109	0.771814	-0.0926933	0.153814	1	0.793833	0.585805	0.0409228	0.0621609	0.136316	0.0909842	-0.649945	-0.324472	-0.291674	-0.195209	-0.115222	-0.621315	-0.682066	-0.870449	-0.427339	-0.648071	-1	-1	-1	-0.954376	-0.955675	-0.960325	-0.910771	-1	-0.9532	-0.95634	-1	-1	-1	-1	-1	-1	-1	-1	-1	-1
chr8_60898775_60899213_+(DNA:hAT-Charlie:Charlie1a)	0.083628	0.300303	0.156299	0.109791	-0.296557	-0.00384619	-0.143746	0.16128	-0.126307	0.143865	0.341811	0.258233	1	0.225784	0.545683	-0.0774858	0.20227	0.266139	0.00418666	-0.727192	-0.399576	-0.520974	-0.321708	-0.472876	-0.612197	-0.55769	-0.674582	-0.532105	-0.51644	-0.953621	-0.987699	-0.98181	-0.966501	-0.962315	-0.952471	-0.950001	-0.946525	-0.969254	-0.979753	-0.974446	-0.982777	-0.970075	-0.975114	-0.960312	-0.966619	-0.973802	-0.964207	-0.961952	-0.979704
chr15_31954053_31955147_+(LTR:ERVL-MaLR:MTA_Mm-int)	-0.383169	0.508399	-0.443686	-0.217361	-0.118907	0.16803	0.979203	0.65579	0.213344	0.314466	0.0562636	0.364229	0.39701	0.939168	1	-0.47488	0.296374	0.433109	-0.249489	-1	0.804168	-0.702222	-0.420004	0.394841	-0.713444	-0.699269	-1	0.547644	0.775398	-1	-1	-1	-1	-1	-0.699777	-1	-1	-1	-1	-1	-1	-1	-1	-1	-1	-1	-1	-1	-1
chr1_38016738_38016940_+(SINE:B2:B2_Mm1a)	-0.725493	-0.806075	-0.711162	-0.406606	-0.201254	-0.407998	-0.300951	0.241768	-0.820009	-0.350028	0.188226	0.767396	-0.44737	0.949707	0.0438938	0.0126716	1	0.0157147	0.224663	-0.97817	-0.970263	-0.985276	-0.98566	-0.917234	-0.985831	-0.98513	-1	-0.954084	-0.985368	-0.951885	-1	-0.983989	-0.965857	-0.983414	-0.970309	-0.983306	-0.985207	-0.982488	-0.967327	-0.950514	-0.979154	-0.980684	-0.95984	-0.939325	-0.956905	-0.960975	-1	-0.961221	-1
chr2_118604828_118605129_+(LTR:ERVL-MaLR:ORR1D1)	-1	-0.439942	-1	0.452943	0.635719	0.0842043	-1	0.536959	-1	0.464157	-0.0195412	-0.493471	0.729001	1	-0.587452	0.949736	0.444004	0.330259	0.393299	-1	-1	-1	-1	-1	-1	-1	-1	-1	-1	-1	-1	-1	-1	-1	-1	-1	-1	-1	-1	-1	-1	-0.274784	-1	-1	-1	-1	-1	-1	-1
chr6_131036123_131038177_-(Satellite:Satellite:MMSAT4)	-0.0420668	0.0931813	0.151935	0.485528	0.216294	-0.395353	-0.414536	1	-0.0578435	0.0887231	0.230277	0.836152	0.446363	0.561525	0.495474	-0.0485744	0.342172	0.360093	-0.481983	-0.314377	0.400929	-0.691702	-0.0992702	0.58853	0.928415	-0.0659341	0.0149635	-0.19884	0.684942	-0.832097	-1	-1	-1	-1	-0.844586	-1	-1	-1	-1	-0.740965	-1	-1	-1	-0.788264	-1	-1	-1	-0.797013	-1
chr3_145941072_145941291_+(SINE:B4:B4)	0.0596874	0.347508	0.146867	0.523811	0.513678	0.103643	0.165777	-0.0518091	-0.166212	0.716228	0.905344	0.218716	1	0.0364367	0.298011	-0.0978669	0.781689	0.0668742	-0.484262	-1	-0.793368	-0.488431	-0.501796	-0.808298	-0.704626	-0.173372	-0.663167	-0.787297	-0.491658	-0.219901	-0.1724	0.557557	0.423471	-0.193277	-0.381077	0.623962	0.336321	0.0951261	-0.0918735	-0.48421	-0.420604	-0.328892	-1	-0.437855	0.0480617	-0.72883	-0.433381	-0.595811	-0.48792
chrX_18272369_18272594_+(SINE:MIR:MIRb)	0.076245	0.781561	-0.0293447	0.680674	-0.132789	-0.529698	-0.165134	0.111161	0.628492	0.340803	0.630317	0.0986023	1	0.272411	0.252676	-0.295209	0.322347	0.218186	0.208761	-0.644476	-0.434991	-0.280606	-0.299401	-0.251164	-0.615398	0.210881	-0.824566	-0.335304	-0.0468583	-0.912935	-1	-1	-1	-1	-0.758233	-1	-1	-1	-1	-0.86568	-0.886837	-1	-1	-1	-1	-1	-0.889332	-0.894743	-1
chr1_74285405_74285570_+(SINE:MIR:MIRc)	-0.355157	-0.41129	0.124384	1	0.187204	0.424588	0.0641016	-0.0768076	-0.196651	0.539061	0.80358	0.521263	0.687635	0.832018	0.0221825	0.171132	-0.204922	0.032088	-0.163099	-0.569234	-0.371299	-0.584932	-0.353241	-0.494495	-0.800287	-0.790408	-0.908902	-0.611697	-0.75253	-0.909579	-0.952037	-0.909733	-0.951877	-0.953247	-0.916305	-0.76471	-0.916597	-0.851909	-1	-0.930251	-0.882475	-1	-0.716984	-0.771948	-1	-0.834987	-1	-0.890685	-1
chr12_69308597_69308699_+(SINE:B2:B2_Mm2)	-0.101158	-0.213337	0.493316	0.760706	-0.234151	0.522884	0.170981	0.481548	0.256265	0.612996	0.539181	0.715912	1	0.156737	0.363456	-0.0737027	0.113556	0.0624777	-0.194159	-0.729124	-0.677138	-0.634594	-0.421728	-0.400931	0.318634	0.245477	0.503717	-0.240348	-0.00147056	-0.850746	-0.894439	-0.850999	-0.947043	-0.845652	-0.907898	-1	-0.86233	-1	-1	-0.769737	-1	-0.94008	-0.937711	-1	-1	-0.939471	-1	-1	-1
chr6_147192682_147193344_+(LTR:ERVK:RMER19B2)	-1	-0.498362	-1	0.518282	-0.511635	-0.514445	0.175375	-0.541121	0.0087837	-0.344285	0.317279	0.361078	-0.0320957	0.0748267	0.108544	0.528062	0.0778154	0.787248	0.455956	-0.632946	1	-0.257275	-1	-0.768064	0.429469	-0.49994	-0.728315	-0.485311	0.968107	-1	-1	-1	-1	-1	-1	-0.719314	-1	-1	-1	-1	-1	-1	-1	-0.659936	-1	-1	-1	-1	-1
chr10_88157556_88158196_+(DNA:hAT-Charlie:Charlie12)	0.0273836	0.0754687	0.284218	0.501752	0.124252	0.296969	0.346703	0.274098	0.143419	0.743802	0.134283	-0.0432677	0.326706	0.485856	1	0.265915	0.204617	0.263276	0.0380451	-0.780691	-0.578246	-0.643247	-0.550879	-0.584265	-0.832532	-0.692434	-0.904513	-0.520632	-0.524447	-0.905223	-0.97989	-0.981077	-0.959647	-0.990199	-0.991227	-0.970405	-0.982516	-0.958607	-0.922768	-0.985378	-0.975363	-0.965755	-0.964402	-0.976096	-0.974534	-0.953877	-0.975906	-1	-1
chrX_36633127_36633855_-(LTR:ERVL-MaLR:MTD-int)	-0.103403	-0.342238	-0.393526	-0.810399	0.280716	-0.363327	-0.178035	-0.398305	-0.779542	0.910648	-0.424249	-0.00850932	0.0153147	0.72253	0.453554	0.908227	0.13061	-0.132041	1	-0.679139	-0.781462	-0.783582	-1	-0.594504	-1	-0.781436	-1	-1	-0.569894	-1	-1	-1	-1	-1	-1	-1	-1	-1	-1	-1	-1	-1	-1	-1	-1	-1	-1	-1	-1
chr4_143790185_143790482_+(LINE:L1:Lx3C)	-0.0216298	-0.00402381	-0.0697049	0.220767	-0.426657	-0.165892	-0.135536	-0.247368	-0.207553	-0.226415	-0.0865089	0.139686	0.363588	0.141233	1	0.503753	0.0122879	0.223971	0.346611	-0.71483	-0.42163	-0.239171	-0.271536	-0.827814	-0.876603	-0.641713	-0.868664	-0.333551	-0.384132	-0.995344	-0.995061	-0.995352	-0.995044	-0.985556	-0.969834	-0.970924	-0.961351	-0.994917	-1	-0.992817	-0.993949	-1	-0.994171	-0.994129	-0.993745	-1	-1	-0.988743	-0.992869
chr10_83365196_83365384_+(DNA:hAT-Charlie:URR1B)	-0.365546	-0.340614	-0.392029	-0.295625	-0.433583	-0.662106	-0.345651	-0.503263	0.326011	0.115419	0.0864425	0.0874857	0.107629	0.966871	1	-0.0210258	0.633431	0.105541	-0.32454	-0.375614	-0.188124	0.454857	-0.217005	-0.354388	-0.410514	-0.458684	-0.663887	-0.323459	0.0271944	-0.833193	-0.601831	-0.708582	-0.733669	-0.8275	-0.7684	-0.652751	-0.769208	-0.68127	-0.66018	-0.806992	-0.728988	-0.899549	-0.686736	-0.737057	-0.775895	-0.746321	-0.575943	-0.747922	-0.80838
chr11_106803152_106803527_+(LTR:ERVL-MaLR:MTC)	-0.332601	-0.0207647	-0.398079	0.129068	-0.0466741	-1	-0.388154	-0.701411	-1	0.706673	1	0.771284	0.007692	0.631889	0.442641	-1	0.683182	0.292164	-0.187961	-1	-1	-1	-1	-1	-1	-1	-1	-1	-0.679842	-1	-0.627694	-0.649657	-1	-1	-1	-1	-1	-1	-1	-1	-0.543865	-1	-1	-1	-0.528516	-1	-1	-1	-1
chr2_140403690_140404060_+(LINE:L1:Lx8b)	-0.269543	-0.285495	-0.011811	0.544682	-0.37396	0.314034	-0.39731	-0.346399	-0.497101	0.0584913	0.688632	-0.353786	0.102902	0.224738	1	0.243706	-0.1403	0.866813	0.00726537	-0.372626	0.566778	0.551579	0.579727	-0.471428	-0.389184	-0.572645	-0.535633	-0.560143	-0.50943	-0.846362	-1	-1	-0.836464	-1	-0.857789	-1	-0.858285	-0.916124	-1	-0.881486	-0.900153	-0.907479	-1	-1	-0.896794	-1	-1	-0.907129	-1
chr2_14878999_14879309_+(LTR:ERVL-MaLR:MTD)	-0.510164	-0.201436	-0.558221	-0.309436	-0.844513	0.545922	0.496876	-0.269504	0.445306	0.391788	0.537795	0.444478	0.602452	0.596962	1	-0.304988	-0.176422	0.0116065	-0.0728976	-1	-0.204043	-0.684706	-0.539415	-0.261555	-0.848294	-0.363158	-0.827001	-0.508396	-0.686695	-1	-1	-1	-1	-1	-1	-1	-1	-1	-1	-1	-1	-1	-1	-1	-1	-1	-1	-1	-1
chr11_78537667_78537897_+(LINE:L2:L2c)	-0.119134	-0.461482	0.191667	0.536767	-0.370877	-0.530873	0.211315	-0.0147699	-0.458526	0.595556	-0.340076	-0.366839	0.163751	1	0.745396	-0.109496	0.666159	0.492278	0.384368	-0.921192	-0.785296	-0.840534	-0.8447	-0.850607	-0.74424	-0.838953	-1	-0.834241	-0.63026	-0.247326	-0.508612	-0.5954	-0.0755773	-0.461134	-0.410492	-0.216565	-0.679572	-0.367831	-0.469225	-0.910677	-0.397971	-0.09348	0.159814	-0.26987	-0.299927	-0.577356	-0.264059	-0.580023	-0.911319
chr10_76511426_76511599_+(SINE:B2:B3A)	0.356438	-1	-0.0484991	0.402343	0.148185	0.855064	-0.0328102	0.753148	0.0376317	-0.100712	-0.354786	1	0.820495	0.263501	-0.131242	0.154762	-0.11309	0.283932	0.711534	-0.784257	-1	-1	-1	-1	-0.719934	-0.70608	-0.680624	-0.697481	-0.855401	-1	-1	-1	-0.662575	-0.67218	-0.706577	-0.835021	-0.269001	-0.826938	-0.515652	-1	-1	-1	-0.801557	-1	-1	-1	-1	-1	-1
chr11_40691456_40691808_-(LTR:ERVL-MaLR:MTC)	0.291243	0.655022	-0.196855	-0.209078	-0.151983	-0.325491	0.428678	0.434268	0.182392	0.66996	0.372426	-0.527314	0.445408	0.648628	0.828674	0.212977	-0.251375	1	-0.0970784	-1	-0.479068	-0.140202	-0.246398	-0.718079	-0.751781	-0.782919	-0.952824	-0.50845	-0.615531	-1	-1	-0.953254	-1	-0.951576	-1	-1	-1	-1	-0.85691	-1	-1	-1	-1	-0.94095	-1	-1	-1	-1	-1
chr8_41323895_41324086_+(SINE:B2:B3)	0.869263	-0.168891	-0.846739	0.868639	-0.0290574	0.448033	-0.376848	-0.0876804	-0.164328	0.303658	0.745964	0.353012	0.796048	-0.05026	0.4693	-0.565998	1	0.0528338	-0.172955	-0.756747	-0.171605	-1	-0.520644	0.229665	-0.052668	-0.337204	-1	-0.147268	-0.673926	-1	-1	-1	-1	-1	-1	-1	-1	-1	-0.817964	-1	-1	-1	-1	-0.774634	-1	-1	-1	-1	-1
chr3_96358347_96358492_+(SINE:Alu:B1_Mur1)	-0.390636	-0.304601	-0.45042	0.460424	0.644142	0.153892	0.303497	0.272248	0.0987689	0.558267	1	0.61726	0.150083	0.348082	0.463549	-0.394775	0.0245455	0.494416	-0.0938114	-1	-0.00981665	-0.313595	0.0504559	-0.0813614	-0.245101	0.188364	0.0760712	-0.694218	-0.902561	-1	-1	-1	-1	-1	-1	-1	-1	-1	-1	-1	-1	-1	-1	-1	-0.856505	-1	-1	-0.870875	-1
chr1_164375648_164376392_+(DNA:hAT-Charlie:Charlie1)	0.0765378	0.15833	0.262195	0.183796	0.537748	0.121192	-0.30915	-0.133059	0.164689	0.101169	0.382601	1	0.54417	0.654584	0.318651	0.0997737	-0.185491	-0.166278	-0.0394454	-0.691795	-0.160329	-0.168474	-0.291424	-0.610499	-0.899976	-0.685085	-0.885937	-0.56783	-0.58686	-0.886785	-0.879891	-0.886977	-1	-1	-0.790412	-0.646475	-1	-1	-1	-0.825336	-1	-0.863644	-1	-1	-1	-1	-1	-0.863128	-1
chr3_122523760_122523968_+(DNA:hAT-Charlie:URR1A)	-0.119015	-0.138255	0.853955	-0.2548	-0.161056	0.390194	-1	-0.474473	-0.42235	-0.499366	0.00573492	0.818556	-0.113213	0.0257799	0.0579587	1	-0.012513	-0.0902978	0.905624	-0.579634	-0.141069	0.134132	-0.171624	-0.468754	0.364239	-0.42731	-1	-0.705278	-0.718255	-1	-0.672364	-1	-1	-1	-0.714139	-1	-1	-1	-0.685424	-1	-1	-1	-1	-1	-1	-1	-1	-1	-0.526973
chr13_51142552_51142717_+(SINE:B2:B3A)	-0.0489985	0.827242	-0.111669	-0.253034	-0.353129	-0.131749	-0.346119	-0.331404	0.369604	0.158048	0.454017	0.352126	1	0.162669	0.248087	-0.219308	0.256319	0.236269	0.102004	-0.173482	-0.238376	0.049372	-0.00997948	-0.38557	-0.368859	-0.503228	-0.640136	-0.318261	-0.413451	-0.785687	-0.886319	-0.893025	-0.96198	-0.852248	-0.801627	-0.888464	-0.967053	-1	-1	-0.889788	-0.953574	-0.95698	-0.91056	-0.954956	-0.952012	-0.956543	-0.954598	-1	-0.945291
chr10_127398405_127399646_+(LTR:ERVL-MaLR:ORR1A2-int)	-0.637947	-0.763903	-0.238092	0.327084	-0.195524	-0.885736	-0.557445	0.295836	-0.64391	-0.0741585	0.239962	0.387955	-0.271125	0.51761	1	0.232891	-0.492723	0.495418	0.468392	-0.827245	-0.647011	-0.30087	-0.886522	-0.672515	-0.775739	0.0590964	-0.872131	-0.3944	-0.65264	-0.619245	-0.865353	-0.873296	-0.864905	-1	-1	-0.735789	-0.765863	-1	-1	-0.804195	-1	-0.84714	-0.682196	-0.839948	-0.829485	-0.691174	-1	-0.846561	-1
chr13_54038260_54038667_-(LTR:ERVL-MaLR:MTB_Mm)	-0.471905	-1	-0.523716	-0.1066	0.508682	1	-0.515863	-0.527469	-0.480603	0.350444	-0.0956882	0.868759	0.993398	0.844671	0.902538	0.348733	-0.556048	-0.591018	-0.143274	-1	-0.485125	-0.49012	-0.00688127	-0.0446539	-0.509335	-0.485063	-0.440465	-1	0.0133286	-1	-1	-1	-1	-1	-1	-1	-1	-1	-1	-1	-1	-1	-1	-1	-1	-1	-1	-1	-1
chr4_143847658_143848010_+(LINE:L1:Lx3C)	-0.329352	-0.380443	-0.0927232	0.118806	-0.379096	-0.18865	-0.248548	-0.366577	-0.157174	0.238598	0.307924	0.252527	0.35013	0.509688	1	0.0308569	-0.0916685	0.168609	0.0426569	-0.866666	-0.364303	-0.100671	-0.229267	-0.22488	-0.428812	-0.382391	-0.624974	0.159175	-0.14209	-0.980409	-0.979216	-1	-0.979146	-1	-0.963731	-1	-0.963858	-0.978609	-1	-1	-0.974536	-1	-1	-1	-1	-0.976164	-0.975097	-1	-1
chr1_30900697_30901115_-(LTR:ERVK:BGLII)	-0.204774	0.400146	-0.139352	0.345318	-0.545634	0.355255	0.0206454	0.280799	-0.530723	0.626841	0.361748	0.12562	0.560904	1	0.260563	-0.593805	0.0696327	0.108549	0.677119	-0.772333	-0.224681	-0.84644	-0.401809	0.294738	-0.40891	-0.534752	-0.831486	-0.201903	-0.847409	-1	-1	-0.833022	-0.821963	-1	-0.84518	-1	-1	-1	-1	-1	-1	-1	-1	-1	-1	-1	-1	-1	-1
chr5_123231916_123232375_+(LTR:ERVK:RMER4B)	-0.074754	-0.0949608	-0.544834	0.351831	-0.599503	-0.203616	-0.305994	-0.435526	-0.0072643	-0.0679239	0.800449	-0.293081	0.0160071	0.557211	1	-0.427142	0.0960249	0.726245	0.091653	-0.75919	-0.261931	0.0151515	0.0281754	-0.809794	-0.804621	-0.753947	-0.95544	-0.746749	-0.354401	-0.823083	-0.718466	-0.911691	-0.952921	-0.954261	-0.877182	-0.953963	-0.75522	-1	-0.819792	-1	-0.712563	-0.893461	-0.88925	-0.60957	-0.702891	-0.892379	-0.831341	-0.839587	-0.796767
chr4_147612628_147613652_-(Satellite:Satellite:MMSAT4)	0.196421	-0.247669	0.00196673	0.879463	-0.0234334	0.375508	0.331869	0.988142	-0.243539	-0.12586	0.243888	0.285247	1	0.0746464	0.35466	-0.490731	0.8679	0.257482	-0.0295253	-0.633007	-0.416765	-0.00986672	-0.598223	-0.0724096	-0.126582	0.333271	-0.00398933	0.286508	-0.262084	-0.910127	-1	-0.910279	-1	-0.721179	-0.667246	-0.906454	-1	-1	-0.908455	-0.861347	-1	-0.891757	-0.887479	-1	-1	-1	-1	-1	-1
chr11_GL456060_alt_271018_271167_+(SINE:Alu:B1_Mus1)	-0.292459	-0.520862	-0.288246	-0.0101917	-0.118907	0.107911	-0.226614	0.0226937	-0.437936	0.0206444	-0.0913027	0.059284	0.828439	0.425859	1	0.274189	-0.130667	0.180208	0.0153978	-0.922091	-0.336703	-0.47451	-0.309122	-0.458473	-0.797725	-0.230482	-0.769334	-0.508396	-0.530042	-0.942762	-0.878554	-0.714296	-0.939075	-0.970404	-0.94702	-0.940423	-0.947204	-0.937504	-0.912546	-1	-0.851209	-0.862126	-0.964169	-0.96391	-1	-1	-0.963623	-1	-1
chr18_67397455_67397753_+(LTR:ERVL-MaLR:MTD)	-0.206932	-0.418189	-0.463555	0.677084	-1	-0.812281	-0.0911823	-1	0.560013	0.0140169	0.697566	0.0524055	0.0477573	0.108096	1	-0.156057	5.96e-05	0.996116	-0.195881	-0.716188	-0.806696	-0.425714	-0.813573	-1	-0.815786	-1	-1	-0.801017	-0.429336	-0.582982	-1	-0.167377	-0.778058	-0.1375	-0.807	-0.565939	-0.807673	-1	0.274325	-1	0.0840479	-0.497744	-1	-0.737057	-1	-0.238964	-0.734965	-0.495843	-1
chr7_109704452_109704597_+(SINE:Alu:B1_Mur1)	-0.254907	0.619601	0.0453211	0.400561	0.103724	-0.216163	-0.089237	0.0370838	0.384218	-0.0826086	-0.1494	0.171842	1	0.0989006	0.49128	0.409583	-0.0256387	0.474646	0.0744542	-0.881492	-0.515706	-0.520404	-0.299401	-0.326048	-0.846159	-0.515648	-0.912283	-0.501478	-0.205715	-1	-1	-1	-0.907326	-0.819928	-1	-0.818754	-1	-1	-0.911316	-1	-0.886837	-1	-1	-1	-1	-0.788149	-0.889332	-0.894743	-0.866646
chr16_34701624_34702469_+(LINE:L1:L1_Rod)	0.168374	1	-0.209691	-0.25878	-0.721845	-0.446892	-0.46444	-0.73864	-0.138152	-0.253059	0.000364122	0.808845	0.102564	0.428423	0.683694	-0.00534017	-0.0177864	0.357266	0.184655	-1	-0.430437	-1	-1	-0.47159	-1	-1	-0.690517	-1	-1	-1	-1	-1	-1	-1	-1	-1	-1	-1	-1	-1	-1	-1	-1	-1	-1	-1	-1	-1	-1
chr10_76007505_76007856_+(LTR:ERVL-MaLR:MTB_Mm)	0.301143	1	-0.329435	0.257829	-0.468978	-0.120056	-0.659189	0.496882	0.096898	0.109095	0.750637	0.151083	0.262937	0.298566	0.339302	0.107689	0.406351	-0.136285	0.356968	-0.733923	-0.818775	-0.282134	-0.650444	-1	-0.654594	-0.818754	-0.803056	-0.626903	-0.286662	-1	-1	-1	-1	-1	-1	-1	-1	-1	-1	-1	-1	-1	-1	-0.753488	-0.474747	-1	-1	-1	-0.70059
chr17_35947767_35947922_+(SINE:Alu:B1_Mur3)	0.125682	0.49181	0.571988	-0.186038	-0.550467	-0.363961	0.281655	-0.0739872	1	0.129771	0.943169	0.525911	0.850419	0.204994	0.268958	0.190166	-0.526838	0.181124	-0.101632	-0.610152	-0.398144	-0.000793413	-0.12933	-0.737238	-0.696352	-0.48659	-0.67297	-0.234688	-0.581935	-0.942718	-1	-1	-1	-0.901271	-0.893957	-0.940377	-0.964776	-0.958304	-1	-0.941085	-0.975182	-0.977003	-1	-1	-1	-0.97677	-0.951459	-1	-1
chr6_40444912_40445066_+(SINE:B2:B2_Mm2)	-0.518324	-1	-0.131162	-0.388846	-0.770655	0.596178	0.103955	-0.569004	0.894973	0.847613	0.855855	0.278374	1	0.85078	0.214716	-0.179879	-0.392606	0.305615	-0.413934	-0.310498	-0.0607636	-0.534937	-0.320631	0.960589	-1	-0.295488	-0.489647	-0.758292	0.155323	-1	-1	-1	-1	-1	-0.765559	-1	-1	-1	-1	-1	-1	-0.694951	-0.682895	-1	-1	-0.691853	-0.678057	-0.693797	-1
chr4_120831360_120831940_-(LTR:ERVL:MT2B)	0.21966	0.518394	1	0.40683	0.161458	0.0497945	0.321435	-0.50394	0.526729	-0.0548742	0.329078	0.56945	0.255595	-0.147929	0.0385825	0.038321	-0.347518	0.889126	0.888711	-0.841282	-0.243282	-0.143569	-0.270201	-0.699125	-0.587922	-0.675653	-1	-0.554886	-0.680864	-0.416971	-0.752588	-0.0687329	-0.751763	-0.638244	-0.568269	-0.878629	-0.462219	-1	-1	-0.820105	-0.54532	-1	-0.854009	-0.705906	-1	-0.858134	-1	-0.577086	-0.464196
chr8_94310838_94311029_+(SINE:B4:B4A)	-0.768688	-0.0949608	-0.791382	0.369618	0.101366	-0.123977	0.0602873	0.0348687	-0.772498	0.57736	-0.0097529	0.637075	0.746262	0.131181	1	0.181521	0.555648	-0.104307	-0.624744	-0.668886	0.578647	-0.33	-0.565003	-0.581548	-0.35525	-0.548903	0.960661	-0.0714138	-0.556151	-1	-1	-1	-1	-1	-1	-0.746798	-0.775619	-1	-0.752215	-1	-1	-1	-1	-1	-1	-1	-1	-1	-1
chr9_107543874_107544014_+(SINE:Alu:B1_Mus2)	0.230582	0.750846	0.311641	0.608685	-0.893467	-0.152644	-0.282086	0.00100417	-0.00974224	-0.0464107	0.0536271	-0.109279	0.351295	0.563093	0.77334	1	-0.435722	-0.0469786	0.36116	-0.679721	-0.454647	-0.243912	-0.474047	-0.494051	-0.896058	-0.890916	-0.762937	-0.663175	-0.356012	-1	-0.875186	-0.765098	-1	-1	-1	-0.755084	-0.891481	-0.871542	-1	-1	-1	-0.716605	-1	-1	-1	-1	-1	-1	-1
chr6_146646599_146646802_+(SINE:B2:B3)	0.162809	-0.0643851	0.184046	0.697481	0.500239	0.456092	0.255151	0.107589	-0.0223566	0.438808	-0.341619	-0.0874412	-0.0938315	0.572298	1	0.357152	0.214036	0.525099	0.33875	-0.865765	-0.506292	-0.655946	-0.841285	-0.372321	-0.75604	-0.817123	-0.920514	-0.680014	-0.514165	-0.704143	-0.644278	-0.940929	-0.853038	-0.857221	-0.817432	-0.91788	-0.854455	-0.913857	-0.959819	-0.939142	-0.897455	-0.809957	-0.851835	-0.875635	-0.841007	-0.85602	-0.824504	-0.904619	-0.909369
chr2_122037304_122037507_+(SINE:B2:B3)	-0.200538	-0.530799	-0.278973	-0.459006	0.446492	-0.697228	-0.193792	-0.570793	-0.370964	-0.0459539	-0.383949	0.273069	0.146737	0.675545	0.324882	0.701495	0.0753307	0.300197	0.361812	-0.65668	-0.532331	-0.459679	-0.699311	-0.638435	-0.702881	-0.688183	-0.915294	-0.679061	-0.463086	0.00891153	-0.108046	0.342938	0.431883	-0.478328	-0.37742	0.487705	-0.534694	-0.8164	-0.31488	-0.610872	0.202067	0.518915	1	0.802426	-0.661132	-0.386263	0.068689	-0.491779	-0.742447
chr11_93338812_93339695_+(LINE:L1:L1Md_A)	-0.653033	-1	-0.687073	0.760938	-0.33918	-1	-0.363828	-0.689539	-0.317494	-0.40849	0.485371	-0.0791452	0.309697	-0.0304159	1	-1	0.750104	0.34354	0.688651	-0.503329	0.353126	0.675	-0.673752	-0.372321	-0.35525	0.35329	-1	-0.65178	-0.667113	-1	-1	-1	-1	-1	-1	-1	-1	-1	-1	-1	-1	-1	-1	-1	-1	-1	-1	-0.558863	-1
chr12_87955387_87955715_+(LINE:L1:Lx3C)	-0.348084	-0.0384996	-0.242086	0.31828	-0.417994	-0.556363	-0.252935	-0.416676	-0.0933318	-0.0535843	0.238445	-0.0898462	0.445713	0.359197	1	0.188024	-0.0452031	0.289798	0.0782577	-0.701086	-0.433922	-0.409908	-0.458847	-0.58078	-0.801251	-0.637467	-0.881281	-0.38151	-0.462494	-0.989288	-0.988635	-0.983959	-0.971494	-0.939071	-0.940506	-0.955399	-0.960476	-0.988304	-0.989088	-0.97521	-0.986076	-0.993549	-0.993294	-0.993246	-0.985608	-0.98045	-0.972767	-0.980574	-1
chr16_13676058_13676281_+(DNA:hAT-Charlie:URR1B)	0.00146315	1	0.129013	-0.541149	-0.0860633	-0.0123072	-0.0818972	-0.178582	0.02601	0.56502	0.572001	0.181286	0.921612	0.0203021	0.86409	-0.289529	-0.0879445	0.195687	0.0831131	-0.641611	-0.47112	-0.274809	-0.293755	-0.660308	-0.96123	-0.755872	-0.911576	-0.706852	-0.43952	-1	-0.953445	-0.912382	-1	-0.954619	-0.959381	-0.954323	-0.919045	-0.952085	-1	-1	-1	-0.947147	-0.945058	-0.944661	-0.941043	-0.893221	-1	-0.840841	-1
chr7_13356443_13356684_+(Satellite:Satellite:ZP3AR)	-1	-1	-0.297759	-1	0.853689	-0.262791	-0.28618	-0.651646	0.148713	0.327412	1	-0.311167	0.763461	0.0879261	0.402568	0.657163	0.636427	-0.0954851	-0.684207	-0.442708	-1	-1	-0.633932	-0.647855	-0.276555	-0.240768	0.237482	0.172165	-0.626483	-1	-1	-1	-1	-1	-1	-1	-1	-1	-1	-1	-1	-1	-1	-1	-1	-1	-1	-1	-1
chr7_113311367_113311823_+(DNA:hAT-Charlie:Charlie1a)	-0.132381	0.305647	-0.337887	0.298428	-0.0466741	-0.241728	0.101322	0.194355	0.247174	0.365338	1	0.357985	0.612307	0.352137	0.442641	-0.375013	0.907606	-0.276388	-0.566912	-0.426786	-0.349308	-0.484496	-0.623473	-0.517059	-0.689952	-0.153998	-0.434294	-0.129249	-0.615811	-0.859625	-1	-0.929931	-1	-1	-1	-1	-0.93526	-1	-1	-0.891717	-1	-1	-1	-1	-1	-1	-1	-1	-1
chr19_29303932_29304168_+(LINE:L1:L1_Rod)	-0.282503	-0.0822262	-0.00445613	0.774044	-0.369301	-0.163907	-0.089237	0.234624	-0.131471	-0.247269	0.795711	-0.0234646	1	0.272411	0.471397	0.127666	0.0207595	0.196814	-0.418004	-0.841989	-0.0852229	-0.520404	-0.325349	-0.351009	-0.0256761	-0.408014	-0.473699	-0.113739	-0.205715	-0.941957	-0.815268	-0.768221	-0.814652	-0.69988	-0.247837	-0.637508	-0.464615	-0.556373	-0.231403	-0.731359	-0.924558	-0.930093	-0.92733	-1	-1	-1	-1	-1	-0.911097
chr2_170673423_170673957_-(LTR:ERVK:RLTR34B_MM)	-0.642148	-1	-0.677257	0.210786	-0.659225	0.0164416	-0.671935	-1	-0.648042	0.830197	-0.693607	-0.0502579	0.350782	1	0.547055	0.523231	0.504171	0.385687	-0.129188	-1	-1	-1	-0.663518	-1	-1	-1	-0.620844	-1	-1	-1	-1	-1	-1	-1	-1	-1	-1	-1	-1	-1	-1	-0.09348	-1	-1	-1	-1	-0.521638	-1	-1
chr11_41464642_41465481_+(LINE:L1:Lx2B2)	-0.488783	-0.799979	-0.538939	0.383755	-0.415815	-0.709588	-0.437604	-0.268115	-0.597762	-0.389934	0.488196	-0.276387	0.157813	1	0.841732	0.0445014	0.890958	-0.0498147	-0.668262	-0.853642	-0.401897	-0.407699	0.249792	0.294738	-0.71501	-0.601216	-0.783339	-0.58955	-0.411435	-0.677425	-1	-1	-0.885548	-1	-0.800945	-0.776161	-0.90082	-0.882597	-1	-1	-1	-1	-0.865379	-0.864404	-1	-1	-1	-0.870007	-1
chr12_30915443_30918220_+(LINE:L1:Lx7)	-0.0381601	0.814465	-0.00860078	0.104162	-0.607454	-0.609713	0.00774592	0.229484	0.554141	0.639745	1	0.276367	0.763461	0.00793149	0.0395504	-0.415119	-0.0759001	0.755823	0.0588354	-0.606618	-0.598102	-0.668334	-0.418598	-0.875714	-0.744666	-1	-0.636035	-0.586295	-0.670426	-1	-1	-1	-0.923093	-1	-0.933122	-0.924795	-1	-1	-1	-1	-1	-1	-1	-1	-1	-1	-1	-1	-1
chr9_18439637_18441151_+(LINE:L1:L1_Mus4)	-0.684617	-0.506407	-0.203565	-0.573162	-0.579534	-0.522232	-0.306085	0.0159188	-0.689811	-0.247269	0.242146	-0.0513657	1	0.982978	0.636148	0.235063	-0.0985501	-0.316106	-0.232533	-0.909708	-0.938502	-0.451891	-0.64414	-0.714729	-0.765576	-0.938495	-0.732672	-0.303652	-0.455348	-0.933665	-0.929626	-1	-0.929391	-1	-1	-1	-1	-0.927571	-1	-1	-0.91378	-1	-1	-1	-0.821758	-1	-1	-1	-1
chr11_70976157_70976405_+(SINE:B4:B4A)	0.17743	-0.712071	-0.469043	0.742921	-0.159068	0.114791	0.349279	0.0535454	0.737058	0.00364183	0.260148	-0.218772	1	0.85078	0.908839	-0.498815	-0.0101726	-0.0881417	0.193838	-1	0.434944	-0.147385	-1	-0.201242	0.367472	-0.425953	-1	-0.70458	-0.152763	-1	-1	-0.690961	-1	-0.359743	-1	-1	-1	-1	-1	-1	-1	-0.627162	-0.612427	-1	0.66359	0.129874	-0.213029	-0.251503	-1
chrX_108868420_108869167_+(LINE:L1:L1_Rod)	-0.0614736	0.468847	0.100383	-0.0473528	-0.10626	0.0663159	0.462688	0.5116	0.19999	1	0.366066	0.0793723	0.700474	-0.147633	0.690589	0.278378	0.577977	0.162943	-0.314845	-0.59696	-0.72549	-0.818769	-0.735255	-0.320866	-1	-0.633943	-0.80112	-0.811617	-0.729868	-0.901299	-1	-1	-1	-0.795861	-0.90864	-1	-0.908959	-1	-0.899463	-1	-1	-1	-0.876427	-0.875532	-1	-0.879917	-1	-1	-1
chr5_33348589_33349144_+(LINE:L1:L1MB7)	-0.550872	0.537618	-0.392404	-0.0502388	-0.465381	-0.893691	-0.485321	-0.49766	-0.0061051	-0.425745	0.73045	-0.304672	0.271492	0.411951	0.375341	0.147055	-0.339257	1	0.0929277	-1	-0.233702	0.192502	0.794809	-0.593754	-0.895676	-0.781031	-0.881033	-0.549251	-0.138196	-0.881918	-1	-0.882118	-0.748621	-1	-0.781401	-1	-1	-1	-1	-0.635654	-0.693043	-0.715564	-0.704322	-1	-1	-0.712675	-0.849906	-0.714487	-0.819137
chr2_110018890_110019100_+(SINE:B2:B3)	-0.066474	-0.0868616	-0.0177386	0.28975	0.185304	-0.263448	0.141094	0.225112	-0.265479	0.140557	-0.0408555	0.266323	-0.177785	1	0.255581	0.245076	0.491091	0.253143	0.0853598	-1	-0.78763	-0.849779	-0.765925	-0.943707	-0.768704	-0.908973	-0.90109	-0.90631	-0.94029	-1	-1	-1	-1	-1	-1	-1	-1	-1	-1	-1	-1	-1	-1	-1	-1	-1	-0.958403	-1	-1
chr15_67945199_67945580_-(LTR:ERVL-MaLR:MTB_Mm)	0.0400636	-0.212994	0.0619135	-0.136839	-0.196442	0.151951	-0.0105291	0.369609	0.312444	0.555645	0.36096	0.493014	1	0.261272	0.145303	-0.0978669	-0.059664	0.474171	-0.204108	-0.859546	-0.387757	-0.545272	-0.520248	-0.307743	-0.69004	-0.636437	-0.521781	-0.350075	-0.265728	-0.979362	-1	-0.979397	-1	-0.957316	-0.980897	-1	-0.980964	-1	-1	-1	-1	-0.975144	-1	-0.973975	-0.972274	-1	-0.973768	-0.97505	-1
chr3_95291881_95292002_+(SINE:Alu:B1_Mur4)	-0.460947	-0.472719	-0.189722	0.823878	0.197768	0.361001	-0.670545	-0.0353283	0.413801	-0.0810222	1	-0.364154	0.62781	0.882949	0.553614	-0.388124	0.0573835	-0.165063	0.166005	-0.485577	-0.649627	-0.132566	-0.155228	-0.512415	0.836438	-0.649585	-0.809618	-0.0983348	-0.138037	-0.811034	-1	-1	-1	-1	-0.300355	-0.606622	-0.651398	-0.793674	-1	-0.708469	-1	-1	-0.526828	-1	-1	-1	-1	-0.771548	-0.710566
chr6_35255560_35255791_+(DNA:TcMar-Tigger:MER2)	-0.288272	-0.512671	-0.293909	-0.157158	-0.864447	-0.528295	-0.347515	-0.299474	-0.579996	0.152686	-0.573432	-0.244427	0.235816	0.939168	1	0.272407	0.435983	0.37799	-0.0762936	-0.490594	-0.514262	-0.244103	-0.0630828	0.158791	-0.801615	-0.514204	-0.92459	-0.357133	-0.0440166	-0.251507	-0.0471162	-0.252774	0.274746	-0.303365	-0.307178	-0.688367	-0.723838	-0.591372	-0.695033	-0.884525	-0.610855	-0.819703	-1	-0.716831	-0.89944	-0.908936	-0.904859	-0.819021	-1
chr3_97909605_97909946_+(DNA:TcMar-Tigger:MER2)	-0.210907	0.263043	-0.41772	-0.029133	-0.248563	-0.320806	-0.671177	0.219571	0.269977	-0.26623	0.596927	-0.365375	0.191435	-0.148036	0.55063	-0.0228793	0.326729	1	0.221954	-0.897313	-0.160721	0.246707	0.214136	-0.286249	-0.666743	-0.650258	-0.771981	-0.208058	-0.10528	-0.849117	-1	-1	-0.759095	-0.921984	-0.86034	-0.921475	-0.860827	-0.917628	-0.923155	-1	-1	-0.909139	-0.905547	-1	-0.797289	-1	-0.904107	-0.908795	-1
chr14_63870424_63870707_+(SINE:B4:B4A)	-0.47486	-0.486329	-0.323402	0.332602	-0.0712804	-0.573827	-0.0371445	0.275406	-0.631078	0.214993	-0.164981	0.194622	-0.263738	0.572298	1	0.596649	-0.306265	0.626773	0.095341	-1	-0.780574	-0.492973	-0.6473	-0.525	-0.930297	-0.926849	-1	-0.774128	-0.496171	-0.921105	-1	-0.842477	-0.664087	-1	-1	-1	-1	-1	-1	-1	-1	-1	-0.802446	-0.801016	-0.894004	-1	-0.799433	-0.904619	-0.879159
chr9_60031693_60032051_+(LTR:ERVK:RLTR9D2)	-0.491627	-0.00545984	0.833986	-0.569982	0.452339	0.203318	-0.300915	-0.545117	1	0.0833421	-0.347095	0.798969	0.343267	0.77578	0.831486	-0.783606	0.282117	-0.0157301	0.443279	-0.636142	-0.752177	-0.263743	-0.521985	-0.770083	-0.291489	-1	-0.730681	-0.744896	-0.756129	-1	-1	-1	-1	-1	-1	-1	-1	-1	-1	-1	-1	-1	-1	-1	-1	-1	-1	-1	-1
chr14_123646589_123646991_-(LTR:ERVK:BGLII_Mus)	-0.360096	0.251859	0.538997	-0.819574	-0.187509	0.61563	-0.217814	-0.0457068	-0.580423	1	0.643663	0.887015	0.288238	0.937199	-0.0778606	-0.0920611	-0.103422	0.321527	-0.480943	-1	-0.584076	-1	-0.799436	-0.228257	-1	-0.376039	-0.547999	-0.357785	-0.386063	-0.77568	-1	-1	-1	-1	-0.792365	-1	-1	-1	-1	-1	-0.708437	-1	-1	-1	-1	-1	-1	-1	-1
chr2_45770479_45771467_+(LINE:L1:L1Md_F2)	-0.376239	-0.511889	0.0407443	0.266292	-0.495104	0.181154	-0.0278714	0.172076	-0.325163	0.276066	0.682307	0.655469	0.247891	-0.172041	1	-0.203469	-0.0561235	0.255983	-0.089267	-0.642843	-0.574297	-0.578427	-0.472138	-0.492215	-0.710224	-0.39178	-0.702596	-0.749595	-0.521241	-1	-0.965204	-1	-0.930175	-0.932163	-0.908921	-1	-0.939493	-1	-1	-0.949399	-1	-1	-0.958935	-0.917276	-1	-1	-1	-0.920694	-1
chr8_21961959_21962457_+(LTR:ERVK:RLTR31M)	0.252481	-0.0082302	-0.0317709	-0.293708	-0.432042	-0.152965	-0.234516	0.227432	-0.120105	0.27097	0.276639	-0.208548	-0.279583	1	0.547055	0.117036	-0.247914	0.893772	0.209461	-0.743874	-0.592958	-0.424152	-0.719598	-0.946053	-1	-0.883688	-0.936807	-0.880285	-0.65667	-1	-1	-1	-1	-1	-1	-1	-1	-1	-1	-1	-1	-1	-1	-1	-1	-1	-0.920273	-0.924171	-1
chr5_120920219_120920361_+(SINE:B4:RSINE1)	0.157937	0.166971	0.139271	0.380156	-0.0476859	0.262445	-0.292299	0.145992	-0.119967	0.03189	0.532207	0.474504	1	-0.0929953	0.15036	-0.238265	0.061934	0.168507	0.238113	-0.849314	-0.486841	-0.576516	-0.472102	-0.444572	-0.429465	-0.469672	-0.275029	-0.34851	-0.394029	-0.963098	-0.941277	-1	-1	-1	-1	-0.980795	-1	-1	-0.981206	-1	-1	-1	-1	-0.976732	-1	-0.977552	-0.976547	-0.977694	-1
chr12_106024344_106024786_+(LTR:ERVK:BGLII_Mus)	-0.217895	0.0710345	-0.435701	0.323121	-0.10626	-0.259503	0.290607	-0.440148	0.230759	1	0.874993	0.798954	0.653238	0.420612	0.239765	-0.600507	-0.0795134	-0.0308806	0.0150451	-0.776089	-0.542484	-0.24487	-1	-1	-0.854666	-1	-0.834266	-0.686028	-0.849927	-0.341995	-0.301928	-0.671554	-1	-0.659769	-0.695468	-1	-0.696531	-0.640773	-0.497316	-1	-0.572375	-0.801875	0.235734	-0.377661	-0.336979	0.000687722	-0.581805	0.591	-1
chr7_123394342_123395168_+(LTR:ERVK:RLTR40)	-1	-0.854556	-0.865897	0.886607	-0.433617	-0.436876	-0.591056	-0.733907	-0.41503	-0.239533	-0.61807	-0.0792	0.12253	0.869801	0.499911	0.265839	1	0.381844	-0.155725	-0.787154	0.0147841	-0.282186	0.398122	-0.327527	-0.723695	-0.420053	-0.842456	-0.253859	-0.144056	-1	-1	-1	-1	-0.838291	-0.855258	-0.837237	-0.855763	-0.658524	-1	-1	-1	-0.811665	-1	-0.802805	-1	-1	-1	-1	-0.76049
chr14_60876296_60880680_+(LINE:L1:L1Md_T)	0.974842	0.188746	-0.314965	-0.614509	0.446617	-0.280854	-0.582202	0.223347	-0.103546	0.424378	0.560798	0.343911	0.949621	0.0612703	0.204019	-0.482701	0.277066	1	-0.630333	-1	-0.111351	-0.706657	-0.714321	-0.450373	-0.0119925	-0.703748	-0.517135	0.0672154	-0.562761	-1	-1	-1	-1	-0.834789	-0.704249	-1	-1	-1	-1	-1	-1	-0.807587	-1	-1	-1	-1	-0.796932	-0.806859	-1
chr14_25947194_25947660_+(LTR:ERVK:BGLII_Mus)	-0.0656413	0.370929	0.36937	-0.110859	-0.332672	-0.115349	-0.464635	-0.163951	-0.425644	-0.203553	1	0.0332492	0.939807	0.876672	-0.0743051	-0.303992	-0.410886	0.175869	0.0421169	-0.665625	-0.772258	-0.436168	-0.670539	-0.788713	-0.891483	-1	-0.876252	-0.648351	-0.77589	-1	-0.739386	0.471442	-0.346293	-0.3649	-0.0904612	-1	-0.886704	-1	-0.624661	-0.810505	-0.361411	-0.408264	-1	-0.845106	-0.339923	-0.55169	-0.219367	-0.851506	-0.623736
chr1_190945644_190945775_+(SINE:B4:ID_B1)	-0.0893311	-0.0282395	-0.402674	0.050421	0.655586	-0.451314	-0.468722	0.629703	-0.592877	-0.294314	-0.0785166	0.391563	1	0.503759	0.252676	-0.577125	0.670334	-0.23062	0.343068	-1	-0.515706	-0.680269	-1	-0.251164	-0.692319	-0.677098	-0.649133	-0.750739	-0.523429	-0.738806	-0.907634	-0.826166	-0.907326	-0.909964	-0.677644	-0.909377	-0.678769	-0.904937	-0.822632	-0.86568	-1	-1	-1	-0.890206	-1	-1	-1	-1	-1
chr4_14290838_14291538_-(LTR:ERVK:RLTR17)	0.0549211	-0.410353	-0.184494	-0.107672	-0.138931	-0.286572	-0.032889	0.348466	-0.0365633	0.220363	1	0.199902	0.991004	0.000190082	0.46591	-0.358518	-0.113162	0.458895	-0.388788	-0.892137	-0.485743	-0.636237	-0.504037	-0.318429	-0.579935	0.0286374	-0.68065	-0.470635	-0.566238	-0.920756	-1	-1	-0.746952	-0.590258	-1	-1	-0.780718	-1	-1	-1	-1	-1	-0.900787	-1	-0.893536	-0.903589	-1	-0.904197	-1
chr4_155627251_155627441_+(SINE:B2:B3)	-1	-1	-0.821196	-0.664603	-0.244822	-0.436876	-0.454742	-0.467814	-0.80501	0.182949	-0.830253	0.0523428	-0.401317	0.800549	0.142789	0.519007	1	0.842459	0.1257	-1	-1	-1	-1	-1	-1	-0.806684	-1	-1	-1	-0.791504	-1	-1	-1	-1	-1	-1	-1	-1	-1	-1	-1	-1	-1	-1	-1	-1	-1	-1	-1
chr13_3808623_3809233_-(DNA:hAT-Charlie:Charlie1a)	-0.17812	-0.598034	-0.629377	-0.652397	-1	-0.221844	-0.246532	-0.632297	-0.595828	-0.299429	0.0555438	0.454186	0.551175	-0.425823	-0.111717	0.399366	0.0363921	0.273007	1	-0.411754	-0.599347	-1	-0.227199	-1	-0.236372	-1	-0.564595	-0.175152	-0.211472	-1	-1	-1	-1	-1	-1	-1	-1	-1	-1	-1	-1	-0.479497	-1	-1	-1	-1	-1	-1	-1
chr5_32489635_32490093_+(LINE:L1:L1MB7)	-0.163405	0.0910995	-0.245483	0.533246	-0.0705484	-0.339926	-0.105215	-0.00190432	0.234226	0.782785	0.910119	0.726926	1	0.0715042	0.406513	0.0683155	-0.296702	-0.460084	-0.208297	-0.600815	-0.592174	-0.461506	0.0488503	-0.369401	-0.0931501	-0.864041	-0.852266	0.539295	0.0701942	-0.560094	-0.688872	-1	-0.531753	-0.241801	-0.728543	-1	-0.72949	-0.679788	-0.402548	-0.547553	-0.809409	-1	-1	-1	-1	-1	-0.813612	-0.822724	-1
chr18_83048894_83049277_+(LTR:ERVL-MaLR:MTE2a)	-1	-0.222743	-0.462511	-0.159827	-0.432481	-0.435747	-0.635766	-0.111244	-0.413857	0.185321	-0.149565	-0.648516	-0.250146	0.526596	0.717621	0.0147023	0.336007	1	0.611368	-0.146908	0.549439	-0.808199	-0.0660494	0.976542	-0.630854	-0.41889	-0.579041	0.196219	-0.237635	-1	-1	-0.791439	-1	-1	-1	-1	-1	-1	-1	-1	-1	-1	-1	-1	-1	-1	-1	-1	-1
chr19_54612731_54613419_-(LTR:ERVK:RMER19B)	-0.577605	-0.0556112	0.08844	-0.132291	0.379102	0.314034	0.493622	0.673788	-0.109775	-0.125594	0.601617	-0.466171	0.184421	0.728389	1	-0.126702	0.318919	0.0281001	-0.118965	-0.481735	-0.352853	-0.417391	-0.432612	-0.0721272	-0.719674	-0.823484	-0.808196	-0.63664	-0.421066	-1	-1	-1	-1	-1	-1	-1	-0.941466	-0.930711	-1	-1	-1	-1	-1	-1	-1	-1	-1	-1	-1
chr4_116048729_116049130_-(LTR:ERVL-MaLR:MTC)	-0.515784	-0.368479	-0.12658	-0.180831	-0.692594	-0.235907	-0.112179	-0.133463	-0.682506	-0.449672	0.520152	-0.428838	0.0966617	0.57864	0.27927	0.374076	-0.321559	1	0.0473891	0.155229	-0.370541	0.558383	0.0623688	0.0219623	-0.400138	-0.370464	-0.828985	-0.514036	-0.0708675	-1	-1	-1	-1	-1	-1	-0.82332	-0.84343	-1	-1	-1	-1	-0.795562	-1	-0.785943	-1	-0.793485	-1	-1	-1
chr6_142717374_142717924_+(DNA:hAT-Charlie:RCHARR1)	0.0521238	0.0759255	-0.0942313	0.132678	0.00191616	-0.320806	0.227605	0.283759	0.0818321	-0.306995	0.105565	0.142324	0.913517	0.102542	0.171587	-0.51144	0.326729	1	-0.10778	-0.589252	-0.347227	-0.722954	-0.595288	-0.394393	-0.511224	-0.813471	-0.746645	-0.664025	-0.40352	-0.899412	-1	-1	-1	-1	-0.953447	-1	-1	-1	-1	-1	-1	-0.939426	-1	-0.936576	-1	-1	-1	-0.878393	-1
chr6_116557764_116557940_+(DNA:TcMar-Tigger:MER2)	-0.434818	0.382098	0.274332	-0.0438569	-0.192682	-0.197328	-0.481863	0.517148	-0.444126	0.445284	0.451731	1	0.0666963	0.381954	0.832536	-0.759424	0.187826	0.750817	-0.770777	-1	-0.724483	-0.727156	-0.468568	-1	-1	-0.448899	-1	-1	-1	-1	-1	-1	-1	-1	-1	-1	-1	-1	-1	-1	-1	-1	-1	-1	-1	-1	-1	-1	-1
chr13_111487909_111488181_-(LTR:ERVK:IAP1-MM_I-int)	-0.405234	0.454441	-0.329483	0.760833	0.69915	-0.296095	0.0905163	0.19742	-0.853757	-0.112788	-0.108831	-0.605371	-0.101976	0.765923	0.607047	-0.113912	1	0.612152	0.0854965	-1	0.159753	-0.282186	-0.580563	-0.462022	-0.585542	-0.855013	-0.684913	-0.701544	-0.42937	-0.843628	-1	-1	-1	-0.353163	-0.855258	-1	-1	-0.829262	-1	-0.758754	-1	-1	-1	-1	-1	-1	-1	-1	-1
chr11_3241737_3241946_+(SINE:B2:B3)	-0.858704	0.243888	0.146898	-0.641446	-0.461788	0.070229	-0.222794	-0.241426	0.528654	0.0839633	-0.274134	1	0.706714	-0.605156	0.934344	0.0825898	-0.168522	0.313112	0.146116	-0.190962	0.653102	0.227799	0.195723	-0.105366	-0.343595	-0.173349	-0.550877	0.418057	0.762302	-0.851406	-0.36943	-0.703314	-0.841832	-0.846334	-0.449831	-1	-0.588813	-0.513264	-0.848641	-1	-1	-0.821033	-1	-1	-0.800364	-1	-1	-0.820356	-1
chr11_106042268_106042625_+(LINE:L1:L1ME4a)	0.257791	0.0545611	0.215417	-0.164056	-0.572226	-0.0643118	0.317822	0.20584	-0.204737	0.914537	1	0.271691	0.356508	0.255299	0.683082	-0.235156	-0.320253	0.321983	-0.198372	-0.871394	-0.386848	-0.479539	-0.831046	-0.512415	-0.916526	-0.649585	-0.714427	-0.639334	-0.310429	-1	-1	-1	-0.89943	-1	-1	-0.803311	-0.91285	-0.896837	-0.807519	-0.854235	-0.877194	-0.658614	-0.881707	-0.880851	-0.873062	-0.885049	-0.759805	-0.543096	-1
chr2_61597507_61597913_+(LTR:ERVL-MaLR:MTC)	0.273663	0.694352	-0.126985	0.422108	-0.0296934	-0.0835133	-0.0658841	0.00289422	0.202579	0.215951	0.0905129	0.352126	1	0.67282	0.578463	-0.392795	-0.229077	0.183662	-0.132172	-0.927072	-0.403946	-0.557296	0.0538928	-0.677425	-0.763322	-0.701937	-1	-0.744348	-0.657847	-0.892844	-0.943159	-0.946512	-0.88594	-0.889186	-1	-1	-0.90116	-1	-1	-1	-0.860722	-1	-0.86584	-1	-0.928018	-1	-0.863793	-0.935226	-1
chr3_129393819_129394211_-(LTR:ERVL-MaLR:MTA_Mm)	-0.734123	-0.219789	-0.280624	-0.550205	-1	-1	-0.0250171	-0.524195	-0.738502	-0.320099	0.365867	-0.529573	0.806489	-0.257019	0.532577	0.131732	0.341084	0.647262	0.0783278	-1	0.555327	-0.22988	1	0.442949	-0.258903	-0.222242	-0.436588	-0.19949	0.530525	-1	-1	-1	-1	-1	-1	-1	-1	-1	-1	-1	-1	-1	-1	-1	-1	-1	-1	-1	-1
chr7_3659950_3660127_+(SINE:MIR:MIR)	-0.48868	0.071757	-0.538845	0.421108	-0.3044	-0.446723	0.138414	-0.281039	-0.568944	0.0584913	0.876258	-0.353786	0.930079	-0.3366	1	0.181521	-0.324521	0.301112	-0.170487	-0.477189	-0.0741769	-0.153684	0.373676	-0.00892841	0.0180271	-0.145291	-0.30345	-0.0469773	0.191385	-0.692724	-1	-0.846622	-0.836464	-0.920559	-0.715578	-0.920041	-0.929143	-0.916124	-0.765256	-0.881486	-0.800307	-0.444875	-0.807645	-0.709379	-0.587175	-0.813079	-0.804711	-0.628516	-1
chr12_72099716_72099949_+(DNA:hAT-Charlie:MER58B)	-0.141156	-0.159913	0.161875	0.210786	-0.31845	-0.0513212	0.11542	0.280799	-0.507259	0.220131	-0.509771	-0.17689	0.458844	1	0.547055	-0.268849	0.203337	0.274832	0.567462	-1	-0.860443	-0.930898	-0.932704	-0.935263	-1	-0.930213	-1	-0.928171	-0.862668	-0.774198	-0.760448	-0.77458	-0.919883	-1	-0.930331	-0.764969	-0.930574	-1	-0.616662	-1	-0.706511	-0.728044	-0.905765	-0.810166	-0.595513	-0.725282	-0.425966	-0.727015	-1
chrX_44450468_44451560_-(LTR:ERVL-MaLR:MTA_Mm-int)	-0.39473	-0.131658	0.346522	0.467678	-0.385188	-0.274112	0.331732	0.841392	-0.365012	0.169446	-0.550864	-0.143257	0.340364	0.29674	0.802607	0.305372	0.356882	1	-0.312651	-0.59567	-0.134493	-0.727283	-0.468816	-0.160531	-0.737561	-0.724578	-0.700724	-0.59503	-0.419292	-0.872693	-0.909961	-1	-1	-0.956116	-0.842882	-0.86749	-0.882573	-0.953666	-0.956775	-0.934532	-0.944844	-0.94889	-1	-0.946486	-0.942988	-1	-1	-1	-1
chr4_123264913_123265142_+(DNA:hAT-Charlie:URR1B)	-0.289075	-0.155587	-0.267227	-0.355695	-0.516429	-0.423054	0.256944	-0.227564	0.0987689	0.0388445	1	0.257869	-0.194942	0.241655	0.573315	-0.265084	-0.445038	0.769703	0.153331	-0.85462	-0.40589	-0.362624	-0.28378	-0.816272	-0.764094	-0.653394	-0.892393	-0.643254	-0.756402	-0.893193	-0.943345	-0.733434	-0.886312	-1	-0.950569	-0.833242	-0.852223	-1	-0.945603	-1	-0.861176	-0.871362	-0.933139	-1	-1	-1	-0.796357	-0.935437	-0.918204
chrX_162776723_162776901_+(SINE:B2:B3A)	0.0758248	0.00629006	0.13401	0.564079	0.0949195	0.177745	-0.0137253	0.522159	-0.00141193	0.243726	0.29533	0.528749	1	0.0569175	0.182124	-0.164268	0.27748	0.109158	-0.19825	-0.797875	-0.541109	-0.694876	-0.582723	-0.622921	-0.525203	-0.337806	-0.451436	-0.466894	-0.406504	-0.978786	-0.992498	-0.992941	-0.992473	-0.985375	-0.967274	-0.948478	-0.97391	-0.992279	-0.985594	-0.989091	-0.981618	-0.97445	-0.955734	-0.964331	-0.9905	-0.982794	-0.973035	-0.982902	-0.978338
chr13_14617443_14617957_+(LTR:ERV1:RLTR1C)	-0.262097	-0.160146	-0.172319	0.366073	-0.391215	-0.143512	-0.235241	0.0460251	-0.2791	0.130652	0.347076	-0.303782	0.231512	0.519016	1	-0.235508	0.197069	0.534228	-0.20437	-0.876476	-0.635098	-0.697244	-0.639907	-0.607897	-0.839068	-0.830294	-0.937514	-0.693994	-0.650114	-0.820572	-0.92294	-0.87468	-0.875715	-0.955684	-0.943929	-0.960385	-0.880944	-0.904169	-0.881774	-0.963569	-0.946439	-0.951576	-0.88157	-0.84354	-0.917766	-0.903254	-0.929309	-0.927649	-0.986452
chr4_134926161_134926282_+(SINE:B4:ID_B1)	-0.3089	0.85902	0.298535	0.120449	-0.287036	0.363195	-0.26083	0.442899	-0.206995	0.227279	0.282064	0.222792	1	0.0863273	0.078909	-0.117479	0.161971	0.248849	0.12117	-1	-0.7754	-0.833184	-0.837542	-1	-1	-1	-0.877959	-0.768802	-0.834236	-0.697166	-0.742981	0.088355	-0.161906	-0.436296	-0.10301	0.449966	-0.162006	-0.0741688	0.604028	-0.626239	0.417002	0.385983	-0.545023	-0.465351	0.220569	-0.115751	-0.153151	-0.0481065	-0.814464
chr6_125126928_125127108_+(SINE:B4:ID_B1)	-0.175566	0.209644	0.115324	0.278503	-0.476605	0.170861	0.259682	-0.139361	0.351427	-0.414377	1	0.701822	0.763461	-0.0400652	-0.405971	-0.0641903	0.38615	-0.148692	-0.108349	-0.213235	-0.33017	-0.071335	-0.0955968	0.491437	0.532001	0.741768	-0.708828	-0.0346878	-0.0771923	-0.855496	-1	-0.422964	-1	-1	-0.732489	-0.849591	-0.866711	-0.842221	-1	-1	-1	-0.82596	-0.638163	-0.817772	-1	-0.824192	-0.816322	-0.650603	-1
chr15_88820929_88821075_+(DNA:TcMar-Tigger:Tigger7)	-0.101967	-0.441005	-0.116443	0.00131768	-0.300308	-0.0724465	0.122657	0.0592185	-0.397789	0.530967	0.642645	-0.205537	0.633269	0.169204	1	-0.270237	-0.10779	0.327734	-0.106008	-0.883136	-0.562224	-0.290588	-0.654561	-0.926155	-0.924147	-0.800987	-0.827001	-0.959033	-0.765021	-0.871215	-0.954458	-0.6143	-0.862918	-0.73364	-0.841059	-0.50849	-0.76242	-0.953128	-0.344097	-0.867543	-0.721017	-0.793189	-0.731269	-0.783459	-0.769304	-0.843316	-0.781736	-0.844305	-0.934248
chr8_124519422_124519833_-(LTR:ERVL-MaLR:MTC)	-0.573397	-1	-0.422876	0.443405	0.0156133	0.211723	-0.41336	0.526869	0.0489425	1	0.0957751	0.698313	0.127208	0.788183	0.690589	0.452702	-0.103422	0.156336	-0.826981	-0.0840005	-0.792038	-0.794056	-0.197744	-0.228257	-0.801817	-0.792013	-0.774	-0.143714	-0.590709	-1	-1	-1	-1	-1	-1	-1	-1	-1	-1	-1	-1	-1	-1	-1	-1	-1	-1	-1	-1
chr3_41027584_41028215_+(LINE:L1:L1M4)	0.574547	0.260131	-0.612708	-0.0313713	-0.31845	0.21973	-0.475097	0.152719	-0.296084	0.95221	-0.264656	0.139691	0.620938	1	0.340781	0.584161	-0.518665	-0.11316	0.277191	-1	-0.720885	-0.861796	-0.596221	-0.482105	-1	-0.720851	-0.848337	-0.569028	-0.862668	-1	-1	-1	-1	-1	-1	-1	-1	-1	-1	-1	-1	-1	-1	-1	-1	-1	-1	-1	-1
chr4_148141316_148141461_+(SINE:Alu:B1_Mus1)	-0.212842	-0.0375418	0.301538	0.942016	-0.312872	0.0558142	0.14259	-0.23697	1	-0.161284	0.347932	0.102594	0.782769	-0.0834684	0.370661	-0.0506591	-0.0625383	0.168424	0.489836	-0.906101	-0.744183	-0.746664	-0.629924	-0.762666	-0.939053	-0.552265	-0.860997	-0.539167	-0.811196	-0.517105	-0.414516	-0.862264	-0.412565	-0.785982	-0.744584	-0.569174	-0.745475	-0.774033	-0.437854	-0.893572	-0.820672	-0.667658	-0.740892	-0.130056	-0.629275	-0.664283	-0.73694	-0.249401	-1
chr13_94823218_94824002_+(LTR:ERV1:RMER21A)	0.0263233	-0.269884	0.00977964	0.262745	-0.111503	-0.116616	-0.272946	0.356635	-0.0594038	0.252609	-0.12126	0.155583	0.338312	0.792508	1	-0.2057	0.0392776	0.246444	-0.18642	-0.833052	-0.385976	-0.572101	-0.320088	-0.345948	-0.479865	-0.431391	-0.678715	-0.578625	-0.641937	-0.754696	-0.739759	-0.828578	-0.895557	-0.873162	-0.863764	-0.770203	-0.751106	-0.919648	-0.700159	-1	-1	-0.793189	-0.938576	-0.938131	-0.934087	-0.970155	-0.937639	-0.911031	-0.887282
chr15_36771705_36771887_-(LTR:ERV1:MER34B-int)	-0.130489	0.19073	-0.0197449	-0.411604	-0.213383	0.358368	0.394985	-0.260877	0.0262291	0.148816	0.675074	1	0.739536	0.27565	0.346993	-0.444826	-0.0497393	-0.2256	-0.259433	-0.688832	-0.53374	0.00742515	-0.34593	-0.410131	-0.394088	-0.406507	-0.907872	-0.781837	-0.624598	-1	-0.951495	-1	-0.902666	-0.905436	-0.957679	-1	-1	-1	-1	-0.858925	-1	-0.889866	-0.885514	-1	-1	-0.888748	-0.883767	-1	-1
chr1_67277123_67282311_+(LINE:L1:L1Md_A)	0.436864	0.405484	0.174404	-0.202392	-0.230333	-0.0221961	-0.0532181	0.406215	-0.337563	0.186509	0.0764656	0.94645	1	0.160659	-0.0941103	-0.120803	0.0191867	0.00845341	0.0562431	-0.742898	-0.824888	-0.523114	-0.662235	-0.715696	-0.916561	-0.781084	-0.952425	-0.729615	-0.569201	-1	-1	-0.952858	-0.899472	-0.951167	-0.825163	-1	-1	-1	-1	-1	-1	-0.943126	-0.940879	-1	-0.936558	-1	-1	-0.942911	-1
chr17_13716381_13716708_-(LTR:ERVK?:RLTR51B_Mm)	-0.848089	-0.702813	-0.451972	-0.486012	-1	-0.280854	-1	-0.864073	-0.850591	-0.0935778	0.950997	-0.328045	0.146836	0.485778	0.641844	-0.353376	-0.233761	1	-0.260667	-0.13018	0.332973	-0.413315	-0.571481	-0.312967	-0.435424	0.333134	-0.517135	-0.390163	-0.417015	-0.840242	-1	-1	-1	-0.834789	-1	-1	-0.705281	-1	-1	-1	-1	-1	-1	-1	-1	-1	-1	-1	-1
chr14_30748895_30753824_+(LINE:L1:L1Md_F2)	0.0381764	-0.238373	-0.531839	-0.341377	-0.752841	-1	-0.52412	-0.535528	-0.489461	-1	1	-1	-0.21624	0.994531	0.122054	0.104775	0.963712	-0.39699	0.473701	-1	-1	-1	-0.755955	-0.765237	-1	-0.746923	-1	-0.739519	-1	-1	-1	-1	-1	-0.717733	-1	-1	-1	-1	-1	-1	-1	-1	-1	-1	-0.63329	-1	-1	-1	-1
chr6_136415209_136416162_-(LTR:ERVL-MaLR:MTC-int)	-0.10483	0.233559	-0.17629	-0.373265	-0.527696	-0.41588	-0.428867	-0.28561	-0.280192	-0.110643	0.62352	-0.154561	1	-0.0682718	0.45342	-0.284267	0.230505	0.119525	0.106344	-0.636359	-0.389657	0.0365693	0.00380118	-0.792104	-0.814548	-0.58126	-0.75968	-0.581151	-0.544465	-0.984098	-0.983129	-0.990475	-0.989844	-0.976977	-0.967617	-0.99669	-1	-0.993055	-0.99676	-0.965653	-0.966929	-0.984678	-0.988054	-0.979946	-0.957271	-0.976783	-0.967659	-0.97693	-0.985386
chr5_113596248_113596658_-(LTR:ERVL-MaLR:MTC)	-0.714513	-1	-0.656695	-0.114553	-0.818757	-0.549501	-0.563793	-0.574251	-0.251238	0.0545147	0.711045	-0.579063	0.077629	0.728527	0.508482	-0.432904	1	0.547666	-0.536855	-0.591335	0.298924	-0.0811976	0.252718	-0.311388	-0.557912	-0.35046	-0.596688	-0.713482	-0.269594	-1	-1	-1	-1	-1	-0.907365	-1	-1	-1	-1	-1	-1	-1	-1	-1	-1	-1	-0.872791	-1	-1
chr17_29615912_29616319_+(LTR:ERVL-MaLR:MTC)	-0.221368	-0.673588	-0.498399	0.599512	-0.682225	-0.262791	-0.388154	-0.203763	-0.562395	-0.241479	1	-0.0159531	-0.0762823	0.476471	0.763228	-0.43183	0.122121	0.464453	-0.278187	-0.681548	-0.891551	-0.140827	-0.686227	-1	-1	-1	-1	-0.553461	-0.679842	-0.532084	-0.875898	0.167811	-1	-0.758057	-0.675165	-0.63472	-0.892099	-0.744549	-0.523379	-1	-0.69591	-0.436442	-0.707084	-0.557446	-0.685678	-0.715359	-0.405232	-0.292886	-0.820827
chr14_54292372_54292666_-(LTR:ERV1:RLTR4_Mm)	-0.761432	-1	0.290972	0.412583	-0.545634	-0.774124	0.968388	0.494266	0.642471	0.626841	-0.591476	0.055269	-0.279583	1	0.203265	0.0154875	0.203337	0.662824	0.741624	-1	0.162978	-0.0786427	0.794573	-1	-0.778341	-0.767376	0.0110834	-0.281713	-0.31334	-0.749109	-1	-1	-1	-1	-1	-0.738855	-0.76858	-1	-1	-0.612934	-1	-1	-1	-1	-1	-1	-1	-1	-1
chrX_35178694_35179219_+(LTR:ERVK:RLTR40)	-0.483503	-0.157971	-0.378901	0.0194103	0.147649	-0.0219612	-0.68433	0.232408	-0.492009	-0.26623	0.916313	0.675409	0.299747	-0.398614	0.612655	0.319113	-0.710532	1	-0.720696	-0.507102	-0.832144	0.163593	-0.67623	-0.688545	-0.0402213	-0.328495	-0.635169	-0.654425	-0.339284	-1	-1	-1	-1	-1	-1	-1	-1	-1	-1	-0.720668	-1	-1	-1	-1	-1	-1	-1	-1	-1
chr5_136109296_136109456_+(SINE:B2:B3)	-0.506412	-0.855157	-0.732902	-0.0814728	-0.811986	-0.579403	-0.547497	-0.470014	-0.563087	-0.410971	-0.535127	-0.476004	-0.478319	1	0.671531	0.428686	0.493797	0.490808	0.361269	-0.788034	-0.566891	-0.0945282	-0.535886	-0.464246	-0.770698	-0.663097	-0.895405	-0.653241	-0.621153	-1	-1	-0.948179	-1	-1	-1	-1	-1	-0.943323	-1	-1	-1	-1	-1	-1	-1	-1	-1	-1	-1
chr13_111610893_111611442_+(LTR:ERVK:RLTR20C1_MM)	0.0226403	-0.642748	-0.604724	0.668257	-0.1305	-0.377563	-0.263379	-0.182998	-0.568944	0.307548	-0.186955	-0.0306791	0.240765	0.760561	1	-0.502518	0.105329	0.668818	-0.111236	-0.215783	-0.181003	-0.541579	-0.00408518	0.288393	-0.321315	-0.109678	-0.535633	-0.30356	-0.229104	-0.923181	-0.877755	-0.731589	-0.959116	-0.920559	-1	-0.840083	-0.787428	-0.706433	-0.726132	-0.940743	-0.950077	-0.814958	-0.663379	-0.757816	-0.587175	-1	-0.902355	-0.674952	-0.941169
chr5_JH584299_random_283175_284116_+(LTR:ERVL-MaLR:MT-int)	0.00570219	0.593656	0.251706	0.0718753	-0.0997528	-0.333461	0.419863	-0.0641188	0.978278	0.234455	0.498287	-0.0746966	0.974035	0.0257918	1	0.0274092	-0.678725	0.355223	-0.184227	-0.596905	-0.352853	0.145797	0.0969497	-0.399612	-0.439347	-0.313549	-0.808196	0.00933288	0.00348564	-1	-1	-1	-1	-1	-0.98042	-0.955965	-0.941466	-0.976904	-0.956907	-0.967366	-1	-1	-1	-1	-1	-1	-1	-0.948854	-1
chr6_89143915_89144050_+(SINE:Alu:B1_Mm)	-0.0317193	0.5312	-0.126717	-0.631432	-0.523595	-0.556895	-0.349033	-0.249119	-0.380983	-0.243418	0.202114	-0.471758	0.364521	0.319085	1	-0.079513	-0.226698	0.524762	0.309032	-0.792091	-0.166097	-0.158605	-0.210935	-0.635071	-0.730104	-0.701017	-0.948704	-0.676075	-0.489057	-1	-1	-0.983057	-1	-1	-0.984291	-0.964669	-1	-1	-1	-1	-0.933823	-0.959119	-0.978751	-1	-0.931596	-0.958703	-0.978427	-1	-1
chr17_KZ289089_fix_283201_285110_+(LTR:ERV1:MMERGLN-int)	-1	-1	-1	-0.530417	0.0573116	-0.474386	-1	0.986948	-1	-0.0535843	-0.0493628	0.473368	-1	0.551334	1	-0.0547835	0.400083	0.719731	-0.0993863	-1	-1	-1	-1	-1	-1	-1	-1	-1	-1	-1	-1	-1	-1	-1	-1	-1	-1	-1	-1	-1	-1	-1	-1	-1	-1	-1	-1	-1	-1
chr4_44358521_44358724_+(SINE:B2:B3)	-0.661495	-0.0728866	-0.328353	-0.0837396	-0.290828	-0.294909	-0.255213	0.150976	-0.00121103	-0.538334	-0.478309	0.137967	0.0222022	0.418903	1	-0.135473	0.309021	0.835079	-0.176268	-0.709266	-0.537957	-0.607805	-0.745367	-0.142683	-0.49678	-0.669929	-0.713074	-0.456437	-0.285511	-0.928802	-1	-1	-0.924215	-0.926372	-0.868195	-0.925892	-1	-1	-0.927477	-1	-1	-1	-1	-0.910215	-1	-1	-1	-1	-1
chr10_80169532_80169700_+(SINE:B2:B3)	-0.326397	-0.0940234	-0.392484	-0.501441	-0.438724	-0.521675	-0.53685	-0.246589	-0.503118	-0.210503	-0.134889	-0.106125	-0.300772	1	0.213377	0.00354059	0.628044	-0.0870769	0.707474	-0.87947	-0.753722	-0.105741	-0.445794	-0.619195	-0.843535	-0.589487	-0.73236	-0.915496	-0.515299	-1	-1	-1	-1	-1	-0.918036	-0.907831	-1	-1	-1	-1	-1	-0.893351	-1	-0.888333	-0.881033	-1	-1	-0.785894	-1
chr4_46459444_46459599_+(SINE:Alu:B1_Mur2)	0.705916	0.827579	0.0623316	-0.553362	-0.458497	-0.115507	0.452209	0.126647	0.47808	0.488744	0.73882	0.760701	0.901131	-0.54599	-0.297622	-0.550485	-0.112219	0.478421	0.548482	-1	-0.524797	-0.411758	-0.885425	-1	-0.849047	-0.881185	-1	-0.836945	-0.883094	-0.786424	-0.864052	-0.360357	-0.727197	-0.823308	-0.288314	-0.777695	-0.9606	-1	-0.95649	-0.934101	-0.555843	-0.794216	-0.197809	-0.245869	-0.139184	0.143311	-0.0769811	-0.948359	-0.542022
chr18_61568727_61568874_+(SINE:Alu:B1_Mus2)	-0.603466	-1	-1	0.677084	-0.622389	-1	-0.636473	-0.290376	-0.609997	-0.323989	-0.320973	-0.649198	-0.700641	0.108096	1	0.687887	0.666766	0.842569	0.286591	-1	-1	-1	-1	-1	-1	-1	-1	-0.602034	-1	-1	-1	-1	-1	-1	-1	-1	-1	-1	-1	-1	-1	-0.497744	-1	-1	-1	-1	-1	-1	-1
chr8_74998001_74998140_+(SINE:Alu:B1_Mur1)	-1	-0.806063	-0.64237	-0.496875	0.132834	-0.812281	-0.272946	-0.467782	-1	-0.830997	0.188297	-0.298396	-0.700641	0.38512	1	0.350309	5.96e-05	0.381927	0.608239	-1	-1	-0.808571	-1	-1	-1	-1	-1	-1	-0.809779	-1	-1	-1	-1	-1	-1	-1	-0.807673	-1	-1	-1	-1	-1	-1	-1	-1	-1	-1	-1	-1
chr7_98717160_98717344_+(SINE:B2:B2_Mm2)	0.553585	-0.493448	-0.766473	0.0951107	-0.260276	-0.264533	-0.287867	-0.304939	-0.236001	0.103563	0.995274	0.37441	0.36834	0.628033	-0.0671642	0.102165	0.0883733	0.00264169	-0.579938	-1	-1	1	-0.269594	-1	0.443471	-0.495041	-0.451308	-0.220403	-0.751577	-0.727694	0.155549	-0.456309	-0.71015	0.407999	0.260263	-0.716565	-0.497654	-0.405355	-0.167885	-1	-1	-1	-1	-1	-1	-1	-0.653872	-1	-1
chr18_67778639_67778925_+(DNA:TcMar-Tigger:Tigger17a)	0.430578	0.813953	-0.13985	0.0308131	-0.293617	-0.347847	-0.125668	-0.00439956	-0.00987678	0.174261	0.315595	0.218716	1	0.110468	-0.0074037	-0.0527603	0.0244713	0.313076	-0.0115022	-0.924155	-0.74171	-0.744216	-0.601437	-0.616596	-0.753855	-0.793343	-0.943861	-0.361892	-0.339155	-0.60995	-0.881771	-0.165594	-0.0510192	-0.711885	-0.742115	-0.304016	-0.640221	-0.330756	-0.489179	-0.82807	-0.493028	-0.597335	-0.581421	-0.578391	-0.550831	-0.389868	-0.504208	-0.663176	-0.573267
chr18_10635534_10635734_+(LTR:ERVK:RLTR20B3)	-0.139171	-1	-0.482418	-0.757283	-0.72675	0.0867097	-0.210826	-0.229745	-1	-0.51082	0.474087	-0.4923	0.0831226	0.804159	0.860756	-0.267159	-0.035106	1	-0.534494	-1	0.398799	0.662275	-0.190576	0.557276	-0.46679	0.398968	-1	0.439894	-0.724701	-1	-1	-1	-1	-1	-1	-1	-1	-1	-1	-1	-1	-1	-1	-1	-1	-1	-1	-1	-1
chr10_4298516_4298953_+(LTR:ERVL-MaLR:MTD)	-1	-0.533285	-1	-1	-0.091267	-0.548248	0.312258	-0.573067	-1	-0.59329	-1	0.68843	-0.639791	1	0.0313701	0.218585	-0.197775	0.847582	0.935138	-1	-1	-1	-0.551357	-0.568421	-1	-1	-1	-1	-1	-1	-1	-0.499067	-1	-1	-1	-1	-1	-1	-1	-1	-1	-1	-1	-1	-1	-1	-1	-1	-1
chr11_78247824_78248367_+(LTR:ERVK:RLTR12E)	0.0189302	0.395348	-0.0197722	0.235367	-0.353129	-0.260379	-0.00360969	-0.088278	0.102364	0.186999	0.366776	-0.188724	1	0.352493	0.49281	-0.248222	-0.200524	0.394091	-0.0908465	-1	-0.834429	-0.803243	-0.520958	-0.662064	-0.842215	-0.900646	-0.928027	-0.863652	-0.771898	-0.964281	-0.886319	-0.78605	-0.8099	-0.963062	-1	-0.925643	-0.90116	-1	-0.963617	-1	-0.953574	-0.913961	-0.82112	-0.819825	-0.904024	-0.86963	-0.863793	-0.913635	-0.945291
chr5_149659042_149659518_+(LTR:ERVK:RMER17C2)	-0.0137435	-0.0352827	-0.555252	-1	-1	0.400681	-0.547919	-0.117514	-0.0299866	0.261028	-0.155565	-0.127488	0.116846	-0.310988	0.776566	-0.58019	0.24367	0.90951	1	-1	-1	0.428359	-0.0726382	-0.10791	-0.541823	-1	-1	0.484726	-1	-1	-1	-1	-1	-1	-1	-1	-1	-1	-1	-1	-1	-1	-1	-1	-1	-1	-1	-1	-1
chr9_111133861_111135166_+(LINE:L1:L1_Mm)	-0.569586	-0.578986	-0.805907	-0.635925	-0.18025	-0.796242	0.972936	0.347947	-1	-0.816557	-0.262957	0.142324	-0.512595	0.35312	-0.689874	0.832101	0.0855057	1	0.920213	-0.691939	-0.160721	-0.584431	-1	-0.805341	-1	-1	-1	-0.784016	-0.793526	-0.773676	-0.759895	-0.774059	-1	-0.531903	-0.79051	-1	-1	-1	-1	-1	-1	-1	-1	-1	-1	-0.724647	-0.71232	-1	-1
chr1_164146636_164146804_+(LINE:L1:L1Md_F2)	0.720646	0.530062	0.551834	-0.60306	-0.106253	0.0367045	0.00381379	-0.440143	1	0.333344	0.473221	-0.308089	0.0628048	0.420624	0.916016	-0.467338	-0.0795059	0.817114	0.0150534	-0.104349	-0.54248	0.208217	-0.117511	-0.575538	-0.854664	-0.69495	-0.502795	-0.0580777	-0.0995524	-1	-0.825481	-1	-1	-1	-1	-1	-1	-1	-1	-1	-1	-0.801873	-1	-1	-1	-1	-1	-1	-1
chr4_11126808_11126962_+(SINE:B4:RSINE1)	-1	-0.601329	-1	0.0342607	-0.611877	-0.0352771	-0.0658841	-0.452967	-0.398711	-0.478878	0.744821	0.0817007	1	-0.430529	0.762005	-0.132564	0.199214	-0.368714	-0.00819615	-0.124863	-0.801315	-0.803243	-0.233533	-0.447013	0.514738	-0.205165	-0.784082	-0.795478	-0.608967	-1	-1	-1	-0.77188	-0.778373	-0.801627	-1	-0.802319	-1	-1	-1	-1	-1	-1	-1	-1	-1	-1	-1	-1
chr16_78294744_78295348_-(LTR:ERVL:RMER15)	-0.806344	-0.621146	-0.708906	0.310465	-0.262341	-0.327704	0.479471	0.328483	-0.746044	0.210532	-0.115686	-0.486035	-0.512671	0.939168	1	-0.120729	-0.240265	0.799719	0.570838	-0.722788	-0.181831	0.433488	0.0925513	-0.0657806	-0.700116	-0.370563	-0.726419	-0.0930088	-0.318743	-1	-1	-1	-1	-1	-1	-1	-1	-1	-1	-1	-1	-1	-1	-1	-1	-1	-1	-1	-1
chr17_23809300_23809437_+(SINE:Alu:B1_Mur2)	-0.524188	-1	-0.785435	-1	-0.32034	-0.549501	0.30862	-0.574251	-0.766012	-0.797209	0.425871	0.683748	-0.820395	0.82825	0.0285101	-0.189863	1	0.105476	-0.228091	-1	-1	-1	-1	-1	-1	-1	-1	-0.761235	-0.771748	-0.749804	-1	-1	-1	-1	-1	-1	-1	-1	-1	-1	-1	-1	-1	-1	-1	-1	-1	-1	-1
chr16_38761571_38761895_+(LTR:ERVL-MaLR:ORR1F)	-0.603466	-0.612126	-0.731777	0.0901045	-0.716792	-0.812281	-0.363828	-0.0242667	-0.804998	0.267521	-0.320973	-0.122995	-0.401282	0.523632	1	-0.240451	0.250074	0.535474	0.608239	-0.716188	0.0631705	0.0528571	-0.347504	0.614031	-0.35525	-0.613346	-0.159717	0.0944052	0.521769	-1	-1	-1	-1	-0.892187	-1	-1	-0.903837	-1	-1	-1	-1	-1	-1	-1	-1	-1	-1	-1	-1
chr7_122166863_122167010_+(SINE:Alu:B1_Mus1)	-0.435142	0.657567	-0.439615	-0.235524	-0.731048	-0.251269	-0.171455	-0.595659	1	-0.0851777	0.886169	-0.100516	0.620449	0.10493	0.872186	-0.519125	-0.382685	0.662323	-0.312724	-0.757428	-0.779713	0.0907518	-0.41576	-0.948907	-0.632624	-0.889843	-0.640908	-0.546482	-0.512258	-0.465367	-0.558854	-0.584878	-0.810307	-0.815707	-0.780058	-0.505348	-0.945206	-0.545973	-0.394912	-0.816708	-0.150682	-0.284542	-0.405012	0.423324	-0.441339	-0.494093	-0.546952	-0.640917	-0.545066
chr2_153766547_153766692_+(SINE:Alu:B1_Mur1)	0.0561895	0.721872	0.428851	-0.5533	-0.329475	1	0.129653	0.102571	0.211927	0.0503454	0.507186	0.245839	0.993398	-0.631066	0.141523	-0.250704	0.183872	0.908581	-0.286062	0.00793087	-0.828375	-0.1502	0.324158	-0.363103	-0.01867	-0.828354	-0.440465	0.23667	0.351105	-1	-1	-0.815189	-1	-1	-0.828644	-1	-1	-1	-1	-1	-1	-1	-1	-1	-1	-1	-1	-1	-1
chr5_77277181_77277625_+(LTR:ERVK:RMER19A)	-0.246424	-0.754294	-1	-0.575048	-0.760795	-0.524343	-0.769717	-0.10095	-0.50589	-0.571768	0.290428	1	-0.62073	0.579376	0.44793	-0.358465	0.478183	-0.0273242	0.0187701	-1	-1	-0.757472	-0.763808	-1	-1	-1	-1	-0.747901	-0.518003	-1	-1	-1	-1	-0.726816	-1	-1	-1	-1	-1	-1	-0.656644	-0.681836	-1	-1	-1	-1	-1	-1	-1
chr2_152229692_152230159_+(LTR:ERVL-MaLR:MLT1E2)	-0.739744	-1	-0.765278	-0.339571	-0.256491	-0.75359	-0.761408	-0.0685097	-1	0.10921	-1	-0.309278	-0.803523	1	0.312653	0.994048	0.53152	0.81399	0.266636	-1	-0.746259	-0.748721	-1	-1	-1	-0.492457	-1	-1	-1	-0.7263	-1	-0.453527	-0.417334	-0.433918	-0.493315	-1	-1	-1	-1	-0.577746	-1	-1	-0.657328	-1	-1	-1	-1	-1	-1
chr13_76185520_76186048_+(LINE:L1:L1_Mus2)	0.0219549	0.142441	-0.209979	0.111426	-0.0268131	-0.58532	0.204571	0.175694	-0.569233	0.617784	1	-0.225063	0.102163	-0.0820624	0.262311	0.118585	-0.263608	0.469837	0.421069	-0.791016	-0.715322	-0.436168	-0.0390716	-0.603837	-0.864354	-0.430576	-0.69063	0.318685	-0.859931	-1	-1	-1	-1	-0.841225	-1	-1	-1	-1	-1	-0.526263	-1	-1	-1	-1	-1	-1	-1	-1	-0.764835
chr9_22853834_22857046_+(LINE:L1:L1_Mus3)	-0.0926401	-0.180729	0.070136	0.535019	-0.401804	0.652092	-0.232155	0.311516	-0.107584	0.427877	-0.0438357	0.914165	0.633466	0.316549	-0.396512	-0.168127	-0.530592	1	0.0756969	-0.600353	-0.591702	-0.191325	-0.409339	-0.305539	-0.67575	-0.591653	-0.556286	-0.579707	-0.598213	-1	-0.922128	-1	-1	-1	-1	-1	-0.864588	-1	-0.925232	-0.773515	-1	-1	-1	-1	-1	-1	-1	-0.91126	-1
chr4_13712082_13712227_+(SINE:Alu:B1_Mur4)	0.117589	-0.316762	-0.622021	0.0635033	-0.201807	-0.6032	-0.743859	1	-0.725204	-0.0473673	0.315713	-0.0113025	0.265568	0.171144	0.711167	-0.643215	0.879041	0.190082	-0.0934702	-1	-0.591396	-0.460479	-0.474574	-0.747279	-0.610609	-0.863782	-0.703969	-1	-0.329852	-1	-1	-1	-1	-1	-1	-1	-1	-1	-1	-1	-1	-1	-1	-1	-1	-0.821259	-1	-1	-1
chr14_72250863_72251960_+(LTR:ERVL-MaLR:MTA_Mm-int)	-0.653033	-1	-1	0.173959	-0.66959	-1	-0.681914	-1	-1	-0.704245	-0.108778	-1	-0.476121	0.696772	1	0.181521	0.166736	0.612248	0.688651	-0.503329	0.353126	0.34	-0.673752	-0.058482	-1	-0.323355	-0.632376	-0.30356	-0.334226	-1	-1	-1	-1	-1	-1	-1	-1	-1	-1	-1	-1	-1	-1	-1	-1	-1	-1	-1	-1
chr6_83982583_83982776_+(DNA:hAT-Charlie:URR1B)	0.446291	0.157486	-0.525674	0.779457	-0.373966	0.244862	-0.156243	1	-0.353422	0.681117	-0.324554	0.512126	0.687424	0.65338	0.231567	-0.104541	0.436913	-0.0835735	-0.253446	-0.81179	-0.230862	-0.873054	-0.505482	-0.167508	0.0994583	-0.615385	-0.303456	-0.208266	-0.116982	-0.861727	-0.853308	-0.585884	-0.852819	-1	-0.744023	-1	-0.744916	-0.849024	-1	-1	-1	-0.833464	-0.826882	-0.651258	-0.628461	-0.327091	-0.824241	-1	-1
chr15_96079282_96079648_-(LTR:ERVL-MaLR:MTC)	-0.124039	0.999272	-0.0344185	-0.506033	0.0195291	-0.17064	-0.0184975	-0.477469	0.435891	-0.253331	1	-0.225063	0.836939	-0.320046	0.051926	-0.00570222	-0.427251	0.658277	0.184224	-1	-0.905107	-0.812056	-0.908483	-0.823928	-1	-0.715288	-1	-1	-0.813241	-1	-1	-1	-1	-1	-1	-1	-1	-1	-1	-1	-0.866961	-1	-1	-1	-1	-1	-1	-1	-1
chr8_45987482_45987683_+(DNA:TcMar-Tigger:MER2)	-0.483503	0.414608	0.304307	0.747561	-0.11467	0.173647	0.420514	0.109168	-0.187215	0.496892	-0.557774	-0.177527	0.0138028	0.371161	0.563035	0.582936	-0.218436	1	0.173076	-0.704261	-1	-0.70079	-0.708607	-0.906563	-1	-0.798549	-0.890551	-0.792655	-0.504463	-0.891364	-0.88475	-0.891548	-1	-1	-1	-0.886925	-1	-0.644153	-1	-1	-1	-0.869159	-0.863988	-1	-0.854048	-0.867831	-0.861913	-1	-1
chr1_162424414_162424820_-(LTR:ERVL-MaLR:MTD)	-0.360096	-0.582714	-0.422876	0.984682	0.624981	-0.394139	-0.41336	-0.427424	-0.160846	1	-0.452112	-0.433896	-0.677941	0.639168	0.536899	0.815878	0.61384	0.321527	0.384152	-1	0.247771	-0.588111	-0.197744	-0.421193	-0.801817	-0.376039	-0.774	-0.143714	-0.181418	-1	-1	-1	-1	-1	-1	-1	-1	-1	-1	-1	-1	-1	-1	-1	-1	-1	-1	-1	-1
[truncated: 2,927 more rows]
[truncated: 112 more columns]
