# Supplementary material for: Single-cell analysis of isoform switching and transposable element expression during preimplantation embryonic development
Source: PLoS Biol. 2024 Feb 16;22(2):e3002505. doi: 10.1371/journal.pbio.3002505 (PMC10903961; doi:10.1371/journal.pbio.3002505)
Supplement: S4 Table — (XLSX) [file pbio.3002505.s009.xlsx]

## Sheet: UMI counts of TE chimeric
cellBC	Stage	Sample	ChimeraTE	UMIcount
TACCTCGAGAGAGGGC-2	oocyte	Oocyte6	chr18_KZ289091_fix_154089_154244_+(LINE:L1:Lx2B2)_to_Spin1	1
TACCCGTCAGCAGTTT-1	oocyte	Oocyte2	chr9_120119770_120120159_+(LTR:ERVL:LTR16C)_to_Sytl3	1
TACCCGTCAGCAGTTT-1	oocyte	Oocyte2	chr1_38030872_38031076_+(LINE:L1:L1MD)_to_Eif5b	1
CACACAAGTGGAAATT-1	oocyte	Oocyte4	chr19_11708631_11709605_+(LINE:L1:L1Md_F2)_to_Rabggtb	1
AGTAGTCGTCCCTCAT-3	oocyte	Oocyte10	chr9_36721158_36722045_+(LTR:ERVL-MaLR:ORR1A2-int)_to_Npm1	1
GTTACGAGTAAGAACT-3	oocyte	Oocyte7	chr4_144157566_144157739_-(LTR:ERVK:MLTR11B)_to_Gorasp2	1
TGCTTGCGTTACGATC-1	oocyte	Oocyte3	chr9_78329076_78329239_+(DNA:hAT-Charlie:MER5A)_to_Hdac2	1
TACCCGTCAGCAGTTT-1	oocyte	Oocyte2	chr5_115620967_115621105_+(SINE:Alu:B1_Mus1)_to_Plk4	1
TACCTCGAGAGAGGGC-2	oocyte	Oocyte6	chr1_133030397_133030806_-(LTR:ERVK:RMER4A)_to_Grik1	1
TATCTTGGTGATTGGG-1	oocyte	Oocyte5	chr4_59081191_59081661_-(LINE:L1:Lx9)_to_Cdk8	1
TATCTTGGTGATTGGG-1	oocyte	Oocyte5	chr6_115947296_115947440_+(SINE:Alu:B1_Mus1)_to_Bub1b	1
GACTATGGTGTTGCCG-1	oocyte	Oocyte1	chr18_66949758_66950086_-(LTR:ERVL-MaLR:ORR1A4)_to_Tle6	1
TACCTCGAGAGAGGGC-2	oocyte	Oocyte6	chr11_30868294_30869569_+(LINE:L1:L1Md_F2)_to_Psme4	1
GACTATGGTGTTGCCG-1	oocyte	Oocyte1	chr13_94841947_94842146_+(SINE:B2:B2_Mm2)_to_Zbed3	1
TGCTTGCGTTACGATC-1	oocyte	Oocyte3	chr5_150527198_150528940_+(LTR:ERVL-MaLR:ORR1A0-int)_to_Pcbp2	1
TATCTTGGTGATTGGG-1	oocyte	Oocyte5	chr5_95788967_95790023_+(LINE:L1:L1VL2)_to_Adk	1
CACACAAGTGGAAATT-1	oocyte	Oocyte4	chr6_115947296_115947440_+(SINE:Alu:B1_Mus1)_to_Itsn1	1
GTTACGAGTAAGAACT-3	oocyte	Oocyte7	chr2_177454500_177457680_+(LTR:ERVK:RLTR45-int)_to_Snrpb2	1
GCAGCTGGTATCGTGT-3	oocyte	Oocyte9	chr13_57119779_57120705_+(LINE:L1:Lx9)_to_Spin1	1
TTCGCTGGTTCCATTT-3	oocyte	Oocyte8	chr14_26238549_26239059_-(LTR:ERV1:RLTR1B)_to_Manf	1
AGTAGTCGTCCCTCAT-3	oocyte	Oocyte10	chr8_45048090_45048302_+(SINE:B4:B4A)_to_Reep6	1
TACCTCGAGAGAGGGC-2	oocyte	Oocyte6	chr2_164881563_164881698_+(SINE:Alu:B1F)_to_Rps10	1
GCAGCTGGTATCGTGT-3	oocyte	Oocyte9	chr12_87270644_87270894_+(DNA:hAT-Charlie:MER33)_to_Nlrp4f	1
TTCGCTGGTTCCATTT-3	oocyte	Oocyte8	chr1_46656056_46656267_+(SINE:B4:ID_B1)_to_Fbxw14	1
TGCTTGCGTTACGATC-1	oocyte	Oocyte3	chr3_63978300_63978459_+(LTR:ERVL-MaLR:MTD)_to_Dnajb11	1
GTTACGAGTAAGAACT-3	oocyte	Oocyte7	chr13_16113236_16113358_+(LTR:ERVK:RLTR17B_Mm)_to_Dnah7c	1
TTCGCTGGTTCCATTT-3	oocyte	Oocyte8	chr19_3872822_3873036_+(SINE:B2:B3)_to_Chek1	1
TTCGCTGGTTCCATTT-3	oocyte	Oocyte8	chr3_69030667_69030855_+(SINE:B2:B2_Mm1t)_to_Pttg1	2
AGTAGTCGTCCCTCAT-3	oocyte	Oocyte10	chr8_64982174_64982334_+(SINE:B4:ID_B1)_to_Trim75	1
TGCTTGCGTTACGATC-1	oocyte	Oocyte3	chr14_122184698_122185181_+(LTR:ERVL:MER21B)_to_Rb1cc1	1
TATCTTGGTGATTGGG-1	oocyte	Oocyte5	chr10_63906722_63907630_+(LINE:L1:L1MA7)_to_Ctnna3	1
GTTACGAGTAAGAACT-3	oocyte	Oocyte7	chr2_131316919_131318702_+(LINE:L1:L1_Mur3)_to_Zbed3	1
TACCTCGAGAGAGGGC-2	oocyte	Oocyte6	chr1_87715707_87715888_+(SINE:B2:B2_Mm2)_to_Inpp5d	1
TATCTTGGTGATTGGG-1	oocyte	Oocyte5	chr3_14136527_14137371_+(LINE:L1:L1Md_T)_to_Ralyl	1
CACACAAGTGGAAATT-1	oocyte	Oocyte4	chr3_14136527_14137371_+(LINE:L1:L1Md_T)_to_Ralyl	1
GTTACGAGTAAGAACT-3	oocyte	Oocyte7	chr11_52242169_52242536_+(LTR:ERVL-MaLR:MTD)_to_Pttg1	1
GACTATGGTGTTGCCG-1	oocyte	Oocyte1	chr1_70808030_70808480_-(LTR:ERVL-MaLR:ORR1A2-int)_to_Snrpe	2
GTTACGAGTAAGAACT-3	oocyte	Oocyte7	chr1_150445233_150445377_+(SINE:Alu:B1_Mm)_to_Mansc4	1
TACCTCGAGAGAGGGC-2	oocyte	Oocyte6	chr12_82436623_82436776_+(SINE:B4:RSINE1)_to_Sipa1l1	1
TGCTTGCGTTACGATC-1	oocyte	Oocyte3	chr12_17077658_17078147_+(LINE:L1:L1MD)_to_Snx3	1
GACTATGGTGTTGCCG-1	oocyte	Oocyte1	chr1_133030397_133030806_-(LTR:ERVK:RMER4A)_to_Mdm4	2
GACTATGGTGTTGCCG-1	oocyte	Oocyte1	chr12_14520700_14521703_+(LTR:ERVL-MaLR:MTB_Mm-int)_to_Rttn	1
AGTAGTCGTCCCTCAT-3	oocyte	Oocyte10	chr14_12061533_12062381_+(LTR:ERVK:RLTR13A2)_to_Ptprg	2
GTTACGAGTAAGAACT-3	oocyte	Oocyte7	chr4_40724772_40724925_+(SINE:B2:B3A)_to_Rbm18	1
TATCTTGGTGATTGGG-1	oocyte	Oocyte5	chr2_140683628_140683893_+(DNA:hAT-Charlie:Charlie1a)_to_Macrod2	1
CACACAAGTGGAAATT-1	oocyte	Oocyte4	chr2_140683628_140683893_+(DNA:hAT-Charlie:Charlie1a)_to_Macrod2	1
TGCTTGCGTTACGATC-1	oocyte	Oocyte3	chr5_76564337_76564836_+(LINE:L1:L1_Mur2)_to_Exoc1	1
TACCCGTCAGCAGTTT-1	oocyte	Oocyte2	chr4_40728736_40728888_+(SINE:Alu:B1_Mur4)_to_Rest	1
GCAGCTGGTATCGTGT-3	oocyte	Oocyte9	chrX_154363249_154365305_+(LTR:ERVK:MMETn-int)_to_Rasa1	1
GCAGCTGGTATCGTGT-3	oocyte	Oocyte9	chr13_57941435_57941649_-(LTR:ERVL-MaLR:MLT1A0)_to_D6Ertd527e	1
GACTATGGTGTTGCCG-1	oocyte	Oocyte1	chr5_135981500_135981706_+(SINE:B4:ID_B1)_to_D430042O09Rik	1
GTTACGAGTAAGAACT-3	oocyte	Oocyte7	chr4_156002752_156002949_+(SINE:B2:B2_Mm2)_to_Slbp	1
TACCTCGAGAGAGGGC-2	oocyte	Oocyte6	chr12_111545022_111545127_+(LTR:ERVL-MaLR:MLT1F)_to_Eif5	1
TGCTTGCGTTACGATC-1	oocyte	Oocyte3	chr11_75824531_75824634_+(LTR:ERVL:RMER15)_to_Ywhae	1
TTCGCTGGTTCCATTT-3	oocyte	Oocyte8	chr11_41128015_41128683_+(LINE:L1:L1Md_F2)_to_Slc28a1	1
GCAGCTGGTATCGTGT-3	oocyte	Oocyte9	chrX_20080060_20080697_+(LINE:L1:L1Md_F2)_to_Ptma	1
GTTACGAGTAAGAACT-3	oocyte	Oocyte7	chr8_123626761_123627510_-(LTR:ERVL-MaLR:MTB-int)_to_Dmxl1	1
GACTATGGTGTTGCCG-1	oocyte	Oocyte1	chr9_78329076_78329239_+(DNA:hAT-Charlie:MER5A)_to_Cphx1	1
GTTACGAGTAAGAACT-3	oocyte	Oocyte7	chr9_21328545_21328744_-(SINE:B2:B2_Mm2)_to_Tsc22d1	1
TTCGCTGGTTCCATTT-3	oocyte	Oocyte8	chr17_20964103_20964265_+(SINE:B2:B3A)_to_Luzp1	1
TGCTTGCGTTACGATC-1	oocyte	Oocyte3	chr1_139414130_139414386_+(LTR:ERVL:RMER15)_to_Snrpb	1
TTCGCTGGTTCCATTT-3	oocyte	Oocyte8	chr13_67227039_67227515_-(LTR:ERV1:MER89)_to_Smim11	1
GCAGCTGGTATCGTGT-3	oocyte	Oocyte9	chr11_46236808_46236996_+(DNA:hAT-Charlie:URR1B)_to_Fndc9	1
TGCTTGCGTTACGATC-1	oocyte	Oocyte3	chr3_135460359_135460590_+(SINE:B4:ID_B1)_to_Mfap1b	1
TACCTCGAGAGAGGGC-2	oocyte	Oocyte6	chr13_46700266_46700411_+(SINE:Alu:B1_Mur1)_to_Nup153	1
AGTAGTCGTCCCTCAT-3	oocyte	Oocyte10	chr11_53434927_53435054_+(SINE:Alu:B1_Mur2)_to_Nlrp5	1
GTTACGAGTAAGAACT-3	oocyte	Oocyte7	chr2_76689751_76689919_+(SINE:B2:B3)_to_Plekha3	1
GACTATGGTGTTGCCG-1	oocyte	Oocyte1	chr7_23360246_23360594_+(LTR:ERVL-MaLR:ORR1D2)_to_Zbed3	1
TTCGCTGGTTCCATTT-3	oocyte	Oocyte8	chr8_83968330_83968536_+(SINE:B2:B3)_to_Slc45a3	1
TACCTCGAGAGAGGGC-2	oocyte	Oocyte6	chr4_140719892_140720090_+(SINE:B2:B3)_to_Usp7	1
TTCGCTGGTTCCATTT-3	oocyte	Oocyte8	chr17_48285784_48286183_-(LTR:ERVL-MaLR:MTA_Mm)_to_Sytl4	1
GTTACGAGTAAGAACT-3	oocyte	Oocyte7	chr5_29746066_29746270_+(SINE:B2:B2_Mm2)_to_Adh5	1
TACCCGTCAGCAGTTT-1	oocyte	Oocyte2	chr15_52729522_52729927_+(LTR:ERVL-MaLR:ORR1D1)_to_Slc25a31	1
TACCCGTCAGCAGTTT-1	oocyte	Oocyte2	chr1_38032631_38032815_+(SINE:B2:B3A)_to_Eif5b	1
TACCCGTCAGCAGTTT-1	oocyte	Oocyte2	chr4_116698352_116698634_+(LTR:ERVK:RMER6A)_to_Cyp7b1	1
CACACAAGTGGAAATT-1	oocyte	Oocyte4	chr19_14697965_14698174_+(LTR:ERVL-MaLR:ORR1F)_to_Zbed3	1
TACCCGTCAGCAGTTT-1	oocyte	Oocyte2	chr13_8145177_8145579_-(LTR:ERVL-MaLR:MTC)_to_Dcbld2	1
GACTATGGTGTTGCCG-1	oocyte	Oocyte1	chr14_24305175_24306107_+(LINE:L1:Lx3_Mus)_to_Tecpr2	1
TGCTTGCGTTACGATC-1	oocyte	Oocyte3	chr9_55033428_55033892_+(LTR:ERVL-MaLR:MTD)_to_Tmem41b	1
TATCTTGGTGATTGGG-1	oocyte	Oocyte5	chr7_107180539_107181051_+(LTR:ERVK:RLTR20A3_MM)_to_Pttg1	1
GACTATGGTGTTGCCG-1	oocyte	Oocyte1	chr7_130752820_130753000_+(SINE:B2:B3)_to_Dppa3	1
GCAGCTGGTATCGTGT-3	oocyte	Oocyte9	chr7_91734754_91735608_+(LINE:L1:Lx2B2)_to_Dlg2	1
TTCGCTGGTTCCATTT-3	oocyte	Oocyte8	chr7_91734754_91735608_+(LINE:L1:Lx2B2)_to_Dlg2	1
CACACAAGTGGAAATT-1	oocyte	Oocyte4	chr15_67945199_67945580_-(LTR:ERVL-MaLR:MTB_Mm)_to_Cers6	1
TATCTTGGTGATTGGG-1	oocyte	Oocyte5	chr7_128779916_128780060_+(SINE:Alu:B1_Mur4)_to_Sec23ip	1
AGTAGTCGTCCCTCAT-3	oocyte	Oocyte10	chr16_41945717_41946930_+(LINE:L1:L1_Mus3)_to_Lsamp	1
TACCTCGAGAGAGGGC-2	oocyte	Oocyte6	chr10_55617642_55618039_-(LTR:ERV1:RLTR14)_to_Nol9	1
TACCTCGAGAGAGGGC-2	oocyte	Oocyte6	chr18_24894189_24895387_+(LINE:L1:Lx)_to_Fhod3	1
GTTACGAGTAAGAACT-3	oocyte	Oocyte7	chr4_107886288_107886711_+(LTR:ERVK:RMER6B)_to_Nlrp2	1
AGTAGTCGTCCCTCAT-3	oocyte	Oocyte10	chr13_51134116_51134498_+(LTR:ERVL-MaLR:MTB)_to_Ing1	1
TATCTTGGTGATTGGG-1	oocyte	Oocyte5	chr14_87450920_87451617_+(LINE:L1:Lx)_to_Pgs1	1
TACCCGTCAGCAGTTT-1	oocyte	Oocyte2	chr6_120054822_120055206_+(LINE:L1:L1MB4)_to_Magoh	1
GCAGCTGGTATCGTGT-3	oocyte	Oocyte9	chr15_59560769_59561501_+(LINE:L1:L1ME1)_to_Ube2d3	1
GCAGCTGGTATCGTGT-3	oocyte	Oocyte9	chr15_52729522_52729927_+(LTR:ERVL-MaLR:ORR1D1)_to_Gemin6	1
TACCTCGAGAGAGGGC-2	oocyte	Oocyte6	chr6_33256494_33256712_+(DNA:hAT-Charlie:URR1A)_to_Exoc4	1
TGCTTGCGTTACGATC-1	oocyte	Oocyte3	chr5_100722981_100724159_-(LTR:ERVL-MaLR:MTB_Mm-int)_to_Slc5a4a	1
GACTATGGTGTTGCCG-1	oocyte	Oocyte1	chr6_105553846_105556160_+(LINE:L1:Lx)_to_Cntn4	1
TATCTTGGTGATTGGG-1	oocyte	Oocyte5	chr19_11708631_11709605_+(LINE:L1:L1Md_F2)_to_Slbp	1
GTTACGAGTAAGAACT-3	oocyte	Oocyte7	chr1_87788085_87788581_+(LINE:L1:MusHAL1)_to_Dhx57	1
GTTACGAGTAAGAACT-3	oocyte	Oocyte7	chr4_134933001_134933286_+(SINE:B4:B4A)_to_Pom121	1
TACCTCGAGAGAGGGC-2	oocyte	Oocyte6	chrX_79272702_79276443_+(LINE:L1:L1Md_F2)_to_Cfap47	1
GACTATGGTGTTGCCG-1	oocyte	Oocyte1	chr19_30896424_30896834_-(LTR:ERVL-MaLR:MTC)_to_Fbxw14	1
TACCCGTCAGCAGTTT-1	oocyte	Oocyte2	chr5_149468182_149468574_+(LTR:ERVL-MaLR:MTB)_to_Yes1	1
TTCGCTGGTTCCATTT-3	oocyte	Oocyte8	chr15_99031788_99031967_+(SINE:B2:B2_Mm2)_to_Immp1l	1
TGCTTGCGTTACGATC-1	oocyte	Oocyte3	chr7_107180539_107181051_+(LTR:ERVK:RLTR20A3_MM)_to_Ube2i	1
GTTACGAGTAAGAACT-3	oocyte	Oocyte7	chr4_88627200_88627605_-(LTR:ERVK:MLTR11A)_to_Cdo1	1
GTTACGAGTAAGAACT-3	oocyte	Oocyte7	chr4_GL456053_alt_343451_344397_+(Satellite:Satellite:MMSAT4)_to_Sgcd	1
AGTAGTCGTCCCTCAT-3	oocyte	Oocyte10	chr11_101121887_101122092_+(SINE:B4:ID_B1)_to_Ppp6r2	1
TACCTCGAGAGAGGGC-2	oocyte	Oocyte6	chr6_67279671_67279904_+(DNA:TcMar-Tigger:MER44B)_to_4921524J17Rik	1
TACCTCGAGAGAGGGC-2	oocyte	Oocyte6	chr7_80050520_80050706_-(SINE:B2:B2_Mm1t)_to_Lamb1	1
TATCTTGGTGATTGGG-1	oocyte	Oocyte5	chr7_126496961_126497092_+(SINE:Alu:B1_Mus1)_to_Atxn2l	1
GCAGCTGGTATCGTGT-3	oocyte	Oocyte9	chr5_30249373_30249806_+(DNA:hAT-Charlie:RCHARR1)_to_Kif23	1
TACCCGTCAGCAGTTT-1	oocyte	Oocyte2	chr1_151503058_151503521_-(LTR:ERVL:MT2B1)_to_Zbed3	1
GCAGCTGGTATCGTGT-3	oocyte	Oocyte9	chr18_74473870_74474954_+(LINE:L1:Lx7)_to_Neil3	1
TACCCGTCAGCAGTTT-1	oocyte	Oocyte2	chr1_5152630_5154335_+(LTR:ERVL-MaLR:ORR1A3-int)_to_Cdk19	1
TACCTCGAGAGAGGGC-2	oocyte	Oocyte6	chr12_67606470_67606662_-(LTR:ERVL-MaLR:MTA_Mm)_to_Ankrd13c	1
AGTAGTCGTCCCTCAT-3	oocyte	Oocyte10	chr7_72817332_72818431_-(LTR:ERVL-MaLR:MTA_Mm-int)_to_Nol4	1
GTTACGAGTAAGAACT-3	oocyte	Oocyte7	chr11_80028011_80028224_+(SINE:B2:B2_Mm2)_to_Gm813	1
CACACAAGTGGAAATT-1	oocyte	Oocyte4	chr13_95323364_95323854_+(LTR:ERVL:MT2B1)_to_Rmi2	1
GCAGCTGGTATCGTGT-3	oocyte	Oocyte9	chr7_91446821_91447156_+(LINE:L1:L1Md_F2)_to_Dlg2	1
CACACAAGTGGAAATT-1	oocyte	Oocyte4	chr1_182275884_182276074_-(LTR:ERVL:RMER15)_to_Cers6	1
TGCTTGCGTTACGATC-1	oocyte	Oocyte3	chrX_41321473_41321866_-(LTR:ERVL-MaLR:MTA_Mm)_to_Ccser1	1
CACACAAGTGGAAATT-1	oocyte	Oocyte4	chrX_100513213_100513722_-(LINE:L1:L1MA6)_to_Igbp1	1
GTTACGAGTAAGAACT-3	oocyte	Oocyte7	chr4_GL456053_alt_343451_344397_+(Satellite:Satellite:MMSAT4)_to_Zbed3	1
TACCTCGAGAGAGGGC-2	oocyte	Oocyte6	chr13_51134116_51134498_+(LTR:ERVL-MaLR:MTB)_to_Trim75	1
TACCTCGAGAGAGGGC-2	oocyte	Oocyte6	chr14_21360817_21364534_+(LTR:ERVK:IAPEz-int)_to_Adk	1
TATCTTGGTGATTGGG-1	oocyte	Oocyte5	chr18_10620681_10620879_+(SINE:B2:B3)_to_Ccnb1	1
AGTAGTCGTCCCTCAT-3	oocyte	Oocyte10	chrX_44451560_44451955_-(LTR:ERVL-MaLR:MTA_Mm)_to_Cd226	1
TTCGCTGGTTCCATTT-3	oocyte	Oocyte8	chr5_120917808_120917952_+(SINE:Alu:B1_Mus1)_to_Cenpf	1
GTTACGAGTAAGAACT-3	oocyte	Oocyte7	chr12_100069368_100071085_+(LINE:L1:Lx7)_to_Spin1	1
TATCTTGGTGATTGGG-1	oocyte	Oocyte5	chr17_85421225_85425828_+(LINE:L1:L1_Mus3)_to_Camkmt	4
GACTATGGTGTTGCCG-1	oocyte	Oocyte1	chr17_85421225_85425828_+(LINE:L1:L1_Mus3)_to_Camkmt	5
TACCTCGAGAGAGGGC-2	oocyte	Oocyte6	chr17_85421225_85425828_+(LINE:L1:L1_Mus3)_to_Camkmt	3
TACCCGTCAGCAGTTT-1	oocyte	Oocyte2	chr17_85421225_85425828_+(LINE:L1:L1_Mus3)_to_Camkmt	1
GCAGCTGGTATCGTGT-3	oocyte	Oocyte9	chr17_85421225_85425828_+(LINE:L1:L1_Mus3)_to_Camkmt	2
TGCTTGCGTTACGATC-1	oocyte	Oocyte3	chr17_85421225_85425828_+(LINE:L1:L1_Mus3)_to_Camkmt	8
TTCGCTGGTTCCATTT-3	oocyte	Oocyte8	chr17_85421225_85425828_+(LINE:L1:L1_Mus3)_to_Camkmt	2
AGTAGTCGTCCCTCAT-3	oocyte	Oocyte10	chr17_85421225_85425828_+(LINE:L1:L1_Mus3)_to_Camkmt	3
TGCTTGCGTTACGATC-1	oocyte	Oocyte3	chr19_19094317_19094506_+(DNA:hAT-Charlie:MER58A)_to_Gm13023	1
TTCGCTGGTTCCATTT-3	oocyte	Oocyte8	chr10_63572314_63572776_+(LTR:ERVL-MaLR:MTC-int)_to_Ctnna3	1
GCAGCTGGTATCGTGT-3	oocyte	Oocyte9	chr10_63572314_63572776_+(LTR:ERVL-MaLR:MTC-int)_to_Ctnna3	1
TACCTCGAGAGAGGGC-2	oocyte	Oocyte6	chr10_63572314_63572776_+(LTR:ERVL-MaLR:MTC-int)_to_Ctnna3	1
GCAGCTGGTATCGTGT-3	oocyte	Oocyte9	chr7_38394787_38396207_+(LTR:ERVL-MaLR:ORR1A1-int)_to_Psmc6	1
TATCTTGGTGATTGGG-1	oocyte	Oocyte5	chr1_46787157_46788148_+(LINE:L1:L1Md_F2)_to_Zbed3	1
GACTATGGTGTTGCCG-1	oocyte	Oocyte1	chr11_5957111_5957277_+(SINE:B4:B4)_to_Tbccd1	1
GCAGCTGGTATCGTGT-3	oocyte	Oocyte9	chr3_41011611_41011953_-(LTR:ERVL-MaLR:ORR1A4)_to_Tcl1b2	1
TTCGCTGGTTCCATTT-3	oocyte	Oocyte8	chr8_9139857_9140271_+(LTR:ERVL-MaLR:MTB)_to_Il1rap	1
TACCCGTCAGCAGTTT-1	oocyte	Oocyte2	chr13_51134116_51134498_+(LTR:ERVL-MaLR:MTB)_to_Oosp1	1
TGCTTGCGTTACGATC-1	oocyte	Oocyte3	chr14_32177529_32177641_+(SINE:B4:RSINE1)_to_Mycbp2	1
TTCGCTGGTTCCATTT-3	oocyte	Oocyte8	chr15_100246438_100246894_+(LTR:ERVK:RMER4B)_to_Isyna1	1
GCAGCTGGTATCGTGT-3	oocyte	Oocyte9	chr9_124344785_124345143_+(LTR:ERVL-MaLR:ORR1D2)_to_Nlrp4f	13
TTCGCTGGTTCCATTT-3	oocyte	Oocyte8	chr9_124344785_124345143_+(LTR:ERVL-MaLR:ORR1D2)_to_Nlrp4f	16
TGCTTGCGTTACGATC-1	oocyte	Oocyte3	chr9_124344785_124345143_+(LTR:ERVL-MaLR:ORR1D2)_to_Nlrp4f	22
AGTAGTCGTCCCTCAT-3	oocyte	Oocyte10	chr9_124344785_124345143_+(LTR:ERVL-MaLR:ORR1D2)_to_Nlrp4f	29
GTTACGAGTAAGAACT-3	oocyte	Oocyte7	chr9_124344785_124345143_+(LTR:ERVL-MaLR:ORR1D2)_to_Nlrp4f	14
TACCTCGAGAGAGGGC-2	oocyte	Oocyte6	chr9_124344785_124345143_+(LTR:ERVL-MaLR:ORR1D2)_to_Nlrp4f	7
TACCCGTCAGCAGTTT-1	oocyte	Oocyte2	chr9_124344785_124345143_+(LTR:ERVL-MaLR:ORR1D2)_to_Nlrp4f	10
TATCTTGGTGATTGGG-1	oocyte	Oocyte5	chr9_124344785_124345143_+(LTR:ERVL-MaLR:ORR1D2)_to_Nlrp4f	7
GACTATGGTGTTGCCG-1	oocyte	Oocyte1	chr9_124344785_124345143_+(LTR:ERVL-MaLR:ORR1D2)_to_Nlrp4f	18
CACACAAGTGGAAATT-1	oocyte	Oocyte4	chr9_124344785_124345143_+(LTR:ERVL-MaLR:ORR1D2)_to_Nlrp4f	11
CACACAAGTGGAAATT-1	oocyte	Oocyte4	chr17_71005607_71006427_+(LTR:ERVK:RMER12)_to_Lars2	1
TATCTTGGTGATTGGG-1	oocyte	Oocyte5	chr9_64962700_64962889_+(SINE:B2:B3A)_to_Gtf2b	1
TATCTTGGTGATTGGG-1	oocyte	Oocyte5	chr17_6694675_6694868_-(SINE:B2:B2_Mm1a)_to_Ldhb	1
CACACAAGTGGAAATT-1	oocyte	Oocyte4	chr11_78517040_78517528_+(LINE:L1:L1Md_F2)_to_Oosp1	1
TACCTCGAGAGAGGGC-2	oocyte	Oocyte6	chr1_182275884_182276074_-(LTR:ERVL:RMER15)_to_Erh	1
TGCTTGCGTTACGATC-1	oocyte	Oocyte3	chr6_142391414_142391546_+(SINE:Alu:B1_Mus2)_to_Rabif	1
CACACAAGTGGAAATT-1	oocyte	Oocyte4	chr9_121939986_121940382_+(LTR:ERVL-MaLR:MTC)_to_Btg4	1
TACCTCGAGAGAGGGC-2	oocyte	Oocyte6	chr14_21094007_21094780_+(LINE:L1:L1_Mus3)_to_Adk	1
TGCTTGCGTTACGATC-1	oocyte	Oocyte3	chr3_64014545_64015033_+(DNA:TcMar-Tigger:Tigger17a)_to_Btg4	1
AGTAGTCGTCCCTCAT-3	oocyte	Oocyte10	chr6_115949275_115949403_+(SINE:B4:ID_B1)_to_Nlrp14	1
GACTATGGTGTTGCCG-1	oocyte	Oocyte1	chr9_22524924_22525889_+(LINE:L1:L1Md_T)_to_Bbs9	1
GACTATGGTGTTGCCG-1	oocyte	Oocyte1	chr8_111942051_111942187_+(SINE:Alu:B1_Mus2)_to_Omt2a	1
TATCTTGGTGATTGGG-1	oocyte	Oocyte5	chr14_21391209_21392764_+(LINE:L1:L1VL2)_to_E330014E10Rik	1
TACCTCGAGAGAGGGC-2	oocyte	Oocyte6	chr5_132259542_132260061_-(LTR:ERVK:MLTR11A)_to_Auts2	1
TGCTTGCGTTACGATC-1	oocyte	Oocyte3	chr10_120230864_120231020_+(SINE:B2:B3A)_to_Hsp90aa1	1
TACCTCGAGAGAGGGC-2	oocyte	Oocyte6	chr11_31035695_31041384_+(LINE:L1:L1Md_T)_to_Akr1a1	1
TATCTTGGTGATTGGG-1	oocyte	Oocyte5	chr2_121001882_121002067_+(SINE:B2:B2_Mm2)_to_Arid5b	1
TGCTTGCGTTACGATC-1	oocyte	Oocyte3	chr10_83365196_83365384_+(DNA:hAT-Charlie:URR1B)_to_Brix1	1
TACCCGTCAGCAGTTT-1	oocyte	Oocyte2	chr5_107602340_107603172_+(LTR:ERVL-MaLR:MTC-int)_to_Pttg1	1
TTCGCTGGTTCCATTT-3	oocyte	Oocyte8	chr14_24305175_24306107_+(LINE:L1:Lx3_Mus)_to_Zbed3	1
GCAGCTGGTATCGTGT-3	oocyte	Oocyte9	chr12_79307697_79308086_+(LTR:ERVL-MaLR:ORR1C2)_to_Rad51b	2
AGTAGTCGTCCCTCAT-3	oocyte	Oocyte10	chr12_79307697_79308086_+(LTR:ERVL-MaLR:ORR1C2)_to_Rad51b	1
TTCGCTGGTTCCATTT-3	oocyte	Oocyte8	chr12_79307697_79308086_+(LTR:ERVL-MaLR:ORR1C2)_to_Rad51b	1
TGCTTGCGTTACGATC-1	oocyte	Oocyte3	chr12_79307697_79308086_+(LTR:ERVL-MaLR:ORR1C2)_to_Rad51b	1
TATCTTGGTGATTGGG-1	oocyte	Oocyte5	chr12_79307697_79308086_+(LTR:ERVL-MaLR:ORR1C2)_to_Rad51b	1
TACCTCGAGAGAGGGC-2	oocyte	Oocyte6	chr12_79307697_79308086_+(LTR:ERVL-MaLR:ORR1C2)_to_Rad51b	4
GTTACGAGTAAGAACT-3	oocyte	Oocyte7	chr12_79307697_79308086_+(LTR:ERVL-MaLR:ORR1C2)_to_Rad51b	2
TATCTTGGTGATTGGG-1	oocyte	Oocyte5	chr19_38780936_38781085_+(SINE:B4:RSINE1)_to_Plce1	1
TATCTTGGTGATTGGG-1	oocyte	Oocyte5	chr5_143006190_143009117_+(LTR:ERVK:IAPEz-int)_to_Rnf216	1
GCAGCTGGTATCGTGT-3	oocyte	Oocyte9	chr4_74366488_74367889_-(LINE:L1:Lx3B)_to_Snrpb2	1
TACCTCGAGAGAGGGC-2	oocyte	Oocyte6	chr5_143006190_143009117_+(LTR:ERVK:IAPEz-int)_to_Slbp	1
TATCTTGGTGATTGGG-1	oocyte	Oocyte5	chr12_25055187_25055311_+(SINE:B4:RSINE1)_to_Kidins220	1
AGTAGTCGTCCCTCAT-3	oocyte	Oocyte10	chr16_92456203_92456314_+(SINE:Alu:PB1D9)_to_Rcan1	1
AGTAGTCGTCCCTCAT-3	oocyte	Oocyte10	chr4_146253973_146254161_-(SINE:B2:B2_Mm1t)_to_Eif3k	1
TATCTTGGTGATTGGG-1	oocyte	Oocyte5	chr15_102491617_102491768_+(SINE:Alu:B1_Mus1)_to_Tmem39b	1
TACCCGTCAGCAGTTT-1	oocyte	Oocyte2	chr2_118639317_118639454_+(SINE:Alu:B1_Mus1)_to_Npm2	1
TACCTCGAGAGAGGGC-2	oocyte	Oocyte6	chr10_128551549_128551895_-(LTR:ERVL:MT2B1)_to_Bsg	1
TGCTTGCGTTACGATC-1	oocyte	Oocyte3	chr1_6250329_6250440_+(SINE:Alu:B1F)_to_Tm9sf2	1
TACCCGTCAGCAGTTT-1	oocyte	Oocyte2	chr3_90441859_90442031_-(SINE:B2:B2_Mm1t)_to_Nutf2-ps1	1
TACCTCGAGAGAGGGC-2	oocyte	Oocyte6	chr1_133030397_133030806_-(LTR:ERVK:RMER4A)_to_Fbxw19	1
TATCTTGGTGATTGGG-1	oocyte	Oocyte5	chrX_52998293_52998525_+(SINE:B4:B4A)_to_Skor2	1
TTCGCTGGTTCCATTT-3	oocyte	Oocyte8	chr9_21104278_21104564_-(SINE:B4:B4)_to_Fam241b	1
TACCCGTCAGCAGTTT-1	oocyte	Oocyte2	chr1_5152630_5154335_+(LTR:ERVL-MaLR:ORR1A3-int)_to_Kctd16	1
AGTAGTCGTCCCTCAT-3	oocyte	Oocyte10	chr18_36481498_36481676_-(SINE:B2:B2_Mm2)_to_Depdc7	1
TACCCGTCAGCAGTTT-1	oocyte	Oocyte2	chr16_57207443_57207703_+(DNA:hAT-Charlie:Charlie1a)_to_Esrp2	1
TACCTCGAGAGAGGGC-2	oocyte	Oocyte6	chr1_120182412_120183489_+(LTR:ERVL-MaLR:MTA_Mm-int)_to_Champ1	1
TACCTCGAGAGAGGGC-2	oocyte	Oocyte6	chr12_26472067_26472480_+(LTR:ERVL-MaLR:MTD)_to_Mad1l1	1
GTTACGAGTAAGAACT-3	oocyte	Oocyte7	chr17_6305116_6305319_+(SINE:B4:B4A)_to_Tmem181a	1
GTTACGAGTAAGAACT-3	oocyte	Oocyte7	chrX_48650779_48651335_+(LINE:L1:Lx3_Mus)_to_E2f5	1
TGCTTGCGTTACGATC-1	oocyte	Oocyte3	chr11_3242900_3243006_+(SINE:Alu:PB1D9)_to_Eif4enif1	1
TACCTCGAGAGAGGGC-2	oocyte	Oocyte6	chr11_3242900_3243006_+(SINE:Alu:PB1D9)_to_Eif4enif1	1
TGCTTGCGTTACGATC-1	oocyte	Oocyte3	chr5_113777413_113777609_+(SINE:B2:B2_Mm1a)_to_Ankrd17	1
TGCTTGCGTTACGATC-1	oocyte	Oocyte3	chr2_141103180_141108774_+(LINE:L1:L1Md_T)_to_Macrod2	1
TACCTCGAGAGAGGGC-2	oocyte	Oocyte6	chr13_41017261_41017371_+(SINE:MIR:MIRc)_to_Dynlrb1	1
GTTACGAGTAAGAACT-3	oocyte	Oocyte7	chr13_74835910_74841229_+(LINE:L1:L1Md_T)_to_Hnrnpa1	1
TATCTTGGTGATTGGG-1	oocyte	Oocyte5	chr10_25378154_25378523_+(LTR:ERVL-MaLR:MTD)_to_Akap7	1
AGTAGTCGTCCCTCAT-3	oocyte	Oocyte10	chr2_143064829_143064975_+(SINE:B2:B2_Mm2)_to_Brix1	1
TACCCGTCAGCAGTTT-1	oocyte	Oocyte2	chr1_150445233_150445377_+(SINE:Alu:B1_Mm)_to_Mat2b	1
CACACAAGTGGAAATT-1	oocyte	Oocyte4	chr17_4890460_4891335_-(LTR:ERVK:RMER19B)_to_Ccdc6	1
AGTAGTCGTCCCTCAT-3	oocyte	Oocyte10	chr3_103066698_103066843_+(SINE:Alu:B1_Mus2)_to_Ubb	1
TACCCGTCAGCAGTTT-1	oocyte	Oocyte2	chr6_136415209_136416162_-(LTR:ERVL-MaLR:MTC-int)_to_Gdpd1	1
GACTATGGTGTTGCCG-1	oocyte	Oocyte1	chr9_55373966_55374332_-(LTR:ERVL-MaLR:MTD)_to_Btk	1
GCAGCTGGTATCGTGT-3	oocyte	Oocyte9	chr11_50080167_50081034_+(LINE:L1:L1MB3)_to_Xiap	1
GACTATGGTGTTGCCG-1	oocyte	Oocyte1	chr2_179994211_179996823_+(LINE:L1:Lx7)_to_Mtmr3	1
TGCTTGCGTTACGATC-1	oocyte	Oocyte3	chrX_150228512_150228901_-(LTR:ERV1:LTRIS6)_to_Ube2d2a	1
TGCTTGCGTTACGATC-1	oocyte	Oocyte3	chr7_26572602_26573044_+(LINE:L1:Lx8)_to_Atp6v1b2	1
GTTACGAGTAAGAACT-3	oocyte	Oocyte7	chr6_47471839_47473081_+(LTR:ERVL-MaLR:MTEa-int)_to_E330034G19Rik	1
GTTACGAGTAAGAACT-3	oocyte	Oocyte7	chr14_51261611_51262753_+(LINE:L1:Lx5)_to_Bub1b	1
TATCTTGGTGATTGGG-1	oocyte	Oocyte5	chr11_54868147_54868366_+(SINE:B4:B4A)_to_Taf9b	1
GCAGCTGGTATCGTGT-3	oocyte	Oocyte9	chrX_42080338_42080681_+(LTR:ERVL-MaLR:ORR1B2)_to_Rnf130	1
GCAGCTGGTATCGTGT-3	oocyte	Oocyte9	chr2_156723306_156723484_+(SINE:B2:B2_Mm1t)_to_Mmadhc	1
TACCTCGAGAGAGGGC-2	oocyte	Oocyte6	chr7_118109445_118109606_+(SINE:B2:B2_Mm2)_to_Ndufab1	1
TATCTTGGTGATTGGG-1	oocyte	Oocyte5	chr6_34482545_34483303_+(LTR:ERVK:RMER6A)_to_Ldlrad4	1
GCAGCTGGTATCGTGT-3	oocyte	Oocyte9	chr1_132987612_132987716_+(SINE:Alu:B1_Mur1)_to_Mdm4	1
AGTAGTCGTCCCTCAT-3	oocyte	Oocyte10	chr2_130275274_130275439_+(SINE:B2:B2_Mm2)_to_Tmed2	1
CACACAAGTGGAAATT-1	oocyte	Oocyte4	chr2_69792840_69793186_+(LTR:ERVL-MaLR:ORR1A4)_to_Cox6c	1
AGTAGTCGTCCCTCAT-3	oocyte	Oocyte10	chr6_85700494_85701060_+(LINE:L1:L1MA6)_to_Zbed3	1
TACCTCGAGAGAGGGC-2	oocyte	Oocyte6	chr6_85700494_85701060_+(LINE:L1:L1MA6)_to_Zbed3	1
GACTATGGTGTTGCCG-1	oocyte	Oocyte1	chr3_107896798_107896962_+(DNA:hAT-Charlie:Charlie4a)_to_Pglyrp1	1
GTTACGAGTAAGAACT-3	oocyte	Oocyte7	chr5_135386140_135386586_+(LINE:L1:L1Md_F3)_to_Syf2	1
GACTATGGTGTTGCCG-1	oocyte	Oocyte1	chr12_69175988_69176347_+(LTR:ERVL-MaLR:MTD)_to_Tob1	1
TTCGCTGGTTCCATTT-3	oocyte	Oocyte8	chr6_88492967_88493325_+(LTR:ERVL-MaLR:MTD)_to_Accsl	1
GCAGCTGGTATCGTGT-3	oocyte	Oocyte9	chr10_117764069_117764247_+(SINE:B2:B3)_to_Nup107	1
TTCGCTGGTTCCATTT-3	oocyte	Oocyte8	chr14_122017233_122017763_+(LTR:ERVL-MaLR:ORR1F-int)_to_Zbed3	1
GACTATGGTGTTGCCG-1	oocyte	Oocyte1	chr7_125807186_125807501_-(LTR:ERVL:RMER10B)_to_Zp3	1
GCAGCTGGTATCGTGT-3	oocyte	Oocyte9	chr7_101896980_101897120_+(SINE:Alu:B1_Mur2)_to_Nlrp9c	1
CACACAAGTGGAAATT-1	oocyte	Oocyte4	chr6_86377343_86377540_+(SINE:B2:B3)_to_Tcl1	1
TACCTCGAGAGAGGGC-2	oocyte	Oocyte6	chr5_145147329_145147494_+(SINE:B4:ID_B1)_to_Dnmt1	1
TACCTCGAGAGAGGGC-2	oocyte	Oocyte6	chr9_18425109_18425588_+(LTR:ERVL:MT2B2)_to_Obox5	1
TGCTTGCGTTACGATC-1	oocyte	Oocyte3	chr10_110257037_110257430_-(LTR:ERVL-MaLR:MTA_Mm)_to_Setd2	1
TACCTCGAGAGAGGGC-2	oocyte	Oocyte6	chr6_34490355_34490618_+(LINE:L1:L1MB8)_to_Gm10324	1
TATCTTGGTGATTGGG-1	oocyte	Oocyte5	chr12_24938439_24938774_-(LINE:L1:L1MC4)_to_Mboat2	1
TTCGCTGGTTCCATTT-3	oocyte	Oocyte8	chr2_167504588_167504737_+(SINE:Alu:B1_Mm)_to_Fbxw14	1
GCAGCTGGTATCGTGT-3	oocyte	Oocyte9	chr14_105679294_105680295_+(LINE:L1:L1_Mur3)_to_Fau	1
GACTATGGTGTTGCCG-1	oocyte	Oocyte1	chr8_128728394_128728623_+(LTR:ERVK:RLTR15)_to_Ldhb	1
GCAGCTGGTATCGTGT-3	oocyte	Oocyte9	chr6_87015332_87015504_+(SINE:B2:B2_Mm2)_to_Ss18	1
TTCGCTGGTTCCATTT-3	oocyte	Oocyte8	chr13_95323364_95323854_+(LTR:ERVL:MT2B1)_to_Cib1	1
TTCGCTGGTTCCATTT-3	oocyte	Oocyte8	chr6_31500715_31501447_+(LINE:L1:L1MA4)_to_Ccnb1	1
GACTATGGTGTTGCCG-1	oocyte	Oocyte1	chr6_115949275_115949403_+(SINE:B4:ID_B1)_to_Nsmce4a	1
TTCGCTGGTTCCATTT-3	oocyte	Oocyte8	chr13_51682702_51682847_+(SINE:Alu:B1_Mus2)_to_Btf3l4	1
TACCCGTCAGCAGTTT-1	oocyte	Oocyte2	chr13_95319035_95320214_+(LINE:L1:Lx8)_to_Pikfyve	1
TATCTTGGTGATTGGG-1	oocyte	Oocyte5	chr6_3597591_3597998_+(LINE:L1:Lx5c)_to_Zbed3	1
TATCTTGGTGATTGGG-1	oocyte	Oocyte5	chr13_56445651_56445994_+(LTR:ERVL-MaLR:ORR1D1)_to_Prdx1	1
GCAGCTGGTATCGTGT-3	oocyte	Oocyte9	chr14_16080870_16081264_-(LTR:ERVL-MaLR:MTA_Mm)_to_Ctbp2	1
CACACAAGTGGAAATT-1	oocyte	Oocyte4	chr4_116698352_116698634_+(LTR:ERVK:RMER6A)_to_Eif3l	1
TACCTCGAGAGAGGGC-2	oocyte	Oocyte6	chr17_74625955_74626135_+(SINE:B2:B3)_to_Pdcd7	1
TATCTTGGTGATTGGG-1	oocyte	Oocyte5	chr3_135460359_135460590_+(SINE:B4:ID_B1)_to_AC126035.1	1
GACTATGGTGTTGCCG-1	oocyte	Oocyte1	chr10_90065400_90065759_+(LINE:L1:MusHAL1)_to_Anks1b	1
TTCGCTGGTTCCATTT-3	oocyte	Oocyte8	chr5_120917808_120917952_+(SINE:Alu:B1_Mus1)_to_Fbxw28	1
TATCTTGGTGATTGGG-1	oocyte	Oocyte5	chr4_133096443_133099025_+(LTR:ERV1:RLTR4_MM-int)_to_Nlrp9c	2
TACCCGTCAGCAGTTT-1	oocyte	Oocyte2	chr6_113244447_113244710_+(SINE:B4:B4)_to_Cks2	1
TACCTCGAGAGAGGGC-2	oocyte	Oocyte6	chr9_KB469738_fix_76247_76605_+(LTR:ERVL-MaLR:ORR1D2)_to_Nlrp4f	9
TACCCGTCAGCAGTTT-1	oocyte	Oocyte2	chr9_KB469738_fix_76247_76605_+(LTR:ERVL-MaLR:ORR1D2)_to_Nlrp4f	12
CACACAAGTGGAAATT-1	oocyte	Oocyte4	chr9_KB469738_fix_76247_76605_+(LTR:ERVL-MaLR:ORR1D2)_to_Nlrp4f	9
TATCTTGGTGATTGGG-1	oocyte	Oocyte5	chr9_KB469738_fix_76247_76605_+(LTR:ERVL-MaLR:ORR1D2)_to_Nlrp4f	7
GACTATGGTGTTGCCG-1	oocyte	Oocyte1	chr9_KB469738_fix_76247_76605_+(LTR:ERVL-MaLR:ORR1D2)_to_Nlrp4f	14
GTTACGAGTAAGAACT-3	oocyte	Oocyte7	chr9_KB469738_fix_76247_76605_+(LTR:ERVL-MaLR:ORR1D2)_to_Nlrp4f	17
GCAGCTGGTATCGTGT-3	oocyte	Oocyte9	chr9_KB469738_fix_76247_76605_+(LTR:ERVL-MaLR:ORR1D2)_to_Nlrp4f	8
AGTAGTCGTCCCTCAT-3	oocyte	Oocyte10	chr9_KB469738_fix_76247_76605_+(LTR:ERVL-MaLR:ORR1D2)_to_Nlrp4f	15
TTCGCTGGTTCCATTT-3	oocyte	Oocyte8	chr9_KB469738_fix_76247_76605_+(LTR:ERVL-MaLR:ORR1D2)_to_Nlrp4f	28
TGCTTGCGTTACGATC-1	oocyte	Oocyte3	chr9_KB469738_fix_76247_76605_+(LTR:ERVL-MaLR:ORR1D2)_to_Nlrp4f	25
TACCCGTCAGCAGTTT-1	oocyte	Oocyte2	chr14_34324843_34325228_+(LINE:L1:L1Md_F2)_to_Pecr	1
TTCGCTGGTTCCATTT-3	oocyte	Oocyte8	chr11_53325725_53325867_+(SINE:Alu:B1_Mur1)_to_Zcchc10	1
TATCTTGGTGATTGGG-1	oocyte	Oocyte5	chr11_93540679_93543847_+(LINE:L1:L1Md_A)_to_Car10	1
TGCTTGCGTTACGATC-1	oocyte	Oocyte3	chr9_47794267_47794510_+(LINE:L1:Lx4A)_to_Cadm1	1
TTCGCTGGTTCCATTT-3	oocyte	Oocyte8	chr9_47794267_47794510_+(LINE:L1:Lx4A)_to_Cadm1	1
TACCTCGAGAGAGGGC-2	oocyte	Oocyte6	chr9_47794267_47794510_+(LINE:L1:Lx4A)_to_Cadm1	1
AGTAGTCGTCCCTCAT-3	oocyte	Oocyte10	chr9_47794267_47794510_+(LINE:L1:Lx4A)_to_Cadm1	1
GACTATGGTGTTGCCG-1	oocyte	Oocyte1	chr9_47794267_47794510_+(LINE:L1:Lx4A)_to_Cadm1	2
GTTACGAGTAAGAACT-3	oocyte	Oocyte7	chr3_122060890_122061727_-(LINE:L1:L1M2)_to_Tnip1	1
GTTACGAGTAAGAACT-3	oocyte	Oocyte7	chr15_81470083_81470466_+(LTR:ERVK:RLTR10)_to_Eif6	1
GACTATGGTGTTGCCG-1	oocyte	Oocyte1	chr4_143853367_143853643_+(LTR:ERVK:MLTR11B)_to_Lars2	1
AGTAGTCGTCCCTCAT-3	oocyte	Oocyte10	chr5_124545604_124545750_+(SINE:Alu:B1_Mus2)_to_Nop56	1
GTTACGAGTAAGAACT-3	oocyte	Oocyte7	chr13_95294210_95298537_+(LINE:L1:L1_Mus4)_to_Rnf24	1
TACCTCGAGAGAGGGC-2	oocyte	Oocyte6	chr4_124730379_124730520_+(SINE:Alu:B1_Mus2)_to_Rab3il1	1
TTCGCTGGTTCCATTT-3	oocyte	Oocyte8	chr5_146464599_146464993_+(LTR:ERVL-MaLR:MTA_Mm)_to_Numa1	1
TGCTTGCGTTACGATC-1	oocyte	Oocyte3	chr4_116698352_116698634_+(LTR:ERVK:RMER6A)_to_Cenpk	1
CACACAAGTGGAAATT-1	oocyte	Oocyte4	chr16_55949983_55950143_-(SINE:B2:B2_Mm1a)_to_4931428L18Rik	1
TATCTTGGTGATTGGG-1	oocyte	Oocyte5	chr5_107901469_107901584_+(DNA:hAT-Charlie:URR1A)_to_Unk	1
TACCCGTCAGCAGTTT-1	oocyte	Oocyte2	chr2_152845621_152845809_-(SINE:B2:B2_Mm2)_to_Fmc1	1
GACTATGGTGTTGCCG-1	oocyte	Oocyte1	chr5_122395235_122395504_+(SINE:B4:B4A)_to_Nelfb	1
TATCTTGGTGATTGGG-1	oocyte	Oocyte5	chr6_31500715_31501447_+(LINE:L1:L1MA4)_to_Zbed3	1
AGTAGTCGTCCCTCAT-3	oocyte	Oocyte10	chr1_4873534_4874533_+(LINE:L1:Lx7)_to_Tmprss11a	1
CACACAAGTGGAAATT-1	oocyte	Oocyte4	chr11_4176885_4177014_+(SINE:Alu:B1_Mus1)_to_Ypel5	1
TACCTCGAGAGAGGGC-2	oocyte	Oocyte6	chr10_83368713_83368819_+(LINE:L1:Lx8)_to_D10Wsu102e	1
TATCTTGGTGATTGGG-1	oocyte	Oocyte5	chr2_121436556_121436746_+(SINE:B2:B2_Mm1a)_to_Rps29	1
TGCTTGCGTTACGATC-1	oocyte	Oocyte3	chr11_88971974_88972610_+(LTR:ERVK:MYSERV6-int)_to_Elobl	1
TACCTCGAGAGAGGGC-2	oocyte	Oocyte6	chr6_47351197_47351593_-(LTR:ERVL-MaLR:MTA_Mm)_to_Wee2	1
GCAGCTGGTATCGTGT-3	oocyte	Oocyte9	chr14_118643359_118643692_+(LTR:ERVK:RLTRETN_Mm)_to_Helq	1
GACTATGGTGTTGCCG-1	oocyte	Oocyte1	chrX_159974198_159974318_+(LTR:ERVK:RLTR20A4)_to_Ubxn2b	1
AGTAGTCGTCCCTCAT-3	oocyte	Oocyte10	chr4_126679332_126679594_+(SINE:B4:B4A)_to_Wee2	1
CACACAAGTGGAAATT-1	oocyte	Oocyte4	chr5_136029293_136029395_+(SINE:Alu:PB1D10)_to_Mansc1	1
GTTACGAGTAAGAACT-3	oocyte	Oocyte7	chr5_66682926_66683127_+(DNA:hAT-Charlie:URR1A)_to_Zbed3	1
AGTAGTCGTCCCTCAT-3	oocyte	Oocyte10	chr2_14608232_14608518_+(DNA:hAT-Charlie:MER33)_to_Ergic2	1
TATCTTGGTGATTGGG-1	oocyte	Oocyte5	chr9_78329076_78329239_+(DNA:hAT-Charlie:MER5A)_to_Pcm1	1
GCAGCTGGTATCGTGT-3	oocyte	Oocyte9	chr10_63836626_63837087_+(LTR:ERV1:MLTR14)_to_Ctnna3	3
TTCGCTGGTTCCATTT-3	oocyte	Oocyte8	chr10_63836626_63837087_+(LTR:ERV1:MLTR14)_to_Ctnna3	1
TACCTCGAGAGAGGGC-2	oocyte	Oocyte6	chr10_63836626_63837087_+(LTR:ERV1:MLTR14)_to_Ctnna3	1
TTCGCTGGTTCCATTT-3	oocyte	Oocyte8	chr2_125250707_125250824_+(SINE:Alu:B1_Mm)_to_Bcl2l10	1
TATCTTGGTGATTGGG-1	oocyte	Oocyte5	chr8_128424008_128424284_+(SINE:B4:B4A)_to_Cklf	1
TGCTTGCGTTACGATC-1	oocyte	Oocyte3	chr14_30516525_30516776_+(SINE:B4:B4A)_to_Fmn2	1
CACACAAGTGGAAATT-1	oocyte	Oocyte4	chr12_73233805_73234200_+(LTR:ERVL-MaLR:MTA_Mm)_to_Zbed3	1
TACCCGTCAGCAGTTT-1	oocyte	Oocyte2	chr1_6263741_6263900_+(SINE:B4:B4A)_to_Stam2	1
CACACAAGTGGAAATT-1	oocyte	Oocyte4	chr14_47492366_47494090_+(LTR:ERVL-MaLR:ORR1A2-int)_to_Cenps	1
CACACAAGTGGAAATT-1	oocyte	Oocyte4	chr5_21575696_21575799_+(SINE:Alu:PB1D10)_to_Yae1d1	1
GTTACGAGTAAGAACT-3	oocyte	Oocyte7	chr1_9560372_9561018_-(LINE:L1:L1MB8)_to_Wdcp	1
TATCTTGGTGATTGGG-1	oocyte	Oocyte5	chr18_67982634_67983927_+(LINE:L1:Lx5)_to_Bpgm	1
TACCCGTCAGCAGTTT-1	oocyte	Oocyte2	chr10_70222366_70222508_+(SINE:Alu:B1_Mm)_to_Fbxw4	1
TATCTTGGTGATTGGG-1	oocyte	Oocyte5	chr12_65003723_65004118_+(LTR:ERVL-MaLR:MTA_Mm)_to_Camk1d	1
TTCGCTGGTTCCATTT-3	oocyte	Oocyte8	chr4_136498032_136498802_+(DNA:hAT-Charlie:Charlie1a)_to_Ppp2r1a	1
TATCTTGGTGATTGGG-1	oocyte	Oocyte5	chr5_75595519_75595928_+(LINE:L1:L1MB3)_to_Sdhaf2	1
TACCCGTCAGCAGTTT-1	oocyte	Oocyte2	chr16_57207443_57207703_+(DNA:hAT-Charlie:Charlie1a)_to_Tsc1	1
TACCTCGAGAGAGGGC-2	oocyte	Oocyte6	chr18_25128417_25129159_+(LINE:L1:Lx2B2)_to_Fhod3	1
TATCTTGGTGATTGGG-1	oocyte	Oocyte5	chr8_119584246_119586836_-(LTR:ERV1:RLTR1B-int)_to_Srp9	1
TACCTCGAGAGAGGGC-2	oocyte	Oocyte6	chr19_47044245_47044615_-(LTR:ERVL-MaLR:MTA_Mm)_to_Ulk4	1
TACCTCGAGAGAGGGC-2	oocyte	Oocyte6	chr2_126608833_126613401_+(LTR:ERV1:MuRRS-int)_to_Zbed3	1
GACTATGGTGTTGCCG-1	oocyte	Oocyte1	chr9_78329076_78329239_+(DNA:hAT-Charlie:MER5A)_to_Rbbp7	1
GTTACGAGTAAGAACT-3	oocyte	Oocyte7	chr10_80237857_80238115_+(SINE:B4:B4A)_to_H1foo	1
AGTAGTCGTCCCTCAT-3	oocyte	Oocyte10	chr4_GL456053_alt_938943_939229_-(LTR:ERVL:RMER15)_to_Nit1	2
TGCTTGCGTTACGATC-1	oocyte	Oocyte3	chr14_56673029_56673142_+(SINE:Alu:B1_Mur3)_to_Mphosph8	1
GACTATGGTGTTGCCG-1	oocyte	Oocyte1	chr6_115949275_115949403_+(SINE:B4:ID_B1)_to_Dusp11	1
GACTATGGTGTTGCCG-1	oocyte	Oocyte1	chr14_18851573_18851954_-(LTR:ERVL-MaLR:MTD)_to_Ube2e2	1
GCAGCTGGTATCGTGT-3	oocyte	Oocyte9	chr14_18851573_18851954_-(LTR:ERVL-MaLR:MTD)_to_Ube2e2	1
GTTACGAGTAAGAACT-3	oocyte	Oocyte7	chr14_18851573_18851954_-(LTR:ERVL-MaLR:MTD)_to_Ube2e2	1
GACTATGGTGTTGCCG-1	oocyte	Oocyte1	chr9_109281466_109282502_+(LINE:L1:L1_Mus3)_to_Fbxw14	1
TACCCGTCAGCAGTTT-1	oocyte	Oocyte2	chr18_34408363_34408746_+(LTR:ERVL:MT2B1)_to_Memo1	1
TTCGCTGGTTCCATTT-3	oocyte	Oocyte8	chr6_149335209_149335349_+(SINE:B4:ID_B1)_to_Resf1	1
TTCGCTGGTTCCATTT-3	oocyte	Oocyte8	chr3_121434595_121434895_+(SINE:B4:B4)_to_Gm10436	1
GCAGCTGGTATCGTGT-3	oocyte	Oocyte9	chr13_24021643_24021791_+(SINE:Alu:B1F1)_to_Carmil1	1
TACCCGTCAGCAGTTT-1	oocyte	Oocyte2	chr7_36646043_36646438_-(LTR:ERVL-MaLR:MTA_Mm)_to_Sarnp	1
AGTAGTCGTCCCTCAT-3	oocyte	Oocyte10	chr11_62562749_62563466_+(LTR:ERVL:MERVL_2A-int)_to_Nras	1
TACCTCGAGAGAGGGC-2	oocyte	Oocyte6	chrX_94641928_94642921_+(LTR:ERVL-MaLR:ORR1D2-int)_to_Zbed3	1
AGTAGTCGTCCCTCAT-3	oocyte	Oocyte10	chrX_94641928_94642921_+(LTR:ERVL-MaLR:ORR1D2-int)_to_Zbed3	1
TGCTTGCGTTACGATC-1	oocyte	Oocyte3	chrX_94641928_94642921_+(LTR:ERVL-MaLR:ORR1D2-int)_to_Zbed3	1
TATCTTGGTGATTGGG-1	oocyte	Oocyte5	chr8_90886777_90889360_+(LTR:ERV1:RLTR4_MM-int)_to_Nlrp9c	1
GTTACGAGTAAGAACT-3	oocyte	Oocyte7	chr11_48804831_48804978_+(SINE:Alu:B1_Mus2)_to_Ccnb1	1
TGCTTGCGTTACGATC-1	oocyte	Oocyte3	chr19_11708631_11709605_+(LINE:L1:L1Md_F2)_to_Tbc1d15	1
GACTATGGTGTTGCCG-1	oocyte	Oocyte1	chr18_74298361_74298968_+(LTR:ERV1:RLTR48A)_to_Pttg1	1
AGTAGTCGTCCCTCAT-3	oocyte	Oocyte10	chr11_53434927_53435054_+(SINE:Alu:B1_Mur2)_to_Nedd8	1
CACACAAGTGGAAATT-1	oocyte	Oocyte4	chr6_136415209_136416162_-(LTR:ERVL-MaLR:MTC-int)_to_Oosp1	1
TACCTCGAGAGAGGGC-2	oocyte	Oocyte6	chr13_97144533_97144720_+(SINE:B2:B2_Mm1a)_to_Taf9	1
TACCCGTCAGCAGTTT-1	oocyte	Oocyte2	chr4_88627200_88627605_-(LTR:ERVK:MLTR11A)_to_Brix1	1
TGCTTGCGTTACGATC-1	oocyte	Oocyte3	chr16_78294744_78295348_-(LTR:ERVL:RMER15)_to_Nasp	1
AGTAGTCGTCCCTCAT-3	oocyte	Oocyte10	chr1_83204334_83204533_+(SINE:B2:B3A)_to_Zbed3	1
AGTAGTCGTCCCTCAT-3	oocyte	Oocyte10	chr7_107180539_107181051_+(LTR:ERVK:RLTR20A3_MM)_to_H1foo	1
GCAGCTGGTATCGTGT-3	oocyte	Oocyte9	chr15_34250691_34252044_+(LTR:ERVL:RMER15-int)_to_Oog1	1
GACTATGGTGTTGCCG-1	oocyte	Oocyte1	chr1_58588437_58588603_+(SINE:B2:B3A)_to_Gm13023	1
TACCCGTCAGCAGTTT-1	oocyte	Oocyte2	chr5_7175421_7176247_-(LTR:ERVL-MaLR:MTA_Mm-int)_to_Dusp14	1
GCAGCTGGTATCGTGT-3	oocyte	Oocyte9	chr6_87009466_87009754_+(LINE:L1:Lx7)_to_Atp1b3	1
GACTATGGTGTTGCCG-1	oocyte	Oocyte1	chr14_76090049_76090198_+(SINE:Alu:B1_Mur1)_to_Gpalpp1	1
TACCCGTCAGCAGTTT-1	oocyte	Oocyte2	chr2_29466498_29467197_+(LINE:L1:L1MA8)_to_Zbed3	2
AGTAGTCGTCCCTCAT-3	oocyte	Oocyte10	chr19_29682592_29682737_-(SINE:Alu:B1F)_to_Snx9	1
TACCTCGAGAGAGGGC-2	oocyte	Oocyte6	chr12_76312634_76312897_+(SINE:B4:B4A)_to_Nae1	1
AGTAGTCGTCCCTCAT-3	oocyte	Oocyte10	chr11_104524431_104524633_+(SINE:B4:ID_B1)_to_Cdc27	1
TATCTTGGTGATTGGG-1	oocyte	Oocyte5	chr14_56521046_56521355_+(LTR:ERVK:RLTR40)_to_Hmgn1	1
GTTACGAGTAAGAACT-3	oocyte	Oocyte7	chr8_31659280_31659650_-(LTR:ERVL-MaLR:ORR1E)_to_Tusc3	1
TTCGCTGGTTCCATTT-3	oocyte	Oocyte8	chr2_20780274_20780483_+(DNA:hAT-Charlie:MER20)_to_Tbc1d15	1
GACTATGGTGTTGCCG-1	oocyte	Oocyte1	chr5_118052615_118052801_+(SINE:B2:B2_Mm1t)_to_Siah2	1
GACTATGGTGTTGCCG-1	oocyte	Oocyte1	chr14_76088117_76088253_-(SINE:Alu:B1_Mur3)_to_Gpalpp1	1
GTTACGAGTAAGAACT-3	oocyte	Oocyte7	chr15_85051836_85052030_+(SINE:B2:B2_Mm2)_to_Polr2c	1
GACTATGGTGTTGCCG-1	oocyte	Oocyte1	chr9_94513116_94514196_-(LTR:ERVL-MaLR:MTA_Mm-int)_to_Zcchc10	1
AGTAGTCGTCCCTCAT-3	oocyte	Oocyte10	chr2_69128291_69128632_-(LTR:ERVL-MaLR:MTD)_to_Iqgap2	1
TACCCGTCAGCAGTTT-1	oocyte	Oocyte2	chr10_94101359_94101492_+(SINE:B4:RSINE1)_to_Fgd6	1
GACTATGGTGTTGCCG-1	oocyte	Oocyte1	chr2_29481121_29481696_+(LINE:L1:L1MC4a)_to_Rack1	1
CACACAAGTGGAAATT-1	oocyte	Oocyte4	chr3_87911245_87911440_+(SINE:B2:B3)_to_Ubl5	1
GCAGCTGGTATCGTGT-3	oocyte	Oocyte9	chr19_15757019_15757403_-(LTR:ERVL-MaLR:MTA_Mm)_to_Tbc1d15	1
GACTATGGTGTTGCCG-1	oocyte	Oocyte1	chr3_51248438_51248542_+(SINE:Alu:PB1D9)_to_Pin1rt1	1
TATCTTGGTGATTGGG-1	oocyte	Oocyte5	chr6_87109423_87109621_+(DNA:hAT-Charlie:URR1A)_to_Taf8	1
AGTAGTCGTCCCTCAT-3	oocyte	Oocyte10	chr14_27839520_27840094_-(LINE:L1:Lx9)_to_Fbxw17	1
TACCTCGAGAGAGGGC-2	oocyte	Oocyte6	chr10_45708263_45708506_+(SINE:B4:B4A)_to_Prep	1
TATCTTGGTGATTGGG-1	oocyte	Oocyte5	chr1_120182412_120183489_+(LTR:ERVL-MaLR:MTA_Mm-int)_to_Oog1	1
GACTATGGTGTTGCCG-1	oocyte	Oocyte1	chr3_34043076_34043444_+(LTR:ERVL-MaLR:ORR1D1)_to_Mapk6	1
TATCTTGGTGATTGGG-1	oocyte	Oocyte5	chr11_29925299_29925694_-(LTR:ERVL-MaLR:MTA_Mm)_to_Rimklb	1
GACTATGGTGTTGCCG-1	oocyte	Oocyte1	chr14_79607826_79608109_+(SINE:B4:B4A)_to_Acsl3	1
TACCCGTCAGCAGTTT-1	oocyte	Oocyte2	chrX_151235719_151236115_-(LTR:ERVL-MaLR:MTB)_to_Lonp2	1
TGCTTGCGTTACGATC-1	oocyte	Oocyte3	chr9_52061319_52061596_+(LINE:L1:Lx5b)_to_Acd	1
TGCTTGCGTTACGATC-1	oocyte	Oocyte3	chr16_70622583_70622883_+(LTR:ERVK:MLTR11B)_to_Olfr693	1
TACCTCGAGAGAGGGC-2	oocyte	Oocyte6	chr5_135987991_135988285_+(Satellite:Satellite:ZP3AR)_to_Filip1l	1
TGCTTGCGTTACGATC-1	oocyte	Oocyte3	chr11_88966605_88966800_-(LTR:ERVK:MYSERV6-int)_to_Coil	1
TACCCGTCAGCAGTTT-1	oocyte	Oocyte2	chr3_18172965_18175026_+(LINE:L1:L1_Mus4)_to_Prdx1	1
GCAGCTGGTATCGTGT-3	oocyte	Oocyte9	chr4_152329778_152329880_+(SINE:B4:RSINE1)_to_Crnkl1	1
TACCTCGAGAGAGGGC-2	oocyte	Oocyte6	chr7_10724165_10724560_+(LTR:ERVL-MaLR:MTE2a)_to_Nlrp4b	1
TACCCGTCAGCAGTTT-1	oocyte	Oocyte2	chr8_60898775_60899213_+(DNA:hAT-Charlie:Charlie1a)_to_Tex30	1
CACACAAGTGGAAATT-1	oocyte	Oocyte4	chr4_83443298_83448623_+(LTR:ERVL:MERVL-int)_to_Tmem255b	1
TACCCGTCAGCAGTTT-1	oocyte	Oocyte2	chr11_53434927_53435054_+(SINE:Alu:B1_Mur2)_to_Oog3	1
TACCTCGAGAGAGGGC-2	oocyte	Oocyte6	chr12_79315256_79315569_+(LTR:ERVL-MaLR:MTE2b)_to_Rad51b	1
AGTAGTCGTCCCTCAT-3	oocyte	Oocyte10	chr8_56588682_56588862_+(SINE:B2:B3)_to_Kdelr2	1
GTTACGAGTAAGAACT-3	oocyte	Oocyte7	chr1_13934593_13934958_+(LINE:L1:L1MA7)_to_Mob4	1
AGTAGTCGTCCCTCAT-3	oocyte	Oocyte10	chr6_47471839_47473081_+(LTR:ERVL-MaLR:MTEa-int)_to_Pttg1	1
TACCCGTCAGCAGTTT-1	oocyte	Oocyte2	chr2_112462339_112462535_+(SINE:B2:B3)_to_Zbed3	1
GCAGCTGGTATCGTGT-3	oocyte	Oocyte9	chr6_GL456054_alt_2406510_2407003_-(LTR:ERVL:MT2_Mm)_to_Snrpn	1
GACTATGGTGTTGCCG-1	oocyte	Oocyte1	chr6_GL456054_alt_2406510_2407003_-(LTR:ERVL:MT2_Mm)_to_Snrpn	1
GACTATGGTGTTGCCG-1	oocyte	Oocyte1	chr3_34043076_34043444_+(LTR:ERVL-MaLR:ORR1D1)_to_Rpl13a	1
AGTAGTCGTCCCTCAT-3	oocyte	Oocyte10	chr6_115949275_115949403_+(SINE:B4:ID_B1)_to_Slbp	1
GACTATGGTGTTGCCG-1	oocyte	Oocyte1	chr13_95384135_95385037_+(LTR:ERVK:RMER17B)_to_Ldlrad4	1
CACACAAGTGGAAATT-1	oocyte	Oocyte4	chr5_29633512_29633955_+(LTR:ERV1:RMER2)_to_Zbed3	1
TACCCGTCAGCAGTTT-1	oocyte	Oocyte2	chr17_6684295_6684480_-(SINE:B2:B2_Mm1t)_to_Slc25a38	1
TTCGCTGGTTCCATTT-3	oocyte	Oocyte8	chr1_131965685_131965833_+(SINE:MIR:MIRb)_to_Insig1	1
TTCGCTGGTTCCATTT-3	oocyte	Oocyte8	chr9_119360719_119360918_+(SINE:B2:B3)_to_Gde1	1
TACCTCGAGAGAGGGC-2	oocyte	Oocyte6	chr17_85105097_85105495_+(LINE:L1:L1_Mur3)_to_Syt16	1
TACCTCGAGAGAGGGC-2	oocyte	Oocyte6	chr7_43451062_43451288_+(LINE:L2:L2b)_to_Rb1cc1	1
GACTATGGTGTTGCCG-1	oocyte	Oocyte1	chr4_43668231_43668394_+(SINE:B2:B3)_to_Npc2	1
AGTAGTCGTCCCTCAT-3	oocyte	Oocyte10	chr2_39012189_39012437_+(LTR:ERVL:RLTR28)_to_Mindy3	1
TTCGCTGGTTCCATTT-3	oocyte	Oocyte8	chr7_23360246_23360594_+(LTR:ERVL-MaLR:ORR1D2)_to_Dgkg	1
GACTATGGTGTTGCCG-1	oocyte	Oocyte1	chr11_88971974_88972610_+(LTR:ERVK:MYSERV6-int)_to_Pten	2
TACCTCGAGAGAGGGC-2	oocyte	Oocyte6	chr4_140728142_140728259_+(SINE:Alu:PB1D9)_to_Padi6	1
TACCCGTCAGCAGTTT-1	oocyte	Oocyte2	chr18_40505620_40505812_-(SINE:B2:B2_Mm2)_to_Atp6v1h	1
GACTATGGTGTTGCCG-1	oocyte	Oocyte1	chr5_61767370_61767716_-(LINE:L1:Lx8)_to_Zbed3	1
CACACAAGTGGAAATT-1	oocyte	Oocyte4	chr3_151623908_151629695_+(LINE:L1:L1Md_A)_to_Yipf6	1
GTTACGAGTAAGAACT-3	oocyte	Oocyte7	chr3_142782632_142782838_+(LTR:ERVK:RMER6BA)_to_Zbed3	1
TACCCGTCAGCAGTTT-1	oocyte	Oocyte2	chr12_86106081_86106422_+(LTR:ERVL-MaLR:MTEb)_to_E330034G19Rik	1
TTCGCTGGTTCCATTT-3	oocyte	Oocyte8	chr2_175871582_175871776_+(SINE:B2:B2_Mm1a)_to_Sdha	1
TGCTTGCGTTACGATC-1	oocyte	Oocyte3	chr4_59032623_59033036_-(LTR:ERVK:IAPLTR2a2_Mm)_to_Mamdc2	1
TACCTCGAGAGAGGGC-2	oocyte	Oocyte6	chr11_84908615_84908762_+(SINE:B4:RSINE1)_to_Kirrel	1
GACTATGGTGTTGCCG-1	oocyte	Oocyte1	chr2_160673867_160674130_+(LTR:ERVL-MaLR:MTD)_to_Rps5	1
GTTACGAGTAAGAACT-3	oocyte	Oocyte7	chr13_51134116_51134498_+(LTR:ERVL-MaLR:MTB)_to_Kcnk13	1
AGTAGTCGTCCCTCAT-3	oocyte	Oocyte10	chr1_182275884_182276074_-(LTR:ERVL:RMER15)_to_Plac8	1
TGCTTGCGTTACGATC-1	oocyte	Oocyte3	chr5_120532565_120532715_+(SINE:B4:ID_B1)_to_Hpf1	1
TTCGCTGGTTCCATTT-3	oocyte	Oocyte8	chr5_129975017_129975481_+(LINE:L2:L2)_to_Zbed3	1
CACACAAGTGGAAATT-1	oocyte	Oocyte4	chr4_46459444_46459599_+(SINE:Alu:B1_Mur2)_to_Nlrp2	1
GACTATGGTGTTGCCG-1	oocyte	Oocyte1	chr1_39341692_39342105_+(LTR:ERVL-MaLR:MTC-int)_to_Oog3	1
TACCTCGAGAGAGGGC-2	oocyte	Oocyte6	chr16_8792151_8792459_-(LTR:ERVL-MaLR:ORR1A4)_to_Rcc2	1
CACACAAGTGGAAATT-1	oocyte	Oocyte4	chr14_18463311_18463707_+(LTR:ERVK:RLTR9E)_to_Mkln1	1
TACCTCGAGAGAGGGC-2	oocyte	Oocyte6	chr2_157318674_157318817_+(SINE:Alu:B1_Mus2)_to_Dap3	1
TTCGCTGGTTCCATTT-3	oocyte	Oocyte8	chr5_123012752_123013090_-(LTR:ERVL-MaLR:MTD)_to_Rnf34	1
TGCTTGCGTTACGATC-1	oocyte	Oocyte3	chr10_20048435_20048750_+(SINE:B4:B4)_to_Arhgap21	1
TTCGCTGGTTCCATTT-3	oocyte	Oocyte8	chr9_105073058_105073316_+(LINE:L1:L1MC4)_to_Polrmt	1
CACACAAGTGGAAATT-1	oocyte	Oocyte4	chr1_4897601_4897737_+(SINE:Alu:B1_Mus2)_to_Cdc42se2	1
TGCTTGCGTTACGATC-1	oocyte	Oocyte3	chr2_144276657_144276804_+(SINE:Alu:B1_Mus2)_to_Uchl1	1
TACCCGTCAGCAGTTT-1	oocyte	Oocyte2	chr3_KZ289066_fix_107579_107785_+(SINE:Alu:B1_Mus1)_to_Med30	1
GACTATGGTGTTGCCG-1	oocyte	Oocyte1	chr9_56992152_56993250_-(LTR:ERVL-MaLR:MTA_Mm-int)_to_Pla2g4c	1
GCAGCTGGTATCGTGT-3	oocyte	Oocyte9	chr11_46240633_46240895_+(SINE:B4:B4A)_to_Cyfip2	1
GTTACGAGTAAGAACT-3	oocyte	Oocyte7	chr3_158065181_158065602_+(LINE:L1:Lx2B)_to_Lrrc40	1
GCAGCTGGTATCGTGT-3	oocyte	Oocyte9	chr7_142072001_142072397_-(LTR:ERVL-MaLR:MTA_Mm)_to_Smim14	1
TACCCGTCAGCAGTTT-1	oocyte	Oocyte2	chr17_KZ289089_fix_519978_520852_+(LTR:ERVK:RMER19B)_to_Oard1	1
GTTACGAGTAAGAACT-3	oocyte	Oocyte7	chr15_34250691_34252044_+(LTR:ERVL:RMER15-int)_to_Obox2	1
TGCTTGCGTTACGATC-1	oocyte	Oocyte3	chrX_161250316_161251674_+(LTR:ERVL-MaLR:ORR1D1-int)_to_Jarid2	1
TACCCGTCAGCAGTTT-1	oocyte	Oocyte2	chr8_60898775_60899213_+(DNA:hAT-Charlie:Charlie1a)_to_Tm9sf2	1
TACCTCGAGAGAGGGC-2	oocyte	Oocyte6	chr5_115239261_115239697_+(LTR:ERVK:RLTR13D3A1)_to_Ldhb	1
GACTATGGTGTTGCCG-1	oocyte	Oocyte1	chr16_19103380_19104004_+(LTR:ERVK:RMER3D-int)_to_Fam8a1	1
GTTACGAGTAAGAACT-3	oocyte	Oocyte7	chr2_154489083_154489624_+(LINE:L1:Lx5c)_to_Gng5	1
GACTATGGTGTTGCCG-1	oocyte	Oocyte1	chr1_9763554_9763732_+(SINE:B2:B2_Mm1a)_to_H1foo	1
TTCGCTGGTTCCATTT-3	oocyte	Oocyte8	chrX_20676570_20676759_+(SINE:B2:B3)_to_Gm13084	1
TACCCGTCAGCAGTTT-1	oocyte	Oocyte2	chr10_95531914_95532182_+(LINE:L1:Lx5)_to_Etf1	1
TTCGCTGGTTCCATTT-3	oocyte	Oocyte8	chr2_129013848_129014243_+(LTR:ERVL-MaLR:MTA_Mm)_to_Ggct	2
TGCTTGCGTTACGATC-1	oocyte	Oocyte3	chr1_42342481_42342879_-(LTR:ERVL-MaLR:MTC)_to_Alas1	1
TACCTCGAGAGAGGGC-2	oocyte	Oocyte6	chr7_25620173_25620422_+(SINE:B4:B4A)_to_Vps13a	1
AGTAGTCGTCCCTCAT-3	oocyte	Oocyte10	chr5_78086782_78087177_+(LTR:ERVL-MaLR:MTA_Mm)_to_Epb41l2	1
GACTATGGTGTTGCCG-1	oocyte	Oocyte1	chr7_46976454_46976706_+(LTR:ERVL-MaLR:MTC-int)_to_Adk	1
TGCTTGCGTTACGATC-1	oocyte	Oocyte3	chr14_30815738_30815877_+(SINE:B2:B3A)_to_Nexn	1
GTTACGAGTAAGAACT-3	oocyte	Oocyte7	chr12_71208077_71212461_+(LINE:L1:L1Md_T)_to_2700049A03Rik	1
TGCTTGCGTTACGATC-1	oocyte	Oocyte3	chr13_5488685_5490356_+(LINE:L1:L1Md_F2)_to_Zbed3	1
TTCGCTGGTTCCATTT-3	oocyte	Oocyte8	chr10_64271948_64273641_+(LINE:L1:Lx4A)_to_Ctnna3	1
GCAGCTGGTATCGTGT-3	oocyte	Oocyte9	chr10_64271948_64273641_+(LINE:L1:Lx4A)_to_Ctnna3	3
TACCTCGAGAGAGGGC-2	oocyte	Oocyte6	chr10_64271948_64273641_+(LINE:L1:Lx4A)_to_Ctnna3	1
AGTAGTCGTCCCTCAT-3	oocyte	Oocyte10	chr17_JH584328_alt_77032_77222_+(SINE:B2:B2_Mm2)_to_Alas1	1
TACCTCGAGAGAGGGC-2	oocyte	Oocyte6	chr1_132018673_132018924_+(SINE:B4:ID_B1)_to_Oog1	1
TACCTCGAGAGAGGGC-2	oocyte	Oocyte6	chr10_83368078_83368454_-(LTR:ERVK:RMER16C)_to_D10Wsu102e	1
TATCTTGGTGATTGGG-1	oocyte	Oocyte5	chr6_117977048_117977242_-(SINE:B2:B2_Mm2)_to_Prdx1	1
GACTATGGTGTTGCCG-1	oocyte	Oocyte1	chr13_117037790_117039868_-(LTR:ERVL:MERVL-int)_to_Eif1b	1
TGCTTGCGTTACGATC-1	oocyte	Oocyte3	chr15_92678645_92678746_+(DNA:hAT-Charlie:MER5B)_to_Pdzrn4	1
TACCCGTCAGCAGTTT-1	oocyte	Oocyte2	chr15_92678645_92678746_+(DNA:hAT-Charlie:MER5B)_to_Pdzrn4	1
GACTATGGTGTTGCCG-1	oocyte	Oocyte1	chr14_24305175_24306107_+(LINE:L1:Lx3_Mus)_to_Rps19	1
TACCTCGAGAGAGGGC-2	oocyte	Oocyte6	chr6_135001922_135002239_-(LTR:ERVL-MaLR:ORR1A4)_to_Pde4d	1
AGTAGTCGTCCCTCAT-3	oocyte	Oocyte10	chr17_JH584267_alt_529655_529848_+(DNA:hAT-Charlie:URR1B)_to_Cks1b	1
TTCGCTGGTTCCATTT-3	oocyte	Oocyte8	chr5_61767370_61767716_-(LINE:L1:Lx8)_to_Rars2	1
TACCTCGAGAGAGGGC-2	oocyte	Oocyte6	chr1_6256527_6256930_+(DNA:TcMar-Tigger:Tigger7)_to_Etfb	1
TACCTCGAGAGAGGGC-2	oocyte	Oocyte6	chr17_35947767_35947922_+(SINE:Alu:B1_Mur3)_to_Nobox	1
GCAGCTGGTATCGTGT-3	oocyte	Oocyte9	chr14_77907735_77908876_+(LTR:ERVL-MaLR:MTD-int)_to_Filip1l	1
AGTAGTCGTCCCTCAT-3	oocyte	Oocyte10	chr8_64980923_64981171_-(LINE:L1:L1MA6)_to_Trim75	1
CACACAAGTGGAAATT-1	oocyte	Oocyte4	chr11_53434927_53435054_+(SINE:Alu:B1_Mur2)_to_Tbccd1	2
TTCGCTGGTTCCATTT-3	oocyte	Oocyte8	chr1_131965685_131965833_+(SINE:MIR:MIRb)_to_Asf1b	1
AGTAGTCGTCCCTCAT-3	oocyte	Oocyte10	chr10_110257037_110257430_-(LTR:ERVL-MaLR:MTA_Mm)_to_Nav3	1
GCAGCTGGTATCGTGT-3	oocyte	Oocyte9	chr7_13770251_13775641_+(LINE:L1:L1Md_T)_to_Kat6b	1
TGCTTGCGTTACGATC-1	oocyte	Oocyte3	chr2_105960369_105960964_+(LINE:L1:L1MA5A)_to_Crxos	1
AGTAGTCGTCCCTCAT-3	oocyte	Oocyte10	chr4_126702814_126702988_+(SINE:B2:B3)_to_Mau2	1
GTTACGAGTAAGAACT-3	oocyte	Oocyte7	chr2_84926910_84928006_+(LTR:ERVL-MaLR:MTA_Mm-int)_to_mt-Atp8	1
GTTACGAGTAAGAACT-3	oocyte	Oocyte7	chr2_70697843_70698495_+(LTR:ERVK:RMER6A)_to_Oog3	1
GCAGCTGGTATCGTGT-3	oocyte	Oocyte9	chr6_142773652_142773841_+(SINE:B2:B3)_to_Bsg	1
GACTATGGTGTTGCCG-1	oocyte	Oocyte1	chr12_40212501_40212714_+(SINE:B2:B3A)_to_Rhpn2	1
CACACAAGTGGAAATT-1	oocyte	Oocyte4	chr4_45434561_45434919_+(LTR:ERVL-MaLR:ORR1E)_to_Stt3a	1
GACTATGGTGTTGCCG-1	oocyte	Oocyte1	chr6_8256027_8256254_-(LTR:ERVL:MLT2B5)_to_Tle6	1
CACACAAGTGGAAATT-1	oocyte	Oocyte4	chr5_66685508_66685679_+(SINE:B2:B3)_to_St8sia4	1
AGTAGTCGTCCCTCAT-3	oocyte	Oocyte10	chr5_22648119_22648796_-(LTR:ERVK:RMER19A)_to_Pglyrp1	1
TACCCGTCAGCAGTTT-1	oocyte	Oocyte2	chr8_9139857_9140271_+(LTR:ERVL-MaLR:MTB)_to_Msh4	1
TACCCGTCAGCAGTTT-1	oocyte	Oocyte2	chr7_23439950_23440211_+(SINE:B4:B4A)_to_Nlrp5	2
TTCGCTGGTTCCATTT-3	oocyte	Oocyte8	chr1_152907918_152908294_-(LTR:ERVL-MaLR:MTC)_to_Resf1	2
GCAGCTGGTATCGTGT-3	oocyte	Oocyte9	chr5_115251952_115252346_+(LTR:ERVL-MaLR:MTA_Mm)_to_Faim	1
GACTATGGTGTTGCCG-1	oocyte	Oocyte1	chr1_4873534_4874533_+(LINE:L1:Lx7)_to_Ssr4	1
TATCTTGGTGATTGGG-1	oocyte	Oocyte5	chr14_10824382_10824582_-(LINE:L1:L1ME3G)_to_Fhit	1
GACTATGGTGTTGCCG-1	oocyte	Oocyte1	chr6_68142408_68142907_-(LTR:ERVL:MT2_Mm)_to_Satl1	1
TACCTCGAGAGAGGGC-2	oocyte	Oocyte6	chr2_91616587_91616773_+(LINE:L2:L2)_to_Ckap5	1
CACACAAGTGGAAATT-1	oocyte	Oocyte4	chr7_107180539_107181051_+(LTR:ERVK:RLTR20A3_MM)_to_Polr2j	1
GTTACGAGTAAGAACT-3	oocyte	Oocyte7	chr6_47506314_47506892_+(LINE:L1:L1_Mus1)_to_Zbed3	1
GACTATGGTGTTGCCG-1	oocyte	Oocyte1	chr4_152035073_152035608_+(DNA:hAT-Charlie:RCHARR1)_to_Uchl3	1
GACTATGGTGTTGCCG-1	oocyte	Oocyte1	chr4_143853367_143853643_+(LTR:ERVK:MLTR11B)_to_Arhgap17	1
TGCTTGCGTTACGATC-1	oocyte	Oocyte3	chr14_51971139_51971616_+(LTR:ERVK:RLTR16)_to_Pcnx4	1
TGCTTGCGTTACGATC-1	oocyte	Oocyte3	chr14_105234179_105236362_+(LINE:L1:Lx5b)_to_Fmn2	1
GTTACGAGTAAGAACT-3	oocyte	Oocyte7	chr12_100202918_100203128_+(SINE:B2:B3)_to_Rps15a	1
AGTAGTCGTCCCTCAT-3	oocyte	Oocyte10	chr14_109940663_109941613_-(LTR:ERVL-MaLR:MTB_Mm-int)_to_Gm2042	1
AGTAGTCGTCCCTCAT-3	oocyte	Oocyte10	chr6_34482545_34483303_+(LTR:ERVK:RMER6A)_to_Fbxw24	1
GCAGCTGGTATCGTGT-3	oocyte	Oocyte9	chrX_13085004_13085231_+(SINE:B4:B4)_to_Ddost	1
AGTAGTCGTCCCTCAT-3	oocyte	Oocyte10	chr10_79809809_79809946_-(SINE:Alu:B1_Mus2)_to_D8Ertd738e	1
GCAGCTGGTATCGTGT-3	oocyte	Oocyte9	chr4_136405809_136405985_+(SINE:B2:B2_Mm1t)_to_Rab22a	1
GCAGCTGGTATCGTGT-3	oocyte	Oocyte9	chr5_143417286_143417526_+(LINE:L1:L1M5)_to_Filip1l	1
TTCGCTGGTTCCATTT-3	oocyte	Oocyte8	chr14_77955275_77956075_+(LTR:ERVL-MaLR:ORR1C2-int)_to_Dclk2	1
AGTAGTCGTCCCTCAT-3	oocyte	Oocyte10	chr14_21360817_21364534_+(LTR:ERVK:IAPEz-int)_to_Snx5	1
CACACAAGTGGAAATT-1	oocyte	Oocyte4	chr3_36779465_36779874_-(LTR:ERVL-MaLR:MTC)_to_Omt2a	1
AGTAGTCGTCCCTCAT-3	oocyte	Oocyte10	chr8_11563101_11563289_+(DNA:hAT-Charlie:MER58B)_to_Spin1	1
GCAGCTGGTATCGTGT-3	oocyte	Oocyte9	chr12_105123155_105124351_+(LTR:ERVK:RMER16-int)_to_Larp1b	1
GTTACGAGTAAGAACT-3	oocyte	Oocyte7	chr18_65201693_65202216_+(LINE:L1:Lx)_to_Btbd10	1
GTTACGAGTAAGAACT-3	oocyte	Oocyte7	chr6_87109423_87109621_+(DNA:hAT-Charlie:URR1A)_to_D6Ertd527e	1
GTTACGAGTAAGAACT-3	oocyte	Oocyte7	chr3_146502852_146502957_+(SINE:B4:ID_B1)_to_Cbfa2t2	1
CACACAAGTGGAAATT-1	oocyte	Oocyte4	chr11_3481364_3481555_-(SINE:B2:B2_Mm1a)_to_H1foo	1
AGTAGTCGTCCCTCAT-3	oocyte	Oocyte10	chr18_61248650_61248893_+(LINE:L1:L1ME3B)_to_Oas1e	1
TGCTTGCGTTACGATC-1	oocyte	Oocyte3	chr12_71208077_71212461_+(LINE:L1:L1Md_T)_to_Hspa14	1
TTCGCTGGTTCCATTT-3	oocyte	Oocyte8	chr4_135330349_135330556_+(SINE:B4:ID_B1)_to_Srrm1	1
TATCTTGGTGATTGGG-1	oocyte	Oocyte5	chr1_190945858_190945979_+(SINE:Alu:PB1D9)_to_Usp3	1
GCAGCTGGTATCGTGT-3	oocyte	Oocyte9	chr14_18999137_18999519_-(LTR:ERVK:RLTR10A)_to_Zfp46	1
TACCTCGAGAGAGGGC-2	oocyte	Oocyte6	chr9_51118674_51118896_+(SINE:B2:B3)_to_Tmcc1	1
TGCTTGCGTTACGATC-1	oocyte	Oocyte3	chrX_81121154_81121524_-(LTR:ERVL-MaLR:MTD)_to_Rpl7a	1
TACCTCGAGAGAGGGC-2	oocyte	Oocyte6	chr5_120917808_120917952_+(SINE:Alu:B1_Mus1)_to_Zp3	1
CACACAAGTGGAAATT-1	oocyte	Oocyte4	chr11_75743503_75743734_+(SINE:B4:B4)_to_Rpl35	1
GACTATGGTGTTGCCG-1	oocyte	Oocyte1	chr5_135981500_135981706_+(SINE:B4:ID_B1)_to_Gm2042	2
TTCGCTGGTTCCATTT-3	oocyte	Oocyte8	chr9_86687127_86687453_-(LTR:ERVL-MaLR:MTD)_to_Prmt2	1
CACACAAGTGGAAATT-1	oocyte	Oocyte4	chr9_51118674_51118896_+(SINE:B2:B3)_to_Zfp68	1
TTCGCTGGTTCCATTT-3	oocyte	Oocyte8	chr8_84972762_84972959_+(SINE:B4:ID_B1)_to_Nlrp5	1
GCAGCTGGTATCGTGT-3	oocyte	Oocyte9	chr1_111292519_111292710_-(SINE:B2:B2_Mm1t)_to_Tjp1	1
TTCGCTGGTTCCATTT-3	oocyte	Oocyte8	chr18_89049031_89050299_+(LINE:L1:L1_Mm)_to_Zfp821	1
TTCGCTGGTTCCATTT-3	oocyte	Oocyte8	chr15_55255549_55255700_+(SINE:Alu:B1_Mur4)_to_Deptor	1
TATCTTGGTGATTGGG-1	oocyte	Oocyte5	chr4_116698352_116698634_+(LTR:ERVK:RMER6A)_to_Slc25a48	1
TATCTTGGTGATTGGG-1	oocyte	Oocyte5	chr14_8153831_8154045_+(SINE:B4:ID_B1)_to_Gm32687	1
TATCTTGGTGATTGGG-1	oocyte	Oocyte5	chr11_93175940_93176706_+(LINE:L1:Lx3_Mus)_to_Car10	1
TACCTCGAGAGAGGGC-2	oocyte	Oocyte6	chr5_147865191_147865401_+(SINE:B2:B3)_to_Fbxo34	1
GACTATGGTGTTGCCG-1	oocyte	Oocyte1	chr14_25947194_25947660_+(LTR:ERVK:BGLII_Mus)_to_Omt2b	1
TATCTTGGTGATTGGG-1	oocyte	Oocyte5	chr11_107059456_107059637_+(SINE:B2:B3)_to_Bptf	1
GACTATGGTGTTGCCG-1	oocyte	Oocyte1	chrX_162765456_162765648_+(SINE:B2:B2_Mm1a)_to_Omt2b	1
GCAGCTGGTATCGTGT-3	oocyte	Oocyte9	chr8_45951492_45953554_+(LINE:L1:L1_Mus1)_to_Ccdc110	1
GTTACGAGTAAGAACT-3	oocyte	Oocyte7	chr6_61779293_61784616_+(LTR:ERVL:MERVL-int)_to_Ccser1	2
GACTATGGTGTTGCCG-1	oocyte	Oocyte1	chr10_82736306_82737277_+(LINE:L1:L1_Mus2)_to_Aknad1	1
GTTACGAGTAAGAACT-3	oocyte	Oocyte7	chr8_13445410_13445800_+(LTR:ERVL-MaLR:MTC)_to_Cenpo	1
GCAGCTGGTATCGTGT-3	oocyte	Oocyte9	chr2_167008203_167008390_-(SINE:B2:B2_Mm1t)_to_Oosp3	1
AGTAGTCGTCCCTCAT-3	oocyte	Oocyte10	chr10_128551549_128551895_-(LTR:ERVL:MT2B1)_to_Btf3	1
AGTAGTCGTCCCTCAT-3	oocyte	Oocyte10	chr12_112647138_112647334_+(DNA:hAT-Charlie:URR1B)_to_Nup54	1
GACTATGGTGTTGCCG-1	oocyte	Oocyte1	chr10_18122590_18122779_+(SINE:B2:B2_Mm2)_to_Znrf2	1
TATCTTGGTGATTGGG-1	oocyte	Oocyte5	chr7_46791472_46791623_+(SINE:Alu:B1_Mus1)_to_Ergic2	1
GCAGCTGGTATCGTGT-3	oocyte	Oocyte9	chr4_132774626_132774902_+(SINE:B4:B4A)_to_Tubg2	1
GACTATGGTGTTGCCG-1	oocyte	Oocyte1	chr6_115949275_115949403_+(SINE:B4:ID_B1)_to_Ywhab	1
GACTATGGTGTTGCCG-1	oocyte	Oocyte1	chr7_24894190_24894733_+(LINE:L1:L1Md_F2)_to_E330034G19Rik	1
TGCTTGCGTTACGATC-1	oocyte	Oocyte3	chr19_3285410_3285520_+(SINE:Alu:PB1D7)_to_Cdo1	1
TACCTCGAGAGAGGGC-2	oocyte	Oocyte6	chr3_41658761_41659316_-(LINE:L1:Lx3C)_to_Trpm4	1
TGCTTGCGTTACGATC-1	oocyte	Oocyte3	chr11_97049031_97049210_+(SINE:B2:B2_Mm2)_to_Ifrd1	1
GTTACGAGTAAGAACT-3	oocyte	Oocyte7	chr1_85603757_85604244_-(LTR:ERVL:MT2_Mm)_to_Ube2d3	1
GACTATGGTGTTGCCG-1	oocyte	Oocyte1	chr3_85745999_85746438_-(LTR:ERVK:RMER4B)_to_Neil3	1
TACCCGTCAGCAGTTT-1	oocyte	Oocyte2	chr2_18139896_18140797_+(LTR:ERVK:RMER19B)_to_Cnn3	1
GTTACGAGTAAGAACT-3	oocyte	Oocyte7	chr19_11708631_11709605_+(LINE:L1:L1Md_F2)_to_Oog1	1
CACACAAGTGGAAATT-1	oocyte	Oocyte4	chr2_68972983_68973376_-(LTR:ERVL-MaLR:MTA_Mm)_to_Degs1	1
TACCTCGAGAGAGGGC-2	oocyte	Oocyte6	chr5_33868373_33868642_+(LINE:L1:L1MC5)_to_Foxk2	1
TGCTTGCGTTACGATC-1	oocyte	Oocyte3	chr12_105219888_105220039_+(SINE:Alu:B1_Mm)_to_Zbed3	1
GCAGCTGGTATCGTGT-3	oocyte	Oocyte9	chr1_180020084_180020751_+(LINE:L1:L1MA5)_to_Zbed3	1
GACTATGGTGTTGCCG-1	oocyte	Oocyte1	chr8_83968330_83968536_+(SINE:B2:B3)_to_Lars2	1
TGCTTGCGTTACGATC-1	oocyte	Oocyte3	chr15_102491617_102491768_+(SINE:Alu:B1_Mus1)_to_Brca2	1
TTCGCTGGTTCCATTT-3	oocyte	Oocyte8	chr5_135693004_135693323_+(LINE:L1:Lx)_to_Oosp1	1
GTTACGAGTAAGAACT-3	oocyte	Oocyte7	chr1_37467142_37467883_+(LINE:L1:L1Md_F2)_to_Brca2	1
TTCGCTGGTTCCATTT-3	oocyte	Oocyte8	chr11_106803152_106803527_+(LTR:ERVL-MaLR:MTC)_to_Pttg1	1
GACTATGGTGTTGCCG-1	oocyte	Oocyte1	chr9_64303121_64303378_+(LINE:L1:Lx)_to_Zbed3	1
TACCTCGAGAGAGGGC-2	oocyte	Oocyte6	chr9_124268873_124269179_-(Satellite:Satellite:MMSAT4)_to_Slc45a3	1
TACCTCGAGAGAGGGC-2	oocyte	Oocyte6	chr2_4827284_4827652_+(LINE:L1:Lx8)_to_Ccdc60	1
GACTATGGTGTTGCCG-1	oocyte	Oocyte1	chr12_24721766_24721968_-(SINE:B2:B3A)_to_Tmem67	1
TACCCGTCAGCAGTTT-1	oocyte	Oocyte2	chr14_77998781_77999153_+(LINE:L1:Lx8)_to_Zbed3	1
TGCTTGCGTTACGATC-1	oocyte	Oocyte3	chr19_29598663_29598811_-(SINE:Alu:B1_Mm)_to_Ric1	1
TACCTCGAGAGAGGGC-2	oocyte	Oocyte6	chr5_118040886_118041259_+(LTR:ERVK:RMER6C)_to_Bcl2l10	1
TACCCGTCAGCAGTTT-1	oocyte	Oocyte2	chr6_146646599_146646802_+(SINE:B2:B3)_to_Oog3	1
GACTATGGTGTTGCCG-1	oocyte	Oocyte1	chr10_121406281_121407363_-(LTR:ERVL-MaLR:MTA_Mm-int)_to_9430038I01Rik	1
GCAGCTGGTATCGTGT-3	oocyte	Oocyte9	chr13_24021643_24021791_+(SINE:Alu:B1F1)_to_Trp53inp1	1
AGTAGTCGTCCCTCAT-3	oocyte	Oocyte10	chr5_129733858_129734062_+(SINE:B2:B3)_to_Slc3a2	2
TACCCGTCAGCAGTTT-1	oocyte	Oocyte2	chr1_5152630_5154335_+(LTR:ERVL-MaLR:ORR1A3-int)_to_Zbed3	2
TGCTTGCGTTACGATC-1	oocyte	Oocyte3	chr6_115947296_115947440_+(SINE:Alu:B1_Mus1)_to_Ube2l3	1
TTCGCTGGTTCCATTT-3	oocyte	Oocyte8	chr5_120917808_120917952_+(SINE:Alu:B1_Mus1)_to_Fbxw14	1
TTCGCTGGTTCCATTT-3	oocyte	Oocyte8	chr3_54725245_54725379_+(SINE:Alu:B1_Mus1)_to_Rbpms2	1
TACCTCGAGAGAGGGC-2	oocyte	Oocyte6	chr17_94751264_94751754_+(LTR:ERVK:RLTR12E)_to_Rbbp7	1
GACTATGGTGTTGCCG-1	oocyte	Oocyte1	chr6_130785685_130787802_-(Satellite:Satellite:MMSAT4)_to_Psme4	1
GCAGCTGGTATCGTGT-3	oocyte	Oocyte9	chr7_13334003_13334680_+(LINE:L1:L1_Mur1)_to_Oosp1	1
TACCCGTCAGCAGTTT-1	oocyte	Oocyte2	chr10_40410147_40410334_-(SINE:B2:B2_Mm2)_to_Atp6v1h	1
TTCGCTGGTTCCATTT-3	oocyte	Oocyte8	chrX_71905578_71906565_+(LTR:ERVK:RLTR19-int)_to_Hdac8	1
GCAGCTGGTATCGTGT-3	oocyte	Oocyte9	chr11_95672890_95673065_+(SINE:B2:B3)_to_Zfp664	1
TATCTTGGTGATTGGG-1	oocyte	Oocyte5	chr10_15910494_15910894_-(LTR:ERVL-MaLR:MTA_Mm)_to_Tusc3	1
TACCTCGAGAGAGGGC-2	oocyte	Oocyte6	chr4_107046913_107047130_+(SINE:B4:B4A)_to_Rb1cc1	1
GCAGCTGGTATCGTGT-3	oocyte	Oocyte9	chr13_9832020_9838665_-(LINE:L1:L1Md_T)_to_Ecd	1
TACCCGTCAGCAGTTT-1	oocyte	Oocyte2	chrUn_GL456368_16237_16757_-(LINE:L1:L1_Mus3)_to_Gm21411	1
TACCCGTCAGCAGTTT-1	oocyte	Oocyte2	chr4_129216239_129216431_+(SINE:B4:ID_B1)_to_Plekhm3	1
GTTACGAGTAAGAACT-3	oocyte	Oocyte7	chr3_12917951_12918308_-(LTR:ERVL:RMER15)_to_E2f5	1
TACCTCGAGAGAGGGC-2	oocyte	Oocyte6	chr18_34408363_34408746_+(LTR:ERVL:MT2B1)_to_Orc5	1
TTCGCTGGTTCCATTT-3	oocyte	Oocyte8	chr4_36741924_36742323_-(LTR:ERVL-MaLR:MTA_Mm)_to_Lingo2	1
TGCTTGCGTTACGATC-1	oocyte	Oocyte3	chr4_36741924_36742323_-(LTR:ERVL-MaLR:MTA_Mm)_to_Lingo2	1
TATCTTGGTGATTGGG-1	oocyte	Oocyte5	chr4_36741924_36742323_-(LTR:ERVL-MaLR:MTA_Mm)_to_Lingo2	1
AGTAGTCGTCCCTCAT-3	oocyte	Oocyte10	chr4_36741924_36742323_-(LTR:ERVL-MaLR:MTA_Mm)_to_Lingo2	2
TGCTTGCGTTACGATC-1	oocyte	Oocyte3	chr16_32088618_32088824_+(SINE:B2:B3A)_to_Pigx	1
TACCCGTCAGCAGTTT-1	oocyte	Oocyte2	chr1_13178078_13178224_+(SINE:Alu:B1_Mus2)_to_Rpgrip1l	1
TGCTTGCGTTACGATC-1	oocyte	Oocyte3	chr14_16287498_16288188_+(LINE:L1:L1Md_A)_to_Kcmf1	1
TACCCGTCAGCAGTTT-1	oocyte	Oocyte2	chr6_120054822_120055206_+(LINE:L1:L1MB4)_to_Wasf1	1
AGTAGTCGTCCCTCAT-3	oocyte	Oocyte10	chr11_7791162_7791546_-(LTR:ERVK:RLTR10)_to_Ube2d3	1
CACACAAGTGGAAATT-1	oocyte	Oocyte4	chr9_99289473_99289846_+(LTR:ERVL-MaLR:ORR1E)_to_Zfhx3	1
TATCTTGGTGATTGGG-1	oocyte	Oocyte5	chr14_8153831_8154045_+(SINE:B4:ID_B1)_to_Zfp433	1
AGTAGTCGTCCCTCAT-3	oocyte	Oocyte10	chr2_98662468_98662826_-(Satellite:Satellite:SYNREP_MM)_to_Gm10801	1
TTCGCTGGTTCCATTT-3	oocyte	Oocyte8	chr14_101657966_101658104_+(SINE:Alu:B1_Mus1)_to_Uba2	1
GACTATGGTGTTGCCG-1	oocyte	Oocyte1	chr17_83281655_83282552_+(LTR:ERVL-MaLR:MTC-int)_to_Tpt1	1
TTCGCTGGTTCCATTT-3	oocyte	Oocyte8	chr13_100567040_100567188_+(LTR:ERVL-MaLR:MTEb)_to_Tmem108	1
GCAGCTGGTATCGTGT-3	oocyte	Oocyte9	chr7_107180539_107181051_+(LTR:ERVK:RLTR20A3_MM)_to_Dnajc8	1
TACCCGTCAGCAGTTT-1	oocyte	Oocyte2	chr3_121455906_121456009_+(SINE:B4:RSINE1)_to_Mllt10	1
TGCTTGCGTTACGATC-1	oocyte	Oocyte3	chr5_76536621_76537019_+(LTR:ERVL-MaLR:MTD)_to_Exoc1	1
GACTATGGTGTTGCCG-1	oocyte	Oocyte1	chr4_95825831_95825964_+(SINE:B4:RSINE1)_to_Ttc4	1
CACACAAGTGGAAATT-1	oocyte	Oocyte4	chr17_68824197_68824598_-(LTR:ERVL-MaLR:MTC)_to_Sh3kbp1	2
TATCTTGGTGATTGGG-1	oocyte	Oocyte5	chr1_30878309_30878691_-(LTR:ERVL:MT2B1)_to_Zbed3	1
TATCTTGGTGATTGGG-1	oocyte	Oocyte5	chr8_104251690_104252000_+(LTR:ERVL:RMER10A)_to_Nrp1	1
CACACAAGTGGAAATT-1	oocyte	Oocyte4	chr13_56300642_56301012_+(LTR:ERVL-MaLR:MTD)_to_Bub1b	1
GCAGCTGGTATCGTGT-3	oocyte	Oocyte9	chr9_57121960_57122153_+(SINE:B2:B2_Mm1a)_to_Efcab2	1
GACTATGGTGTTGCCG-1	oocyte	Oocyte1	chrX_92695154_92695603_-(LTR:ERV1:RLTR23)_to_Trim52	1
GCAGCTGGTATCGTGT-3	oocyte	Oocyte9	chr9_14779618_14779941_-(LTR:ERVL-MaLR:MTEb)_to_Mtpap	1
TACCTCGAGAGAGGGC-2	oocyte	Oocyte6	chr4_100488347_100488737_-(LTR:ERVL-MaLR:MTD)_to_Nlrp2	1
TTCGCTGGTTCCATTT-3	oocyte	Oocyte8	chr3_138449482_138449707_+(SINE:B2:B3)_to_Tube1	1
TTCGCTGGTTCCATTT-3	oocyte	Oocyte8	chr8_19439635_19439970_-(LTR:ERVK:ERVB7_1-LTR_MM)_to_Rap1a	1
AGTAGTCGTCCCTCAT-3	oocyte	Oocyte10	chr15_81470083_81470466_+(LTR:ERVK:RLTR10)_to_Bmp15	1
TACCCGTCAGCAGTTT-1	oocyte	Oocyte2	chr15_10475290_10475930_-(LTR:ERVK:RMER6A)_to_Nfkbib	1
TACCTCGAGAGAGGGC-2	oocyte	Oocyte6	chr4_134926161_134926282_+(SINE:B4:ID_B1)_to_Josd2	1
TACCTCGAGAGAGGGC-2	oocyte	Oocyte6	chr14_60876296_60880680_+(LINE:L1:L1Md_T)_to_Zbed3	1
TTCGCTGGTTCCATTT-3	oocyte	Oocyte8	chr14_60876296_60880680_+(LINE:L1:L1Md_T)_to_Zbed3	1
CACACAAGTGGAAATT-1	oocyte	Oocyte4	chr11_48314902_48315983_-(LTR:ERVL-MaLR:MTC-int)_to_Sgcd	1
TATCTTGGTGATTGGG-1	oocyte	Oocyte5	chr5_28953083_28954178_-(LTR:ERVL-MaLR:MTA_Mm-int)_to_Map4	1
TACCTCGAGAGAGGGC-2	oocyte	Oocyte6	chr9_21488496_21488688_-(SINE:B2:B2_Mm1a)_to_Calu	1
TACCCGTCAGCAGTTT-1	oocyte	Oocyte2	chr8_86710148_86710291_+(SINE:Alu:B1_Mus1)_to_Wnk3	1
CACACAAGTGGAAATT-1	oocyte	Oocyte4	chr8_54698892_54699284_+(LINE:L1:Lx2B2)_to_E330021D16Rik	1
GACTATGGTGTTGCCG-1	oocyte	Oocyte1	chr18_31761562_31761699_+(SINE:Alu:B1_Mus1)_to_Znhit3	1
AGTAGTCGTCCCTCAT-3	oocyte	Oocyte10	chr16_63205000_63206098_+(LINE:L1:Lx5c)_to_Clpb	1
GACTATGGTGTTGCCG-1	oocyte	Oocyte1	chr17_JH584267_alt_1660564_1660770_+(SINE:B4:ID_B1)_to_Eif2b1	1
TTCGCTGGTTCCATTT-3	oocyte	Oocyte8	chr11_121611950_121612331_-(LTR:ERVL-MaLR:MTA_Mm)_to_Tipin	1
GACTATGGTGTTGCCG-1	oocyte	Oocyte1	chr6_85957475_85958059_+(LINE:L1:Lx9)_to_H1foo	1
TACCTCGAGAGAGGGC-2	oocyte	Oocyte6	chr19_10026896_10027037_+(SINE:Alu:B1_Mm)_to_Sf3a3	1
TACCCGTCAGCAGTTT-1	oocyte	Oocyte2	chr5_33649357_33649731_+(LTR:ERVK:RMER4A)_to_Slbp	1
TACCTCGAGAGAGGGC-2	oocyte	Oocyte6	chr10_103602577_103602905_+(LTR:ERVL-MaLR:ORR1D1)_to_Ergic2	1
GCAGCTGGTATCGTGT-3	oocyte	Oocyte9	chr14_18999137_18999519_-(LTR:ERVK:RLTR10A)_to_Ube2e2	1
TACCCGTCAGCAGTTT-1	oocyte	Oocyte2	chr4_153999187_153999333_+(SINE:Alu:B1_Mus2)_to_Nlrp9c	1
GTTACGAGTAAGAACT-3	oocyte	Oocyte7	chr14_21123541_21125032_+(LINE:L1:L1VL2)_to_Orc5	1
GCAGCTGGTATCGTGT-3	oocyte	Oocyte9	chr5_21571127_21571379_+(SINE:B4:B4A)_to_Fbxl13	1
AGTAGTCGTCCCTCAT-3	oocyte	Oocyte10	chr4_41376569_41376901_+(LTR:ERVL-MaLR:MTE2b)_to_Fbxw24	1
TACCCGTCAGCAGTTT-1	oocyte	Oocyte2	chr14_24305175_24306107_+(LINE:L1:Lx3_Mus)_to_Spp1	1
GACTATGGTGTTGCCG-1	oocyte	Oocyte1	chr5_23583417_23583811_-(LTR:ERVL-MaLR:MTA_Mm)_to_Ttc1	1
GCAGCTGGTATCGTGT-3	oocyte	Oocyte9	chr2_143064829_143064975_+(SINE:B2:B2_Mm2)_to_Echs1	1
TACCTCGAGAGAGGGC-2	oocyte	Oocyte6	chr12_71239407_71239803_+(LTR:ERVL-MaLR:MTA_Mm)_to_Iqcm	1
GTTACGAGTAAGAACT-3	oocyte	Oocyte7	chr12_79650211_79651368_+(LINE:L1:Lx8)_to_Rad51b	1
TATCTTGGTGATTGGG-1	oocyte	Oocyte5	chr11_118020557_118020699_+(SINE:Alu:B1_Mur4)_to_Tdrd3	1
TACCCGTCAGCAGTTT-1	oocyte	Oocyte2	chr7_126655866_126656233_+(LTR:ERVL-MaLR:ORR1B1)_to_Sgf29	1
TTCGCTGGTTCCATTT-3	oocyte	Oocyte8	chr11_53328206_53328783_+(LINE:L1:Lx8b)_to_Zcchc10	1
TATCTTGGTGATTGGG-1	oocyte	Oocyte5	chr18_38731322_38731825_+(LTR:ERV1:RMER5)_to_Zbed3	1
TACCCGTCAGCAGTTT-1	oocyte	Oocyte2	chrX_162765456_162765648_+(SINE:B2:B2_Mm1a)_to_Pcid2	1
TATCTTGGTGATTGGG-1	oocyte	Oocyte5	chr3_89176207_89176333_+(SINE:Alu:B1F)_to_Clk2	1
TACCTCGAGAGAGGGC-2	oocyte	Oocyte6	chr3_89176207_89176333_+(SINE:Alu:B1F)_to_Clk2	1
TACCCGTCAGCAGTTT-1	oocyte	Oocyte2	chr6_97812140_97812532_+(LTR:ERVL-MaLR:MTA_Mm)_to_Cs	1
TACCCGTCAGCAGTTT-1	oocyte	Oocyte2	chr1_76501324_76501432_+(LINE:L1:Lx9)_to_Oas1e	1
TACCTCGAGAGAGGGC-2	oocyte	Oocyte6	chr4_116698352_116698634_+(LTR:ERVK:RMER6A)_to_Bcl2l10	1
TATCTTGGTGATTGGG-1	oocyte	Oocyte5	chr10_128551549_128551895_-(LTR:ERVL:MT2B1)_to_Sft2d1	1
GCAGCTGGTATCGTGT-3	oocyte	Oocyte9	chr8_83968330_83968536_+(SINE:B2:B3)_to_Paf1	1
TATCTTGGTGATTGGG-1	oocyte	Oocyte5	chr4_JH584324_alt_1444012_1444206_+(SINE:B4:ID_B1)_to_Ptp4a2	1
TTCGCTGGTTCCATTT-3	oocyte	Oocyte8	chrX_144359073_144359719_+(LINE:L1:HAL1M8)_to_Slbp	1
GACTATGGTGTTGCCG-1	oocyte	Oocyte1	chr5_136118531_136118714_+(DNA:hAT-Charlie:MER20)_to_Anxa7	1
CACACAAGTGGAAATT-1	oocyte	Oocyte4	chr3_130451421_130452862_+(LINE:L1:L1VL2)_to_Col25a1	1
TGCTTGCGTTACGATC-1	oocyte	Oocyte3	chr3_130451421_130452862_+(LINE:L1:L1VL2)_to_Col25a1	1
TTCGCTGGTTCCATTT-3	oocyte	Oocyte8	chr15_98175475_98176096_-(DNA:TcMar-Tc2:Kanga1a)_to_Lrmda	1
TATCTTGGTGATTGGG-1	oocyte	Oocyte5	chr8_60898775_60899213_+(DNA:hAT-Charlie:Charlie1a)_to_Tmem41b	1
GACTATGGTGTTGCCG-1	oocyte	Oocyte1	chr11_93175940_93176706_+(LINE:L1:Lx3_Mus)_to_Tpd52l1	1
GACTATGGTGTTGCCG-1	oocyte	Oocyte1	chr13_95323364_95323854_+(LTR:ERVL:MT2B1)_to_Ypel5	1
TACCTCGAGAGAGGGC-2	oocyte	Oocyte6	chr7_42120937_42121332_-(LTR:ERVL-MaLR:MTA_Mm)_to_Ccnb1	1
GACTATGGTGTTGCCG-1	oocyte	Oocyte1	chr7_18889671_18889844_+(SINE:B4:ID_B1)_to_Gstm5	1
GCAGCTGGTATCGTGT-3	oocyte	Oocyte9	chr6_10979329_10979852_-(LINE:L1:Lx3_Mus)_to_Lrrc17	1
TACCTCGAGAGAGGGC-2	oocyte	Oocyte6	chr9_55033428_55033892_+(LTR:ERVL-MaLR:MTD)_to_Mtch2	1
TATCTTGGTGATTGGG-1	oocyte	Oocyte5	chrUn_JH584304_67397_114452_-(Satellite:Satellite:GSAT_MM)_to_Gm10800	1
TACCTCGAGAGAGGGC-2	oocyte	Oocyte6	chr2_121560608_121561217_+(LINE:L1:Lx8)_to_Sec31a	1
TACCTCGAGAGAGGGC-2	oocyte	Oocyte6	chr19_11708631_11709605_+(LINE:L1:L1Md_F2)_to_Macrod2	1
TACCTCGAGAGAGGGC-2	oocyte	Oocyte6	chr14_11640911_11641426_+(LTR:ERVL:RMER15)_to_Ptprg	1
AGTAGTCGTCCCTCAT-3	oocyte	Oocyte10	chr14_11640911_11641426_+(LTR:ERVL:RMER15)_to_Ptprg	3
TATCTTGGTGATTGGG-1	oocyte	Oocyte5	chr2_118599315_118599447_+(SINE:B4:RSINE1)_to_H1foo	1
AGTAGTCGTCCCTCAT-3	oocyte	Oocyte10	chr5_120920219_120920361_+(SINE:B4:RSINE1)_to_Nlrp9c	1
AGTAGTCGTCCCTCAT-3	oocyte	Oocyte10	chr16_8792151_8792459_-(LTR:ERVL-MaLR:ORR1A4)_to_Ptpn9	1
TATCTTGGTGATTGGG-1	oocyte	Oocyte5	chr3_142782632_142782838_+(LTR:ERVK:RMER6BA)_to_Ints14	1
TGCTTGCGTTACGATC-1	oocyte	Oocyte3	chr5_32489635_32490093_+(LINE:L1:L1MB7)_to_Zbed3	1
AGTAGTCGTCCCTCAT-3	oocyte	Oocyte10	chr5_100536441_100536763_+(DNA:TcMar-Tigger:Tigger17c)_to_Nfyb	1
TGCTTGCGTTACGATC-1	oocyte	Oocyte3	chr6_24391957_24392956_+(LTR:ERVK:RLTR10-int)_to_Gm10226	1
TACCCGTCAGCAGTTT-1	oocyte	Oocyte2	chr6_115949275_115949403_+(SINE:B4:ID_B1)_to_Oas1d	1
CACACAAGTGGAAATT-1	oocyte	Oocyte4	chr8_60898775_60899213_+(DNA:hAT-Charlie:Charlie1a)_to_Bcl7c	1
TACCCGTCAGCAGTTT-1	oocyte	Oocyte2	chr9_75896140_75896374_+(LTR:ERVL-MaLR:MTD)_to_Bmp5	1
TACCCGTCAGCAGTTT-1	oocyte	Oocyte2	chr9_74983052_74983667_+(LINE:L1:L1_Mus3)_to_Rfpl4	1
TTCGCTGGTTCCATTT-3	oocyte	Oocyte8	chr1_74606463_74608438_+(LTR:ERVK:RLTR10-int)_to_Riok1	1
TACCTCGAGAGAGGGC-2	oocyte	Oocyte6	chr5_KV575237_fix_933254_933773_-(LTR:ERVK:MLTR11A)_to_Auts2	1
CACACAAGTGGAAATT-1	oocyte	Oocyte4	chr4_101649207_101649354_+(SINE:B4:RSINE1)_to_Btf3	2
TACCTCGAGAGAGGGC-2	oocyte	Oocyte6	chr6_115949275_115949403_+(SINE:B4:ID_B1)_to_Trip12	1
AGTAGTCGTCCCTCAT-3	oocyte	Oocyte10	chr17_39842997_39843163_+(DNA:hAT-Tip100:FordPrefect)_to_Spin1	1
TACCCGTCAGCAGTTT-1	oocyte	Oocyte2	chr13_51647441_51647590_+(SINE:Alu:B1_Mus1)_to_Mtmr14	1
CACACAAGTGGAAATT-1	oocyte	Oocyte4	chr7_111127588_111127780_-(SINE:B2:B2_Mm1a)_to_4931428L18Rik	1
TGCTTGCGTTACGATC-1	oocyte	Oocyte3	chr17_85105097_85105495_+(LINE:L1:L1_Mur3)_to_Zbed3	1
TACCCGTCAGCAGTTT-1	oocyte	Oocyte2	chr8_71473110_71473306_+(SINE:B2:B3A)_to_Dppa3	1
CACACAAGTGGAAATT-1	oocyte	Oocyte4	chr8_13445410_13445800_+(LTR:ERVL-MaLR:MTC)_to_Snapc3	1
TTCGCTGGTTCCATTT-3	oocyte	Oocyte8	chr2_105960369_105960964_+(LINE:L1:L1MA5A)_to_Tuba1c	1
TGCTTGCGTTACGATC-1	oocyte	Oocyte3	chr3_138551697_138551834_+(SINE:Alu:B1_Mur3)_to_Fam49b	1
TATCTTGGTGATTGGG-1	oocyte	Oocyte5	chr2_98666544_98667332_+(Satellite:Satellite:GSAT_MM)_to_Gm10800	1
GACTATGGTGTTGCCG-1	oocyte	Oocyte1	chr19_5492917_5493037_+(SINE:Alu:PB1D9)_to_Rpl14	1
AGTAGTCGTCCCTCAT-3	oocyte	Oocyte10	chr10_45106637_45107300_+(LTR:ERVK:RMER13A1)_to_Sbds	1
GCAGCTGGTATCGTGT-3	oocyte	Oocyte9	chr7_110150486_110150972_-(LTR:ERVL:MT2C_Mm)_to_Rpl23	1
TTCGCTGGTTCCATTT-3	oocyte	Oocyte8	chr13_116663300_116663976_-(LINE:L1:Lx3_Mus)_to_Srp9	1
GCAGCTGGTATCGTGT-3	oocyte	Oocyte9	chr1_188696464_188698109_+(LINE:L1:L1VL2)_to_Zbed3	1
TATCTTGGTGATTGGG-1	oocyte	Oocyte5	chr8_21951395_21951888_-(LTR:ERVL:MT2_Mm)_to_Snrpn	1
AGTAGTCGTCCCTCAT-3	oocyte	Oocyte10	chr8_21951395_21951888_-(LTR:ERVL:MT2_Mm)_to_Snrpn	1
GACTATGGTGTTGCCG-1	oocyte	Oocyte1	chr1_152844746_152844967_+(SINE:B4:B4)_to_Smg7	1
TACCTCGAGAGAGGGC-2	oocyte	Oocyte6	chr4_35980816_35981210_-(LTR:ERVL-MaLR:MTA_Mm)_to_Lingo2	1
TATCTTGGTGATTGGG-1	oocyte	Oocyte5	chr16_11224885_11225220_+(LTR:ERVL-MaLR:MTE2b)_to_Gspt1	1
TATCTTGGTGATTGGG-1	oocyte	Oocyte5	chr4_143790185_143790482_+(LINE:L1:Lx3C)_to_5730480H06Rik	1
TACCTCGAGAGAGGGC-2	oocyte	Oocyte6	chr12_74236354_74236498_+(LINE:L2:L2)_to_Camkmt	1
TGCTTGCGTTACGATC-1	oocyte	Oocyte3	chr9_51118674_51118896_+(SINE:B2:B3)_to_Gmps	1
TACCTCGAGAGAGGGC-2	oocyte	Oocyte6	chr7_22275561_22275710_+(SINE:Alu:B1_Mur3)_to_Mms22l	1
TGCTTGCGTTACGATC-1	oocyte	Oocyte3	chr17_85421225_85425828_+(LINE:L1:L1_Mus3)_to_Zbed3	1
GACTATGGTGTTGCCG-1	oocyte	Oocyte1	chr13_38052430_38052635_+(DNA:hAT-Charlie:URR1A)_to_Eef1a1	1
CACACAAGTGGAAATT-1	oocyte	Oocyte4	chr15_7911216_7917663_+(LTR:ERVK:IAPEz-int)_to_Wdr70	1
TGCTTGCGTTACGATC-1	oocyte	Oocyte3	chr14_56670270_56670489_+(SINE:B4:B4)_to_Mphosph8	1
GACTATGGTGTTGCCG-1	oocyte	Oocyte1	chr4_117906204_117906607_+(LTR:ERVL-MaLR:MLT1C)_to_Sec11a	1
TACCTCGAGAGAGGGC-2	oocyte	Oocyte6	chr5_29746066_29746270_+(SINE:B2:B2_Mm2)_to_Atp6v0e	1
TACCTCGAGAGAGGGC-2	oocyte	Oocyte6	chr13_46681789_46681917_+(SINE:Alu:B1_Mur3)_to_Nup153	1
TTCGCTGGTTCCATTT-3	oocyte	Oocyte8	chr18_89935032_89936430_+(LINE:L1:L1_Mur3)_to_Acer3	1
TACCTCGAGAGAGGGC-2	oocyte	Oocyte6	chr11_106854605_106854913_+(LINE:L1:Lx9)_to_Smurf2	1
CACACAAGTGGAAATT-1	oocyte	Oocyte4	chr9_31653878_31654082_+(SINE:B2:B3)_to_Zfp804b	1
AGTAGTCGTCCCTCAT-3	oocyte	Oocyte10	chr9_57058658_57058921_+(SINE:B4:B4A)_to_Usp7	1
CACACAAGTGGAAATT-1	oocyte	Oocyte4	chr15_33838109_33838469_+(LTR:ERVK:RLTR45)_to_Atp5b	1
GCAGCTGGTATCGTGT-3	oocyte	Oocyte9	chr2_69728871_69729370_+(LTR:ERVL:MT2_Mm)_to_Eif3i	1
GCAGCTGGTATCGTGT-3	oocyte	Oocyte9	chr18_4391631_4391983_+(LTR:ERVL-MaLR:MTC)_to_Ankrd49	1
GACTATGGTGTTGCCG-1	oocyte	Oocyte1	chr3_85745999_85746438_-(LTR:ERVK:RMER4B)_to_Pttg1	1
TACCCGTCAGCAGTTT-1	oocyte	Oocyte2	chr6_115949275_115949403_+(SINE:B4:ID_B1)_to_H1foo	1
AGTAGTCGTCCCTCAT-3	oocyte	Oocyte10	chr6_40452864_40453754_+(LINE:L1:L1_Mus1)_to_Psmb2	1
TGCTTGCGTTACGATC-1	oocyte	Oocyte3	chr18_14333770_14334128_+(LTR:ERVL-MaLR:ORR1A4)_to_Snx6	1
TACCCGTCAGCAGTTT-1	oocyte	Oocyte2	chr17_85105097_85105495_+(LINE:L1:L1_Mur3)_to_Camkmt	1
TACCTCGAGAGAGGGC-2	oocyte	Oocyte6	chr17_85105097_85105495_+(LINE:L1:L1_Mur3)_to_Camkmt	3
TATCTTGGTGATTGGG-1	oocyte	Oocyte5	chr17_85105097_85105495_+(LINE:L1:L1_Mur3)_to_Camkmt	4
GACTATGGTGTTGCCG-1	oocyte	Oocyte1	chr17_85105097_85105495_+(LINE:L1:L1_Mur3)_to_Camkmt	5
TGCTTGCGTTACGATC-1	oocyte	Oocyte3	chr17_85105097_85105495_+(LINE:L1:L1_Mur3)_to_Camkmt	8
TTCGCTGGTTCCATTT-3	oocyte	Oocyte8	chr17_85105097_85105495_+(LINE:L1:L1_Mur3)_to_Camkmt	2
AGTAGTCGTCCCTCAT-3	oocyte	Oocyte10	chr17_85105097_85105495_+(LINE:L1:L1_Mur3)_to_Camkmt	3
GCAGCTGGTATCGTGT-3	oocyte	Oocyte9	chr17_85105097_85105495_+(LINE:L1:L1_Mur3)_to_Camkmt	2
TTCGCTGGTTCCATTT-3	oocyte	Oocyte8	chr6_31500715_31501447_+(LINE:L1:L1MA4)_to_Ctif	1
GTTACGAGTAAGAACT-3	oocyte	Oocyte7	chr14_47732713_47732907_+(SINE:B2:B3)_to_Luc7l3	1
TACCTCGAGAGAGGGC-2	oocyte	Oocyte6	chrX_162777994_162778101_+(SINE:B4:RSINE1)_to_G6pdx	1
CACACAAGTGGAAATT-1	oocyte	Oocyte4	chr2_69792840_69793186_+(LTR:ERVL-MaLR:ORR1A4)_to_Med10	1
GACTATGGTGTTGCCG-1	oocyte	Oocyte1	chr6_54876090_54876580_+(LINE:L1:L1_Mus3)_to_Reps1	1
TACCCGTCAGCAGTTT-1	oocyte	Oocyte2	chr12_55855278_55855580_+(LTR:ERVL-MaLR:MTEb)_to_Zbed3	1
TACCCGTCAGCAGTTT-1	oocyte	Oocyte2	chr8_13872088_13872298_+(SINE:B2:B3)_to_Tsc22d1	1
CACACAAGTGGAAATT-1	oocyte	Oocyte4	chr9_22203594_22203839_-(LTR:ERVL-MaLR:ORR1A1)_to_Tbc1d15	1
TTCGCTGGTTCCATTT-3	oocyte	Oocyte8	chr7_101978090_101978881_+(Satellite:Satellite:IMPB_01)_to_Wasf3	1
GCAGCTGGTATCGTGT-3	oocyte	Oocyte9	chr11_101159483_101159633_+(SINE:Alu:B1F)_to_Rpa2	1
TTCGCTGGTTCCATTT-3	oocyte	Oocyte8	chr8_109699557_109700709_+(LTR:ERVK:MLTR25A)_to_Rttn	1
TGCTTGCGTTACGATC-1	oocyte	Oocyte3	chrY_47714052_47714369_+(LTR:ERVK:ERVB7_1-LTR_MM)_to_Tbc1d5	1
TATCTTGGTGATTGGG-1	oocyte	Oocyte5	chr12_87603541_87603869_+(LINE:L1:Lx3C)_to_3110009E18Rik	1
TATCTTGGTGATTGGG-1	oocyte	Oocyte5	chr5_120920219_120920361_+(SINE:B4:RSINE1)_to_Wdr89	1
TTCGCTGGTTCCATTT-3	oocyte	Oocyte8	chr15_27645958_27646912_-(LTR:ERVK:RMER19B)_to_Nup85	1
CACACAAGTGGAAATT-1	oocyte	Oocyte4	chr17_71005607_71006427_+(LTR:ERVK:RMER12)_to_mt-Nd5	1
CACACAAGTGGAAATT-1	oocyte	Oocyte4	chr3_13698615_13700171_+(LINE:L1:Lx3A)_to_Ralyl	1
TATCTTGGTGATTGGG-1	oocyte	Oocyte5	chr3_13698615_13700171_+(LINE:L1:Lx3A)_to_Ralyl	1
TACCTCGAGAGAGGGC-2	oocyte	Oocyte6	chr14_75302950_75303260_+(LINE:CR1:L3)_to_Oosp1	1
TGCTTGCGTTACGATC-1	oocyte	Oocyte3	chr8_75025419_75025750_+(LINE:L1:Lx9)_to_Filip1l	1
TTCGCTGGTTCCATTT-3	oocyte	Oocyte8	chr1_155560619_155561375_+(DNA:hAT-Charlie:Charlie1a)_to_Cdc42bpa	1
TGCTTGCGTTACGATC-1	oocyte	Oocyte3	chr2_164772687_164772833_+(SINE:Alu:B1_Mm)_to_Asf1a	1
TACCTCGAGAGAGGGC-2	oocyte	Oocyte6	chr9_65358277_65358379_+(SINE:Alu:PB1D10)_to_Luc7l3	1
TATCTTGGTGATTGGG-1	oocyte	Oocyte5	chr18_76884744_76884935_-(SINE:B2:B2_Mm1t)_to_Hprt	1
TTCGCTGGTTCCATTT-3	oocyte	Oocyte8	chr3_88300416_88300593_+(SINE:B2:B3)_to_E330034G19Rik	1
AGTAGTCGTCCCTCAT-3	oocyte	Oocyte10	chr6_3558387_3559360_+(LINE:L1:L1_Mus3)_to_Jarid2	1
TGCTTGCGTTACGATC-1	oocyte	Oocyte3	chr13_95323364_95323854_+(LTR:ERVL:MT2B1)_to_Tcl1	1
GTTACGAGTAAGAACT-3	oocyte	Oocyte7	chr7_92466330_92467247_-(LTR:ERVL-MaLR:MTC-int)_to_Gsdmc2	1
GTTACGAGTAAGAACT-3	oocyte	Oocyte7	chr6_72138085_72139182_-(LTR:ERVL-MaLR:MTA_Mm-int)_to_mt-Atp8	1
TATCTTGGTGATTGGG-1	oocyte	Oocyte5	chr5_JH584299_random_283175_284116_+(LTR:ERVL-MaLR:MT-int)_to_Ube2d3	1
TGCTTGCGTTACGATC-1	oocyte	Oocyte3	chr7_12924516_12924662_+(SINE:Alu:B1_Mus2)_to_Pla2g1b	1
GACTATGGTGTTGCCG-1	oocyte	Oocyte1	chr14_16253740_16254091_+(LTR:ERVL-MaLR:ORR1A1)_to_Prdx1	1
TACCTCGAGAGAGGGC-2	oocyte	Oocyte6	chr5_100380868_100381012_+(SINE:B4:ID_B1)_to_Sec31a	1
GTTACGAGTAAGAACT-3	oocyte	Oocyte7	chr1_46800157_46800827_+(LINE:L1:L1Md_F2)_to_Zbed3	1
TACCCGTCAGCAGTTT-1	oocyte	Oocyte2	chr17_94751264_94751754_+(LTR:ERVK:RLTR12E)_to_Aurkc	1
GTTACGAGTAAGAACT-3	oocyte	Oocyte7	chr14_24305175_24306107_+(LINE:L1:Lx3_Mus)_to_Cul1	1
GACTATGGTGTTGCCG-1	oocyte	Oocyte1	chr6_71299143_71299422_+(SINE:B4:B4)_to_Cnot8	1
TATCTTGGTGATTGGG-1	oocyte	Oocyte5	chr12_25061389_25061821_+(LINE:L1:Lx9)_to_Kidins220	1
TTCGCTGGTTCCATTT-3	oocyte	Oocyte8	chr2_118639317_118639454_+(SINE:Alu:B1_Mus1)_to_Snrpb	1
TACCTCGAGAGAGGGC-2	oocyte	Oocyte6	chr13_51134116_51134498_+(LTR:ERVL-MaLR:MTB)_to_Mllt10	1
TACCCGTCAGCAGTTT-1	oocyte	Oocyte2	chr10_18122590_18122779_+(SINE:B2:B2_Mm2)_to_Zfp616	1
GTTACGAGTAAGAACT-3	oocyte	Oocyte7	chr13_51134116_51134498_+(LTR:ERVL-MaLR:MTB)_to_D6Ertd527e	1
CACACAAGTGGAAATT-1	oocyte	Oocyte4	chr5_138606354_138607160_-(Satellite:Satellite:MMSAT4)_to_Btg4	1
GACTATGGTGTTGCCG-1	oocyte	Oocyte1	chr2_170517401_170518038_+(LTR:ERVK:RLTR16C_MM)_to_Lrpap1	1
CACACAAGTGGAAATT-1	oocyte	Oocyte4	chr6_86372711_86372909_+(SINE:B2:B2_Mm2)_to_Hpf1	1
GCAGCTGGTATCGTGT-3	oocyte	Oocyte9	chr19_11708631_11709605_+(LINE:L1:L1Md_F2)_to_Tcf7	1
GACTATGGTGTTGCCG-1	oocyte	Oocyte1	chr3_135454312_135454500_+(SINE:B2:B2_Mm2)_to_Nufip2	1
AGTAGTCGTCCCTCAT-3	oocyte	Oocyte10	chr18_75038596_75038954_+(LTR:ERVL:RMER10B)_to_Fbxw15	1
AGTAGTCGTCCCTCAT-3	oocyte	Oocyte10	chr14_11960140_11960408_+(SINE:B4:B4A)_to_Ptprg	1
TACCTCGAGAGAGGGC-2	oocyte	Oocyte6	chr14_11960140_11960408_+(SINE:B4:B4A)_to_Ptprg	1
TACCCGTCAGCAGTTT-1	oocyte	Oocyte2	chr3_104809378_104810475_+(LTR:ERVL-MaLR:MTA_Mm-int)_to_Tmem205	1
TGCTTGCGTTACGATC-1	oocyte	Oocyte3	chr13_104238066_104238460_+(LTR:ERVL-MaLR:MTA_Mm)_to_Prdx1	1
TACCTCGAGAGAGGGC-2	oocyte	Oocyte6	chr11_77895104_77895279_+(LTR:ERVL-MaLR:MLT1H1)_to_Cdk8	1
CACACAAGTGGAAATT-1	oocyte	Oocyte4	chr13_51134116_51134498_+(LTR:ERVL-MaLR:MTB)_to_Cd59a	1
GCAGCTGGTATCGTGT-3	oocyte	Oocyte9	chr6_79031643_79033745_+(LTR:ERV1:RLTR1B-int)_to_Efcab14	1
TACCTCGAGAGAGGGC-2	oocyte	Oocyte6	chr12_87603541_87603869_+(LINE:L1:Lx3C)_to_Elk4	1
GACTATGGTGTTGCCG-1	oocyte	Oocyte1	chr17_83410368_83410747_+(LTR:ERVL-MaLR:MTB)_to_Zbed3	1
GACTATGGTGTTGCCG-1	oocyte	Oocyte1	chr4_98430317_98431504_+(LINE:L1:Lx)_to_Bub1b	1
TACCTCGAGAGAGGGC-2	oocyte	Oocyte6	chr4_100488347_100488737_-(LTR:ERVL-MaLR:MTD)_to_Rimklb	1
GACTATGGTGTTGCCG-1	oocyte	Oocyte1	chr4_18494125_18500000_+(LINE:L1:L1Md_F2)_to_Rraga	1
GCAGCTGGTATCGTGT-3	oocyte	Oocyte9	chr4_11166597_11166800_+(SINE:B2:B3)_to_Carmil1	1
TTCGCTGGTTCCATTT-3	oocyte	Oocyte8	chr9_65680548_65680705_+(SINE:B2:B3)_to_Bpgm	1
TACCCGTCAGCAGTTT-1	oocyte	Oocyte2	chr5_120917808_120917952_+(SINE:Alu:B1_Mus1)_to_H1foo	1
CACACAAGTGGAAATT-1	oocyte	Oocyte4	chrX_163310261_163310635_+(LTR:ERVK:MLTR18B_MM)_to_Grpr	1
TACCTCGAGAGAGGGC-2	oocyte	Oocyte6	chr10_45059542_45060315_+(LTR:ERVK:RMER19B)_to_Hace1	1
TATCTTGGTGATTGGG-1	oocyte	Oocyte5	chr7_10724165_10724560_+(LTR:ERVL-MaLR:MTE2a)_to_Rnf130	1
GACTATGGTGTTGCCG-1	oocyte	Oocyte1	chr6_89109591_89109713_+(SINE:Alu:B1_Mur4)_to_H1foo	1
GACTATGGTGTTGCCG-1	oocyte	Oocyte1	chr12_110756821_110757328_+(LTR:ERVL:RMER15)_to_Itga9	1
GACTATGGTGTTGCCG-1	oocyte	Oocyte1	chr6_29369669_29369949_+(LINE:L1:L1MC5a)_to_Oosp1	1
TACCCGTCAGCAGTTT-1	oocyte	Oocyte2	chr1_72712417_72712568_+(SINE:Alu:B1_Mus2)_to_Dipk2a	1
TACCTCGAGAGAGGGC-2	oocyte	Oocyte6	chr2_118820072_118820647_+(LTR:ERVK:RMER19B2)_to_Pbdc1	1
TACCTCGAGAGAGGGC-2	oocyte	Oocyte6	chr13_24730206_24730511_+(SINE:B4:RSINE1)_to_Ripor2	1
GACTATGGTGTTGCCG-1	oocyte	Oocyte1	chr7_58932729_58937713_+(LINE:L1:L1Md_F2)_to_Tpt1	1
GCAGCTGGTATCGTGT-3	oocyte	Oocyte9	chr1_178471898_178472991_-(LTR:ERVL-MaLR:MTA_Mm-int)_to_Sin3a	1
TATCTTGGTGATTGGG-1	oocyte	Oocyte5	chrY_12542121_12545004_+(LTR:ERVK:IAPEz-int)_to_Gm10721	1
TACCTCGAGAGAGGGC-2	oocyte	Oocyte6	chr5_135987991_135988285_+(Satellite:Satellite:ZP3AR)_to_Oas1d	1
GACTATGGTGTTGCCG-1	oocyte	Oocyte1	chr7_12924516_12924662_+(SINE:Alu:B1_Mus2)_to_Top1	1
GTTACGAGTAAGAACT-3	oocyte	Oocyte7	chr8_95533174_95533321_+(SINE:B2:B2_Mm1a)_to_Klhdc2	1
TACCCGTCAGCAGTTT-1	oocyte	Oocyte2	chr5_17169637_17170030_-(LTR:ERVL-MaLR:MTA_Mm)_to_Mia2	1
TGCTTGCGTTACGATC-1	oocyte	Oocyte3	chr8_69097451_69097672_+(DNA:hAT-Charlie:URR1A)_to_Nlrp9a	1
AGTAGTCGTCCCTCAT-3	oocyte	Oocyte10	chr2_98666204_98666525_-(Satellite:Satellite:SYNREP_MM)_to_Gm10801	1
TACCTCGAGAGAGGGC-2	oocyte	Oocyte6	chr9_76051548_76051967_+(LINE:L1:Lx8)_to_Eif4e1b	1
TGCTTGCGTTACGATC-1	oocyte	Oocyte3	chr8_105699141_105699288_+(SINE:Alu:B1_Mus1)_to_Rdx	1
GTTACGAGTAAGAACT-3	oocyte	Oocyte7	chr11_88971974_88972610_+(LTR:ERVK:MYSERV6-int)_to_Coil	1
TACCTCGAGAGAGGGC-2	oocyte	Oocyte6	chr1_4892341_4892523_+(SINE:B2:B2_Mm2)_to_Lyst	1
TATCTTGGTGATTGGG-1	oocyte	Oocyte5	chr9_66532504_66532664_-(SINE:B2:B2_Mm1a)_to_Angel2	1
TATCTTGGTGATTGGG-1	oocyte	Oocyte5	chr4_11371461_11371710_+(SINE:B2:B3)_to_Esrp1	1
TGCTTGCGTTACGATC-1	oocyte	Oocyte3	chr1_133928897_133929433_+(LTR:ERVL:MT2A)_to_Atp6ap2	1
GACTATGGTGTTGCCG-1	oocyte	Oocyte1	chr9_118896219_118896480_+(SINE:B4:B4)_to_Wdr20	1
TACCCGTCAGCAGTTT-1	oocyte	Oocyte2	chr4_116698352_116698634_+(LTR:ERVK:RMER6A)_to_Prkcd	1
GTTACGAGTAAGAACT-3	oocyte	Oocyte7	chr12_111278722_111278899_-(SINE:B2:B2_Mm2)_to_Naa30	1
GACTATGGTGTTGCCG-1	oocyte	Oocyte1	chr11_58115844_58115952_+(SINE:Alu:B1_Mus1)_to_Smyd1	1
TACCCGTCAGCAGTTT-1	oocyte	Oocyte2	chr1_64949213_64949657_+(LINE:L1:Lx7)_to_Yars	1
TACCTCGAGAGAGGGC-2	oocyte	Oocyte6	chr7_12924516_12924662_+(SINE:Alu:B1_Mus2)_to_Cd164l2	1
TGCTTGCGTTACGATC-1	oocyte	Oocyte3	chr10_53600417_53600631_+(LINE:L2:L2)_to_Ube2c	1
GCAGCTGGTATCGTGT-3	oocyte	Oocyte9	chr18_45588476_45588982_+(LINE:L2:L2)_to_Fbxw14	1
TACCCGTCAGCAGTTT-1	oocyte	Oocyte2	chr1_65209422_65210534_+(LINE:L1:Lx5)_to_Zbed3	1
TACCTCGAGAGAGGGC-2	oocyte	Oocyte6	chr5_123812243_123812445_+(SINE:B4:ID_B1)_to_Kntc1	1
TTCGCTGGTTCCATTT-3	oocyte	Oocyte8	chr4_127122440_127123657_+(DNA:hAT-Charlie:Charlie10)_to_Ywhaq	1
TTCGCTGGTTCCATTT-3	oocyte	Oocyte8	chr6_115949275_115949403_+(SINE:B4:ID_B1)_to_Psmc3	1
GACTATGGTGTTGCCG-1	oocyte	Oocyte1	chr14_18274769_18275277_+(LTR:ERVL:MT2B)_to_Snrpg	1
TACCCGTCAGCAGTTT-1	oocyte	Oocyte2	chr11_85804648_85804918_+(LINE:L1:L1MA8)_to_Bcas3	1
TACCTCGAGAGAGGGC-2	oocyte	Oocyte6	chr11_85804648_85804918_+(LINE:L1:L1MA8)_to_Bcas3	1
GCAGCTGGTATCGTGT-3	oocyte	Oocyte9	chr11_85804648_85804918_+(LINE:L1:L1MA8)_to_Bcas3	1
TTCGCTGGTTCCATTT-3	oocyte	Oocyte8	chr13_51134116_51134498_+(LTR:ERVL-MaLR:MTB)_to_Dcp1a	1
GACTATGGTGTTGCCG-1	oocyte	Oocyte1	chr4_6210864_6211536_+(LINE:L1:Lx)_to_Sh3kbp1	1
TATCTTGGTGATTGGG-1	oocyte	Oocyte5	chr7_100238957_100239485_+(LTR:ERVL:MER21C)_to_Mettl25	1
GACTATGGTGTTGCCG-1	oocyte	Oocyte1	chr2_29466498_29467197_+(LINE:L1:L1MA8)_to_Cnnm2	1
TTCGCTGGTTCCATTT-3	oocyte	Oocyte8	chr13_48407836_48409077_-(LTR:ERVL-MaLR:MTC-int)_to_Rimklb	1
GCAGCTGGTATCGTGT-3	oocyte	Oocyte9	chr12_86149789_86150155_+(LTR:ERVL-MaLR:MTE2b)_to_Tmem107	1
TACCCGTCAGCAGTTT-1	oocyte	Oocyte2	chrna_GL456050_alt_43984_44374_-(LTR:ERVL-MaLR:MTA_Mm)_to_Sh3yl1	2
TACCCGTCAGCAGTTT-1	oocyte	Oocyte2	chr11_85583344_85583473_+(SINE:Alu:B1_Mur2)_to_Bcas3	1
CACACAAGTGGAAATT-1	oocyte	Oocyte4	chr6_126020325_126020725_-(LTR:ERVL-MaLR:MTB)_to_Ano2	1
CACACAAGTGGAAATT-1	oocyte	Oocyte4	chrX_19930669_19931140_+(LTR:ERVL:MT2C_Mm)_to_Aldh7a1	1
CACACAAGTGGAAATT-1	oocyte	Oocyte4	chr6_125941868_125942039_-(LTR:ERVL-MaLR:MTEa)_to_Ano2	1
GACTATGGTGTTGCCG-1	oocyte	Oocyte1	chr4_116698352_116698634_+(LTR:ERVK:RMER6A)_to_Ngly1	1
GACTATGGTGTTGCCG-1	oocyte	Oocyte1	chr6_8563681_8563980_+(LINE:L1:L1_Mus3)_to_Glcci1	1
GCAGCTGGTATCGTGT-3	oocyte	Oocyte9	chr9_98999270_98999481_+(SINE:B2:B3)_to_Rnf10	1
TTCGCTGGTTCCATTT-3	oocyte	Oocyte8	chr8_60898775_60899213_+(DNA:hAT-Charlie:Charlie1a)_to_Dcp1a	1
TACCTCGAGAGAGGGC-2	oocyte	Oocyte6	chr5_115665564_115666085_+(LTR:ERVK:RLTR26B_MM)_to_Cnot7	1
TGCTTGCGTTACGATC-1	oocyte	Oocyte3	chr19_12720907_12721729_-(LINE:L1:Lx3_Mus)_to_Satl1	1
AGTAGTCGTCCCTCAT-3	oocyte	Oocyte10	chr8_84363383_84363562_-(SINE:B2:B2_Mm2)_to_Palm	1
TACCTCGAGAGAGGGC-2	oocyte	Oocyte6	chr12_31283417_31283788_+(LTR:ERVL-MaLR:MTD)_to_Zfp710	1
TTCGCTGGTTCCATTT-3	oocyte	Oocyte8	chr3_67603473_67603622_+(SINE:B2:B3A)_to_Pdcd5	1
TGCTTGCGTTACGATC-1	oocyte	Oocyte3	chr5_66682926_66683127_+(DNA:hAT-Charlie:URR1A)_to_Mgme1	1
TACCCGTCAGCAGTTT-1	oocyte	Oocyte2	chr11_58214196_58214653_+(LTR:ERV1:RLTR30D_MM)_to_Smim14	1
TGCTTGCGTTACGATC-1	oocyte	Oocyte3	chr1_134504157_134504357_+(SINE:B2:B3A)_to_Golt1b	1
GACTATGGTGTTGCCG-1	oocyte	Oocyte1	chr7_80263167_80263459_+(SINE:B4:B4)_to_Rttn	1
TACCCGTCAGCAGTTT-1	oocyte	Oocyte2	chr12_40255298_40255488_-(SINE:B2:B2_Mm1t)_to_Ptprr	1
TACCCGTCAGCAGTTT-1	oocyte	Oocyte2	chr9_109726764_109730874_+(LTR:ERVK:ETnERV2-int)_to_Fbxw18	1
GACTATGGTGTTGCCG-1	oocyte	Oocyte1	chr16_8776897_8777004_-(SINE:Alu:B1_Mus1)_to_Pole4	1
AGTAGTCGTCCCTCAT-3	oocyte	Oocyte10	chr16_41531095_41531456_+(LTR:ERVL-MaLR:MTC)_to_Lsamp	1
TACCTCGAGAGAGGGC-2	oocyte	Oocyte6	chr18_42215483_42215659_+(SINE:B2:B2_Mm2)_to_Lars	1
TACCCGTCAGCAGTTT-1	oocyte	Oocyte2	chr13_116888678_116889035_+(LINE:L1:L1M4)_to_Parp8	1
GACTATGGTGTTGCCG-1	oocyte	Oocyte1	chr16_5397786_5399699_+(LTR:ERVL-MaLR:ORR1B1-int)_to_Rbfox1	1
CACACAAGTGGAAATT-1	oocyte	Oocyte4	chrX_100512497_100513066_-(LINE:L1:L1MA6)_to_Igbp1	1
TTCGCTGGTTCCATTT-3	oocyte	Oocyte8	chr7_91192833_91193409_+(LINE:L1:L1_Mus2)_to_Dlg2	1
TTCGCTGGTTCCATTT-3	oocyte	Oocyte8	chr4_103644764_103646309_+(LTR:ERVL-MaLR:MTA_Mm-int)_to_Dab1	1
TACCTCGAGAGAGGGC-2	oocyte	Oocyte6	chr19_56538956_56539148_+(SINE:B2:B3A)_to_Dclre1a	1
GACTATGGTGTTGCCG-1	oocyte	Oocyte1	chr18_24962091_24963325_+(LINE:L1:L1MD2)_to_E330034G19Rik	1
GCAGCTGGTATCGTGT-3	oocyte	Oocyte9	chr1_44791429_44791695_+(SINE:B4:B4)_to_Zbed3	1
TACCTCGAGAGAGGGC-2	oocyte	Oocyte6	chr2_155238504_155238713_+(SINE:B2:B3A)_to_Tmem14c	1
TATCTTGGTGATTGGG-1	oocyte	Oocyte5	chrX_61523693_61524099_-(LTR:ERVK:RLTR10)_to_Adk	1
GACTATGGTGTTGCCG-1	oocyte	Oocyte1	chr6_86377343_86377540_+(SINE:B2:B3)_to_Nkiras1	1
GCAGCTGGTATCGTGT-3	oocyte	Oocyte9	chr4_62486779_62487090_+(LTR:ERV1:MER31A)_to_Macrod2	1
GTTACGAGTAAGAACT-3	oocyte	Oocyte7	chr17_87979485_87979877_+(LTR:ERVL-MaLR:MTA_Mm)_to_Zc3h6	1
TACCTCGAGAGAGGGC-2	oocyte	Oocyte6	chr13_13612245_13612850_+(LINE:L1:L1Md_F2)_to_Tcea1	1
TATCTTGGTGATTGGG-1	oocyte	Oocyte5	chr11_50080167_50081034_+(LINE:L1:L1MB3)_to_Nlrp4b	1
AGTAGTCGTCCCTCAT-3	oocyte	Oocyte10	chr14_85124135_85124528_-(LTR:ERVL-MaLR:MTA_Mm)_to_Lrr1	1
TACCTCGAGAGAGGGC-2	oocyte	Oocyte6	chr3_87119254_87119379_+(SINE:MIR:MIR3)_to_Myo19	1
TTCGCTGGTTCCATTT-3	oocyte	Oocyte8	chr6_GL456054_alt_5723140_5723280_+(SINE:B4:ID_B1)_to_Resf1	1
CACACAAGTGGAAATT-1	oocyte	Oocyte4	chr5_66682926_66683127_+(DNA:hAT-Charlie:URR1A)_to_Rps15a	1
TGCTTGCGTTACGATC-1	oocyte	Oocyte3	chr4_143790185_143790482_+(LINE:L1:Lx3C)_to_Rorb	1
TGCTTGCGTTACGATC-1	oocyte	Oocyte3	chr10_37001157_37001290_+(SINE:Alu:B1F)_to_Omt2b	1
GACTATGGTGTTGCCG-1	oocyte	Oocyte1	chr9_78487905_78488256_-(LTR:ERVL-MaLR:ORR1A0)_to_Riok1	1
GCAGCTGGTATCGTGT-3	oocyte	Oocyte9	chr13_38060424_38060538_+(SINE:Alu:PB1)_to_Timm44	1
TATCTTGGTGATTGGG-1	oocyte	Oocyte5	chr13_51647441_51647590_+(SINE:Alu:B1_Mus1)_to_Pdia5	1
GACTATGGTGTTGCCG-1	oocyte	Oocyte1	chr2_144273789_144274013_+(DNA:hAT-Charlie:URR1B)_to_Mgme1	1
TGCTTGCGTTACGATC-1	oocyte	Oocyte3	chr3_40970864_40970970_+(SINE:Alu:B1F)_to_Larp1b	1
TACCTCGAGAGAGGGC-2	oocyte	Oocyte6	chr5_144724390_144724572_-(SINE:B2:B2_Mm1a)_to_Fbxw24	1
TATCTTGGTGATTGGG-1	oocyte	Oocyte5	chr5_19635511_19637251_+(LINE:L1:Lx3A)_to_Magi2	1
TACCTCGAGAGAGGGC-2	oocyte	Oocyte6	chr5_136118531_136118714_+(DNA:hAT-Charlie:MER20)_to_Oosp1	1
TTCGCTGGTTCCATTT-3	oocyte	Oocyte8	chr15_99202382_99202780_+(LINE:L1:L1Md_F3)_to_Zbed3	1
TACCTCGAGAGAGGGC-2	oocyte	Oocyte6	chr10_74714696_74715239_-(LTR:ERV1:LTRIS2)_to_Nit1	1
GACTATGGTGTTGCCG-1	oocyte	Oocyte1	chr2_20996775_20997650_+(LINE:L1:L1_Mur3)_to_Filip1l	1
GACTATGGTGTTGCCG-1	oocyte	Oocyte1	chr8_86046059_86047148_+(LINE:L1:L1MC4a)_to_Glcci1	1
TACCCGTCAGCAGTTT-1	oocyte	Oocyte2	chr10_58417549_58417826_+(SINE:B4:B4A)_to_Zbed3	1
TACCTCGAGAGAGGGC-2	oocyte	Oocyte6	chr14_30399587_30400414_+(DNA:hAT-Charlie:RCHARR1)_to_Dppa3	1
TACCCGTCAGCAGTTT-1	oocyte	Oocyte2	chr1_136690607_136690755_+(SINE:B4:RSINE1)_to_Paip1	1
GACTATGGTGTTGCCG-1	oocyte	Oocyte1	chr17_28938953_28939779_+(LTR:ERVK:IAPEz-int)_to_Prpf18	1
TGCTTGCGTTACGATC-1	oocyte	Oocyte3	chrX_27832429_27833346_-(LTR:ERVK:MMERVK9C_I-int)_to_Zbed3	1
GTTACGAGTAAGAACT-3	oocyte	Oocyte7	chr2_56989071_56990166_+(LTR:ERVL-MaLR:MTA_Mm-int)_to_Gm10226	1
TACCCGTCAGCAGTTT-1	oocyte	Oocyte2	chr4_152329778_152329880_+(SINE:B4:RSINE1)_to_Nr5a2	1
TTCGCTGGTTCCATTT-3	oocyte	Oocyte8	chr7_23439950_23440211_+(SINE:B4:B4A)_to_Prdx2	1
TACCCGTCAGCAGTTT-1	oocyte	Oocyte2	chrX_105824853_105825345_+(LINE:L1:L1Md_F2)_to_Atrx	1
TACCTCGAGAGAGGGC-2	oocyte	Oocyte6	chr5_108226261_108227488_+(LTR:ERVL-MaLR:ORR1D1-int)_to_Esco1	1
TTCGCTGGTTCCATTT-3	oocyte	Oocyte8	chr11_35078422_35079044_+(LTR:ERVK:RLTR17)_to_Noct	1
GACTATGGTGTTGCCG-1	oocyte	Oocyte1	chr5_34344928_34345307_+(LTR:ERVK:RLTR31C_MM)_to_Ilf3	1
TTCGCTGGTTCCATTT-3	oocyte	Oocyte8	chr5_122857117_122857467_+(LTR:ERVL-MaLR:ORR1C2)_to_Zyg11b	1
GCAGCTGGTATCGTGT-3	oocyte	Oocyte9	chr1_84363950_84364372_-(LTR:ERVL-MaLR:MTE2a)_to_Pid1	2
TTCGCTGGTTCCATTT-3	oocyte	Oocyte8	chr1_84363950_84364372_-(LTR:ERVL-MaLR:MTE2a)_to_Pid1	1
AGTAGTCGTCCCTCAT-3	oocyte	Oocyte10	chr1_84363950_84364372_-(LTR:ERVL-MaLR:MTE2a)_to_Pid1	2
GTTACGAGTAAGAACT-3	oocyte	Oocyte7	chr1_84363950_84364372_-(LTR:ERVL-MaLR:MTE2a)_to_Pid1	2
GACTATGGTGTTGCCG-1	oocyte	Oocyte1	chr1_84363950_84364372_-(LTR:ERVL-MaLR:MTE2a)_to_Pid1	3
CACACAAGTGGAAATT-1	oocyte	Oocyte4	chr1_84363950_84364372_-(LTR:ERVL-MaLR:MTE2a)_to_Pid1	3
TACCCGTCAGCAGTTT-1	oocyte	Oocyte2	chr1_84363950_84364372_-(LTR:ERVL-MaLR:MTE2a)_to_Pid1	1
TACCTCGAGAGAGGGC-2	oocyte	Oocyte6	chr4_123261763_123261884_+(SINE:Alu:B1_Mur2)_to_Nsun4	2
GACTATGGTGTTGCCG-1	oocyte	Oocyte1	chr6_8554475_8555043_+(LINE:L1:L1MA4A)_to_Glcci1	1
TATCTTGGTGATTGGG-1	oocyte	Oocyte5	chrX_161347287_161348265_+(LINE:L1:L1Md_A)_to_B3gntl1	1
AGTAGTCGTCCCTCAT-3	oocyte	Oocyte10	chr9_19464044_19464979_-(LTR:ERVK:RLTR10-int)_to_Ube2k	1
GACTATGGTGTTGCCG-1	oocyte	Oocyte1	chr14_101682711_101682959_+(DNA:TcMar-Tigger:MER2)_to_Nol9	1
TACCTCGAGAGAGGGC-2	oocyte	Oocyte6	chr2_153762803_153762989_+(DNA:hAT-Charlie:URR1B)_to_Mphosph6	1
AGTAGTCGTCCCTCAT-3	oocyte	Oocyte10	chr10_25511610_25511808_+(SINE:B2:B3)_to_Slc28a1	1
TTCGCTGGTTCCATTT-3	oocyte	Oocyte8	chr5_110229573_110229762_-(SINE:B2:B2_Mm2)_to_Prune1	1
GACTATGGTGTTGCCG-1	oocyte	Oocyte1	chr14_75012833_75014007_-(LTR:ERVL-MaLR:MTA_Mm-int)_to_Haus5	1
GCAGCTGGTATCGTGT-3	oocyte	Oocyte9	chr9_56992152_56993250_-(LTR:ERVL-MaLR:MTA_Mm-int)_to_Tmem35b	1
TACCTCGAGAGAGGGC-2	oocyte	Oocyte6	chr6_120763613_120763756_+(SINE:Alu:PB1D9)_to_Mdm4	1
GACTATGGTGTTGCCG-1	oocyte	Oocyte1	chr11_41128015_41128683_+(LINE:L1:L1Md_F2)_to_Smchd1	2
GTTACGAGTAAGAACT-3	oocyte	Oocyte7	chr11_41128015_41128683_+(LINE:L1:L1Md_F2)_to_Smchd1	3
GCAGCTGGTATCGTGT-3	oocyte	Oocyte9	chr11_41128015_41128683_+(LINE:L1:L1Md_F2)_to_Smchd1	1
AGTAGTCGTCCCTCAT-3	oocyte	Oocyte10	chr11_41128015_41128683_+(LINE:L1:L1Md_F2)_to_Smchd1	2
TTCGCTGGTTCCATTT-3	oocyte	Oocyte8	chr11_41128015_41128683_+(LINE:L1:L1Md_F2)_to_Smchd1	1
TGCTTGCGTTACGATC-1	oocyte	Oocyte3	chr11_41128015_41128683_+(LINE:L1:L1Md_F2)_to_Smchd1	1
TGCTTGCGTTACGATC-1	oocyte	Oocyte3	chr14_99405978_99406357_+(LTR:ERVL-MaLR:ORR1C1)_to_Pibf1	1
AGTAGTCGTCCCTCAT-3	oocyte	Oocyte10	chr11_53434927_53435054_+(SINE:Alu:B1_Mur2)_to_Mtpn	1
AGTAGTCGTCCCTCAT-3	oocyte	Oocyte10	chr8_31491851_31492183_+(LTR:ERVL-MaLR:MLT1A1)_to_Rimklb	1
TGCTTGCGTTACGATC-1	oocyte	Oocyte3	chr11_52242169_52242536_+(LTR:ERVL-MaLR:MTD)_to_Slbp	1
TACCTCGAGAGAGGGC-2	oocyte	Oocyte6	chr5_66682926_66683127_+(DNA:hAT-Charlie:URR1A)_to_Arl2	1
AGTAGTCGTCCCTCAT-3	oocyte	Oocyte10	chr1_11389709_11390131_-(LTR:ERVK:BGLII)_to_Iqcg	1
TATCTTGGTGATTGGG-1	oocyte	Oocyte5	chr13_119481354_119481662_+(LTR:ERVL-MaLR:ORR1C2)_to_Zbed3	1
TACCCGTCAGCAGTTT-1	oocyte	Oocyte2	chr2_126088484_126088586_+(SINE:MIR:MIR3)_to_Snrpd1	1
TACCCGTCAGCAGTTT-1	oocyte	Oocyte2	chr9_47824749_47825013_+(SINE:B4:B4A)_to_Cadm1	1
TGCTTGCGTTACGATC-1	oocyte	Oocyte3	chr5_33371947_33372143_+(SINE:B2:B3)_to_Maea	1
AGTAGTCGTCCCTCAT-3	oocyte	Oocyte10	chr11_48758084_48758603_-(LTR:ERVL:MT2_Mm)_to_Mfn1	1
GCAGCTGGTATCGTGT-3	oocyte	Oocyte9	chr13_41017261_41017371_+(SINE:MIR:MIRc)_to_Dnajc3	1
AGTAGTCGTCCCTCAT-3	oocyte	Oocyte10	chr3_138454489_138454652_+(SINE:B2:B2_Mm2)_to_Zbed3	1
TTCGCTGGTTCCATTT-3	oocyte	Oocyte8	chr6_34482545_34483303_+(LTR:ERVK:RMER6A)_to_Oaz2	1
TGCTTGCGTTACGATC-1	oocyte	Oocyte3	chr1_175890094_175891195_+(LTR:ERVL-MaLR:MTA_Mm-int)_to_Pigf	1
GTTACGAGTAAGAACT-3	oocyte	Oocyte7	chrX_20667532_20667756_+(SINE:MIR:MIRb)_to_Dnmt1	1
TGCTTGCGTTACGATC-1	oocyte	Oocyte3	chr4_143696390_143696620_-(LTR:ERVK:MLTR11B)_to_Bhmt	1
TATCTTGGTGATTGGG-1	oocyte	Oocyte5	chr6_115947296_115947440_+(SINE:Alu:B1_Mus1)_to_Dcp1a	1
GCAGCTGGTATCGTGT-3	oocyte	Oocyte9	chr2_180719386_180719533_-(SINE:Alu:B1_Mus2)_to_Uchl1	1
GCAGCTGGTATCGTGT-3	oocyte	Oocyte9	chr5_124888281_124888466_+(SINE:MIR:MIR3)_to_Phb	1
TACCCGTCAGCAGTTT-1	oocyte	Oocyte2	chr4_144157566_144157739_-(LTR:ERVK:MLTR11B)_to_Fbxw22	1
TACCTCGAGAGAGGGC-2	oocyte	Oocyte6	chr6_22845287_22845641_-(LTR:ERVL-MaLR:ORR1B2)_to_Rad21l	1
CACACAAGTGGAAATT-1	oocyte	Oocyte4	chr6_136415209_136416162_-(LTR:ERVL-MaLR:MTC-int)_to_Wdr17	1
GTTACGAGTAAGAACT-3	oocyte	Oocyte7	chr17_13202229_13202572_+(LTR:ERVL-MaLR:MTE2b)_to_Omt2b	1
GACTATGGTGTTGCCG-1	oocyte	Oocyte1	chr14_39019422_39019821_-(LTR:ERVL-MaLR:MTB)_to_Nrg3	1
TGCTTGCGTTACGATC-1	oocyte	Oocyte3	chr8_60904874_60904978_+(DNA:hAT-Charlie:Charlie5)_to_Slc8b1	1
GCAGCTGGTATCGTGT-3	oocyte	Oocyte9	chr9_36641831_36642239_-(LTR:ERVL-MaLR:MTB_Mm)_to_Fam8a1	1
GACTATGGTGTTGCCG-1	oocyte	Oocyte1	chr9_52085955_52086079_+(SINE:B2:B3)_to_Ptp4a2	1
TATCTTGGTGATTGGG-1	oocyte	Oocyte5	chr17_8326153_8326319_+(SINE:B2:B3)_to_Rpl41	1
TGCTTGCGTTACGATC-1	oocyte	Oocyte3	chr5_115474149_115474337_-(SINE:B2:B2_Mm2)_to_Rps5	1
GACTATGGTGTTGCCG-1	oocyte	Oocyte1	chr7_5417941_5419039_-(LTR:ERVL-MaLR:MTA_Mm-int)_to_Pla2g4c	1
TTCGCTGGTTCCATTT-3	oocyte	Oocyte8	chr1_180095448_180095588_+(SINE:B4:ID_B1)_to_Acbd6	1
CACACAAGTGGAAATT-1	oocyte	Oocyte4	chr10_77595437_77595584_+(SINE:Alu:B1F2)_to_Dsn1	1
TACCCGTCAGCAGTTT-1	oocyte	Oocyte2	chr7_19510065_19510264_+(SINE:B4:B4A)_to_Rsl1d1	1
TGCTTGCGTTACGATC-1	oocyte	Oocyte3	chr10_44016570_44016695_+(LTR:ERVL-MaLR:ORR1G)_to_Crybg1	1
GCAGCTGGTATCGTGT-3	oocyte	Oocyte9	chr3_135460359_135460590_+(SINE:B4:ID_B1)_to_Nsmce2	1
TTCGCTGGTTCCATTT-3	oocyte	Oocyte8	chr9_64303121_64303378_+(LINE:L1:Lx)_to_Tbcd	1
TATCTTGGTGATTGGG-1	oocyte	Oocyte5	chr4_125104393_125104648_+(SINE:B4:B4A)_to_Cnn3	1
GTTACGAGTAAGAACT-3	oocyte	Oocyte7	chr11_JH584327_alt_557979_558083_+(SINE:Alu:PB1D7)_to_Cobl	1
GTTACGAGTAAGAACT-3	oocyte	Oocyte7	chr6_115949275_115949403_+(SINE:B4:ID_B1)_to_Pwwp3a	1
GCAGCTGGTATCGTGT-3	oocyte	Oocyte9	chr9_78329076_78329239_+(DNA:hAT-Charlie:MER5A)_to_Rps15a	1
GACTATGGTGTTGCCG-1	oocyte	Oocyte1	chrX_94382804_94383070_+(SINE:B4:B4)_to_Ercc6l	1
GACTATGGTGTTGCCG-1	oocyte	Oocyte1	chr11_84911138_84911321_-(SINE:B2:B3)_to_Ammecr1l	1
GCAGCTGGTATCGTGT-3	oocyte	Oocyte9	chr12_79669739_79670838_+(LTR:ERVL-MaLR:ORR1A1-int)_to_Rad51b	2
TTCGCTGGTTCCATTT-3	oocyte	Oocyte8	chr12_79669739_79670838_+(LTR:ERVL-MaLR:ORR1A1-int)_to_Rad51b	1
TGCTTGCGTTACGATC-1	oocyte	Oocyte3	chr12_79669739_79670838_+(LTR:ERVL-MaLR:ORR1A1-int)_to_Rad51b	1
AGTAGTCGTCCCTCAT-3	oocyte	Oocyte10	chr12_79669739_79670838_+(LTR:ERVL-MaLR:ORR1A1-int)_to_Rad51b	1
GTTACGAGTAAGAACT-3	oocyte	Oocyte7	chr12_79669739_79670838_+(LTR:ERVL-MaLR:ORR1A1-int)_to_Rad51b	1
TACCTCGAGAGAGGGC-2	oocyte	Oocyte6	chr12_79669739_79670838_+(LTR:ERVL-MaLR:ORR1A1-int)_to_Rad51b	5
TATCTTGGTGATTGGG-1	oocyte	Oocyte5	chr12_79669739_79670838_+(LTR:ERVL-MaLR:ORR1A1-int)_to_Rad51b	1
TGCTTGCGTTACGATC-1	oocyte	Oocyte3	chr1_84364460_84364634_+(SINE:MIR:MIRb)_to_Neil3	1
GCAGCTGGTATCGTGT-3	oocyte	Oocyte9	chr2_34611074_34611500_+(DNA:hAT-Charlie:Charlie1a)_to_Zbed3	1
CACACAAGTGGAAATT-1	oocyte	Oocyte4	chr5_135987991_135988285_+(Satellite:Satellite:ZP3AR)_to_Nat14	1
GACTATGGTGTTGCCG-1	oocyte	Oocyte1	chr17_79739848_79740093_+(LTR:ERVL:MT2A)_to_Oosp1	1
AGTAGTCGTCCCTCAT-3	oocyte	Oocyte10	chr5_122355171_122355551_+(LINE:L1:L1Md_A)_to_Slc15a5	1
AGTAGTCGTCCCTCAT-3	oocyte	Oocyte10	chr7_101278880_101279361_+(LINE:L1:Lx5)_to_Filip1l	1
AGTAGTCGTCCCTCAT-3	oocyte	Oocyte10	chr19_28325814_28326209_-(LTR:ERVL-MaLR:MTA_Mm)_to_mt-Nd4	1
TATCTTGGTGATTGGG-1	oocyte	Oocyte5	chr14_54896227_54896364_+(SINE:Alu:B1_Mus2)_to_Pabpn1	1
CACACAAGTGGAAATT-1	oocyte	Oocyte4	chr9_KB469738_fix_77840_78013_+(SINE:B2:B3A)_to_Nlrp4f	1
TGCTTGCGTTACGATC-1	oocyte	Oocyte3	chrX_74969687_74970201_-(LTR:ERVK:RLTR10)_to_March7	1
TACCCGTCAGCAGTTT-1	oocyte	Oocyte2	chr5_129757386_129757517_+(SINE:Alu:B1F)_to_Dock7	1
GACTATGGTGTTGCCG-1	oocyte	Oocyte1	chr1_183397268_183397580_+(LTR:ERVL-MaLR:ORR1D2)_to_Oas1e	1
GACTATGGTGTTGCCG-1	oocyte	Oocyte1	chr11_23290850_23290996_-(SINE:Alu:B1_Mus1)_to_Rpap3	1
GACTATGGTGTTGCCG-1	oocyte	Oocyte1	chr9_22853834_22857046_+(LINE:L1:L1_Mus3)_to_Bbs9	1
GACTATGGTGTTGCCG-1	oocyte	Oocyte1	chr14_31009297_31009445_+(SINE:Alu:B1_Mus1)_to_Pcmt1	1
TTCGCTGGTTCCATTT-3	oocyte	Oocyte8	chr7_92246572_92247655_+(LINE:L1:L1_Mm)_to_Adk	2
TACCCGTCAGCAGTTT-1	oocyte	Oocyte2	chr3_28513837_28519688_+(LINE:L1:L1Md_T)_to_Zbed3	1
GTTACGAGTAAGAACT-3	oocyte	Oocyte7	chr9_108195200_108196327_+(LINE:L1:L1_Mus1)_to_Gcsh	1
AGTAGTCGTCCCTCAT-3	oocyte	Oocyte10	chr11_GL456060_alt_1177928_1178154_+(Satellite:Satellite:MMSAT4)_to_Ppil2	1
GACTATGGTGTTGCCG-1	oocyte	Oocyte1	chr15_99202382_99202780_+(LINE:L1:L1Md_F3)_to_Trim30a	1
TACCTCGAGAGAGGGC-2	oocyte	Oocyte6	chr5_100385491_100385852_+(LTR:ERVK:RLTR8)_to_Sec31a	1
TATCTTGGTGATTGGG-1	oocyte	Oocyte5	chr3_103025290_103025431_+(SINE:B4:ID_B1)_to_Bcl9	1
GACTATGGTGTTGCCG-1	oocyte	Oocyte1	chr11_85531133_85531383_+(SINE:B4:B4A)_to_Bcas3	1
TACCCGTCAGCAGTTT-1	oocyte	Oocyte2	chr11_85531133_85531383_+(SINE:B4:B4A)_to_Bcas3	1
GACTATGGTGTTGCCG-1	oocyte	Oocyte1	chr18_68012822_68013216_+(LTR:ERVL-MaLR:MTD)_to_Zbed3	1
GTTACGAGTAAGAACT-3	oocyte	Oocyte7	chr15_100618374_100618513_+(SINE:Alu:B1_Mus1)_to_Dnmt1	1
GTTACGAGTAAGAACT-3	oocyte	Oocyte7	chr3_135460359_135460590_+(SINE:B4:ID_B1)_to_Sp110	1
GTTACGAGTAAGAACT-3	oocyte	Oocyte7	chr3_138454864_138454998_+(SINE:B4:RSINE1)_to_Dnajb6	1
TACCCGTCAGCAGTTT-1	oocyte	Oocyte2	chr13_23689192_23689389_+(SINE:B2:B3)_to_Nexn	1
CACACAAGTGGAAATT-1	oocyte	Oocyte4	chr13_JH584305_alt_54449_54841_+(LTR:ERVL-MaLR:MTA_Mm)_to_Smn1	1
TGCTTGCGTTACGATC-1	oocyte	Oocyte3	chr2_140446015_140447379_+(LINE:L1:L1_Mur3)_to_Macrod2	1
CACACAAGTGGAAATT-1	oocyte	Oocyte4	chr2_140446015_140447379_+(LINE:L1:L1_Mur3)_to_Macrod2	1
TATCTTGGTGATTGGG-1	oocyte	Oocyte5	chr2_140446015_140447379_+(LINE:L1:L1_Mur3)_to_Macrod2	1
TATCTTGGTGATTGGG-1	oocyte	Oocyte5	chr8_33056023_33056309_-(LTR:ERVL-MaLR:ORR1E)_to_Ldhb	1
GACTATGGTGTTGCCG-1	oocyte	Oocyte1	chr3_103172628_103172892_+(DNA:hAT-Charlie:RCHARR1)_to_Polr2g	1
GCAGCTGGTATCGTGT-3	oocyte	Oocyte9	chr4_58719383_58719801_-(LTR:ERVK:BGLII)_to_Fbxw28	1
AGTAGTCGTCCCTCAT-3	oocyte	Oocyte10	chr17_64836656_64836791_+(DNA:hAT-Charlie:MER5A)_to_4930583I09Rik	1
GACTATGGTGTTGCCG-1	oocyte	Oocyte1	chr18_67873898_67874368_+(LINE:L1:L1M4)_to_Filip1l	1
TTCGCTGGTTCCATTT-3	oocyte	Oocyte8	chr11_53328206_53328783_+(LINE:L1:Lx8b)_to_Rock2	1
TACCTCGAGAGAGGGC-2	oocyte	Oocyte6	chr11_85551862_85553397_+(LINE:L1:Lx3_Mus)_to_Bcas3	1
GCAGCTGGTATCGTGT-3	oocyte	Oocyte9	chr11_85551862_85553397_+(LINE:L1:Lx3_Mus)_to_Bcas3	1
GACTATGGTGTTGCCG-1	oocyte	Oocyte1	chr3_16039187_16039584_-(LTR:ERVL-MaLR:MTA_Mm)_to_E2f5	1
GACTATGGTGTTGCCG-1	oocyte	Oocyte1	chr7_24894190_24894733_+(LINE:L1:L1Md_F2)_to_Tecpr2	1
TACCTCGAGAGAGGGC-2	oocyte	Oocyte6	chr8_13872088_13872298_+(SINE:B2:B3)_to_3110009E18Rik	1
TACCCGTCAGCAGTTT-1	oocyte	Oocyte2	chr9_109692207_109692336_+(SINE:Alu:B1_Mur2)_to_Fbxw18	1
GACTATGGTGTTGCCG-1	oocyte	Oocyte1	chr4_143790185_143790482_+(LINE:L1:Lx3C)_to_Ndufb3	1
TACCCGTCAGCAGTTT-1	oocyte	Oocyte2	chr6_79024553_79024971_-(LTR:ERVK:BGLII)_to_Son	1
TACCCGTCAGCAGTTT-1	oocyte	Oocyte2	chr11_48005314_48005883_-(LINE:L1:Lx4B)_to_Usp29	1
AGTAGTCGTCCCTCAT-3	oocyte	Oocyte10	chr7_23386715_23386950_+(LINE:L1:Lx5b)_to_Tex30	1
GCAGCTGGTATCGTGT-3	oocyte	Oocyte9	chr10_83356469_83356815_-(LTR:ERVK:RMER19A)_to_E330034G19Rik	1
GACTATGGTGTTGCCG-1	oocyte	Oocyte1	chr6_115949275_115949403_+(SINE:B4:ID_B1)_to_Fnbp1l	1
TGCTTGCGTTACGATC-1	oocyte	Oocyte3	chr1_174562796_174565139_+(LTR:ERVL:MERVL_2A-int)_to_Fmn2	1
AGTAGTCGTCCCTCAT-3	oocyte	Oocyte10	chr5_143408269_143408461_+(SINE:B2:B3A)_to_Fbxo8	1
GTTACGAGTAAGAACT-3	oocyte	Oocyte7	chr13_51134116_51134498_+(LTR:ERVL-MaLR:MTB)_to_Dusp7	1
TACCTCGAGAGAGGGC-2	oocyte	Oocyte6	chr1_162678996_162679172_+(LTR:ERVL-MaLR:MTA_Mm)_to_Prrc2c	1
TATCTTGGTGATTGGG-1	oocyte	Oocyte5	chr1_151472128_151472320_+(SINE:B2:B2_Mm1t)_to_Gkap1	1
AGTAGTCGTCCCTCAT-3	oocyte	Oocyte10	chr7_23439950_23440211_+(SINE:B4:B4A)_to_Gdf9	1
TACCTCGAGAGAGGGC-2	oocyte	Oocyte6	chr14_45339441_45340046_+(LINE:L1:L1MA7)_to_Gm13084	1
GACTATGGTGTTGCCG-1	oocyte	Oocyte1	chr18_69759349_69759743_-(LTR:ERVL-MaLR:MTA_Mm)_to_Pttg1	1
GCAGCTGGTATCGTGT-3	oocyte	Oocyte9	chr7_26544303_26545400_+(LINE:L1:L1Md_F2)_to_Apip	1
GACTATGGTGTTGCCG-1	oocyte	Oocyte1	chrX_150630420_150633108_+(LINE:L1:L1Md_T)_to_E330034G19Rik	1
TACCCGTCAGCAGTTT-1	oocyte	Oocyte2	chr5_104437769_104437964_+(SINE:B2:B3)_to_E330034G19Rik	1
GACTATGGTGTTGCCG-1	oocyte	Oocyte1	chr19_37009092_37009508_+(LTR:ERVL-MaLR:MTD)_to_Zbed3	1
GACTATGGTGTTGCCG-1	oocyte	Oocyte1	chr2_118635324_118635479_+(SINE:B4:RSINE1)_to_Patj	1
GCAGCTGGTATCGTGT-3	oocyte	Oocyte9	chr16_31794481_31794787_-(LTR:ERVL-MaLR:MTC)_to_P4hb	1
AGGGTTTGTTCTCGCT-1	Zygote	Zygote2	chr15_27638641_27639655_+(LINE:L1:L1Md_T)_to_Cept1	1
CAGATCACAACTGCCG-3	Zygote	Zygote9	chr1_38030872_38031076_+(LINE:L1:L1MD)_to_Eif5b	2
CGCATAACAGCTTTCC-1	Zygote	Zygote3	chr10_88465504_88465690_+(SINE:B2:B2_Mm2)_to_Lasp1	1
GTTGAACTCATGGGAG-2	Zygote	Zygote5	chr12_87955387_87955715_+(LINE:L1:Lx3C)_to_Ndfip1	1
CTCAATTGTTTCACTT-2	Zygote	Zygote6	chr8_114702381_114702995_+(LINE:L1:L1MB7)_to_Terb1	1
GTTGAACTCATGGGAG-2	Zygote	Zygote5	chr11_115408702_115408876_+(SINE:B2:B2_Mm2)_to_Pafah1b1	1
GTTGAACTCATGGGAG-2	Zygote	Zygote5	chr1_180748813_180749011_+(SINE:B2:B3A)_to_Cpeb1	1
CCACGTTTCAGTGCGC-3	Zygote	Zygote7	chr10_44470088_44470297_+(SINE:B2:B3)_to_Tipin	2
CTCGAGGTCTCTCTTC-1	Zygote	Zygote1	chr14_24305175_24306107_+(LINE:L1:Lx3_Mus)_to_Npm1	1
GTTGAACTCATGGGAG-2	Zygote	Zygote5	chr19_11708631_11709605_+(LINE:L1:L1Md_F2)_to_Mfsd2a	1
AGGGTTTGTTCTCGCT-1	Zygote	Zygote2	chr5_72598858_72599621_-(LTR:ERVK:RMER19B)_to_Pdia5	1
CTCAATTGTTTCACTT-2	Zygote	Zygote6	chr5_135987991_135988285_+(Satellite:Satellite:ZP3AR)_to_Kat6b	1
CCACGTTTCAGTGCGC-3	Zygote	Zygote7	chr10_45155923_45156208_+(LTR:ERVL-MaLR:MLT1E2)_to_Zbed3	1
CAGATCACAACTGCCG-3	Zygote	Zygote9	chr1_187764776_187765764_+(LINE:L1:L1MC)_to_Hhat	1
CTCAATTGTTTCACTT-2	Zygote	Zygote6	chr4_57890573_57890793_+(SINE:B2:B3)_to_Zbed3	1
CTCAATTGTTTCACTT-2	Zygote	Zygote6	chr8_121961303_121961669_+(DNA:hAT-Charlie:Charlie1)_to_Tusc3	2
GTTGAACTCATGGGAG-2	Zygote	Zygote5	chr13_32386638_32386994_-(LTR:ERVL-MaLR:ORR1B1)_to_Taf1a	1
GTTGAACTCATGGGAG-2	Zygote	Zygote5	chr5_125365837_125365997_-(SINE:B2:B2_Mm1a)_to_Skp1a	1
AGGGTTTGTTCTCGCT-1	Zygote	Zygote2	chr10_88157556_88158196_+(DNA:hAT-Charlie:Charlie12)_to_N4bp1	1
CAGATCACAACTGCCG-3	Zygote	Zygote9	chr2_140948727_140949927_+(LINE:L1:Lx8)_to_Macrod2	1
CTCAATTGTTTCACTT-2	Zygote	Zygote6	chr14_115490951_115494226_+(LINE:L1:Lx2B2)_to_Gpc5	1
CGCATAACAGCTTTCC-1	Zygote	Zygote3	chr3_137923802_137923987_+(SINE:B2:B3A)_to_Tmco6	1
CCACGTTTCAGTGCGC-3	Zygote	Zygote7	chr19_8841803_8841951_+(SINE:Alu:B1_Mus1)_to_Zp3	1
CTCGAGGTCTCTCTTC-1	Zygote	Zygote1	chr8_90891471_90891690_+(LTR:ERV1:RLTR4_Mm)_to_Fdft1	1
GTTGAACTCATGGGAG-2	Zygote	Zygote5	chr12_75913163_75913346_+(SINE:B2:B3)_to_Camk1d	1
CCACGTTTCAGTGCGC-3	Zygote	Zygote7	chr6_87106009_87108859_-(LINE:L1:L1VL2)_to_D6Ertd527e	1
CCACGTTTCAGTGCGC-3	Zygote	Zygote7	chr17_78941625_78942021_+(LTR:ERVL-MaLR:ORR1D1)_to_Fyb2	1
GTTGAACTCATGGGAG-2	Zygote	Zygote5	chr1_54425774_54426104_+(LINE:L2:L2a)_to_Gtf3c3	1
TACCGGGTCACCATCC-3	Zygote	Zygote8	chr2_14878999_14879309_+(LTR:ERVL-MaLR:MTD)_to_Capg	1
CAGATCACAACTGCCG-3	Zygote	Zygote9	chr2_108450867_108451425_+(LINE:L1:L1_Mur1)_to_Sf3a3	1
CGCATAACAGCTTTCC-1	Zygote	Zygote3	chr3_58579751_58579937_+(SINE:B2:B2_Mm2)_to_Prpf38a	2
AGGGTTTGTTCTCGCT-1	Zygote	Zygote2	chr3_7542910_7548449_+(LINE:L1:L1Md_F2)_to_Ubqln2	1
CGCATAACAGCTTTCC-1	Zygote	Zygote3	chrX_98847289_98847998_-(LTR:ERVK:RMER19A)_to_Ophn1	1
AGGGTTTGTTCTCGCT-1	Zygote	Zygote2	chr4_107413237_107413381_+(SINE:Alu:B1_Mus2)_to_Zbed3	1
CTCGAGGTCTCTCTTC-1	Zygote	Zygote1	chr7_80078246_80078425_-(SINE:B2:B2_Mm1a)_to_Ypel2	1
AGGGTTTGTTCTCGCT-1	Zygote	Zygote2	chr18_75006533_75006670_+(SINE:Alu:B1_Mus2)_to_Tle6	1
GTTGAACTCATGGGAG-2	Zygote	Zygote5	chr9_51118674_51118896_+(SINE:B2:B3)_to_Cd63	1
AGGGTTTGTTCTCGCT-1	Zygote	Zygote2	chr17_83743413_83743821_+(LTR:ERVL-MaLR:MTD)_to_Ptges3	1
CGCATAACAGCTTTCC-1	Zygote	Zygote3	chr6_143295719_143295960_+(SINE:B4:B4A)_to_Pld1	1
CTCAATTGTTTCACTT-2	Zygote	Zygote6	chr8_13872088_13872298_+(SINE:B2:B3)_to_Plpp4	1
CGCATAACAGCTTTCC-1	Zygote	Zygote3	chr7_7000791_7001320_+(LINE:L1:L1Md_F2)_to_Wipf2	1
CCACGTTTCAGTGCGC-3	Zygote	Zygote7	chr13_24074599_24075538_+(LINE:L1:Lx2B2)_to_Carmil1	1
CCACGTTTCAGTGCGC-3	Zygote	Zygote7	chr3_135263385_135263712_+(LINE:L1:L1MC)_to_Zbed3	1
AGGGTTTGTTCTCGCT-1	Zygote	Zygote2	chrX_162765456_162765648_+(SINE:B2:B2_Mm1a)_to_Uchl1	1
AGGCTGCGTGGCTGCT-1	Zygote	Zygote4	chr6_124832713_124832882_+(SINE:B2:B2_Mm2)_to_Xlr4c	1
AGGGTTTGTTCTCGCT-1	Zygote	Zygote2	chr8_11563101_11563289_+(DNA:hAT-Charlie:MER58B)_to_Jarid2	1
CGCATAACAGCTTTCC-1	Zygote	Zygote3	chr1_21195385_21202212_-(LINE:L1:L1Md_T)_to_Csrnp3	1
CTCAATTGTTTCACTT-2	Zygote	Zygote6	chr2_169124378_169124487_+(LINE:L1:Lx7)_to_Cntn1	1
CAGATCACAACTGCCG-3	Zygote	Zygote9	chr6_38536179_38536327_+(SINE:Alu:B1_Mus1)_to_Fbxw24	1
CTCAATTGTTTCACTT-2	Zygote	Zygote6	chr8_64982174_64982334_+(SINE:B4:ID_B1)_to_Trim75	2
CAGATCACAACTGCCG-3	Zygote	Zygote9	chr5_84544048_84548275_+(LINE:L1:L1Md_F2)_to_Timd2	1
GTTGAACTCATGGGAG-2	Zygote	Zygote5	chr9_73123074_73123213_-(SINE:Alu:B1_Mur3)_to_Rsl24d1	1
TACCGGGTCACCATCC-3	Zygote	Zygote8	chr11_72209497_72209644_+(SINE:Alu:B1_Mur4)_to_Ndufb3	1
AGGGTTTGTTCTCGCT-1	Zygote	Zygote2	chr5_123000522_123000917_-(LTR:ERVL-MaLR:MTA_Mm)_to_Mapre1	1
GTTGAACTCATGGGAG-2	Zygote	Zygote5	chr13_22919087_22919432_+(LTR:ERVK:RLTRETN_Mm)_to_Rec114	1
CAGATCACAACTGCCG-3	Zygote	Zygote9	chr2_62316043_62316448_+(LINE:L1:L1MB3)_to_Mat2b	1
AGGGTTTGTTCTCGCT-1	Zygote	Zygote2	chr9_64894986_64895127_+(SINE:Alu:B1_Mur2)_to_Srgn	1
CAGATCACAACTGCCG-3	Zygote	Zygote9	chr15_82237748_82238109_+(LTR:ERVK:RMER4A)_to_Ep300	1
GTTGAACTCATGGGAG-2	Zygote	Zygote5	chr10_76041545_76041655_+(SINE:Alu:B1F1)_to_Socs7	1
GTTGAACTCATGGGAG-2	Zygote	Zygote5	chr15_98185969_98186353_-(LTR:ERVL-MaLR:MTEa)_to_Olfr288	1
AGGGTTTGTTCTCGCT-1	Zygote	Zygote2	chr8_128657870_128658241_+(LTR:ERVL-MaLR:MTC)_to_Zfhx3	1
AGGGTTTGTTCTCGCT-1	Zygote	Zygote2	chr3_152387467_152388007_+(LINE:L1:Lx2B)_to_Mettl7a2	1
GTTGAACTCATGGGAG-2	Zygote	Zygote5	chr4_123296620_123296811_+(SINE:B4:B4)_to_Nudc	1
CTCAATTGTTTCACTT-2	Zygote	Zygote6	chr1_181158977_181159359_+(LTR:ERVL-MaLR:MTC)_to_Pgam1	1
CAGATCACAACTGCCG-3	Zygote	Zygote9	chr7_100238957_100239485_+(LTR:ERVL:MER21C)_to_Ldhb	1
AGGCTGCGTGGCTGCT-1	Zygote	Zygote4	chr3_14136527_14137371_+(LINE:L1:L1Md_T)_to_Ralyl	1
CCACGTTTCAGTGCGC-3	Zygote	Zygote7	chr3_14136527_14137371_+(LINE:L1:L1Md_T)_to_Ralyl	2
CTCAATTGTTTCACTT-2	Zygote	Zygote6	chr12_99931306_99931869_+(LTR:ERVL:MLT2F)_to_Aurkc	1
GTTGAACTCATGGGAG-2	Zygote	Zygote5	chr10_70218781_70219099_+(LTR:ERVL-MaLR:ORR1A3)_to_Zbed3	1
CGCATAACAGCTTTCC-1	Zygote	Zygote3	chr17_85457201_85457351_+(SINE:Alu:B1_Mur3)_to_Camkmt	1
AGGCTGCGTGGCTGCT-1	Zygote	Zygote4	chr3_135263385_135263712_+(LINE:L1:L1MC)_to_H1foo	1
CCACGTTTCAGTGCGC-3	Zygote	Zygote7	chr11_48624759_48626752_-(LTR:ERVK:RLTR10-int)_to_Slc7a2	1
GTTGAACTCATGGGAG-2	Zygote	Zygote5	chr12_79218237_79218627_+(LINE:L1:Lx5c)_to_Fgfr2	1
GTTGAACTCATGGGAG-2	Zygote	Zygote5	chrX_20432258_20432442_+(SINE:B2:B2_Mm1t)_to_Vps13a	1
CCACGTTTCAGTGCGC-3	Zygote	Zygote7	chr1_110930699_110931214_+(LINE:L1:L1Md_F2)_to_Rsrc2	1
CCACGTTTCAGTGCGC-3	Zygote	Zygote7	chr14_12061533_12062381_+(LTR:ERVK:RLTR13A2)_to_Ptprg	1
AGGGTTTGTTCTCGCT-1	Zygote	Zygote2	chr14_12061533_12062381_+(LTR:ERVK:RLTR13A2)_to_Ptprg	1
CCACGTTTCAGTGCGC-3	Zygote	Zygote7	chr12_99931306_99931869_+(LTR:ERVL:MLT2F)_to_Kcnk13	2
CGCATAACAGCTTTCC-1	Zygote	Zygote3	chr4_107886288_107886711_+(LTR:ERVK:RMER6B)_to_Ddx39	1
CAGATCACAACTGCCG-3	Zygote	Zygote9	chr2_140683628_140683893_+(DNA:hAT-Charlie:Charlie1a)_to_Macrod2	4
CGCATAACAGCTTTCC-1	Zygote	Zygote3	chr3_138529818_138530027_+(DNA:hAT-Charlie:URR1B)_to_Cox6c	1
CGCATAACAGCTTTCC-1	Zygote	Zygote3	chr16_55987075_55987428_+(LINE:L1:L1_Mur3)_to_Zbtb11	1
CTCAATTGTTTCACTT-2	Zygote	Zygote6	chr9_120792828_120793066_+(DNA:hAT-Charlie:URR1B)_to_Psmb2	1
TACCGGGTCACCATCC-3	Zygote	Zygote8	chr14_47651995_47652296_+(LINE:L1:L1MA6)_to_Ktn1	1
CTCAATTGTTTCACTT-2	Zygote	Zygote6	chr12_41647579_41648215_+(DNA:hAT-Charlie:RCHARR1)_to_Immp2l	1
GTTGAACTCATGGGAG-2	Zygote	Zygote5	chr9_9232168_9232565_-(LTR:ERVL-MaLR:MTA_Mm)_to_Arhgap42	1
AGGGTTTGTTCTCGCT-1	Zygote	Zygote2	chr9_51118674_51118896_+(SINE:B2:B3)_to_Impact	1
GTTGAACTCATGGGAG-2	Zygote	Zygote5	chr12_20587361_20588459_+(LTR:ERVL-MaLR:MTA_Mm-int)_to_Usp19	1
CAGATCACAACTGCCG-3	Zygote	Zygote9	chr16_32596364_32597455_+(LTR:ERVL-MaLR:MTA_Mm-int)_to_Cnn3	1
CAGATCACAACTGCCG-3	Zygote	Zygote9	chr17_13804481_13804611_+(LTR:ERVK:RMER12C)_to_Zbed3	1
CTCGAGGTCTCTCTTC-1	Zygote	Zygote1	chr3_123504248_123504483_+(DNA:hAT-Charlie:RCHARR1)_to_Cstf1	1
CGCATAACAGCTTTCC-1	Zygote	Zygote3	chr13_78050064_78055672_+(LINE:L1:L1Md_A)_to_Uchl1	1
CCACGTTTCAGTGCGC-3	Zygote	Zygote7	chr5_114122313_114122414_+(SINE:Alu:PB1D7)_to_Zfp473	1
GTTGAACTCATGGGAG-2	Zygote	Zygote5	chr1_91114286_91114497_+(Satellite:Satellite:IMPB_01)_to_Eny2	1
CCACGTTTCAGTGCGC-3	Zygote	Zygote7	chr9_64303121_64303378_+(LINE:L1:Lx)_to_Prdm1	2
CTCAATTGTTTCACTT-2	Zygote	Zygote6	chr1_87788085_87788581_+(LINE:L1:MusHAL1)_to_Trp53bp1	1
CTCAATTGTTTCACTT-2	Zygote	Zygote6	chr17_22502522_22503617_-(LTR:ERVL-MaLR:MTA_Mm-int)_to_Zfand2a	1
CTCGAGGTCTCTCTTC-1	Zygote	Zygote1	chr2_105907819_105907979_+(SINE:Alu:B1_Mur3)_to_Pfdn4	1
CTCGAGGTCTCTCTTC-1	Zygote	Zygote1	chr10_117689540_117689717_-(SINE:B4:RSINE1)_to_Bcl7c	1
CCACGTTTCAGTGCGC-3	Zygote	Zygote7	chr16_55949983_55950143_-(SINE:B2:B2_Mm1a)_to_H1foo	1
CGCATAACAGCTTTCC-1	Zygote	Zygote3	chr5_100408888_100409099_+(SINE:B2:B3A)_to_Sec31a	1
AGGGTTTGTTCTCGCT-1	Zygote	Zygote2	chr2_14608232_14608518_+(DNA:hAT-Charlie:MER33)_to_Cacnb2	1
CGCATAACAGCTTTCC-1	Zygote	Zygote3	chr13_44713017_44714114_-(LTR:ERVL-MaLR:MTA_Mm-int)_to_Ggct	1
AGGCTGCGTGGCTGCT-1	Zygote	Zygote4	chr6_115947296_115947440_+(SINE:Alu:B1_Mus1)_to_Cenpe	1
CTCAATTGTTTCACTT-2	Zygote	Zygote6	chr9_75867665_75868326_+(LINE:L1:L1Md_T)_to_Dusp7	1
CCACGTTTCAGTGCGC-3	Zygote	Zygote7	chr7_4818843_4819034_+(SINE:B2:B2_Mm2)_to_Prom1	1
TACCGGGTCACCATCC-3	Zygote	Zygote8	chr18_86997666_86998762_+(LINE:L1:Lx5c)_to_Zbed3	1
CCACGTTTCAGTGCGC-3	Zygote	Zygote7	chr10_73022791_73023058_+(DNA:hAT-Blackjack:BLACKJACK)_to_Zbed3	1
CTCGAGGTCTCTCTTC-1	Zygote	Zygote1	chr10_73022791_73023058_+(DNA:hAT-Blackjack:BLACKJACK)_to_Zbed3	2
CGCATAACAGCTTTCC-1	Zygote	Zygote3	chr2_128802479_128802741_+(SINE:B4:B4)_to_Mertk	1
CCACGTTTCAGTGCGC-3	Zygote	Zygote7	chr8_19796159_19798381_+(LINE:L1:L1Md_A)_to_Tmeff2	1
GTTGAACTCATGGGAG-2	Zygote	Zygote5	chr16_28718597_28718985_-(LINE:L1:Lx3_Mus)_to_Fgf12	1
AGGGTTTGTTCTCGCT-1	Zygote	Zygote2	chr16_28718597_28718985_-(LINE:L1:Lx3_Mus)_to_Fgf12	1
AGGCTGCGTGGCTGCT-1	Zygote	Zygote4	chr14_21391209_21392764_+(LINE:L1:L1VL2)_to_Fbxw28	1
CAGATCACAACTGCCG-3	Zygote	Zygote9	chr4_20070083_20070874_+(LINE:L1:Lx8)_to_Snap23	1
CCACGTTTCAGTGCGC-3	Zygote	Zygote7	chr7_24889054_24889191_+(SINE:Alu:B1_Mur4)_to_Tecpr2	1
CCACGTTTCAGTGCGC-3	Zygote	Zygote7	chrX_28496064_28496589_-(LTR:ERVK:RLTR40)_to_Cox7b	2
AGGCTGCGTGGCTGCT-1	Zygote	Zygote4	chr4_147512486_147515105_+(Satellite:Satellite:MMSAT4)_to_Gm3604	1
CTCAATTGTTTCACTT-2	Zygote	Zygote6	chr7_24232694_24233602_+(LTR:ERVL-MaLR:ORR1B1-int)_to_Zfp109	2
CGCATAACAGCTTTCC-1	Zygote	Zygote3	chr6_21967819_21968270_+(LINE:L1:L1_Mus1)_to_Arcn1	1
TACCGGGTCACCATCC-3	Zygote	Zygote8	chr17_88504658_88505116_+(DNA:hAT-Charlie:MER20B)_to_Brf1	1
AGGCTGCGTGGCTGCT-1	Zygote	Zygote4	chr12_69175988_69176347_+(LTR:ERVL-MaLR:MTD)_to_Cnot2	1
CGCATAACAGCTTTCC-1	Zygote	Zygote3	chr2_25077466_25078135_+(LTR:ERVK:RLTR33)_to_Arrdc1	1
CTCAATTGTTTCACTT-2	Zygote	Zygote6	chrX_106976931_106977221_-(LTR:ERVK:IAPEY5_LTR)_to_Xrcc4	1
CGCATAACAGCTTTCC-1	Zygote	Zygote3	chr9_10817339_10817979_+(LTR:ERVK:MLTR18C_MM)_to_Ube2s	1
CCACGTTTCAGTGCGC-3	Zygote	Zygote7	chr7_23439950_23440211_+(SINE:B4:B4A)_to_Atg16l1	1
CGCATAACAGCTTTCC-1	Zygote	Zygote3	chr13_95323364_95323854_+(LTR:ERVL:MT2B1)_to_Fxr1	1
GTTGAACTCATGGGAG-2	Zygote	Zygote5	chr5_143485496_143486505_+(LTR:ERVK:RLTR21)_to_Fam220a	1
AGGGTTTGTTCTCGCT-1	Zygote	Zygote2	chr16_97042699_97043904_-(LTR:ERVL-MaLR:MTC-int)_to_Ptcd3	1
CTCAATTGTTTCACTT-2	Zygote	Zygote6	chr5_125505481_125505640_+(SINE:B2:B2_Mm1a)_to_Zbed3	1
GTTGAACTCATGGGAG-2	Zygote	Zygote5	chr12_59188824_59188970_+(SINE:Alu:B1_Mm)_to_Cdk8	1
CAGATCACAACTGCCG-3	Zygote	Zygote9	chr4_20070083_20070874_+(LINE:L1:Lx8)_to_Smagp	1
AGGGTTTGTTCTCGCT-1	Zygote	Zygote2	chr5_135779414_135779616_+(DNA:hAT-Charlie:URR1A)_to_C87436	1
TACCGGGTCACCATCC-3	Zygote	Zygote8	chr17_71819631_71819923_-(LTR:ERVL-MaLR:ORR1A2)_to_Ttc7b	1
CCACGTTTCAGTGCGC-3	Zygote	Zygote7	chrX_13295842_13296699_-(LTR:ERVK:RLTR13G)_to_Mrps14	1
AGGGTTTGTTCTCGCT-1	Zygote	Zygote2	chr7_6369395_6369769_-(LTR:ERVL-MaLR:ORR1A4)_to_Clk1	1
GTTGAACTCATGGGAG-2	Zygote	Zygote5	chr18_34396608_34396816_+(SINE:B2:B3)_to_Uxs1	1
AGGGTTTGTTCTCGCT-1	Zygote	Zygote2	chr3_28122058_28123387_+(LINE:L1:Lx7)_to_Zbed3	1
AGGGTTTGTTCTCGCT-1	Zygote	Zygote2	chr4_116690566_116690724_+(SINE:B2:B2_Mm1t)_to_Oog1	1
GTTGAACTCATGGGAG-2	Zygote	Zygote5	chr7_107180539_107181051_+(LTR:ERVK:RLTR20A3_MM)_to_Pttg1	1
CTCAATTGTTTCACTT-2	Zygote	Zygote6	chr7_107180539_107181051_+(LTR:ERVK:RLTR20A3_MM)_to_Pttg1	1
CTCGAGGTCTCTCTTC-1	Zygote	Zygote1	chr4_108939511_108939757_+(SINE:MIR:MIRb)_to_Arpc2	1
AGGGTTTGTTCTCGCT-1	Zygote	Zygote2	chr2_45770479_45771467_+(LINE:L1:L1Md_F2)_to_Gdf9	1
CCACGTTTCAGTGCGC-3	Zygote	Zygote7	chr11_40686612_40686896_+(SINE:B2:B3)_to_Mat2b	1
CTCAATTGTTTCACTT-2	Zygote	Zygote6	chr7_91734754_91735608_+(LINE:L1:Lx2B2)_to_Dlg2	1
AGGGTTTGTTCTCGCT-1	Zygote	Zygote2	chr7_91734754_91735608_+(LINE:L1:Lx2B2)_to_Dlg2	1
CCACGTTTCAGTGCGC-3	Zygote	Zygote7	chr6_92330855_92331963_-(LTR:ERVL-MaLR:MTC-int)_to_Cnot7	1
CTCAATTGTTTCACTT-2	Zygote	Zygote6	chr16_7296762_7298137_+(LINE:L1:L1Md_T)_to_Rbfox1	1
CCACGTTTCAGTGCGC-3	Zygote	Zygote7	chr3_135460359_135460590_+(SINE:B4:ID_B1)_to_Zbed3	1
GTTGAACTCATGGGAG-2	Zygote	Zygote5	chr2_105960369_105960964_+(LINE:L1:L1MA5A)_to_Rpl35	1
AGGCTGCGTGGCTGCT-1	Zygote	Zygote4	chr5_124545604_124545750_+(SINE:Alu:B1_Mus2)_to_Cdc5l	1
AGGCTGCGTGGCTGCT-1	Zygote	Zygote4	chr14_49183783_49184001_+(DNA:hAT-Charlie:URR1A)_to_Filip1l	1
CGCATAACAGCTTTCC-1	Zygote	Zygote3	chr17_JH584328_alt_3289488_3289757_+(DNA:TcMar-Tigger:Tigger5b_Glire)_to_Fbxo21	1
CCACGTTTCAGTGCGC-3	Zygote	Zygote7	chr1_152762225_152762401_+(SINE:B2:B2_Mm1t)_to_Rab3d	1
GTTGAACTCATGGGAG-2	Zygote	Zygote5	chr10_74452560_74452811_+(LTR:ERVL-MaLR:ORR1F)_to_Pcdh15	1
AGGGTTTGTTCTCGCT-1	Zygote	Zygote2	chr4_141564948_141565137_+(SINE:B2:B2_Mm1t)_to_Zfp655	1
CTCGAGGTCTCTCTTC-1	Zygote	Zygote1	chr5_144260139_144260258_+(SINE:Alu:B1_Mur2)_to_Etfdh	1
CAGATCACAACTGCCG-3	Zygote	Zygote9	chr2_154633644_154633831_+(LINE:L1:L1Md_F2)_to_Zfp341	1
AGGGTTTGTTCTCGCT-1	Zygote	Zygote2	chr2_94330762_94331581_+(LINE:L1:Lx8)_to_Ttc17	1
CGCATAACAGCTTTCC-1	Zygote	Zygote3	chr8_114149817_114150157_+(LTR:ERVL-MaLR:MTD)_to_Shoc1	1
CTCGAGGTCTCTCTTC-1	Zygote	Zygote1	chr13_95323364_95323854_+(LTR:ERVL:MT2B1)_to_Fbxw14	1
AGGGTTTGTTCTCGCT-1	Zygote	Zygote2	chr9_15434951_15435150_-(SINE:B2:B2_Mm2)_to_Smc1b	1
CTCAATTGTTTCACTT-2	Zygote	Zygote6	chr5_124834419_124834540_-(SINE:B2:B3)_to_Mdm4	1
AGGCTGCGTGGCTGCT-1	Zygote	Zygote4	chr5_122857117_122857467_+(LTR:ERVL-MaLR:ORR1C2)_to_Mphosph10	1
TACCGGGTCACCATCC-3	Zygote	Zygote8	chr2_121015466_121015611_+(SINE:Alu:B1_Mus2)_to_Sys1	1
AGGCTGCGTGGCTGCT-1	Zygote	Zygote4	chr10_111478870_111479018_+(SINE:Alu:B1_Mm)_to_Pptc7	1
CGCATAACAGCTTTCC-1	Zygote	Zygote3	chr9_51118674_51118896_+(SINE:B2:B3)_to_Ndufab1	1
TACCGGGTCACCATCC-3	Zygote	Zygote8	chr16_41945717_41946930_+(LINE:L1:L1_Mus3)_to_Lsamp	1
GTTGAACTCATGGGAG-2	Zygote	Zygote5	chr16_41945717_41946930_+(LINE:L1:L1_Mus3)_to_Lsamp	1
CTCGAGGTCTCTCTTC-1	Zygote	Zygote1	chr4_123262775_123262928_+(SINE:Alu:B1_Mus2)_to_Timm23	1
AGGGTTTGTTCTCGCT-1	Zygote	Zygote2	chr2_14878999_14879309_+(LTR:ERVL-MaLR:MTD)_to_Cacnb2	1
CGCATAACAGCTTTCC-1	Zygote	Zygote3	chr16_21597595_21602966_+(LINE:L1:L1Md_A)_to_Kat14	1
AGGGTTTGTTCTCGCT-1	Zygote	Zygote2	chr1_160992214_160992419_+(SINE:B4:B4)_to_Ttc17	1
CAGATCACAACTGCCG-3	Zygote	Zygote9	chr2_160701731_160702020_+(SINE:B4:B4)_to_Smc4	1
TACCGGGTCACCATCC-3	Zygote	Zygote8	chr16_94461195_94461449_+(SINE:B4:B4A)_to_Ttc3	1
CGCATAACAGCTTTCC-1	Zygote	Zygote3	chr15_52729522_52729927_+(LTR:ERVL-MaLR:ORR1D1)_to_Lrrc59	1
CGCATAACAGCTTTCC-1	Zygote	Zygote3	chr4_133096443_133099025_+(LTR:ERV1:RLTR4_MM-int)_to_Gm2000	1
AGGCTGCGTGGCTGCT-1	Zygote	Zygote4	chr14_65847147_65847612_+(LINE:L1:L1Md_F2)_to_Fbxw22	1
CCACGTTTCAGTGCGC-3	Zygote	Zygote7	chr8_39093942_39095966_+(LINE:L1:Lx5)_to_Ap3s1	1
AGGGTTTGTTCTCGCT-1	Zygote	Zygote2	chr13_69747179_69747365_-(SINE:B2:B2_Mm2)_to_Lrrc28	1
CCACGTTTCAGTGCGC-3	Zygote	Zygote7	chr8_123111463_123111699_+(LTR:ERVL-MaLR:ORR1B2)_to_Hnrnpc	1
CTCAATTGTTTCACTT-2	Zygote	Zygote6	chr16_63491888_63492296_-(LTR:ERVK:BGLII)_to_R3hcc1l	1
GTTGAACTCATGGGAG-2	Zygote	Zygote5	chr10_80292995_80293141_+(SINE:Alu:B1_Mus1)_to_Banf1	1
CTCAATTGTTTCACTT-2	Zygote	Zygote6	chr2_14867888_14868141_+(LTR:ERVL-MaLR:MTD)_to_Uchl1	1
AGGGTTTGTTCTCGCT-1	Zygote	Zygote2	chrX_75107287_75107409_+(SINE:Alu:B1_Mur4)_to_Cdk8	1
GTTGAACTCATGGGAG-2	Zygote	Zygote5	chr1_8936109_8936519_+(LTR:ERVK:RLTR9E)_to_Rpl23	1
GTTGAACTCATGGGAG-2	Zygote	Zygote5	chr1_91114286_91114497_+(Satellite:Satellite:IMPB_01)_to_Adss	1
CTCGAGGTCTCTCTTC-1	Zygote	Zygote1	chr13_100652341_100652492_+(SINE:B4:ID_B1)_to_Ctnnb1	1
CCACGTTTCAGTGCGC-3	Zygote	Zygote7	chr2_132587540_132588045_-(LTR:ERVL:MT2B)_to_7420426K07Rik	1
CTCAATTGTTTCACTT-2	Zygote	Zygote6	chr1_133030397_133030806_-(LTR:ERVK:RMER4A)_to_Ccdc92	1
CCACGTTTCAGTGCGC-3	Zygote	Zygote7	chr6_89143915_89144050_+(SINE:Alu:B1_Mm)_to_Btbd10	1
CTCAATTGTTTCACTT-2	Zygote	Zygote6	chr15_76905208_76905329_+(SINE:B2:B3)_to_Bcl2l10	1
CAGATCACAACTGCCG-3	Zygote	Zygote9	chr11_9680796_9680947_+(DNA:hAT-Charlie:MER5A1)_to_Pde1c	2
CTCGAGGTCTCTCTTC-1	Zygote	Zygote1	chr11_96797937_96798525_-(LTR:ERVL:MT2B)_to_Slbp	1
CCACGTTTCAGTGCGC-3	Zygote	Zygote7	chr6_3597591_3597998_+(LINE:L1:Lx5c)_to_Vmp1	1
GTTGAACTCATGGGAG-2	Zygote	Zygote5	chr2_129013848_129014243_+(LTR:ERVL-MaLR:MTA_Mm)_to_Ibtk	1
CCACGTTTCAGTGCGC-3	Zygote	Zygote7	chr16_33286158_33286315_+(LINE:L1:L1M2)_to_E330034G19Rik	1
GTTGAACTCATGGGAG-2	Zygote	Zygote5	chr1_58978493_58979458_+(LINE:L1:L1Md_F2)_to_Lamtor3	1
CCACGTTTCAGTGCGC-3	Zygote	Zygote7	chrX_35178694_35179219_+(LTR:ERVK:RLTR40)_to_Zfp451	1
CCACGTTTCAGTGCGC-3	Zygote	Zygote7	chr2_120339736_120340280_+(LINE:L1:L1ME1)_to_Vps39	1
CTCAATTGTTTCACTT-2	Zygote	Zygote6	chr18_40277113_40277792_-(LINE:L1:Lx3_Mus)_to_Nup98	1
GTTGAACTCATGGGAG-2	Zygote	Zygote5	chr13_94212177_94212502_-(LINE:L1:L1M4)_to_Cdh8	1
CTCAATTGTTTCACTT-2	Zygote	Zygote6	chr15_82078575_82078757_-(SINE:B2:B2_Mm2)_to_Calcoco2	1
CGCATAACAGCTTTCC-1	Zygote	Zygote3	chr7_100138806_100139204_+(LTR:ERVK:BGLII)_to_Dcp1a	1
CGCATAACAGCTTTCC-1	Zygote	Zygote3	chr9_108336359_108336548_+(SINE:B2:B2_Mm2)_to_Omt2b	1
CAGATCACAACTGCCG-3	Zygote	Zygote9	chr15_15583757_15584151_-(LTR:ERVL-MaLR:MTA_Mm)_to_Son	1
CTCGAGGTCTCTCTTC-1	Zygote	Zygote1	chrX_17517448_17518155_+(LTR:ERVL-MaLR:ORR1E-int)_to_Tex14	1
TACCGGGTCACCATCC-3	Zygote	Zygote8	chr16_94413382_94413649_+(SINE:B4:B4A)_to_Ttc3	1
CCACGTTTCAGTGCGC-3	Zygote	Zygote7	chr10_45177725_45178270_+(LTR:ERVL:MT2_Mm)_to_Ckap5	1
AGGGTTTGTTCTCGCT-1	Zygote	Zygote2	chr16_17679458_17679949_+(LTR:ERVK:RMER4B)_to_Crnkl1	1
CTCAATTGTTTCACTT-2	Zygote	Zygote6	chr4_107886288_107886711_+(LTR:ERVK:RMER6B)_to_Srp54a	1
CCACGTTTCAGTGCGC-3	Zygote	Zygote7	chr9_65296468_65296669_+(SINE:B2:B3)_to_Cul1	1
GTTGAACTCATGGGAG-2	Zygote	Zygote5	chr1_94875810_94875913_+(LTR:ERVL:LTR33A)_to_Ryr3	1
CTCAATTGTTTCACTT-2	Zygote	Zygote6	chr1_74618430_74618643_+(SINE:B2:B3)_to_Tmem117	1
CTCAATTGTTTCACTT-2	Zygote	Zygote6	chr3_95590391_95590577_+(LTR:ERVK:RMER17C)_to_Krt88	1
TACCGGGTCACCATCC-3	Zygote	Zygote8	chr1_91553768_91553955_+(SINE:B2:B2_Mm1a)_to_Pcna	1
AGGCTGCGTGGCTGCT-1	Zygote	Zygote4	chr2_118820072_118820647_+(LTR:ERVK:RMER19B2)_to_Ldhb	1
CCACGTTTCAGTGCGC-3	Zygote	Zygote7	chr10_128086950_128087093_+(SINE:B4:ID_B1)_to_Ktn1	1
CTCGAGGTCTCTCTTC-1	Zygote	Zygote1	chr13_57127453_57127817_+(LTR:ERVL-MaLR:MTD)_to_Skap2	1
CTCAATTGTTTCACTT-2	Zygote	Zygote6	chr8_109327484_109328579_-(LTR:ERVL-MaLR:MTA_Mm-int)_to_Zfand2a	1
TACCGGGTCACCATCC-3	Zygote	Zygote8	chr5_49061823_49062973_-(LTR:ERVL-MaLR:MTB_Mm-int)_to_Kcnip4	1
CGCATAACAGCTTTCC-1	Zygote	Zygote3	chr1_37430476_37430588_+(DNA:hAT:MER53)_to_Cdkn2aipnl	1
AGGGTTTGTTCTCGCT-1	Zygote	Zygote2	chr13_9453734_9453939_-(SINE:B4:B4A)_to_Dip2c	1
CAGATCACAACTGCCG-3	Zygote	Zygote9	chr11_30797868_30798057_-(SINE:B2:B2_Mm1a)_to_Msl1	1
CTCAATTGTTTCACTT-2	Zygote	Zygote6	chr14_55605311_55605503_+(SINE:B2:B2_Mm2)_to_Pkd2l2	1
AGGGTTTGTTCTCGCT-1	Zygote	Zygote2	chr7_126496961_126497092_+(SINE:Alu:B1_Mus1)_to_Atxn2l	1
CTCGAGGTCTCTCTTC-1	Zygote	Zygote1	chr7_126496961_126497092_+(SINE:Alu:B1_Mus1)_to_Atxn2l	1
TACCGGGTCACCATCC-3	Zygote	Zygote8	chr7_26544303_26545400_+(LINE:L1:L1Md_F2)_to_Cdc20	1
AGGCTGCGTGGCTGCT-1	Zygote	Zygote4	chr12_55515195_55515750_+(LTR:ERV1:RMER2)_to_Ddx4	1
GTTGAACTCATGGGAG-2	Zygote	Zygote5	chr9_124340267_124340378_+(LINE:L1:Lx7)_to_Nlrp4f	1
AGGGTTTGTTCTCGCT-1	Zygote	Zygote2	chr12_102491134_102491348_+(SINE:B2:B3)_to_Filip1l	1
CCACGTTTCAGTGCGC-3	Zygote	Zygote7	chrX_30218559_30219081_-(LTR:ERVK:RLTR40)_to_Il17f	1
CGCATAACAGCTTTCC-1	Zygote	Zygote3	chr19_36085711_36086029_+(LINE:L1:L1_Mus1)_to_Canx	1
CTCAATTGTTTCACTT-2	Zygote	Zygote6	chr9_62093528_62093926_-(LTR:ERVL-MaLR:MTA_Mm)_to_Tbc1d15	1
CGCATAACAGCTTTCC-1	Zygote	Zygote3	chr1_59382299_59382558_+(SINE:MIR:MIR)_to_Dnajc8	1
CGCATAACAGCTTTCC-1	Zygote	Zygote3	chr1_37506530_37507181_+(LTR:ERVK:RMER6A)_to_Mgat4a	1
AGGCTGCGTGGCTGCT-1	Zygote	Zygote4	chr1_37506530_37507181_+(LTR:ERVK:RMER6A)_to_Mgat4a	2
TACCGGGTCACCATCC-3	Zygote	Zygote8	chr1_37506530_37507181_+(LTR:ERVK:RMER6A)_to_Mgat4a	1
GTTGAACTCATGGGAG-2	Zygote	Zygote5	chr1_37506530_37507181_+(LTR:ERVK:RMER6A)_to_Mgat4a	1
CTCGAGGTCTCTCTTC-1	Zygote	Zygote1	chr1_76501324_76501432_+(LINE:L1:Lx9)_to_Gnb1l	1
CCACGTTTCAGTGCGC-3	Zygote	Zygote7	chr4_JH584324_alt_781760_781876_+(SINE:B2:B2_Mm1a)_to_Ctsl	1
TACCGGGTCACCATCC-3	Zygote	Zygote8	chr3_138529818_138530027_+(DNA:hAT-Charlie:URR1B)_to_Polr2j	1
AGGGTTTGTTCTCGCT-1	Zygote	Zygote2	chr7_91446821_91447156_+(LINE:L1:L1Md_F2)_to_Dlg2	1
CTCAATTGTTTCACTT-2	Zygote	Zygote6	chr5_110255789_110255922_+(SINE:Alu:B1_Mus2)_to_Pdzrn4	1
CAGATCACAACTGCCG-3	Zygote	Zygote9	chr2_104601139_104602130_+(LINE:L1:L1Md_F2)_to_Zfp644	1
CGCATAACAGCTTTCC-1	Zygote	Zygote3	chr11_46255484_46256988_+(LINE:L1:Lx5c)_to_Cyfip2	1
AGGGTTTGTTCTCGCT-1	Zygote	Zygote2	chr1_GL456212_random_151042_151535_-(LTR:ERVL:MT2_Mm)_to_Dhrs1	1
CGCATAACAGCTTTCC-1	Zygote	Zygote3	chr7_22070749_22070898_+(SINE:Alu:B1_Mur3)_to_D1Ertd622e	1
CCACGTTTCAGTGCGC-3	Zygote	Zygote7	chr2_91541869_91542044_+(SINE:B2:B2_Mm1a)_to_Popdc3	1
GTTGAACTCATGGGAG-2	Zygote	Zygote5	chr2_137095830_137096114_+(LTR:ERVL-MaLR:ORR1A2)_to_Jag1	1
GTTGAACTCATGGGAG-2	Zygote	Zygote5	chr14_21360817_21364534_+(LTR:ERVK:IAPEz-int)_to_Adk	2
TACCGGGTCACCATCC-3	Zygote	Zygote8	chr5_100536441_100536763_+(DNA:TcMar-Tigger:Tigger17c)_to_Jak2	1
CCACGTTTCAGTGCGC-3	Zygote	Zygote7	chr7_28900231_28900553_+(LTR:ERVK:RMER4A)_to_Tcp1	1
CGCATAACAGCTTTCC-1	Zygote	Zygote3	chr2_170517401_170518038_+(LTR:ERVK:RLTR16C_MM)_to_Ftsj3	1
AGGGTTTGTTCTCGCT-1	Zygote	Zygote2	chr9_84088141_84088559_+(LINE:L1:L1Md_F2)_to_Med28	1
CAGATCACAACTGCCG-3	Zygote	Zygote9	chr4_116698352_116698634_+(LTR:ERVK:RMER6A)_to_Cherp	1
CCACGTTTCAGTGCGC-3	Zygote	Zygote7	chr17_85421225_85425828_+(LINE:L1:L1_Mus3)_to_Camkmt	4
CGCATAACAGCTTTCC-1	Zygote	Zygote3	chr17_85421225_85425828_+(LINE:L1:L1_Mus3)_to_Camkmt	4
TACCGGGTCACCATCC-3	Zygote	Zygote8	chr17_85421225_85425828_+(LINE:L1:L1_Mus3)_to_Camkmt	1
AGGGTTTGTTCTCGCT-1	Zygote	Zygote2	chr17_85421225_85425828_+(LINE:L1:L1_Mus3)_to_Camkmt	4
GTTGAACTCATGGGAG-2	Zygote	Zygote5	chr17_85421225_85425828_+(LINE:L1:L1_Mus3)_to_Camkmt	6
CAGATCACAACTGCCG-3	Zygote	Zygote9	chr17_85421225_85425828_+(LINE:L1:L1_Mus3)_to_Camkmt	1
CTCAATTGTTTCACTT-2	Zygote	Zygote6	chr17_85421225_85425828_+(LINE:L1:L1_Mus3)_to_Camkmt	6
CAGATCACAACTGCCG-3	Zygote	Zygote9	chr4_107886288_107886711_+(LTR:ERVK:RMER6B)_to_Cwc15	1
CCACGTTTCAGTGCGC-3	Zygote	Zygote7	chr5_135987991_135988285_+(Satellite:Satellite:ZP3AR)_to_Bscl2	1
GTTGAACTCATGGGAG-2	Zygote	Zygote5	chr2_60574954_60575812_+(LINE:L1:L1_Mm)_to_Tbc1d15	1
CCACGTTTCAGTGCGC-3	Zygote	Zygote7	chr11_22999693_22999888_+(SINE:B2:B3)_to_E330034G19Rik	1
CTCGAGGTCTCTCTTC-1	Zygote	Zygote1	chr10_63572314_63572776_+(LTR:ERVL-MaLR:MTC-int)_to_Ctnna3	1
CGCATAACAGCTTTCC-1	Zygote	Zygote3	chr10_63572314_63572776_+(LTR:ERVL-MaLR:MTC-int)_to_Ctnna3	2
AGGCTGCGTGGCTGCT-1	Zygote	Zygote4	chr7_30571533_30571715_+(DNA:hAT-Charlie:URR1A)_to_Pcgf5	1
CTCGAGGTCTCTCTTC-1	Zygote	Zygote1	chr1_74265344_74265575_+(SINE:B4:B4A)_to_Rab3b	1
TACCGGGTCACCATCC-3	Zygote	Zygote8	chr1_GL456211_random_173627_173971_+(LINE:L1:Lx9)_to_AC168977.1	1
AGGGTTTGTTCTCGCT-1	Zygote	Zygote2	chr1_46787157_46788148_+(LINE:L1:L1Md_F2)_to_Zbed3	1
CTCGAGGTCTCTCTTC-1	Zygote	Zygote1	chr8_14196255_14201658_+(LINE:L1:L1Md_A)_to_Dlgap2	1
CGCATAACAGCTTTCC-1	Zygote	Zygote3	chr11_97803020_97803171_+(DNA:hAT-Charlie:RMER30)_to_Sycp3	1
CCACGTTTCAGTGCGC-3	Zygote	Zygote7	chr18_46760466_46761397_+(LINE:L2:L2a)_to_Tusc3	1
TACCGGGTCACCATCC-3	Zygote	Zygote8	chr12_86149789_86150155_+(LTR:ERVL-MaLR:MTE2b)_to_Pter	1
GTTGAACTCATGGGAG-2	Zygote	Zygote5	chr4_34615397_34615615_+(SINE:B4:B4A)_to_Casp8ap2	1
CGCATAACAGCTTTCC-1	Zygote	Zygote3	chr9_102899944_102900457_+(LTR:ERVK:RLTR11A2)_to_Cccd201	2
CTCGAGGTCTCTCTTC-1	Zygote	Zygote1	chr15_25652462_25652888_+(LTR:ERVL-MaLR:MTC)_to_Eif5	1
CTCAATTGTTTCACTT-2	Zygote	Zygote6	chr10_11308045_11308230_-(SINE:B2:B2_Mm1t)_to_H1foo	1
CTCAATTGTTTCACTT-2	Zygote	Zygote6	chr7_127971271_127971457_+(SINE:B2:B2_Mm1a)_to_Cdc42bpa	1
CTCAATTGTTTCACTT-2	Zygote	Zygote6	chr6_115947296_115947440_+(SINE:Alu:B1_Mus1)_to_Bbs5	1
CTCAATTGTTTCACTT-2	Zygote	Zygote6	chr16_54619297_54619829_-(LTR:ERVL-MaLR:MLT1K)_to_Ssb	1
AGGCTGCGTGGCTGCT-1	Zygote	Zygote4	chr17_39842997_39843163_+(DNA:hAT-Tip100:FordPrefect)_to_Snrpg	1
CGCATAACAGCTTTCC-1	Zygote	Zygote3	chr18_50858858_50859065_-(LTR:ERVL:MLT2B5)_to_Atp6v1h	1
CTCAATTGTTTCACTT-2	Zygote	Zygote6	chr16_9874988_9875412_+(LINE:L1:L1_Mus1)_to_Mgst3	1
AGGGTTTGTTCTCGCT-1	Zygote	Zygote2	chr1_70470625_70471197_+(LTR:ERVK:RLTR11A)_to_Spag16	1
CTCGAGGTCTCTCTTC-1	Zygote	Zygote1	chr6_83080351_83080521_+(SINE:B4:B4)_to_D6Ertd527e	1
AGGGTTTGTTCTCGCT-1	Zygote	Zygote2	chr9_124344785_124345143_+(LTR:ERVL-MaLR:ORR1D2)_to_Nlrp4f	12
GTTGAACTCATGGGAG-2	Zygote	Zygote5	chr9_124344785_124345143_+(LTR:ERVL-MaLR:ORR1D2)_to_Nlrp4f	23
CAGATCACAACTGCCG-3	Zygote	Zygote9	chr9_124344785_124345143_+(LTR:ERVL-MaLR:ORR1D2)_to_Nlrp4f	17
CTCGAGGTCTCTCTTC-1	Zygote	Zygote1	chr9_124344785_124345143_+(LTR:ERVL-MaLR:ORR1D2)_to_Nlrp4f	5
CTCAATTGTTTCACTT-2	Zygote	Zygote6	chr9_124344785_124345143_+(LTR:ERVL-MaLR:ORR1D2)_to_Nlrp4f	21
AGGCTGCGTGGCTGCT-1	Zygote	Zygote4	chr9_124344785_124345143_+(LTR:ERVL-MaLR:ORR1D2)_to_Nlrp4f	11
CCACGTTTCAGTGCGC-3	Zygote	Zygote7	chr9_124344785_124345143_+(LTR:ERVL-MaLR:ORR1D2)_to_Nlrp4f	28
CGCATAACAGCTTTCC-1	Zygote	Zygote3	chr9_124344785_124345143_+(LTR:ERVL-MaLR:ORR1D2)_to_Nlrp4f	6
TACCGGGTCACCATCC-3	Zygote	Zygote8	chr9_124344785_124345143_+(LTR:ERVL-MaLR:ORR1D2)_to_Nlrp4f	9
GTTGAACTCATGGGAG-2	Zygote	Zygote5	chr10_128551549_128551895_-(LTR:ERVL:MT2B1)_to_Gtsf1	1
AGGGTTTGTTCTCGCT-1	Zygote	Zygote2	chr6_86465366_86465675_+(LTR:ERVL:RMER10A)_to_Mdh2	1
CGCATAACAGCTTTCC-1	Zygote	Zygote3	chr6_34482545_34483303_+(LTR:ERVK:RMER6A)_to_Atp6v1a	1
CCACGTTTCAGTGCGC-3	Zygote	Zygote7	chr11_52242169_52242536_+(LTR:ERVL-MaLR:MTD)_to_Arhgef39	1
CCACGTTTCAGTGCGC-3	Zygote	Zygote7	chr19_46468556_46469219_+(LINE:CR1:L3)_to_Ninj2	2
GTTGAACTCATGGGAG-2	Zygote	Zygote5	chr9_51118674_51118896_+(SINE:B2:B3)_to_Hirip3	1
GTTGAACTCATGGGAG-2	Zygote	Zygote5	chr11_96798564_96799020_+(LTR:ERV1:RMER2)_to_Padi6	1
CTCAATTGTTTCACTT-2	Zygote	Zygote6	chr4_107886288_107886711_+(LTR:ERVK:RMER6B)_to_Phf5a	1
GTTGAACTCATGGGAG-2	Zygote	Zygote5	chr7_107180539_107181051_+(LTR:ERVK:RLTR20A3_MM)_to_Gm2042	1
CAGATCACAACTGCCG-3	Zygote	Zygote9	chr2_140446015_140447379_+(LINE:L1:L1_Mur3)_to_Flrt3	1
GTTGAACTCATGGGAG-2	Zygote	Zygote5	chr4_134041329_134041504_-(SINE:B2:B2_Mm2)_to_Vps72	1
GTTGAACTCATGGGAG-2	Zygote	Zygote5	chr9_44214298_44214796_-(LTR:ERVL:MT2_Mm)_to_Gm2042	1
GTTGAACTCATGGGAG-2	Zygote	Zygote5	chr16_14306588_14306929_+(LTR:ERVL-MaLR:ORR1C1)_to_Fopnl	1
GTTGAACTCATGGGAG-2	Zygote	Zygote5	chr14_21094007_21094780_+(LINE:L1:L1_Mus3)_to_Adk	1
CTCAATTGTTTCACTT-2	Zygote	Zygote6	chr4_56432861_56433283_-(LTR:ERVL-MaLR:MTB_Mm)_to_Fsd1l	1
CAGATCACAACTGCCG-3	Zygote	Zygote9	chrX_13858778_13858915_-(SINE:Alu:B1_Mus1)_to_Atat1	1
CCACGTTTCAGTGCGC-3	Zygote	Zygote7	chr15_58457235_58457452_+(DNA:hAT-Charlie:URR1A)_to_Accsl	1
CTCAATTGTTTCACTT-2	Zygote	Zygote6	chr16_17681294_17681865_+(LTR:ERVK:RMER19C)_to_Kit	1
TACCGGGTCACCATCC-3	Zygote	Zygote8	chr5_141640202_141642155_+(LTR:ERVK:RLTR10-int)_to_Sdk1	1
AGGCTGCGTGGCTGCT-1	Zygote	Zygote4	chr12_55243553_55244120_+(DNA:hAT-Charlie:Charlie1a)_to_Pfdn2	1
CAGATCACAACTGCCG-3	Zygote	Zygote9	chr11_52404040_52404254_+(SINE:B4:ID_B1)_to_Ipo11	1
CGCATAACAGCTTTCC-1	Zygote	Zygote3	chr4_15893538_15894362_+(DNA:hAT-Charlie:RCHARR1)_to_Btf3	1
CCACGTTTCAGTGCGC-3	Zygote	Zygote7	chr17_31002390_31002673_+(LTR:ERVL-MaLR:MTD)_to_Gdf9	1
CGCATAACAGCTTTCC-1	Zygote	Zygote3	chr12_99931306_99931869_+(LTR:ERVL:MLT2F)_to_Rps24	1
GTTGAACTCATGGGAG-2	Zygote	Zygote5	chr6_115947296_115947440_+(SINE:Alu:B1_Mus1)_to_Gdpd1	1
CGCATAACAGCTTTCC-1	Zygote	Zygote3	chr9_54905708_54905921_+(DNA:hAT-Charlie:URR1A)_to_Ireb2	1
CAGATCACAACTGCCG-3	Zygote	Zygote9	chr19_38963420_38963613_+(SINE:B2:B2_Mm1a)_to_Trim61	1
GTTGAACTCATGGGAG-2	Zygote	Zygote5	chr3_39546466_39546958_-(LTR:ERVL:MT2_Mm)_to_Rab11a	1
GTTGAACTCATGGGAG-2	Zygote	Zygote5	chr11_59205206_59205354_+(SINE:Alu:B1_Mus1)_to_Arf1	1
AGGCTGCGTGGCTGCT-1	Zygote	Zygote4	chr15_99167251_99167371_+(SINE:Alu:B1_Mur1)_to_Spats2	1
CTCAATTGTTTCACTT-2	Zygote	Zygote6	chr8_25726426_25726573_+(SINE:Alu:B1_Mus2)_to_Gata4	1
CTCAATTGTTTCACTT-2	Zygote	Zygote6	chrX_80457599_80458193_+(LTR:ERVK:RLTR19-int)_to_Pfdn4	1
AGGGTTTGTTCTCGCT-1	Zygote	Zygote2	chr12_77279699_77282227_+(LINE:L1:L1VL2)_to_Atg16l1	1
CCACGTTTCAGTGCGC-3	Zygote	Zygote7	chr2_122526571_122526726_+(SINE:B2:B3A)_to_Zfp106	1
CTCAATTGTTTCACTT-2	Zygote	Zygote6	chr13_32386638_32386994_-(LTR:ERVL-MaLR:ORR1B1)_to_Fra10ac1	1
GTTGAACTCATGGGAG-2	Zygote	Zygote5	chr11_53434927_53435054_+(SINE:Alu:B1_Mur2)_to_Atg16l1	1
CTCAATTGTTTCACTT-2	Zygote	Zygote6	chr9_14505806_14506008_+(SINE:B2:B3)_to_Rhpn2	1
GTTGAACTCATGGGAG-2	Zygote	Zygote5	chr15_76776541_76777639_+(LTR:ERVL-MaLR:MTA_Mm-int)_to_Usp19	1
GTTGAACTCATGGGAG-2	Zygote	Zygote5	chr10_80292995_80293141_+(SINE:Alu:B1_Mus1)_to_Oosp1	1
CAGATCACAACTGCCG-3	Zygote	Zygote9	chr10_123725402_123726037_+(LINE:L1:L1_Mus3)_to_Tafa2	1
CTCAATTGTTTCACTT-2	Zygote	Zygote6	chr9_65328366_65328732_+(LTR:ERVK:RLTR34B_MM)_to_Zbed3	1
GTTGAACTCATGGGAG-2	Zygote	Zygote5	chrX_75109386_75109532_+(SINE:Alu:B1_Mus2)_to_Oog3	2
CCACGTTTCAGTGCGC-3	Zygote	Zygote7	chr2_170517401_170518038_+(LTR:ERVK:RLTR16C_MM)_to_Sema4d	1
AGGGTTTGTTCTCGCT-1	Zygote	Zygote2	chr17_26684367_26684742_+(LTR:ERVL-MaLR:MTE2b)_to_Cul5	1
CCACGTTTCAGTGCGC-3	Zygote	Zygote7	chr8_128590217_128590599_-(LTR:ERVL-MaLR:MTB_Mm)_to_E2f5	1
CTCGAGGTCTCTCTTC-1	Zygote	Zygote1	chr6_115947296_115947440_+(SINE:Alu:B1_Mus1)_to_Oosp1	1
CCACGTTTCAGTGCGC-3	Zygote	Zygote7	chr14_24305175_24306107_+(LINE:L1:Lx3_Mus)_to_Snx27	1
GTTGAACTCATGGGAG-2	Zygote	Zygote5	chr12_79307697_79308086_+(LTR:ERVL-MaLR:ORR1C2)_to_Rad51b	7
AGGCTGCGTGGCTGCT-1	Zygote	Zygote4	chr12_79307697_79308086_+(LTR:ERVL-MaLR:ORR1C2)_to_Rad51b	2
CTCGAGGTCTCTCTTC-1	Zygote	Zygote1	chr12_79307697_79308086_+(LTR:ERVL-MaLR:ORR1C2)_to_Rad51b	2
CTCAATTGTTTCACTT-2	Zygote	Zygote6	chr12_79307697_79308086_+(LTR:ERVL-MaLR:ORR1C2)_to_Rad51b	2
CCACGTTTCAGTGCGC-3	Zygote	Zygote7	chr12_79307697_79308086_+(LTR:ERVL-MaLR:ORR1C2)_to_Rad51b	2
TACCGGGTCACCATCC-3	Zygote	Zygote8	chr12_79307697_79308086_+(LTR:ERVL-MaLR:ORR1C2)_to_Rad51b	1
CAGATCACAACTGCCG-3	Zygote	Zygote9	chr12_69175988_69176347_+(LTR:ERVL-MaLR:MTD)_to_Mtf2	1
TACCGGGTCACCATCC-3	Zygote	Zygote8	chr19_37217647_37217905_+(LINE:L1:L1_Mur3)_to_Gata6	1
TACCGGGTCACCATCC-3	Zygote	Zygote8	chr13_95323364_95323854_+(LTR:ERVL:MT2B1)_to_Ghitm	1
AGGCTGCGTGGCTGCT-1	Zygote	Zygote4	chr8_69139536_69139747_+(SINE:B2:B3)_to_Esco2	1
CTCAATTGTTTCACTT-2	Zygote	Zygote6	chr6_94989104_94990202_-(LTR:ERVL-MaLR:MTA_Mm-int)_to_Jak2	1
AGGGTTTGTTCTCGCT-1	Zygote	Zygote2	chr8_65024475_65024669_-(SINE:B2:B2_Mm2)_to_Skp1a	1
AGGCTGCGTGGCTGCT-1	Zygote	Zygote4	chr17_14323247_14324024_+(LINE:L1:L1_Mus1)_to_Oosp1	1
CTCAATTGTTTCACTT-2	Zygote	Zygote6	chr11_3967422_3967578_+(DNA:hAT-Charlie:MER106A)_to_Fbxw24	1
TACCGGGTCACCATCC-3	Zygote	Zygote8	chr6_72551901_72552102_+(SINE:B4:ID_B1)_to_Cacnb2	1
CAGATCACAACTGCCG-3	Zygote	Zygote9	chr4_108333009_108333191_-(SINE:B2:B2_Mm1a)_to_Pros1	1
AGGGTTTGTTCTCGCT-1	Zygote	Zygote2	chr2_118635324_118635479_+(SINE:B4:RSINE1)_to_Lpar1	1
AGGCTGCGTGGCTGCT-1	Zygote	Zygote4	chr19_26744990_26745390_+(LTR:ERVL-MaLR:MTB)_to_Smarca2	1
CCACGTTTCAGTGCGC-3	Zygote	Zygote7	chr17_71147470_71152367_-(LINE:L1:L1VL2)_to_Siah1b	1
CGCATAACAGCTTTCC-1	Zygote	Zygote3	chr7_119742126_119742243_+(DNA:hAT-Charlie:MER58C)_to_Cttnbp2nl	1
GTTGAACTCATGGGAG-2	Zygote	Zygote5	chr17_7958062_7958373_-(LTR:ERVL:MER54B)_to_1700094D03Rik	1
GTTGAACTCATGGGAG-2	Zygote	Zygote5	chr4_88627200_88627605_-(LTR:ERVK:MLTR11A)_to_Mtrex	1
TACCGGGTCACCATCC-3	Zygote	Zygote8	chr11_53434927_53435054_+(SINE:Alu:B1_Mur2)_to_Erg28	1
AGGGTTTGTTCTCGCT-1	Zygote	Zygote2	chr14_101835356_101835985_+(LTR:ERVL-MaLR:MLT1F-int)_to_Uchl3	2
AGGGTTTGTTCTCGCT-1	Zygote	Zygote2	chr5_38228845_38229078_+(SINE:B4:B4A)_to_Izumo1r	1
AGGCTGCGTGGCTGCT-1	Zygote	Zygote4	chr2_169043102_169044200_+(LTR:ERVL-MaLR:MTA_Mm-int)_to_Mat2b	1
CCACGTTTCAGTGCGC-3	Zygote	Zygote7	chr14_47732713_47732907_+(SINE:B2:B3)_to_Atp5b	1
AGGCTGCGTGGCTGCT-1	Zygote	Zygote4	chr9_118324695_118325098_-(LTR:ERVL-MaLR:MTD)_to_Itga9	1
CCACGTTTCAGTGCGC-3	Zygote	Zygote7	chr5_118040886_118041259_+(LTR:ERVK:RMER6C)_to_Rbbp7	1
CTCAATTGTTTCACTT-2	Zygote	Zygote6	chr8_117441222_117441609_-(LTR:ERVL-MaLR:MTA_Mm)_to_Rpl5	1
GTTGAACTCATGGGAG-2	Zygote	Zygote5	chr11_97328589_97328744_+(SINE:Alu:B1_Mur4)_to_Laptm4b	1
GTTGAACTCATGGGAG-2	Zygote	Zygote5	chr2_60574954_60575812_+(LINE:L1:L1_Mm)_to_Eif5a	1
CTCAATTGTTTCACTT-2	Zygote	Zygote6	chr11_75616595_75617224_-(LTR:ERVL-MaLR:MTC-int)_to_9330182L06Rik	1
CCACGTTTCAGTGCGC-3	Zygote	Zygote7	chr2_91614255_91614494_+(SINE:B4:B4A)_to_Zbed3	1
GTTGAACTCATGGGAG-2	Zygote	Zygote5	chr8_120073985_120074129_+(SINE:Alu:B1_Mus1)_to_Eml4	1
CTCAATTGTTTCACTT-2	Zygote	Zygote6	chrX_83330451_83331434_+(LINE:L1:L1Md_F2)_to_Dmd	1
GTTGAACTCATGGGAG-2	Zygote	Zygote5	chr16_42895272_42896806_+(DNA:hAT-Charlie:Charlie7)_to_Zbtb20	1
CAGATCACAACTGCCG-3	Zygote	Zygote9	chr1_58872343_58872742_-(LTR:ERVL-MaLR:MTA_Mm)_to_Fars2	1
CTCAATTGTTTCACTT-2	Zygote	Zygote6	chr6_86466304_86466488_+(SINE:B2:B2_Mm2)_to_Bclaf1	1
AGGGTTTGTTCTCGCT-1	Zygote	Zygote2	chr2_141103180_141108774_+(LINE:L1:L1Md_T)_to_Macrod2	1
AGGCTGCGTGGCTGCT-1	Zygote	Zygote4	chr2_141103180_141108774_+(LINE:L1:L1Md_T)_to_Macrod2	1
AGGGTTTGTTCTCGCT-1	Zygote	Zygote2	chr2_69746383_69746506_+(SINE:Alu:B1F)_to_Ppig	1
CTCAATTGTTTCACTT-2	Zygote	Zygote6	chr5_45665648_45666706_-(LTR:ERVL-MaLR:MTA_Mm-int)_to_Itsn1	1
CAGATCACAACTGCCG-3	Zygote	Zygote9	chr13_24807235_24807455_+(SINE:B2:B3)_to_Ppp1r9a	2
GTTGAACTCATGGGAG-2	Zygote	Zygote5	chr11_53434927_53435054_+(SINE:Alu:B1_Mur2)_to_Mansc1	1
CAGATCACAACTGCCG-3	Zygote	Zygote9	chr15_36174164_36174304_+(SINE:Alu:PB1D7)_to_Cltb	1
AGGGTTTGTTCTCGCT-1	Zygote	Zygote2	chr5_66682926_66683127_+(DNA:hAT-Charlie:URR1A)_to_Rbbp7	1
GTTGAACTCATGGGAG-2	Zygote	Zygote5	chr15_44377602_44378452_+(LINE:L1:L1MA4A)_to_Nudcd1	1
GTTGAACTCATGGGAG-2	Zygote	Zygote5	chr9_124344785_124345143_+(LTR:ERVL-MaLR:ORR1D2)_to_Nlrp4a	1
CTCGAGGTCTCTCTTC-1	Zygote	Zygote1	chr6_146646599_146646802_+(SINE:B2:B3)_to_Stau1	1
CAGATCACAACTGCCG-3	Zygote	Zygote9	chr16_4734221_4734577_+(LTR:ERVK:RLTR15)_to_Chpt1	1
AGGGTTTGTTCTCGCT-1	Zygote	Zygote2	chr2_24330957_24331427_-(LTR:ERVK:RLTR10)_to_Dnajb4	1
CAGATCACAACTGCCG-3	Zygote	Zygote9	chr6_124675659_124676023_+(LINE:L1:Lx5c)_to_Lrrc47	1
CTCAATTGTTTCACTT-2	Zygote	Zygote6	chr16_6700198_6703581_+(LINE:L1:L1_Mus3)_to_Rbfox1	1
AGGCTGCGTGGCTGCT-1	Zygote	Zygote4	chr4_24599900_24600004_+(SINE:Alu:PB1D10)_to_Hhat	1
GTTGAACTCATGGGAG-2	Zygote	Zygote5	chr9_57530870_57531063_+(SINE:B2:B3)_to_1190005I06Rik	1
GTTGAACTCATGGGAG-2	Zygote	Zygote5	chr15_81470083_81470466_+(LTR:ERVK:RLTR10)_to_Tbl3	1
CCACGTTTCAGTGCGC-3	Zygote	Zygote7	chr11_4880533_4880804_+(SINE:B4:B4A)_to_Rad51	1
CTCAATTGTTTCACTT-2	Zygote	Zygote6	chr12_24902540_24903296_+(LINE:L1:L1MB7)_to_Anxa11	1
CCACGTTTCAGTGCGC-3	Zygote	Zygote7	chr9_65448999_65449356_+(LTR:ERVL-MaLR:ORR1C2)_to_Unc50	1
AGGGTTTGTTCTCGCT-1	Zygote	Zygote2	chr1_133030397_133030806_-(LTR:ERVK:RMER4A)_to_Yipf4	1
CAGATCACAACTGCCG-3	Zygote	Zygote9	chr4_87774587_87774813_+(SINE:B2:B3)_to_D10Wsu102e	1
CTCAATTGTTTCACTT-2	Zygote	Zygote6	chr15_36771705_36771887_-(LTR:ERV1:MER34B-int)_to_D6Ertd527e	1
CTCGAGGTCTCTCTTC-1	Zygote	Zygote1	chr6_GL456026_alt_370000_370191_+(SINE:B2:B3)_to_Pla2g4c	1
CCACGTTTCAGTGCGC-3	Zygote	Zygote7	chr3_94523135_94523421_+(SINE:B4:B4A)_to_E330034G19Rik	1
CGCATAACAGCTTTCC-1	Zygote	Zygote3	chr16_36812997_36814270_+(LTR:ERVL-MaLR:ORR1F-int)_to_Ncl	1
AGGGTTTGTTCTCGCT-1	Zygote	Zygote2	chr17_JH584267_alt_1108015_1108297_-(LTR:ERVK:BGLII)_to_Agk	1
CCACGTTTCAGTGCGC-3	Zygote	Zygote7	chr2_105960369_105960964_+(LINE:L1:L1MA5A)_to_Txndc11	1
GTTGAACTCATGGGAG-2	Zygote	Zygote5	chr6_24622102_24622773_+(LTR:ERVK:RMER6C)_to_Wasl	1
CGCATAACAGCTTTCC-1	Zygote	Zygote3	chr14_99217876_99218116_+(SINE:B4:B4A)_to_Zbed3	1
CTCAATTGTTTCACTT-2	Zygote	Zygote6	chr14_99217876_99218116_+(SINE:B4:B4A)_to_Zbed3	1
CAGATCACAACTGCCG-3	Zygote	Zygote9	chr14_75302950_75303260_+(LINE:CR1:L3)_to_Zc3h13	1
CTCAATTGTTTCACTT-2	Zygote	Zygote6	chr6_103649047_103649294_-(Satellite:Satellite:SYNREP_MM)_to_Chl1	1
CCACGTTTCAGTGCGC-3	Zygote	Zygote7	chr4_JH792826_fix_222447_222768_-(LTR:ERVK:MLTR11B)_to_Ccnb1	1
CTCAATTGTTTCACTT-2	Zygote	Zygote6	chr7_7000791_7001320_+(LINE:L1:L1Md_F2)_to_Tdp1	1
CTCGAGGTCTCTCTTC-1	Zygote	Zygote1	chr14_65830193_65830400_+(SINE:B2:B3)_to_Esco2	1
CTCAATTGTTTCACTT-2	Zygote	Zygote6	chr12_105167227_105167377_+(SINE:Alu:B1_Mus1)_to_Pla2g6	1
CCACGTTTCAGTGCGC-3	Zygote	Zygote7	chrX_162776723_162776901_+(SINE:B2:B3A)_to_Eloc	1
CCACGTTTCAGTGCGC-3	Zygote	Zygote7	chr8_84859481_84859730_+(SINE:B4:B4A)_to_Clint1	1
CCACGTTTCAGTGCGC-3	Zygote	Zygote7	chr3_129889634_129889895_+(SINE:B4:B4A)_to_Ccdc112	1
CTCAATTGTTTCACTT-2	Zygote	Zygote6	chr8_95916941_95917131_-(SINE:B2:B2_Mm1a)_to_Mboat2	1
AGGCTGCGTGGCTGCT-1	Zygote	Zygote4	chr4_132289817_132290103_+(SINE:B4:B4A)_to_Gdf9	1
GTTGAACTCATGGGAG-2	Zygote	Zygote5	chr9_58635285_58635836_+(LINE:L1:L1_Mur2)_to_Sugct	1
CGCATAACAGCTTTCC-1	Zygote	Zygote3	chr19_11708631_11709605_+(LINE:L1:L1Md_F2)_to_Pdzd8	1
GTTGAACTCATGGGAG-2	Zygote	Zygote5	chr11_53434927_53435054_+(SINE:Alu:B1_Mur2)_to_Rpn2	1
TACCGGGTCACCATCC-3	Zygote	Zygote8	chr12_59298467_59303793_-(LTR:ERVL:MERVL-int)_to_Pno1	1
CTCAATTGTTTCACTT-2	Zygote	Zygote6	chr7_49564791_49564985_+(SINE:B2:B3)_to_Sp110	1
CCACGTTTCAGTGCGC-3	Zygote	Zygote7	chr2_181654448_181654597_+(SINE:Alu:B1_Mur4)_to_Kpna3	1
TACCGGGTCACCATCC-3	Zygote	Zygote8	chr10_109860235_109860504_-(LINE:L1:L1_Mus4)_to_Nav3	1
AGGGTTTGTTCTCGCT-1	Zygote	Zygote2	chr7_141397360_141397551_+(SINE:B2:B2_Mm1a)_to_Arfip1	1
AGGGTTTGTTCTCGCT-1	Zygote	Zygote2	chr4_149682950_149683353_-(LTR:ERVL-MaLR:MTB_Mm)_to_Hsbp1	1
AGGGTTTGTTCTCGCT-1	Zygote	Zygote2	chr12_31909075_31909846_+(LINE:L1:L1M3)_to_Gm21411	1
AGGGTTTGTTCTCGCT-1	Zygote	Zygote2	chr9_31403931_31404058_+(SINE:Alu:B1F1)_to_Kif23	1
CCACGTTTCAGTGCGC-3	Zygote	Zygote7	chr19_29303932_29304168_+(LINE:L1:L1_Rod)_to_C87414	1
CTCAATTGTTTCACTT-2	Zygote	Zygote6	chr12_111820966_111821128_+(SINE:B4:B4)_to_Rfc3	1
CCACGTTTCAGTGCGC-3	Zygote	Zygote7	chr2_145202688_145204014_+(LINE:L1:L1Md_F2)_to_Slc24a3	1
CTCAATTGTTTCACTT-2	Zygote	Zygote6	chr2_145202688_145204014_+(LINE:L1:L1Md_F2)_to_Slc24a3	1
AGGGTTTGTTCTCGCT-1	Zygote	Zygote2	chr7_80891446_80891648_-(SINE:MIR:MIR)_to_Arl8a	1
CCACGTTTCAGTGCGC-3	Zygote	Zygote7	chr6_115949275_115949403_+(SINE:B4:ID_B1)_to_Arid5b	1
TACCGGGTCACCATCC-3	Zygote	Zygote8	chr4_85035185_85040587_+(LINE:L1:L1Md_A)_to_Eif5b	1
CCACGTTTCAGTGCGC-3	Zygote	Zygote7	chr7_11167954_11168386_-(LTR:ERVK:BGLII_Mur)_to_Ankrd11	1
GTTGAACTCATGGGAG-2	Zygote	Zygote5	chr18_8292474_8293569_-(LTR:ERVL-MaLR:MTA_Mm-int)_to_Myzap	1
CAGATCACAACTGCCG-3	Zygote	Zygote9	chr5_126815325_126815763_-(LTR:ERVL-MaLR:MTD)_to_Pacsin2	1
GTTGAACTCATGGGAG-2	Zygote	Zygote5	chr6_40452864_40453754_+(LINE:L1:L1_Mus1)_to_3110009E18Rik	1
GTTGAACTCATGGGAG-2	Zygote	Zygote5	chr15_36784942_36785999_+(LTR:ERVL-MaLR:MTC-int)_to_Tada3	1
CGCATAACAGCTTTCC-1	Zygote	Zygote3	chr9_KB469738_fix_76247_76605_+(LTR:ERVL-MaLR:ORR1D2)_to_Nlrp4f	6
CCACGTTTCAGTGCGC-3	Zygote	Zygote7	chr9_KB469738_fix_76247_76605_+(LTR:ERVL-MaLR:ORR1D2)_to_Nlrp4f	36
TACCGGGTCACCATCC-3	Zygote	Zygote8	chr9_KB469738_fix_76247_76605_+(LTR:ERVL-MaLR:ORR1D2)_to_Nlrp4f	16
AGGGTTTGTTCTCGCT-1	Zygote	Zygote2	chr9_KB469738_fix_76247_76605_+(LTR:ERVL-MaLR:ORR1D2)_to_Nlrp4f	10
GTTGAACTCATGGGAG-2	Zygote	Zygote5	chr9_KB469738_fix_76247_76605_+(LTR:ERVL-MaLR:ORR1D2)_to_Nlrp4f	35
CTCGAGGTCTCTCTTC-1	Zygote	Zygote1	chr9_KB469738_fix_76247_76605_+(LTR:ERVL-MaLR:ORR1D2)_to_Nlrp4f	11
CTCAATTGTTTCACTT-2	Zygote	Zygote6	chr9_KB469738_fix_76247_76605_+(LTR:ERVL-MaLR:ORR1D2)_to_Nlrp4f	12
AGGCTGCGTGGCTGCT-1	Zygote	Zygote4	chr9_KB469738_fix_76247_76605_+(LTR:ERVL-MaLR:ORR1D2)_to_Nlrp4f	9
CAGATCACAACTGCCG-3	Zygote	Zygote9	chr9_KB469738_fix_76247_76605_+(LTR:ERVL-MaLR:ORR1D2)_to_Nlrp4f	19
CTCGAGGTCTCTCTTC-1	Zygote	Zygote1	chr12_8910788_8911184_+(LTR:ERVL-MaLR:MTA_Mm)_to_Ube2g2	1
CCACGTTTCAGTGCGC-3	Zygote	Zygote7	chr12_87955387_87955715_+(LINE:L1:Lx3C)_to_Elof1	1
CAGATCACAACTGCCG-3	Zygote	Zygote9	chr13_95323364_95323854_+(LTR:ERVL:MT2B1)_to_Tnrc18	1
AGGGTTTGTTCTCGCT-1	Zygote	Zygote2	chr4_104802478_104802658_+(SINE:MIR:MIRb)_to_Calcoco2	1
CTCGAGGTCTCTCTTC-1	Zygote	Zygote1	chr14_51156038_51156237_-(SINE:B2:B2_Mm1t)_to_Nsmce4a	1
GTTGAACTCATGGGAG-2	Zygote	Zygote5	chr2_119640825_119641055_+(SINE:B4:B4)_to_Ndufa7	1
TACCGGGTCACCATCC-3	Zygote	Zygote8	chr7_132858269_132858461_-(SINE:B2:B2_Mm1a)_to_Nfyc	1
AGGCTGCGTGGCTGCT-1	Zygote	Zygote4	chr2_156145010_156145154_+(SINE:Alu:B1_Mus1)_to_Gpbp1l1	1
AGGCTGCGTGGCTGCT-1	Zygote	Zygote4	chr7_72557472_72557839_+(LTR:ERVL-MaLR:ORR1D1)_to_Rnf130	1
AGGGTTTGTTCTCGCT-1	Zygote	Zygote2	chr9_47794267_47794510_+(LINE:L1:Lx4A)_to_Cadm1	1
CCACGTTTCAGTGCGC-3	Zygote	Zygote7	chr9_47794267_47794510_+(LINE:L1:Lx4A)_to_Cadm1	1
CGCATAACAGCTTTCC-1	Zygote	Zygote3	chr9_47794267_47794510_+(LINE:L1:Lx4A)_to_Cadm1	1
CAGATCACAACTGCCG-3	Zygote	Zygote9	chr9_47794267_47794510_+(LINE:L1:Lx4A)_to_Cadm1	1
CTCAATTGTTTCACTT-2	Zygote	Zygote6	chr9_47794267_47794510_+(LINE:L1:Lx4A)_to_Cadm1	2
AGGCTGCGTGGCTGCT-1	Zygote	Zygote4	chr1_15310104_15310484_+(LTR:ERVL-MaLR:MTD)_to_Kcnb2	1
CTCGAGGTCTCTCTTC-1	Zygote	Zygote1	chr1_132990701_132990974_+(DNA:hAT-Charlie:Charlie2b)_to_Mdm4	1
AGGCTGCGTGGCTGCT-1	Zygote	Zygote4	chr5_100521526_100521726_+(SINE:B2:B3)_to_Romo1	1
CGCATAACAGCTTTCC-1	Zygote	Zygote3	chr10_128074887_128075034_+(SINE:Alu:B1_Mus2)_to_A430033K04Rik	1
CCACGTTTCAGTGCGC-3	Zygote	Zygote7	chr6_29281916_29282460_+(LINE:L1:L1Md_F2)_to_Kmt5b	1
GTTGAACTCATGGGAG-2	Zygote	Zygote5	chr9_114970458_114973447_+(LTR:ERVK:IAPEz-int)_to_Vps13a	2
AGGGTTTGTTCTCGCT-1	Zygote	Zygote2	chr10_74428787_74429658_+(LTR:ERVL-MaLR:MTEa-int)_to_Pcdh15	1
CAGATCACAACTGCCG-3	Zygote	Zygote9	chr6_115947296_115947440_+(SINE:Alu:B1_Mus1)_to_Ep400	1
CGCATAACAGCTTTCC-1	Zygote	Zygote3	chr14_21094007_21094780_+(LINE:L1:L1_Mus3)_to_Ap3m1	1
CAGATCACAACTGCCG-3	Zygote	Zygote9	chr11_117850438_117850809_+(LTR:ERVL:RMER10B)_to_Pdcd7	1
GTTGAACTCATGGGAG-2	Zygote	Zygote5	chr10_128551549_128551895_-(LTR:ERVL:MT2B1)_to_Txnrd1	1
CCACGTTTCAGTGCGC-3	Zygote	Zygote7	chr12_69175988_69176347_+(LTR:ERVL-MaLR:MTD)_to_Rbbp7	1
AGGCTGCGTGGCTGCT-1	Zygote	Zygote4	chr13_17322792_17323187_-(LTR:ERVL-MaLR:MTA_Mm)_to_Sugct	1
CTCAATTGTTTCACTT-2	Zygote	Zygote6	chr13_17322792_17323187_-(LTR:ERVL-MaLR:MTA_Mm)_to_Sugct	2
CAGATCACAACTGCCG-3	Zygote	Zygote9	chr13_17322792_17323187_-(LTR:ERVL-MaLR:MTA_Mm)_to_Sugct	1
GTTGAACTCATGGGAG-2	Zygote	Zygote5	chr13_17322792_17323187_-(LTR:ERVL-MaLR:MTA_Mm)_to_Sugct	2
CTCGAGGTCTCTCTTC-1	Zygote	Zygote1	chr13_60462123_60463221_-(LTR:ERVL-MaLR:MTA_Mm-int)_to_Nemf	1
CTCAATTGTTTCACTT-2	Zygote	Zygote6	chr12_24902540_24903296_+(LINE:L1:L1MB7)_to_Dpp3	1
CAGATCACAACTGCCG-3	Zygote	Zygote9	chr3_69020380_69020580_+(SINE:B2:B3)_to_Mrnip	1
GTTGAACTCATGGGAG-2	Zygote	Zygote5	chr5_129748430_129748699_+(LINE:L1:L1M4)_to_Nipsnap2	1
CGCATAACAGCTTTCC-1	Zygote	Zygote3	chr10_83368713_83368819_+(LINE:L1:Lx8)_to_D10Wsu102e	1
TACCGGGTCACCATCC-3	Zygote	Zygote8	chr1_38019781_38019945_+(LINE:L1:Lx9)_to_Cntln	1
CGCATAACAGCTTTCC-1	Zygote	Zygote3	chr5_138129741_138130130_+(LTR:ERVL-MaLR:ORR1B1)_to_Zscan21	1
GTTGAACTCATGGGAG-2	Zygote	Zygote5	chr17_49166838_49167331_-(LTR:ERVL:MT2_Mm)_to_Zfp560	2
CTCAATTGTTTCACTT-2	Zygote	Zygote6	chr1_93658247_93658721_-(LTR:ERVK:RMER19B)_to_Shisa6	1
CTCGAGGTCTCTCTTC-1	Zygote	Zygote1	chr9_66947950_66948107_+(SINE:B2:B3)_to_Med30	1
AGGCTGCGTGGCTGCT-1	Zygote	Zygote4	chr1_8258625_8259362_+(LTR:ERVL:MERVL_2A-int)_to_Nlrp4a	1
CCACGTTTCAGTGCGC-3	Zygote	Zygote7	chr6_120197124_120197274_+(SINE:Alu:B1_Mus1)_to_Sufu	2
CTCGAGGTCTCTCTTC-1	Zygote	Zygote1	chr2_170517401_170518038_+(LTR:ERVK:RLTR16C_MM)_to_Immp1l	1
CAGATCACAACTGCCG-3	Zygote	Zygote9	chr5_143900677_143900864_+(DNA:hAT-Charlie:RMER30)_to_Daglb	1
AGGGTTTGTTCTCGCT-1	Zygote	Zygote2	chr1_90072652_90073022_+(LTR:ERVL-MaLR:MLT1C)_to_Iqca	1
CAGATCACAACTGCCG-3	Zygote	Zygote9	chr4_107886288_107886711_+(LTR:ERVK:RMER6B)_to_Map2k1	1
CCACGTTTCAGTGCGC-3	Zygote	Zygote7	chr10_24158033_24158590_+(LTR:ERV1:RLTR1D)_to_Slc43a3	1
GTTGAACTCATGGGAG-2	Zygote	Zygote5	chr6_135003608_135005461_-(LTR:ERVK:RLTR10-int)_to_Znrf2	1
GTTGAACTCATGGGAG-2	Zygote	Zygote5	chr15_34250691_34252044_+(LTR:ERVL:RMER15-int)_to_Mrpl45	1
CTCGAGGTCTCTCTTC-1	Zygote	Zygote1	chr4_129805994_129806178_-(SINE:B2:B2_Mm1a)_to_Sec22a	2
CTCAATTGTTTCACTT-2	Zygote	Zygote6	chr4_123290428_123290621_+(SINE:B2:B2_Mm1a)_to_Zbed3	1
CCACGTTTCAGTGCGC-3	Zygote	Zygote7	chr15_85196102_85196594_-(LTR:ERVL:MT2_Mm)_to_Clip4	1
CGCATAACAGCTTTCC-1	Zygote	Zygote3	chr12_105204855_105205002_+(SINE:Alu:B1_Mus2)_to_Commd2	1
AGGGTTTGTTCTCGCT-1	Zygote	Zygote2	chr10_73870000_73870631_+(LTR:ERVK:MLTR18D_MM)_to_Pcdh15	1
CGCATAACAGCTTTCC-1	Zygote	Zygote3	chr10_63836626_63837087_+(LTR:ERV1:MLTR14)_to_Ctnna3	2
TACCGGGTCACCATCC-3	Zygote	Zygote8	chr10_63836626_63837087_+(LTR:ERV1:MLTR14)_to_Ctnna3	1
AGGCTGCGTGGCTGCT-1	Zygote	Zygote4	chr10_63836626_63837087_+(LTR:ERV1:MLTR14)_to_Ctnna3	1
CTCAATTGTTTCACTT-2	Zygote	Zygote6	chr10_63836626_63837087_+(LTR:ERV1:MLTR14)_to_Ctnna3	1
CTCGAGGTCTCTCTTC-1	Zygote	Zygote1	chr10_63836626_63837087_+(LTR:ERV1:MLTR14)_to_Ctnna3	1
CCACGTTTCAGTGCGC-3	Zygote	Zygote7	chr18_40203858_40204187_-(LTR:ERVK:IAPEY_LTR)_to_Camk1d	1
CTCGAGGTCTCTCTTC-1	Zygote	Zygote1	chr19_53406822_53407011_-(SINE:B2:B2_Mm1a)_to_Chp1	1
CCACGTTTCAGTGCGC-3	Zygote	Zygote7	chr5_120917808_120917952_+(SINE:Alu:B1_Mus1)_to_Mmp2	1
TACCGGGTCACCATCC-3	Zygote	Zygote8	chr3_135460359_135460590_+(SINE:B4:ID_B1)_to_March1	1
CTCAATTGTTTCACTT-2	Zygote	Zygote6	chr13_100652341_100652492_+(SINE:B4:ID_B1)_to_5730480H06Rik	1
CTCGAGGTCTCTCTTC-1	Zygote	Zygote1	chr11_86546686_86546890_+(SINE:B4:B4A)_to_Snrpg	1
AGGGTTTGTTCTCGCT-1	Zygote	Zygote2	chr15_100357132_100357993_+(LTR:ERVK:RLTR22_Mur)_to_Usp33	1
AGGGTTTGTTCTCGCT-1	Zygote	Zygote2	chr10_70061360_70061549_+(SINE:B2:B2_Mm1a)_to_Ccndbp1	1
CAGATCACAACTGCCG-3	Zygote	Zygote9	chr18_61585912_61586140_+(SINE:B4:B4A)_to_Fbxw24	1
CTCAATTGTTTCACTT-2	Zygote	Zygote6	chr6_83080351_83080521_+(SINE:B4:B4)_to_Ccdc47	1
CTCAATTGTTTCACTT-2	Zygote	Zygote6	chr9_65440556_65440678_+(SINE:B4:RSINE1)_to_Calm1	1
AGGCTGCGTGGCTGCT-1	Zygote	Zygote4	chr2_90982246_90982473_+(SINE:B4:ID_B1)_to_Prdx1	1
AGGGTTTGTTCTCGCT-1	Zygote	Zygote2	chr11_115771513_115771706_+(SINE:B2:B2_Mm2)_to_H1foo	1
GTTGAACTCATGGGAG-2	Zygote	Zygote5	chr5_86015847_86015978_-(LINE:L1:Lx9)_to_Ak2	1
CTCGAGGTCTCTCTTC-1	Zygote	Zygote1	chr17_29623036_29623251_+(LINE:L1:L1M5)_to_Dguok	1
CCACGTTTCAGTGCGC-3	Zygote	Zygote7	chrX_162765456_162765648_+(SINE:B2:B2_Mm1a)_to_Lrr1	1
CTCGAGGTCTCTCTTC-1	Zygote	Zygote1	chr8_24473132_24473526_+(LTR:ERVL-MaLR:MTA_Mm)_to_D6Ertd527e	1
CCACGTTTCAGTGCGC-3	Zygote	Zygote7	chr5_116033969_116034114_+(SINE:Alu:B1_Mm)_to_Col9a3	1
CGCATAACAGCTTTCC-1	Zygote	Zygote3	chr9_62992134_62992714_-(LTR:ERVL:MT2B2)_to_Zbed3	1
AGGGTTTGTTCTCGCT-1	Zygote	Zygote2	chr2_5996334_5996722_-(LTR:ERVL-MaLR:MTA_Mm)_to_Rimklb	1
AGGGTTTGTTCTCGCT-1	Zygote	Zygote2	chr17_83794160_83794326_+(SINE:B2:B2_Mm1t)_to_Bcl2l10	1
CTCGAGGTCTCTCTTC-1	Zygote	Zygote1	chr16_38368007_38368402_-(LTR:ERVL-MaLR:MTA_Mm)_to_Popdc2	1
AGGGTTTGTTCTCGCT-1	Zygote	Zygote2	chr10_97324508_97324903_-(LTR:ERVL-MaLR:MTA_Mm)_to_Scaper	1
GTTGAACTCATGGGAG-2	Zygote	Zygote5	chr1_85487672_85488068_+(LTR:ERVL-MaLR:MTA_Mm)_to_Pfdn4	1
CCACGTTTCAGTGCGC-3	Zygote	Zygote7	chr9_98904912_98905811_+(LTR:ERVK:RMER19B)_to_7420426K07Rik	1
AGGGTTTGTTCTCGCT-1	Zygote	Zygote2	chr11_53434927_53435054_+(SINE:Alu:B1_Mur2)_to_Cyth1	1
GTTGAACTCATGGGAG-2	Zygote	Zygote5	chr6_40331497_40331835_+(LTR:ERVL-MaLR:ORR1D2)_to_Zbed3	1
TACCGGGTCACCATCC-3	Zygote	Zygote8	chr19_25233405_25233597_+(SINE:B2:B2_Mm1t)_to_Prc1	1
GTTGAACTCATGGGAG-2	Zygote	Zygote5	chr18_46871713_46871867_+(SINE:B2:B2_Mm1a)_to_Arf1	1
CTCAATTGTTTCACTT-2	Zygote	Zygote6	chr5_108076618_108078637_+(LTR:ERVL-MaLR:ORR1B1-int)_to_0610009B22Rik	1
AGGCTGCGTGGCTGCT-1	Zygote	Zygote4	chr9_64290957_64291250_+(LINE:L1:Lx4A)_to_Eif5	1
AGGGTTTGTTCTCGCT-1	Zygote	Zygote2	chr17_8314669_8314984_+(LTR:ERVL-MaLR:ORR1A2)_to_Rbx1	1
GTTGAACTCATGGGAG-2	Zygote	Zygote5	chr1_128217028_128217497_+(LINE:L1:L1Md_F2)_to_Zbed3	2
GTTGAACTCATGGGAG-2	Zygote	Zygote5	chr3_135460359_135460590_+(SINE:B4:ID_B1)_to_Mkrn1	1
CTCGAGGTCTCTCTTC-1	Zygote	Zygote1	chr14_22516587_22519304_+(LINE:L1:L1_Mur1)_to_Lrmda	1
CTCAATTGTTTCACTT-2	Zygote	Zygote6	chr7_49996027_49996204_-(SINE:B2:B2_Mm2)_to_Rexo2	1
CGCATAACAGCTTTCC-1	Zygote	Zygote3	chr14_52080349_52080693_+(LTR:ERVK:RLTR15)_to_Hnrnpc	1
AGGGTTTGTTCTCGCT-1	Zygote	Zygote2	chr2_3644039_3644496_+(LINE:L1:Lx8)_to_Gm2042	1
CAGATCACAACTGCCG-3	Zygote	Zygote9	chr17_46499326_46499667_+(LTR:ERVL-MaLR:ORR1A3)_to_Zbed3	1
CTCGAGGTCTCTCTTC-1	Zygote	Zygote1	chr9_96213301_96213655_+(LTR:ERVL:RMER15)_to_Rasa2	1
CGCATAACAGCTTTCC-1	Zygote	Zygote3	chr11_54905149_54905335_+(SINE:B4:B4A)_to_Cd164l2	1
CAGATCACAACTGCCG-3	Zygote	Zygote9	chr14_24305175_24306107_+(LINE:L1:Lx3_Mus)_to_Nexn	1
CTCGAGGTCTCTCTTC-1	Zygote	Zygote1	chr2_144391742_144391928_+(SINE:B2:B2_Mm1t)_to_Kat14	1
AGGGTTTGTTCTCGCT-1	Zygote	Zygote2	chr17_68824197_68824598_-(LTR:ERVL-MaLR:MTC)_to_Ldhb	1
TACCGGGTCACCATCC-3	Zygote	Zygote8	chr4_36741924_36742323_-(LTR:ERVL-MaLR:MTA_Mm)_to_Bub1b	1
CTCGAGGTCTCTCTTC-1	Zygote	Zygote1	chr14_18851573_18851954_-(LTR:ERVL-MaLR:MTD)_to_Ube2e2	2
GTTGAACTCATGGGAG-2	Zygote	Zygote5	chr14_18851573_18851954_-(LTR:ERVL-MaLR:MTD)_to_Ube2e2	2
AGGCTGCGTGGCTGCT-1	Zygote	Zygote4	chr18_35499506_35499854_-(LTR:ERVL-MaLR:MTD)_to_Xrcc4	1
CAGATCACAACTGCCG-3	Zygote	Zygote9	chr6_89143915_89144050_+(SINE:Alu:B1_Mm)_to_Gm13023	1
CAGATCACAACTGCCG-3	Zygote	Zygote9	chr9_64303121_64303378_+(LINE:L1:Lx)_to_Themis	1
CTCGAGGTCTCTCTTC-1	Zygote	Zygote1	chr10_83368713_83368819_+(LINE:L1:Lx8)_to_Rbbp7	1
AGGCTGCGTGGCTGCT-1	Zygote	Zygote4	chr2_KV575235_fix_128300_128527_+(SINE:B4:ID_B1)_to_Prdx1	1
GTTGAACTCATGGGAG-2	Zygote	Zygote5	chr16_20656072_20656249_+(SINE:B2:B2_Mm1a)_to_Ndufa4	1
GTTGAACTCATGGGAG-2	Zygote	Zygote5	chr14_77998781_77999153_+(LINE:L1:Lx8)_to_Ppih	1
CTCAATTGTTTCACTT-2	Zygote	Zygote6	chr2_162849924_162850819_-(LTR:ERVK:RMER19B)_to_Ptprt	1
AGGGTTTGTTCTCGCT-1	Zygote	Zygote2	chr2_162849924_162850819_-(LTR:ERVK:RMER19B)_to_Ptprt	1
CTCAATTGTTTCACTT-2	Zygote	Zygote6	chr17_68151015_68152532_+(LINE:L1:L1_Mus1)_to_Prkn	1
CTCAATTGTTTCACTT-2	Zygote	Zygote6	chr3_26616207_26617306_-(LTR:ERVL-MaLR:MTA_Mm-int)_to_Lmbr1	1
GTTGAACTCATGGGAG-2	Zygote	Zygote5	chr10_25299982_25300308_+(LTR:ERVL-MaLR:MTB_Mm)_to_Serpinb12	1
CTCAATTGTTTCACTT-2	Zygote	Zygote6	chrX_53411827_53413076_-(LINE:L1:Lx10)_to_Oosp1	1
CAGATCACAACTGCCG-3	Zygote	Zygote9	chr13_95319035_95320214_+(LINE:L1:Lx8)_to_Wdr73	1
AGGCTGCGTGGCTGCT-1	Zygote	Zygote4	chr13_62368867_62369949_-(Satellite:Satellite:MMSAT4)_to_Zfp982	1
TACCGGGTCACCATCC-3	Zygote	Zygote8	chr2_12989028_12989331_+(LINE:L2:L2c)_to_Ift43	1
GTTGAACTCATGGGAG-2	Zygote	Zygote5	chr9_KB469738_fix_71729_71840_+(LINE:L1:Lx7)_to_Nlrp4f	1
CCACGTTTCAGTGCGC-3	Zygote	Zygote7	chr11_98226090_98226234_+(SINE:Alu:B1_Mur1)_to_Adtrp	1
CAGATCACAACTGCCG-3	Zygote	Zygote9	chr10_18122590_18122779_+(SINE:B2:B2_Mm2)_to_Jarid2	1
CGCATAACAGCTTTCC-1	Zygote	Zygote3	chrX_21625593_21625910_+(LTR:ERVK:ERVB7_1-LTR_MM)_to_Csnk1e	1
TACCGGGTCACCATCC-3	Zygote	Zygote8	chr2_164463985_164464233_+(DNA:hAT-Charlie:MER102c)_to_Ccndbp1	1
TACCGGGTCACCATCC-3	Zygote	Zygote8	chr5_24690811_24691327_+(LTR:ERVK:RLTR31_Mur)_to_Fbxw27	1
TACCGGGTCACCATCC-3	Zygote	Zygote8	chr6_113630976_113631105_-(SINE:Alu:B1_Mm)_to_Vhl	1
GTTGAACTCATGGGAG-2	Zygote	Zygote5	chr7_130568380_130568848_+(LTR:ERVK:RLTR11A2)_to_Setd2	1
CCACGTTTCAGTGCGC-3	Zygote	Zygote7	chr13_51647441_51647590_+(SINE:Alu:B1_Mus1)_to_Brca2	1
TACCGGGTCACCATCC-3	Zygote	Zygote8	chr14_21111446_21111929_+(LINE:L1:Lx7)_to_Ngly1	1
CTCGAGGTCTCTCTTC-1	Zygote	Zygote1	chr17_27174575_27174771_+(LTR:ERVL:MT2B)_to_Tada2a	1
GTTGAACTCATGGGAG-2	Zygote	Zygote5	chr2_118820072_118820647_+(LTR:ERVK:RMER19B2)_to_Eef1a1	1
CCACGTTTCAGTGCGC-3	Zygote	Zygote7	chr6_86377343_86377540_+(SINE:B2:B3)_to_Pcm1	1
CCACGTTTCAGTGCGC-3	Zygote	Zygote7	chr12_84980631_84980802_+(SINE:B2:B3A)_to_Ttc9c	1
GTTGAACTCATGGGAG-2	Zygote	Zygote5	chr11_52242169_52242536_+(LTR:ERVL-MaLR:MTD)_to_Fam216a	1
CCACGTTTCAGTGCGC-3	Zygote	Zygote7	chr12_100202918_100203128_+(SINE:B2:B3)_to_Snx3	1
CCACGTTTCAGTGCGC-3	Zygote	Zygote7	chr6_87009466_87009754_+(LINE:L1:Lx7)_to_Atp1b3	1
CGCATAACAGCTTTCC-1	Zygote	Zygote3	chr11_96805272_96805478_+(SINE:B2:B3)_to_Unc13c	1
CTCAATTGTTTCACTT-2	Zygote	Zygote6	chr14_29001652_29002749_-(LTR:ERVL-MaLR:MTA_Mm-int)_to_Nfyc	1
AGGGTTTGTTCTCGCT-1	Zygote	Zygote2	chr3_8245570_8245718_+(SINE:Alu:B1_Mus1)_to_Gtf2ird1	1
CTCAATTGTTTCACTT-2	Zygote	Zygote6	chr16_13782854_13783000_+(SINE:Alu:B1_Mus1)_to_Rfpl4	1
CTCAATTGTTTCACTT-2	Zygote	Zygote6	chr18_65210356_65210533_+(SINE:B2:B3)_to_Chek1	1
TACCGGGTCACCATCC-3	Zygote	Zygote8	chr12_105204855_105205002_+(SINE:Alu:B1_Mus2)_to_Pfdn4	1
CCACGTTTCAGTGCGC-3	Zygote	Zygote7	chr6_47506314_47506892_+(LINE:L1:L1_Mus1)_to_Clpx	1
CTCAATTGTTTCACTT-2	Zygote	Zygote6	chr17_13704097_13704448_+(LTR:ERVK:RLTR53_Mm)_to_Tcte2	1
AGGGTTTGTTCTCGCT-1	Zygote	Zygote2	chr5_21547815_21548110_+(LTR:ERVL-MaLR:ORR1A2)_to_Oosp1	1
AGGCTGCGTGGCTGCT-1	Zygote	Zygote4	chr12_55406553_55406918_+(LINE:L1:L1Md_F2)_to_Fbxw26	1
AGGCTGCGTGGCTGCT-1	Zygote	Zygote4	chr8_102115014_102116114_-(LTR:ERVL-MaLR:MTA_Mm-int)_to_Arhgap15	1
CAGATCACAACTGCCG-3	Zygote	Zygote9	chr5_108144035_108144315_+(LTR:ERVL:RMER10B)_to_Rock1	1
TACCGGGTCACCATCC-3	Zygote	Zygote8	chr1_159291579_159293841_+(LTR:ERVL-MaLR:ORR1B1-int)_to_Dppa3	1
AGGGTTTGTTCTCGCT-1	Zygote	Zygote2	chr18_67970861_67971300_+(LTR:ERVL-MaLR:MTD)_to_Ldlrad4	1
CAGATCACAACTGCCG-3	Zygote	Zygote9	chrX_140459066_140459213_+(SINE:Alu:B1_Mus2)_to_1810013L24Rik	1
AGGGTTTGTTCTCGCT-1	Zygote	Zygote2	chrX_25954511_25954926_-(LTR:ERVK:BGLII)_to_Oas1e	1
CCACGTTTCAGTGCGC-3	Zygote	Zygote7	chr4_107268787_107269311_+(LINE:L1:L1MEf)_to_Nlrp9c	1
CAGATCACAACTGCCG-3	Zygote	Zygote9	chr11_17252896_17253423_+(LTR:ERVL:MT2B)_to_Dnttip2	1
CCACGTTTCAGTGCGC-3	Zygote	Zygote7	chr9_104535792_104536219_+(LTR:ERVL-MaLR:MTB_Mm)_to_Spin1	2
CCACGTTTCAGTGCGC-3	Zygote	Zygote7	chr12_72692685_72692876_+(SINE:B2:B2_Mm1a)_to_Pprc1	1
CAGATCACAACTGCCG-3	Zygote	Zygote9	chr8_107100663_107101230_-(LTR:ERVL:MT2B)_to_Zbed3	1
CAGATCACAACTGCCG-3	Zygote	Zygote9	chr14_8153831_8154045_+(SINE:B4:ID_B1)_to_Zbed3	1
CAGATCACAACTGCCG-3	Zygote	Zygote9	chr6_38586436_38586579_+(SINE:Alu:B1_Mur4)_to_Luc7l2	1
CTCAATTGTTTCACTT-2	Zygote	Zygote6	chr11_40691456_40691808_-(LTR:ERVL-MaLR:MTC)_to_Agr3	1
AGGCTGCGTGGCTGCT-1	Zygote	Zygote4	chr14_24305175_24306107_+(LINE:L1:Lx3_Mus)_to_Cript	1
CCACGTTTCAGTGCGC-3	Zygote	Zygote7	chr19_3796018_3796166_+(SINE:Alu:B1_Mur1)_to_Fam71f2	1
CTCAATTGTTTCACTT-2	Zygote	Zygote6	chr5_45523920_45524036_+(SINE:Alu:B1_Mur2)_to_Ptma	1
CTCGAGGTCTCTCTTC-1	Zygote	Zygote1	chr5_132269002_132269228_-(SINE:B4:ID_B1)_to_Auts2	1
TACCGGGTCACCATCC-3	Zygote	Zygote8	chr17_JH584328_alt_1303034_1303234_+(SINE:B2:B2_Mm1a)_to_Polr2c	1
GTTGAACTCATGGGAG-2	Zygote	Zygote5	chrX_162777994_162778101_+(SINE:B4:RSINE1)_to_Sugct	1
CGCATAACAGCTTTCC-1	Zygote	Zygote3	chr13_51647441_51647590_+(SINE:Alu:B1_Mus1)_to_Pdzd11	1
TACCGGGTCACCATCC-3	Zygote	Zygote8	chr12_112647138_112647334_+(DNA:hAT-Charlie:URR1B)_to_Nob1	1
GTTGAACTCATGGGAG-2	Zygote	Zygote5	chr10_82891174_82891421_+(SINE:B4:B4A)_to_Rpl41	1
AGGGTTTGTTCTCGCT-1	Zygote	Zygote2	chr13_9832020_9838665_-(LINE:L1:L1Md_T)_to_Cdk8	1
CTCAATTGTTTCACTT-2	Zygote	Zygote6	chr13_9832020_9838665_-(LINE:L1:L1Md_T)_to_Cdk8	1
CGCATAACAGCTTTCC-1	Zygote	Zygote3	chr15_9643526_9644222_+(LTR:ERVK:RLTR10-int)_to_Ncor1	1
GTTGAACTCATGGGAG-2	Zygote	Zygote5	chr10_46521176_46522929_+(LINE:L1:L1Md_T)_to_Zfp978	1
CTCAATTGTTTCACTT-2	Zygote	Zygote6	chr7_7000791_7001320_+(LINE:L1:L1Md_F2)_to_Ube2d3	1
CAGATCACAACTGCCG-3	Zygote	Zygote9	chr19_25292706_25293829_+(LINE:L1:L1_Mus1)_to_5730480H06Rik	1
CTCAATTGTTTCACTT-2	Zygote	Zygote6	chr2_95165560_95166874_+(LINE:L1:L1Md_A)_to_Rhox3g	1
CAGATCACAACTGCCG-3	Zygote	Zygote9	chr4_140701703_140701812_+(LTR:ERV1:LTR78)_to_Ccdc90b	1
CTCAATTGTTTCACTT-2	Zygote	Zygote6	chr16_49149886_49150281_-(LTR:ERVL-MaLR:MTA_Mm)_to_mt-Nd4	1
TACCGGGTCACCATCC-3	Zygote	Zygote8	chr9_98730815_98730996_-(SINE:B2:B2_Mm1a)_to_Gdf9	2
CTCAATTGTTTCACTT-2	Zygote	Zygote6	chr9_51118674_51118896_+(SINE:B2:B3)_to_mt-Nd4	1
CAGATCACAACTGCCG-3	Zygote	Zygote9	chr1_137024106_137024263_+(SINE:B2:B2_Mm2)_to_Ldhb	1
CTCAATTGTTTCACTT-2	Zygote	Zygote6	chr5_135987991_135988285_+(Satellite:Satellite:ZP3AR)_to_Filip1l	1
CCACGTTTCAGTGCGC-3	Zygote	Zygote7	chrX_13085004_13085231_+(SINE:B4:B4)_to_Tmco4	1
CCACGTTTCAGTGCGC-3	Zygote	Zygote7	chr15_34250691_34252044_+(LTR:ERVL:RMER15-int)_to_Cd55	1
CTCAATTGTTTCACTT-2	Zygote	Zygote6	chr12_79211928_79212206_+(LINE:L1:L1_Mus2)_to_Oosp3	1
CCACGTTTCAGTGCGC-3	Zygote	Zygote7	chrX_25916881_25917404_-(LTR:ERVK:RLTR40)_to_Ldhb	1
CTCAATTGTTTCACTT-2	Zygote	Zygote6	chr4_107046913_107047130_+(SINE:B4:B4A)_to_Wwox	1
AGGCTGCGTGGCTGCT-1	Zygote	Zygote4	chr5_33660166_33660435_+(SINE:B4:B4A)_to_Rpl14	1
CGCATAACAGCTTTCC-1	Zygote	Zygote3	chr1_5152630_5154335_+(LTR:ERVL-MaLR:ORR1A3-int)_to_Rad54b	1
TACCGGGTCACCATCC-3	Zygote	Zygote8	chr3_86727313_86729498_+(LINE:L1:L1Md_F2)_to_Zbed3	1
TACCGGGTCACCATCC-3	Zygote	Zygote8	chr1_118011476_118011622_+(SINE:Alu:B1_Mus1)_to_Cop1	1
CTCAATTGTTTCACTT-2	Zygote	Zygote6	chr4_131965854_131966062_+(LINE:L1:Lx5c)_to_Epb41	1
CTCAATTGTTTCACTT-2	Zygote	Zygote6	chr18_89049031_89050299_+(LINE:L1:L1_Mm)_to_Fxr1	1
CTCAATTGTTTCACTT-2	Zygote	Zygote6	chr14_101694548_101694705_+(SINE:B4:B4A)_to_Tvp23b	1
GTTGAACTCATGGGAG-2	Zygote	Zygote5	chr9_KB469738_fix_76247_76605_+(LTR:ERVL-MaLR:ORR1D2)_to_Srpk2	1
AGGGTTTGTTCTCGCT-1	Zygote	Zygote2	chr6_GL456054_alt_2406510_2407003_-(LTR:ERVL:MT2_Mm)_to_Snrpn	1
GTTGAACTCATGGGAG-2	Zygote	Zygote5	chr14_116680368_116681403_+(LINE:L1:L1MA6)_to_Cop1	1
CCACGTTTCAGTGCGC-3	Zygote	Zygote7	chr16_24980024_24980125_+(LINE:L2:L2)_to_Lpp	1
CTCGAGGTCTCTCTTC-1	Zygote	Zygote1	chr14_47720575_47720706_+(DNA:hAT-Charlie:Charlie24)_to_Med27	1
TACCGGGTCACCATCC-3	Zygote	Zygote8	chr3_73561718_73561915_-(SINE:B2:B2_Mm1a)_to_Gphn	1
GTTGAACTCATGGGAG-2	Zygote	Zygote5	chr4_133095956_133096175_+(LTR:ERV1:RLTR4_Mm)_to_Tuba1c	1
AGGCTGCGTGGCTGCT-1	Zygote	Zygote4	chr13_93689871_93690305_+(LINE:L1:L1M4)_to_Btf3	1
GTTGAACTCATGGGAG-2	Zygote	Zygote5	chr9_54590764_54591136_+(LINE:L1:Lx8b)_to_Ccnb1	1
AGGCTGCGTGGCTGCT-1	Zygote	Zygote4	chr5_148271497_148271897_-(LTR:ERVL-MaLR:MTB)_to_Rrm2b	2
AGGGTTTGTTCTCGCT-1	Zygote	Zygote2	chr8_121593131_121593265_+(SINE:Alu:B1_Mus1)_to_Cldn10	1
GTTGAACTCATGGGAG-2	Zygote	Zygote5	chr16_JH584307_alt_126330_126701_+(LTR:ERVL-MaLR:MTE2a)_to_Ccnb1	1
GTTGAACTCATGGGAG-2	Zygote	Zygote5	chr1_95164708_95165108_+(LTR:ERVK:BGLII_B)_to_Ryr3	1
CTCAATTGTTTCACTT-2	Zygote	Zygote6	chr19_11708631_11709605_+(LINE:L1:L1Md_F2)_to_Rdh12	1
CCACGTTTCAGTGCGC-3	Zygote	Zygote7	chr10_99130140_99130570_+(LTR:ERVL-MaLR:MTE-int)_to_Snrnp27	1
CCACGTTTCAGTGCGC-3	Zygote	Zygote7	chr4_148345955_148346316_-(LTR:ERVL-MaLR:MTD)_to_Oosp1	1
AGGCTGCGTGGCTGCT-1	Zygote	Zygote4	chr1_15692467_15692655_+(SINE:B2:B2_Mm2)_to_Kcnb2	1
CCACGTTTCAGTGCGC-3	Zygote	Zygote7	chr13_119704041_119704191_+(SINE:Alu:B1_Mus2)_to_Efcab2	1
CTCGAGGTCTCTCTTC-1	Zygote	Zygote1	chr16_38377926_38378093_+(SINE:MIR:MIRb)_to_Popdc2	1
CCACGTTTCAGTGCGC-3	Zygote	Zygote7	chr2_83865679_83866224_-(LTR:ERVL:MT2_Mm)_to_Slc25a14	1
CTCGAGGTCTCTCTTC-1	Zygote	Zygote1	chr7_43265210_43265504_+(Satellite:Satellite:MMSAT4)_to_Iqcg	1
CGCATAACAGCTTTCC-1	Zygote	Zygote3	chr11_88971974_88972610_+(LTR:ERVK:MYSERV6-int)_to_Pten	1
AGGCTGCGTGGCTGCT-1	Zygote	Zygote4	chr11_88971974_88972610_+(LTR:ERVK:MYSERV6-int)_to_Pten	1
GTTGAACTCATGGGAG-2	Zygote	Zygote5	chr4_140728142_140728259_+(SINE:Alu:PB1D9)_to_Padi6	1
CAGATCACAACTGCCG-3	Zygote	Zygote9	chr8_123466516_123466717_-(SINE:B2:B2_Mm2)_to_Cmc4	1
CTCAATTGTTTCACTT-2	Zygote	Zygote6	chr9_108791356_108791549_+(SINE:B2:B3)_to_Pttg1	1
AGGCTGCGTGGCTGCT-1	Zygote	Zygote4	chr4_116698352_116698634_+(LTR:ERVK:RMER6A)_to_Gulo	1
CAGATCACAACTGCCG-3	Zygote	Zygote9	chr5_61767370_61767716_-(LINE:L1:Lx8)_to_Zbed3	1
CTCGAGGTCTCTCTTC-1	Zygote	Zygote1	chr5_61767370_61767716_-(LINE:L1:Lx8)_to_Zbed3	1
CTCAATTGTTTCACTT-2	Zygote	Zygote6	chr5_61767370_61767716_-(LINE:L1:Lx8)_to_Zbed3	2
CGCATAACAGCTTTCC-1	Zygote	Zygote3	chr5_61767370_61767716_-(LINE:L1:Lx8)_to_Zbed3	2
GTTGAACTCATGGGAG-2	Zygote	Zygote5	chr1_185369098_185369252_+(SINE:B4:RSINE1)_to_Zfp57	1
CTCGAGGTCTCTCTTC-1	Zygote	Zygote1	chr9_64721467_64721982_+(LINE:L1:L1MC4)_to_Tmem269	1
GTTGAACTCATGGGAG-2	Zygote	Zygote5	chr15_44434964_44435148_+(SINE:B2:B2_Mm2)_to_Lrrfip1	1
CCACGTTTCAGTGCGC-3	Zygote	Zygote7	chr16_85650818_85651185_+(LTR:ERVK:IAPLTR1_Mm)_to_Rplp0	1
CAGATCACAACTGCCG-3	Zygote	Zygote9	chr5_108076618_108078637_+(LTR:ERVL-MaLR:ORR1B1-int)_to_Lrr1	1
GTTGAACTCATGGGAG-2	Zygote	Zygote5	chr8_25799356_25799633_+(LINE:L1:L1_Mus1)_to_Ppp2r2b	2
CTCAATTGTTTCACTT-2	Zygote	Zygote6	chr2_83663259_83663461_+(LINE:L1:L1Md_A)_to_Zc3h15	2
TACCGGGTCACCATCC-3	Zygote	Zygote8	chr19_29285072_29285247_+(SINE:B4:B4A)_to_Bckdhb	1
CTCAATTGTTTCACTT-2	Zygote	Zygote6	chr9_29513850_29514244_-(LTR:ERVL-MaLR:MTA_Mm)_to_Ntm	1
CTCGAGGTCTCTCTTC-1	Zygote	Zygote1	chr4_KZ289069_fix_491222_491637_-(LTR:ERVL-MaLR:MTB_Mm)_to_Kazn	2
GTTGAACTCATGGGAG-2	Zygote	Zygote5	chr4_KZ289069_fix_491222_491637_-(LTR:ERVL-MaLR:MTB_Mm)_to_Kazn	2
CGCATAACAGCTTTCC-1	Zygote	Zygote3	chr8_127408091_127408326_+(SINE:B4:B4A)_to_Diaph3	1
AGGGTTTGTTCTCGCT-1	Zygote	Zygote2	chr17_63065902_63066966_+(LTR:ERVL-MaLR:MTA_Mm-int)_to_Hgsnat	1
AGGGTTTGTTCTCGCT-1	Zygote	Zygote2	chr9_24929340_24929737_-(LTR:ERVL-MaLR:MTA_Mm)_to_Nlrp9c	1
CTCAATTGTTTCACTT-2	Zygote	Zygote6	chr11_62882945_62883194_+(LINE:L1:L1MB8)_to_Uchl3	1
CTCAATTGTTTCACTT-2	Zygote	Zygote6	chr11_59949503_59949742_+(SINE:B4:B4A)_to_Mgst3	1
CCACGTTTCAGTGCGC-3	Zygote	Zygote7	chr4_144157566_144157739_-(LTR:ERVK:MLTR11B)_to_Fbxw14	1
CTCAATTGTTTCACTT-2	Zygote	Zygote6	chr2_83657217_83657364_+(SINE:B2:B3)_to_Zc3h15	2
CCACGTTTCAGTGCGC-3	Zygote	Zygote7	chr18_46317185_46323316_+(LINE:L1:L1Md_F3)_to_Pla2g12a	1
CTCGAGGTCTCTCTTC-1	Zygote	Zygote1	chr5_45671711_45672104_+(LTR:ERVL-MaLR:MTA_Mm)_to_Parp1	1
TACCGGGTCACCATCC-3	Zygote	Zygote8	chr4_156024721_156024918_+(SINE:B2:B2_Mm1a)_to_Zbed3	1
AGGGTTTGTTCTCGCT-1	Zygote	Zygote2	chr13_35544107_35544739_+(LINE:L1:Lx9)_to_Epcam	1
CAGATCACAACTGCCG-3	Zygote	Zygote9	chr5_30673601_30673715_+(SINE:Alu:PB1D7)_to_Sorcs2	1
GTTGAACTCATGGGAG-2	Zygote	Zygote5	chr4_45034705_45035014_-(LINE:L2:L2c)_to_Fbxo10	1
GTTGAACTCATGGGAG-2	Zygote	Zygote5	chr4_11126808_11126962_+(SINE:B4:RSINE1)_to_Mfap2	1
CAGATCACAACTGCCG-3	Zygote	Zygote9	chr7_122166863_122167010_+(SINE:Alu:B1_Mus1)_to_Neil3	1
CTCAATTGTTTCACTT-2	Zygote	Zygote6	chrX_83762046_83764559_+(LINE:L1:L1Md_F2)_to_Dmd	1
GTTGAACTCATGGGAG-2	Zygote	Zygote5	chr14_54339450_54339637_-(SINE:B2:B2_Mm1a)_to_Agk	1
GTTGAACTCATGGGAG-2	Zygote	Zygote5	chr10_98963574_98963759_+(DNA:hAT-Charlie:URR1B)_to_Ebag9	1
CCACGTTTCAGTGCGC-3	Zygote	Zygote7	chr5_31497169_31497290_+(SINE:Alu:B1F1)_to_Cyct	1
CTCAATTGTTTCACTT-2	Zygote	Zygote6	chr15_14531426_14536666_+(LINE:L1:L1Md_A)_to_Oog3	1
CTCAATTGTTTCACTT-2	Zygote	Zygote6	chr18_34415701_34415834_+(SINE:Alu:B1_Mus2)_to_Irf9	1
GTTGAACTCATGGGAG-2	Zygote	Zygote5	chr17_65960531_65960707_+(SINE:B2:B2_Mm2)_to_Ldhb	1
CTCAATTGTTTCACTT-2	Zygote	Zygote6	chr9_87068710_87074203_+(LINE:L1:L1Md_F2)_to_Ints9	1
CAGATCACAACTGCCG-3	Zygote	Zygote9	chr1_194684461_194684654_-(SINE:B2:B2_Mm1t)_to_Tbl1xr1	1
CGCATAACAGCTTTCC-1	Zygote	Zygote3	chr14_42835767_42836170_+(LTR:ERVK:BGLII)_to_Pmel	1
AGGGTTTGTTCTCGCT-1	Zygote	Zygote2	chr6_89103649_89103804_+(SINE:Alu:B1_Mus1)_to_A430033K04Rik	1
GTTGAACTCATGGGAG-2	Zygote	Zygote5	chr3_90357311_90357442_+(SINE:Alu:B1_Mus2)_to_Fam50a	1
CCACGTTTCAGTGCGC-3	Zygote	Zygote7	chr17_21926871_21927195_-(LTR:ERVL:RMER15)_to_Jarid2	1
AGGCTGCGTGGCTGCT-1	Zygote	Zygote4	chr19_26773377_26773534_+(SINE:Alu:B1_Mus2)_to_Smarca2	1
CTCGAGGTCTCTCTTC-1	Zygote	Zygote1	chr6_86377343_86377540_+(SINE:B2:B3)_to_Tubd1	1
AGGGTTTGTTCTCGCT-1	Zygote	Zygote2	chr13_119447193_119447404_+(SINE:B2:B3)_to_Fbxw19	1
CAGATCACAACTGCCG-3	Zygote	Zygote9	chr1_187764776_187765764_+(LINE:L1:L1MC)_to_Esrrg	1
CAGATCACAACTGCCG-3	Zygote	Zygote9	chr2_104716248_104716815_-(LTR:ERVL:MT2B2)_to_Eloc	1
GTTGAACTCATGGGAG-2	Zygote	Zygote5	chr5_114989083_114990155_+(LINE:L1:L1MC4)_to_Clip1	1
CAGATCACAACTGCCG-3	Zygote	Zygote9	chrX_98847289_98847998_-(LTR:ERVK:RMER19A)_to_Ube2i	1
TACCGGGTCACCATCC-3	Zygote	Zygote8	chr3_89997013_89997186_+(SINE:B2:B3)_to_Ankrd12	1
CGCATAACAGCTTTCC-1	Zygote	Zygote3	chr11_51970598_51970827_+(LINE:L1:Lx8b)_to_Unc50	1
TACCGGGTCACCATCC-3	Zygote	Zygote8	chr1_87788085_87788581_+(LINE:L1:MusHAL1)_to_Snhg4	1
TACCGGGTCACCATCC-3	Zygote	Zygote8	chr10_64271948_64273641_+(LINE:L1:Lx4A)_to_Ctnna3	1
CTCAATTGTTTCACTT-2	Zygote	Zygote6	chr10_64271948_64273641_+(LINE:L1:Lx4A)_to_Ctnna3	1
CGCATAACAGCTTTCC-1	Zygote	Zygote3	chr10_64271948_64273641_+(LINE:L1:Lx4A)_to_Ctnna3	2
CTCAATTGTTTCACTT-2	Zygote	Zygote6	chr1_21364316_21364476_+(LTR:ERV1:RLTR1C)_to_Zbed3	1
CCACGTTTCAGTGCGC-3	Zygote	Zygote7	chr18_50521792_50522162_-(LTR:ERVK:RLTR10)_to_Dbf4	1
CGCATAACAGCTTTCC-1	Zygote	Zygote3	chr10_83368078_83368454_-(LTR:ERVK:RMER16C)_to_D10Wsu102e	1
CCACGTTTCAGTGCGC-3	Zygote	Zygote7	chr6_52749597_52750679_+(LINE:L1:L1_Mus3)_to_Mcm9	1
AGGCTGCGTGGCTGCT-1	Zygote	Zygote4	chr4_120764178_120764320_+(SINE:Alu:B1_Mur4)_to_Nfyc	1
AGGCTGCGTGGCTGCT-1	Zygote	Zygote4	chr15_81315886_81316065_-(SINE:B2:B2_Mm1t)_to_Rpe	1
CTCAATTGTTTCACTT-2	Zygote	Zygote6	chr6_47471839_47473081_+(LTR:ERVL-MaLR:MTEa-int)_to_Rwdd1	1
CAGATCACAACTGCCG-3	Zygote	Zygote9	chr4_107886288_107886711_+(LTR:ERVK:RMER6B)_to_Khdrbs2	1
CAGATCACAACTGCCG-3	Zygote	Zygote9	chr16_62914739_62914928_-(SINE:B2:B2_Mm1a)_to_Coa7	1
CAGATCACAACTGCCG-3	Zygote	Zygote9	chr3_67472250_67472411_+(DNA:TcMar-Tigger:MER2)_to_Zbed3	1
CAGATCACAACTGCCG-3	Zygote	Zygote9	chr15_103241680_103241821_+(SINE:Alu:B1_Mus2)_to_Spcs2	1
CTCAATTGTTTCACTT-2	Zygote	Zygote6	chr11_45667206_45667947_-(LTR:ERVK:RMER19A)_to_Smyd1	1
AGGGTTTGTTCTCGCT-1	Zygote	Zygote2	chr11_114670721_114670905_+(SINE:B4:ID_B1)_to_Btf3l4	1
AGGGTTTGTTCTCGCT-1	Zygote	Zygote2	chr5_3568306_3568494_+(SINE:B2:B2_Mm2)_to_Fam133b	1
CTCAATTGTTTCACTT-2	Zygote	Zygote6	chr10_25617644_25618206_-(LTR:ERV1:RMER2)_to_Cpm	1
CGCATAACAGCTTTCC-1	Zygote	Zygote3	chrX_38604307_38604480_+(SINE:B2:B3)_to_Ubl5	1
CCACGTTTCAGTGCGC-3	Zygote	Zygote7	chr4_88627200_88627605_-(LTR:ERVK:MLTR11A)_to_Sh3glb1	1
CAGATCACAACTGCCG-3	Zygote	Zygote9	chr10_115885937_115886116_-(SINE:B2:B2_Mm1t)_to_Fbxw24	1
GTTGAACTCATGGGAG-2	Zygote	Zygote5	chr5_19432235_19433423_+(LTR:ERVL-MaLR:MTC-int)_to_Magi2	1
CGCATAACAGCTTTCC-1	Zygote	Zygote3	chr1_84773956_84774163_+(SINE:B2:B3)_to_mt-Nd4l	1
CTCAATTGTTTCACTT-2	Zygote	Zygote6	chr10_110257037_110257430_-(LTR:ERVL-MaLR:MTA_Mm)_to_Nav3	1
CGCATAACAGCTTTCC-1	Zygote	Zygote3	chr10_110257037_110257430_-(LTR:ERVL-MaLR:MTA_Mm)_to_Nav3	1
TACCGGGTCACCATCC-3	Zygote	Zygote8	chr10_110257037_110257430_-(LTR:ERVL-MaLR:MTA_Mm)_to_Nav3	1
CAGATCACAACTGCCG-3	Zygote	Zygote9	chr10_110257037_110257430_-(LTR:ERVL-MaLR:MTA_Mm)_to_Nav3	1
CTCAATTGTTTCACTT-2	Zygote	Zygote6	chr19_21532937_21534032_+(LTR:ERVL-MaLR:MTA_Mm-int)_to_Rhox3g	1
CTCAATTGTTTCACTT-2	Zygote	Zygote6	chr15_63772095_63772431_-(LTR:ERVL-MaLR:MTD)_to_6820408C15Rik	1
CAGATCACAACTGCCG-3	Zygote	Zygote9	chr11_76246148_76246294_+(SINE:Alu:B1_Mur4)_to_Pttg1	1
CTCAATTGTTTCACTT-2	Zygote	Zygote6	chr12_25061389_25061821_+(LINE:L1:Lx9)_to_Zdhhc14	1
TACCGGGTCACCATCC-3	Zygote	Zygote8	chr17_74490545_74490687_+(SINE:Alu:B1_Mur1)_to_Spag5	1
GTTGAACTCATGGGAG-2	Zygote	Zygote5	chr14_47732713_47732907_+(SINE:B2:B3)_to_Zbed3	1
CAGATCACAACTGCCG-3	Zygote	Zygote9	chr1_38019781_38019945_+(LINE:L1:Lx9)_to_Eif5b	2
AGGGTTTGTTCTCGCT-1	Zygote	Zygote2	chr5_77315281_77315464_+(SINE:B2:B2_Mm1a)_to_Themis3	1
CTCGAGGTCTCTCTTC-1	Zygote	Zygote1	chrX_162776723_162776901_+(SINE:B2:B3A)_to_D10Wsu102e	1
CTCGAGGTCTCTCTTC-1	Zygote	Zygote1	chr4_3441278_3441514_+(LINE:L1:L1ME1)_to_Ypel5	1
CTCAATTGTTTCACTT-2	Zygote	Zygote6	chr19_38963420_38963613_+(SINE:B2:B2_Mm1a)_to_Zbed3	1
CCACGTTTCAGTGCGC-3	Zygote	Zygote7	chr11_117850438_117850809_+(LTR:ERVL:RMER10B)_to_Srsf4	1
CTCAATTGTTTCACTT-2	Zygote	Zygote6	chr5_61767370_61767716_-(LINE:L1:Lx8)_to_Tnrc6b	1
CAGATCACAACTGCCG-3	Zygote	Zygote9	chr12_31488982_31489155_+(SINE:B2:B3)_to_Mitd1	1
CCACGTTTCAGTGCGC-3	Zygote	Zygote7	chr11_53434927_53435054_+(SINE:Alu:B1_Mur2)_to_Map1b	1
GTTGAACTCATGGGAG-2	Zygote	Zygote5	chr1_87776236_87776455_+(SINE:B2:B3)_to_Gdf9	1
GTTGAACTCATGGGAG-2	Zygote	Zygote5	chr9_106283361_106283481_+(SINE:Alu:PB1D9)_to_Dym	1
AGGCTGCGTGGCTGCT-1	Zygote	Zygote4	chr5_122355171_122355551_+(LINE:L1:L1Md_A)_to_Kalrn	1
CCACGTTTCAGTGCGC-3	Zygote	Zygote7	chr1_178471503_178471898_-(LTR:ERVL-MaLR:MTA_Mm)_to_Hmgcs1	1
CTCAATTGTTTCACTT-2	Zygote	Zygote6	chr15_92822730_92823545_-(LTR:ERVK:RMER19B)_to_Pdzrn4	1
CTCAATTGTTTCACTT-2	Zygote	Zygote6	chr6_17935280_17935646_+(LINE:L2:L2c)_to_Zbed3	1
AGGCTGCGTGGCTGCT-1	Zygote	Zygote4	chr19_11708631_11709605_+(LINE:L1:L1Md_F2)_to_Rnf20	1
CCACGTTTCAGTGCGC-3	Zygote	Zygote7	chr13_14624425_14624565_+(SINE:Alu:B1F)_to_Opa3	1
CTCGAGGTCTCTCTTC-1	Zygote	Zygote1	chr17_6123665_6123839_+(SINE:B2:B3)_to_Filip1l	1
CAGATCACAACTGCCG-3	Zygote	Zygote9	chrX_144359073_144359719_+(LINE:L1:HAL1M8)_to_Plat	1
AGGCTGCGTGGCTGCT-1	Zygote	Zygote4	chr1_131965685_131965833_+(SINE:MIR:MIRb)_to_Ext1	1
CCACGTTTCAGTGCGC-3	Zygote	Zygote7	chr18_35788169_35788409_+(LINE:L1:L1MA7)_to_Tcl1b3	1
CCACGTTTCAGTGCGC-3	Zygote	Zygote7	chrX_162776723_162776901_+(SINE:B2:B3A)_to_Tesc	1
AGGCTGCGTGGCTGCT-1	Zygote	Zygote4	chr19_8715750_8715923_+(SINE:B2:B2_Mm1t)_to_Sptlc1	1
TACCGGGTCACCATCC-3	Zygote	Zygote8	chr13_51142552_51142717_+(SINE:B2:B3A)_to_Cks1b	1
AGGCTGCGTGGCTGCT-1	Zygote	Zygote4	chr11_53434927_53435054_+(SINE:Alu:B1_Mur2)_to_Nde1	1
CTCGAGGTCTCTCTTC-1	Zygote	Zygote1	chr6_113274399_113274592_+(SINE:MIR:MIRb)_to_Zbed3	1
TACCGGGTCACCATCC-3	Zygote	Zygote8	chr2_102445726_102445927_-(SINE:B2:B2_Mm2)_to_Soat1	1
AGGCTGCGTGGCTGCT-1	Zygote	Zygote4	chr11_53434927_53435054_+(SINE:Alu:B1_Mur2)_to_Taf12	1
CTCAATTGTTTCACTT-2	Zygote	Zygote6	chr6_47471839_47473081_+(LTR:ERVL-MaLR:MTEa-int)_to_Polr2c	1
CCACGTTTCAGTGCGC-3	Zygote	Zygote7	chr6_115947296_115947440_+(SINE:Alu:B1_Mus1)_to_Txnl1	1
CTCAATTGTTTCACTT-2	Zygote	Zygote6	chr2_118867478_118868431_+(LINE:L1:L1Md_F2)_to_Tle6	1
CCACGTTTCAGTGCGC-3	Zygote	Zygote7	chr6_71302659_71302779_+(SINE:B4:RSINE1)_to_Flna	1
CTCAATTGTTTCACTT-2	Zygote	Zygote6	chr18_46791836_46792931_-(LTR:ERVL-MaLR:MTA_Mm-int)_to_Zfand2a	1
GTTGAACTCATGGGAG-2	Zygote	Zygote5	chr19_57345592_57346064_-(LTR:ERVK:IAPLTR2_Mm)_to_Retsat	1
CTCAATTGTTTCACTT-2	Zygote	Zygote6	chr17_24088656_24088801_+(SINE:Alu:B1_Mus2)_to_Pdpk1	1
CTCGAGGTCTCTCTTC-1	Zygote	Zygote1	chr3_135460359_135460590_+(SINE:B4:ID_B1)_to_Bcl2l10	1
GTTGAACTCATGGGAG-2	Zygote	Zygote5	chr4_143853367_143853643_+(LTR:ERVK:MLTR11B)_to_Tipin	1
GTTGAACTCATGGGAG-2	Zygote	Zygote5	chr16_5059455_5059640_+(SINE:B2:B3)_to_Ubn1	1
CAGATCACAACTGCCG-3	Zygote	Zygote9	chr11_69590930_69591067_+(SINE:Alu:B1F2)_to_Tex30	1
AGGCTGCGTGGCTGCT-1	Zygote	Zygote4	chr4_49640056_49640219_+(SINE:B4:RSINE1)_to_Oosp3	1
CAGATCACAACTGCCG-3	Zygote	Zygote9	chr13_24105176_24105503_+(LTR:ERVL-MaLR:MTEa)_to_Chsy1	1
AGGCTGCGTGGCTGCT-1	Zygote	Zygote4	chr15_99172176_99172435_+(SINE:B4:B4A)_to_Spats2	1
CTCGAGGTCTCTCTTC-1	Zygote	Zygote1	chr11_85577006_85577422_+(LINE:L1:Lx5)_to_Bcas3	1
CGCATAACAGCTTTCC-1	Zygote	Zygote3	chr13_36426141_36426777_+(LTR:ERV1:RLTR5_Mm)_to_Tle6	1
CAGATCACAACTGCCG-3	Zygote	Zygote9	chr13_13960830_13961037_+(SINE:B4:B4A)_to_Oosp1	1
AGGGTTTGTTCTCGCT-1	Zygote	Zygote2	chr3_103556511_103556906_-(LTR:ERVL-MaLR:MTA_Mm)_to_Mapre1	1
GTTGAACTCATGGGAG-2	Zygote	Zygote5	chr13_14624425_14624565_+(SINE:Alu:B1F)_to_Capn7	1
AGGCTGCGTGGCTGCT-1	Zygote	Zygote4	chr1_161892121_161892323_+(LTR:ERVL-MaLR:ORR1F)_to_Fbxw24	1
AGGGTTTGTTCTCGCT-1	Zygote	Zygote2	chr19_43907046_43907223_-(SINE:B2:B2_Mm1t)_to_Marf1	1
CGCATAACAGCTTTCC-1	Zygote	Zygote3	chr15_52716615_52716860_+(LINE:L1:Lx5c)_to_Alg3	1
CGCATAACAGCTTTCC-1	Zygote	Zygote3	chr9_124341318_124341493_+(SINE:B2:B3)_to_Nlrp4f	1
CTCGAGGTCTCTCTTC-1	Zygote	Zygote1	chr6_135079980_135080195_+(SINE:B2:B3)_to_Zfp655	1
CGCATAACAGCTTTCC-1	Zygote	Zygote3	chr11_17949565_17949759_+(SINE:B2:B2_Mm1t)_to_Kars	1
CTCAATTGTTTCACTT-2	Zygote	Zygote6	chr9_106161226_106161413_+(SINE:B2:B2_Mm2)_to_Commd6	1
CCACGTTTCAGTGCGC-3	Zygote	Zygote7	chr12_79325210_79325395_+(SINE:B2:B2_Mm2)_to_Rad51b	1
TACCGGGTCACCATCC-3	Zygote	Zygote8	chr12_79325210_79325395_+(SINE:B2:B2_Mm2)_to_Rad51b	1
CTCGAGGTCTCTCTTC-1	Zygote	Zygote1	chr14_67034285_67035502_+(LINE:L1:Lx8)_to_Mob4	1
CGCATAACAGCTTTCC-1	Zygote	Zygote3	chr12_86034510_86035401_+(LINE:L1:L1MB8)_to_Zbed3	1
CGCATAACAGCTTTCC-1	Zygote	Zygote3	chr2_118635324_118635479_+(SINE:B4:RSINE1)_to_Olfr1340	1
GTTGAACTCATGGGAG-2	Zygote	Zygote5	chr1_86357570_86357744_+(SINE:B2:B3)_to_Ncl	1
GTTGAACTCATGGGAG-2	Zygote	Zygote5	chr18_38455137_38455558_+(DNA:TcMar-Tigger:MER44A)_to_Oog1	1
GTTGAACTCATGGGAG-2	Zygote	Zygote5	chr10_61664488_61664690_+(SINE:B2:B3)_to_Dtx2	1
GTTGAACTCATGGGAG-2	Zygote	Zygote5	chr9_57530870_57531063_+(SINE:B2:B3)_to_Fbxw24	1
AGGCTGCGTGGCTGCT-1	Zygote	Zygote4	chr8_13794939_13795180_+(LINE:L1:Lx8)_to_Upf3a	1
CCACGTTTCAGTGCGC-3	Zygote	Zygote7	chr12_71867580_71867955_+(LTR:ERVL-MaLR:MTD)_to_Arhgap42	1
CCACGTTTCAGTGCGC-3	Zygote	Zygote7	chr13_51134116_51134498_+(LTR:ERVL-MaLR:MTB)_to_Nip7	1
GTTGAACTCATGGGAG-2	Zygote	Zygote5	chr14_105192419_105192812_+(LTR:ERVL-MaLR:MTA_Mm)_to_Nlrp4f	1
CTCAATTGTTTCACTT-2	Zygote	Zygote6	chr4_116698352_116698634_+(LTR:ERVK:RMER6A)_to_Sin3b	1
GTTGAACTCATGGGAG-2	Zygote	Zygote5	chr14_34340427_34340618_+(SINE:B2:B2_Mm1t)_to_Skp1a	2
CTCAATTGTTTCACTT-2	Zygote	Zygote6	chr4_108753481_108753965_-(LTR:ERVL:MT2A)_to_Pde4b	1
CCACGTTTCAGTGCGC-3	Zygote	Zygote7	chr6_47506314_47506892_+(LINE:L1:L1_Mus1)_to_Spidr	1
GTTGAACTCATGGGAG-2	Zygote	Zygote5	chr6_124933020_124933231_+(SINE:B2:B3)_to_Prelp	1
CTCAATTGTTTCACTT-2	Zygote	Zygote6	chr12_100202918_100203128_+(SINE:B2:B3)_to_Mtfmt	1
GTTGAACTCATGGGAG-2	Zygote	Zygote5	chr4_136060364_136060549_-(SINE:B2:B2_Mm1a)_to_Tcl1	1
GTTGAACTCATGGGAG-2	Zygote	Zygote5	chr12_59154923_59155361_+(LINE:L1:Lx3C)_to_Pard3	1
TACCGGGTCACCATCC-3	Zygote	Zygote8	chr14_16253740_16254091_+(LTR:ERVL-MaLR:ORR1A1)_to_Adk	1
CTCAATTGTTTCACTT-2	Zygote	Zygote6	chr5_122867459_122867654_+(SINE:B2:B3)_to_Fbxw16	1
AGGGTTTGTTCTCGCT-1	Zygote	Zygote2	chr8_119347713_119347867_+(SINE:B2:B3A)_to_Pik3cd	1
CCACGTTTCAGTGCGC-3	Zygote	Zygote7	chr7_16550964_16551348_+(LINE:L1:Lx8)_to_Arhgap35	1
GTTGAACTCATGGGAG-2	Zygote	Zygote5	chr1_139483703_139484690_+(LTR:ERVL-MaLR:MTB-int)_to_Zfyve21	1
GTTGAACTCATGGGAG-2	Zygote	Zygote5	chr11_JH584265_alt_775830_776197_+(LTR:ERVL-MaLR:ORR1B1)_to_Gm13084	1
CGCATAACAGCTTTCC-1	Zygote	Zygote3	chr9_73645211_73645587_-(LTR:ERVL-MaLR:MTC)_to_Cbx1	1
CAGATCACAACTGCCG-3	Zygote	Zygote9	chr5_65574542_65575289_+(LTR:ERVK:RMER6A)_to_Dip2c	1
CTCAATTGTTTCACTT-2	Zygote	Zygote6	chr9_123117663_123118270_+(LINE:L1:L1MC4a)_to_Serpine2	1
CAGATCACAACTGCCG-3	Zygote	Zygote9	chr11_33158505_33158673_+(LINE:L1:L1_Mus3)_to_Npm1	1
CCACGTTTCAGTGCGC-3	Zygote	Zygote7	chr14_24305175_24306107_+(LINE:L1:Lx3_Mus)_to_Snx4	1
GTTGAACTCATGGGAG-2	Zygote	Zygote5	chr5_143581053_143581355_+(LINE:L1:L1MB7)_to_Fam220a	1
AGGGTTTGTTCTCGCT-1	Zygote	Zygote2	chr2_68972983_68973376_-(LTR:ERVL-MaLR:MTA_Mm)_to_Grm8	1
CGCATAACAGCTTTCC-1	Zygote	Zygote3	chr11_53434927_53435054_+(SINE:Alu:B1_Mur2)_to_Pias4	1
AGGCTGCGTGGCTGCT-1	Zygote	Zygote4	chr11_52386668_52386851_+(SINE:B4:ID_B1)_to_Ctbp2	1
GTTGAACTCATGGGAG-2	Zygote	Zygote5	chr7_10728356_10728761_+(LINE:L1:L1_Mus1)_to_Cks2	1
AGGCTGCGTGGCTGCT-1	Zygote	Zygote4	chr11_53434927_53435054_+(SINE:Alu:B1_Mur2)_to_Lmo1	1
AGGGTTTGTTCTCGCT-1	Zygote	Zygote2	chr11_53434927_53435054_+(SINE:Alu:B1_Mur2)_to_Laptm4b	1
AGGCTGCGTGGCTGCT-1	Zygote	Zygote4	chr16_55970858_55970987_+(SINE:B4:RSINE1)_to_Dazl	1
TACCGGGTCACCATCC-3	Zygote	Zygote8	chr4_47482346_47482487_+(SINE:Alu:B1_Mus2)_to_Zbed3	1
AGGCTGCGTGGCTGCT-1	Zygote	Zygote4	chr4_134471348_134471550_+(SINE:B2:B3)_to_Syf2	1
CCACGTTTCAGTGCGC-3	Zygote	Zygote7	chr4_104916753_104917222_+(LTR:ERVL-MaLR:MLT1H1)_to_Ndufaf7	1
CTCAATTGTTTCACTT-2	Zygote	Zygote6	chr4_64497674_64498078_-(Satellite:Satellite:SYNREP_MM)_to_Gm10801	1
GTTGAACTCATGGGAG-2	Zygote	Zygote5	chr12_9083142_9083738_+(LTR:ERVL-MaLR:MTC-int)_to_Slk	1
CAGATCACAACTGCCG-3	Zygote	Zygote9	chr8_22766433_22766853_+(LINE:L1:L1MB3)_to_Alg13	1
CGCATAACAGCTTTCC-1	Zygote	Zygote3	chr9_KB469738_fix_72780_72955_+(SINE:B2:B3)_to_Nlrp4f	1
AGGGTTTGTTCTCGCT-1	Zygote	Zygote2	chr15_44434964_44435148_+(SINE:B2:B2_Mm2)_to_Abcf3	1
CGCATAACAGCTTTCC-1	Zygote	Zygote3	chr7_130761979_130762134_+(SINE:MIR:MIR)_to_Tacc2	1
AGGGTTTGTTCTCGCT-1	Zygote	Zygote2	chr7_130761979_130762134_+(SINE:MIR:MIR)_to_Tacc2	1
GTTGAACTCATGGGAG-2	Zygote	Zygote5	chr4_GL456009_alt_232749_232927_-(SINE:B2:B2_Mm2)_to_Padi6	1
TACCGGGTCACCATCC-3	Zygote	Zygote8	chr1_38030872_38031076_+(LINE:L1:L1MD)_to_Mrpl44	1
CTCAATTGTTTCACTT-2	Zygote	Zygote6	chrX_75516555_75516865_+(LINE:L1:Lx7)_to_Eif2s2	2
CGCATAACAGCTTTCC-1	Zygote	Zygote3	chr6_83080351_83080521_+(SINE:B4:B4)_to_Oosp1	1
CTCAATTGTTTCACTT-2	Zygote	Zygote6	chr5_107895616_107895774_-(SINE:B2:B2_Mm1t)_to_Fbxw24	1
CAGATCACAACTGCCG-3	Zygote	Zygote9	chr5_84544048_84548275_+(LINE:L1:L1Md_F2)_to_mt-Co1	1
CCACGTTTCAGTGCGC-3	Zygote	Zygote7	chr19_57511390_57511574_+(LTR:ERVL-MaLR:ORR1E)_to_4930539E08Rik	1
CTCAATTGTTTCACTT-2	Zygote	Zygote6	chr2_69658909_69659101_+(SINE:B2:B2_Mm1a)_to_H1foo	1
CTCGAGGTCTCTCTTC-1	Zygote	Zygote1	chr2_4961110_4961607_+(DNA:hAT-Charlie:Charlie2b)_to_Tiparp	1
CGCATAACAGCTTTCC-1	Zygote	Zygote3	chr3_133097089_133097291_+(DNA:hAT-Charlie:URR1B)_to_Fbxw19	1
CCACGTTTCAGTGCGC-3	Zygote	Zygote7	chr5_27832938_27834357_+(LTR:ERVL-MaLR:ORR1B1-int)_to_Nme2	1
CCACGTTTCAGTGCGC-3	Zygote	Zygote7	chr5_106970611_106970889_+(LTR:ERVL-MaLR:MTE2a)_to_Mllt10	1
AGGCTGCGTGGCTGCT-1	Zygote	Zygote4	chr9_49039719_49039865_+(SINE:Alu:B1_Mm)_to_Alg3	1
GTTGAACTCATGGGAG-2	Zygote	Zygote5	chr11_114670721_114670905_+(SINE:B4:ID_B1)_to_Aasdhppt	1
CGCATAACAGCTTTCC-1	Zygote	Zygote3	chr14_41684145_41684548_+(LTR:ERVK:BGLII)_to_Pmel	1
CCACGTTTCAGTGCGC-3	Zygote	Zygote7	chr12_99971203_99971604_-(LTR:ERVL-MaLR:MTB_Mm)_to_Tdp1	2
GTTGAACTCATGGGAG-2	Zygote	Zygote5	chr7_114228981_114229324_+(LINE:L1:L1MEf)_to_Copb1	1
CAGATCACAACTGCCG-3	Zygote	Zygote9	chr17_78658231_78659988_+(LINE:L1:Lx8b)_to_Mindy3	1
CTCGAGGTCTCTCTTC-1	Zygote	Zygote1	chr3_88835586_88835701_+(SINE:Alu:B1_Mus2)_to_Alg13	1
CTCAATTGTTTCACTT-2	Zygote	Zygote6	chr12_91585583_91585978_+(LTR:ERVL-MaLR:MTA_Mm)_to_Rad54b	1
CGCATAACAGCTTTCC-1	Zygote	Zygote3	chr14_24305175_24306107_+(LINE:L1:Lx3_Mus)_to_Dr1	1
CCACGTTTCAGTGCGC-3	Zygote	Zygote7	chr1_5152630_5154335_+(LTR:ERVL-MaLR:ORR1A3-int)_to_Zbed3	2
GTTGAACTCATGGGAG-2	Zygote	Zygote5	chr14_105234179_105236362_+(LINE:L1:Lx5b)_to_1110059G10Rik	1
CCACGTTTCAGTGCGC-3	Zygote	Zygote7	chr5_97065632_97065885_+(SINE:B4:B4)_to_Cdk8	1
AGGCTGCGTGGCTGCT-1	Zygote	Zygote4	chr5_18605663_18606230_+(LINE:L1:Lx2)_to_Arfip1	1
AGGCTGCGTGGCTGCT-1	Zygote	Zygote4	chr16_91649957_91650086_+(SINE:Alu:B1F2)_to_Filip1l	1
AGGGTTTGTTCTCGCT-1	Zygote	Zygote2	chr2_94327933_94328266_-(LINE:L2:L2b)_to_Serpinc1	1
CCACGTTTCAGTGCGC-3	Zygote	Zygote7	chr15_93108893_93109244_-(LTR:ERVL-MaLR:ORR1B2)_to_Gipc2	1
AGGCTGCGTGGCTGCT-1	Zygote	Zygote4	chr4_116698352_116698634_+(LTR:ERVK:RMER6A)_to_Celf1	1
CAGATCACAACTGCCG-3	Zygote	Zygote9	chr3_135460359_135460590_+(SINE:B4:ID_B1)_to_Gdf9	1
TACCGGGTCACCATCC-3	Zygote	Zygote8	chr7_135681117_135681386_+(SINE:B4:B4A)_to_Exoc4	1
GTTGAACTCATGGGAG-2	Zygote	Zygote5	chr3_34716475_34716886_-(LTR:ERVL-MaLR:MTB_Mm)_to_Gnrh1	1
AGGGTTTGTTCTCGCT-1	Zygote	Zygote2	chr17_83781349_83781737_+(LTR:ERVL-MaLR:MTB)_to_Zbed3	1
AGGGTTTGTTCTCGCT-1	Zygote	Zygote2	chr15_90231438_90231651_+(LINE:CR1:L3)_to_Filip1l	1
CTCAATTGTTTCACTT-2	Zygote	Zygote6	chr1_194684461_194684654_-(SINE:B2:B2_Mm1t)_to_Dppa3	1
GTTGAACTCATGGGAG-2	Zygote	Zygote5	chr9_67139474_67140100_+(LINE:L1:L1Md_F2)_to_Bmi1	1
CAGATCACAACTGCCG-3	Zygote	Zygote9	chr5_135996529_135996777_+(SINE:B4:B4)_to_Ldhb	1
CAGATCACAACTGCCG-3	Zygote	Zygote9	chr14_51242557_51242882_-(LTR:ERVK:RLTR9A3)_to_Tbc1d15	1
CCACGTTTCAGTGCGC-3	Zygote	Zygote7	chr13_95323364_95323854_+(LTR:ERVL:MT2B1)_to_Snrpd1	1
CCACGTTTCAGTGCGC-3	Zygote	Zygote7	chr8_107058635_107058750_+(SINE:Alu:B1F)_to_Spin1	1
AGGGTTTGTTCTCGCT-1	Zygote	Zygote2	chr1_125484366_125484787_+(LTR:ERVK:RLTR10)_to_Brap	1
TACCGGGTCACCATCC-3	Zygote	Zygote8	chr17_GL456022_alt_163143_163542_+(LTR:ERVK:RMER4A)_to_Sugct	1
CAGATCACAACTGCCG-3	Zygote	Zygote9	chr5_147865191_147865401_+(SINE:B2:B3)_to_Naa30	1
CTCGAGGTCTCTCTTC-1	Zygote	Zygote1	chr8_105892011_105892180_+(SINE:B2:B2_Mm1t)_to_Kpna2	1
[truncated: 5,610 more rows]
