# Supplementary material for: Single-cell analysis of isoform switching and transposable element expression during preimplantation embryonic development
Source: PLoS Biol. 2024 Feb 16;22(2):e3002505. doi: 10.1371/journal.pbio.3002505 (PMC10903961; doi:10.1371/journal.pbio.3002505)
Supplement: S1 Data — (XLSX) [file pbio.3002505.s011.xlsx]

## Sheet: Fig1B
Stage	Cell	ReadNum	GeneNum
Zygote	Zygote_4	20000	4260
Zygote	Zygote_4	40000	5805
Zygote	Zygote_4	60000	6753
Zygote	Zygote_4	80000	7400
Zygote	Zygote_4	100000	7901
Zygote	Zygote_4	120000	8354
Zygote	Zygote_4	140000	8696
Zygote	Zygote_4	160000	9036
Zygote	Zygote_4	180000	9237
Zygote	Zygote_4	200000	9507
Zygote	Zygote_4	220000	9663
Zygote	Zygote_4	240000	9888
Zygote	Zygote_4	260000	10036
Zygote	Zygote_4	280000	10202
Zygote	Zygote_4	300000	10345
Zygote	Zygote_4	320000	10453
Zygote	Zygote_3	20000	4153
Zygote	Zygote_3	40000	5692
Zygote	Zygote_3	60000	6649
Zygote	Zygote_3	80000	7331
Zygote	Zygote_3	100000	7832
Zygote	Zygote_3	120000	8264
Zygote	Zygote_3	140000	8627
Zygote	Zygote_3	160000	8911
Zygote	Zygote_3	180000	9175
Zygote	Zygote_3	200000	9323
Zygote	Zygote_3	220000	9566
Zygote	Zygote_3	240000	9801
Zygote	Zygote_3	260000	9965
Zygote	Zygote_3	280000	10136
Zygote	Zygote_3	300000	10250
Zygote	Zygote_3	320000	10369
Zygote	Zygote_3	340000	10484
Zygote	Zygote_3	360000	10599
Zygote	Zygote_2	20000	4326
Zygote	Zygote_2	40000	5911
Zygote	Zygote_2	60000	6953
Zygote	Zygote_2	80000	7553
Zygote	Zygote_2	100000	8087
Zygote	Zygote_2	120000	8552
Zygote	Zygote_2	140000	8961
Zygote	Zygote_2	160000	9279
Zygote	Zygote_2	180000	9508
Zygote	Zygote_2	200000	9732
Zygote	Zygote_2	220000	10004
Zygote	Zygote_2	240000	10155
Zygote	Zygote_2	260000	10350
Zygote	Zygote_2	280000	10526
Zygote	Zygote_2	300000	10629
Zygote	Zygote_2	320000	10797
Zygote	Zygote_2	340000	10910
Zygote	Zygote_2	360000	11046
Zygote	Zygote_2	380000	11130
Zygote	Zygote_2	400000	11242
Zygote	Zygote_2	420000	11346
Zygote	Zygote_2	440000	11434
Zygote	Zygote_2	460000	11515
Zygote	Zygote_2	480000	11589
Zygote	Zygote_1	20000	4341
Zygote	Zygote_1	40000	5933
Zygote	Zygote_1	60000	6847
Zygote	Zygote_1	80000	7608
Zygote	Zygote_1	100000	8202
Zygote	Zygote_1	120000	8633
Zygote	Zygote_1	140000	9002
Zygote	Zygote_1	160000	9327
Zygote	Zygote_1	180000	9605
Zygote	Zygote_1	200000	9880
Zygote	Zygote_1	220000	10081
Zygote	Zygote_1	240000	10272
Zygote	Zygote_1	260000	10462
Zygote	Zygote_1	280000	10610
Zygote	Zygote_1	300000	10767
Zygote	Zygote_1	320000	10922
oocyte	oocyte_5	20000	3887
oocyte	oocyte_5	40000	5333
oocyte	oocyte_5	60000	6165
oocyte	oocyte_5	80000	6814
oocyte	oocyte_5	100000	7233
oocyte	oocyte_5	120000	7562
oocyte	oocyte_5	140000	7924
oocyte	oocyte_5	160000	8166
oocyte	oocyte_5	180000	8397
oocyte	oocyte_5	200000	8622
oocyte	oocyte_5	220000	8790
oocyte	oocyte_5	240000	8961
oocyte	oocyte_5	260000	9131
oocyte	oocyte_5	280000	9244
oocyte	oocyte_5	300000	9372
oocyte	oocyte_5	320000	9472
oocyte	oocyte_4	20000	3786
oocyte	oocyte_4	40000	5161
oocyte	oocyte_4	60000	5850
oocyte	oocyte_4	80000	6422
oocyte	oocyte_4	100000	6983
oocyte	oocyte_4	120000	7312
oocyte	oocyte_4	140000	7635
oocyte	oocyte_4	160000	7859
oocyte	oocyte_4	180000	8141
oocyte	oocyte_4	200000	8313
oocyte	oocyte_4	220000	8463
oocyte	oocyte_4	240000	8649
oocyte	oocyte_4	260000	8804
oocyte	oocyte_4	280000	8930
oocyte	oocyte_4	300000	9069
oocyte	oocyte_4	320000	9171
oocyte	oocyte_4	340000	9258
oocyte	oocyte_4	360000	9376
oocyte	oocyte_3	20000	3965
oocyte	oocyte_3	40000	5286
oocyte	oocyte_3	60000	6118
oocyte	oocyte_3	80000	6738
oocyte	oocyte_3	100000	7204
oocyte	oocyte_3	120000	7591
oocyte	oocyte_3	140000	7928
oocyte	oocyte_3	160000	8122
oocyte	oocyte_3	180000	8394
oocyte	oocyte_3	200000	8606
oocyte	oocyte_3	220000	8774
oocyte	oocyte_3	240000	8988
oocyte	oocyte_3	260000	9145
oocyte	oocyte_3	280000	9273
oocyte	oocyte_3	300000	9419
oocyte	oocyte_3	320000	9495
oocyte	oocyte_3	340000	9619
oocyte	oocyte_3	360000	9697
oocyte	oocyte_2	20000	3962
oocyte	oocyte_2	40000	5300
oocyte	oocyte_2	60000	6153
oocyte	oocyte_2	80000	6787
oocyte	oocyte_2	100000	7198
oocyte	oocyte_2	120000	7566
oocyte	oocyte_2	140000	7940
oocyte	oocyte_2	160000	8197
oocyte	oocyte_2	180000	8470
oocyte	oocyte_2	200000	8655
oocyte	oocyte_2	220000	8863
oocyte	oocyte_2	240000	9047
oocyte	oocyte_2	260000	9179
oocyte	oocyte_2	280000	9302
oocyte	oocyte_2	300000	9467
oocyte	oocyte_2	320000	9572
oocyte	oocyte_2	340000	9697
oocyte	oocyte_2	360000	9789
oocyte	oocyte_2	380000	9899
oocyte	oocyte_1	20000	4010
oocyte	oocyte_1	40000	5390
oocyte	oocyte_1	60000	6194
oocyte	oocyte_1	80000	6844
oocyte	oocyte_1	100000	7355
oocyte	oocyte_1	120000	7720
oocyte	oocyte_1	140000	8059
oocyte	oocyte_1	160000	8318
oocyte	oocyte_1	180000	8562
oocyte	oocyte_1	200000	8804
oocyte	oocyte_1	220000	9060
oocyte	oocyte_1	240000	9107
oocyte	oocyte_1	260000	9303
oocyte	oocyte_1	280000	9490
oocyte	oocyte_1	300000	9609
oocyte	oocyte_1	320000	9735
oocyte	oocyte_1	340000	9828
oocyte	oocyte_1	360000	9971
oocyte	oocyte_1	380000	10065
oocyte	oocyte_1	400000	10167
oocyte	oocyte_1	420000	10246
oocyte	oocyte_1	440000	10335
oocyte	oocyte_1	460000	10417
oocyte	oocyte_1	480000	10472
L2	L2_1_1	20000	4079
L2	L2_1_1	40000	5017
L2	L2_1_1	60000	5450
L2	L2_1_1	80000	5652
E2	E2_1_2	20000	4617
E2	E2_1_2	40000	6060
E2	E2_1_2	60000	6860
E2	E2_1_2	80000	7427
E2	E2_1_2	100000	7797
E2	E2_1_2	120000	8171
E2	E2_1_2	140000	8395
E2	E2_1_2	160000	8577
E2	E2_1_2	180000	8765
E2	E2_1_1	20000	4501
E2	E2_1_1	40000	6034
E2	E2_1_1	60000	6921
E2	E2_1_1	80000	7430
E2	E2_1_1	100000	7896
E2	E2_1_1	120000	8238
E2	E2_1_1	140000	8523
E2	E2_1_1	160000	8741
E2	E2_1_1	180000	8964
E2	E2_1_1	200000	9114
blastocyst	blastocyst_9	20000	3967
blastocyst	blastocyst_9	40000	5150
blastocyst	blastocyst_9	60000	5905
blastocyst	blastocyst_9	80000	6360
blastocyst	blastocyst_9	100000	6690
blastocyst	blastocyst_8	20000	3771
blastocyst	blastocyst_8	40000	4913
blastocyst	blastocyst_8	60000	5526
blastocyst	blastocyst_8	80000	5906
blastocyst	blastocyst_7	20000	3919
blastocyst	blastocyst_7	40000	4991
blastocyst	blastocyst_7	60000	5551
blastocyst	blastocyst_7	80000	5981
blastocyst	blastocyst_7	100000	6257
blastocyst	blastocyst_6	20000	3797
blastocyst	blastocyst_6	40000	4847
blastocyst	blastocyst_5	20000	3773
blastocyst	blastocyst_5	40000	5051
blastocyst	blastocyst_5	60000	5742
blastocyst	blastocyst_5	80000	6208
blastocyst	blastocyst_5	100000	6565
blastocyst	blastocyst_4	20000	3870
blastocyst	blastocyst_4	40000	5055
blastocyst	blastocyst_4	60000	5795
blastocyst	blastocyst_4	80000	6332
blastocyst	blastocyst_3	20000	3769
blastocyst	blastocyst_3	40000	4866
blastocyst	blastocyst_3	60000	5618
blastocyst	blastocyst_3	80000	6042
blastocyst	blastocyst_3	100000	6378
blastocyst	blastocyst_2	20000	3650
blastocyst	blastocyst_2	40000	4690
blastocyst	blastocyst_2	60000	5344
blastocyst	blastocyst_2	80000	5739
blastocyst	blastocyst_13	20000	4379
blastocyst	blastocyst_13	40000	5648
blastocyst	blastocyst_13	60000	6267
blastocyst	blastocyst_13	80000	6720
blastocyst	blastocyst_13	100000	7044
blastocyst	blastocyst_12	20000	4370
blastocyst	blastocyst_12	40000	5735
blastocyst	blastocyst_12	60000	6494
blastocyst	blastocyst_12	80000	7028
blastocyst	blastocyst_12	100000	7442
blastocyst	blastocyst_11	20000	3850
blastocyst	blastocyst_11	40000	4998
blastocyst	blastocyst_11	60000	5777
blastocyst	blastocyst_11	80000	6244
blastocyst	blastocyst_10	20000	4141
blastocyst	blastocyst_10	40000	5446
blastocyst	blastocyst_10	60000	6218
blastocyst	blastocyst_10	80000	6668
blastocyst	blastocyst_1	20000	3730
blastocyst	blastocyst_1	40000	4722
blastocyst	blastocyst_1	60000	5324
blastocyst	blastocyst_1	80000	5709
blastocyst	blastocyst_1	100000	5980
8cell	8cell_1_8	20000	3399
8cell	8cell_1_8	40000	4242
8cell	8cell_1_8	60000	4685
8cell	8cell_1_8	80000	4950
8cell	8cell_1_8	100000	5171
8cell	8cell_1_8	120000	5315
8cell	8cell_1_8	140000	5431
8cell	8cell_1_7	20000	3400
8cell	8cell_1_7	40000	4252
8cell	8cell_1_7	60000	4629
8cell	8cell_1_7	80000	4928
8cell	8cell_1_7	100000	5162
8cell	8cell_1_7	120000	5308
8cell	8cell_1_7	140000	5425
8cell	8cell_1_6	20000	3431
8cell	8cell_1_6	40000	4348
8cell	8cell_1_6	60000	4790
8cell	8cell_1_6	80000	5119
8cell	8cell_1_6	100000	5312
8cell	8cell_1_6	120000	5515
8cell	8cell_1_6	140000	5675
8cell	8cell_1_5	20000	3519
8cell	8cell_1_5	40000	4429
8cell	8cell_1_5	60000	4866
8cell	8cell_1_5	80000	5197
8cell	8cell_1_5	100000	5399
8cell	8cell_1_5	120000	5588
8cell	8cell_1_5	140000	5749
8cell	8cell_1_4	20000	3404
8cell	8cell_1_4	40000	4373
8cell	8cell_1_4	60000	4833
8cell	8cell_1_4	80000	5146
8cell	8cell_1_4	100000	5377
8cell	8cell_1_4	120000	5546
8cell	8cell_1_4	140000	5687
8cell	8cell_1_3	20000	3494
8cell	8cell_1_3	40000	4371
8cell	8cell_1_3	60000	4810
8cell	8cell_1_3	80000	5148
8cell	8cell_1_3	100000	5344
8cell	8cell_1_2	20000	3407
8cell	8cell_1_2	40000	4370
8cell	8cell_1_2	60000	4879
8cell	8cell_1_2	80000	5144
8cell	8cell_1_1	20000	3783
8cell	8cell_1_1	40000	4745
8cell	8cell_1_1	60000	5242
8cell	8cell_1_1	80000	5570
8cell	8cell_1_1	100000	5781
8cell	8cell_1_1	120000	5940
4cell	4cell_1_4	20000	4538
4cell	4cell_1_4	40000	5747
4cell	4cell_1_4	60000	6381
4cell	4cell_1_4	80000	6733
4cell	4cell_1_4	100000	7034
4cell	4cell_1_3	20000	4473
4cell	4cell_1_3	40000	5698
4cell	4cell_1_3	60000	6306
4cell	4cell_1_3	80000	6736
4cell	4cell_1_2	20000	4280
4cell	4cell_1_2	40000	5412
4cell	4cell_1_2	60000	5955
4cell	4cell_1_1	20000	4230
4cell	4cell_1_1	40000	5417
4cell	4cell_1_1	60000	6013
16cell	16cell_1_9	20000	3599
16cell	16cell_1_9	40000	4422
16cell	16cell_1_9	60000	4928
16cell	16cell_1_9	80000	5247
16cell	16cell_1_9	100000	5540
16cell	16cell_1_9	120000	5718
16cell	16cell_1_8	20000	3868
16cell	16cell_1_8	40000	4936
16cell	16cell_1_8	60000	5622
16cell	16cell_1_8	80000	6089
16cell	16cell_1_8	100000	6391
16cell	16cell_1_8	120000	6665
16cell	16cell_1_8	140000	6852
16cell	16cell_1_8	160000	7041
16cell	16cell_1_7	20000	3995
16cell	16cell_1_7	40000	5182
16cell	16cell_1_7	60000	5903
16cell	16cell_1_7	80000	6434
16cell	16cell_1_7	100000	6804
16cell	16cell_1_6	20000	3573
16cell	16cell_1_6	40000	4541
16cell	16cell_1_6	60000	5117
16cell	16cell_1_6	80000	5499
16cell	16cell_1_5	20000	3826
16cell	16cell_1_5	40000	4852
16cell	16cell_1_5	60000	5437
16cell	16cell_1_5	80000	5799
16cell	16cell_1_5	100000	6071
16cell	16cell_1_4	20000	3736
16cell	16cell_1_4	40000	4941
16cell	16cell_1_4	60000	5609
16cell	16cell_1_4	80000	6065
16cell	16cell_1_4	100000	6395
16cell	16cell_1_3	20000	4218
16cell	16cell_1_3	40000	5405
16cell	16cell_1_3	60000	6092
16cell	16cell_1_3	80000	6586
16cell	16cell_1_3	100000	6927
16cell	16cell_1_2	20000	4160
16cell	16cell_1_2	40000	5309
16cell	16cell_1_2	60000	5892
16cell	16cell_1_2	80000	6346
16cell	16cell_1_11	20000	3482
16cell	16cell_1_11	40000	4277
16cell	16cell_1_11	60000	4647
16cell	16cell_1_11	80000	4986
16cell	16cell_1_11	100000	5197
16cell	16cell_1_11	120000	5371
16cell	16cell_1_10	20000	3560
16cell	16cell_1_10	40000	4407
16cell	16cell_1_10	60000	4849
16cell	16cell_1_1	20000	3735
16cell	16cell_1_1	40000	4742
16cell	16cell_1_1	60000	5345
16cell	16cell_1_1	80000	5737
Zygote	Zygote_9	20000	4117
Zygote	Zygote_9	40000	5536
Zygote	Zygote_9	60000	6391
Zygote	Zygote_9	80000	7043
Zygote	Zygote_9	100000	7528
Zygote	Zygote_9	120000	7924
Zygote	Zygote_9	140000	8198
Zygote	Zygote_9	160000	8585
Zygote	Zygote_9	180000	8757
Zygote	Zygote_9	200000	8984
Zygote	Zygote_9	220000	9154
Zygote	Zygote_9	240000	9327
Zygote	Zygote_9	260000	9527
Zygote	Zygote_9	280000	9667
Zygote	Zygote_9	300000	9796
Zygote	Zygote_9	320000	9901
Zygote	Zygote_9	340000	10029
Zygote	Zygote_9	360000	10132
Zygote	Zygote_9	380000	10228
Zygote	Zygote_8	20000	3959
Zygote	Zygote_8	40000	5276
Zygote	Zygote_8	60000	6145
Zygote	Zygote_8	80000	6816
Zygote	Zygote_8	100000	7240
Zygote	Zygote_8	120000	7666
Zygote	Zygote_8	140000	7993
Zygote	Zygote_8	160000	8221
Zygote	Zygote_8	180000	8458
Zygote	Zygote_8	200000	8730
Zygote	Zygote_8	220000	8869
Zygote	Zygote_8	240000	9104
Zygote	Zygote_8	260000	9254
Zygote	Zygote_8	280000	9432
Zygote	Zygote_8	300000	9556
Zygote	Zygote_8	320000	9609
Zygote	Zygote_8	340000	9771
Zygote	Zygote_8	360000	9859
Zygote	Zygote_8	380000	9981
Zygote	Zygote_8	400000	10061
Zygote	Zygote_8	420000	10147
Zygote	Zygote_7	20000	4077
Zygote	Zygote_7	40000	5490
Zygote	Zygote_7	60000	6404
Zygote	Zygote_7	80000	7057
Zygote	Zygote_7	100000	7527
Zygote	Zygote_7	120000	7949
Zygote	Zygote_7	140000	8275
Zygote	Zygote_7	160000	8610
Zygote	Zygote_7	180000	8917
Zygote	Zygote_7	200000	9059
Zygote	Zygote_7	220000	9330
Zygote	Zygote_7	240000	9499
Zygote	Zygote_7	260000	9688
Zygote	Zygote_7	280000	9789
Zygote	Zygote_7	300000	9941
Zygote	Zygote_7	320000	10047
Zygote	Zygote_7	340000	10197
Zygote	Zygote_7	360000	10382
Zygote	Zygote_7	380000	10434
Zygote	Zygote_7	400000	10555
Zygote	Zygote_7	420000	10640
Zygote	Zygote_7	440000	10654
Zygote	Zygote_7	460000	10762
Zygote	Zygote_7	480000	10808
Zygote	Zygote_7	500000	10871
Zygote	Zygote_7	520000	11002
Zygote	Zygote_7	540000	11062
Zygote	Zygote_7	560000	11121
Zygote	Zygote_7	580000	11164
Zygote	Zygote_7	600000	11221
Zygote	Zygote_7	620000	11313
Zygote	Zygote_7	640000	11354
Zygote	Zygote_7	660000	11374
Zygote	Zygote_7	680000	11418
Zygote	Zygote_7	700000	11486
Zygote	Zygote_7	720000	11513
Zygote	Zygote_7	740000	11600
Zygote	Zygote_7	760000	11630
Zygote	Zygote_7	780000	11681
Zygote	Zygote_7	800000	11687
Zygote	Zygote_7	820000	11720
Zygote	Zygote_7	840000	11762
Zygote	Zygote_7	860000	11803
Zygote	Zygote_7	880000	11838
Zygote	Zygote_7	900000	11856
Zygote	Zygote_7	920000	11883
Zygote	Zygote_7	940000	11922
L2	L2_6_2	20000	4577
L2	L2_6_2	40000	5922
L2	L2_6_2	60000	6654
L2	L2_6_2	80000	7103
L2	L2_6_2	100000	7439
L2	L2_6_2	120000	7698
L2	L2_6_2	140000	7864
L2	L2_6_2	160000	8042
L2	L2_6_2	180000	8176
L2	L2_6_2	200000	8270
L2	L2_6_2	220000	8391
oocyte	oocyte_9	20000	3673
oocyte	oocyte_9	40000	5005
oocyte	oocyte_9	60000	5759
oocyte	oocyte_9	80000	6336
oocyte	oocyte_9	100000	6805
oocyte	oocyte_9	120000	7295
oocyte	oocyte_9	140000	7593
oocyte	oocyte_9	160000	7843
oocyte	oocyte_9	180000	8115
oocyte	oocyte_9	200000	8328
oocyte	oocyte_9	220000	8489
oocyte	oocyte_9	240000	8712
oocyte	oocyte_9	260000	8873
oocyte	oocyte_8	20000	3756
oocyte	oocyte_8	40000	5008
oocyte	oocyte_8	60000	5774
oocyte	oocyte_8	80000	6435
oocyte	oocyte_8	100000	6814
oocyte	oocyte_8	120000	7237
oocyte	oocyte_8	140000	7567
oocyte	oocyte_8	160000	7813
oocyte	oocyte_8	180000	8074
oocyte	oocyte_8	200000	8264
oocyte	oocyte_8	220000	8517
oocyte	oocyte_8	240000	8653
oocyte	oocyte_8	260000	8819
oocyte	oocyte_7	20000	3975
oocyte	oocyte_7	40000	5281
oocyte	oocyte_7	60000	6208
oocyte	oocyte_7	80000	6846
oocyte	oocyte_7	100000	7373
oocyte	oocyte_7	120000	7764
oocyte	oocyte_7	140000	8163
oocyte	oocyte_7	160000	8428
oocyte	oocyte_7	180000	8709
oocyte	oocyte_7	200000	8960
oocyte	oocyte_7	220000	9123
oocyte	oocyte_7	240000	9299
oocyte	oocyte_7	260000	9562
oocyte	oocyte_7	280000	9691
oocyte	oocyte_10	20000	3865
oocyte	oocyte_10	40000	5184
oocyte	oocyte_10	60000	5872
oocyte	oocyte_10	80000	6570
oocyte	oocyte_10	100000	7032
oocyte	oocyte_10	120000	7423
oocyte	oocyte_10	140000	7735
oocyte	oocyte_10	160000	8007
oocyte	oocyte_10	180000	8245
oocyte	oocyte_10	200000	8499
oocyte	oocyte_10	220000	8698
oocyte	oocyte_10	240000	8871
oocyte	oocyte_10	260000	9023
L2	L2_6_1	20000	4553
L2	L2_6_1	40000	5849
L2	L2_6_1	60000	6533
L2	L2_6_1	80000	6966
L2	L2_6_1	100000	7265
L2	L2_6_1	120000	7469
L2	L2_6_1	140000	7657
L2	L2_6_1	160000	7807
L2	L2_5_2	20000	4769
L2	L2_5_2	40000	6202
L2	L2_5_2	60000	6942
L2	L2_5_2	80000	7494
L2	L2_5_2	100000	7884
L2	L2_5_2	120000	8126
L2	L2_5_1	20000	4565
L2	L2_5_1	40000	5817
L2	L2_5_1	60000	6549
L2	L2_5_1	80000	7063
L2	L2_5_1	100000	7344
L2	L2_5_1	120000	7584
L2	L2_5_1	140000	7769
L2	L2_4_2	20000	5065
L2	L2_4_2	40000	6535
L2	L2_4_2	60000	7242
L2	L2_4_2	80000	7696
L2	L2_4_2	100000	8073
L2	L2_4_2	120000	8270
L2	L2_4_1	20000	5028
L2	L2_4_1	40000	6713
L2	L2_4_1	60000	7610
L2	L2_4_1	80000	8157
L2	L2_4_1	100000	8609
L2	L2_4_1	120000	8886
L2	L2_4_1	140000	9133
L2	L2_4_1	160000	9320
ESC	ESC_5	20000	3428
ESC	ESC_4	20000	3281
ESC	ESC_4	40000	3946
ESC	ESC_3	20000	3593
ESC	ESC_3	40000	4483
ESC	ESC_3	60000	4960
ESC	ESC_2	20000	3695
ESC	ESC_2	40000	4509
ESC	ESC_2	60000	4921
ESC	ESC_1	20000	3465
ESC	ESC_1	40000	4207
ESC	ESC_1	60000	4563
E2	E2_5_2	20000	4144
E2	E2_5_2	40000	5215
E2	E2_5_2	60000	5791
E2	E2_5_2	80000	6170
E2	E2_5_1	20000	4457
E2	E2_5_1	40000	5974
E2	E2_5_1	60000	6869
E2	E2_5_1	80000	7465
E2	E2_5_1	100000	7918
E2	E2_5_1	120000	8285
E2	E2_5_1	140000	8569
E2	E2_5_1	160000	8767
E2	E2_5_1	180000	8981
E2	E2_5_1	200000	9138
E2	E2_5_1	220000	9296
E2	E2_4_2	20000	4493
E2	E2_4_2	40000	6107
E2	E2_4_2	60000	6995
E2	E2_4_2	80000	7605
E2	E2_4_2	100000	8055
E2	E2_4_2	120000	8338
E2	E2_4_2	140000	8667
E2	E2_4_2	160000	8904
E2	E2_4_2	180000	9071
E2	E2_4_2	200000	9234
E2	E2_4_1	20000	4522
E2	E2_4_1	40000	6108
E2	E2_4_1	60000	6975
E2	E2_4_1	80000	7615
E2	E2_4_1	100000	8076
E2	E2_4_1	120000	8474
E2	E2_4_1	140000	8720
E2	E2_4_1	160000	8988
E2	E2_4_1	180000	9185
E2	E2_4_1	200000	9337
E2	E2_4_1	220000	9507
8cell	8cell_4_7	20000	3186
8cell	8cell_4_7	40000	3871
8cell	8cell_4_7	60000	4238
8cell	8cell_4_6	20000	3756
8cell	8cell_4_6	40000	4723
8cell	8cell_4_6	60000	5320
8cell	8cell_4_6	80000	5709
8cell	8cell_4_5	20000	3645
8cell	8cell_4_5	40000	4634
8cell	8cell_4_5	60000	5178
8cell	8cell_4_5	80000	5511
8cell	8cell_4_4	20000	3666
8cell	8cell_4_4	40000	4635
8cell	8cell_4_4	60000	5123
8cell	8cell_4_4	80000	5416
8cell	8cell_4_3	20000	3471
8cell	8cell_4_3	40000	4406
8cell	8cell_4_3	60000	4906
8cell	8cell_4_3	80000	5246
8cell	8cell_4_2	20000	3564
8cell	8cell_4_2	40000	4537
8cell	8cell_4_2	60000	5094
8cell	8cell_4_2	80000	5394
8cell	8cell_4_1	20000	3420
8cell	8cell_4_1	40000	4283
8cell	8cell_4_1	60000	4698
8cell	8cell_4_1	80000	5032
8cell	8cell_4_1	100000	5216
8cell	8cell_4_1	120000	5407
8cell	8cell_3_1	20000	3491
8cell	8cell_3_1	40000	4308
4cell	4cell_5_4	20000	4199
4cell	4cell_5_4	40000	5314
4cell	4cell_5_4	60000	5985
4cell	4cell_5_4	80000	6360
4cell	4cell_5_4	100000	6648
4cell	4cell_5_3	20000	4413
4cell	4cell_5_3	40000	5640
4cell	4cell_5_3	60000	6267
4cell	4cell_5_3	80000	6723
4cell	4cell_5_3	100000	7006
4cell	4cell_5_2	20000	4312
4cell	4cell_5_2	40000	5453
4cell	4cell_5_2	60000	6093
4cell	4cell_5_2	80000	6465
4cell	4cell_5_2	100000	6756
4cell	4cell_5_2	120000	6948
4cell	4cell_5_1	20000	4197
4cell	4cell_5_1	40000	5322
4cell	4cell_5_1	60000	5939
4cell	4cell_5_1	80000	6276
4cell	4cell_5_1	100000	6539
4cell	4cell_5_1	120000	6766
4cell	4cell_5_1	140000	6947
4cell	4cell_4_4	20000	4014
4cell	4cell_4_4	40000	5142
4cell	4cell_4_4	60000	5692
4cell	4cell_4_4	80000	6098
4cell	4cell_4_4	100000	6393
4cell	4cell_4_3	20000	4354
4cell	4cell_4_3	40000	5604
4cell	4cell_4_3	60000	6243
4cell	4cell_4_3	80000	6673
4cell	4cell_4_3	100000	6960
4cell	4cell_4_2	20000	4118
4cell	4cell_4_2	40000	5315
4cell	4cell_4_2	60000	5894
4cell	4cell_4_2	80000	6229
4cell	4cell_4_2	100000	6569
4cell	4cell_4_2	120000	6786
4cell	4cell_4_1	20000	4274
4cell	4cell_4_1	40000	5472
4cell	4cell_4_1	60000	6061
4cell	4cell_4_1	80000	6479
4cell	4cell_4_1	100000	6731
4cell	4cell_4_1	120000	6908
4cell	4cell_4_1	140000	7112
4cell	4cell_3_3	20000	4420
4cell	4cell_3_3	40000	5586
4cell	4cell_3_2	20000	4225
4cell	4cell_3_2	40000	5219
4cell	4cell_3_1	20000	4301
4cell	4cell_3_1	40000	5334
16cell	16cell_4_4	20000	3478
16cell	16cell_4_2	20000	3463
16cell	16cell_4_1	20000	3676
16cell	16cell_4_1	40000	4775
16cell	16cell_4_1	60000	5319
16cell	16cell_3_2	20000	3831
16cell	16cell_3_1	20000	3590
Zygote	Zygote_6	20000	4605
Zygote	Zygote_6	40000	6286
Zygote	Zygote_6	60000	7291
Zygote	Zygote_6	80000	8097
Zygote	Zygote_6	100000	8713
Zygote	Zygote_6	120000	9139
Zygote	Zygote_6	140000	9572
Zygote	Zygote_6	160000	9870
Zygote	Zygote_6	180000	10196
Zygote	Zygote_6	200000	10457
Zygote	Zygote_6	220000	10737
Zygote	Zygote_6	240000	10883
Zygote	Zygote_6	260000	11072
Zygote	Zygote_6	280000	11287
Zygote	Zygote_6	300000	11405
Zygote	Zygote_6	320000	11554
Zygote	Zygote_6	340000	11678
Zygote	Zygote_6	360000	11798
Zygote	Zygote_6	380000	11948
Zygote	Zygote_6	400000	12024
Zygote	Zygote_6	420000	12177
Zygote	Zygote_6	440000	12227
Zygote	Zygote_6	460000	12338
Zygote	Zygote_6	480000	12401
Zygote	Zygote_6	500000	12482
Zygote	Zygote_6	520000	12529
Zygote	Zygote_6	540000	12624
Zygote	Zygote_6	560000	12703
Zygote	Zygote_6	580000	12769
Zygote	Zygote_5	20000	4439
Zygote	Zygote_5	40000	6033
Zygote	Zygote_5	60000	7000
Zygote	Zygote_5	80000	7712
Zygote	Zygote_5	100000	8248
Zygote	Zygote_5	120000	8662
Zygote	Zygote_5	140000	9022
Zygote	Zygote_5	160000	9297
Zygote	Zygote_5	180000	9633
Zygote	Zygote_5	200000	9848
Zygote	Zygote_5	220000	10015
Zygote	Zygote_5	240000	10249
Zygote	Zygote_5	260000	10388
Zygote	Zygote_5	280000	10610
Zygote	Zygote_5	300000	10633
Zygote	Zygote_5	320000	10802
Zygote	Zygote_5	340000	10903
Zygote	Zygote_5	360000	10973
Zygote	Zygote_5	380000	11190
Zygote	Zygote_5	400000	11231
Zygote	Zygote_5	420000	11309
Zygote	Zygote_5	440000	11424
Zygote	Zygote_5	460000	11527
Zygote	Zygote_5	480000	11553
Zygote	Zygote_5	500000	11598
Zygote	Zygote_5	520000	11655
Zygote	Zygote_5	540000	11768
Zygote	Zygote_5	560000	11820
Zygote	Zygote_5	580000	11849
Zygote	Zygote_5	600000	11942
Zygote	Zygote_5	620000	11945
Zygote	Zygote_5	640000	12029
Zygote	Zygote_5	660000	12082
Zygote	Zygote_5	680000	12106
Zygote	Zygote_5	700000	12142
Zygote	Zygote_5	720000	12181
Zygote	Zygote_5	740000	12242
Zygote	Zygote_5	760000	12274
Zygote	Zygote_5	780000	12325
Zygote	Zygote_5	800000	12369
Zygote	Zygote_5	820000	12407
Zygote	Zygote_5	840000	12426
Zygote	Zygote_5	860000	12453
Zygote	Zygote_5	880000	12490
oocyte	oocyte_6	20000	4177
oocyte	oocyte_6	40000	5689
oocyte	oocyte_6	60000	6450
oocyte	oocyte_6	80000	7158
oocyte	oocyte_6	100000	7614
oocyte	oocyte_6	120000	7992
oocyte	oocyte_6	140000	8316
oocyte	oocyte_6	160000	8519
oocyte	oocyte_6	180000	8849
oocyte	oocyte_6	200000	9077
oocyte	oocyte_6	220000	9198
oocyte	oocyte_6	240000	9339
oocyte	oocyte_6	260000	9485
oocyte	oocyte_6	280000	9628
oocyte	oocyte_6	300000	9740
oocyte	oocyte_6	320000	9835
oocyte	oocyte_6	340000	9984
oocyte	oocyte_6	360000	10092
oocyte	oocyte_6	380000	10158
oocyte	oocyte_6	400000	10246
oocyte	oocyte_6	420000	10330
oocyte	oocyte_6	440000	10402
oocyte	oocyte_6	460000	10462
L2	L2_3_2	20000	4820
L2	L2_3_2	40000	6304
L2	L2_3_2	60000	7039
L2	L2_3_2	80000	7542
L2	L2_3_2	100000	7894
L2	L2_3_2	120000	8180
L2	L2_3_1	20000	4894
L2	L2_3_1	40000	6396
L2	L2_3_1	60000	7252
L2	L2_3_1	80000	7765
L2	L2_3_1	100000	8117
L2	L2_3_1	120000	8374
L2	L2_3_1	140000	8580
L2	L2_3_1	160000	8670
L2	L2_3_1	180000	8800
L2	L2_3_1	200000	8923
L2	L2_3_1	220000	9016
L2	L2_3_1	240000	9076
L2	L2_3_1	260000	9145
L2	L2_3_1	280000	9229
L2	L2_3_1	300000	9245
L2	L2_3_1	320000	9281
L2	L2_3_1	340000	9339
L2	L2_3_1	360000	9387
L2	L2_3_1	380000	9416
L2	L2_3_1	400000	9461
L2	L2_3_1	420000	9485
L2	L2_2_2	20000	4575
L2	L2_2_2	40000	5990
L2	L2_2_2	60000	6662
L2	L2_2_2	80000	7092
L2	L2_2_2	100000	7367
L2	L2_2_2	120000	7576
L2	L2_2_2	140000	7764
L2	L2_2_2	160000	7879
L2	L2_2_1	20000	4679
L2	L2_2_1	40000	5940
L2	L2_2_1	60000	6641
L2	L2_2_1	80000	7026
L2	L2_2_1	100000	7336
L2	L2_2_1	120000	7557
L2	L2_2_1	140000	7784
L2	L2_2_1	160000	7870
L2	L2_2_1	180000	7958
L2	L2_2_1	200000	8042
L2	L2_2_1	220000	8126
L2	L2_2_1	240000	8154
L2	L2_2_1	260000	8224
L2	L2_2_1	280000	8276
L2	L2_2_1	300000	8329
L2	L2_2_1	320000	8357
L2	L2_2_1	340000	8381
L2	L2_2_1	360000	8419
E2	E2_3_2	20000	4589
E2	E2_3_2	40000	6072
E2	E2_3_2	60000	6948
E2	E2_3_2	80000	7582
E2	E2_3_2	100000	7936
E2	E2_3_2	120000	8379
E2	E2_3_2	140000	8627
E2	E2_3_2	160000	8807
E2	E2_3_2	180000	8945
E2	E2_3_2	200000	9137
E2	E2_3_2	220000	9286
E2	E2_3_2	240000	9387
E2	E2_3_2	260000	9480
E2	E2_3_2	280000	9595
E2	E2_3_2	300000	9706
E2	E2_3_2	320000	9749
E2	E2_3_2	340000	9862
E2	E2_3_2	360000	9890
E2	E2_3_2	380000	9960
E2	E2_3_2	400000	10039
E2	E2_3_2	420000	10088
E2	E2_3_2	440000	10119
E2	E2_3_2	460000	10171
E2	E2_3_2	480000	10223
E2	E2_3_1	20000	4689
E2	E2_3_1	40000	6225
E2	E2_3_1	60000	7135
E2	E2_3_1	80000	7686
E2	E2_3_1	100000	8039
E2	E2_3_1	120000	8402
E2	E2_3_1	140000	8666
E2	E2_3_1	160000	8809
E2	E2_3_1	180000	8981
E2	E2_3_1	200000	9145
E2	E2_3_1	220000	9272
E2	E2_3_1	240000	9373
E2	E2_3_1	260000	9472
E2	E2_3_1	280000	9596
E2	E2_3_1	300000	9659
E2	E2_3_1	320000	9732
E2	E2_3_1	340000	9807
E2	E2_3_1	360000	9865
E2	E2_2_2	20000	4502
E2	E2_2_2	40000	5952
E2	E2_2_2	60000	6772
E2	E2_2_2	80000	7393
E2	E2_2_2	100000	7710
E2	E2_2_2	120000	8038
E2	E2_2_2	140000	8227
E2	E2_2_2	160000	8467
E2	E2_2_2	180000	8572
E2	E2_2_2	200000	8737
E2	E2_2_2	220000	8844
E2	E2_2_2	240000	8934
E2	E2_2_2	260000	9040
E2	E2_2_2	280000	9095
E2	E2_2_2	300000	9178
E2	E2_2_2	320000	9262
E2	E2_2_2	340000	9329
E2	E2_2_2	360000	9359
E2	E2_2_2	380000	9421
E2	E2_2_2	400000	9456
E2	E2_2_2	420000	9510
E2	E2_2_1	20000	4410
E2	E2_2_1	40000	5714
E2	E2_2_1	60000	6493
E2	E2_2_1	80000	6908
E2	E2_2_1	100000	7289
E2	E2_2_1	120000	7510
E2	E2_2_1	140000	7733
E2	E2_2_1	160000	7886
E2	E2_2_1	180000	8021
E2	E2_2_1	200000	8117
E2	E2_2_1	220000	8241
E2	E2_2_1	240000	8342
E2	E2_2_1	260000	8418
E2	E2_2_1	280000	8501
E2	E2_2_1	300000	8573
8cell	8cell_2_8	20000	3452
8cell	8cell_2_8	40000	4226
8cell	8cell_2_8	60000	4635
8cell	8cell_2_8	80000	4855
8cell	8cell_2_8	100000	5031
8cell	8cell_2_8	120000	5162
8cell	8cell_2_8	140000	5268
8cell	8cell_2_7	20000	3225
8cell	8cell_2_7	40000	3779
8cell	8cell_2_7	60000	4010
8cell	8cell_2_7	80000	4198
8cell	8cell_2_7	100000	4319
8cell	8cell_2_7	120000	4426
8cell	8cell_2_7	140000	4468
8cell	8cell_2_6	20000	3078
8cell	8cell_2_6	40000	3637
8cell	8cell_2_6	60000	3918
8cell	8cell_2_6	80000	4067
8cell	8cell_2_6	100000	4213
8cell	8cell_2_5	20000	3647
8cell	8cell_2_5	40000	4462
8cell	8cell_2_5	60000	4857
8cell	8cell_2_5	80000	5102
8cell	8cell_2_5	100000	5243
8cell	8cell_2_5	120000	5378
8cell	8cell_2_5	140000	5483
8cell	8cell_2_4	20000	3305
8cell	8cell_2_4	40000	4073
8cell	8cell_2_4	60000	4426
8cell	8cell_2_4	80000	4662
8cell	8cell_2_4	100000	4773
8cell	8cell_2_4	120000	4911
8cell	8cell_2_4	140000	4995
8cell	8cell_2_3	20000	3496
8cell	8cell_2_3	40000	4229
8cell	8cell_2_3	60000	4612
8cell	8cell_2_3	80000	4815
8cell	8cell_2_3	100000	4957
8cell	8cell_2_3	120000	5062
8cell	8cell_2_3	140000	5140
8cell	8cell_2_2	20000	3346
8cell	8cell_2_2	40000	4032
8cell	8cell_2_2	60000	4338
8cell	8cell_2_2	80000	4508
8cell	8cell_2_2	100000	4656
8cell	8cell_2_2	120000	4748
8cell	8cell_2_2	140000	4876
8cell	8cell_2_1	20000	2982
8cell	8cell_2_1	40000	3396
8cell	8cell_2_1	60000	3639
8cell	8cell_2_1	80000	3789
8cell	8cell_2_1	100000	3895
4cell	4cell_2_3	20000	2411
4cell	4cell_2_3	40000	2644
4cell	4cell_2_1	20000	3827
4cell	4cell_2_1	40000	4644
4cell	4cell_2_1	60000	4982
4cell	4cell_2_1	80000	5240
4cell	4cell_2_1	100000	5403
32cell	32cell_9	20000	3654
32cell	32cell_9	40000	4675
32cell	32cell_9	60000	5229
32cell	32cell_9	80000	5570
32cell	32cell_9	100000	5777
32cell	32cell_9	120000	5963
32cell	32cell_9	140000	6094
32cell	32cell_8	20000	3567
32cell	32cell_8	40000	4650
32cell	32cell_8	60000	5239
32cell	32cell_8	80000	5588
32cell	32cell_8	100000	5830
32cell	32cell_8	120000	6064
32cell	32cell_8	140000	6202
32cell	32cell_8	160000	6330
32cell	32cell_7	20000	3540
32cell	32cell_7	40000	4546
32cell	32cell_7	60000	5044
32cell	32cell_7	80000	5453
32cell	32cell_7	100000	5687
32cell	32cell_7	120000	5877
32cell	32cell_7	140000	6023
32cell	32cell_7	160000	6154
32cell	32cell_7	180000	6229
32cell	32cell_6	20000	3171
32cell	32cell_6	40000	3932
32cell	32cell_6	60000	4351
32cell	32cell_6	80000	4562
32cell	32cell_6	100000	4703
32cell	32cell_6	120000	4829
32cell	32cell_6	140000	4928
32cell	32cell_6	160000	5020
32cell	32cell_5	20000	3560
32cell	32cell_5	40000	4447
32cell	32cell_4	20000	3590
32cell	32cell_4	40000	4621
32cell	32cell_4	60000	5198
32cell	32cell_4	80000	5537
32cell	32cell_4	100000	5778
32cell	32cell_4	120000	5961
32cell	32cell_3	20000	3038
32cell	32cell_3	40000	3562
32cell	32cell_3	60000	3850
32cell	32cell_3	80000	4051
32cell	32cell_24	20000	3975
32cell	32cell_24	40000	5080
32cell	32cell_24	60000	5606
32cell	32cell_24	80000	6042
32cell	32cell_24	100000	6281
32cell	32cell_24	120000	6444
32cell	32cell_24	140000	6629
32cell	32cell_24	160000	6767
32cell	32cell_23	20000	3293
32cell	32cell_23	40000	4053
32cell	32cell_23	60000	4467
32cell	32cell_23	80000	4750
32cell	32cell_23	100000	4944
32cell	32cell_22	20000	2707
32cell	32cell_22	40000	3120
32cell	32cell_22	60000	3282
32cell	32cell_22	80000	3413
32cell	32cell_22	100000	3518
32cell	32cell_22	120000	3573
32cell	32cell_22	140000	3632
32cell	32cell_22	160000	3700
32cell	32cell_21	20000	3194
32cell	32cell_21	40000	3815
32cell	32cell_21	60000	4078
32cell	32cell_21	80000	4278
32cell	32cell_21	100000	4417
32cell	32cell_21	120000	4509
32cell	32cell_21	140000	4615
32cell	32cell_21	160000	4680
32cell	32cell_20	20000	3932
32cell	32cell_20	40000	4924
32cell	32cell_20	60000	5485
32cell	32cell_20	80000	5820
32cell	32cell_20	100000	6087
32cell	32cell_20	120000	6215
32cell	32cell_20	140000	6359
32cell	32cell_20	160000	6470
32cell	32cell_19	20000	3344
32cell	32cell_19	40000	4100
32cell	32cell_19	60000	4485
32cell	32cell_19	80000	4718
32cell	32cell_19	100000	4906
32cell	32cell_19	120000	5039
32cell	32cell_19	140000	5146
32cell	32cell_19	160000	5252
32cell	32cell_19	180000	5339
32cell	32cell_18	20000	2992
32cell	32cell_18	40000	3480
32cell	32cell_18	60000	3787
32cell	32cell_18	80000	3956
32cell	32cell_17	20000	3674
32cell	32cell_17	40000	4564
32cell	32cell_17	60000	5043
32cell	32cell_17	80000	5278
32cell	32cell_17	100000	5486
32cell	32cell_17	120000	5625
32cell	32cell_17	140000	5723
32cell	32cell_17	160000	5820
32cell	32cell_16	20000	3467
32cell	32cell_16	40000	4175
32cell	32cell_16	60000	4491
32cell	32cell_16	80000	4688
32cell	32cell_16	100000	4838
32cell	32cell_15	20000	3894
32cell	32cell_15	40000	4981
32cell	32cell_15	60000	5509
32cell	32cell_15	80000	5767
32cell	32cell_15	100000	6038
32cell	32cell_15	120000	6216
32cell	32cell_15	140000	6334
32cell	32cell_15	160000	6461
32cell	32cell_14	20000	3531
32cell	32cell_14	40000	4300
32cell	32cell_13	20000	3808
32cell	32cell_13	40000	4777
32cell	32cell_13	60000	5277
32cell	32cell_13	80000	5607
32cell	32cell_13	100000	5782
32cell	32cell_13	120000	5952
32cell	32cell_13	140000	6056
32cell	32cell_13	160000	6135
32cell	32cell_12	20000	3715
32cell	32cell_12	40000	4732
32cell	32cell_12	60000	5275
32cell	32cell_12	80000	5560
32cell	32cell_12	100000	5768
32cell	32cell_12	120000	5951
32cell	32cell_12	140000	6072
32cell	32cell_12	160000	6179
32cell	32cell_11	20000	3523
32cell	32cell_11	40000	4398
32cell	32cell_11	60000	4799
32cell	32cell_11	80000	5102
32cell	32cell_11	100000	5263
32cell	32cell_11	120000	5422
32cell	32cell_11	140000	5530
32cell	32cell_1	20000	3467
32cell	32cell_1	40000	4348
32cell	32cell_1	60000	4778
32cell	32cell_1	80000	5022
32cell	32cell_1	100000	5248
32cell	32cell_1	120000	5371
32cell	32cell_1	140000	5460
16cell	16cell_2_9	20000	3469
16cell	16cell_2_9	40000	4484
16cell	16cell_2_9	60000	4975
16cell	16cell_2_9	80000	5378
16cell	16cell_2_9	100000	5608
16cell	16cell_2_9	120000	5821
16cell	16cell_2_9	140000	5968
16cell	16cell_2_8	20000	3199
16cell	16cell_2_8	40000	3848
16cell	16cell_2_8	60000	4222
16cell	16cell_2_8	80000	4410
16cell	16cell_2_7	20000	3404
16cell	16cell_2_7	40000	4311
16cell	16cell_2_7	60000	4771
16cell	16cell_2_7	80000	5136
16cell	16cell_2_6	20000	3760
16cell	16cell_2_6	40000	4833
16cell	16cell_2_6	60000	5437
16cell	16cell_2_6	80000	5783
16cell	16cell_2_6	100000	6115
16cell	16cell_2_6	120000	6339
16cell	16cell_2_6	140000	6504
16cell	16cell_2_5	20000	3809
16cell	16cell_2_5	40000	4985
16cell	16cell_2_5	60000	5569
16cell	16cell_2_5	80000	5992
16cell	16cell_2_5	100000	6262
16cell	16cell_2_5	120000	6521
16cell	16cell_2_5	140000	6702
16cell	16cell_2_5	160000	6825
16cell	16cell_2_4	20000	3462
16cell	16cell_2_4	40000	4377
16cell	16cell_2_4	60000	4840
16cell	16cell_2_4	80000	5145
16cell	16cell_2_3	20000	3615
16cell	16cell_2_3	40000	4609
16cell	16cell_2_3	60000	5144
16cell	16cell_2_3	80000	5497
16cell	16cell_2_3	100000	5716
16cell	16cell_2_3	120000	5924
16cell	16cell_2_3	140000	6060
16cell	16cell_2_3	160000	6170
16cell	16cell_2_2	20000	3537
16cell	16cell_2_2	40000	4527
16cell	16cell_2_2	60000	5046
16cell	16cell_2_2	80000	5396
16cell	16cell_2_2	100000	5581
16cell	16cell_2_2	120000	5762
16cell	16cell_2_15	20000	2459
16cell	16cell_2_15	40000	2863
16cell	16cell_2_15	60000	2988
16cell	16cell_2_15	80000	3098
16cell	16cell_2_15	100000	3178
16cell	16cell_2_15	120000	3215
16cell	16cell_2_15	140000	3270
16cell	16cell_2_14	20000	3377
16cell	16cell_2_14	40000	4144
16cell	16cell_2_14	60000	4586
16cell	16cell_2_14	80000	4851
16cell	16cell_2_13	20000	3498
16cell	16cell_2_13	40000	4512
16cell	16cell_2_13	60000	5119
16cell	16cell_2_13	80000	5423
16cell	16cell_2_13	100000	5706
16cell	16cell_2_13	120000	5908
16cell	16cell_2_13	140000	6046
16cell	16cell_2_13	160000	6163
16cell	16cell_2_12	20000	3371
16cell	16cell_2_12	40000	4302
16cell	16cell_2_12	60000	4800
16cell	16cell_2_12	80000	5117
16cell	16cell_2_12	100000	5296
16cell	16cell_2_11	20000	3621
16cell	16cell_2_11	40000	4613
16cell	16cell_2_11	60000	5084
16cell	16cell_2_11	80000	5412
16cell	16cell_2_11	100000	5650
16cell	16cell_2_11	120000	5809
16cell	16cell_2_11	140000	5982
16cell	16cell_2_11	160000	6088
16cell	16cell_2_10	20000	3367
16cell	16cell_2_10	40000	4301
16cell	16cell_2_10	60000	4822
16cell	16cell_2_10	80000	5040
16cell	16cell_2_10	100000	5280
16cell	16cell_2_10	120000	5447
16cell	16cell_2_1	20000	3436
16cell	16cell_2_1	40000	4300
16cell	16cell_2_1	60000	4824
16cell	16cell_2_1	80000	5079
16cell	16cell_2_1	100000	5299
16cell	16cell_2_1	120000	5504

## Sheet: Fig1C
ERCC ID	ERCC_mol	HIT-scISOseq UMIcount
ERCC-00154	0.366211	4
ERCC-00112	5.85938	66
ERCC-00025	2.92969	25
ERCC-00046	187.5	3876
ERCC-00130	1500	14848
ERCC-00054	0.732422	2
ERCC-00019	1.46484	20
ERCC-00095	5.85938	79
ERCC-00043	23.4375	733
ERCC-00145	46.875	703
ERCC-00097	0.0228882	1
ERCC-00073	0.0457764	1
ERCC-00113	187.5	2335
ERCC-00092	11.7188	162
ERCC-00071	2.92969	60
ERCC-00148	0.732422	7
ERCC-00143	0.183105	4
ERCC-00144	1.46484	25
ERCC-00039	0.183105	2
ERCC-00079	2.92969	73
ERCC-00004	375	7212
ERCC-00160	0.366211	20
ERCC-00022	11.7188	256
ERCC-00009	46.875	619
ERCC-00033	0.0915527	2
ERCC-00076	11.7188	268
ERCC-00170	0.732422	11
ERCC-00164	0.0228882	1
ERCC-00099	0.732422	22
ERCC-00059	0.732422	14
ERCC-00137	0.0457764	1
ERCC-00002	750	11715
ERCC-00116	23.4375	24
ERCC-00165	2.92969	63
ERCC-00051	2.92969	5
ERCC-00158	0.0228882	2
ERCC-00162	2.92969	27
ERCC-00096	750	7059
ERCC-00044	5.85938	20
ERCC-00034	0.366211	7
ERCC-00074	750	17933
ERCC-00062	2.92969	47
ERCC-00163	0.732422	25
ERCC-00003	46.875	1369
ERCC-00168	0.0228882	3
ERCC-00131	5.85938	97
ERCC-00157	0.366211	5
ERCC-00134	0.0915527	1
ERCC-00069	0.0915527	1
ERCC-00111	23.4375	403
ERCC-00150	0.183105	4
ERCC-00042	23.4375	581
ERCC-00171	187.5	2438
ERCC-00067	0.183105	2
ERCC-00028	0.183105	2
ERCC-00108	46.875	647
ERCC-00085	0.366211	0
ERCC-00031	0.0915527	0
ERCC-00078	1.46484	32
ERCC-00053	1.46484	46
ERCC-00060	11.7188	812
ERCC-00035	5.85938	42
ERCC-00142	0.0114441	1
ERCC-00136	93.75	1025
ERCC-00147	0.0457764	1
ERCC-00084	1.46484	10
ERCC-00077	0.183105	0

## Sheet: Fig1D
ID	SIRV101	SIRV102	SIRV103	SIRV105	SIRV106	SIRV107	SIRV108	SIRV109	SIRV201	SIRV202	SIRV203	SIRV204	SIRV205	SIRV206	SIRV301	SIRV302	SIRV303	SIRV304	SIRV305	SIRV306	SIRV307	SIRV308	SIRV309	SIRV310	SIRV311	SIRV403	SIRV404	SIRV405	SIRV406	SIRV408	SIRV409	SIRV410	SIRV501	SIRV502	SIRV503	SIRV504	SIRV505	SIRV506	SIRV507	SIRV508	SIRV509	SIRV510	SIRV511	SIRV512	SIRV601	SIRV602	SIRV603	SIRV604	SIRV605
SIRV101	0.9996	0	0	0	0	0	0	0	0	0	0	0	0	0	0	0	0	0	0	0	0	0	0.0004	0	0	0	0	0	0	0	0	0	0	0	0	0	0	0	0	0	0	0	0	0	0	0	0	0	0
SIRV102	0	0.9991	0	0.0004	0	0	0	0	0	0	0	0	0	0	0	0	0	0	0	0	0	0	0	0	0	0	0	0	0	0	0	0	0	0	0	0	0	0	0	0	0	0	0	0	0	0	0	0.0004	0
SIRV103	0	0	1	0	0	0	0	0	0	0	0	0	0	0	0	0	0	0	0	0	0	0	0	0	0	0	0	0	0	0	0	0	0	0	0	0	0	0	0	0	0	0	0	0	0	0	0	0	0
SIRV105	0	0	0	1	0	0	0	0	0	0	0	0	0	0	0	0	0	0	0	0	0	0	0	0	0	0	0	0	0	0	0	0	0	0	0	0	0	0	0	0	0	0	0	0	0	0	0	0	0
SIRV106	0	0	0	0	1	0	0	0	0	0	0	0	0	0	0	0	0	0	0	0	0	0	0	0	0	0	0	0	0	0	0	0	0	0	0	0	0	0	0	0	0	0	0	0	0	0	0	0	0
SIRV107	0	0	0	0	0	1	0	0	0	0	0	0	0	0	0	0	0	0	0	0	0	0	0	0	0	0	0	0	0	0	0	0	0	0	0	0	0	0	0	0	0	0	0	0	0	0	0	0	0
SIRV108	0	0	0	0	0	0	1	0	0	0	0	0	0	0	0	0	0	0	0	0	0	0	0	0	0	0	0	0	0	0	0	0	0	0	0	0	0	0	0	0	0	0	0	0	0	0	0	0	0
SIRV109	0	0	0	0	0	0	0	1	0	0	0	0	0	0	0	0	0	0	0	0	0	0	0	0	0	0	0	0	0	0	0	0	0	0	0	0	0	0	0	0	0	0	0	0	0	0	0	0	0
SIRV201	0	0	0	0	0	0	0	0	1	0	0	0	0	0	0	0	0	0	0	0	0	0	0	0	0	0	0	0	0	0	0	0	0	0	0	0	0	0	0	0	0	0	0	0	0	0	0	0	0
SIRV202	0	0	0	0	0	0	0	0	0	1	0	0	0	0	0	0	0	0	0	0	0	0	0	0	0	0	0	0	0	0	0	0	0	0	0	0	0	0	0	0	0	0	0	0	0	0	0	0	0
SIRV203	0	0	0	0	0	0	0	0	0	0	1	0	0	0	0	0	0	0	0	0	0	0	0	0	0	0	0	0	0	0	0	0	0	0	0	0	0	0	0	0	0	0	0	0	0	0	0	0	0
SIRV204	0	0	0	0	0	0	0	0	0	0	0	1	0	0	0	0	0	0	0	0	0	0	0	0	0	0	0	0	0	0	0	0	0	0	0	0	0	0	0	0	0	0	0	0	0	0	0	0	0
SIRV205	0	0	0	0	0	0	0	0	0	0	0	0	1	0	0	0	0	0	0	0	0	0	0	0	0	0	0	0	0	0	0	0	0	0	0	0	0	0	0	0	0	0	0	0	0	0	0	0	0
SIRV206	0	0	0	0	0	0	0	0	0.0008	0	0	0	0	0.9992	0	0	0	0	0	0	0	0	0	0	0	0	0	0	0	0	0	0	0	0	0	0	0	0	0	0	0	0	0	0	0	0	0	0	0
SIRV301	0	0	0	0	0	0	0	0	0	0	0	0	0	0	1	0	0	0	0	0	0	0	0	0	0	0	0	0	0	0	0	0	0	0	0	0	0	0	0	0	0	0	0	0	0	0	0	0	0
SIRV302	0	0	0	0	0	0	0	0	0	0	0	0	0	0	0	1	0	0	0	0	0	0	0	0	0	0	0	0	0	0	0	0	0	0	0	0	0	0	0	0	0	0	0	0	0	0	0	0	0
SIRV303	0	0	0	0	0	0	0	0	0	0	0	0	0	0	0	0	1	0	0	0	0	0	0	0	0	0	0	0	0	0	0	0	0	0	0	0	0	0	0	0	0	0	0	0	0	0	0	0	0
SIRV304	0	0	0	0	0	0	0	0	0	0	0	0	0	0	0	0	0	1	0	0	0	0	0	0	0	0	0	0	0	0	0	0	0	0	0	0	0	0	0	0	0	0	0	0	0	0	0	0	0
SIRV305	0	0	0	0	0	0	0	0	0	0	0	0	0	0	0	0	0	0	1	0	0	0	0	0	0	0	0	0	0	0	0	0	0	0	0	0	0	0	0	0	0	0	0	0	0	0	0	0	0
SIRV306	0	0	0	0	0	0	0	0	0	0	0	0	0	0	0	0	0	0	0	1	0	0	0	0	0	0	0	0	0	0	0	0	0	0	0	0	0	0	0	0	0	0	0	0	0	0	0	0	0
SIRV307	0	0	0	0	0	0	0	0	0	0	0	0	0	0	0	0	0	0	0	0	1	0	0	0	0	0	0	0	0	0	0	0	0	0	0	0	0	0	0	0	0	0	0	0	0	0	0	0	0
SIRV308	0	0	0	0	0	0	0	0	0	0	0	0	0	0	0	0	0	0	0	0	0	1	0	0	0	0	0	0	0	0	0	0	0	0	0	0	0	0	0	0	0	0	0	0	0	0	0	0	0
SIRV309	0	0	0	0	0	0	0	0	0	0	0	0	0	0	0	0	0	0	0	0	0	0	1	0	0	0	0	0	0	0	0	0	0	0	0	0	0	0	0	0	0	0	0	0	0	0	0	0	0
SIRV310	0	0	0	0	0	0	0	0	0	0	0	0	0	0	0	0	0	0	0	0	0	0	0	1	0	0	0	0	0	0	0	0	0	0	0	0	0	0	0	0	0	0	0	0	0	0	0	0	0
SIRV311	0	0	0	0	0	0	0	0	0	0	0	0	0	0	0	0	0	0	0	0	0	0	0	0	1	0	0	0	0	0	0	0	0	0	0	0	0	0	0	0	0	0	0	0	0	0	0	0	0
SIRV403	0	0	0	0	0	0	0	0	0	0	0	0	0	0	0	0	0	0	0	0	0	0	0	0	0	1	0	0	0	0	0	0	0	0	0	0	0	0	0	0	0	0	0	0	0	0	0	0	0
SIRV404	0	0	0	0	0	0	0	0	0	0	0	0	0	0	0	0	0	0	0	0	0	0	0	0	0	0	1	0	0	0	0	0	0	0	0	0	0	0	0	0	0	0	0	0	0	0	0	0	0
SIRV405	0	0	0	0	0	0	0	0	0	0	0	0	0	0	0	0	0	0	0	0	0	0	0	0	0	0	0	1	0	0	0	0	0	0	0	0	0	0	0	0	0	0	0	0	0	0	0	0	0
SIRV406	0	0	0	0	0	0	0	0	0	0	0	0	0	0	0	0	0	0	0	0	0	0	0	0	0	0	0	0	1	0	0	0	0	0	0	0	0	0	0	0	0	0	0	0	0	0	0	0	0
SIRV408	0	0	0	0	0	0	0	0	0	0	0	0	0	0	0	0	0	0	0	0	0	0	0	0	0	0	0	0	0	1	0	0	0	0	0	0	0	0	0	0	0	0	0	0	0	0	0	0	0
SIRV409	0	0	0	0	0	0	0	0	0	0	0	0	0	0	0	0	0	0	0	0	0	0	0	0	0	0	0	0	0	0	1	0	0	0	0	0	0	0	0	0	0	0	0	0	0	0	0	0	0
SIRV410	0	0	0	0	0	0	0	0	0	0	0	0	0	0	0	0	0	0	0	0	0	0	0	0	0	0	0	0	0	0	0	1	0	0	0	0	0	0	0	0	0	0	0	0	0	0	0	0	0
SIRV501	0	0	0	0	0	0	0	0	0	0	0	0	0	0	0	0	0	0	0	0	0	0	0	0	0	0	0	0	0	0	0	0	1	0	0	0	0	0	0	0	0	0	0	0	0	0	0	0	0
SIRV502	0	0	0	0	0	0	0	0	0	0	0	0	0	0	0	0	0	0	0	0	0	0	0	0	0	0	0	0	0	0	0	0	0	1	0	0	0	0	0	0	0	0	0	0	0	0	0	0	0
SIRV503	0	0	0	0	0	0	0	0	0	0	0	0	0	0	0	0	0	0	0	0	0	0	0	0	0	0	0	0	0	0	0	0	0	0	1	0	0	0	0	0	0	0	0	0	0	0	0	0	0
SIRV504	0	0	0	0	0	0	0	0	0	0	0	0	0	0	0	0	0	0	0	0	0	0	0	0	0	0	0	0	0	0	0	0	0	0	0	1	0	0	0	0	0	0	0	0	0	0	0	0	0
SIRV505	0	0	0	0	0	0	0	0	0	0	0	0	0	0	0	0	0	0	0	0	0	0	0	0	0	0	0	0	0	0	0	0	0	0	0	0	1	0	0	0	0	0	0	0	0	0	0	0	0
SIRV506	0	0	0	0	0	0	0	0	0	0	0	0	0	0	0	0	0	0	0	0	0	0	0	0	0	0	0	0	0	0	0	0	0	0	0	0	0	1	0	0	0	0	0	0	0	0	0	0	0
SIRV507	0	0	0	0	0	0	0	0	0	0	0	0	0	0	0	0	0	0	0	0	0	0	0	0	0	0	0	0	0	0	0	0	0	0	0	0	0	0	0.9997	0	0	0.0002	0	0.0002	0	0	0	0	0
SIRV508	0	0	0	0	0	0	0	0	0	0	0	0	0	0	0	0	0	0	0	0	0	0	0	0	0	0	0	0	0	0	0	0	0	0	0	0	0	0	0	0.9977	0	0.0023	0	0	0	0	0	0	0
SIRV509	0	0	0	0	0	0	0	0	0	0	0	0	0	0	0	0	0	0	0	0	0	0	0	0	0	0	0	0	0	0	0	0	0	0	0	0	0	0	0	0	0	0	0	0	0	0	0	0	0
SIRV510	0	0	0	0	0	0	0	0	0	0	0	0	0	0	0	0	0	0	0	0	0	0	0	0	0	0	0	0	0	0	0	0	0	0	0	0	0.0001	0	0	0	0	0.9995	0	0.0004	0	0	0	0	0
SIRV511	0	0	0	0	0	0	0	0	0	0	0	0	0	0	0	0	0	0	0	0	0	0	0	0	0	0	0	0	0	0	0	0	0	0	0	0	0	0	0	0	0	0	0	0	0	0	0	0	0
SIRV512	0	0	0	0	0	0	0	0	0	0	0	0	0	0	0	0	0	0	0	0	0	0	0	0	0	0	0	0	0	0	0	0	0	0	0	0	0	0	0	0	0	0.0037	0	0.9963	0	0	0	0	0
SIRV601	0	0	0	0	0	0	0	0	0	0	0	0	0	0	0	0	0	0	0	0	0	0	0	0	0	0	0	0	0	0	0	0	0	0	0	0	0	0	0	0	0	0	0	0	1	0	0	0	0
SIRV602	0	0	0	0	0	0	0	0	0	0	0	0	0	0	0	0	0	0	0	0	0	0	0	0	0	0	0	0	0	0	0	0	0	0	0	0	0	0	0	0	0	0	0	0	0	0.9997	0	0	0
SIRV603	0	0	0	0	0	0	0	0	0	0	0	0	0	0	0	0	0	0	0	0	0	0	0	0	0	0	0	0	0	0	0	0	0	0	0	0	0	0	0	0	0	0	0	0	0	0	1	0	0
SIRV604	0	0	0	0	0	0	0	0	0	0	0	0	0	0	0	0	0	0	0	0	0	0	0	0	0	0	0	0	0	0	0	0	0	0	0	0	0	0	0	0	0	0	0	0	0	0	0	1	0
SIRV605	0	0	0	0	0	0	0	0	0	0	0	0	0	0	0	0	0	0	0	0	0	0	0	0	0	0	0	0	0	0	0	0	0	0	0	0	0	0	0	0	0	0	0	0	0	0	0	0	1
SIRV606	0	0	0	0	0	0	0	0	0	0	0	0	0	0	0	0	0	0	0	0	0	0	0	0	0	0	0	0	0	0	0	0	0	0	0	0	0	0	0	0	0	0	0	0	0	0	0	0	0
SIRV607	0	0	0	0	0	0	0	0	0	0	0	0	0	0	0	0	0	0	0	0	0	0	0	0	0	0	0	0	0	0	0	0	0	0	0	0	0	0	0	0	0	0	0	0	0	0	0	0	0
SIRV608	0	0	0	0	0	0	0	0	0	0	0	0	0	0	0	0	0	0	0	0	0	0	0	0	0	0	0	0	0	0	0	0	0	0	0	0	0	0	0	0	0	0	0	0	0	0	0	0	0
SIRV609	0	0	0	0	0	0	0	0	0	0	0	0	0	0	0	0	0	0	0	0	0	0	0	0	0	0	0	0	0	0	0	0	0	0	0	0	0	0	0	0	0	0	0	0	0	0	0	0	0
SIRV610	0	0	0	0	0	0	0	0	0	0	0	0	0	0	0	0	0	0	0	0	0	0	0	0	0	0	0	0	0	0	0	0	0	0	0	0	0	0	0	0	0	0	0	0	0	0	0	0	0
SIRV611	0	0	0	0	0	0	0	0	0	0	0	0	0	0	0	0	0	0	0	0	0	0	0	0	0	0	0	0	0	0	0	0	0	0	0	0	0	0	0	0	0	0	0	0	0	0	0	0	0
SIRV612	0	0	0	0	0	0	0	0	0	0	0	0	0	0	0	0	0	0	0	0	0	0	0	0	0	0	0	0	0	0	0	0	0	0	0	0	0	0	0	0	0	0	0	0	0	0	0	0	0
SIRV613	0	0	0	0	0	0	0	0	0	0	0	0	0	0	0	0	0	0	0	0	0	0	0	0	0	0	0	0	0	0	0	0	0	0	0	0	0	0	0	0	0	0	0	0	0	0	0	0	0
SIRV614	0	0	0	0	0	0	0	0	0	0	0	0	0	0	0	0	0	0	0	0	0	0	0	0	0	0	0	0	0	0	0	0	0	0	0	0	0	0	0	0	0	0	0	0	0	0	0	0	0
SIRV615	0	0	0	0	0	0	0	0	0	0	0	0	0	0	0	0	0	0	0	0	0	0	0	0	0	0	0	0	0	0	0	0	0	0	0	0	0	0	0	0	0	0	0	0	0	0	0	0	0
SIRV616	0	0	0	0	0	0	0	0	0	0	0	0	0	0	0	0	0	0	0	0	0	0	0	0	0	0	0	0	0	0	0	0	0	0	0	0	0	0	0	0	0	0	0	0	0	0	0	0	0
SIRV617	0	0	0	0	0	0	0	0	0	0	0	0	0	0	0	0	0	0	0	0	0	0	0	0	0	0	0	0	0	0	0	0	0	0	0	0	0	0	0	0	0	0	0	0	0	0	0	0	0
SIRV618	0	0	0	0	0	0	0	0	0	0	0	0	0	0	0	0	0	0	0	0	0	0	0	0	0	0	0	0	0	0	0	0	0	0	0	0	0	0	0	0	0	0	0	0	0	0	0	0	0
SIRV701	0	0	0	0	0	0	0	0	0	0	0	0	0	0	0	0	0	0	0	0	0	0	0	0	0	0	0	0	0	0	0	0	0	0	0	0	0	0	0	0	0	0	0	0	0	0	0	0	0
SIRV702	0	0	0	0	0	0	0	0	0	0	0	0	0	0	0	0	0	0	0	0	0	0	0	0	0	0	0	0	0	0	0	0	0	0	0	0	0	0	0	0	0	0	0	0	0	0	0	0	0
SIRV703	0	0	0	0	0	0	0	0	0	0	0	0	0	0	0	0	0	0	0	0.0016	0	0	0	0	0	0	0	0	0	0	0	0	0	0	0	0	0	0	0	0	0	0	0	0	0	0	0	0	0
SIRV704	0	0	0	0	0	0	0	0	0	0	0	0	0	0	0	0	0	0	0	0	0	0	0	0	0	0	0	0	0	0	0	0	0	0	0	0	0	0	0	0	0	0	0	0	0	0	0	0	0
SIRV705	0	0	0	0	0	0	0	0	0	0	0	0	0	0	0	0	0	0	0	0	0	0	0	0	0	0	0	0	0	0	0	0	0	0	0	0	0	0	0	0	0	0	0	0	0	0	0	0	0
SIRV706	0	0	0	0	0	0	0	0	0	0	0	0	0	0	0	0	0	0	0	0	0	0	0	0	0	0	0	0	0	0	0	0	0	0	0	0	0	0	0	0	0	0	0	0	0	0	0	0	0
SIRV708	0	0	0	0	0	0	0	0	0	0	0	0	0	0	0	0	0	0	0	0	0	0	0	0	0	0	0	0	0	0	0	0	0	0	0	0	0	0	0	0	0	0	0	0	0	0	0	0	0
[truncated: 20 more columns]
