# Supplementary material for: Single-cell analysis of isoform switching and transposable element expression during preimplantation embryonic development
Source: PLoS Biol. 2024 Feb 16;22(2):e3002505. doi: 10.1371/journal.pbio.3002505 (PMC10903961; doi:10.1371/journal.pbio.3002505)
Supplement: S2 Data — (XLSX) [file pbio.3002505.s012.xlsx]

## Sheet: Fig2A
Stages	UMICount	GeneCount
Zygote	246466	9416
Zygote	236256	9113
Zygote	389775	10679
Zygote	322623	11540
Zygote	331084	11189
Zygote	194072	9470
Zygote	218089	9590
Zygote	277320	10410
Zygote	220153	9939
Zygote	67963	7666
oocyte	178403	8062
oocyte	205284	8242
oocyte	196962	8939
oocyte	240046	9531
oocyte	166731	8466
oocyte	193694	8515
oocyte	194379	8794
oocyte	215502	9010
oocyte	255836	9458
oocyte	180972	8197
L2	67555	7526
L2	63815	7679
L2	63300	8311
L2	60420	8282
L2	58097	7202
L2	57138	7226
L2	50738	7365
L2	49790	7021
L2	42715	7413
L2	17971	4969
ESC	25042	4631
ESC	23242	4788
ESC	22726	4515
ESC	18313	3993
ESC	14267	3723
E2	94983	8268
E2	92014	8269
E2	91805	8677
E2	91412	8403
E2	90739	8350
E2	76742	8033
E2	70469	7609
E2	31037	5632
E2	105534	8913
E2	103613	8574
blastocyst	56493	6896
blastocyst	56186	6189
blastocyst	53670	5995
blastocyst	53110	6137
blastocyst	53027	6270
blastocyst	50645	6047
blastocyst	47437	5975
blastocyst	47134	6260
blastocyst	43732	6647
blastocyst	42983	5748
blastocyst	41820	5696
blastocyst	41022	5430
blastocyst	18215	4495
8cell	42673	5403
8cell	41395	5205
8cell	39168	5029
8cell	39132	5343
8cell	38652	5509
8cell	36164	5119
8cell	35888	4910
8cell	35223	5112
8cell	34187	5032
8cell	34143	4901
8cell	33899	4989
8cell	33717	5186
8cell	33282	4924
8cell	32778	4883
8cell	31447	5053
8cell	31438	5006
8cell	31356	4768
8cell	31161	4649
8cell	27478	4445
8cell	23786	4249
8cell	21001	4186
8cell	18968	3963
8cell	18548	3846
8cell	16176	3549
8cell	11844	2853
8cell	11012	2747
4cell	4985	2332
4cell	43842	6341
4cell	42798	6301
4cell	42039	6365
4cell	41836	6079
4cell	41548	6031
4cell	40181	6123
4cell	37765	5706
4cell	36485	5898
4cell	32466	6207
4cell	29147	6063
4cell	27080	5608
4cell	21967	5005
4cell	21824	5233
4cell	21148	4998
4cell	20426	4818
4cell	18683	4690
32cell	60779	5891
32cell	60001	6617
32cell	56884	5904
32cell	50973	5815
32cell	47073	6112
32cell	45747	6081
32cell	44494	5676
32cell	40863	5481
32cell	40426	5523
32cell	38914	5629
32cell	36692	5207
32cell	32853	4700
32cell	32807	5022
32cell	26929	4782
32cell	23148	4493
32cell	22775	4401
32cell	20573	4475
32cell	18246	4264
32cell	17746	4173
32cell	15889	3355
32cell	15756	3704
32cell	13238	3613
16cell	9864	2800
16cell	9237	2754
16cell	6934	2404
16cell	60831	6101
16cell	59994	5780
16cell	59284	6267
16cell	57086	6321
16cell	52699	5840
16cell	51968	6213
16cell	48897	5731
16cell	48246	6497
16cell	47185	5778
16cell	45295	5481
16cell	40337	5416
16cell	38867	5609
16cell	38735	5191
16cell	38012	5446
16cell	37403	5090
16cell	36991	5880
16cell	35680	5008
16cell	33250	4911
16cell	33119	5092
16cell	31843	4952
16cell	31781	5132
16cell	27583	4846
16cell	22331	4126
16cell	21448	4390
16cell	21445	4582
16cell	19229	4563
16cell	15397	3667
16cell	14987	3421
16cell	14513	3121
16cell	14488	3743
16cell	13042	3561
16cell	12397	3137
16cell	12236	3086
16cell	10739	2870
16cell	10370	2974

## Sheet: Fig2B-2C cell barcode
Barcode	Stage
AAACGCTGTGGGCTCT-1	blastocyst
AAACGCTTCAAGCGTT-2	32cell
AAACGCTTCGCTGACG-2	32cell
AAAGGATCAGAACTAA-3	L2
AACAAAGAGACTTAAG-2	8cell
AACCTGAGTTCCTAGA-2	8cell
AACGAAAGTGGCACTC-1	E2
AAGACTCGTATCAGGG-2	E2
AAGCGAGGTAGCACAG-1	4cell
AAGTGAAGTCCATCTC-2	32cell
AATGGAAGTCCGGTCA-2	8cell
ACCCTCAGTTCCTAGA-2	8cell
ACTTCCGGTCTTCTAT-3	4cell
ACTTCCGTCACCTTAT-2	32cell
ACTTTCACATAATCGC-3	4cell
AGAGCAGAGTGTACCT-2	16cell
AGAGCAGTCTGTCGCT-2	16cell
AGAGCCCCACTATGTG-3	4cell
AGCGTATAGCGTATAA-1	8cell
AGGAAATAGTCTGCGC-3	ESC
AGGACGAGTATGTCTG-2	16cell
AGGCTGCGTGGCTGCT-1	Zygote
AGGGTTTAGCTTAAGA-1	16cell
AGGGTTTGTTCTCGCT-1	Zygote
AGGTCATAGAGCAGCT-1	8cell
AGTAGTCGTCCCTCAT-3	oocyte
AGTCACATCGAGATGG-1	4cell
AGTGTTGGTAGAGATT-3	4cell
AGTTAGCCAACTCATG-1	16cell
AGTTAGCTCATTCGTT-3	E2
AGTTCGAGTCTTGTCC-2	L2
ATCACGACAACGCCCA-3	8cell
ATGCCTCCAGAAGTGC-1	16cell
ATGGATCTCACATACG-3	16cell
ATTATCCTCTGCGGCA-3	8cell
ATTCAGGTCGAGTCTA-2	E2
ATTCATCCAAGCCATT-2	32cell
ATTCCATTCTCTCGCA-1	blastocyst
CAACCTCCACGATAGG-3	16cell
CAATACGCATAGATGA-1	blastocyst
CAATCGAAGATTGCGG-3	16cell
CACACAAGTGGAAATT-1	oocyte
CACAGGCGTCAACACT-1	16cell
CACCGTTTCGGCCCAA-3	4cell
CAGATACCATATAGCC-3	4cell
CAGATCACAACTGCCG-3	Zygote
CAGCAGCTCCGCAGTG-3	ESC
CAGGCCACATTCAGGT-1	blastocyst
CATCGCTAGTGAATAC-3	L2
CATGCGGTCCGCAGTG-1	blastocyst
CATTGCCCACAGCCTG-2	32cell
CCAATGATCAAATGAG-2	32cell
CCACGTTGTATTCCGA-3	8cell
CCACGTTTCAGTGCGC-3	Zygote
CCATCACTCCAGTGTA-1	16cell
CCATCACTCGCCAGAC-1	16cell
CCCAACTTCGCCAATA-1	8cell
CCGCAAGGTATGCTAC-3	8cell
CCGGTGAGTAGCGTAG-2	8cell
CCGTAGGAGGGAGGGT-2	16cell
CCTAACCGTCCCGCAA-3	8cell
CGATGCGTCTCTGCCA-1	16cell
CGCATAACAGCTTTCC-1	Zygote
CGGAACCCAAGACGGT-2	32cell
CGGGCATTCATTTACC-1	16cell
CGTAATGTCTAGTTCT-2	4cell
CGTTAGAGTCTACAGT-3	16cell
CTACTATCATCGGCCA-2	16cell
CTATCTAGTTTGACAC-2	32cell
CTCAAGAGTTGTGTTG-3	E2
CTCAATTGTTTCACTT-2	Zygote
CTCACTGTCGTAGCTA-2	16cell
CTCGAGGTCTCTCTTC-1	Zygote
CTCTCAGTCGCTAATG-1	blastocyst
CTGAGCGAGTTCATGC-2	32cell
CTGTGGGCAGTCGGAA-2	16cell
CTTCAATGTTAACCTG-1	blastocyst
CTTTCAAGTTGCATCA-1	8cell
GAAGAATCACGGTGTC-2	16cell
GAAGGGTGTCCAAATC-2	L2
GACTATGAGTCATGGG-3	8cell
GACTATGGTGTTGCCG-1	oocyte
GAGGGATGTTACTCAG-2	32cell
GATCAGTCAGGGCTTC-3	4cell
GATCATGCATGATAGA-2	32cell
GCACGGTTCATTATCC-3	16cell
GCACGTGTCATTGTGG-3	L2
GCAGCTGGTATCGTGT-3	oocyte
GCAGGCTTCCAACCGG-3	8cell
GCATGATGTGTTCCTC-2	8cell
GCCAGGTGTTCGGCTG-2	32cell
GCCCGAAGTTAACCTG-3	16cell
GCTACAAAGCTCCACG-3	ESC
GCTCAAAGTAACGGTG-2	32cell
GCTGCAGTCGACATCA-1	8cell
GGAGCAACAAATGCTC-1	16cell
GGATCTAAGCTAGAGC-2	32cell
GGGAAGTTCGCCTTTG-2	32cell
GGGTGTCCATAGGAGC-2	L2
GGGTTTAGTGGTCAAG-3	L2
GTAATGCAGAGAGCAA-2	8cell
GTAGAAATCGCCTATC-2	16cell
GTAGGAGTCCGTAATG-1	16cell
GTCACGGCACGGATCC-3	8cell
GTCACTCAGTAGGTTA-1	E2
GTCAGCGTCCATCACC-2	32cell
GTCGTAAGTCTTCTAT-2	16cell
GTCTGTCAGCCGCTTG-3	4cell
GTGAGCCTCTGGTTGA-1	blastocyst
GTGAGTTAGCTAGAGC-2	16cell
GTGCGTGGTCTACAGT-3	16cell
GTGTGATAGCCGGAAT-2	4cell
GTGTGGCGTGGATGAC-1	blastocyst
GTGTTAGGTCCTGGTG-2	32cell
GTTACAGAGTCATCGT-3	16cell
GTTACGAGTAAGAACT-3	oocyte
GTTCGCTGTGAACGGT-2	32cell
GTTGAACTCATGGGAG-2	Zygote
GTTGAACTCGTAGTCA-2	E2
GTTGCTCGTATCCTCC-3	16cell
TAAGCGTGTTAGCGGA-2	32cell
TAATCTCCAACTAGAA-2	16cell
TACCCGTCAGCAGTTT-1	oocyte
TACCGGGTCACCATCC-3	Zygote
TACCTCGAGAGAGGGC-2	oocyte
TACGTCCTCGCGGACT-1	8cell
TAGAGTCAGAGAGTTT-3	16cell
TAGTGCAGTTAAGACA-1	blastocyst
TATCTTGGTGATTGGG-1	oocyte
TATTGGGAGTGCAGCA-1	blastocyst
TCAGGGCCAGGCAATG-3	16cell
TCATACTCAAGGTACG-1	8cell
TCATATCGTCTACAAC-2	16cell
TCATGTTGTCTTACAG-2	32cell
TCCCACATCTTCACAT-3	E2
TCGACCTCAACGAGGT-2	32cell
TCGCTTGTCAAGCCCG-3	4cell
TCGGGCAGTGGCTCTG-1	4cell
TCGGTCTAGCAGCCTC-1	blastocyst
TCGGTCTAGCCTGAGA-1	blastocyst
TCTCAGCAGGCTGGAT-1	L2
TCTGCCATCTTGAGCA-3	ESC
TGAATCGTCTCTTCAA-3	E2
TGAATGCCAGACAATA-3	L2
TGAGTCATCAGTAGGG-2	8cell
TGCATCCCACTCCTGT-3	L2
TGCTCGTCATCGCTAA-2	L2
TGCTTGCGTTACGATC-1	oocyte
TGGAGAGGTCTACTGA-3	8cell
TGGGAGAAGACGGTTG-1	16cell
TGGGAGAAGAGTTCGG-2	16cell
TGTCCCAAGATCCCAT-2	E2
TGTGAGTCAGGGTCTC-3	4cell
TGTGCGGGTCGCACGT-3	16cell
TTCACCGGTCGTCAGC-2	16cell
TTCACGCTCACGGGCT-1	4cell
TTCGATTTCTTCCCGA-3	8cell
TTCGCTGGTTCCATTT-3	oocyte
TTCTTCCTCGGCACTG-1	8cell
TTGGATGTCCCATAGA-3	ESC
TTGGATGTCCGTATAG-3	4cell

## Sheet: Fig2B
GeneID	AAACGCTGTGGGCTCT-1	AAACGCTTCAAGCGTT-2	AAACGCTTCGCTGACG-2	AAAGGATCAGAACTAA-3	AACAAAGAGACTTAAG-2	AACCTGAGTTCCTAGA-2	AACGAAAGTGGCACTC-1	AAGACTCGTATCAGGG-2	AAGCGAGGTAGCACAG-1	AAGTGAAGTCCATCTC-2	AATGGAAGTCCGGTCA-2	ACCCTCAGTTCCTAGA-2	ACTTCCGGTCTTCTAT-3	ACTTCCGTCACCTTAT-2	ACTTTCACATAATCGC-3	AGAGCAGAGTGTACCT-2	AGAGCAGTCTGTCGCT-2	AGAGCCCCACTATGTG-3	AGCGTATAGCGTATAA-1	AGGAAATAGTCTGCGC-3	AGGACGAGTATGTCTG-2	AGGCTGCGTGGCTGCT-1	AGGGTTTAGCTTAAGA-1	AGGGTTTGTTCTCGCT-1	AGGTCATAGAGCAGCT-1	AGTAGTCGTCCCTCAT-3	AGTCACATCGAGATGG-1	AGTGTTGGTAGAGATT-3	AGTTAGCCAACTCATG-1	AGTTAGCTCATTCGTT-3	AGTTCGAGTCTTGTCC-2	ATCACGACAACGCCCA-3	ATGCCTCCAGAAGTGC-1	ATGGATCTCACATACG-3	ATTATCCTCTGCGGCA-3	ATTCAGGTCGAGTCTA-2	ATTCATCCAAGCCATT-2	ATTCCATTCTCTCGCA-1	CAACCTCCACGATAGG-3	CAATACGCATAGATGA-1	CAATCGAAGATTGCGG-3	CACACAAGTGGAAATT-1	CACAGGCGTCAACACT-1	CACCGTTTCGGCCCAA-3	CAGATACCATATAGCC-3	CAGATCACAACTGCCG-3	CAGCAGCTCCGCAGTG-3	CAGGCCACATTCAGGT-1	CATCGCTAGTGAATAC-3
Oser1	14.7564	12.9601	19.5776	60.2441	0	11.7154	88.6086	56.8523	48.0324	15.7325	9.53986	32.3485	55.3577	17.4875	60.2988	20.002	2.58164	54.6274	6.10165	8.60511	17.3538	14.9429	8.29084	31.7323	12.7567	4.97315	27.4927	43.3374	27.5511	73.3499	60.6913	27.243	25.378	24.1994	16.4038	59.6007	29.1644	5.31039	0	11.956	19.2864	3.61395	8.75871	33.1001	37.3849	13.795	11.9799	16.7691	57.9801
Sugt1	115.943	125.281	141.938	92.948	179.712	155.229	24.7583	28.4261	85.7721	125.86	146.278	161.743	134.784	139.9	120.598	195.02	121.337	132.016	189.151	60.2358	109.081	24.7331	165.817	21.2751	184.973	17.6823	50.4032	102.641	163.187	17.3723	103.619	263.349	126.89	564.653	175.755	17.0288	126.379	122.139	314.274	131.516	298.939	16.0046	161.16	113.486	147.203	23.1269	67.886	124.837	92.4548
Neil3	0	0	0	0	0	0	53.4258	16.8451	0	0	0	0	0	0	0	0	0	0	0	0	0	68.016	2.07271	68.8735	0	80.6755	0	0	0	30.8842	1.48028	0	7.25084	8.06647	0	14.1906	0	1.77013	10.1379	0	0	50.5953	0	0	0	48.6883	0	0	0
Myl6	44.2692	77.7605	154.174	24.0976	67.3919	79.0792	5.21227	4.21128	48.0324	137.097	63.5991	64.697	45.7302	69.9499	21.9268	116.678	67.1228	4.55228	54.9149	202.22	168.58	13.3971	64.254	8.65426	44.6486	16.0246	36.6569	45.6184	78.4148	18.3375	23.6844	108.972	94.261	40.3323	70.3021	4.25719	102.076	77.8858	50.6894	83.692	9.6432	13.9395	98.0976	14.1857	42.058	24.3441	63.8927	68.9398	47.0109
Csnk2b	31.6209	25.9202	24.472	56.8016	41.7188	43.9329	57.335	52.641	30.878	40.4549	12.7198	10.7828	33.696	15.3015	41.1128	30.003	43.888	59.1797	9.15248	12.9077	27.2702	87.5964	45.5996	105.294	19.1351	83.4383	27.4927	45.6184	33.9091	88.7919	29.6055	9.081	50.7559	24.1994	35.151	39.7338	19.443	28.3221	20.2758	23.912	9.6432	72.279	43.7936	23.6429	30.3753	73.0324	11.9799	33.5383	34.4747
Nlrp4b	2.10806	0	0	0	3.20914	0	31.2736	23.162	0	0	0	0	0	0	0	0	0	0	3.05083	0	0	27.8247	2.07271	31.0111	0	29.8389	0	0	2.11932	27.9888	0	0	0	0	2.3434	15.6097	0	0	0	0	0	19.1023	3.50349	0	0	35.7047	0	0	0
Nhp2	111.727	164.161	132.149	84.3417	118.738	152.301	2.60613	2.10564	89.203	96.6422	76.3189	107.828	96.2742	126.784	120.598	108.344	118.756	81.9411	125.084	81.7486	136.351	2.57636	122.29	1.44238	124.378	1.10514	128.299	145.979	192.858	6.75591	84.3757	136.215	145.017	104.864	164.038	2.83813	97.2148	106.208	111.517	95.648	125.362	3.61395	178.678	179.686	135.52	2.84015	131.779	149.059	75.2174
H1foo	84.3224	0	4.8944	44.7527	6.41828	5.85772	188.945	31.5846	188.699	11.2375	6.35991	0	89.0536	4.37187	126.079	1.66683	0	86.4934	94.5756	43.0256	2.47911	887.815	213.489	593.899	28.7026	1374.8	160.374	109.484	135.636	135.118	4.44083	27.243	257.405	56.4653	51.5548	39.7338	19.443	166.392	223.033	119.56	77.1456	1789.94	175.174	75.6573	102.809	1816.48	71.8792	117.384	29.7736
Spic	67.4579	8.64006	7.3416	72.2929	60.9737	73.2215	2.60613	1.05282	82.3412	0	95.3986	16.1743	93.8673	17.4875	115.116	38.3372	36.143	136.568	51.8641	4.30256	14.8747	2.57636	8.29084	1.80297	258.324	1.10514	109.971	38.7756	8.47727	0.96513	103.619	172.539	58.0067	32.2659	49.2114	4.25719	0	38.9429	30.4136	43.0416	77.1456	2.06511	3.50349	70.9287	77.1064	0.811471	0	68.9398	78.3515
Mest	2.10806	0	0	5.16378	0	0	20.8491	9.47538	3.43088	0	0	0	0	0	0	0	0	0	0	43.0256	0	9.79018	2.07271	8.65426	3.18918	44.2057	4.58211	4.56184	6.35795	9.6513	2.96055	0	0	0	2.3434	8.51438	4.86074	0	10.1379	0	0	15.4883	0	9.45716	4.67312	23.5327	39.9329	1.86324	3.13406
Ccnl2	12.6484	8.64006	9.78881	24.0976	12.8366	8.78657	20.8491	20.0036	27.4471	0	3.17995	16.1743	14.4411	4.37187	2.74085	5.0005	2.58164	22.7614	12.2033	4.30256	12.3956	13.9124	4.14542	15.5056	6.37836	24.3132	9.16422	25.0901	8.47727	9.6513	8.88165	0	0	8.06647	9.37361	28.3813	4.86074	8.85065	0	7.1736	9.6432	23.2325	1.75174	9.45716	14.0193	27.9957	15.9732	3.72648	18.8044
Rrm2b	0	0	0	6.88504	0	0	27.3644	51.5882	10.2927	2.24749	0	0	0	0	0	1.66683	0	0	3.05083	0	0	18.0345	0	22.7174	0	19.34	0	4.56184	0	37.6401	4.44083	0	3.62542	0	0	53.9244	0	0	0	0	0	22.7162	0	9.45716	4.67312	25.9671	0	3.72648	1.56703
Spin1	21.0806	0	9.78881	48.1953	16.0457	2.92886	962.967	1062.3	82.3412	8.98998	9.53986	5.39142	62.5782	24.0453	60.2988	10.001	10.3266	81.9411	33.5591	43.0256	9.91645	496.723	39.3815	559.282	12.7567	621.091	100.806	47.8993	44.5057	1013.39	50.3294	27.243	54.3813	8.06647	9.37361	1132.41	19.443	54.8741	91.2409	38.2592	57.8592	632.441	42.0418	80.3859	70.0967	723.426	35.9396	26.0853	54.846
Rps9	301.452	336.962	298.559	36.1464	250.313	275.313	6.51534	13.6867	102.927	271.947	181.257	210.265	115.529	266.684	84.9664	328.366	312.379	95.5979	207.456	240.943	250.39	6.18327	232.144	5.04832	194.54	2.76286	109.971	130.012	218.29	7.72104	111.021	399.564	166.769	120.997	393.692	8.51438	238.176	308.003	152.068	294.118	154.291	3.61395	257.506	170.229	95.7989	2.43441	243.591	322.34	57.9801
Atxn2l	4.21612	12.9601	0	8.6063	19.2548	0	29.9706	93.701	37.7397	2.24749	9.53986	0	14.4411	6.55781	19.186	1.66683	2.58164	0	6.10165	4.30256	4.95823	66.9854	12.4363	54.4497	6.37836	114.935	18.3284	20.5283	19.0739	72.3847	7.40138	9.081	7.25084	0	2.3434	53.9244	4.86074	12.3909	0	14.3472	0	93.4464	15.7657	9.45716	9.34623	64.5119	0	5.58971	0
Pld1	2.10806	0	2.4472	1.72126	0	0	50.8196	97.9123	6.86177	0	0	0	0	0	2.74085	0	0	4.55228	3.05083	0	2.47911	37.6149	2.07271	33.1747	0	31.4966	4.58211	0	2.11932	47.2914	2.96055	0	0	8.06647	4.6868	80.8866	0	7.08052	0	2.3912	9.6432	42.8511	3.50349	4.72858	7.00967	45.0366	3.99329	1.86324	0
Ube2h	4.21612	17.2801	14.6832	5.16378	3.20914	0	14.3337	13.6867	3.43088	8.98998	3.17995	0	0	6.55781	5.4817	0	5.16329	0	0	0	4.95823	11.8513	16.5817	12.6208	3.18918	23.208	4.58211	0	10.5966	5.79078	7.40138	0	3.62542	0	7.03021	5.67625	14.5822	10.6208	0	2.3912	0	24.7814	8.75871	0	0	32.0531	0	5.58971	6.26812
Ranbp1	166.537	95.0406	132.149	43.0315	102.692	70.2926	10.4245	4.21128	44.6015	89.8998	69.959	86.2627	48.1371	78.6937	13.7043	65.0065	72.286	40.9705	118.982	124.774	74.3734	6.69854	107.781	5.76951	25.5135	3.868	22.9106	41.0565	116.562	5.79078	50.3294	136.215	170.395	129.063	86.7059	8.51438	72.9111	106.208	50.6894	102.822	86.7888	4.6465	133.132	37.8286	37.3849	2.84015	135.772	136.016	23.5054
Timm8b	18.9725	8.64006	14.6832	12.0488	19.2548	11.7154	33.8798	64.222	6.86177	22.4749	12.7198	10.7828	9.62742	17.4875	2.74085	16.6683	28.3981	40.9705	12.2033	12.9077	14.8747	65.4396	16.5817	56.2527	22.3243	80.6755	32.0748	11.4046	10.5966	85.8966	20.7239	9.081	7.25084	8.06647	4.6868	42.5719	43.7467	31.8624	0	16.7384	9.6432	94.9952	19.2692	9.45716	16.3559	60.0489	27.953	39.128	12.5362
Atp5b	166.537	129.601	141.938	74.0141	51.3462	140.585	49.5166	49.4825	75.4795	125.86	143.098	53.9142	115.529	128.97	90.4481	115.012	183.297	86.4934	100.677	202.22	153.705	39.1607	130.581	47.959	63.7836	72.9395	68.7317	100.36	86.892	71.4196	44.4083	72.648	87.0101	185.529	147.634	61.0197	126.379	130.99	91.2409	136.298	221.794	44.9162	113.863	99.3002	112.155	75.4668	263.557	143.469	86.1866
Mcm2	31.6209	17.2801	12.236	1.72126	0	8.78657	23.4552	21.0564	27.4471	20.2274	9.53986	16.1743	26.4754	26.2312	5.4817	8.33417	12.9082	13.6568	27.4574	21.5128	17.3538	15.4582	10.3636	28.1264	3.18918	27.6286	9.16422	4.56184	6.35795	29.919	4.44083	0	25.378	8.06647	18.7472	31.2194	43.7467	33.6325	20.2758	21.5208	9.6432	27.879	10.5105	14.1857	21.029	25.1556	19.9665	9.31619	7.83515
4931428L18Rik	2.10806	0	0	1.72126	3.20914	0	40.3951	34.7431	10.2927	0	0	5.39142	2.40685	0	5.4817	0	0	0	3.05083	0	0	85.5353	0	43.9925	0	90.6218	9.16422	0	4.23864	29.919	0	9.081	10.8763	0	0	18.4478	0	1.77013	0	2.3912	0	92.4138	5.25523	0	4.67312	45.8481	0	5.58971	3.13406
Zar1	2.10806	4.32003	0	1.72126	0	0	24.7583	13.6867	3.43088	0	3.17995	0	0	0	2.74085	0	0	0	3.05083	0	0	122.12	2.07271	109.621	0	163.561	0	4.56184	2.11932	41.5006	0	0	0	0	0	28.3813	0	3.54026	10.1379	2.3912	0	133.2	3.50349	0	4.67312	303.896	0	0	0
Cox6c	155.996	203.041	281.428	10.3276	77.0194	73.2215	28.6675	25.2677	41.1706	292.174	124.018	118.611	72.2056	172.689	16.4451	198.353	237.511	45.5228	234.914	240.943	228.078	37.6149	153.381	35.6988	235.999	23.7606	32.0748	88.9558	182.261	57.9078	34.0463	90.81	112.388	16.1329	142.948	36.8957	184.708	164.622	131.792	169.775	96.432	32.0093	180.43	47.2858	56.0774	19.4753	183.691	178.871	15.6703
Fbxw22	0	0	0	3.44252	0	0	82.0932	38.9543	10.2927	2.24749	0	0	4.81371	0	0	0	0	0	9.15248	4.30256	0	127.272	4.14542	114.308	0	98.3578	22.9106	4.56184	4.23864	66.594	1.48028	9.081	7.25084	8.06647	2.3434	22.705	4.86074	5.31039	0	9.5648	19.2864	95.5115	8.75871	0	2.33656	102.651	0	1.86324	1.56703
Nme1	198.158	177.121	134.596	32.7039	121.947	222.593	9.12147	8.42256	54.8942	143.84	165.358	237.222	79.4262	153.015	87.7073	150.015	196.205	50.0751	265.422	86.0511	141.309	6.18327	161.671	5.40891	184.973	1.10514	27.4927	61.5848	158.949	8.68617	72.5335	208.863	206.649	153.263	114.827	8.51438	72.9111	159.312	121.655	243.902	154.291	4.13023	134.884	61.4715	72.4333	2.84015	99.8323	281.349	39.1757
Aprt	61.1337	99.3606	95.4409	77.4567	96.2742	123.012	1.30307	4.21128	61.7559	94.3947	73.1389	86.2627	89.0536	59.0203	142.524	140.014	98.1025	127.464	67.1182	43.0256	176.017	1.03055	68.3995	2.16357	73.3512	3.868	59.5674	77.5512	84.7727	1.93026	48.8491	236.106	50.7559	24.1994	124.2	1.41906	53.4681	40.713	81.103	45.4328	38.5728	0.516278	103.353	160.772	105.145	0.405735	71.8792	55.8971	70.5163
Map1lc3b	900.141	704.165	810.024	824.483	1100.73	1095.39	33.8798	28.4261	593.543	903.493	969.886	1428.73	710.022	955.254	759.216	915.092	691.881	869.486	1028.13	43.0256	736.297	30.9164	918.211	19.1115	1269.29	24.3132	737.72	586.196	1135.95	27.9888	1011.03	1062.48	1374.03	1177.7	897.523	25.5431	456.91	775.317	993.512	1135.82	954.677	22.7162	886.382	799.13	586.476	16.6352	39.9329	1026.64	667.555
Magoh	42.1612	30.2402	44.0496	103.276	32.0914	20.502	194.157	210.564	82.3412	42.7024	44.5194	43.1313	72.2056	30.6031	95.9298	26.6693	28.3981	68.2842	42.7116	47.3281	32.2285	252.999	66.3267	260.349	38.2702	227.107	82.478	63.8657	65.6988	216.189	68.0927	81.729	58.0067	48.3988	46.868	153.259	29.1644	54.8741	60.8273	64.5624	38.5728	234.39	54.304	56.743	67.7602	215.851	27.953	67.0766	87.7537
Trim61	2.10806	0	0	15.4913	3.20914	0	294.493	372.698	34.3088	0	0	0	16.848	4.37187	8.22256	1.66683	2.58164	13.6568	9.15248	8.60511	2.47911	264.85	14.509	334.271	3.18918	414.981	9.16422	18.2473	10.5966	403.424	17.7633	18.162	10.8763	16.1329	7.03021	471.129	24.3037	14.161	40.5515	16.7384	28.9296	385.144	10.5105	9.45716	9.34623	405.33	7.98658	18.6324	18.8044
Ebpl	0	0	4.8944	0	3.20914	5.85772	18.2429	14.7395	3.43088	2.24749	0	5.39142	2.40685	2.18594	0	0	0	0	0	4.30256	0	49.9815	2.07271	43.6319	0	44.2057	4.58211	2.28092	2.11932	28.9539	8.88165	0	3.62542	0	2.3434	18.4478	0	3.54026	0	2.3912	0	67.6325	0	4.72858	2.33656	44.2252	3.99329	1.86324	0
Eif3i	21.0806	25.9202	51.3912	24.0976	25.6731	49.7906	20.8491	29.479	20.5853	26.9699	25.4396	32.3485	28.8823	37.1609	38.3719	61.6728	36.143	31.866	33.5591	47.3281	34.7076	46.3745	49.7451	45.0743	41.4594	46.416	41.239	36.4947	38.1477	41.5006	17.7633	99.891	39.8796	40.3323	53.8982	21.286	34.0252	51.3338	60.8273	33.4768	28.9296	45.4325	31.5314	42.5572	28.0387	36.5162	63.8927	24.2221	18.8044
Oosp1	71.674	4.32003	19.5776	32.7039	6.41828	0	419.588	273.733	109.788	8.98998	6.35991	16.1743	50.5439	15.3015	71.2622	6.66733	5.16329	63.732	76.2707	34.4204	0	1247.48	124.363	1191.4	35.081	1138.3	132.881	70.7085	141.994	421.762	7.40138	9.081	203.024	16.1329	30.4642	285.232	9.72148	154.001	192.62	131.516	86.7888	1204.48	136.636	28.3715	44.3946	789.967	63.8927	76.3928	23.5054
Psma7	160.212	125.281	117.466	53.359	89.8559	134.727	19.546	15.7923	44.6015	132.602	60.4191	102.437	48.1371	111.483	49.3353	81.6748	80.031	18.2091	103.728	77.446	104.123	51.5273	111.926	32.8141	41.4594	14.3669	50.4032	77.5512	112.324	12.5467	56.2505	127.134	217.525	169.396	128.887	5.67625	82.6326	125.679	202.758	153.037	106.075	23.2325	112.112	42.5572	84.1161	13.3893	95.839	139.743	56.4131
Meis2	0	0	0	6.88504	0	0	28.6675	40.0072	3.43088	0	0	0	0	0	0	0	0	0	0	0	0	37.0996	2.07271	23.078	0	8.28858	0	0	0	26.0585	4.44083	0	0	0	0	22.705	0	0	0	2.3912	0	5.67906	0	18.9143	0	10.9549	0	0	4.70109
Hnrnpa2b1	33.7289	60.4804	51.3912	17.2126	32.0914	43.9329	10.4245	23.162	51.4633	62.9298	50.8793	16.1743	50.5439	61.2062	30.1494	25.0025	51.6329	27.3137	33.5591	73.1434	34.7076	31.9469	49.7451	31.3717	25.5135	23.208	54.9853	59.3039	36.0284	16.4072	22.2041	36.324	83.3847	32.2659	70.3021	14.1906	72.9111	61.9546	40.5515	38.2592	48.216	30.4604	66.5662	14.1857	28.0387	28.4015	67.886	44.7177	3.13406
Erg28	10.5403	0	9.78881	3.44252	9.62742	2.92886	20.8491	6.31692	3.43088	11.2375	3.17995	0	0	6.55781	0	15.0015	15.4899	4.55228	6.10165	4.30256	22.312	24.7331	4.14542	27.7658	0	43.1006	4.58211	4.56184	2.11932	23.1631	4.44083	0	10.8763	0	4.6868	15.6097	4.86074	8.85065	0	21.5208	0	39.7534	7.00697	23.6429	0	30.4302	15.9732	9.31619	4.70109
Ubxn1	115.943	95.0406	83.2049	80.8992	77.0194	73.2215	3.9092	4.21128	30.878	94.3947	92.2187	124.003	199.769	122.412	156.229	171.684	98.1025	200.3	79.3215	34.4204	148.747	4.63745	62.1813	3.96654	47.8377	1.65772	73.3138	120.889	91.1307	1.93026	88.8165	308.754	90.6355	185.529	154.665	2.83813	126.379	60.1844	182.482	59.78	250.723	2.06511	99.8494	146.586	95.7989	2.43441	75.8725	76.3928	94.0218
Gm10436	4.21612	0	2.4472	25.8189	12.8366	0	282.766	221.092	20.5853	0	9.53986	10.7828	4.81371	0	10.9634	0	5.16329	13.6568	12.2033	0	4.95823	166.948	4.14542	178.494	3.18918	111.619	9.16422	4.56184	6.35795	219.084	19.2436	0	7.25084	0	4.6868	188.735	0	5.31039	20.2758	4.7824	9.6432	117.195	14.0139	4.72858	7.00967	161.888	0	1.86324	15.6703
Rbbp7	61.1337	30.2402	19.5776	27.5401	12.8366	32.2174	299.706	241.096	44.6015	29.2174	31.7995	0	24.0685	30.6031	21.9268	15.0015	18.0715	36.4183	45.7624	51.6307	4.95823	325.137	66.3267	335.353	25.5135	408.35	41.239	36.4947	38.1477	298.225	29.6055	127.134	72.5084	48.3988	35.151	252.593	19.443	38.9429	91.2409	50.2152	86.7888	347.972	35.0349	23.6429	32.7118	477.145	47.9195	57.7604	28.2065
Bhmt	436.368	228.961	242.273	13.7701	154.039	146.443	2.60613	5.2641	51.4633	247.224	162.178	145.568	84.2399	290.729	68.5213	166.683	214.276	4.55228	204.405	0	156.184	5.668	196.908	5.04832	280.648	2.21029	45.8211	38.7756	150.472	0.96513	23.6844	199.782	413.298	572.719	377.288	7.09532	87.4933	369.957	263.585	906.265	520.733	2.58139	182.181	28.3715	102.809	2.43441	0	471.399	7.83515
Prickle1	0	12.9601	2.4472	1.72126	0	0	16.9399	33.6902	24.0162	0	0	0	0	0	8.22256	0	0	9.10457	3.05083	0	0	23.7025	2.07271	23.7992	0	24.8657	13.7463	6.84275	0	24.1282	11.8422	0	0	0	2.3434	36.8957	4.86074	1.77013	0	2.3912	0	28.3953	1.75174	9.45716	4.67312	23.9384	0	0	7.83515
Hirip3	10.5403	4.32003	4.8944	6.88504	6.41828	0	65.1534	90.5425	3.43088	2.24749	0	5.39142	7.22056	0	5.4817	1.66683	5.16329	4.55228	3.05083	8.60511	2.47911	51.5273	4.14542	62.3828	3.18918	82.3332	9.16422	13.6855	2.11932	69.4893	5.9211	0	7.25084	0	2.3434	92.2391	9.72148	14.161	0	4.7824	0	85.1859	10.5105	0	11.6828	79.1184	11.9799	1.86324	4.70109
Psmb6	99.0788	99.3606	26.9192	32.7039	96.2742	125.941	27.3644	10.5282	37.7397	58.4348	63.5991	70.0884	43.3234	65.5781	32.8902	96.6763	82.6126	22.7614	85.4231	90.3537	64.457	24.2178	60.1086	25.6022	63.7836	16.5772	64.1496	57.0229	52.9829	29.919	39.9674	81.729	108.763	16.1329	114.827	22.705	43.7467	77.8858	81.103	83.692	57.8592	27.3627	40.2901	56.743	70.0967	30.0244	103.826	113.658	36.0417
Snrnp27	18.9725	8.64006	14.6832	17.2126	12.8366	14.6443	131.61	90.5425	13.7235	13.485	12.7198	21.5657	12.0343	13.1156	30.1494	28.3362	12.9082	31.866	21.3558	17.2102	12.3956	113.875	18.6544	131.977	6.37836	125.434	18.3284	11.4046	21.1932	136.083	23.6844	0	18.1271	8.06647	7.03021	68.1151	4.86074	15.9312	10.1379	16.7384	48.216	106.353	31.5314	18.9143	16.3559	112.794	19.9665	18.6324	9.40218
Phf13	6.32418	12.9601	7.3416	10.3276	6.41828	8.78657	16.9399	9.47538	13.7235	2.24749	9.53986	5.39142	12.0343	2.18594	13.7043	5.0005	5.16329	9.10457	6.10165	8.60511	4.95823	23.7025	2.07271	31.0111	6.37836	40.8903	9.16422	6.84275	4.23864	13.5118	8.88165	9.081	7.25084	16.1329	2.3434	12.7716	4.86074	14.161	0	4.7824	9.6432	47.4976	7.00697	18.9143	0	37.7334	7.98658	1.86324	10.9692
Fau	191.833	116.641	205.565	122.209	221.431	161.087	7.8184	16.8451	99.4957	177.552	184.437	269.571	187.735	179.247	134.302	208.354	247.838	195.748	216.609	185.01	247.911	13.9124	134.726	9.01486	181.783	5.52572	114.553	148.26	216.17	14.4769	153.949	317.835	177.646	64.5317	274.178	19.8669	87.4933	157.542	202.758	172.166	135.005	4.13023	152.402	245.886	184.588	5.27456	187.685	210.546	131.63
B020004C17Rik	0	0	0	173.847	0	0	1.30307	0	78.9104	0	0	5.39142	55.3577	0	104.152	1.66683	0	109.255	3.05083	0	0	0.515273	0	0.360594	0	2.76286	77.8959	66.1466	2.11932	0.96513	152.468	0	0	0	0	0	0	0	0	0	9.6432	1.03256	0	94.5716	58.4139	1.62294	7.98658	0	104.991
Tor1a	10.5403	17.2801	2.4472	15.4913	0	5.85772	45.6074	28.4261	20.5853	6.74248	0	5.39142	14.4411	6.55781	8.22256	11.6678	7.74493	0	12.2033	8.60511	2.47911	87.5964	20.7271	80.7731	0	109.962	22.9106	13.6855	10.5966	63.6986	14.8028	9.081	18.1271	0	4.6868	36.8957	4.86074	14.161	0	11.956	9.6432	90.865	10.5105	14.1857	11.6828	95.3478	11.9799	14.9059	28.2065
Polr2g	33.7289	12.9601	9.78881	3.44252	12.8366	8.78657	57.335	30.5318	13.7235	20.2274	9.53986	16.1743	4.81371	17.4875	2.74085	11.6678	25.8164	13.6568	3.05083	34.4204	12.3956	38.6455	16.5817	34.9776	15.9459	16.0246	13.7463	6.84275	6.35795	37.6401	11.8422	27.243	18.1271	16.1329	14.0604	17.0288	24.3037	23.0117	20.2758	16.7384	0	26.8465	14.0139	4.72858	7.00967	33.676	31.9463	37.2648	10.9692
Snrpe	90.6465	108.001	132.149	96.3905	96.2742	82.008	88.6086	161.081	41.1706	130.355	127.198	145.568	91.4605	115.855	54.817	131.68	116.174	81.9411	122.033	159.195	118.997	190.651	124.363	144.598	86.1079	182.349	50.4032	82.113	120.801	212.329	94.7376	108.972	61.6322	64.5317	77.3323	150.421	87.4933	139.84	141.93	98.0392	106.075	180.697	192.692	70.9287	91.1258	149.311	211.644	122.974	51.712
D6Ertd474e	0	0	0	10.3276	3.20914	0	37.789	21.0564	3.43088	0	0	0	2.40685	2.18594	2.74085	1.66683	0	9.10457	6.10165	0	0	44.8287	2.07271	43.9925	0	51.3892	9.16422	0	4.23864	50.1868	4.44083	0	3.62542	8.06647	0	28.3813	4.86074	1.77013	0	7.1736	0	39.7534	5.25523	9.45716	4.67312	45.0366	0	5.58971	0
Gpn2	4.21612	0	7.3416	1.72126	3.20914	0	15.6368	17.8979	3.43088	0	0	0	0	2.18594	0	0	0	0	3.05083	8.60511	0	17.5193	6.21813	22.3568	3.18918	27.6286	9.16422	2.28092	4.23864	32.8144	5.9211	0	7.25084	0	0	19.8669	0	5.31039	0	9.5648	0	17.5535	5.25523	4.72858	7.00967	32.4588	0	0	1.56703
Mt1	8.43224	12.9601	34.2608	197.945	154.039	137.656	2.60613	0	226.438	15.7325	197.157	274.962	235.872	50.2765	189.119	28.3362	10.3266	309.555	164.745	176.405	29.7494	1.03055	26.9452	0.721189	124.378	1.65772	252.016	275.991	21.1932	1.93026	210.199	81.729	3.62542	40.3323	105.453	4.25719	29.1644	10.6208	152.068	2.3912	67.5024	1.54883	26.2761	122.943	313.099	0.811471	159.732	7.45295	230.353
Rpl35	280.372	367.202	408.683	118.767	420.397	330.961	5.21227	11.581	147.528	424.776	448.373	442.096	228.651	319.147	150.747	411.708	508.584	163.882	436.268	387.23	371.867	11.336	416.615	6.85129	306.162	2.21029	151.21	218.968	339.091	6.75591	190.956	290.592	326.288	120.997	344.48	7.09532	286.784	290.301	344.688	399.33	241.08	6.19534	348.597	127.672	214.963	5.27456	451.242	307.434	100.29
Rnf34	2.10806	0	0	0	19.2548	0	48.2135	62.1164	10.2927	4.49499	0	5.39142	12.0343	6.55781	2.74085	0	10.3266	18.2091	12.2033	8.60511	0	81.4131	0	79.6913	9.56755	96.7	0	22.8092	0	55.9775	5.9211	18.162	3.62542	0	4.6868	78.0485	9.72148	10.6208	30.4136	0	0	90.3487	8.75871	4.72858	11.6828	90.8847	11.9799	9.31619	6.26812
Hspa8	623.985	345.602	242.273	56.8016	288.823	386.609	6.51534	13.6867	58.325	357.352	235.317	177.917	170.887	358.493	71.2622	641.731	800.31	31.866	183.05	25.8153	480.948	12.8818	321.27	11.539	299.783	7.18343	68.7317	125.45	298.824	4.82565	39.9674	236.106	427.8	766.314	456.963	11.3525	447.188	392.969	405.515	511.717	617.165	9.80929	345.093	75.6573	77.1064	8.11471	15.9732	389.417	57.9801
Mad2l1	18.9725	0	7.3416	17.2126	3.20914	5.85772	96.427	87.3841	20.5853	6.74248	9.53986	5.39142	21.6617	15.3015	19.186	6.66733	5.16329	13.6568	18.305	17.2102	4.95823	81.4131	35.2361	85.4608	12.7567	71.2817	36.6569	20.5283	25.4318	73.3499	19.2436	9.081	36.2542	0	9.37361	59.6007	24.3037	17.7013	30.4136	14.3472	9.6432	77.958	31.5314	9.45716	14.0193	82.77	7.98658	26.0853	9.40218
Lrpap1	69.566	181.441	144.385	12.0488	57.7645	152.301	2.60613	3.15846	10.2927	170.81	82.6788	91.6541	36.1028	142.086	16.4451	140.014	80.031	36.4183	45.7624	38.723	114.039	4.63745	122.29	3.60594	51.0269	1.65772	4.58211	11.4046	114.443	0.96513	10.3619	136.215	250.154	274.26	189.816	5.67625	131.24	86.7364	101.379	157.819	144.648	3.61395	150.65	9.45716	16.3559	1.62294	15.9732	87.5722	18.8044
Hnrnpf	86.4304	73.4405	46.4968	44.7527	57.7645	58.5772	40.3951	58.9579	41.1706	51.6924	73.1389	43.1313	79.4262	63.3921	71.2622	58.3392	43.888	68.2842	51.8641	43.0256	44.624	44.8287	53.8905	43.9925	54.2161	54.7046	27.4927	66.1466	44.5057	44.396	48.8491	45.405	47.1305	112.931	72.6455	82.3057	68.0504	58.4143	10.1379	64.5624	86.7888	58.8557	43.7936	52.0144	56.0774	55.5858	75.8725	57.7604	84.6196
Sap18	40.0531	82.0805	95.4409	104.997	48.1371	32.2174	87.3055	96.8594	48.0324	56.1874	25.4396	43.1313	72.2056	45.9046	43.8536	55.0055	54.2145	59.1797	42.7116	34.4204	57.0196	165.403	41.4542	107.818	63.7836	92.832	50.4032	57.0229	59.3409	98.4432	42.928	45.405	65.2576	40.3323	49.2114	48.2482	24.3037	40.713	50.6894	59.78	19.2864	101.707	89.3389	70.9287	70.0967	94.1306	23.9597	50.3074	86.1866
Auh	0	4.32003	0	6.88504	0	2.92886	28.6675	27.3733	10.2927	2.24749	3.17995	0	2.40685	2.18594	5.4817	3.33367	2.58164	9.10457	6.10165	17.2102	4.95823	28.8553	6.21813	34.2565	6.37836	32.6017	4.58211	4.56184	6.35795	37.6401	5.9211	0	3.62542	8.06647	2.3434	31.2194	0	0	10.1379	4.7824	0	29.9441	3.50349	0	7.00967	31.6474	0	1.86324	0
Nmd3	8.43224	17.2801	17.1304	41.3102	9.62742	14.6443	7.8184	2.10564	17.1544	17.98	6.35991	26.9571	19.2548	21.8594	19.186	10.001	2.58164	27.3137	33.5591	21.5128	4.95823	21.6415	18.6544	34.2565	15.9459	29.2863	54.9853	31.9328	21.1932	4.82565	22.2041	45.405	14.5017	40.3323	16.4038	2.83813	19.443	12.3909	10.1379	11.956	9.6432	22.7162	17.5174	4.72858	37.3849	12.1721	15.9732	18.6324	28.2065
Rps17	166.537	216.001	342.608	39.589	170.084	128.87	2.60613	4.21128	89.203	267.452	155.818	107.828	108.308	242.639	115.116	305.031	387.247	145.673	195.253	176.405	290.056	2.06109	169.962	1.08178	153.081	2.76286	73.3138	111.765	194.977	1.93026	54.7702	127.134	130.515	129.063	206.219	7.09532	121.518	210.646	182.482	133.907	173.578	2.06511	215.464	122.943	119.164	0.811471	235.604	232.905	31.3406
Gdpd1	2.10806	8.64006	0	5.16378	0	0	11.7276	3.15846	0	0	0	0	4.81371	0	2.74085	0	0	0	3.05083	0	0	19.5804	8.29084	9.73605	0	49.7315	0	2.28092	2.11932	6.75591	0	0	0	0	4.6868	2.83813	0	1.77013	0	2.3912	0	28.3953	0	0	4.67312	29.213	0	1.86324	4.70109
Degs1	25.2967	17.2801	17.1304	17.2126	0	8.78657	58.638	62.1164	27.4471	4.49499	0	0	14.4411	6.55781	21.9268	8.33417	5.16329	9.10457	15.2541	17.2102	4.95823	92.2338	16.5817	127.29	6.37836	211.082	41.239	15.9664	14.8352	80.1058	14.8028	9.081	18.1271	32.2659	16.4038	58.1816	4.86074	19.4714	30.4136	33.4768	28.9296	143.525	14.0139	14.1857	9.34623	144.848	27.953	16.7691	17.2373
Lrrc40	16.8645	4.32003	2.4472	10.3276	9.62742	5.85772	27.3644	21.0564	10.2927	2.24749	9.53986	0	4.81371	4.37187	0	6.66733	2.58164	0	15.2541	12.9077	0	8.75964	0	12.6208	6.37836	35.3646	9.16422	2.28092	6.35795	41.5006	2.96055	9.081	14.5017	0	7.03021	32.6385	0	1.77013	0	9.5648	0	23.7488	8.75871	0	4.67312	28.4015	7.98658	5.58971	7.83515
1110059G10Rik	10.5403	0	9.78881	13.7701	0	8.78657	3.9092	1.05282	3.43088	2.24749	0	0	2.40685	8.74374	13.7043	5.0005	0	0	6.10165	4.30256	2.47911	27.8247	8.29084	21.2751	3.18918	37.0223	0	2.28092	4.23864	1.93026	2.96055	9.081	7.25084	0	9.37361	0	4.86074	8.85065	0	4.7824	0	50.079	5.25523	0	4.67312	23.5327	0	9.31619	6.26812
Fbxw19	2.10806	0	0	1.72126	0	0	33.8798	10.5282	6.86177	0	0	0	2.40685	0	0	3.33367	0	4.55228	0	0	0	56.1647	10.3636	93.7545	0	46.9686	4.58211	2.28092	4.23864	35.7098	2.96055	0	3.62542	8.06647	7.03021	18.4478	0	7.08052	10.1379	4.7824	0	45.4325	5.25523	4.72858	2.33656	51.5284	7.98658	0	4.70109
Esco2	4.21612	4.32003	7.3416	5.16378	9.62742	11.7154	46.9104	24.2149	13.7235	2.24749	34.9795	26.9571	31.2891	24.0453	24.6677	5.0005	5.16329	13.6568	12.2033	17.2102	4.95823	29.3705	8.29084	25.9628	19.1351	49.1789	22.9106	18.2473	6.35795	20.2677	8.88165	9.081	0	8.06647	11.717	19.8669	9.72148	14.161	0	19.1296	0	17.0372	5.25523	9.45716	21.029	22.7212	11.9799	5.58971	14.1033
Amfr	0	0	0	0	0	0	0	1.05282	10.2927	0	0	0	4.81371	4.37187	2.74085	0	0	4.55228	0	4.30256	0	15.4582	2.07271	17.3085	0	50.8366	0	4.56184	4.23864	0.96513	1.48028	0	7.25084	0	0	0	0	3.54026	0	9.5648	0	55.7581	1.75174	4.72858	0	44.2252	3.99329	1.86324	3.13406
Siah2	6.32418	4.32003	0	24.0976	0	2.92886	80.7902	117.916	27.4471	2.24749	0	0	16.848	0	10.9634	0	0	22.7614	12.2033	12.9077	2.47911	69.5618	10.3636	69.5947	6.37836	118.803	41.239	11.4046	10.5966	108.095	32.5661	0	18.1271	8.06647	4.6868	163.192	0	8.85065	50.6894	16.7384	9.6432	107.386	15.7657	4.72858	14.0193	111.172	0	5.58971	7.83515
Birc3	4.21612	0	0	3.44252	3.20914	2.92886	79.4871	76.8559	6.86177	0	9.53986	5.39142	4.81371	0	5.4817	0	2.58164	9.10457	12.2033	0	0	58.2258	6.21813	64.907	0	63.5457	9.16422	0	2.11932	71.4196	16.283	0	3.62542	0	2.3434	76.6294	0	1.77013	20.2758	16.7384	9.6432	66.5999	8.75871	4.72858	4.67312	83.5815	0	3.72648	6.26812
Prkab1	23.1887	4.32003	17.1304	17.2126	3.20914	5.85772	9.12147	6.31692	6.86177	20.2274	15.8998	10.7828	12.0343	28.4172	16.4451	5.0005	12.9082	0	18.305	8.60511	22.312	27.8247	22.7998	25.2416	19.1351	61.3355	4.58211	22.8092	12.7159	12.5467	8.88165	9.081	21.7525	24.1994	23.434	5.67625	43.7467	19.4714	0	9.5648	0	44.3999	15.7657	4.72858	14.0193	40.9793	7.98658	11.1794	17.2373
Rpl9	208.698	233.281	220.248	61.9653	147.62	175.731	5.21227	6.31692	44.6015	224.749	181.257	150.96	113.122	192.362	117.857	315.032	309.797	91.0457	170.846	107.564	245.432	2.57636	132.653	4.32713	184.973	1.65772	91.6422	116.327	131.398	3.86052	99.1784	399.564	112.388	40.3323	164.038	4.25719	189.569	130.99	172.344	164.993	144.648	1.54883	162.912	113.486	93.4623	0.811471	187.685	191.914	89.3207
H2afz	311.993	190.081	259.403	191.06	202.176	234.309	18.2429	14.7395	85.7721	204.522	193.977	210.265	166.073	161.759	175.415	123.346	121.337	236.719	134.236	434.558	106.602	17.004	138.872	18.3903	204.108	16.5772	132.881	136.855	216.17	27.9888	159.87	208.863	148.642	338.792	194.502	26.9622	68.0504	192.944	314.274	337.159	260.366	23.2325	190.94	118.214	147.203	13.3893	347.416	378.237	175.507
Pa2g4	111.727	120.961	112.571	137.701	118.738	143.514	6.51534	5.2641	82.3412	123.612	143.098	156.351	296.043	107.111	202.823	136.68	85.1943	282.242	146.44	81.7486	91.7272	5.15273	111.926	4.68773	89.2971	5.52572	128.299	191.597	86.892	12.5467	128.784	108.972	50.7559	217.795	196.846	11.3525	102.076	86.7364	182.482	95.648	173.578	4.13023	108.608	222.243	243.002	4.05735	75.8725	108.068	285.199
Ube2k	8.43224	8.64006	2.4472	15.4913	6.41828	8.78657	41.6982	38.9543	17.1544	11.2375	12.7198	0	33.696	15.3015	10.9634	8.33417	7.74493	27.3137	3.05083	12.9077	12.3956	26.7942	26.9452	26.3234	9.56755	25.9709	13.7463	29.6519	12.7159	36.6749	42.928	27.243	25.378	24.1994	16.4038	52.5054	9.72148	24.7818	30.4136	21.5208	9.6432	38.2046	21.0209	4.72858	23.3656	40.1678	23.9597	16.7691	31.3406
Tbca	6.32418	12.9601	26.9192	6.88504	0	2.92886	26.0613	28.4261	10.2927	8.98998	0	5.39142	4.81371	13.1156	0	15.0015	7.74493	13.6568	3.05083	25.8153	14.8747	20.6109	16.5817	25.6022	12.7567	23.7606	4.58211	6.84275	8.47727	30.8842	19.2436	0	7.25084	8.06647	0	19.8669	4.86074	14.161	10.1379	16.7384	0	21.1674	7.00697	4.72858	4.67312	19.0696	27.953	9.31619	10.9692
Cd55	8.43224	0	0	3.44252	0	0	18.2429	7.36974	0	0	0	0	4.81371	0	0	0	0	0	0	0	2.47911	20.0956	6.21813	19.1115	3.18918	38.68	0	0	4.23864	15.4421	0	0	0	0	0	12.7716	0	1.77013	20.2758	4.7824	0	20.1349	1.75174	0	0	32.0531	0	1.86324	1.56703
Etfa	44.2692	25.9202	12.236	12.0488	41.7188	29.2886	22.1521	14.7395	10.2927	26.9699	22.2597	16.1743	14.4411	13.1156	16.4451	25.0025	12.9082	9.10457	42.7116	12.9077	14.8747	22.672	20.7271	31.3717	25.5135	25.9709	18.3284	6.84275	16.9545	15.4421	10.3619	9.081	21.7525	24.1994	18.7472	18.4478	24.3037	31.8624	20.2758	33.4768	48.216	26.8465	38.5383	14.1857	14.0193	22.7212	19.9665	16.7691	15.6703
Ergic2	16.8645	12.9601	4.8944	12.0488	3.20914	8.78657	16.9399	12.6338	3.43088	2.24749	6.35991	21.5657	7.22056	2.18594	10.9634	6.66733	7.74493	9.10457	9.15248	12.9077	7.43734	30.9164	8.29084	43.9925	6.37836	43.1006	4.58211	11.4046	10.5966	23.1631	2.96055	9.081	3.62542	16.1329	9.37361	17.0288	9.72148	8.85065	0	14.3472	9.6432	32.5255	8.75871	4.72858	14.0193	44.6309	3.99329	7.45295	9.40218
Cox4i1	90.6465	133.921	149.279	87.7842	67.3919	128.87	3.9092	8.42256	68.6177	137.097	114.478	97.0455	105.902	83.0656	128.82	116.678	144.572	127.464	112.881	258.153	116.518	5.15273	82.9084	4.32713	86.1079	1.65772	105.389	125.45	118.682	5.79078	78.4546	172.539	116.013	72.5982	140.604	7.09532	131.24	111.518	50.6894	131.516	57.8592	5.67906	98.0976	146.586	121.501	2.02868	307.483	145.333	103.424
Dtx2	2.10806	0	2.4472	17.2126	0	8.78657	39.092	40.0072	3.43088	0	6.35991	5.39142	21.6617	2.18594	19.186	10.001	0	36.4183	3.05083	0	0	26.7942	6.21813	27.7658	0	74.0446	0	22.8092	4.23864	51.1519	16.283	9.081	3.62542	0	7.03021	53.9244	4.86074	3.54026	20.2758	2.3912	0	42.8511	0	23.6429	25.7021	61.6718	3.99329	3.72648	18.8044
Dbf4	6.32418	4.32003	4.8944	18.9339	0	5.85772	45.6074	49.4825	34.3088	6.74248	15.8998	5.39142	4.81371	10.9297	19.186	1.66683	0	22.7614	0	0	0	35.5538	16.5817	40.3866	9.56755	54.7046	18.3284	2.28092	10.5966	43.4308	37.0069	0	18.1271	16.1329	2.3434	82.3057	9.72148	7.08052	10.1379	9.5648	9.6432	53.1767	19.2692	14.1857	11.6828	53.5571	0	7.45295	21.9384
Ift43	8.43224	21.6001	2.4472	6.88504	0	2.92886	78.184	61.0636	10.2927	2.24749	3.17995	0	4.81371	2.18594	2.74085	0	5.16329	4.55228	12.2033	12.9077	7.43734	117.482	4.14542	93.0333	6.37836	122.671	13.7463	6.84275	2.11932	82.036	5.9211	0	7.25084	24.1994	2.3434	76.6294	4.86074	7.08052	10.1379	9.5648	9.6432	137.33	3.50349	0	4.67312	90.479	15.9732	0	4.70109
Btf3l4	29.5128	4.32003	36.708	17.2126	16.0457	14.6443	86.0024	83.1728	3.43088	13.485	19.0797	26.9571	26.4754	19.6734	10.9634	13.3347	20.6532	9.10457	24.4066	4.30256	7.43734	90.688	18.6544	94.1151	28.7026	67.4137	4.58211	2.28092	31.7898	83.9663	17.7633	0	21.7525	48.3988	18.7472	53.9244	24.3037	26.552	20.2758	33.4768	19.2864	53.1767	19.2692	4.72858	7.00967	63.2947	19.9665	29.8118	12.5362
Tomm20	126.484	129.601	137.043	170.405	215.012	134.727	5.21227	2.10564	123.512	114.622	178.077	156.351	151.632	107.111	175.415	143.348	113.592	81.9411	128.135	51.6307	91.7272	4.12218	93.272	2.16357	143.513	3.31543	119.135	150.541	150.472	5.79078	189.475	227.025	90.6355	330.725	199.189	7.09532	43.7467	115.059	344.688	176.949	250.723	3.61395	126.125	99.3002	98.1354	1.21721	83.8591	136.016	206.848
Tvp23b	0	0	4.8944	1.72126	3.20914	0	20.8491	17.8979	3.43088	6.74248	0	5.39142	2.40685	2.18594	8.22256	1.66683	7.74493	0	6.10165	17.2102	4.95823	27.8247	0	26.684	0	26.5234	4.58211	4.56184	6.35795	17.3723	0	0	0	0	0	4.25719	0	1.77013	10.1379	2.3912	9.6432	19.1023	1.75174	0	4.67312	35.299	0	0	3.13406
Nus1	8.43224	4.32003	2.4472	12.0488	0	8.78657	11.7276	18.9508	13.7235	4.49499	9.53986	0	7.22056	8.74374	2.74085	6.66733	15.4899	0	0	0	4.95823	19.0651	12.4363	19.4721	6.37836	25.4183	9.16422	9.12367	2.11932	17.3723	7.40138	0	10.8763	0	4.6868	8.51438	4.86074	5.31039	0	7.1736	0	34.0744	3.50349	18.9143	4.67312	32.0531	0	5.58971	3.13406
Rps10	153.888	129.601	288.77	63.6866	141.202	137.656	7.8184	3.15846	68.6177	157.325	114.478	172.525	110.715	163.945	109.634	291.696	400.155	163.882	115.931	107.564	299.973	8.75964	157.526	11.1784	162.648	4.42057	87.0601	98.0795	186.5	7.72104	63.6518	181.62	123.264	137.13	182.785	8.51438	257.619	203.565	162.206	124.342	96.432	2.58139	138.388	104.029	74.7698	7.70897	191.678	175.144	68.9493
Snrpd1	40.0531	30.2402	53.8384	18.9339	19.2548	49.7906	39.092	48.4297	44.6015	17.98	38.1594	26.9571	55.3577	39.3468	49.3353	35.0035	15.4899	54.6274	33.5591	21.5128	32.2285	97.3865	45.5996	87.985	25.5135	60.2303	27.4927	63.8657	25.4318	65.6288	45.8885	63.567	25.378	64.5317	49.2114	43.991	38.8859	26.552	30.4136	54.9976	57.8592	105.321	40.2901	33.1001	72.4333	73.8439	67.886	33.5383	21.9384
Ube2l3	71.674	125.281	95.4409	99.833	121.947	108.368	1.30307	7.36974	58.325	74.1673	111.298	86.2627	69.7988	118.041	115.116	106.677	129.082	109.255	146.44	51.6307	66.9361	2.06109	72.5449	2.52416	130.756	3.31543	82.478	75.2703	139.875	1.93026	113.981	108.972	65.2576	161.329	91.3927	1.41906	63.1896	79.6559	101.379	107.604	125.362	2.06511	92.8424	104.029	65.4236	1.21721	43.9262	113.658	64.2482
Tcl1b4	6.32418	0	0	10.3276	0	0	92.5178	56.8523	24.0162	2.24749	0	0	7.22056	2.18594	5.4817	0	0	9.10457	21.3558	4.30256	0	100.993	26.9452	94.4757	6.37836	78.4652	18.3284	0	23.3125	107.129	2.96055	9.081	21.7525	16.1329	2.3434	51.0863	4.86074	19.4714	10.1379	16.7384	19.2864	113.065	17.5174	4.72858	9.34623	75.4668	0	9.31619	1.56703
Suz12	14.7564	17.2801	22.0248	41.3102	25.6731	8.78657	52.1227	77.9087	37.7397	17.98	19.0797	21.5657	16.848	21.8594	19.186	20.002	12.9082	0	24.4066	0	4.95823	40.1913	14.509	32.8141	25.5135	37.0223	41.239	27.371	16.9545	50.1868	53.2899	0	29.0034	8.06647	4.6868	97.9154	29.1644	17.7013	10.1379	11.956	19.2864	37.172	22.7727	9.45716	21.029	39.3563	7.98658	7.45295	17.2373
D10Wsu102e	10.5403	0	4.8944	29.2614	6.41828	8.78657	66.4564	89.4897	20.5853	17.98	6.35991	5.39142	24.0685	6.55781	13.7043	15.0015	2.58164	18.2091	9.15248	8.60511	7.43734	56.1647	10.3636	49.0408	22.3243	71.8343	13.7463	25.0901	14.8352	77.2104	32.5661	45.405	10.8763	0	9.37361	114.944	0	7.08052	10.1379	2.3912	0	51.6278	7.00697	33.1001	16.3559	69.7865	7.98658	11.1794	14.1033
Gm20075	4.21612	0	7.3416	3.44252	9.62742	0	19.546	17.8979	0	4.49499	0	5.39142	0	2.18594	0	0	7.74493	0	0	0	4.95823	23.1873	2.07271	25.2416	6.37836	12.7091	0	2.28092	4.23864	14.4769	2.96055	0	0	0	0	18.4478	9.72148	3.54026	0	0	0	14.4558	0	0	0	11.7663	7.98658	7.45295	1.56703
Brix1	52.7015	30.2402	36.708	86.063	54.5554	96.6523	108.155	57.9051	54.8942	26.9699	73.1389	97.0455	110.715	34.975	76.7439	38.3372	12.9082	45.5228	94.5756	73.1434	19.8329	113.36	33.1634	138.468	79.7296	113.83	77.8959	72.9894	72.0568	56.9427	106.58	45.405	72.5084	120.997	39.8378	46.8291	19.443	38.9429	30.4136	78.9096	57.8592	165.725	57.8075	42.5572	84.1161	86.4217	103.826	54.0339	97.1558
Tmem107	2.10806	4.32003	7.3416	3.44252	0	0	14.3337	11.581	0	0	3.17995	5.39142	2.40685	4.37187	5.4817	5.0005	0	0	6.10165	0	0	23.7025	4.14542	34.2565	3.18918	32.6017	4.58211	2.28092	4.23864	16.4072	2.96055	0	3.62542	0	2.3434	7.09532	4.86074	5.31039	0	4.7824	0	51.6278	8.75871	14.1857	4.67312	27.59	15.9732	13.0427	4.70109
Nsmce4a	12.6484	25.9202	14.6832	10.3276	44.928	14.6443	16.9399	18.9508	30.878	15.7325	54.0592	32.3485	12.0343	30.6031	13.7043	26.6693	18.0715	18.2091	12.2033	25.8153	42.1449	19.0651	20.7271	18.7509	15.9459	30.944	32.0748	11.4046	10.5966	17.3723	19.2436	36.324	58.0067	80.6647	9.37361	26.9622	48.6074	21.2416	30.4136	7.1736	57.8592	21.1674	26.2761	14.1857	23.3656	32.4588	23.9597	11.1794	15.6703
Ptma	453.233	397.443	291.217	113.603	397.933	301.672	20.8491	14.7395	150.959	319.144	375.235	318.094	228.651	636.107	175.415	358.369	273.654	159.33	341.693	507.702	428.887	13.3971	186.544	11.8996	277.459	4.97315	142.045	212.125	222.528	5.79078	94.7376	308.754	373.418	483.988	400.722	15.6097	257.619	334.555	324.412	294.118	289.296	8.77673	192.692	132.4	196.271	6.08603	595	383.827	139.466
Crip2	69.566	64.8004	117.466	0	32.0914	58.5772	2.60613	3.15846	6.86177	103.385	38.1594	16.1743	7.22056	80.8796	0	41.6708	56.7962	0	42.7116	25.8153	66.9361	6.69854	95.3447	7.93307	31.8918	0.552572	4.58211	2.28092	131.398	3.86052	0	63.567	116.013	104.864	79.6757	2.83813	48.6074	97.3572	50.6894	112.386	163.934	3.61395	110.36	0	2.33656	2.02868	7.98658	106.205	1.56703
Prdx2	2.10806	8.64006	9.78881	13.7701	6.41828	0	40.3951	101.071	3.43088	2.24749	6.35991	16.1743	0	4.37187	0	3.33367	5.16329	4.55228	6.10165	30.1179	19.8329	39.676	2.07271	29.5687	3.18918	20.9977	0	4.56184	6.35795	44.396	25.1647	9.081	7.25084	0	0	75.2104	0	8.85065	0	7.1736	0	17.5535	7.00697	4.72858	0	23.1269	39.9329	7.45295	7.83515
E330034G19Rik	103.295	12.9601	4.8944	30.9827	3.20914	8.78657	716.687	581.157	178.406	6.74248	9.53986	5.39142	81.8331	8.74374	79.4847	8.33417	10.3266	27.3137	122.033	55.9332	7.43734	704.378	147.162	829.006	25.5135	645.404	155.792	95.7985	175.903	796.232	7.40138	81.729	235.652	56.4653	25.7774	622.969	63.1896	130.99	192.62	179.34	192.864	771.32	183.933	14.1857	91.1258	862.594	27.953	72.6663	15.6703
Mapre1	27.4048	43.2003	29.3664	10.3276	19.2548	35.1463	72.9718	63.1692	10.2927	33.7124	19.0797	10.7828	12.0343	32.789	8.22256	26.6693	25.8164	18.2091	36.6099	25.8153	9.91645	55.6494	22.7998	55.1709	6.37836	69.0715	9.16422	22.8092	21.1932	76.2453	22.2041	9.081	43.5051	48.3988	23.434	112.106	38.8859	24.7818	10.1379	33.4768	19.2864	60.4046	28.0279	4.72858	23.3656	45.0366	7.98658	31.6751	25.0725
Trim75	2.10806	0	0	1.72126	3.20914	0	72.9718	62.1164	3.43088	0	0	0	0	0	0	0	0	4.55228	0	0	0	35.5538	0	46.5167	0	62.4406	9.16422	6.84275	4.23864	72.3847	4.44083	0	7.25084	0	0	75.2104	0	1.77013	0	2.3912	0	48.0139	3.50349	0	0	53.1513	0	0	1.56703
Tmem14c	8.43224	21.6001	4.8944	20.6551	3.20914	8.78657	48.2135	30.5318	13.7235	13.485	6.35991	0	9.62742	13.1156	5.4817	36.6703	10.3266	4.55228	9.15248	17.2102	17.3538	66.4702	12.4363	128.011	6.37836	53.0469	9.16422	11.4046	10.5966	70.4545	5.9211	0	0	8.06647	7.03021	39.7338	0	14.161	0	14.3472	9.6432	34.0744	12.2622	4.72858	7.00967	140.79	11.9799	22.3589	9.40218
Ckb	215.022	64.8004	83.2049	8.6063	22.464	87.8657	5.21227	10.5282	10.2927	60.6823	34.9795	26.9571	16.848	161.759	49.3353	130.013	87.7759	31.866	51.8641	86.0511	158.663	6.69854	58.0359	4.32713	22.3243	6.07829	9.16422	18.2473	65.6988	6.75591	13.3225	154.377	105.137	145.196	131.231	7.09532	72.9111	136.3	162.206	145.863	202.507	3.61395	84.0837	33.1001	28.0387	2.84015	119.799	227.315	25.0725
Naa50	27.4048	34.5602	14.6832	67.1291	19.2548	20.502	58.638	30.5318	27.4471	22.4749	15.8998	37.7399	45.7302	32.789	43.8536	30.003	12.9082	31.866	36.6099	25.8153	14.8747	23.7025	26.9452	26.3234	12.7567	21.5503	54.9853	22.8092	23.3125	46.3262	57.7307	9.081	32.6288	16.1329	16.4038	61.0197	9.72148	33.6325	81.103	31.0856	28.9296	22.2	28.0279	61.4715	32.7118	28.8072	19.9665	20.4956	45.4439
Ibtk	4.21612	4.32003	2.4472	3.44252	9.62742	0	27.3644	27.3733	6.86177	6.74248	6.35991	16.1743	2.40685	13.1156	0	6.66733	10.3266	0	3.05083	0	9.91645	20.0956	2.07271	25.9628	3.18918	16.0246	0	0	4.23864	25.0934	13.3225	0	0	0	2.3434	39.7338	14.5822	3.54026	10.1379	4.7824	0	22.7162	1.75174	0	2.33656	19.881	0	5.58971	0
Spast	4.21612	8.64006	2.4472	5.16378	0	0	16.9399	34.7431	10.2927	2.24749	6.35991	10.7828	7.22056	2.18594	2.74085	0	2.58164	4.55228	3.05083	4.30256	7.43734	21.1262	6.21813	16.2267	3.18918	25.9709	4.58211	2.28092	0	13.5118	2.96055	0	0	16.1329	0	45.41	0	0	0	4.7824	0	13.9395	1.75174	9.45716	11.6828	19.0696	0	3.72648	4.70109
Arfip1	2.10806	0	4.8944	5.16378	3.20914	0	27.3644	38.9543	3.43088	6.74248	0	0	2.40685	2.18594	0	5.0005	0	4.55228	3.05083	4.30256	0	52.0425	2.07271	40.026	0	53.5995	0	2.28092	8.47727	27.9888	4.44083	0	7.25084	0	0	52.5054	9.72148	3.54026	0	2.3912	0	46.9813	1.75174	0	4.67312	55.5858	3.99329	5.58971	1.56703
Cept1	2.10806	4.32003	17.1304	3.44252	0	2.92886	32.5767	20.0036	0	4.49499	0	5.39142	2.40685	8.74374	8.22256	0	2.58164	0	6.10165	12.9077	2.47911	52.0425	8.29084	58.7769	6.37836	75.7023	0	4.56184	2.11932	40.5355	1.48028	0	7.25084	8.06647	4.6868	32.6385	0	10.6208	0	7.1736	0	50.5953	12.2622	0	7.00967	54.7743	7.98658	3.72648	1.56703
Selenok	10.5403	12.9601	24.472	46.474	12.8366	26.3597	44.3043	32.6374	54.8942	17.98	9.53986	10.7828	14.4411	17.4875	35.6311	20.002	12.9082	27.3137	18.305	0	2.47911	42.7676	20.7271	38.9442	22.3243	28.7337	32.0748	36.4947	48.7443	51.1519	23.6844	45.405	21.7525	32.2659	7.03021	25.5431	19.443	19.4714	20.2758	23.912	19.2864	41.8185	24.5244	52.0144	23.3656	25.9671	35.9396	22.3589	37.6087
Tcl1b1	42.1612	0	2.4472	29.2614	6.41828	5.85772	371.374	270.575	113.219	4.49499	0	0	45.7302	8.74374	35.6311	1.66683	7.74493	18.2091	48.8132	38.723	0	425.615	103.636	470.215	3.18918	377.406	68.7317	52.4611	93.25	377.366	4.44083	36.324	152.268	56.4653	23.434	242.66	14.5822	129.22	111.517	93.2568	67.5024	423.348	63.0627	33.1001	23.3656	361.916	35.9396	54.0339	20.3714
Rhpn2	4.21612	0	0	20.6551	0	0	131.61	178.979	27.4471	2.24749	3.17995	0	12.0343	2.18594	8.22256	0	2.58164	13.6568	9.15248	4.30256	4.95823	61.8327	6.21813	77.5278	0	106.094	41.239	13.6855	4.23864	124.502	17.7633	0	7.25084	8.06647	9.37361	225.631	4.86074	17.7013	30.4136	9.5648	19.2864	104.804	3.50349	37.8286	4.67312	115.229	3.99329	7.45295	10.9692
Golph3	4.21612	0	4.8944	8.6063	0	0	57.335	45.2713	17.1544	0	0	10.7828	4.81371	4.37187	8.22256	0	2.58164	0	3.05083	0	4.95823	15.9735	2.07271	24.1598	0	9.39372	4.58211	11.4046	6.35795	28.9539	16.283	9.081	7.25084	0	2.3434	61.0197	0	7.08052	0	7.1736	9.6432	12.907	5.25523	4.72858	2.33656	30.8359	0	1.86324	6.26812
Gm5065	0	0	0	0	0	0	33.8798	14.7395	0	0	0	0	0	0	0	1.66683	0	0	0	0	0	34.008	0	29.9293	0	44.2057	0	0	2.11932	18.3375	1.48028	0	0	0	0	25.5431	4.86074	1.77013	0	2.3912	0	35.6232	3.50349	0	0	35.7047	3.99329	1.86324	0
Obox1	18.9725	4.32003	2.4472	5.16378	3.20914	0	362.253	266.363	44.6015	0	6.35991	0	24.0685	4.37187	19.186	3.33367	2.58164	0	18.305	17.2102	4.95823	269.488	33.1634	310.832	15.9459	306.125	41.239	25.0901	50.8636	282.783	2.96055	36.324	58.0067	0	14.0604	265.365	14.5822	46.0234	101.379	28.6944	28.9296	276.725	40.2901	14.1857	28.0387	368.814	19.9665	24.2221	4.70109
Fbxw27	0	0	0	0	0	0	43.0012	25.2677	0	0	0	0	2.40685	0	0	0	0	0	3.05083	0	2.47911	38.6455	0	38.9442	6.37836	16.5772	0	0	0	43.4308	2.96055	0	0	0	0	18.4478	0	0	0	2.3912	0	16.5209	1.75174	0	0	25.1556	0	1.86324	0
Ica1	2.10806	0	0	1.72126	0	0	22.1521	26.3205	6.86177	0	0	0	0	0	0	0	0	0	3.05083	4.30256	0	17.5193	0	13.342	0	30.3914	4.58211	4.56184	2.11932	26.0585	0	0	3.62542	0	2.3434	11.3525	0	3.54026	0	2.3912	0	26.3302	1.75174	4.72858	4.67312	19.0696	0	0	1.56703
Coil	118.051	103.681	56.2856	24.0976	9.62742	8.78657	5.21227	1.05282	34.3088	56.1874	6.35991	10.7828	14.4411	52.4625	43.8536	88.3422	82.6126	31.866	18.305	8.60511	79.3316	5.15273	55.9632	3.60594	19.1351	1.10514	22.9106	9.12367	80.5341	2.89539	29.6055	36.324	97.8864	32.2659	49.2114	5.67625	121.518	92.0468	20.2758	78.9096	48.216	2.06511	87.5871	28.3715	18.6925	0.405735	3.99329	117.384	26.6395
Gstm5	2.10806	0	0	0	0	0	28.6675	14.7395	0	0	0	0	2.40685	0	2.74085	1.66683	0	0	0	0	0	17.004	0	21.2751	0	9.39372	4.58211	0	0	29.919	1.48028	0	0	0	0	18.4478	0	0	0	0	0	14.9721	1.75174	0	0	24.3441	15.9732	0	3.13406
Rpl41	518.583	946.086	1069.43	786.615	1598.15	1233.05	14.3337	21.0564	916.046	1024.86	1208.38	1051.33	1213.05	712.615	1288.2	978.431	1117.85	874.038	1366.77	598.055	1048.66	21.6415	1154.5	25.2416	1935.83	32.0492	1040.14	1249.94	1256.76	45.3611	830.434	1480.2	909.981	661.45	1026.41	32.6385	938.123	676.19	1216.55	595.409	540.019	26.3302	1326.07	832.23	1074.82	25.5613	758.725	693.125	763.143
Fam199x	2.10806	0	0	5.16378	0	0	32.5767	42.1128	6.86177	0	0	0	0	0	0	0	0	4.55228	6.10165	0	0	29.3705	6.21813	15.8661	0	25.4183	0	0	2.11932	31.8493	1.48028	0	3.62542	0	0	55.3435	0	3.54026	0	4.7824	0	22.2	1.75174	4.72858	2.33656	31.6474	0	1.86324	1.56703
Ciao2b	50.5934	12.9601	22.0248	0	12.8366	20.502	70.3656	57.9051	3.43088	20.2274	12.7198	21.5657	12.0343	17.4875	2.74085	28.3362	15.4899	4.55228	27.4574	34.4204	12.3956	64.4091	18.6544	55.1709	12.7567	77.9126	4.58211	6.84275	38.1477	79.1406	7.40138	9.081	39.8796	8.06647	16.4038	56.7625	14.5822	38.9429	10.1379	31.0856	28.9296	85.1859	45.5453	28.3715	4.67312	79.1184	27.953	31.6751	1.56703
Rxylt1	6.32418	8.64006	4.8944	3.44252	0	0	6.51534	2.10564	6.86177	0	0	0	0	4.37187	10.9634	0	0	0	0	4.30256	0	12.3665	0	12.9814	3.18918	32.0492	0	6.84275	0	8.68617	7.40138	18.162	3.62542	8.06647	2.3434	7.09532	0	5.31039	0	7.1736	0	33.0418	1.75174	4.72858	11.6828	23.1269	7.98658	11.1794	6.26812
Hnrnpk	105.403	73.4405	46.4968	46.474	54.5554	70.2926	14.3337	7.36974	34.3088	44.9499	47.6993	75.4798	45.7302	78.6937	54.817	61.6728	25.8164	40.9705	48.8132	64.5383	61.9778	46.8898	70.4722	33.5353	28.7026	48.6263	41.239	43.3374	89.0113	11.5816	38.4872	81.729	119.639	177.462	58.5851	11.3525	38.8859	100.897	40.5515	88.4744	38.5728	35.6232	61.311	23.6429	39.7215	67.3521	71.8792	78.256	76.7845
Tmco3	2.10806	0	0	1.72126	0	0	15.6368	13.6867	0	2.24749	0	0	7.22056	0	0	0	2.58164	0	3.05083	0	4.95823	17.5193	2.07271	22.7174	0	27.6286	4.58211	0	2.11932	16.4072	5.9211	0	3.62542	0	2.3434	8.51438	4.86074	5.31039	0	2.3912	0	21.6837	5.25523	9.45716	0	22.3155	0	0	1.56703
Actg1	118.051	228.961	310.795	6.88504	41.7188	14.6443	11.7276	8.42256	24.0162	310.154	82.6788	75.4798	7.22056	332.262	30.1494	191.686	407.9	4.55228	15.2541	38.723	161.142	5.668	236.289	12.2602	22.3243	2.76286	18.3284	4.56184	129.278	2.89539	5.9211	27.243	79.7593	120.997	65.6153	17.0288	364.555	238.968	40.5515	174.558	318.226	5.16278	203.202	0	9.34623	6.08603	115.805	150.922	10.9692
Ccdc47	12.6484	17.2801	7.3416	10.3276	6.41828	11.7154	31.2736	28.4261	3.43088	13.485	15.8998	5.39142	4.81371	4.37187	0	5.0005	5.16329	0	3.05083	4.30256	4.95823	15.4582	10.3636	18.7509	0	16.0246	13.7463	15.9664	10.5966	26.0585	7.40138	0	7.25084	24.1994	9.37361	18.4478	4.86074	7.08052	10.1379	16.7384	19.2864	19.1023	12.2622	0	2.33656	27.9957	11.9799	3.72648	4.70109
Trp53bp1	4.21612	12.9601	7.3416	15.4913	0	2.92886	28.6675	33.6902	20.5853	2.24749	3.17995	0	9.62742	4.37187	0	1.66683	5.16329	4.55228	6.10165	0	4.95823	23.7025	12.4363	26.3234	3.18918	43.1006	4.58211	6.84275	4.23864	29.919	4.44083	0	10.8763	0	9.37361	36.8957	0	19.4714	10.1379	2.3912	0	35.6232	1.75174	4.72858	9.34623	38.9506	7.98658	1.86324	7.83515
Rpl14	246.643	246.242	283.875	75.7354	198.967	199.162	13.0307	12.6338	85.7721	211.264	190.797	204.874	163.666	220.78	158.969	268.36	299.471	113.807	259.32	223.733	290.056	12.3665	182.399	11.1784	207.297	5.52572	119.135	125.45	254.318	10.6164	74.0138	354.159	152.268	153.263	288.238	8.51438	247.898	231.887	121.655	191.296	192.864	9.80929	197.947	151.315	177.578	6.08603	227.618	262.717	100.29
Dguok	8.43224	8.64006	2.4472	6.88504	0	0	10.4245	2.10564	13.7235	0	0	0	7.22056	4.37187	5.4817	1.66683	5.16329	4.55228	0	8.60511	0	25.2484	10.3636	21.9962	3.18918	44.7583	0	2.28092	6.35795	10.6164	0	9.081	10.8763	0	0	2.83813	0	7.08052	0	11.956	9.6432	38.2046	8.75871	0	0	34.4875	11.9799	14.9059	3.13406
Rock1	0	4.32003	0	6.88504	3.20914	2.92886	26.0613	47.3769	13.7235	4.49499	0	0	0	10.9297	5.4817	1.66683	2.58164	0	3.05083	8.60511	0	31.4316	4.14542	19.8327	0	20.4452	9.16422	0	0	27.0236	13.3225	9.081	10.8763	0	0	45.41	0	3.54026	0	0	0	12.907	8.75871	0	2.33656	32.0531	3.99329	1.86324	1.56703
Rpl24	189.725	237.602	298.559	123.931	240.685	205.02	0	5.2641	92.6339	256.214	178.077	269.571	170.887	257.94	134.302	293.363	348.522	86.4934	173.897	120.472	245.432	4.12218	205.198	1.80297	178.594	2.21029	137.463	139.136	228.886	0	121.383	272.43	141.391	129.063	250.744	9.93345	150.683	205.335	182.482	205.643	250.723	2.06511	208.457	89.843	182.252	1.62294	203.658	264.58	79.9185
Micos10	46.3773	47.5203	73.416	46.474	48.1371	55.6483	16.9399	25.2677	10.2927	51.6924	44.5194	53.9142	31.2891	59.0203	32.8902	40.004	56.7962	54.6274	27.4574	73.1434	52.0614	25.7636	64.254	24.5204	47.8377	20.9977	41.239	59.3039	55.1023	33.7795	63.6518	27.243	68.883	32.2659	25.7774	14.1906	29.1644	44.2533	10.1379	35.868	38.5728	24.2651	47.2971	23.6429	67.7602	16.6352	51.9128	61.4869	40.7428
Nsmce2	21.0806	12.9601	12.236	17.2126	12.8366	8.78657	48.2135	26.3205	27.4471	24.7224	15.8998	16.1743	16.848	13.1156	21.9268	3.33367	12.9082	18.2091	21.3558	8.60511	7.43734	36.0691	18.6544	42.9107	6.37836	28.1812	18.3284	15.9664	16.9545	22.198	20.7239	9.081	21.7525	64.5317	7.03021	19.8669	4.86074	26.552	20.2758	16.7384	19.2864	36.1395	7.00697	14.1857	21.029	36.5162	19.9665	24.2221	10.9692
Rab7	10.5403	21.6001	22.0248	32.7039	22.464	14.6443	105.548	93.701	20.5853	15.7325	28.6196	32.3485	50.5439	19.6734	43.8536	20.002	18.0715	45.5228	18.305	21.5128	12.3956	60.8022	18.6544	71.7583	28.7026	59.6777	22.9106	38.7756	19.0739	127.397	26.645	0	39.8796	16.1329	18.7472	90.8201	34.0252	24.7818	20.2758	23.912	38.5728	44.3999	19.2692	23.6429	39.7215	87.2331	15.9732	14.9059	42.3098
Nae1	12.6484	12.9601	2.4472	1.72126	0	14.6443	71.6687	47.3769	6.86177	15.7325	12.7198	5.39142	2.40685	8.74374	0	1.66683	2.58164	4.55228	15.2541	4.30256	0	70.5924	6.21813	63.4646	3.18918	64.0983	9.16422	4.56184	4.23864	66.594	5.9211	9.081	3.62542	8.06647	4.6868	32.6385	0	8.85065	10.1379	16.7384	19.2864	68.665	5.25523	0	2.33656	70.598	7.98658	13.0427	3.13406
Thoc7	25.2967	30.2402	12.236	18.9339	35.3005	11.7154	20.8491	22.1092	17.1544	24.7224	12.7198	21.5657	31.2891	13.1156	27.4085	23.3357	18.0715	22.7614	15.2541	21.5128	29.7494	37.0996	24.8725	30.2899	19.1351	20.4452	36.6569	27.371	29.6704	20.2677	26.645	27.243	18.1271	56.4653	18.7472	9.93345	34.0252	37.1727	40.5515	21.5208	38.5728	25.8139	24.5244	23.6429	30.3753	27.59	3.99329	24.2221	12.5362
Rps15a	132.808	272.162	296.111	48.1953	150.83	102.51	40.3951	57.9051	78.9104	235.987	133.558	140.177	117.936	240.453	90.4481	318.365	312.379	113.807	167.795	111.866	334.68	180.861	190.689	139.189	156.27	116.04	87.0601	98.0795	260.676	46.3262	63.6518	372.321	112.388	96.7976	192.159	45.41	233.316	196.485	162.206	86.0832	173.578	137.33	222.471	66.2001	114.491	69.7865	215.638	231.042	36.0417
Ssbp2	0	0	0	1.72126	3.20914	8.78657	10.4245	17.8979	0	0	3.17995	0	0	0	0	0	0	0	3.05083	0	0	21.6415	6.21813	26.3234	0	23.7606	0	0	0	18.3375	0	0	3.62542	0	0	5.67625	0	1.77013	0	4.7824	0	23.2325	1.75174	0	0	19.0696	0	1.86324	1.56703
Eny2	27.4048	12.9601	26.9192	13.7701	3.20914	0	164.186	273.733	58.325	29.2174	0	5.39142	40.9165	24.0453	54.817	25.0025	20.6532	59.1797	21.3558	64.5383	9.91645	225.689	41.4542	211.669	19.1351	235.948	68.7317	50.1802	33.9091	246.108	71.0532	18.162	25.378	24.1994	21.0906	198.669	29.1644	26.552	111.517	50.2152	28.9296	262.269	54.304	23.6429	32.7118	189.073	47.9195	44.7177	21.9384
Bmp5	2.10806	0	0	0	3.20914	0	45.6074	49.4825	0	0	3.17995	0	2.40685	0	0	1.66683	0	0	0	4.30256	0	35.5538	4.14542	28.8475	0	54.7046	0	4.56184	4.23864	43.4308	0	0	0	0	0	36.8957	0	3.54026	10.1379	2.3912	0	34.0744	0	0	0	44.2252	0	0	3.13406
Akr1b3	4.21612	4.32003	0	1.72126	6.41828	0	53.4258	37.9015	0	0	0	0	4.81371	0	0	0	0	4.55228	6.10165	30.1179	2.47911	41.2218	4.14542	34.9776	9.56755	9.39372	0	0	0	55.0124	1.48028	0	0	24.1994	2.3434	49.6672	0	1.77013	0	4.7824	0	13.9395	0	4.72858	2.33656	21.0982	39.9329	1.86324	0
Pmm1	92.7546	82.0805	127.254	34.4252	41.7188	84.9369	7.8184	8.42256	20.5853	80.9098	63.5991	64.697	33.696	78.6937	68.5213	175.018	123.919	77.3888	109.83	17.2102	133.872	5.15273	66.3267	4.32713	76.5404	1.10514	36.6569	50.1802	110.205	4.82565	29.6055	145.296	108.763	153.263	126.544	4.25719	102.076	95.5871	81.103	102.822	183.221	3.09767	92.8424	127.672	67.7602	2.02868	39.9329	102.478	40.7428
Mkln1	2.10806	0	0	1.72126	3.20914	2.92886	24.7583	28.4261	0	2.24749	0	0	0	0	0	3.33367	5.16329	9.10457	3.05083	0	2.47911	23.1873	4.14542	34.2565	0	33.1543	4.58211	6.84275	4.23864	30.8842	1.48028	0	14.5017	0	9.37361	39.7338	0	3.54026	10.1379	4.7824	9.6432	21.1674	5.25523	4.72858	4.67312	33.676	0	3.72648	0
Ctps	12.6484	12.9601	4.8944	6.88504	0	20.502	31.2736	34.7431	20.5853	4.49499	12.7198	0	24.0685	32.789	16.4451	13.3347	18.0715	18.2091	9.15248	12.9077	14.8747	21.1262	12.4363	27.0446	9.56755	40.8903	9.16422	18.2473	8.47727	39.5703	10.3619	9.081	7.25084	24.1994	14.0604	43.991	0	15.9312	0	19.1296	77.1456	28.9116	10.5105	14.1857	16.3559	41.385	3.99329	11.1794	21.9384
Tcl1b3	8.43224	0	0	20.6551	0	0	129.004	86.3312	17.1544	0	0	0	12.0343	4.37187	21.9268	0	0	13.6568	15.2541	12.9077	2.47911	160.765	35.2361	157.219	9.56755	140.906	13.7463	4.56184	29.6704	139.944	4.44083	9.081	29.0034	8.06647	7.03021	78.0485	4.86074	30.0922	10.1379	47.824	9.6432	131.135	22.7727	4.72858	4.67312	146.471	7.98658	27.9486	20.3714
Med21	14.7564	8.64006	36.708	13.7701	3.20914	2.92886	26.0613	15.7923	10.2927	20.2274	12.7198	0	19.2548	26.2312	13.7043	8.33417	7.74493	18.2091	0	0	17.3538	48.4356	12.4363	38.9442	9.56755	30.944	18.3284	9.12367	8.47727	13.5118	5.9211	0	7.25084	24.1994	14.0604	17.0288	14.5822	12.3909	40.5515	7.1736	0	45.4325	22.7727	9.45716	18.6925	18.2581	3.99329	11.1794	6.26812
Aspm	2.10806	4.32003	4.8944	1.72126	0	0	23.4552	13.6867	0	0	3.17995	5.39142	0	0	2.74085	0	2.58164	4.55228	0	4.30256	0	59.2564	4.14542	69.2341	3.18918	8.84115	4.58211	0	0	17.3723	1.48028	0	0	8.06647	2.3434	28.3813	4.86074	0	0	0	0	8.77673	0	4.72858	0	18.2581	3.99329	3.72648	3.13406
mt-Nd3	14.7564	95.0406	117.466	154.913	121.947	14.6443	15.6368	91.5953	236.731	92.1473	95.3986	80.8713	74.6125	65.5781	52.0762	16.6683	12.9082	81.9411	100.677	0	12.3956	197.349	64.254	117.914	149.892	87.3063	142.045	84.394	101.727	22.198	179.113	9.081	29.0034	24.1994	30.4642	46.8291	126.379	46.0234	243.309	11.956	57.8592	120.809	82.3319	56.743	67.7602	19.0696	0	14.9059	94.0218
Ranbp9	8.43224	4.32003	0	10.3276	3.20914	0	35.1828	50.5354	13.7235	2.24749	6.35991	0	2.40685	8.74374	2.74085	1.66683	0	0	6.10165	4.30256	0	30.9164	4.14542	40.3866	0	47.5212	0	4.56184	4.23864	41.5006	19.2436	0	3.62542	0	4.6868	79.4676	9.72148	7.08052	10.1379	0	0	55.2418	3.50349	4.72858	2.33656	47.0653	0	3.72648	14.1033
Ube2s	8.43224	47.5203	24.472	3.44252	19.2548	20.502	24.7583	16.8451	13.7235	29.2174	28.6196	10.7828	21.6617	13.1156	16.4451	21.6688	15.4899	18.2091	15.2541	34.4204	32.2285	21.6415	16.5817	25.2416	12.7567	8.28858	13.7463	6.84275	16.9545	23.1631	11.8422	81.729	18.1271	32.2659	7.03021	25.5431	68.0504	26.552	20.2758	19.1296	9.6432	13.4232	15.7657	28.3715	9.34623	54.7743	51.9128	7.45295	1.56703
2023-03-02	2.10806	4.32003	2.4472	30.9827	0	5.85772	28.6675	25.2677	30.878	8.98998	9.53986	5.39142	33.696	10.9297	8.22256	5.0005	2.58164	27.3137	12.2033	4.30256	4.95823	39.1607	6.21813	47.5984	12.7567	46.9686	27.4927	36.4947	14.8352	29.919	26.645	9.081	10.8763	8.06647	4.6868	26.9622	0	7.08052	10.1379	7.1736	9.6432	56.7906	3.50349	66.2001	30.3753	40.9793	11.9799	1.86324	26.6395
Hpf1	44.2692	8.64006	12.236	34.4252	22.464	11.7154	407.86	356.906	72.0486	22.4749	19.0797	21.5657	50.5439	6.55781	24.6677	23.3357	25.8164	45.5228	64.0674	34.4204	32.2285	407.581	62.1813	410.356	28.7026	347.015	68.7317	50.1802	63.5795	476.774	25.1647	18.162	83.3847	80.6647	23.434	361.861	14.5822	69.0351	121.655	52.6064	67.5024	377.916	59.5593	37.8286	32.7118	430.891	15.9732	42.8545	17.2373
Ing1	2.10806	8.64006	2.4472	29.2614	6.41828	8.78657	9.12147	1.05282	3.43088	4.49499	12.7198	5.39142	12.0343	8.74374	13.7043	0	7.74493	18.2091	3.05083	4.30256	0	15.9735	6.21813	14.7844	12.7567	25.4183	18.3284	22.8092	2.11932	7.72104	20.7239	0	3.62542	0	2.3434	1.41906	4.86074	15.9312	0	0	0	27.3627	7.00697	4.72858	4.67312	19.0696	3.99329	0	21.9384
Pakap	0	0	0	1.72126	0	0	10.4245	34.7431	0	0	0	0	0	0	0	0	0	0	0	0	0	48.4356	0	62.3828	0	6.07829	0	0	0	7.72104	0	0	0	0	0	11.3525	0	0	0	0	0	14.4558	1.75174	0	2.33656	11.7663	0	0	0
Mllt10	2.10806	0	2.4472	15.4913	0	0	29.9706	71.5918	17.1544	2.24749	0	5.39142	7.22056	2.18594	13.7043	1.66683	2.58164	4.55228	0	4.30256	4.95823	32.9775	14.509	38.9442	0	51.3892	13.7463	4.56184	8.47727	50.1868	10.3619	0	10.8763	0	4.6868	68.1151	0	7.08052	0	7.1736	9.6432	34.0744	3.50349	23.6429	0	47.8768	3.99329	1.86324	4.70109
Rpl10-ps3	282.48	159.841	249.615	48.1953	221.431	96.6523	11.7276	10.5282	58.325	188.789	108.118	134.785	98.681	238.267	68.5213	400.04	557.635	72.8365	164.745	223.733	352.034	14.9429	261.162	25.6022	165.837	12.1566	54.9853	72.9894	169.545	13.5118	26.645	426.807	137.766	201.662	283.552	8.51438	77.7718	295.612	233.171	203.252	279.653	9.80929	220.72	80.3859	95.7989	12.1721	275.537	324.203	36.0417
mt-Cytb	377.343	419.043	396.447	2604.27	2037.8	1206.69	759.688	1852.96	3338.25	460.736	1892.07	2383.01	1039.76	336.634	1688.37	98.3432	90.3576	1015.16	1299.65	154.892	128.914	1126.39	715.085	1297.06	1476.59	873.616	2799.67	1685.6	1049.06	1113.76	1463.99	308.754	699.706	637.251	398.378	1197.69	840.908	543.43	1236.82	521.282	472.517	1194.67	1014.26	1300.36	1808.5	831.758	215.638	536.613	1845.96
Mif	73.7821	64.8004	88.0993	25.8189	41.7188	79.0792	5.21227	3.15846	54.8942	92.1473	92.2187	113.22	21.6617	80.8796	35.6311	101.677	100.684	109.255	109.83	215.128	141.309	4.12218	58.0359	5.76951	79.7296	3.868	50.4032	43.3374	72.0568	2.89539	63.6518	118.053	47.1305	0	46.868	8.51438	43.7467	54.8741	20.2758	54.9976	28.9296	4.13023	59.5593	61.4715	25.7021	3.24588	283.524	61.4869	31.3406
Gpd1l	75.8901	151.201	225.143	61.9653	137.993	164.016	33.8798	38.9543	68.6177	166.315	184.437	124.003	98.681	227.337	137.043	168.35	105.847	95.5979	146.44	4.30256	126.435	28.34	205.198	20.9145	140.324	25.9709	91.6422	98.0795	141.994	21.2329	75.494	199.782	268.281	153.263	145.291	43.991	209.012	99.1273	131.792	57.3888	212.15	17.0372	182.181	66.2001	91.1258	27.9957	3.99329	54.0339	65.8152
Ak6	27.4048	34.5602	14.6832	103.276	44.928	43.9329	57.335	29.479	130.374	26.9699	22.2597	48.5228	81.8331	37.1609	115.116	21.6688	18.0715	141.121	30.5083	34.4204	14.8747	63.8938	35.2361	47.5984	44.6486	59.6777	82.478	82.113	44.5057	54.0473	96.2179	54.486	32.6288	40.3323	46.868	8.51438	4.86074	21.2416	50.6894	40.6504	57.8592	48.0139	47.2971	122.943	77.1064	46.6596	23.9597	29.8118	111.259
Usp19	0	4.32003	2.4472	8.6063	3.20914	0	79.4871	71.5918	24.0162	6.74248	15.8998	0	7.22056	10.9297	16.4451	5.0005	2.58164	18.2091	12.2033	0	0	44.3135	18.6544	47.959	3.18918	70.7292	18.3284	20.5283	10.5966	76.2453	14.8028	0	7.25084	8.06647	7.03021	69.5341	0	7.08052	0	4.7824	19.2864	67.6325	3.50349	4.72858	21.029	71.0037	7.98658	1.86324	17.2373
Higd2a	16.8645	17.2801	17.1304	17.2126	25.6731	14.6443	28.6675	28.4261	6.86177	22.4749	34.9795	21.5657	9.62742	10.9297	8.22256	8.33417	15.4899	18.2091	9.15248	25.8153	24.7911	34.5233	6.21813	38.5836	12.7567	20.4452	9.16422	27.371	10.5966	30.8842	11.8422	0	7.25084	8.06647	7.03021	12.7716	4.86074	15.9312	20.2758	26.3032	0	23.2325	10.5105	9.45716	14.0193	26.3728	3.99329	11.1794	15.6703
Selenof	27.4048	21.6001	36.708	10.3276	12.8366	32.2174	26.0613	23.162	27.4471	31.4649	9.53986	26.9571	16.848	21.8594	0	15.0015	12.9082	0	24.4066	17.2102	24.7911	28.34	22.7998	29.9293	9.56755	48.0737	22.9106	13.6855	29.6704	24.1282	14.8028	0	39.8796	8.06647	18.7472	29.8003	34.0252	28.3221	10.1379	50.2152	38.5728	48.0139	24.5244	18.9143	16.3559	46.6596	47.9195	44.7177	12.5362
Bub1b	2.10806	12.9601	0	0	0	2.92886	5.21227	0	6.86177	6.74248	3.17995	5.39142	2.40685	4.37187	2.74085	3.33367	7.74493	9.10457	3.05083	21.5128	0	69.0465	18.6544	48.3196	6.37836	119.908	0	6.84275	4.23864	1.93026	1.48028	0	0	8.06647	0	4.25719	0	12.3909	10.1379	0	0	140.428	3.50349	0	4.67312	94.1306	7.98658	1.86324	3.13406
mt-Nd5	29.5128	69.1204	51.3912	755.633	243.895	102.51	96.427	168.451	370.536	60.6823	190.797	199.482	139.598	30.6031	197.341	33.3367	41.3063	268.585	158.643	21.5128	69.4152	170.555	80.8357	234.386	156.27	164.666	247.434	177.912	61.4602	116.781	186.515	18.162	39.8796	72.5982	42.1812	136.23	92.3541	63.7247	162.206	21.5208	57.8592	197.218	57.8075	198.6	200.944	76.684	47.9195	13.0427	443.469
Rac1	23.1887	30.2402	12.236	30.9827	9.62742	8.78657	82.0932	55.7995	27.4471	13.485	12.7198	5.39142	12.0343	17.4875	13.7043	8.33417	10.3266	40.9705	6.10165	12.9077	17.3538	95.8407	37.3088	85.4608	19.1351	109.409	13.7463	4.56184	36.0284	84.9314	7.40138	0	18.1271	16.1329	16.4038	59.6007	24.3037	30.0922	50.6894	33.4768	28.9296	68.1487	38.5383	18.9143	21.029	99.8109	3.99329	31.6751	29.7736
Rpl37a	168.645	388.802	499.229	96.3905	275.986	117.154	7.8184	15.7923	205.853	521.419	244.856	140.177	250.313	319.147	175.415	333.367	493.094	218.51	244.066	529.214	389.221	13.9124	246.653	11.539	328.486	11.0514	183.284	250.901	368.761	16.4072	150.988	281.511	181.271	72.5982	314.016	14.1906	398.581	233.657	293.998	246.294	212.15	14.4558	392.39	80.3859	175.242	14.2007	714.799	285.075	101.857
Ccdc90b	10.5403	0	2.4472	1.72126	0	8.78657	44.3043	29.479	0	2.24749	6.35991	0	9.62742	10.9297	5.4817	3.33367	2.58164	0	6.10165	12.9077	2.47911	42.2524	10.3636	37.1412	6.37836	44.2057	9.16422	0	4.23864	29.919	0	0	14.5017	16.1329	2.3434	26.9622	0	10.6208	0	4.7824	0	36.6558	7.00697	4.72858	2.33656	39.7621	23.9597	9.31619	1.56703
Gm28784	2.10806	0	0	3.44252	0	0	40.3951	44.2184	0	0	0	0	2.40685	2.18594	2.74085	0	2.58164	4.55228	9.15248	0	0	38.1302	4.14542	42.5501	0	38.68	0	0	2.11932	26.0585	2.96055	0	0	0	0	26.9622	4.86074	3.54026	10.1379	0	0	36.1395	1.75174	0	2.33656	49.094	0	0	1.56703
Serpine2	0	21.6001	2.4472	6.88504	0	2.92886	16.9399	13.6867	3.43088	0	3.17995	5.39142	2.40685	2.18594	13.7043	1.66683	0	0	3.05083	0	0	25.2484	2.07271	43.2713	0	54.7046	4.58211	4.56184	8.47727	12.5467	1.48028	0	10.8763	0	2.3434	25.5431	0	1.77013	0	4.7824	0	51.1115	8.75871	4.72858	2.33656	61.2661	0	3.72648	3.13406
Fam104a	27.4048	17.2801	12.236	36.1464	32.0914	29.2886	54.7288	50.5354	34.3088	17.98	34.9795	21.5657	48.1371	21.8594	84.9664	28.3362	10.3266	45.5228	51.8641	17.2102	7.43734	48.4356	26.9452	50.4832	22.3243	53.0469	41.239	52.4611	36.0284	68.5242	20.7239	18.162	32.6288	32.2659	28.1208	35.4766	19.443	24.7818	20.2758	23.912	9.6432	49.0464	33.2831	94.5716	65.4236	64.9177	23.9597	20.4956	23.5054
Nuf2	0	4.32003	0	1.72126	0	2.92886	23.4552	27.3733	6.86177	0	0	0	0	2.18594	2.74085	0	0	4.55228	3.05083	12.9077	4.95823	35.5538	0	37.8624	0	37.0223	4.58211	0	0	17.3723	0	0	3.62542	0	0	32.6385	4.86074	3.54026	0	0	9.6432	27.879	1.75174	0	0	35.7047	7.98658	1.86324	0
Mdm4	4.21612	0	2.4472	34.4252	6.41828	2.92886	170.702	178.979	44.6015	4.49499	9.53986	0	12.0343	4.37187	10.9634	3.33367	5.16329	40.9705	9.15248	4.30256	2.47911	156.643	8.29084	131.977	0	125.986	45.8211	18.2473	25.4318	131.258	85.856	9.081	7.25084	8.06647	4.6868	215.698	9.72148	12.3909	20.2758	23.912	9.6432	104.804	7.00697	42.5572	16.3559	174.061	7.98658	5.58971	36.0417
Med22	8.43224	8.64006	4.8944	13.7701	3.20914	2.92886	39.092	20.0036	6.86177	13.485	22.2597	0	9.62742	8.74374	8.22256	5.0005	12.9082	9.10457	9.15248	4.30256	4.95823	40.1913	8.29084	37.1412	6.37836	61.888	9.16422	4.56184	8.47727	38.6052	16.283	0	7.25084	0	18.7472	39.7338	0	10.6208	20.2758	7.1736	0	56.7906	15.7657	9.45716	11.6828	71.8152	0	5.58971	7.83515
Orc6	21.0806	12.9601	26.9192	25.8189	6.41828	20.502	104.245	80.0143	58.325	17.98	15.8998	10.7828	28.8823	6.55781	46.5945	15.0015	7.74493	36.4183	30.5083	4.30256	4.95823	121.089	43.5269	134.141	25.5135	88.4115	36.6569	27.371	31.7898	110.025	25.1647	54.486	25.378	16.1329	14.0604	52.5054	19.443	51.3338	40.5515	47.824	38.5728	117.711	29.7796	18.9143	42.058	124.967	11.9799	39.128	39.1757
Rps12	44.2692	77.7605	105.23	32.7039	44.928	26.3597	9.12147	2.10564	17.1544	101.137	47.6993	75.4798	62.5782	72.1359	21.9268	153.349	183.297	50.0751	48.8132	47.3281	166.101	7.21382	49.7451	5.40891	31.8918	1.65772	22.9106	22.8092	55.1023	2.89539	16.283	45.405	14.5017	40.3323	53.8982	5.67625	68.0504	72.5754	141.93	40.6504	144.648	4.13023	57.8075	56.743	39.7215	2.84015	91.8457	78.256	9.40218
Rdx	8.43224	4.32003	0	3.44252	0	0	20.8491	26.3205	10.2927	0	0	0	0	2.18594	0	1.66683	0	4.55228	18.305	4.30256	0	197.349	0	140.992	3.18918	95.5949	9.16422	2.28092	2.11932	26.0585	1.48028	9.081	0	8.06647	0	22.705	9.72148	5.31039	10.1379	4.7824	9.6432	121.842	1.75174	9.45716	0	158.237	3.99329	1.86324	1.56703
Brdt	0	0	0	6.88504	0	0	18.2429	34.7431	6.86177	0	0	0	0	2.18594	0	0	0	0	0	0	0	14.4276	2.07271	14.7844	3.18918	17.1297	9.16422	6.84275	2.11932	21.2329	5.9211	0	0	0	0	51.0863	4.86074	1.77013	0	0	0	24.2651	5.25523	0	4.67312	15.8237	0	0	1.56703
Tomm5	84.3224	99.3606	88.0993	48.1953	154.039	108.368	2.60613	1.05282	68.6177	114.622	69.959	91.6541	96.2742	146.458	98.6707	83.3417	56.7962	95.5979	112.881	38.723	47.1032	2.57636	145.09	1.80297	146.702	2.21029	87.0601	93.5176	131.398	2.89539	179.113	118.053	108.763	88.7311	98.4229	4.25719	92.3541	146.921	30.4136	107.604	154.291	1.54883	85.8354	75.6573	156.549	2.02868	47.9195	136.016	59.5471
Rps4x	202.374	125.281	159.068	36.1464	134.784	120.083	3.9092	3.15846	120.081	141.592	98.5786	113.22	67.3919	177.061	52.0762	243.358	353.685	59.1797	134.236	133.379	240.474	8.75964	217.635	3.96654	89.2971	2.76286	137.463	63.8657	222.528	4.82565	29.6055	372.321	97.8864	169.396	185.129	8.51438	145.822	205.335	141.93	117.169	192.864	4.13023	176.926	42.5572	46.7312	2.43441	111.812	180.734	31.3406
Plat	0	0	0	5.16378	0	0	22.1521	7.36974	0	0	3.17995	0	2.40685	0	10.9634	0	0	4.55228	3.05083	8.60511	0	27.3095	4.14542	25.9628	9.56755	91.1743	9.16422	4.56184	10.5966	8.68617	0	9.081	14.5017	0	4.6868	1.41906	0	8.85065	20.2758	4.7824	0	85.1859	8.75871	14.1857	2.33656	120.909	3.99329	3.72648	1.56703
Calm1	101.187	47.5203	88.0993	48.1953	9.62742	43.9329	80.7902	60.0107	17.1544	62.9298	25.4396	32.3485	31.2891	48.0906	27.4085	86.6753	74.8677	18.2091	51.8641	73.1434	101.644	92.7491	45.5996	82.5761	25.5135	49.7315	27.4927	31.9328	65.6988	95.5479	56.2505	18.162	61.6322	24.1994	49.2114	52.5054	82.6326	67.265	60.8273	86.0832	77.1456	57.3069	70.0697	9.45716	23.3656	66.9464	59.8994	115.521	48.5779
Kpna3	8.43224	0	0	5.16378	0	2.92886	57.335	53.6938	6.86177	0	0	5.39142	2.40685	0	2.74085	3.33367	5.16329	4.55228	3.05083	4.30256	2.47911	23.7025	12.4363	17.6691	3.18918	22.6554	4.58211	6.84275	0	42.4657	2.96055	0	10.8763	0	0	62.4388	0	7.08052	0	2.3912	0	19.6186	5.25523	9.45716	0	13.3893	3.99329	7.45295	4.70109
Nlrp9c	4.21612	0	0	12.0488	0	0	175.914	120.021	13.7235	4.49499	0	0	9.62742	0	5.4817	0	5.16329	0	3.05083	0	2.47911	113.875	12.4363	116.111	0	82.3332	27.4927	0	12.7159	163.107	4.44083	9.081	18.1271	0	4.6868	113.525	9.72148	5.31039	10.1379	11.956	19.2864	108.418	5.25523	4.72858	4.67312	102.245	0	7.45295	7.83515
Rps11	503.826	492.483	653.403	142.865	523.09	404.182	19.546	22.1092	198.991	557.379	505.613	452.879	380.283	498.393	348.088	608.394	676.391	355.078	637.623	400.138	542.926	21.6415	402.106	17.6691	567.674	9.94629	311.584	321.609	459.892	16.4072	315.299	708.318	391.546	274.26	581.164	21.286	422.884	456.694	547.445	523.673	443.587	12.907	499.247	373.558	294.406	11.3606	427.282	514.254	147.301
Pole4	16.8645	12.9601	29.3664	84.3417	22.464	11.7154	118.579	81.0671	92.6339	24.7224	19.0797	16.1743	60.1714	6.55781	106.893	10.001	18.0715	81.9411	27.4574	51.6307	7.43734	89.6574	29.0179	76.446	47.8377	126.539	50.4032	52.4611	27.5511	88.7919	91.7771	45.405	14.5017	24.1994	28.1208	112.106	29.1644	28.3221	10.1379	11.956	0	117.195	33.2831	75.6573	70.0967	103.463	19.9665	18.6324	67.3823
Mcur1	2.10806	4.32003	2.4472	3.44252	3.20914	2.92886	31.2736	22.1092	0	8.98998	3.17995	5.39142	0	0	0	5.0005	0	0	6.10165	0	4.95823	27.3095	10.3636	34.2565	0	31.4966	4.58211	0	6.35795	33.7795	1.48028	0	7.25084	16.1329	4.6868	24.1241	19.443	7.08052	0	2.3912	9.6432	25.2976	8.75871	0	0	24.7499	0	3.72648	4.70109
Lmo1	2.10806	0	0	5.16378	0	0	84.6994	90.5425	13.7235	2.24749	0	5.39142	7.22056	2.18594	8.22256	1.66683	0	0	9.15248	8.60511	0	106.146	8.29084	97.721	0	124.881	0	6.84275	6.35795	119.676	8.88165	0	21.7525	0	2.3434	51.0863	0	12.3909	10.1379	9.5648	0	133.716	3.50349	14.1857	9.34623	110.766	11.9799	9.31619	6.26812
Nap1l1	44.2692	73.4405	56.2856	56.8016	38.5097	35.1463	22.1521	29.479	58.325	83.1573	54.0592	140.177	55.3577	59.0203	54.817	56.6723	67.1228	54.6274	73.2198	47.3281	76.8525	38.1302	91.1993	44.7137	51.0269	33.7069	54.9853	43.3374	52.9829	28.9539	54.7702	63.567	39.8796	129.063	65.6153	53.9244	87.4933	70.8052	121.655	50.2152	48.216	25.8139	61.311	52.0144	65.4236	28.8072	55.9061	55.8971	36.0417
Kbtbd8	10.5403	4.32003	4.8944	8.6063	0	0	118.579	125.286	6.86177	6.74248	0	0	4.81371	0	8.22256	0	0	9.10457	12.2033	0	2.47911	70.5924	8.29084	75.7248	6.37836	94.4898	13.7463	4.56184	10.5966	93.6176	10.3619	0	0	0	11.717	153.259	0	15.9312	10.1379	14.3472	0	67.6325	8.75871	14.1857	11.6828	87.6389	3.99329	5.58971	4.70109
Psip1	6.32418	0	7.3416	10.3276	3.20914	5.85772	56.0319	71.5918	10.2927	8.98998	0	0	4.81371	4.37187	5.4817	3.33367	2.58164	13.6568	3.05083	17.2102	0	46.8898	10.3636	47.2378	0	53.0469	27.4927	6.84275	4.23864	50.1868	10.3619	0	0	0	4.6868	86.5629	14.5822	1.77013	0	11.956	19.2864	45.9488	14.0139	4.72858	7.00967	43.8194	3.99329	7.45295	9.40218
Scand1	40.0531	8.64006	4.8944	48.1953	9.62742	17.5731	11.7276	7.36974	37.7397	20.2274	22.2597	26.9571	48.1371	4.37187	76.7439	30.003	30.9797	109.255	18.305	8.60511	34.7076	20.0956	20.7271	19.1115	9.56755	24.8657	36.6569	34.2138	21.1932	18.3375	5.9211	45.405	32.6288	24.1994	35.151	2.83813	19.443	28.3221	40.5515	26.3032	28.9296	27.3627	22.7727	127.672	53.7408	29.6187	0	31.6751	81.4855
Cdo1	0	0	0	0	0	0	79.4871	65.2748	0	0	0	0	0	0	0	1.66683	0	0	0	0	0	27.3095	2.07271	43.6319	0	28.7337	0	0	0	56.9427	1.48028	9.081	3.62542	0	0	75.2104	0	0	0	4.7824	0	5.67906	0	0	2.33656	28.4015	0	0	4.70109
Med10	33.7289	43.2003	61.18	60.2441	22.464	26.3597	144.64	81.0671	58.325	60.6823	63.5991	21.5657	43.3234	41.5328	74.003	48.3382	20.6532	68.2842	30.5083	8.60511	34.7076	138.093	53.8905	156.137	31.8918	175.718	77.8959	31.9328	65.6988	150.56	60.6913	63.567	39.8796	120.997	39.8378	92.2391	19.443	35.4026	101.379	35.868	135.005	170.372	38.5383	70.9287	28.0387	173.249	11.9799	40.9912	45.4439
Cks1b	92.7546	69.1204	85.6521	82.6204	57.7645	38.0752	173.308	170.557	78.9104	53.9399	38.1594	43.1313	36.1028	59.0203	49.3353	65.0065	43.888	22.7614	33.5591	107.564	64.457	220.021	126.435	196.524	57.4053	243.132	59.5674	29.6519	89.0113	210.398	68.0927	54.486	76.1339	40.3323	63.2719	200.088	48.6074	92.0468	81.103	88.4744	77.1456	281.888	126.125	66.2001	42.058	211.388	55.9061	70.8031	70.5163
Ldhb	2.10806	0	0	10.3276	0	0	321.858	237.937	20.5853	2.24749	6.35991	0	2.40685	0	0	3.33367	0	27.3137	6.10165	129.077	0	380.787	14.509	320.929	0	148.089	18.3284	15.9664	12.7159	315.597	16.283	0	18.1271	0	2.3434	231.307	0	7.08052	30.4136	11.956	0	131.135	5.25523	28.3715	4.67312	319.72	83.8591	11.1794	12.5362
Hmgb2	118.051	64.8004	51.3912	25.8189	64.1828	111.297	20.8491	7.36974	51.4633	71.9198	89.0387	75.4798	50.5439	76.5077	49.3353	31.6698	15.4899	68.2842	36.6099	77.446	14.8747	41.2218	41.4542	21.9962	76.5404	6.07829	27.4927	52.4611	44.5057	5.79078	53.2899	72.648	79.7593	104.864	51.5548	4.25719	63.1896	61.9546	60.8273	54.9976	38.5728	20.1349	35.0349	66.2001	74.7698	6.49177	75.8725	57.7604	54.846
Dusp7	0	0	2.4472	5.16378	0	0	59.9411	82.12	10.2927	0	0	0	2.40685	0	5.4817	0	0	9.10457	0	0	0	42.7676	4.14542	54.8103	0	50.8366	0	4.56184	4.23864	68.5242	14.8028	0	3.62542	0	0	117.782	0	10.6208	10.1379	0	0	74.3441	3.50349	4.72858	4.67312	86.4217	0	1.86324	9.40218
Ankrd12	4.21612	0	0	3.44252	0	0	18.2429	22.1092	3.43088	0	3.17995	0	4.81371	0	5.4817	0	2.58164	4.55228	0	0	0	17.5193	2.07271	23.7992	0	19.34	4.58211	0	0	23.1631	1.48028	0	3.62542	0	4.6868	25.5431	0	1.77013	0	2.3912	9.6432	27.879	0	0	0	19.4753	0	3.72648	6.26812
Atl1	0	0	2.4472	0	0	0	24.7583	18.9508	3.43088	0	0	0	2.40685	0	2.74085	0	0	0	6.10165	0	0	21.6415	0	21.9962	0	34.2594	0	2.28092	4.23864	20.2677	0	0	0	0	0	15.6097	9.72148	5.31039	0	2.3912	0	20.1349	0	0	0	26.7785	0	0	0
mt-Nd4	225.562	639.364	345.055	1587	766.984	377.823	250.189	735.921	1550.76	505.686	1084.36	862.627	317.705	380.353	482.39	101.677	126.501	587.245	466.776	47.3281	205.766	342.141	422.833	342.204	883.403	249.762	1053.89	558.825	402.67	301.121	1064.32	145.296	232.027	346.858	126.544	828.733	568.707	472.625	587.997	160.21	289.296	384.627	388.887	624.172	532.735	170.409	95.839	126.7	969.991
Cd164	18.9725	30.2402	14.6832	43.0315	9.62742	11.7154	14.3337	11.581	17.1544	6.74248	0	21.5657	4.81371	30.6031	21.9268	23.3357	5.16329	27.3137	9.15248	8.60511	7.43734	22.672	10.3636	16.9479	0	28.1812	9.16422	18.2473	14.8352	13.5118	16.283	0	18.1271	8.06647	4.6868	11.3525	29.1644	14.161	10.1379	4.7824	9.6432	24.2651	22.7727	28.3715	4.67312	33.676	7.98658	5.58971	7.83515
Cfl1	118.051	60.4804	83.2049	36.1464	60.9737	123.012	82.0932	62.1164	30.878	92.1473	85.8587	43.1313	86.6468	69.9499	41.1128	35.0035	59.3778	59.1797	134.236	228.035	71.8943	24.2178	87.0538	34.9776	51.0269	2.76286	9.16422	57.0229	133.517	123.537	26.645	81.729	141.391	80.6647	98.4229	38.3147	165.265	86.7364	101.379	109.995	28.9296	4.6465	182.181	23.6429	67.7602	17.0409	155.738	167.691	28.2065
Btg4	52.7015	0	7.3416	27.5401	6.41828	2.92886	667.171	522.199	116.65	2.24749	3.17995	10.7828	48.1371	2.18594	68.5213	5.0005	2.58164	45.5228	61.0165	51.6307	4.95823	800.218	89.1266	770.59	22.3243	688.504	146.628	63.8657	101.727	587.764	16.283	27.243	116.013	32.2659	30.4642	473.967	38.8859	107.978	111.517	71.736	125.362	725.887	101.601	23.6429	60.7505	1016.37	43.9262	78.256	29.7736
AA545190	12.6484	4.32003	0	1.72126	0	0	155.065	136.867	6.86177	0	0	0	0	0	8.22256	0	0	9.10457	3.05083	0	0	122.635	8.29084	122.602	3.18918	88.964	9.16422	0	10.5966	134.153	2.96055	0	18.1271	0	0	55.3435	9.72148	10.6208	20.2758	14.3472	0	138.879	8.75871	4.72858	9.34623	111.577	0	0	0
Gm45490	0	4.32003	0	1.72126	0	0	18.2429	13.6867	0	0	0	0	0	0	0	0	0	0	0	0	0	30.9164	0	24.881	0	19.34	0	0	0	14.4769	0	0	3.62542	0	0	8.51438	0	0	0	2.3912	0	35.6232	1.75174	0	0	21.9097	0	0	0
Psmb3	94.8627	82.0805	100.335	8.6063	73.8102	73.2215	18.2429	23.162	68.6177	107.88	79.4988	43.1313	26.4754	85.2515	32.8902	140.014	123.919	31.866	91.5248	137.682	91.7272	29.8858	105.708	37.1412	98.8647	38.68	45.8211	72.9894	120.801	36.6749	26.645	81.729	94.261	40.3323	84.3625	19.8669	82.6326	109.748	50.6894	138.69	19.2864	37.172	110.36	37.8286	56.0774	42.1965	103.826	175.144	17.2373
Depdc7	2.10806	8.64006	4.8944	41.3102	22.464	14.6443	36.4859	16.8451	41.1706	15.7325	6.35991	16.1743	28.8823	10.9297	43.8536	3.33367	2.58164	27.3137	6.10165	0	4.95823	41.7371	14.509	51.2044	3.18918	69.624	32.0748	13.6855	12.7159	36.6749	38.4872	9.081	7.25084	8.06647	9.37361	17.0288	9.72148	14.161	0	4.7824	0	69.6976	12.2622	18.9143	21.029	48.2825	0	5.58971	51.712
Rpl15	223.454	133.921	232.484	55.0803	186.13	172.803	9.12147	11.581	75.4795	258.462	168.538	156.351	86.6468	172.689	90.4481	223.356	242.675	77.3888	201.355	322.692	198.329	11.8513	174.108	12.2602	165.837	11.604	68.7317	109.484	218.29	11.5816	74.0138	326.916	195.773	241.994	222.623	5.67625	72.9111	187.634	182.482	286.944	212.15	8.26045	210.209	146.586	126.174	8.52045	267.551	245.947	86.1866
Tcl1b2	18.9725	4.32003	0	8.6063	3.20914	5.85772	118.579	117.916	48.0324	4.49499	0	0	7.22056	0	16.4451	0	2.58164	13.6568	18.305	21.5128	0	166.433	37.3088	139.189	3.18918	158.588	36.6569	18.2473	23.3125	146.7	2.96055	18.162	68.883	8.06647	7.03021	116.363	4.86074	35.4026	10.1379	45.4328	0	163.144	28.0279	14.1857	14.0193	215.851	7.98658	31.6751	6.26812
3110009E18Rik	2.10806	0	2.4472	0	0	0	49.5166	61.0636	10.2927	0	6.35991	0	2.40685	0	2.74085	0	2.58164	4.55228	6.10165	8.60511	0	97.9018	6.21813	72.1189	9.56755	82.3332	4.58211	6.84275	2.11932	68.5242	1.48028	9.081	3.62542	0	2.3434	49.6672	0	5.31039	10.1379	9.5648	0	111.516	3.50349	4.72858	4.67312	77.9012	3.99329	3.72648	0
Ighg2b	0	0	0	1.72126	0	0	24.7583	16.8451	3.43088	0	0	0	2.40685	2.18594	2.74085	0	0	0	0	0	0	45.344	0	38.9442	0	22.1029	0	0	2.11932	39.5703	1.48028	0	10.8763	0	0	22.705	0	3.54026	20.2758	9.5648	0	27.879	3.50349	0	0	32.8646	0	0	4.70109
Eef2	120.159	177.121	75.8633	27.5401	54.5554	38.0752	7.8184	13.6867	37.7397	92.1473	95.3986	75.4798	62.5782	148.644	30.1494	200.02	198.787	68.2842	91.5248	86.0511	173.538	3.60691	118.145	2.88475	31.8918	2.21029	27.4927	38.7756	101.727	7.72104	34.0463	72.648	97.8864	80.6647	89.0493	12.7716	140.961	132.76	10.1379	66.9536	77.1456	3.61395	57.8075	33.1001	39.7215	2.43441	19.9665	65.2133	42.3098
Slc45a3	6.32418	0	2.4472	27.5401	0	2.92886	96.427	55.7995	27.4471	2.24749	3.17995	0	14.4411	0	10.9634	0	5.16329	31.866	9.15248	8.60511	2.47911	100.993	24.8725	110.702	0	249.762	41.239	15.9664	12.7159	52.117	14.8028	27.243	10.8763	24.1994	7.03021	58.1816	0	14.161	10.1379	9.5648	9.6432	224.065	10.5105	37.8286	14.0193	205.302	3.99329	3.72648	15.6703
Ctnnb1	10.5403	17.2801	12.236	8.6063	3.20914	2.92886	36.4859	37.9015	20.5853	20.2274	6.35991	0	2.40685	4.37187	2.74085	10.001	25.8164	4.55228	6.10165	12.9077	4.95823	49.9815	12.4363	33.1747	12.7567	51.3892	0	4.56184	8.47727	26.0585	26.645	0	0	0	4.6868	49.6672	19.443	23.0117	0	14.3472	0	69.6976	10.5105	28.3715	11.6828	44.2252	7.98658	3.72648	10.9692
Nlrp14	0	0	0	0	0	0	33.8798	22.1092	6.86177	2.24749	0	0	0	0	2.74085	0	2.58164	9.10457	0	0	0	17.004	0	35.6988	0	3.868	13.7463	2.28092	0	35.7098	5.9211	0	0	0	0	26.9622	0	0	10.1379	0	0	4.13023	0	0	0	20.2868	0	0	1.56703
4933427D06Rik	0	0	0	1.72126	0	0	75.5779	102.124	3.43088	0	0	0	2.40685	0	0	0	0	4.55228	0	0	2.47911	29.3705	0	30.6505	0	17.6823	4.58211	0	0	60.8032	0	0	3.62542	0	0	92.2391	0	1.77013	0	4.7824	0	21.6837	0	0	0	16.2294	0	0	6.26812
Psma1	82.2143	56.1604	73.416	10.3276	32.0914	58.5772	15.6368	2.10564	24.0162	60.6823	19.0797	48.5228	16.848	50.2765	8.22256	58.3392	59.3778	18.2091	27.4574	43.0256	39.6658	20.6109	47.6723	19.4721	41.4594	37.5749	18.3284	20.5283	93.25	9.6513	16.283	99.891	65.2576	112.931	44.5246	8.51438	29.1644	74.3455	81.103	52.6064	67.5024	33.5581	63.0627	23.6429	23.3656	15.0122	27.953	89.4354	14.1033
Oaz1	158.104	120.961	124.807	196.224	112.32	131.799	87.3055	62.1164	54.8942	112.375	82.6788	97.0455	154.039	78.6937	153.488	130.013	82.6126	182.091	91.5248	129.077	128.914	171.586	153.381	148.925	105.243	226.554	109.971	139.136	154.71	87.8268	100.659	163.458	155.893	96.7976	121.857	93.6582	63.1896	118.599	111.517	138.69	163.934	184.828	145.395	316.815	128.511	185.827	139.765	178.871	225.652
Rplp1	257.183	527.043	677.875	234.091	401.142	228.451	7.8184	23.162	161.252	584.348	327.535	215.657	192.548	391.282	183.637	716.738	666.064	336.869	298.981	318.389	619.778	9.79018	364.797	10.8178	287.026	12.1566	219.941	285.115	362.403	8.68617	179.113	345.078	184.896	169.396	353.854	8.51438	636.757	394.739	283.861	217.599	212.15	6.71162	394.142	250.615	247.675	8.52045	427.282	327.93	213.116
Cth	8.43224	4.32003	22.0248	5.16378	32.0914	41.004	23.4552	42.1128	6.86177	17.98	12.7198	10.7828	21.6617	4.37187	21.9268	10.001	18.0715	13.6568	9.15248	12.9077	4.95823	25.2484	26.9452	43.9925	31.8918	26.5234	9.16422	22.8092	21.1932	19.3026	4.44083	0	25.378	40.3323	25.7774	25.5431	19.443	24.7818	40.5515	16.7384	19.2864	48.0139	14.0139	4.72858	30.3753	25.9671	0	16.7691	10.9692
Zfp57	0	0	0	10.3276	0	0	148.55	69.4861	10.2927	0	0	0	7.22056	0	13.7043	3.33367	7.74493	0	3.05083	30.1179	4.95823	73.1687	2.07271	102.769	0	11.0514	4.58211	4.56184	0	92.6525	4.44083	0	0	0	0	70.9532	0	0	0	0	0	7.2279	3.50349	14.1857	2.33656	49.4997	31.9463	5.58971	21.9384
Ipo8	0	0	0	5.16378	6.41828	2.92886	40.3951	42.1128	0	4.49499	0	10.7828	4.81371	2.18594	0	1.66683	0	0	9.15248	0	0	20.6109	8.29084	15.8661	0	40.3377	9.16422	2.28092	2.11932	43.4308	2.96055	0	3.62542	0	0	62.4388	9.72148	5.31039	30.4136	4.7824	0	33.5581	1.75174	9.45716	4.67312	45.0366	0	0	1.56703
Dek	8.43224	12.9601	7.3416	17.2126	16.0457	14.6443	23.4552	12.6338	13.7235	8.98998	12.7198	0	9.62742	17.4875	19.186	5.0005	7.74493	4.55228	6.10165	25.8153	0	26.7942	8.29084	31.0111	9.56755	17.1297	45.8211	29.6519	14.8352	27.0236	41.4477	9.081	3.62542	8.06647	21.0906	18.4478	19.443	7.08052	20.2758	14.3472	19.2864	17.0372	8.75871	33.1001	7.00967	29.6187	23.9597	5.58971	34.4747
Kif23	2.10806	4.32003	7.3416	24.0976	12.8366	20.502	29.9706	23.162	17.1544	17.98	6.35991	16.1743	9.62742	4.37187	10.9634	3.33367	5.16329	13.6568	18.305	21.5128	0	59.2564	33.1634	57.6951	12.7567	91.1743	9.16422	4.56184	10.5966	17.3723	16.283	9.081	10.8763	0	30.4642	18.4478	14.5822	7.08052	0	2.3912	0	69.1813	15.7657	23.6429	25.7021	45.4424	3.99329	1.86324	29.7736
Chsy1	4.21612	0	0	5.16378	0	0	19.546	21.0564	0	0	0	0	2.40685	0	0	0	0	0	0	4.30256	0	17.5193	0	16.9479	0	20.9977	0	0	0	24.1282	1.48028	0	0	8.06647	0	22.705	0	0	0	0	0	20.6511	0	4.72858	0	28.4015	0	0	0
Dclre1a	2.10806	0	0	3.44252	0	2.92886	18.2429	10.5282	3.43088	0	3.17995	0	4.81371	0	5.4817	0	0	4.55228	3.05083	0	0	32.4622	2.07271	39.6654	0	73.492	4.58211	2.28092	2.11932	4.82565	0	0	3.62542	0	2.3434	11.3525	0	3.54026	0	0	9.6432	68.665	1.75174	0	2.33656	71.4094	0	1.86324	3.13406
Crxos	282.48	522.723	486.993	142.865	844.004	612.131	11.7276	6.31692	209.284	611.318	680.51	744.016	274.381	397.84	178.155	521.719	493.094	200.3	695.589	4.30256	471.032	8.75964	547.196	8.29367	934.43	3.31543	224.523	237.215	682.42	5.79078	193.916	635.67	750.462	483.988	538.982	5.67625	325.67	331.014	658.962	425.634	501.446	7.2279	742.739	179.686	210.29	3.24588	7.98658	333.52	117.527
Prps1	75.8901	43.2003	34.2608	161.798	105.902	123.012	5.21227	5.2641	106.357	42.7024	89.0387	102.437	166.073	41.5328	156.229	113.345	80.031	109.255	85.4231	12.9077	76.8525	2.57636	45.5996	1.80297	133.946	3.868	151.21	120.889	112.324	3.86052	198.357	72.648	188.522	153.263	91.3927	5.67625	63.1896	54.8741	91.2409	90.8656	67.5024	1.54883	110.36	122.943	91.1258	2.84015	39.9329	74.5295	134.765
Rps18	282.48	302.402	276.534	41.3102	227.849	181.589	2.60613	6.31692	61.7559	280.937	181.257	274.962	108.308	240.453	65.7805	273.361	320.124	86.4934	204.405	296.876	223.12	2.06109	221.78	4.32713	153.081	1.10514	87.0601	111.765	216.17	3.86052	59.211	290.592	213.9	88.7311	215.593	5.67625	165.265	292.072	91.2409	265.423	144.648	1.54883	210.209	66.2001	107.482	4.05735	327.45	272.033	29.7736
Rpl27	109.619	82.0805	144.385	15.4913	93.065	99.5812	3.9092	4.21128	34.3088	114.622	101.759	134.785	64.9851	109.297	57.5579	145.015	188.46	95.5979	128.135	64.5383	116.518	4.63745	91.1993	4.68773	98.8647	3.31543	77.8959	63.8657	103.847	1.93026	41.4477	118.053	83.3847	32.2659	140.604	1.41906	121.518	139.84	101.379	126.734	96.432	2.58139	105.105	28.3715	70.0967	4.86883	131.779	171.418	39.1757
Sclt1	2.10806	0	0	0	0	0	32.5767	11.581	6.86177	0	0	0	2.40685	0	5.4817	0	0	0	9.15248	4.30256	0	28.34	6.21813	25.2416	0	25.4183	0	6.84275	2.11932	16.4072	2.96055	9.081	14.5017	16.1329	4.6868	9.93345	0	3.54026	10.1379	7.1736	0	25.2976	5.25523	0	4.67312	34.0818	3.99329	7.45295	1.56703
Snx9	4.21612	0	0	1.72126	0	0	32.5767	49.4825	3.43088	0	0	0	0	0	2.74085	0	0	0	0	0	0	25.2484	0	25.6022	3.18918	35.3646	4.58211	2.28092	4.23864	28.9539	4.44083	0	10.8763	0	0	49.6672	0	3.54026	10.1379	2.3912	0	33.5581	1.75174	14.1857	4.67312	41.385	0	1.86324	3.13406
Kdm2b	0	8.64006	7.3416	8.6063	12.8366	35.1463	40.3951	70.5389	13.7235	13.485	15.8998	16.1743	12.0343	2.18594	10.9634	11.6678	10.3266	9.10457	9.15248	0	9.91645	17.004	2.07271	30.2899	12.7567	2.21029	4.58211	11.4046	10.5966	35.7098	11.8422	0	7.25084	8.06647	4.6868	72.3722	4.86074	7.08052	0	2.3912	9.6432	3.09767	1.75174	0	4.67312	14.6065	0	1.86324	12.5362
Pdxk	18.9725	21.6001	48.944	115.324	112.32	155.229	1.30307	2.10564	92.6339	47.1974	85.8587	64.697	303.264	96.1812	334.384	106.677	54.2145	268.585	85.4231	12.9077	84.2899	1.03055	58.0359	0.360594	111.621	3.868	105.389	278.272	86.892	4.82565	103.619	99.891	54.3813	80.6647	178.099	2.83813	58.3289	37.1727	141.93	19.1296	135.005	2.06511	66.5662	316.815	182.252	1.62294	11.9799	37.2648	137.899
Miox	2.10806	0	0	0	0	0	22.1521	15.7923	0	0	0	0	4.81371	0	0	0	0	0	0	0	0	20.0956	0	35.6988	0	9.39372	9.16422	2.28092	2.11932	21.2329	0	0	0	0	0	7.09532	4.86074	0	10.1379	0	9.6432	10.8418	0	4.72858	9.34623	39.7621	0	0	0
Gorasp2	2.10806	0	0	5.16378	6.41828	11.7154	23.4552	22.1092	10.2927	4.49499	6.35991	10.7828	7.22056	2.18594	0	5.0005	7.74493	0	3.05083	8.60511	4.95823	34.5233	6.21813	28.1264	3.18918	43.1006	9.16422	9.12367	8.47727	12.5467	2.96055	18.162	7.25084	8.06647	2.3434	19.8669	9.72148	8.85065	0	0	19.2864	36.6558	3.50349	14.1857	9.34623	30.8359	0	3.72648	7.83515
Ifitm6	0	0	0	0	0	0	72.9718	44.2184	0	0	0	0	0	0	0	0	0	0	0	0	0	40.7065	0	33.8959	0	19.8926	0	0	0	59.8381	0	0	0	0	0	46.8291	0	1.77013	0	2.3912	0	25.8139	1.75174	0	2.33656	17.4466	0	1.86324	1.56703
Nxt1	8.43224	4.32003	2.4472	24.0976	9.62742	2.92886	9.12147	1.05282	6.86177	4.49499	3.17995	0	2.40685	21.8594	19.186	0	5.16329	13.6568	6.10165	17.2102	4.95823	22.1567	12.4363	24.5204	3.18918	34.2594	9.16422	11.4046	8.47727	5.79078	11.8422	9.081	7.25084	16.1329	7.03021	1.41906	9.72148	10.6208	10.1379	16.7384	19.2864	42.8511	8.75871	9.45716	11.6828	26.7785	7.98658	11.1794	25.0725
D16Ertd519e	0	0	0	0	0	0	26.0613	12.6338	0	0	0	0	0	0	2.74085	1.66683	0	4.55228	3.05083	0	0	33.4927	0	22.7174	0	20.4452	4.58211	2.28092	0	16.4072	0	0	0	0	0	14.1906	0	1.77013	0	0	0	23.2325	1.75174	0	0	12.1721	0	0	0
Snu13	105.403	142.561	110.124	242.698	96.2742	38.0752	43.0012	37.9015	223.008	92.1473	92.2187	150.96	255.127	107.111	339.866	85.0085	123.919	314.108	97.6265	51.6307	81.8107	35.0385	95.3447	41.1077	70.162	30.3914	279.509	171.069	99.6079	65.6288	279.772	81.729	97.8864	120.997	105.453	38.3147	77.7718	106.208	81.103	71.736	125.362	25.8139	115.615	307.358	221.973	38.5449	87.8524	121.11	200.58
Tmem60	8.43224	0	9.78881	5.16378	3.20914	5.85772	82.0932	66.3277	6.86177	4.49499	0	5.39142	4.81371	10.9297	0	1.66683	5.16329	0	6.10165	8.60511	2.47911	43.2829	4.14542	41.4683	9.56755	26.5234	4.58211	2.28092	8.47727	63.6986	1.48028	0	3.62542	0	0	63.8579	14.5822	7.08052	0	4.7824	0	27.879	1.75174	0	4.67312	24.3441	3.99329	3.72648	6.26812
Hsbp1	35.837	34.5602	51.3912	5.16378	16.0457	32.2174	46.9104	37.9015	17.1544	31.4649	38.1594	16.1743	0	34.975	13.7043	35.0035	36.143	13.6568	21.3558	73.1434	34.7076	48.4356	41.4542	45.4349	31.8918	64.0983	41.239	9.12367	36.0284	60.8032	16.283	9.081	18.1271	32.2659	30.4642	19.8669	9.72148	46.0234	20.2758	57.3888	28.9296	55.7581	36.7866	23.6429	16.3559	49.9055	27.953	40.9912	23.5054
Dbi	14.7564	4.32003	2.4472	10.3276	3.20914	2.92886	45.6074	69.4861	0	4.49499	0	0	7.22056	4.37187	2.74085	3.33367	2.58164	9.10457	0	176.405	24.7911	100.478	6.21813	66.7099	3.18918	98.3578	9.16422	2.28092	0	90.7222	20.7239	9.081	0	0	2.3434	51.0863	19.443	24.7818	10.1379	16.7384	0	93.9626	3.50349	4.72858	7.00967	53.9628	87.8524	26.0853	6.26812
Ktn1	6.32418	4.32003	2.4472	6.88504	0	0	20.8491	14.7395	10.2927	2.24749	0	0	0	2.18594	2.74085	0	2.58164	4.55228	0	4.30256	2.47911	59.7716	2.07271	36.0594	0	12.7091	4.58211	6.84275	0	14.4769	8.88165	0	10.8763	0	0	18.4478	4.86074	5.31039	0	4.7824	9.6432	18.586	0	4.72858	0	28.4015	0	1.86324	4.70109
Sumo1	103.295	77.7605	95.4409	46.474	109.111	111.297	102.942	64.222	102.927	69.6723	79.4988	124.003	115.529	76.5077	101.412	46.6713	46.4696	68.2842	115.931	64.5383	49.5823	76.7756	93.272	84.3791	98.8647	52.4943	114.553	70.7085	152.591	83.0012	72.5335	217.944	119.639	185.529	103.11	48.2482	58.3289	84.9663	91.2409	69.3448	125.362	78.4743	117.367	66.2001	105.145	65.3234	59.8994	121.11	50.145
Med29	12.6484	17.2801	31.8136	72.2929	16.0457	2.92886	1.30307	0	58.325	11.2375	9.53986	37.7399	81.8331	13.1156	82.2256	11.6678	2.58164	132.016	27.4574	17.2102	12.3956	1.03055	12.4363	0	15.9459	1.10514	41.239	75.2703	29.6704	3.86052	84.3757	9.081	7.25084	0	37.4944	0	9.72148	8.85065	40.5515	9.5648	9.6432	1.03256	21.0209	151.315	98.1354	2.02868	31.9463	18.6324	40.7428
Mthfd2	4.21612	4.32003	2.4472	5.16378	0	0	36.4859	35.7959	6.86177	2.24749	3.17995	0	0	0	8.22256	1.66683	2.58164	0	12.2033	8.60511	0	19.5804	0	24.5204	3.18918	31.4966	4.58211	4.56184	10.5966	29.919	4.44083	0	0	0	4.6868	55.3435	0	3.54026	0	16.7384	0	29.9441	5.25523	0	2.33656	25.9671	3.99329	0	6.26812
Gch1	23.1887	38.8802	17.1304	1.72126	9.62742	2.92886	16.9399	20.0036	13.7235	8.98998	19.0797	5.39142	36.1028	6.55781	74.003	6.66733	2.58164	36.4183	24.4066	4.30256	4.95823	20.0956	39.3815	22.7174	22.3243	30.3914	32.0748	18.2473	29.6704	36.6749	10.3619	0	50.7559	32.2659	25.7774	19.8669	9.72148	21.2416	20.2758	26.3032	19.2864	27.3627	42.0418	14.1857	30.3753	54.7743	0	26.0853	20.3714
Rps8	206.59	254.882	193.329	115.324	157.248	169.874	6.51534	6.31692	130.374	218.007	200.337	161.743	168.48	238.267	120.598	226.689	255.583	109.255	158.643	215.128	203.287	11.336	165.817	6.4907	146.702	2.76286	123.717	98.0795	222.528	8.68617	139.146	208.863	134.141	209.728	239.027	7.09532	204.151	261.979	172.344	212.817	183.221	8.77673	189.188	193.872	112.155	5.27456	283.524	249.674	78.3515
Ddi2	8.43224	12.9601	7.3416	12.0488	0	0	16.9399	12.6338	10.2927	6.74248	3.17995	0	7.22056	8.74374	10.9634	1.66683	5.16329	0	3.05083	0	2.47911	26.7942	18.6544	20.1933	9.56755	27.6286	4.58211	20.5283	2.11932	13.5118	10.3619	0	3.62542	0	4.6868	29.8003	0	7.08052	10.1379	9.5648	0	30.4604	12.2622	0	0	24.7499	3.99329	9.31619	7.83515
Zc3h15	16.8645	8.64006	9.78881	20.6551	9.62742	38.0752	22.1521	29.479	30.878	22.4749	34.9795	21.5657	33.696	10.9297	32.8902	8.33417	2.58164	22.7614	6.10165	8.60511	2.47911	24.2178	10.3636	23.7992	3.18918	8.84115	9.16422	36.4947	21.1932	32.8144	37.0069	18.162	39.8796	16.1329	30.4642	46.8291	14.5822	14.161	20.2758	14.3472	0	13.4232	15.7657	61.4715	37.3849	20.2868	7.98658	11.1794	47.0109
Rspo2	0	0	0	0	0	0	22.1521	27.3733	0	0	0	0	0	0	0	0	0	0	0	0	0	26.7942	0	30.2899	0	5.52572	0	2.28092	0	14.4769	0	0	0	0	0	29.8003	0	0	0	0	0	5.67906	0	0	0	18.2581	0	0	0
Cnbp	77.9982	73.4405	70.9688	79.1779	160.457	210.878	31.2736	14.7395	96.0648	69.6723	178.077	134.785	170.887	67.764	117.857	80.008	33.5614	81.9411	128.135	129.077	57.0196	47.4051	111.926	40.026	121.189	78.4652	82.478	159.664	72.0568	25.0934	91.7771	163.458	199.398	169.396	138.261	18.4478	106.936	58.4143	141.93	98.0392	163.934	68.665	103.353	70.9287	163.559	50.3112	99.8323	63.3501	104.991
Sdhaf4	6.32418	12.9601	4.8944	1.72126	0	2.92886	20.8491	11.581	0	8.98998	9.53986	5.39142	2.40685	0	0	6.66733	7.74493	0	0	21.5128	2.47911	13.9124	6.21813	24.1598	15.9459	7.18343	0	2.28092	2.11932	24.1282	0	0	14.5017	8.06647	4.6868	8.51438	14.5822	5.31039	0	26.3032	0	13.4232	5.25523	0	2.33656	30.8359	15.9732	7.45295	0
Naa30	0	4.32003	0	8.6063	3.20914	0	57.335	76.8559	27.4471	0	0	5.39142	4.81371	2.18594	2.74085	3.33367	0	13.6568	9.15248	8.60511	0	46.8898	4.14542	41.8289	0	53.5995	18.3284	4.56184	2.11932	53.0821	16.283	0	10.8763	0	7.03021	109.268	9.72148	12.3909	10.1379	19.1296	0	44.9162	5.25523	9.45716	2.33656	49.9055	3.99329	3.72648	4.70109
Arid1a	8.43224	4.32003	14.6832	22.3764	9.62742	5.85772	32.5767	35.7959	30.878	8.98998	22.2597	26.9571	24.0685	4.37187	27.4085	3.33367	7.74493	18.2091	6.10165	4.30256	2.47911	34.008	14.509	31.7323	3.18918	38.1274	32.0748	27.371	12.7159	34.7447	37.0069	18.162	7.25084	0	7.03021	49.6672	4.86074	23.0117	20.2758	2.3912	0	34.0744	5.25523	14.1857	11.6828	32.8646	7.98658	7.45295	21.9384
Rps13	139.132	125.281	171.304	41.3102	141.202	93.7235	1.30307	5.2641	75.4795	166.315	117.658	102.437	113.122	137.714	112.375	181.685	214.276	118.359	149.491	43.0256	190.892	6.18327	122.29	6.1301	127.567	3.868	119.135	125.45	144.114	6.75591	72.5335	208.863	54.3813	129.063	168.725	7.09532	63.1896	102.668	152.068	64.5624	183.221	2.58139	171.671	104.029	93.4623	4.05735	71.8792	167.691	32.9076
Sap18b	42.1612	64.8004	75.8633	79.1779	44.928	32.2174	82.0932	76.8559	20.5853	31.4649	31.7995	48.5228	45.7302	43.7187	60.2988	48.3382	36.143	27.3137	54.9149	30.1179	76.8525	120.574	41.4542	65.6282	47.8377	58.5726	32.0748	31.9328	50.8636	85.8966	50.3294	36.324	36.2542	40.3323	39.8378	45.41	43.7467	58.4143	81.103	33.4768	19.2864	92.9301	52.5523	52.0144	35.0484	60.8603	19.9665	61.4869	57.9801
Gm13103	2.10806	0	0	1.72126	0	0	96.427	63.1692	0	2.24749	0	0	2.40685	2.18594	2.74085	1.66683	2.58164	0	0	0	2.47911	40.1913	4.14542	38.9442	0	35.9172	0	0	0	54.0473	0	0	0	0	4.6868	49.6672	0	1.77013	0	0	0	33.5581	0	0	2.33656	39.7621	0	1.86324	0
Ube2n	48.4854	43.2003	61.18	79.1779	32.0914	8.78657	39.092	32.6374	30.878	33.7124	15.8998	64.697	48.1371	30.6031	41.1128	21.6688	18.0715	50.0751	33.5591	47.3281	17.3538	24.2178	29.0179	22.3568	28.7026	22.1029	36.6569	38.7756	48.7443	27.0236	97.6982	18.162	21.7525	40.3323	35.151	32.6385	34.0252	33.6325	40.5515	52.6064	9.6432	24.7814	28.0279	56.743	46.7312	23.1269	27.953	67.0766	67.3823
D6Ertd527e	12.6484	0	0	5.16378	6.41828	0	149.853	154.765	24.0162	0	0	0	16.848	2.18594	13.7043	1.66683	5.16329	0	21.3558	4.30256	2.47911	113.36	39.3815	156.137	15.9459	155.273	13.7463	4.56184	21.1932	136.083	0	9.081	7.25084	8.06647	0	146.164	0	21.2416	20.2758	38.2592	0	150.753	15.7657	4.72858	9.34623	228.835	15.9732	16.7691	12.5362
Stard3nl	14.7564	0	4.8944	6.88504	0	2.92886	28.6675	21.0564	10.2927	4.49499	0	5.39142	7.22056	4.37187	8.22256	0	2.58164	13.6568	0	17.2102	2.47911	48.4356	14.509	46.5167	0	59.1252	4.58211	6.84275	12.7159	31.8493	1.48028	9.081	21.7525	0	2.3434	29.8003	4.86074	7.08052	20.2758	19.1296	0	51.6278	1.75174	0	9.34623	48.2825	7.98658	3.72648	3.13406
Cenpf	0	8.64006	0	6.88504	0	0	5.21227	13.6867	0	0	0	0	2.40685	0	2.74085	0	0	0	3.05083	8.60511	0	37.0996	6.21813	40.026	0	0.552572	9.16422	2.28092	0	5.79078	0	0	0	0	0	11.3525	0	1.77013	0	0	0	6.71162	3.50349	0	0	20.6925	0	3.72648	4.70109
Map1lc3a	50.5934	64.8004	34.2608	53.359	125.156	70.2926	5.21227	3.15846	61.7559	26.9699	54.0592	80.8713	274.381	63.3921	271.344	41.6708	28.3981	200.3	97.6265	12.9077	59.4987	1.54582	68.3995	3.60594	73.3512	1.65772	87.0601	196.159	93.25	2.89539	25.1647	208.863	90.6355	96.7976	229.653	2.83813	53.4681	47.7935	101.379	64.5624	77.1456	2.06511	101.601	146.586	191.598	2.84015	27.953	55.8971	84.6196
Taf7	21.0806	12.9601	7.3416	58.5228	0	11.7154	24.7583	14.7395	20.5853	20.2274	3.17995	5.39142	28.8823	21.8594	32.8902	1.66683	0	18.2091	3.05083	12.9077	9.91645	43.2829	12.4363	38.9442	15.9459	55.2572	18.3284	41.0565	8.47727	19.3026	32.5661	9.081	14.5017	48.3988	30.4642	15.6097	14.5822	8.85065	30.4136	23.912	9.6432	43.3674	15.7657	23.6429	14.0193	20.2868	7.98658	20.4956	50.145
Skap2	2.10806	0	0	6.88504	0	0	19.546	14.7395	6.86177	2.24749	6.35991	0	2.40685	2.18594	0	0	0	0	0	8.60511	0	23.1873	0	23.078	0	30.3914	4.58211	4.56184	0	19.3026	2.96055	0	0	0	0	26.9622	0	1.77013	0	7.1736	0	24.7814	3.50349	4.72858	4.67312	21.9097	7.98658	0	1.56703
Plk4	4.21612	0	0	6.88504	9.62742	2.92886	39.092	42.1128	3.43088	2.24749	3.17995	5.39142	2.40685	4.37187	0	0	2.58164	0	0	0	2.47911	27.3095	6.21813	21.6357	0	37.0223	4.58211	4.56184	2.11932	30.8842	5.9211	9.081	0	0	0	58.1816	4.86074	1.77013	10.1379	2.3912	19.2864	17.0372	8.75871	0	0	29.6187	0	0	6.26812
Farsb	25.2967	12.9601	17.1304	5.16378	3.20914	14.6443	70.3656	43.1656	0	29.2174	9.53986	10.7828	14.4411	24.0453	5.4817	15.0015	28.3981	13.6568	3.05083	17.2102	19.8329	34.008	20.7271	30.2899	3.18918	70.1766	4.58211	13.6855	19.0739	50.1868	4.44083	9.081	25.378	24.1994	30.4642	34.0575	14.5822	31.8624	10.1379	21.5208	28.9296	35.1069	21.0209	23.6429	21.029	43.8194	27.953	27.9486	6.26812
Fam241b	4.21612	0	7.3416	10.3276	0	5.85772	35.1828	65.2748	3.43088	0	3.17995	5.39142	7.22056	4.37187	5.4817	1.66683	5.16329	4.55228	9.15248	17.2102	0	30.9164	10.3636	42.1895	3.18918	44.7583	13.7463	4.56184	6.35795	43.4308	2.96055	0	0	0	4.6868	96.4963	4.86074	5.31039	0	2.3912	0	38.7209	3.50349	14.1857	4.67312	32.8646	3.99329	3.72648	20.3714
Mthfs	0	4.32003	0	1.72126	0	0	27.3644	25.2677	3.43088	4.49499	0	0	2.40685	0	0	0	0	4.55228	0	12.9077	4.95823	21.6415	2.07271	19.1115	3.18918	23.7606	0	0	0	24.1282	1.48028	0	10.8763	0	0	25.5431	0	1.77013	0	4.7824	0	21.1674	1.75174	0	0	24.3441	11.9799	1.86324	1.56703
Phc2	0	0	0	10.3276	0	0	19.546	49.4825	48.0324	0	0	5.39142	4.81371	2.18594	5.4817	0	0	18.2091	0	4.30256	2.47911	18.5498	2.07271	19.1115	0	33.7069	22.9106	6.84275	2.11932	22.198	16.283	0	0	0	0	68.1151	4.86074	1.77013	0	0	0	20.1349	3.50349	14.1857	7.00967	25.1556	3.99329	1.86324	7.83515
Dusp14	0	4.32003	17.1304	8.6063	0	0	44.3043	48.4297	13.7235	15.7325	3.17995	0	16.848	6.55781	8.22256	5.0005	7.74493	13.6568	12.2033	4.30256	2.47911	47.4051	8.29084	59.1375	12.7567	101.121	9.16422	6.84275	12.7159	38.6052	10.3619	9.081	3.62542	32.2659	2.3434	52.5054	4.86074	1.77013	20.2758	4.7824	0	82.0882	14.0139	14.1857	23.3656	81.9586	0	1.86324	9.40218
Esrp1	0	0	0	5.16378	0	0	13.0307	15.7923	10.2927	0	0	16.1743	2.40685	2.18594	0	0	2.58164	4.55228	0	0	4.95823	26.2789	2.07271	20.1933	3.18918	18.2349	0	0	0	11.5816	2.96055	9.081	0	0	0	9.93345	0	0	0	2.3912	0	26.3302	5.25523	0	4.67312	29.6187	0	0	1.56703
Eif4ebp1	111.727	120.961	134.596	58.5228	12.8366	43.9329	3.9092	3.15846	10.2927	105.632	31.7995	48.5228	21.6617	133.342	32.8902	60.006	54.2145	9.10457	97.6265	98.9588	111.56	1.54582	49.7451	2.88475	63.7836	1.10514	22.9106	22.8092	95.3693	0.96513	22.2041	63.567	76.1339	24.1994	56.2417	5.67625	92.3541	99.1273	30.4136	126.734	67.5024	1.54883	47.2971	4.72858	11.6828	1.62294	167.718	115.521	48.5779
Med27	8.43224	0	2.4472	29.2614	9.62742	43.9329	132.913	87.3841	44.6015	8.98998	25.4396	26.9571	38.5097	4.37187	24.6677	3.33367	10.3266	22.7614	33.5591	12.9077	7.43734	167.979	26.9452	184.985	15.9459	182.901	32.0748	25.0901	12.7159	110.99	29.6055	9.081	43.5051	24.1994	11.717	56.7625	4.86074	19.4714	20.2758	23.912	9.6432	249.879	22.7727	18.9143	35.0484	183.392	0	11.1794	25.0725
Dsn1	2.10806	0	0	20.6551	0	8.78657	45.6074	44.2184	20.5853	2.24749	15.8998	5.39142	26.4754	2.18594	24.6677	0	2.58164	22.7614	9.15248	4.30256	0	42.2524	8.29084	37.1412	0	74.5972	22.9106	18.2473	4.23864	37.6401	17.7633	0	0	8.06647	7.03021	36.8957	0	3.54026	10.1379	2.3912	9.6432	51.6278	7.00697	14.1857	9.34623	66.1349	3.99329	0	14.1033
Mob4	21.0806	4.32003	12.236	12.0488	6.41828	17.5731	83.3963	49.4825	37.7397	4.49499	15.8998	21.5657	12.0343	26.2312	19.186	10.001	2.58164	13.6568	12.2033	30.1179	7.43734	97.9018	37.3088	99.524	9.56755	83.9909	22.9106	13.6855	36.0284	76.2453	22.2041	27.243	32.6288	0	9.37361	52.5054	19.443	26.552	70.9651	28.6944	0	100.674	35.0349	4.72858	16.3559	82.77	7.98658	24.2221	9.40218
Pdcd2l	6.32418	8.64006	4.8944	15.4913	28.8823	26.3597	9.12147	8.42256	3.43088	4.49499	9.53986	16.1743	16.848	6.55781	8.22256	11.6678	5.16329	22.7614	15.2541	8.60511	9.91645	30.4011	2.07271	41.1077	6.37836	35.9172	9.16422	15.9664	2.11932	6.75591	10.3619	9.081	3.62542	0	9.37361	2.83813	9.72148	1.77013	10.1379	16.7384	0	41.8185	7.00697	4.72858	14.0193	31.2416	11.9799	9.31619	17.2373
Uqcrb	88.5385	116.641	75.8633	22.3764	77.0194	67.3637	5.21227	7.36974	27.4471	98.8897	66.779	43.1313	28.8823	87.4374	16.4451	130.013	134.246	4.55228	106.779	81.7486	133.872	4.12218	80.8357	5.76951	156.27	1.10514	50.4032	36.4947	125.04	4.82565	26.645	27.243	90.6355	40.3323	70.3021	12.7716	43.7467	77.8858	81.103	98.0392	96.432	2.06511	99.8494	28.3715	30.3753	3.24588	51.9128	81.9825	15.6703
Ythdf3	2.10806	0	2.4472	8.6063	0	0	39.092	27.3733	6.86177	2.24749	0	0	0	4.37187	2.74085	3.33367	0	4.55228	3.05083	4.30256	2.47911	20.0956	6.21813	18.0297	0	25.9709	4.58211	0	8.47727	19.3026	8.88165	9.081	14.5017	0	2.3434	59.6007	0	3.54026	10.1379	0	9.6432	11.8744	7.00697	0	2.33656	19.881	0	1.86324	9.40218
Commd2	18.9725	25.9202	24.472	6.88504	9.62742	5.85772	66.4564	35.7959	3.43088	4.49499	9.53986	21.5657	7.22056	21.8594	2.74085	10.001	5.16329	4.55228	9.15248	4.30256	12.3956	52.0425	18.6544	57.3345	15.9459	70.7292	4.58211	6.84275	19.0739	59.8381	4.44083	18.162	29.0034	8.06647	0	28.3813	14.5822	24.7818	20.2758	11.956	9.6432	76.4092	17.5174	14.1857	4.67312	72.2209	3.99329	22.3589	3.13406
Dnmt1	2.10806	4.32003	2.4472	5.16378	3.20914	0	9.12147	6.31692	3.43088	2.24749	3.17995	0	4.81371	8.74374	0	5.0005	0	0	6.10165	4.30256	0	25.7636	10.3636	35.6988	0	7.18343	0	2.28092	0	2.89539	4.44083	0	0	0	0	12.7716	14.5822	1.77013	0	2.3912	0	7.74417	5.25523	4.72858	7.00967	12.1721	7.98658	0	4.70109
Rps27a	225.562	224.641	320.583	79.1779	227.849	219.664	6.51534	4.21128	85.7721	269.699	174.897	156.351	137.191	275.428	54.817	363.37	366.594	127.464	161.694	202.22	332.201	7.72909	207.271	4.68773	197.729	2.21029	73.3138	125.45	245.841	5.79078	106.58	417.726	134.141	209.728	271.835	7.09532	165.265	214.186	131.792	162.602	202.507	2.58139	245.244	156.043	121.501	1.62294	295.504	299.981	75.2174
Rplp2	221.346	388.802	396.447	75.7354	317.705	190.376	39.092	68.4333	164.682	433.766	321.175	204.874	259.94	360.679	202.823	453.379	609.268	236.719	335.591	262.456	498.302	66.4702	294.325	45.4349	299.783	62.4406	132.881	182.473	366.642	84.9314	131.745	281.511	206.649	225.861	356.197	48.2482	379.138	341.635	283.861	212.817	183.221	59.372	364.363	122.943	240.665	60.0489	367.383	359.605	65.8152
Cycs	52.7015	64.8004	78.3105	41.3102	57.7645	55.6483	28.6675	23.162	30.878	60.6823	63.5991	64.697	48.1371	56.8343	84.9664	43.3377	49.0512	63.732	57.9657	159.195	34.7076	24.2178	31.0907	32.8141	105.243	24.8657	77.8959	43.3374	89.0113	17.3723	71.0532	54.486	90.6355	40.3323	25.7774	19.8669	43.7467	51.3338	60.8273	45.4328	86.7888	30.9767	103.353	61.4715	70.0967	15.0122	79.8658	91.2987	56.4131
Chek1	4.21612	17.2801	4.8944	1.72126	0	0	59.9411	57.9051	6.86177	0	6.35991	5.39142	7.22056	0	2.74085	0	2.58164	4.55228	3.05083	12.9077	4.95823	60.8022	10.3636	39.6654	0	53.0469	9.16422	4.56184	8.47727	70.4545	0	0	7.25084	8.06647	4.6868	58.1816	19.443	12.3909	10.1379	9.5648	9.6432	49.5627	8.75871	0	7.00967	61.2661	3.99329	5.58971	1.56703
Tm9sf2	4.21612	4.32003	4.8944	1.72126	3.20914	5.85772	19.546	22.1092	6.86177	11.2375	0	5.39142	2.40685	6.55781	2.74085	1.66683	10.3266	9.10457	0	8.60511	4.95823	51.5273	10.3636	42.9107	6.37836	88.964	13.7463	9.12367	4.23864	19.3026	4.44083	9.081	10.8763	8.06647	7.03021	21.286	14.5822	12.3909	0	14.3472	0	91.3813	5.25523	0	9.34623	96.1593	3.99329	3.72648	6.26812
Dcp1a	6.32418	4.32003	4.8944	0	6.41828	0	50.8196	36.8487	3.43088	2.24749	0	10.7828	9.62742	4.37187	8.22256	1.66683	0	9.10457	9.15248	0	0	57.7105	14.509	64.907	0	135.38	0	9.12367	16.9545	43.4308	2.96055	9.081	7.25084	8.06647	11.717	24.1241	4.86074	8.85065	40.5515	7.1736	9.6432	106.87	15.7657	0	7.00967	83.9872	0	14.9059	9.40218
Mos	2.10806	0	0	0	0	0	9.12147	2.10564	0	0	0	0	7.22056	0	0	0	0	4.55228	0	0	0	13.3971	2.07271	12.2602	0	87.3063	4.58211	2.28092	4.23864	2.89539	0	9.081	10.8763	0	4.6868	0	0	3.54026	10.1379	7.1736	0	81.572	0	0	2.33656	45.8481	3.99329	1.86324	0
Cenps	10.5403	8.64006	14.6832	56.8016	19.2548	8.78657	45.6074	43.1656	17.1544	4.49499	9.53986	10.7828	24.0685	6.55781	21.9268	11.6678	2.58164	59.1797	9.15248	12.9077	7.43734	34.5233	6.21813	24.1598	12.7567	8.84115	36.6569	18.2473	8.47727	40.5355	41.4477	27.243	29.0034	0	11.717	26.9622	9.72148	17.7013	10.1379	7.1736	9.6432	12.907	3.50349	61.4715	14.0193	11.3606	7.98658	7.45295	61.1142
Ddb1	12.6484	34.5602	46.4968	10.3276	6.41828	14.6443	36.4859	46.3241	6.86177	31.4649	34.9795	21.5657	14.4411	32.789	5.4817	28.3362	20.6532	9.10457	18.305	21.5128	27.2702	18.0345	35.2361	21.6357	9.56755	27.6286	13.7463	18.2473	16.9545	20.2677	14.8028	18.162	25.378	0	30.4642	59.6007	43.7467	35.4026	0	9.5648	38.5728	36.1395	33.2831	9.45716	21.029	34.8933	19.9665	13.0427	12.5362
Ddx3x	16.8645	60.4804	51.3912	13.7701	16.0457	14.6443	82.0932	118.969	58.325	49.4449	92.2187	43.1313	9.62742	89.6234	16.4451	46.6713	56.7962	13.6568	27.4574	17.2102	47.1032	42.2524	49.7451	41.4683	38.2702	52.4943	50.4032	18.2473	61.4602	63.6986	39.9674	36.324	68.883	16.1329	11.717	140.487	43.7467	51.3338	10.1379	9.5648	19.2864	41.3023	42.0418	18.9143	16.3559	55.5858	7.98658	11.1794	10.9692
Gpbp1	4.21612	8.64006	4.8944	80.8992	3.20914	8.78657	48.2135	61.0636	65.1868	2.24749	0	21.5657	43.3234	6.55781	54.817	6.66733	7.74493	54.6274	0	12.9077	2.47911	31.9469	4.14542	25.9628	0	16.5772	59.5674	47.8993	2.11932	54.0473	93.2573	18.162	3.62542	8.06647	0	73.7913	4.86074	1.77013	0	19.1296	9.6432	14.9721	15.7657	37.8286	39.7215	26.7785	7.98658	7.45295	94.0218
Dhrs1	0	0	0	1.72126	0	0	19.546	15.7923	0	0	0	0	0	2.18594	0	0	0	0	0	12.9077	0	24.2178	0	22.3568	0	32.0492	13.7463	2.28092	0	21.2329	0	0	3.62542	0	2.3434	11.3525	0	1.77013	0	2.3912	0	19.6186	0	0	2.33656	28.4015	0	5.58971	0
Ywhaq	94.8627	51.8403	88.0993	56.8016	60.9737	46.8617	28.6675	16.8451	34.3088	51.6924	73.1389	91.6541	69.7988	83.0656	84.9664	88.3422	56.7962	45.5228	118.982	73.1434	61.9778	8.75964	136.799	10.8178	73.3512	3.868	13.7463	88.9558	105.966	17.3723	74.0138	118.053	87.0101	177.462	119.514	19.8669	72.9111	38.9429	121.655	90.8656	154.291	8.26045	117.367	56.743	63.0871	9.33192	59.8994	85.709	89.3207
Atp2c1	2.10806	0	2.4472	5.16378	0	0	27.3644	24.2149	10.2927	2.24749	0	0	2.40685	2.18594	2.74085	3.33367	0	9.10457	3.05083	0	0	41.7371	0	33.5353	0	37.5749	4.58211	2.28092	0	21.2329	2.96055	0	3.62542	0	4.6868	42.5719	9.72148	5.31039	0	0	0	26.8465	5.25523	0	0	40.9793	3.99329	5.58971	4.70109
Ccnb1	29.5128	25.9202	53.8384	120.488	96.2742	131.799	251.492	255.835	116.65	35.9599	117.658	107.828	235.872	56.8343	241.195	45.0045	18.0715	227.614	128.135	55.9332	19.8329	218.991	64.254	230.78	165.837	325.465	155.792	266.867	63.5795	265.411	192.436	127.134	47.1305	201.662	128.887	234.146	38.8859	40.713	60.8273	45.4328	106.075	191.023	84.0837	151.315	158.886	286.449	11.9799	22.3589	159.837
Mier2	2.10806	0	0	6.88504	3.20914	0	11.7276	17.8979	13.7235	0	0	0	7.22056	0	8.22256	1.66683	7.74493	9.10457	0	4.30256	0	17.004	6.21813	13.342	0	41.9954	13.7463	2.28092	2.11932	11.5816	5.9211	0	0	0	2.3434	24.1241	4.86074	1.77013	10.1379	7.1736	0	39.7534	3.50349	9.45716	2.33656	37.7334	0	7.45295	0
Pigf	14.7564	8.64006	17.1304	15.4913	6.41828	5.85772	84.6994	56.8523	24.0162	17.98	3.17995	10.7828	14.4411	6.55781	13.7043	0	5.16329	4.55228	21.3558	4.30256	0	91.2033	37.3088	96.9999	6.37836	72.9395	13.7463	6.84275	33.9091	55.0124	7.40138	0	43.5051	32.2659	2.3434	58.1816	4.86074	33.6325	20.2758	19.1296	9.6432	81.572	15.7657	0	16.3559	90.479	7.98658	14.9059	6.26812
Ahsa1	40.0531	21.6001	34.2608	24.0976	9.62742	14.6443	58.638	48.4297	6.86177	22.4749	12.7198	5.39142	26.4754	26.2312	16.4451	31.6698	30.9797	13.6568	12.2033	55.9332	47.1032	71.6229	16.5817	59.1375	6.37836	72.3869	22.9106	22.8092	10.5966	90.7222	42.928	27.243	10.8763	24.1994	18.7472	70.9532	34.0252	38.9429	10.1379	40.6504	38.5728	62.4697	26.2761	18.9143	16.3559	84.7987	59.8994	35.4015	18.8044
Top1	10.5403	4.32003	9.78881	24.0976	6.41828	5.85772	20.8491	25.2677	27.4471	13.485	25.4396	10.7828	24.0685	13.1156	24.6677	1.66683	7.74493	9.10457	3.05083	8.60511	4.95823	66.9854	14.509	45.0743	6.37836	21.5503	32.0748	15.9664	4.23864	22.198	28.1252	27.243	10.8763	8.06647	7.03021	25.5431	9.72148	10.6208	10.1379	16.7384	9.6432	32.5255	7.00697	23.6429	16.3559	38.9506	0	3.72648	25.0725
Sec61b	23.1887	17.2801	29.3664	10.3276	19.2548	26.3597	54.7288	45.2713	20.5853	29.2174	9.53986	10.7828	14.4411	19.6734	10.9634	16.6683	28.3981	9.10457	15.2541	68.8409	42.1449	131.91	12.4363	112.145	9.56755	102.226	4.58211	15.9664	21.1932	74.315	14.8028	9.081	3.62542	8.06647	9.37361	35.4766	29.1644	30.0922	30.4136	31.0856	38.5728	106.87	35.0349	18.9143	14.0193	62.4833	91.8457	24.2221	18.8044
Rpl34	141.24	250.562	278.981	67.1291	144.411	134.727	2.60613	7.36974	58.325	301.164	225.777	231.831	127.563	260.126	115.116	280.028	387.247	172.987	173.897	64.5383	267.744	11.336	213.489	10.8178	229.621	9.94629	73.3138	104.922	228.886	12.5467	84.3757	208.863	228.402	120.997	208.563	14.1906	209.012	200.025	202.758	198.47	163.934	12.907	241.741	146.586	140.193	8.11471	119.799	232.905	75.2174
Ooep	2.10806	0	0	3.44252	3.20914	0	71.6687	35.7959	0	0	3.17995	5.39142	0	0	0	3.33367	2.58164	0	3.05083	12.9077	4.95823	52.0425	4.14542	114.669	0	6.63086	0	0	2.11932	41.5006	0	0	0	0	2.3434	17.0288	0	5.31039	0	0	0	14.9721	0	18.9143	0	21.9097	19.9665	0	4.70109
Gtf2a2	10.5403	4.32003	9.78881	22.3764	0	2.92886	75.5779	50.5354	20.5853	15.7325	6.35991	5.39142	12.0343	8.74374	13.7043	15.0015	12.9082	4.55228	12.2033	17.2102	7.43734	97.3865	18.6544	95.5575	6.37836	88.964	27.4927	6.84275	27.5511	54.0473	5.9211	0	25.378	8.06647	2.3434	32.6385	14.5822	14.161	20.2758	38.2592	28.9296	108.418	19.2692	23.6429	2.33656	83.9872	7.98658	20.4956	6.26812
Rpl13a	373.126	423.363	376.869	43.0315	356.214	254.811	13.0307	18.9508	85.7721	341.619	273.476	285.745	132.377	393.468	115.116	288.362	348.522	109.255	317.286	382.927	371.867	18.0345	232.144	13.342	283.837	9.39372	137.463	168.788	239.483	14.4769	100.659	308.754	206.649	161.329	323.389	19.8669	364.555	396.509	344.688	260.641	106.075	16.0046	183.933	160.772	121.501	8.52045	375.369	333.52	50.145
AU022751	21.0806	0	0	6.88504	6.41828	2.92886	258.007	237.937	20.5853	0	6.35991	0	16.848	0	13.7043	1.66683	2.58164	4.55228	6.10165	21.5128	0	63.8938	20.7271	100.966	0	154.72	13.7463	18.2473	33.9091	221.015	2.96055	9.081	36.2542	0	9.37361	309.356	4.86074	19.4714	50.6894	35.868	19.2864	93.9626	22.7727	9.45716	16.3559	121.315	15.9732	13.0427	7.83515
Tax1bp1	6.32418	21.6001	19.5776	3.44252	9.62742	11.7154	16.9399	11.581	3.43088	31.4649	22.2597	16.1743	4.81371	26.2312	8.22256	23.3357	5.16329	13.6568	12.2033	4.30256	22.312	23.7025	22.7998	21.2751	12.7567	19.8926	4.58211	13.6855	21.1932	13.5118	13.3225	9.081	7.25084	8.06647	9.37361	9.93345	24.3037	14.161	10.1379	9.5648	28.9296	19.6186	12.2622	4.72858	11.6828	17.4466	7.98658	0	17.2373
Gabarapl2	710.416	574.564	739.055	254.746	381.888	354.392	28.6675	21.0564	178.406	676.496	314.815	253.397	264.754	574.901	268.604	748.408	689.299	309.555	393.557	34.4204	647.049	43.2829	563.777	27.0446	366.756	13.2617	197.031	191.597	743.88	16.4072	189.475	690.156	489.432	435.589	604.598	35.4766	490.935	748.765	547.445	856.05	549.662	19.1023	718.215	288.443	196.271	13.3893	63.8927	875.722	192.745
Uhrf1	29.5128	21.6001	0	0	0	0	24.7583	18.9508	3.43088	4.49499	0	5.39142	7.22056	15.3015	2.74085	6.66733	7.74493	0	3.05083	8.60511	4.95823	30.9164	0	31.3717	0	28.7337	4.58211	2.28092	2.11932	12.5467	0	9.081	3.62542	0	0	22.705	4.86074	37.1727	0	2.3912	0	25.2976	0	0	2.33656	33.676	7.98658	5.58971	3.13406
Nrn1l	0	0	2.4472	1.72126	0	2.92886	10.4245	7.36974	6.86177	0	0	0	2.40685	0	0	0	0	9.10457	0	0	0	22.1567	2.07271	25.6022	6.37836	14.9194	0	0	2.11932	16.4072	0	0	0	0	0	8.51438	0	0	0	2.3912	0	23.2325	0	0	2.33656	27.1843	0	0	4.70109
Sdc1	0	0	2.4472	1.72126	0	0	6.51534	8.42256	0	0	0	0	4.81371	0	0	0	0	0	0	0	0	11.8513	0	9.73605	0	21.5503	4.58211	2.28092	6.35795	6.75591	0	0	7.25084	0	2.3434	5.67625	0	0	0	0	0	18.586	5.25523	0	0	17.8524	0	1.86324	3.13406
Ywhae	107.511	64.8004	78.3105	32.7039	83.4376	76.1503	79.4871	84.2256	41.1706	94.3947	76.3189	32.3485	50.5439	78.6937	41.1128	66.6733	80.031	36.4183	94.5756	60.2358	84.2899	71.6229	91.1993	76.8066	98.8647	64.0983	9.16422	38.7756	78.4148	109.06	41.4477	108.972	97.8864	96.7976	74.9889	73.7913	53.4681	61.9546	50.6894	86.0832	106.075	49.5627	82.3319	28.3715	63.0871	85.6102	67.886	70.8031	40.7428
Ankrd17	4.21612	8.64006	17.1304	10.3276	3.20914	2.92886	39.092	36.8487	10.2927	4.49499	0	5.39142	19.2548	2.18594	5.4817	10.001	5.16329	4.55228	18.305	0	4.95823	30.9164	10.3636	39.3048	9.56755	26.5234	4.58211	9.12367	12.7159	28.9539	8.88165	0	14.5017	0	7.03021	66.696	14.5822	5.31039	10.1379	4.7824	9.6432	28.3953	7.00697	4.72858	11.6828	35.299	0	0	4.70109
Rpl23a	143.348	207.361	208.012	58.5228	205.385	175.731	0	2.10564	85.7721	197.779	155.818	204.874	105.902	214.222	76.7439	173.351	320.124	63.732	192.202	172.102	173.538	0.515273	161.671	2.88475	162.648	2.76286	114.553	68.4275	186.5	1.93026	76.9743	99.891	134.141	80.6647	164.038	7.09532	102.076	173.473	91.2409	191.296	135.005	1.54883	168.167	75.6573	88.7892	1.21721	147.752	201.23	56.4131
D1Ertd622e	0	4.32003	0	6.88504	0	0	16.9399	27.3733	3.43088	0	3.17995	5.39142	2.40685	0	8.22256	0	0	0	9.15248	0	0	21.6415	2.07271	16.2267	0	20.4452	4.58211	4.56184	6.35795	26.0585	10.3619	0	0	0	0	32.6385	0	1.77013	0	0	0	19.6186	0	9.45716	0	23.1269	0	0	1.56703
Rpl19	210.806	306.722	274.087	84.3417	221.431	257.74	2.60613	10.5282	92.6339	247.224	139.918	269.571	137.191	242.639	123.338	356.702	343.359	150.225	213.558	185.01	297.494	6.18327	145.09	3.24535	149.892	3.31543	114.553	127.731	180.142	5.79078	143.587	354.159	134.141	169.396	248.401	7.09532	209.012	171.703	172.344	176.949	144.648	5.16278	203.202	132.4	126.174	2.84015	299.497	245.947	76.7845
Mt2	2.10806	73.4405	36.708	254.746	157.248	90.7946	0	0	387.69	38.2074	238.497	140.177	219.024	65.5781	312.457	41.6708	18.0715	373.287	112.881	98.9588	9.91645	0	76.6903	0.360594	172.216	1.65772	311.584	269.148	46.625	7.72104	216.12	99.891	7.25084	72.5982	63.2719	1.41906	68.0504	8.85065	131.792	7.1736	77.1456	1.54883	40.2901	146.586	280.387	0.405735	143.758	18.6324	181.775
Oas1e	0	0	0	0	0	0	86.0024	50.5354	0	0	0	0	2.40685	4.37187	0	8.33417	0	0	3.05083	0	9.91645	128.818	2.07271	153.974	0	131.512	4.58211	0	6.35795	99.4084	0	0	0	0	0	61.0197	0	3.54026	0	16.7384	19.2864	78.4743	3.50349	0	0	88.4503	0	3.72648	0
Elobl	0	0	0	1.72126	0	0	40.3951	12.6338	0	0	0	0	2.40685	0	2.74085	0	2.58164	4.55228	0	0	0	28.8553	0	66.7099	3.18918	1.10514	4.58211	4.56184	2.11932	12.5467	0	0	0	0	0	9.93345	4.86074	5.31039	0	2.3912	0	0.516278	0	4.72858	9.34623	12.5778	0	5.58971	4.70109
Fbxw15	0	0	0	1.72126	0	2.92886	82.0932	36.8487	0	0	0	0	0	0	5.4817	0	0	0	0	0	0	57.1953	0	68.5129	0	23.208	4.58211	2.28092	2.11932	41.5006	0	0	0	0	0	24.1241	0	3.54026	0	2.3912	9.6432	27.879	0	4.72858	2.33656	33.2703	0	1.86324	6.26812
Lmo7	2.10806	4.32003	2.4472	1.72126	0	2.92886	44.3043	46.3241	10.2927	0	0	5.39142	2.40685	4.37187	0	1.66683	2.58164	0	12.2033	0	4.95823	30.9164	2.07271	25.9628	9.56755	22.6554	4.58211	0	2.11932	34.7447	4.44083	0	0	0	0	58.1816	9.72148	1.77013	0	0	19.2864	17.0372	8.75871	0	0	19.4753	0	0	0
C87436	2.10806	0	2.4472	17.2126	0	2.92886	52.1227	57.9051	0	0	6.35991	0	14.4411	0	5.4817	5.0005	5.16329	9.10457	0	0	4.95823	57.7105	4.14542	59.4981	0	40.3377	18.3284	9.12367	0	72.3847	11.8422	0	3.62542	0	4.6868	34.0575	4.86074	5.31039	30.4136	4.7824	9.6432	56.2743	7.00697	4.72858	4.67312	40.5735	0	9.31619	21.9384
Taf13	6.32418	12.9601	22.0248	17.2126	19.2548	26.3597	22.1521	16.8451	20.5853	24.7224	28.6196	10.7828	21.6617	17.4875	10.9634	13.3347	18.0715	22.7614	39.6607	17.2102	9.91645	32.4622	26.9452	25.9628	41.4594	35.3646	36.6569	20.5283	23.3125	13.5118	17.7633	18.162	21.7525	48.3988	18.7472	18.4478	14.5822	10.6208	0	9.5648	9.6432	30.4604	19.2692	9.45716	16.3559	21.9097	7.98658	14.9059	14.1033
Cisd2	10.5403	8.64006	4.8944	1.72126	3.20914	2.92886	14.3337	7.36974	3.43088	2.24749	6.35991	10.7828	0	0	10.9634	5.0005	2.58164	4.55228	3.05083	4.30256	4.95823	25.7636	6.21813	25.6022	3.18918	17.6823	4.58211	2.28092	6.35795	11.5816	0	0	3.62542	16.1329	2.3434	7.09532	4.86074	10.6208	10.1379	7.1736	0	21.6837	3.50349	4.72858	9.34623	21.0982	0	5.58971	0
Tmem128	23.1887	4.32003	19.5776	8.6063	9.62742	11.7154	15.6368	8.42256	17.1544	11.2375	12.7198	0	9.62742	17.4875	2.74085	11.6678	18.0715	13.6568	6.10165	8.60511	9.91645	25.7636	26.9452	27.4052	28.7026	25.4183	18.3284	18.2473	23.3125	10.6164	1.48028	0	36.2542	8.06647	7.03021	7.09532	19.443	21.2416	20.2758	14.3472	9.6432	33.0418	24.5244	0	4.67312	29.213	0	26.0853	7.83515
Rab11a	21.0806	8.64006	24.472	32.7039	22.464	14.6443	23.4552	30.5318	17.1544	26.9699	3.17995	16.1743	24.0685	24.0453	5.4817	15.0015	18.0715	9.10457	12.2033	25.8153	12.3956	26.7942	20.7271	21.2751	15.9459	32.6017	41.239	18.2473	27.5511	27.0236	23.6844	0	29.0034	16.1329	16.4038	43.991	19.443	14.161	20.2758	26.3032	0	21.6837	10.5105	28.3715	25.7021	30.4302	7.98658	27.9486	26.6395
Rubcn	0	0	0	3.44252	0	0	9.12147	11.581	3.43088	0	0	0	0	2.18594	2.74085	0	0	0	6.10165	0	0	15.4582	0	21.2751	3.18918	23.7606	0	4.56184	2.11932	5.79078	0	0	0	0	4.6868	5.67625	0	0	10.1379	0	0	14.9721	5.25523	4.72858	0	27.59	3.99329	5.58971	0
Rheb	48.4854	12.9601	9.78881	17.2126	6.41828	11.7154	23.4552	27.3733	27.4471	22.4749	12.7198	32.3485	21.6617	15.3015	13.7043	11.6678	10.3266	4.55228	21.3558	34.4204	4.95823	56.68	39.3815	41.1077	3.18918	68.5189	22.9106	31.9328	19.0739	20.2677	14.8028	18.162	61.6322	16.1329	16.4038	24.1241	14.5822	26.552	20.2758	26.3032	38.5728	76.9255	24.5244	9.45716	18.6925	70.1922	0	37.2648	25.0725
Ccndbp1	14.7564	12.9601	4.8944	25.8189	16.0457	8.78657	136.822	108.44	37.7397	2.24749	6.35991	10.7828	14.4411	8.74374	16.4451	5.0005	18.0715	27.3137	21.3558	8.60511	2.47911	107.692	22.7998	133.059	6.37836	157.483	32.0748	13.6855	16.9545	141.874	10.3619	18.162	29.0034	40.3323	7.03021	153.259	9.72148	28.3221	10.1379	35.868	28.9296	138.363	26.2761	23.6429	14.0193	144.036	27.953	13.0427	12.5362
Cdv3	21.0806	21.6001	17.1304	10.3276	12.8366	8.78657	33.8798	47.3769	24.0162	26.9699	9.53986	10.7828	2.40685	37.1609	10.9634	11.6678	7.74493	9.10457	6.10165	8.60511	14.8747	28.34	31.0907	33.8959	15.9459	27.6286	4.58211	13.6855	16.9545	20.2677	13.3225	18.162	3.62542	40.3323	2.3434	46.8291	63.1896	49.5637	10.1379	9.5648	0	37.6883	19.2692	18.9143	25.7021	33.2703	0	9.31619	14.1033
Srpk1	16.8645	0	9.78881	13.7701	12.8366	23.4309	22.1521	26.3205	24.0162	13.485	22.2597	21.5657	33.696	17.4875	38.3719	16.6683	5.16329	18.2091	15.2541	17.2102	9.91645	32.9775	18.6544	24.1598	15.9459	8.84115	13.7463	22.8092	14.8352	15.4421	20.7239	45.405	21.7525	24.1994	28.1208	32.6385	4.86074	8.85065	10.1379	7.1736	9.6432	13.4232	8.75871	9.45716	28.0387	17.8524	3.99329	7.45295	23.5054
Med31	18.9725	17.2801	26.9192	24.0976	35.3005	26.3597	43.0012	61.0636	41.1706	11.2375	31.7995	37.7399	40.9165	4.37187	43.8536	11.6678	2.58164	45.5228	27.4574	8.60511	32.2285	93.2644	2.07271	86.182	12.7567	90.0692	36.6569	45.6184	12.7159	77.2104	48.8491	9.081	10.8763	40.3323	16.4038	35.4766	19.443	5.31039	30.4136	14.3472	0	98.0929	10.5105	28.3715	70.0967	71.0037	15.9732	11.1794	26.6395
Iglc2	0	0	0	0	0	0	10.4245	18.9508	0	0	0	0	0	0	2.74085	0	0	0	0	0	0	18.5498	0	18.3903	0	13.8143	0	0	2.11932	30.8842	0	0	3.62542	0	0	19.8669	0	0	10.1379	0	0	19.6186	0	0	0	15.0122	0	0	0
Pfdn5	21.0806	0	12.236	53.359	48.1371	26.3597	31.2736	27.3733	44.6015	24.7224	28.6196	32.3485	31.2891	19.6734	41.1128	31.6698	36.143	40.9705	36.6099	21.5128	17.3538	37.6149	18.6544	26.3234	57.4053	19.34	91.6422	45.6184	38.1477	44.396	51.8096	45.405	25.378	16.1329	35.151	17.0288	4.86074	23.0117	10.1379	31.0856	9.6432	21.1674	15.7657	80.3859	49.0677	16.6352	23.9597	31.6751	48.5779
Cstb	46.3773	43.2003	73.416	8.6063	51.3462	84.9369	0	2.10564	30.878	20.2274	50.8793	91.6541	7.22056	30.6031	13.7043	160.016	98.1025	4.55228	15.2541	25.8153	126.435	1.54582	39.3815	0.721189	108.432	1.10514	36.6569	4.56184	33.9091	0	0	54.486	29.0034	24.1994	42.1812	1.41906	34.0252	54.8741	30.4136	52.6064	9.6432	1.54883	31.5314	52.0144	0	0	3.99329	46.581	4.70109
Trappc2	2.10806	8.64006	0	3.44252	0	0	63.8503	46.3241	17.1544	2.24749	3.17995	0	4.81371	0	2.74085	0	0	0	6.10165	0	0	56.68	8.29084	59.4981	3.18918	64.0983	0	2.28092	2.11932	34.7447	0	0	7.25084	0	4.6868	51.0863	4.86074	15.9312	10.1379	9.5648	19.2864	68.665	1.75174	4.72858	2.33656	41.385	3.99329	1.86324	3.13406
Cep55	0	4.32003	4.8944	0	0	0	26.0613	32.6374	3.43088	0	0	0	2.40685	0	2.74085	0	0	9.10457	3.05083	4.30256	0	22.1567	4.14542	16.5873	0	30.944	4.58211	2.28092	0	28.9539	0	0	7.25084	0	0	28.3813	9.72148	10.6208	0	2.3912	0	28.3953	1.75174	0	0	27.59	15.9732	5.58971	3.13406
Timm23	151.78	108.001	95.4409	82.6204	147.62	158.158	52.1227	52.641	51.4633	114.622	98.5786	113.22	84.2399	87.4374	65.7805	141.681	56.7962	59.1797	167.795	51.6307	84.2899	70.0771	130.581	59.1375	162.648	71.2817	64.1496	107.203	228.886	57.9078	109.54	172.539	199.398	225.861	126.544	38.3147	43.7467	104.438	223.033	179.34	135.005	72.7952	161.16	108.757	93.4623	46.2538	115.805	177.008	126.929
Pla2g4c	0	0	0	1.72126	0	0	29.9706	68.4333	0	0	0	0	0	0	0	0	0	0	0	0	0	39.1607	0	27.7658	0	21.5503	4.58211	0	0	28.9539	0	0	0	0	0	92.2391	0	0	0	0	0	21.6837	0	0	0	35.299	0	0	1.56703
Mad2l1bp	4.21612	8.64006	7.3416	86.063	16.0457	26.3597	15.6368	5.2641	96.0648	15.7325	41.3394	5.39142	142.004	8.74374	164.451	18.3352	15.4899	104.703	18.305	8.60511	0	10.3055	10.3636	9.73605	41.4594	19.34	82.478	150.541	14.8352	17.3723	81.4151	18.162	0	8.06647	21.0906	5.67625	4.86074	17.7013	20.2758	2.3912	28.9296	7.2279	24.5244	146.586	107.482	8.52045	0	5.58971	115.96
Rps29	122.267	427.683	420.919	99.833	359.424	178.66	9.12147	12.6338	195.56	559.626	343.435	280.354	192.548	404.398	150.747	320.032	477.604	132.016	454.573	185.01	446.24	10.3055	304.688	5.40891	443.296	3.31543	192.449	221.249	383.596	4.82565	162.83	199.782	235.652	96.7976	297.612	12.7716	369.416	295.612	304.136	191.296	192.864	5.16278	451.95	99.3002	182.252	3.65162	215.638	255.264	78.3515
Npm2	2.10806	0	0	3.44252	3.20914	0	22.1521	27.3733	3.43088	0	3.17995	0	7.22056	0	2.74085	0	0	0	0	0	0	54.6189	0	42.9107	3.18918	7.18343	9.16422	0	2.11932	19.3026	7.40138	0	0	0	4.6868	17.0288	0	0	0	0	0	19.6186	0	4.72858	2.33656	13.795	0	0	3.13406
Dnajb4	0	0	0	1.72126	0	0	117.276	61.0636	6.86177	2.24749	0	0	4.81371	0	2.74085	0	0	4.55228	0	4.30256	0	99.9629	2.07271	80.7731	0	95.5949	4.58211	0	2.11932	68.5242	0	0	7.25084	0	0	86.5629	4.86074	7.08052	10.1379	4.7824	0	66.5999	8.75871	0	0	102.651	0	0	0
Bcl2l10	77.9982	8.64006	9.78881	61.9653	12.8366	0	754.476	630.639	229.869	6.74248	3.17995	0	117.936	8.74374	112.375	8.33417	5.16329	50.0751	91.5248	64.5383	7.43734	796.612	180.326	760.133	38.2702	1005.13	132.881	116.327	171.665	762.453	5.9211	81.729	275.532	64.5317	49.2114	737.913	38.8859	187.634	233.171	121.951	96.432	1127.55	143.643	14.1857	79.443	1033	59.8994	96.8884	42.3098
Dazl	0	0	0	6.88504	0	0	80.7902	75.803	6.86177	0	0	0	0	0	2.74085	0	0	13.6568	0	0	0	80.8978	0	53.7285	0	67.4137	0	0	2.11932	58.8729	1.48028	0	3.62542	8.06647	2.3434	73.7913	0	3.54026	0	0	0	35.1069	1.75174	0	0	53.5571	3.99329	1.86324	3.13406
Smu1	21.0806	25.9202	4.8944	12.0488	19.2548	23.4309	14.3337	5.2641	17.1544	13.485	9.53986	16.1743	14.4411	13.1156	10.9634	25.0025	5.16329	13.6568	6.10165	34.4204	12.3956	71.6229	14.509	81.8549	15.9459	96.7	13.7463	18.2473	12.7159	13.5118	14.8028	9.081	18.1271	16.1329	16.4038	14.1906	9.72148	12.3909	20.2758	16.7384	9.6432	78.9906	17.5174	28.3715	23.3656	87.2331	27.953	16.7691	15.6703
Cops8	4.21612	12.9601	19.5776	10.3276	0	2.92886	32.5767	47.3769	13.7235	8.98998	6.35991	0	9.62742	8.74374	13.7043	15.0015	12.9082	22.7614	6.10165	4.30256	14.8747	43.2829	8.29084	49.0408	9.56755	71.8343	18.3284	4.56184	12.7159	40.5355	8.88165	9.081	14.5017	40.3323	9.37361	29.8003	24.3037	5.31039	0	19.1296	0	55.7581	12.2622	14.1857	7.00967	50.3112	11.9799	5.58971	17.2373
Ubl5	37.9451	69.1204	88.0993	48.1953	80.2285	32.2174	66.4564	150.553	58.325	56.1874	79.4988	59.3056	64.9851	54.6484	65.7805	85.0085	80.031	150.225	42.7116	64.5383	64.457	242.178	72.5449	145.319	105.243	243.132	59.5674	79.8321	72.0568	162.142	93.2573	72.648	25.378	40.3323	70.3021	127.716	19.443	47.7935	91.2409	40.6504	77.1456	238.521	63.0627	85.1144	72.4333	113.2	51.9128	46.581	53.279
Khdc1b	14.7564	4.32003	2.4472	77.4567	3.20914	5.85772	338.798	325.321	54.8942	4.49499	3.17995	0	36.1028	2.18594	43.8536	5.0005	2.58164	45.5228	21.3558	21.5128	9.91645	231.357	18.6544	239.074	3.18918	330.99	41.239	25.0901	19.0739	270.236	79.9349	27.243	50.7559	8.06647	18.7472	371.795	4.86074	28.3221	40.5515	23.912	9.6432	262.786	22.7727	52.0144	25.7021	280.363	35.9396	16.7691	56.4131
Rpl23	221.346	250.562	330.372	99.833	240.685	152.301	2.60613	4.21128	78.9104	283.184	193.977	183.308	134.784	273.242	126.079	311.698	366.594	122.912	265.422	141.984	359.471	9.27491	201.053	7.21189	184.973	5.52572	87.0601	134.574	241.602	3.86052	96.2179	181.62	155.893	120.997	250.744	4.25719	315.948	240.738	182.482	184.122	183.221	4.6465	238.237	132.4	112.155	4.86883	231.611	216.136	75.2174
Mrpl18	48.4854	34.5602	41.6024	34.4252	28.8823	23.4309	18.2429	4.21128	24.0162	33.7124	12.7198	5.39142	26.4754	39.3468	13.7043	21.6688	28.3981	27.3137	33.5591	51.6307	9.91645	25.7636	39.3815	32.4535	19.1351	27.076	32.0748	22.8092	40.267	25.0934	31.0858	18.162	43.5051	56.4653	21.0906	19.8669	24.3037	46.0234	70.9651	45.4328	28.9296	24.2651	28.0279	23.6429	23.3656	30.8359	59.8994	54.0339	37.6087
Rab14	18.9725	8.64006	9.78881	20.6551	22.464	0	53.4258	72.6446	10.2927	13.485	0	0	7.22056	6.55781	10.9634	11.6678	7.74493	0	12.2033	4.30256	2.47911	52.0425	2.07271	47.2378	6.37836	83.4383	0	11.4046	12.7159	55.9775	14.8028	0	7.25084	16.1329	7.03021	76.6294	9.72148	26.552	0	14.3472	9.6432	50.079	12.2622	37.8286	9.34623	65.3234	19.9665	5.58971	20.3714
Odc1	25.2967	108.001	90.5465	56.8016	121.947	84.9369	2.60613	8.42256	78.9104	128.107	158.998	64.697	50.5439	118.041	46.5945	78.3412	116.174	50.0751	79.3215	17.2102	76.8525	12.8818	87.0538	10.8178	79.7296	15.472	54.9853	54.742	91.1307	7.72104	72.5335	99.891	32.6288	24.1994	51.5548	7.09532	150.683	72.5754	20.2758	35.868	38.5728	17.5535	103.353	118.214	39.7215	16.2294	15.9732	52.1707	54.846
Arl3	0	0	0	5.16378	0	5.85772	18.2429	49.4825	0	2.24749	3.17995	0	4.81371	0	5.4817	0	0	0	3.05083	0	4.95823	30.4011	4.14542	32.8141	0	35.9172	4.58211	4.56184	2.11932	48.2565	2.96055	9.081	0	0	0	46.8291	4.86074	1.77013	10.1379	2.3912	9.6432	37.172	0	14.1857	7.00967	30.4302	0	5.58971	3.13406
Crnkl1	12.6484	8.64006	2.4472	29.2614	35.3005	41.004	24.7583	20.0036	24.0162	8.98998	31.7995	10.7828	69.7988	6.55781	41.1128	8.33417	5.16329	13.6568	24.4066	8.60511	2.47911	54.6189	6.21813	33.5353	15.9459	62.9932	13.7463	54.742	8.47727	10.6164	39.9674	9.081	3.62542	24.1994	14.0604	14.1906	4.86074	10.6208	0	4.7824	9.6432	50.5953	10.5105	28.3715	70.0967	30.4302	0	5.58971	47.0109
Ptpn2	8.43224	4.32003	14.6832	49.9165	32.0914	38.0752	22.1521	11.581	20.5853	6.74248	15.8998	21.5657	43.3234	21.8594	32.8902	5.0005	15.4899	45.5228	21.3558	4.30256	7.43734	19.0651	18.6544	15.145	31.8918	23.208	54.9853	31.9328	8.47727	16.4072	38.4872	54.486	10.8763	32.2659	21.0906	2.83813	0	17.7013	20.2758	9.5648	0	24.2651	14.0139	18.9143	16.3559	16.6352	7.98658	11.1794	53.279
Lamtor2	4.21612	21.6001	7.3416	8.6063	12.8366	17.5731	14.3337	20.0036	3.43088	17.98	15.8998	16.1743	2.40685	13.1156	8.22256	28.3362	20.6532	0	6.10165	43.0256	17.3538	26.2789	10.3636	22.7174	6.37836	17.6823	13.7463	6.84275	10.5966	31.8493	11.8422	9.081	10.8763	0	4.6868	9.93345	4.86074	8.85065	0	19.1296	9.6432	31.493	14.0139	0	0	25.1556	51.9128	14.9059	7.83515
Dad1	54.8095	43.2003	58.7328	30.9827	41.7188	23.4309	72.9718	37.9015	41.1706	40.4549	12.7198	21.5657	28.8823	50.2765	38.3719	43.3377	46.4696	31.866	57.9657	12.9077	52.0614	59.7716	68.3995	99.524	44.6486	7.736	27.4927	31.9328	55.1023	60.8032	19.2436	90.81	32.6288	24.1994	56.2417	22.705	92.3541	47.7935	30.4136	31.0856	38.5728	13.9395	61.311	28.3715	28.0387	61.6718	39.9329	52.1707	42.3098
Rps3	206.59	259.202	276.534	39.589	211.803	237.238	6.51534	8.42256	106.357	244.977	209.877	231.831	129.97	303.845	156.229	328.366	330.45	159.33	198.304	223.733	337.159	8.75964	184.471	6.4907	181.783	3.31543	100.806	100.36	224.648	4.82565	102.139	363.24	206.649	145.196	285.895	2.83813	233.316	201.795	131.792	196.078	250.723	4.6465	208.457	151.315	107.482	2.02868	207.651	258.99	68.9493
Parp12	4.21612	4.32003	0	12.0488	6.41828	0	130.307	175.821	20.5853	0	0	0	4.81371	2.18594	8.22256	3.33367	0	9.10457	12.2033	8.60511	0	101.509	6.21813	94.8363	0	137.59	18.3284	6.84275	10.5966	140.909	32.5661	0	7.25084	8.06647	0	241.241	9.72148	8.85065	10.1379	11.956	9.6432	126.488	10.5105	9.45716	2.33656	139.167	7.98658	0	7.83515
7420426K07Rik	0	0	0	8.6063	0	0	62.5472	47.3769	3.43088	0	0	0	0	0	8.22256	0	0	0	0	17.2102	0	44.3135	10.3636	71.0371	0	83.4383	4.58211	4.56184	4.23864	47.2914	1.48028	9.081	10.8763	8.06647	2.3434	58.1816	9.72148	5.31039	10.1379	4.7824	0	60.4046	0	9.45716	11.6828	66.5406	0	1.86324	1.56703
2310061I04Rik	2.10806	0	0	3.44252	0	0	11.7276	28.4261	13.7235	2.24749	3.17995	0	2.40685	0	2.74085	6.66733	5.16329	9.10457	0	8.60511	0	26.7942	4.14542	23.4386	0	38.1274	9.16422	2.28092	6.35795	26.0585	1.48028	0	0	8.06647	0	22.705	9.72148	3.54026	0	2.3912	0	33.5581	3.50349	18.9143	0	27.59	15.9732	1.86324	4.70109
Ppp4r2	12.6484	4.32003	12.236	37.8677	19.2548	2.92886	37.789	46.3241	17.1544	20.2274	28.6196	21.5657	4.81371	13.1156	5.4817	3.33367	0	27.3137	12.2033	8.60511	2.47911	24.7331	16.5817	23.078	12.7567	35.3646	41.239	4.56184	8.47727	44.396	48.8491	0	10.8763	16.1329	11.717	61.0197	19.443	10.6208	10.1379	14.3472	9.6432	34.5906	10.5105	18.9143	9.34623	34.0818	3.99329	3.72648	18.8044
Pdia6	10.5403	4.32003	2.4472	3.44252	0	0	10.4245	1.05282	10.2927	6.74248	0	0	12.0343	6.55781	2.74085	45.0045	67.1228	9.10457	3.05083	30.1179	37.1867	12.8818	10.3636	13.7026	6.37836	23.7606	4.58211	6.84275	8.47727	4.82565	1.48028	9.081	18.1271	8.06647	2.3434	2.83813	0	14.161	10.1379	4.7824	9.6432	35.1069	5.25523	14.1857	2.33656	29.6187	23.9597	0	9.40218
Dazap2	6.32418	4.32003	7.3416	12.0488	9.62742	5.85772	35.1828	32.6374	17.1544	2.24749	3.17995	0	2.40685	4.37187	13.7043	6.66733	5.16329	0	3.05083	0	4.95823	18.5498	16.5817	28.1264	15.9459	46.9686	4.58211	20.5283	19.0739	38.6052	10.3619	9.081	10.8763	16.1329	0	45.41	14.5822	15.9312	10.1379	7.1736	38.5728	34.0744	10.5105	18.9143	7.00967	34.4875	0	3.72648	12.5362
1700018B24Rik	0	0	0	5.16378	0	0	39.092	32.6374	3.43088	0	0	0	4.81371	0	0	0	0	4.55228	3.05083	0	0	17.5193	0	27.7658	0	9.39372	4.58211	0	6.35795	40.5355	10.3619	0	0	8.06647	2.3434	28.3813	0	0	0	0	0	12.907	0	9.45716	4.67312	30.0244	0	0	4.70109
Omt2a	63.2418	4.32003	4.8944	209.994	16.0457	5.85772	724.505	854.89	161.252	20.2274	15.8998	5.39142	67.3919	8.74374	82.2256	10.001	12.9082	163.882	76.2707	34.4204	7.43734	1048.06	107.781	967.835	19.1351	727.184	128.299	77.5512	99.6079	836.768	210.199	45.405	130.515	48.3988	39.8378	674.055	58.3289	143.381	172.344	114.778	96.432	969.054	89.3389	146.586	74.7698	733.57	55.9061	70.8031	120.661
Tpt1	143.348	155.521	129.702	113.603	73.8102	102.51	63.8503	65.2748	54.8942	121.365	104.938	53.9142	93.8673	93.9952	49.3353	210.021	172.97	77.3888	73.2198	154.892	158.663	73.1687	74.6176	78.6095	63.7836	94.4898	41.239	86.6749	91.1307	79.1406	76.9743	145.296	76.1339	80.6647	119.514	45.41	116.658	123.909	91.2409	133.907	135.005	91.8975	82.3319	56.743	86.4526	104.274	187.685	178.871	83.0526
Bmi1	6.32418	8.64006	0	15.4913	6.41828	8.78657	80.7902	84.2256	27.4471	0	6.35991	5.39142	2.40685	4.37187	2.74085	1.66683	2.58164	27.3137	9.15248	0	2.47911	58.2258	6.21813	40.7472	0	56.3623	18.3284	9.12367	4.23864	72.3847	62.1716	0	3.62542	0	0	107.849	0	10.6208	0	2.3912	9.6432	40.2697	3.50349	18.9143	9.34623	51.9341	3.99329	9.31619	12.5362
Slc25a5	155.996	108.001	102.782	6.88504	38.5097	46.8617	19.546	8.42256	34.3088	107.88	92.2187	32.3485	7.22056	107.111	2.74085	165.017	100.684	9.10457	88.474	86.0511	116.518	20.0956	80.8357	19.1115	38.2702	4.42057	18.3284	27.371	116.562	10.6164	1.48028	136.215	108.763	64.5317	77.3323	2.83813	72.9111	125.679	40.5515	114.778	125.362	13.9395	120.87	9.45716	21.029	11.7663	79.8658	143.469	7.83515
Acadm	23.1887	17.2801	31.8136	17.2126	73.8102	90.7946	26.0613	23.162	13.7235	8.98998	12.7198	16.1743	36.1028	19.6734	10.9634	10.001	10.3266	9.10457	30.5083	30.1179	19.8329	26.2789	33.1634	28.1264	73.3512	18.2349	32.0748	31.9328	19.0739	17.3723	11.8422	27.243	36.2542	32.2659	49.2114	22.705	19.443	23.0117	20.2758	35.868	77.1456	20.6511	35.0349	4.72858	21.029	28.8072	11.9799	27.9486	21.9384
Cd63	126.484	207.361	269.192	170.405	285.613	480.333	1.30307	3.15846	198.991	240.482	368.875	334.268	211.803	203.292	169.933	246.691	147.154	232.166	277.625	12.9077	295.015	4.63745	223.853	2.16357	226.432	3.868	192.449	250.901	283.989	3.86052	220.561	417.726	308.161	177.462	393.692	5.67625	174.987	168.162	364.964	219.99	125.362	5.16278	255.754	278.986	268.704	4.86883	31.9463	182.597	170.806
Sec22a	4.21612	4.32003	2.4472	0	0	0	26.0613	14.7395	3.43088	2.24749	3.17995	0	0	2.18594	0	0	2.58164	0	0	4.30256	0	14.4276	4.14542	40.7472	3.18918	2.76286	0	0	0	24.1282	0	0	0	0	2.3434	12.7716	9.72148	1.77013	0	4.7824	9.6432	3.09767	3.50349	0	4.67312	10.9549	0	0	4.70109
Rps7	290.912	332.642	393.999	103.276	237.476	275.313	10.4245	4.21128	130.374	382.074	209.877	291.137	129.97	286.358	117.857	421.709	356.267	195.748	298.981	202.22	275.182	13.3971	271.525	7.93307	191.351	8.84115	142.045	203.002	281.869	8.68617	115.461	508.536	188.522	314.592	278.865	7.09532	126.379	210.646	212.895	267.814	279.653	7.74417	264.513	198.6	200.944	9.33192	283.524	314.887	103.424
Sec13	21.0806	30.2402	14.6832	5.16378	9.62742	32.2174	31.2736	14.7395	17.1544	13.485	9.53986	5.39142	7.22056	15.3015	8.22256	23.3357	7.74493	9.10457	9.15248	25.8153	22.312	37.6149	12.4363	36.0594	15.9459	39.7852	0	15.9664	36.0284	23.1631	11.8422	27.243	32.6288	24.1994	18.7472	15.6097	4.86074	8.85065	20.2758	31.0856	19.2864	48.0139	21.0209	0	9.34623	51.9341	19.9665	20.4956	6.26812
Stt3b	6.32418	4.32003	9.78881	27.5401	3.20914	0	40.3951	44.2184	20.5853	8.98998	0	0	9.62742	8.74374	10.9634	11.6678	12.9082	27.3137	12.2033	0	4.95823	38.1302	10.3636	41.8289	9.56755	47.5212	22.9106	9.12367	8.47727	36.6749	13.3225	27.243	10.8763	16.1329	4.6868	45.41	43.7467	14.161	10.1379	11.956	9.6432	43.8837	14.0139	4.72858	4.67312	52.7456	3.99329	1.86324	25.0725
Bri3	4.21612	12.9601	12.236	13.7701	0	0	9.12147	18.9508	3.43088	13.485	6.35991	0	9.62742	8.74374	0	10.001	20.6532	9.10457	12.2033	12.9077	7.43734	51.012	20.7271	47.2378	0	77.36	0	2.28092	10.5966	32.8144	5.9211	9.081	10.8763	8.06647	2.3434	18.4478	0	21.2416	0	7.1736	0	56.7906	14.0139	4.72858	0	67.7578	0	5.58971	3.13406
1810037I17Rik	10.5403	21.6001	29.3664	8.6063	0	5.85772	40.3951	65.2748	10.2927	29.2174	6.35991	21.5657	7.22056	13.1156	5.4817	20.002	2.58164	9.10457	12.2033	0	4.95823	60.2869	12.4363	55.8921	22.3243	54.152	4.58211	6.84275	2.11932	77.2104	10.3619	0	3.62542	8.06647	4.6868	41.1528	9.72148	10.6208	0	16.7384	0	105.837	12.2622	18.9143	2.33656	49.4997	3.99329	9.31619	10.9692
Sfn	113.835	194.401	134.596	18.9339	256.731	216.735	6.51534	5.2641	27.4471	116.87	114.478	129.394	158.852	107.111	150.747	65.0065	61.9595	45.5228	109.83	25.8153	131.393	7.72909	140.944	3.60594	95.6755	2.76286	54.9853	77.5512	137.756	8.68617	16.283	190.701	496.683	258.127	412.439	1.41906	102.076	127.449	202.758	174.558	424.301	5.67906	154.153	56.743	84.1161	2.02868	39.9329	180.734	32.9076
Prc1	4.21612	12.9601	7.3416	10.3276	22.464	35.1463	23.4552	21.0564	24.0162	8.98998	31.7995	10.7828	21.6617	2.18594	27.4085	3.33367	0	22.7614	15.2541	21.5128	19.8329	40.1913	20.7271	45.4349	19.1351	55.8097	9.16422	20.5283	4.23864	29.919	38.4872	0	7.25084	16.1329	14.0604	17.0288	14.5822	7.08052	10.1379	7.1736	9.6432	43.8837	14.0139	9.45716	14.0193	60.4546	3.99329	9.31619	25.0725
Wdr20	4.21612	0	2.4472	13.7701	6.41828	2.92886	71.6687	61.0636	6.86177	2.24749	0	0	7.22056	2.18594	19.186	1.66683	2.58164	9.10457	9.15248	8.60511	0	42.2524	8.29084	53.0074	3.18918	88.4115	13.7463	9.12367	12.7159	54.0473	10.3619	0	7.25084	0	4.6868	62.4388	0	5.31039	10.1379	2.3912	0	56.7906	5.25523	9.45716	9.34623	79.9299	7.98658	1.86324	10.9692
Cfdp1	35.837	12.9601	22.0248	91.2267	28.8823	41.004	14.3337	13.6867	61.7559	35.9599	50.8793	37.7399	89.0536	24.0453	115.116	30.003	49.0512	113.807	45.7624	47.3281	32.2285	30.9164	41.4542	23.4386	47.8377	19.34	45.8211	118.608	21.1932	25.0934	85.856	63.567	25.378	96.7976	60.9285	14.1906	4.86074	26.552	70.9651	23.912	96.432	23.2325	36.7866	75.6573	84.1161	23.9384	63.8927	29.8118	81.4855
Cct8	118.051	51.8403	51.3912	39.589	44.928	73.2215	39.092	24.2149	37.7397	85.4048	66.779	48.5228	48.1371	63.3921	46.5945	61.6728	56.7962	50.0751	54.9149	64.5383	59.4987	41.7371	74.6176	29.5687	28.7026	37.0223	41.239	36.4947	69.9375	19.3026	45.8885	145.296	123.264	48.3988	67.9587	22.705	97.2148	72.5754	81.103	141.081	77.1456	29.9441	49.0488	28.3715	35.0484	37.7334	79.8658	89.4354	37.6087
Ube2d3	92.7546	34.5602	41.6024	63.6866	32.0914	58.5772	328.373	335.85	54.8942	60.6823	25.4396	16.1743	72.2056	52.4625	65.7805	66.6733	46.4696	72.8365	27.4574	51.6307	32.2285	305.557	87.0538	363.84	82.9187	539.863	91.6422	88.9558	74.1761	368.68	59.211	54.486	105.137	153.263	49.2114	395.919	106.936	88.5065	101.379	86.0832	96.432	401.664	71.8215	99.3002	53.7408	375.711	71.8792	95.0252	68.9493
Rgs2	8.43224	4.32003	0	1.72126	0	0	212.4	137.919	3.43088	0	0	0	0	2.18594	0	0	0	0	3.05083	0	0	355.023	10.3636	319.126	0	307.782	9.16422	2.28092	4.23864	245.143	0	0	7.25084	0	4.6868	134.811	0	1.77013	10.1379	4.7824	0	280.339	7.00697	0	0	167.974	0	3.72648	1.56703
Herpud2	2.10806	0	0	3.44252	0	0	16.9399	17.8979	3.43088	0	0	0	2.40685	2.18594	2.74085	0	0	4.55228	6.10165	0	0	22.1567	2.07271	21.6357	0	20.4452	9.16422	2.28092	8.47727	21.2329	4.44083	0	10.8763	0	0	18.4478	0	1.77013	0	7.1736	0	27.879	1.75174	4.72858	4.67312	27.59	3.99329	3.72648	0
Adk	0	0	0	6.88504	3.20914	2.92886	31.2736	22.1092	10.2927	0	0	0	2.40685	4.37187	2.74085	1.66683	0	0	0	12.9077	2.47911	30.4011	2.07271	22.3568	0	23.208	0	0	0	32.8144	2.96055	0	3.62542	8.06647	0	28.3813	0	0	0	2.3912	0	24.7814	0	4.72858	0	32.4588	7.98658	3.72648	3.13406
Psenen	4.21612	0	7.3416	0	0	2.92886	74.2748	85.2784	3.43088	8.98998	0	10.7828	0	6.55781	5.4817	10.001	2.58164	0	12.2033	21.5128	19.8329	70.0771	4.14542	72.4794	6.37836	30.3914	4.58211	0	16.9545	101.339	1.48028	9.081	3.62542	8.06647	0	52.5054	0	12.3909	0	9.5648	9.6432	39.2371	5.25523	0	0	33.676	15.9732	11.1794	4.70109
mt-Nd1	459.557	695.524	636.272	2483.78	1620.62	864.013	346.616	698.02	1591.93	692.228	1437.34	1493.42	426.013	557.414	589.283	383.372	405.318	701.052	1455.24	223.733	431.366	493.116	663.267	588.85	2127.18	360.829	1333.39	693.399	807.46	363.854	913.33	245.187	297.285	467.855	206.219	509.444	933.262	559.361	942.822	296.509	491.803	513.697	698.945	836.959	705.64	175.683	147.752	441.587	1646.95
Rpa3	6.32418	4.32003	9.78881	12.0488	0	2.92886	71.6687	121.074	13.7235	8.98998	3.17995	0	14.4411	2.18594	8.22256	13.3347	7.74493	9.10457	6.10165	4.30256	14.8747	102.024	10.3636	87.6244	9.56755	97.2526	13.7463	6.84275	4.23864	121.606	10.3619	0	3.62542	8.06647	9.37361	75.2104	4.86074	19.4714	10.1379	16.7384	9.6432	128.037	10.5105	4.72858	9.34623	100.622	7.98658	20.4956	6.26812
Sbds	18.9725	8.64006	17.1304	18.9339	25.6731	26.3597	39.092	15.7923	3.43088	8.98998	19.0797	5.39142	31.2891	15.3015	32.8902	8.33417	5.16329	22.7614	9.15248	17.2102	4.95823	38.6455	18.6544	27.0446	22.3243	38.68	0	25.0901	8.47727	34.7447	29.6055	18.162	21.7525	24.1994	16.4038	19.8669	19.443	5.31039	10.1379	4.7824	9.6432	40.2697	12.2622	18.9143	30.3753	31.2416	19.9665	16.7691	23.5054
Blcap	2.10806	12.9601	2.4472	1.72126	0	2.92886	11.7276	4.21128	3.43088	6.74248	0	0	2.40685	2.18594	2.74085	0	2.58164	0	0	0	0	12.8818	8.29084	10.0966	0	33.1543	0	6.84275	0	9.6513	2.96055	0	0	0	0	9.93345	4.86074	5.31039	0	2.3912	0	19.1023	0	0	0	17.0409	3.99329	3.72648	0
Fpgs	2.10806	0	4.8944	6.88504	6.41828	5.85772	40.3951	61.0636	13.7235	2.24749	3.17995	0	19.2548	4.37187	27.4085	6.66733	5.16329	9.10457	12.2033	4.30256	0	31.4316	2.07271	33.1747	0	61.888	13.7463	15.9664	2.11932	52.117	14.8028	0	0	8.06647	0	51.0863	4.86074	5.31039	10.1379	4.7824	0	42.8511	1.75174	14.1857	9.34623	53.1513	7.98658	1.86324	14.1033
Tsc22d1	8.43224	4.32003	0	10.3276	0	0	39.092	27.3733	6.86177	4.49499	3.17995	10.7828	7.22056	17.4875	16.4451	5.0005	0	4.55228	0	17.2102	9.91645	79.352	12.4363	91.5909	0	44.2057	4.58211	13.6855	2.11932	19.3026	1.48028	9.081	3.62542	0	4.6868	26.9622	4.86074	1.77013	0	0	0	45.4325	1.75174	4.72858	4.67312	64.1062	0	5.58971	6.26812
Rps27	84.3224	220.321	222.695	99.833	295.241	79.0792	0	5.2641	147.528	251.719	248.036	199.482	129.97	124.598	104.152	128.346	268.491	72.8365	262.371	271.061	141.309	5.15273	153.381	2.16357	322.107	2.76286	87.0601	145.979	216.17	3.86052	115.461	154.377	123.264	64.5317	140.604	7.09532	155.544	123.909	131.792	155.428	48.216	4.6465	201.45	47.2858	107.482	1.21721	299.497	173.281	43.8768
Eef1a1	333.073	492.483	367.08	48.1953	250.313	272.384	19.546	31.5846	78.9104	373.084	298.916	285.745	84.2399	472.162	60.2988	298.363	361.43	45.5228	204.405	339.902	431.366	21.1262	333.706	16.5873	184.973	5.52572	91.6422	79.8321	224.648	13.5118	65.1321	254.268	203.024	395.257	187.472	24.1241	427.745	423.061	223.033	253.467	501.446	10.8418	266.265	47.2858	65.4236	6.49177	395.336	352.152	53.279
Ran	288.804	207.361	185.987	67.1291	163.666	193.305	35.1828	36.8487	68.6177	182.047	184.437	226.44	115.529	185.805	90.4481	156.682	100.684	95.5979	161.694	159.195	156.184	39.1607	151.308	43.6319	121.189	35.9172	68.7317	102.641	190.739	41.5006	156.909	154.377	242.903	193.595	185.129	22.705	165.265	178.783	182.482	327.594	221.794	35.6232	176.926	141.857	107.482	42.1965	231.611	247.811	111.259
Rps24	219.238	302.402	416.024	160.077	221.431	193.305	11.7276	5.2641	161.252	348.362	228.957	237.222	233.465	303.845	202.823	348.368	433.716	195.748	244.066	352.81	307.41	7.21382	225.925	5.04832	331.675	6.07829	210.777	184.754	247.96	7.72104	168.751	290.592	166.769	120.997	299.955	7.09532	330.53	237.198	212.895	227.164	192.864	4.13023	243.492	231.7	165.896	2.43441	451.242	244.084	109.692
Ifitm3	0	0	0	0	0	0	11.7276	18.9508	0	0	0	0	2.40685	0	0	0	0	0	0	77.446	0	41.7371	0	29.5687	3.18918	46.416	0	2.28092	2.11932	38.6052	0	9.081	0	0	0	15.6097	9.72148	1.77013	0	0	0	34.0744	1.75174	0	0	31.6474	27.953	1.86324	1.56703
Ddb2	0	0	0	5.16378	3.20914	0	13.0307	5.2641	10.2927	0	0	0	9.62742	0	5.4817	0	2.58164	0	3.05083	4.30256	2.47911	23.1873	2.07271	16.5873	0	28.1812	0	2.28092	8.47727	12.5467	0	0	3.62542	16.1329	4.6868	2.83813	0	3.54026	10.1379	11.956	0	25.2976	5.25523	0	2.33656	20.2868	3.99329	0	1.56703
Cdca8	14.7564	8.64006	26.9192	53.359	6.41828	32.2174	49.5166	57.9051	30.878	35.9599	28.6196	16.1743	67.3919	10.9297	71.2622	23.3357	18.0715	63.732	21.3558	21.5128	12.3956	54.6189	26.9452	51.565	9.56755	73.492	27.4927	45.6184	27.5511	60.8032	57.7307	45.405	29.0034	16.1329	35.151	58.1816	14.5822	12.3909	70.9651	35.868	19.2864	62.4697	19.2692	70.9287	14.0193	77.4955	23.9597	26.0853	86.1866
Rpl7	155.996	211.681	234.931	61.9653	192.548	143.514	10.4245	4.21128	48.0324	182.047	146.278	177.917	122.75	236.081	87.7073	280.028	338.195	118.359	241.015	215.128	247.911	8.24436	180.326	4.68773	169.027	2.21029	50.4032	100.36	188.619	1.93026	65.1321	217.944	148.642	145.196	196.846	5.67625	204.151	217.726	50.6894	167.384	163.934	6.19534	203.202	94.5716	133.184	3.24588	271.544	253.4	47.0109
Skp1a	18.9725	4.32003	7.3416	3.44252	9.62742	26.3597	52.1227	50.5354	6.86177	11.2375	12.7198	5.39142	4.81371	15.3015	2.74085	10.001	5.16329	4.55228	9.15248	25.8153	22.312	37.0996	14.509	37.1412	22.3243	24.8657	22.9106	22.8092	31.7898	66.594	17.7633	9.081	25.378	16.1329	14.0604	46.8291	19.443	7.08052	20.2758	26.3032	19.2864	32.0093	26.2761	18.9143	11.6828	18.6638	39.9329	24.2221	6.26812
Tcl1b5	2.10806	0	2.4472	3.44252	0	0	23.4552	22.1092	0	0	0	0	7.22056	2.18594	2.74085	0	0	4.55228	0	8.60511	0	32.9775	2.07271	36.42	3.18918	25.9709	4.58211	2.28092	2.11932	18.3375	2.96055	0	7.25084	8.06647	0	29.8003	0	7.08052	0	11.956	0	21.6837	1.75174	0	2.33656	36.1105	0	0	3.13406
A530040E14Rik	4.21612	0	2.4472	34.4252	22.464	29.2886	22.1521	17.8979	41.1706	0	9.53986	5.39142	28.8823	0	21.9268	0	0	81.9411	27.4574	0	4.95823	30.9164	0	78.6095	15.9459	79.0177	45.8211	66.1466	2.11932	81.0709	7.40138	0	7.25084	0	18.7472	19.8669	0	1.77013	10.1379	2.3912	9.6432	33.5581	7.00697	61.4715	70.0967	32.4588	0	3.72648	20.3714
Ctnnal1	0	12.9601	2.4472	6.88504	6.41828	11.7154	24.7583	21.0564	10.2927	6.74248	6.35991	0	7.22056	2.18594	5.4817	1.66683	5.16329	9.10457	15.2541	8.60511	4.95823	31.4316	12.4363	28.8475	6.37836	42.548	4.58211	11.4046	8.47727	24.1282	10.3619	0	0	0	2.3434	21.286	0	7.08052	10.1379	2.3912	19.2864	28.9116	1.75174	0	2.33656	38.1391	7.98658	3.72648	7.83515
Hjurp	6.32418	12.9601	7.3416	6.88504	3.20914	11.7154	28.6675	30.5318	6.86177	6.74248	3.17995	21.5657	16.848	4.37187	13.7043	1.66683	0	13.6568	0	12.9077	2.47911	24.2178	10.3636	28.1264	3.18918	30.944	13.7463	4.56184	10.5966	30.8842	13.3225	0	0	16.1329	2.3434	18.4478	4.86074	10.6208	0	4.7824	0	44.9162	5.25523	4.72858	7.00967	35.7047	11.9799	1.86324	7.83515
Nexn	6.32418	0	2.4472	8.6063	0	0	74.2748	89.4897	20.5853	2.24749	6.35991	0	0	2.18594	8.22256	3.33367	0	0	9.15248	8.60511	2.47911	90.688	6.21813	81.1337	6.37836	65.756	9.16422	6.84275	4.23864	65.6288	11.8422	0	0	0	2.3434	86.5629	0	3.54026	10.1379	4.7824	9.6432	52.6604	5.25523	14.1857	9.34623	146.471	3.99329	0	9.40218
Yap1	2.10806	8.64006	7.3416	6.88504	9.62742	0	44.3043	65.2748	3.43088	4.49499	3.17995	21.5657	4.81371	13.1156	5.4817	1.66683	2.58164	13.6568	12.2033	4.30256	0	27.8247	6.21813	25.2416	6.37836	32.0492	9.16422	4.56184	4.23864	28.9539	37.0069	18.162	3.62542	0	0	53.9244	9.72148	3.54026	10.1379	9.5648	0	43.3674	0	14.1857	4.67312	38.1391	7.98658	7.45295	12.5362
Pcbd1	2.10806	0	0	0	3.20914	0	11.7276	5.2641	0	0	0	5.39142	0	0	0	0	2.58164	0	0	0	0	24.2178	0	22.3568	0	18.2349	0	0	0	8.68617	0	0	3.62542	8.06647	7.03021	4.25719	0	0	20.2758	4.7824	0	25.2976	0	0	0	24.3441	3.99329	0	0
Tusc3	0	0	0	0	0	0	16.9399	16.8451	0	0	3.17995	5.39142	2.40685	2.18594	8.22256	1.66683	0	0	6.10165	8.60511	0	35.0385	0	30.6505	3.18918	44.7583	4.58211	9.12367	0	16.4072	2.96055	0	0	8.06647	2.3434	21.286	0	3.54026	10.1379	4.7824	0	40.786	7.00697	0	4.67312	39.7621	0	3.72648	0
Rtraf	25.2967	21.6001	29.3664	18.9339	16.0457	11.7154	57.335	67.3805	30.878	15.7325	28.6196	16.1743	9.62742	8.74374	5.4817	13.3347	12.9082	0	0	60.2358	27.2702	79.352	20.7271	71.0371	22.3243	59.1252	32.0748	13.6855	23.3125	61.7683	5.9211	0	18.1271	48.3988	9.37361	39.7338	4.86074	28.3221	20.2758	7.1736	28.9296	60.4046	17.5174	42.5572	21.029	52.7456	59.8994	26.0853	14.1033
AC126035.1	2.10806	0	0	0	0	0	87.3055	69.4861	0	0	3.17995	0	0	0	0	0	0	0	0	0	0	40.7065	0	39.3048	0	71.8343	0	4.56184	2.11932	79.1406	7.40138	0	0	0	2.3434	32.6385	0	7.08052	0	2.3912	0	26.3302	0	0	0	47.0653	0	0	1.56703
Evi5	6.32418	0	2.4472	13.7701	9.62742	5.85772	19.546	24.2149	20.5853	6.74248	6.35991	5.39142	16.848	4.37187	0	0	10.3266	22.7614	0	4.30256	2.47911	28.8553	14.509	16.5873	3.18918	28.7337	18.3284	6.84275	6.35795	28.9539	28.1252	9.081	0	0	4.6868	43.991	4.86074	5.31039	0	11.956	9.6432	25.2976	7.00697	18.9143	4.67312	28.4015	0	3.72648	21.9384
Atl2	4.21612	8.64006	2.4472	8.6063	3.20914	0	28.6675	28.4261	13.7235	8.98998	6.35991	5.39142	0	2.18594	5.4817	1.66683	5.16329	4.55228	12.2033	8.60511	0	23.7025	10.3636	21.9962	0	36.4697	4.58211	0	0	23.1631	16.283	0	0	16.1329	0	36.8957	9.72148	7.08052	10.1379	2.3912	0	27.879	8.75871	0	0	33.2703	3.99329	1.86324	7.83515
Fnbp4	4.21612	4.32003	4.8944	10.3276	0	0	18.2429	20.0036	10.2927	2.24749	6.35991	10.7828	7.22056	2.18594	10.9634	1.66683	2.58164	0	3.05083	0	4.95823	20.0956	6.21813	32.4535	3.18918	40.3377	18.3284	18.2473	6.35795	14.4769	10.3619	0	7.25084	8.06647	7.03021	35.4766	4.86074	3.54026	0	2.3912	0	31.493	3.50349	4.72858	16.3559	32.8646	0	1.86324	9.40218
Rnf114	16.8645	8.64006	9.78881	10.3276	0	5.85772	54.7288	68.4333	20.5853	11.2375	9.53986	21.5657	7.22056	4.37187	10.9634	6.66733	2.58164	9.10457	9.15248	12.9077	7.43734	71.6229	10.3636	89.788	3.18918	151.405	0	4.56184	8.47727	83.9663	13.3225	0	18.1271	0	7.03021	80.8866	4.86074	8.85065	10.1379	11.956	0	87.251	7.00697	0	11.6828	133.487	0	5.58971	17.2373
Rpl7a	160.212	164.161	115.018	17.2126	102.692	79.0792	3.9092	5.2641	58.325	159.572	117.658	107.828	55.3577	179.247	35.6311	185.019	154.899	40.9705	128.135	120.472	180.975	6.18327	105.708	4.32713	44.6486	1.10514	41.239	61.5848	120.801	0.96513	20.7239	154.377	83.3847	96.7976	117.17	9.93345	170.126	139.84	70.9651	162.602	144.648	5.16278	127.877	33.1001	35.0484	2.02868	115.805	132.29	32.9076
Dcaf12	2.10806	21.6001	7.3416	25.8189	9.62742	11.7154	37.789	46.3241	3.43088	11.2375	9.53986	0	7.22056	10.9297	19.186	5.0005	5.16329	13.6568	9.15248	0	2.47911	17.5193	10.3636	23.078	6.37836	38.1274	4.58211	13.6855	4.23864	27.9888	22.2041	9.081	3.62542	16.1329	2.3434	62.4388	0	1.77013	0	7.1736	0	13.4232	7.00697	14.1857	4.67312	28.8072	3.99329	9.31619	36.0417
Tardbp	35.837	30.2402	51.3912	10.3276	44.928	35.1463	32.5767	27.3733	27.4471	31.4649	22.2597	26.9571	33.696	41.5328	8.22256	40.004	33.5614	22.7614	27.4574	17.2102	29.7494	19.0651	47.6723	26.684	31.8918	33.1543	9.16422	22.8092	14.8352	24.1282	7.40138	27.243	10.8763	72.5982	37.4944	34.0575	63.1896	30.0922	70.9651	35.868	77.1456	24.2651	28.0279	4.72858	14.0193	23.9384	7.98658	35.4015	15.6703
Cpa1	0	0	0	20.6551	0	0	35.1828	11.581	17.1544	0	3.17995	5.39142	7.22056	0	13.7043	0	2.58164	13.6568	6.10165	12.9077	0	64.4091	18.6544	91.5909	3.18918	163.561	18.3284	11.4046	16.9545	30.8842	4.44083	0	7.25084	0	2.3434	22.705	0	12.3909	20.2758	14.3472	0	119.26	7.00697	33.1001	14.0193	107.52	15.9732	9.31619	7.83515
Sf3b1	21.0806	17.2801	9.78881	18.9339	28.8823	29.2886	28.6675	14.7395	6.86177	8.98998	31.7995	16.1743	31.2891	19.6734	30.1494	13.3347	10.3266	4.55228	18.305	21.5128	14.8747	25.7636	33.1634	16.5873	9.56755	23.208	13.7463	27.371	12.7159	17.3723	17.7633	18.162	18.1271	32.2659	9.37361	25.5431	14.5822	21.2416	0	16.7384	9.6432	21.1674	7.00697	18.9143	14.0193	20.2868	3.99329	9.31619	6.26812
Btf3	124.375	159.841	107.677	103.276	73.8102	73.2215	121.185	126.338	37.7397	150.582	47.6993	48.5228	91.4605	98.3671	87.7073	101.677	152.317	81.9411	88.474	68.8409	106.602	204.563	89.1266	150.728	86.1079	165.219	64.1496	68.4275	156.83	134.153	37.0069	227.025	87.0101	104.864	86.7059	89.401	77.7718	132.76	50.6894	100.43	38.5728	152.818	117.367	80.3859	70.0967	101.028	143.758	115.521	61.1142
Uba52	221.346	259.202	315.689	130.816	234.267	172.803	3.9092	10.5282	102.927	269.699	149.458	129.394	154.039	290.729	148.006	261.693	351.104	295.898	219.66	326.994	228.078	6.69854	147.162	5.04832	200.918	3.31543	155.792	177.912	190.739	0.96513	142.106	154.377	141.391	96.7976	222.623	2.83813	179.847	166.392	131.792	258.25	183.221	7.2279	192.692	141.857	165.896	4.46309	379.363	272.033	134.765
Nedd4l	8.43224	17.2801	0	1.72126	16.0457	2.92886	29.9706	29.479	3.43088	6.74248	9.53986	10.7828	0	2.18594	0	1.66683	5.16329	9.10457	6.10165	0	4.95823	31.4316	18.6544	33.8959	19.1351	24.3132	0	0	6.35795	39.5703	2.96055	9.081	3.62542	8.06647	2.3434	25.5431	9.72148	8.85065	0	4.7824	9.6432	27.3627	7.00697	4.72858	4.67312	27.9957	0	0	1.56703
Zfp664	2.10806	0	0	8.6063	6.41828	0	11.7276	15.7923	20.5853	4.49499	0	0	0	2.18594	8.22256	1.66683	0	9.10457	6.10165	0	2.47911	23.1873	4.14542	15.145	0	28.1812	9.16422	6.84275	4.23864	5.79078	11.8422	0	3.62542	8.06647	2.3434	18.4478	0	8.85065	0	4.7824	0	34.5906	1.75174	0	0	24.7499	0	1.86324	7.83515
Slbp	35.837	17.2801	24.472	48.1953	25.6731	43.9329	712.778	580.104	61.7559	40.4549	25.4396	53.9142	69.7988	19.6734	63.0396	18.3352	15.4899	45.5228	27.4574	43.0256	2.47911	481.265	43.5269	680.802	41.4594	765.864	82.478	61.5848	57.2216	787.546	35.5266	45.405	87.0101	40.3323	39.8378	513.701	0	51.3338	91.2409	59.78	57.8592	750.152	52.5523	52.0144	46.7312	810.254	35.9396	29.8118	36.0417
Oosp3	31.6209	8.64006	0	22.3764	6.41828	0	390.92	332.691	78.9104	4.49499	3.17995	5.39142	36.1028	4.37187	38.3719	3.33367	2.58164	22.7614	67.1182	25.8153	7.43734	593.594	87.0538	680.441	6.37836	531.574	82.478	36.4947	48.7443	393.773	4.44083	27.243	97.8864	16.1329	14.0604	258.27	14.5822	54.8741	121.655	40.6504	48.216	631.925	68.318	4.72858	37.3849	490.94	23.9597	65.2133	12.5362
Acat1	2.10806	12.9601	0	8.6063	9.62742	5.85772	32.5767	23.162	0	0	0	10.7828	7.22056	2.18594	10.9634	0	0	4.55228	3.05083	4.30256	0	31.4316	2.07271	37.8624	0	38.68	9.16422	11.4046	0	26.0585	7.40138	0	7.25084	0	2.3434	32.6385	0	5.31039	10.1379	2.3912	9.6432	32.5255	3.50349	4.72858	2.33656	30.8359	7.98658	3.72648	12.5362
Wdr26	10.5403	8.64006	12.236	22.3764	0	2.92886	24.7583	34.7431	13.7235	8.98998	6.35991	5.39142	0	6.55781	0	1.66683	0	9.10457	3.05083	4.30256	0	26.7942	16.5817	20.1933	6.37836	24.3132	13.7463	15.9664	6.35795	24.1282	23.6844	0	3.62542	8.06647	0	59.6007	9.72148	15.9312	10.1379	0	9.6432	23.2325	7.00697	23.6429	2.33656	30.8359	0	3.72648	9.40218
Wwc2	0	8.64006	12.236	6.88504	0	5.85772	50.8196	70.5389	10.2927	8.98998	6.35991	10.7828	4.81371	2.18594	8.22256	3.33367	5.16329	22.7614	6.10165	4.30256	2.47911	24.7331	0	32.8141	6.37836	37.5749	36.6569	0	10.5966	43.4308	17.7633	9.081	3.62542	0	0	48.2482	9.72148	1.77013	0	2.3912	0	32.5255	1.75174	0	0	39.7621	3.99329	5.58971	10.9692
Dnajb9	10.5403	25.9202	2.4472	122.209	12.8366	17.5731	5.21227	4.21128	89.203	8.98998	47.6993	16.1743	115.529	17.4875	109.634	56.6723	7.74493	68.2842	12.2033	0	34.7076	2.57636	12.4363	1.80297	28.7026	2.21029	96.2243	82.113	31.7898	5.79078	97.6982	18.162	25.378	24.1994	18.7472	4.25719	34.0252	12.3909	10.1379	7.1736	38.5728	1.03256	19.2692	61.4715	98.1354	0.405735	7.98658	7.45295	125.362
Gm13023	2.10806	4.32003	4.8944	10.3276	3.20914	0	290.584	183.191	17.1544	0	3.17995	5.39142	0	2.18594	5.4817	0	0	4.55228	3.05083	0	2.47911	266.396	6.21813	162.267	0	127.644	13.7463	6.84275	12.7159	232.596	2.96055	0	14.5017	16.1329	0	136.23	4.86074	7.08052	20.2758	9.5648	9.6432	134.232	12.2622	0	0	126.995	11.9799	5.58971	4.70109
mt-Atp6	560.744	963.366	773.316	2454.52	1476.2	998.741	764.901	1703.46	3190.72	878.77	1650.4	2027.17	572.831	633.921	844.183	285.029	333.032	1169.94	1079.99	133.379	307.41	1239.75	584.504	1314.01	1387.29	1081.94	3175.4	864.468	981.244	836.768	2577.16	363.24	398.796	766.314	267.148	1119.64	1759.59	580.603	1267.23	585.844	732.883	1349.55	728.725	1281.45	1044.44	561.944	183.691	680.082	1570.16
Cul1	6.32418	12.9601	12.236	32.7039	3.20914	2.92886	172.005	163.187	51.4633	8.98998	9.53986	10.7828	12.0343	6.55781	13.7043	1.66683	2.58164	54.6274	12.2033	25.8153	0	136.547	16.5817	115.39	9.56755	172.402	32.0748	20.5283	23.3125	175.654	29.6055	0	14.5017	8.06647	4.6868	180.221	34.0252	7.08052	10.1379	21.5208	9.6432	132.167	10.5105	18.9143	42.058	185.827	15.9732	14.9059	23.5054
Ndufa4	33.7289	34.5602	90.5465	44.7527	41.7188	29.2886	31.2736	31.5846	41.1706	62.9298	38.1594	64.697	24.0685	52.4625	32.8902	76.6743	30.9797	18.2091	42.7116	124.774	59.4987	18.5498	72.5449	23.7992	79.7296	13.8143	73.3138	43.3374	67.8182	96.513	19.2436	27.243	39.8796	16.1329	58.5851	41.1528	43.7467	67.265	81.103	59.78	57.8592	18.586	45.5453	56.743	53.7408	49.094	143.758	78.256	4.70109
Mark2	6.32418	4.32003	9.78881	6.88504	0	0	36.4859	47.3769	6.86177	0	3.17995	5.39142	2.40685	2.18594	5.4817	0	2.58164	13.6568	0	0	0	33.4927	0	19.4721	0	24.8657	4.58211	4.56184	2.11932	27.9888	5.9211	0	3.62542	0	2.3434	55.3435	0	7.08052	0	2.3912	0	32.5255	3.50349	18.9143	11.6828	36.5162	0	5.58971	10.9692
Gyg	2.10806	0	2.4472	1.72126	3.20914	0	104.245	73.6974	0	0	0	0	2.40685	2.18594	0	0	0	4.55228	3.05083	0	0	66.4702	2.07271	96.9999	0	31.4966	4.58211	0	0	66.594	4.44083	0	0	0	0	69.5341	0	0	0	7.1736	0	29.9441	0	0	0	79.1184	0	0	6.26812
Atp5j	88.5385	82.0805	137.043	34.4252	131.575	93.7235	2.60613	6.31692	54.8942	116.87	120.838	194.091	38.5097	85.2515	24.6677	118.345	118.756	63.732	125.084	146.287	114.039	2.06109	120.217	1.80297	130.756	2.21029	50.4032	72.9894	135.636	5.79078	48.8491	127.134	87.0101	96.7976	53.8982	1.41906	92.3541	86.7364	101.379	102.822	86.7888	2.06511	115.615	37.8286	70.0967	1.62294	179.698	147.196	54.846
Elmod2	0	0	0	8.6063	3.20914	0	36.4859	27.3733	10.2927	0	0	0	0	4.37187	2.74085	3.33367	0	9.10457	3.05083	4.30256	2.47911	20.0956	0	31.7323	6.37836	9.39372	4.58211	2.28092	0	29.919	5.9211	0	3.62542	16.1329	2.3434	46.8291	0	0	0	0	0	9.80929	1.75174	0	2.33656	38.1391	0	0	1.56703
Usp9x	6.32418	0	2.4472	1.72126	6.41828	2.92886	36.4859	31.5846	13.7235	2.24749	0	0	0	4.37187	0	1.66683	2.58164	0	0	4.30256	2.47911	24.2178	2.07271	23.7992	0	18.2349	9.16422	0	4.23864	28.9539	2.96055	0	3.62542	16.1329	4.6868	48.2482	4.86074	8.85065	20.2758	4.7824	0	15.4883	1.75174	9.45716	4.67312	32.0531	0	0	4.70109
Pkd2l2	0	0	0	5.16378	0	0	93.8209	77.9087	3.43088	0	0	0	0	0	2.74085	0	0	0	0	0	0	108.207	0	87.6244	3.18918	20.9977	4.58211	0	2.11932	88.7919	0	0	0	8.06647	4.6868	69.5341	0	0	0	4.7824	0	28.9116	1.75174	0	0	44.6309	0	0	1.56703
Cenpa	27.4048	112.321	56.2856	74.0141	60.9737	61.506	22.1521	26.3205	51.4633	65.1773	15.8998	37.7399	43.3234	89.6234	63.0396	35.0035	10.3266	104.703	61.0165	21.5128	42.1449	24.7331	53.8905	26.684	63.7836	41.4429	36.6569	34.2138	33.9091	28.9539	42.928	81.729	36.2542	80.6647	100.766	12.7716	29.1644	40.713	101.379	33.4768	57.8592	26.3302	50.8005	56.743	77.1064	21.504	15.9732	24.2221	51.712
Tcstv1	0	4.32003	0	1.72126	3.20914	0	32.5767	31.5846	3.43088	0	0	0	4.81371	0	0	0	0	0	0	0	0	12.8818	2.07271	42.5501	0	11.0514	0	0	0	25.0934	0	0	0	0	2.3434	12.7716	4.86074	0	10.1379	0	0	11.3581	0	4.72858	0	40.1678	0	0	1.56703
Cecr2	14.7564	12.9601	2.4472	24.0976	19.2548	5.85772	19.546	29.479	20.5853	4.49499	15.8998	16.1743	14.4411	0	5.4817	5.0005	2.58164	31.866	9.15248	0	4.95823	28.34	6.21813	23.078	15.9459	28.7337	45.8211	13.6855	8.47727	15.4421	22.2041	9.081	10.8763	0	4.6868	45.41	4.86074	3.54026	10.1379	2.3912	9.6432	32.0093	15.7657	28.3715	11.6828	35.299	7.98658	3.72648	21.9384
Med28	37.9451	25.9202	51.3912	43.0315	57.7645	70.2926	147.247	96.8594	37.7397	47.1974	73.1389	64.697	38.5097	24.0453	63.0396	26.6693	20.6532	36.4183	36.6099	17.2102	22.312	66.9854	33.1634	108.178	63.7836	44.7583	50.4032	25.0901	46.625	144.769	42.928	9.081	54.3813	88.7311	30.4642	59.6007	19.443	38.9429	40.5515	50.2152	9.6432	48.5302	38.5383	47.2858	35.0484	68.5693	3.99329	40.9912	51.712
Ptpn21	0	4.32003	2.4472	6.88504	6.41828	2.92886	35.1828	25.2677	27.4471	6.74248	0	26.9571	4.81371	0	10.9634	6.66733	2.58164	13.6568	0	0	0	21.1262	6.21813	31.0111	12.7567	16.0246	13.7463	11.4046	4.23864	29.919	5.9211	0	3.62542	0	2.3434	42.5719	0	1.77013	0	4.7824	0	20.1349	3.50349	0	4.67312	26.3728	0	1.86324	15.6703
Gm839	0	0	0	1.72126	0	2.92886	36.4859	40.0072	3.43088	0	0	0	0	0	0	0	0	0	0	0	0	56.68	2.07271	55.5315	0	32.6017	0	6.84275	0	42.4657	2.96055	0	3.62542	0	0	32.6385	0	1.77013	10.1379	4.7824	0	33.0418	0	0	0	37.3277	3.99329	0	3.13406
Snrpf	61.1337	60.4804	88.0993	49.9165	51.3462	41.004	52.1227	107.388	58.325	87.6523	54.0592	70.0884	52.9508	78.6937	54.817	56.6723	69.7044	27.3137	54.9149	73.1434	32.2285	147.883	72.5449	108.539	47.8377	142.011	68.7317	41.0565	65.6988	98.4432	63.6518	54.486	58.0067	24.1994	35.151	78.0485	53.4681	86.7364	111.517	83.692	77.1456	140.944	63.0627	52.0144	49.0677	79.5242	111.812	100.615	50.145
Smad3	0	0	0	3.44252	0	0	19.546	20.0036	0	0	6.35991	5.39142	4.81371	0	2.74085	0	2.58164	0	0	0	0	21.6415	2.07271	17.3085	0	25.9709	13.7463	0	0	17.3723	0	0	0	0	0	34.0575	9.72148	3.54026	10.1379	0	0	31.493	3.50349	0	4.67312	25.9671	3.99329	1.86324	1.56703
Accsl	2.10806	0	0	18.9339	0	0	183.733	196.877	27.4471	2.24749	0	5.39142	36.1028	0	38.3719	0	0	9.10457	3.05083	12.9077	0	170.04	20.7271	209.866	3.18918	298.941	32.0748	15.9664	21.1932	229.701	17.7633	9.081	21.7525	16.1329	4.6868	194.412	0	14.161	30.4136	14.3472	19.2864	212.19	22.7727	18.9143	14.0193	214.634	15.9732	18.6324	21.9384
Sarnp	52.7015	12.9601	19.5776	8.6063	41.7188	20.502	6.51534	6.31692	3.43088	15.7325	15.8998	16.1743	7.22056	17.4875	27.4085	21.6688	20.6532	4.55228	39.6607	30.1179	19.8329	23.7025	16.5817	17.3085	19.1351	17.1297	22.9106	4.56184	25.4318	11.5816	14.8028	9.081	21.7525	8.06647	7.03021	2.83813	14.5822	17.7013	30.4136	23.912	0	19.6186	31.5314	9.45716	7.00967	25.9671	35.9396	44.7177	14.1033
Polr2l	94.8627	181.441	146.832	113.603	413.979	128.87	18.2429	22.1092	240.162	184.295	228.957	172.525	348.994	100.553	265.863	103.344	103.266	200.3	256.269	55.9332	114.039	25.7636	145.09	15.8661	255.135	12.1566	320.748	280.553	122.92	32.8144	247.206	108.972	155.893	96.7976	159.351	14.1906	102.076	107.978	172.344	114.778	96.432	18.586	183.933	122.943	240.665	10.9549	83.8591	95.0252	100.29
Cd164l2	2.10806	0	0	1.72126	0	5.85772	40.3951	15.7923	6.86177	0	6.35991	0	7.22056	0	16.4451	0	0	13.6568	3.05083	4.30256	2.47911	137.063	0	98.0816	3.18918	91.7269	9.16422	25.0901	0	23.1631	13.3225	0	0	0	0	15.6097	0	3.54026	0	4.7824	0	58.3394	1.75174	28.3715	18.6925	119.692	0	5.58971	9.40218
Eif4a1	151.78	56.1604	39.1552	6.88504	57.7645	87.8657	27.3644	54.7466	17.1544	31.4649	31.7995	48.5228	64.9851	89.6234	24.6677	108.344	61.9595	31.866	54.9149	98.9588	79.3316	55.6494	70.4722	51.9256	28.7026	45.3109	13.7463	54.742	82.6534	29.919	19.2436	81.729	123.264	177.462	70.3021	42.5719	48.6074	38.9429	81.103	174.558	221.794	48.5302	45.5453	33.1001	44.3946	55.5858	115.805	100.615	26.6395
Acsl3	2.10806	0	0	6.88504	0	2.92886	27.3644	13.6867	3.43088	0	6.35991	5.39142	2.40685	0	13.7043	1.66683	0	0	0	0	4.95823	24.2178	2.07271	15.5056	0	31.4966	0	2.28092	2.11932	10.6164	5.9211	0	0	0	0	14.1906	4.86074	3.54026	0	0	0	30.4604	0	4.72858	0	15.0122	0	5.58971	4.70109
Chmp5	16.8645	25.9202	24.472	25.8189	6.41828	5.85772	18.2429	11.581	10.2927	8.98998	0	0	2.40685	8.74374	5.4817	16.6683	7.74493	4.55228	12.2033	17.2102	24.7911	35.5538	4.14542	16.5873	9.56755	22.6554	9.16422	11.4046	8.47727	15.4421	4.44083	18.162	21.7525	16.1329	2.3434	11.3525	4.86074	10.6208	0	28.6944	9.6432	25.8139	10.5105	0	11.6828	15.4179	7.98658	16.7691	9.40218
Slc25a3	122.267	82.0805	90.5465	103.276	96.2742	128.87	10.4245	6.31692	51.4633	60.6823	104.938	177.917	89.0536	109.297	65.7805	138.347	103.266	132.016	122.033	81.7486	91.7272	24.2178	184.471	17.3085	95.6755	13.8143	50.4032	107.203	114.443	12.5467	84.3757	181.62	163.144	411.39	124.2	11.3525	68.0504	111.518	192.62	81.3008	260.366	16.5209	187.436	80.3859	137.857	17.0409	55.9061	81.9825	95.5888
Zcchc8	4.21612	8.64006	2.4472	0	0	2.92886	23.4552	29.479	0	0	0	5.39142	2.40685	0	0	1.66683	0	4.55228	3.05083	0	0	32.9775	8.29084	25.6022	0	29.2863	0	2.28092	0	16.4072	2.96055	0	0	0	0	36.8957	4.86074	7.08052	0	4.7824	0	41.8185	0	4.72858	4.67312	32.0531	0	3.72648	0
Tipin	37.9451	8.64006	22.0248	75.7354	41.7188	38.0752	63.8503	32.6374	41.1706	26.9699	28.6196	37.7399	57.7645	30.6031	60.2988	15.0015	2.58164	50.0751	36.6099	30.1179	4.95823	53.0731	22.7998	53.0074	12.7567	45.8634	36.6569	45.6184	29.6704	63.6986	38.4872	18.162	32.6288	56.4653	21.0906	41.1528	0	28.3221	50.6894	31.0856	9.6432	69.6976	21.0209	104.029	74.7698	63.7005	47.9195	11.1794	57.9801
Phf5a	44.2692	30.2402	48.944	49.9165	48.1371	35.1463	50.8196	57.9051	17.1544	24.7224	31.7995	64.697	24.0685	54.6484	19.186	60.006	36.143	50.0751	36.6099	51.6307	24.7911	59.7716	43.5269	46.5167	38.2702	33.1543	32.0748	36.4947	36.0284	51.1519	45.8885	136.215	29.0034	64.5317	44.5246	45.41	48.6074	54.8741	60.8273	59.78	38.5728	32.0093	26.2761	37.8286	42.058	22.7212	47.9195	48.4442	29.7736
Polr2d	8.43224	4.32003	2.4472	13.7701	3.20914	11.7154	18.2429	10.5282	17.1544	4.49499	15.8998	26.9571	2.40685	4.37187	8.22256	3.33367	5.16329	13.6568	6.10165	8.60511	2.47911	23.1873	18.6544	26.684	19.1351	30.944	18.3284	13.6855	16.9545	9.6513	16.283	9.081	14.5017	0	4.6868	11.3525	14.5822	14.161	20.2758	11.956	0	48.0139	12.2622	4.72858	7.00967	17.0409	7.98658	5.58971	12.5362
Bcl7c	2.10806	0	0	8.6063	3.20914	5.85772	19.546	28.4261	0	0	0	5.39142	0	0	5.4817	0	2.58164	4.55228	6.10165	0	2.47911	30.4011	8.29084	29.9293	0	51.3892	13.7463	9.12367	2.11932	37.6401	5.9211	0	0	0	0	39.7338	4.86074	8.85065	0	2.3912	9.6432	55.2418	3.50349	14.1857	2.33656	76.684	7.98658	3.72648	7.83515
Dock7	0	0	0	0	0	0	22.1521	13.6867	0	0	0	0	0	0	2.74085	0	0	4.55228	0	0	0	16.4887	0	17.3085	0	20.4452	0	2.28092	2.11932	22.198	1.48028	0	3.62542	0	0	19.8669	4.86074	0	10.1379	0	0	23.7488	0	4.72858	4.67312	20.6925	0	0	1.56703
Smn1	27.4048	34.5602	34.2608	27.5401	32.0914	43.9329	56.0319	37.9015	37.7397	31.4649	28.6196	70.0884	38.5097	13.1156	24.6677	18.3352	15.4899	18.2091	33.5591	8.60511	9.91645	75.2298	31.0907	76.8066	47.8377	119.355	22.9106	50.1802	42.3864	67.5591	31.0858	18.162	25.378	48.3988	21.0906	38.3147	24.3037	35.4026	30.4136	33.4768	57.8592	98.6091	24.5244	33.1001	35.0484	109.954	3.99329	31.6751	18.8044
Gcsh	52.7015	69.1204	97.8881	180.732	317.705	234.309	6.51534	3.15846	202.422	89.8998	200.337	188.7	267.161	72.1359	252.158	138.347	54.2145	227.614	195.253	12.9077	133.872	8.75964	134.726	6.4907	251.945	6.63086	187.867	266.867	194.977	9.6513	190.956	372.321	134.141	483.988	253.087	2.83813	111.797	53.1039	324.412	90.8656	250.723	5.67906	192.692	241.158	257.021	7.30324	39.9329	59.6236	228.786
Coq10b	2.10806	0	4.8944	10.3276	0	0	33.8798	25.2677	6.86177	2.24749	3.17995	0	2.40685	0	2.74085	8.33417	5.16329	0	6.10165	4.30256	2.47911	24.2178	6.21813	27.4052	0	35.9172	18.3284	4.56184	8.47727	37.6401	2.96055	0	3.62542	0	4.6868	21.286	4.86074	3.54026	10.1379	2.3912	0	42.8511	7.00697	0	9.34623	27.59	0	1.86324	4.70109
Rfpl4	27.4048	0	4.8944	12.0488	6.41828	2.92886	363.556	359.012	72.0486	4.49499	6.35991	5.39142	36.1028	6.55781	46.5945	5.0005	10.3266	27.3137	48.8132	17.2102	0	427.676	51.8178	456.512	19.1351	390.668	54.9853	31.9328	50.8636	392.808	2.96055	18.162	87.0101	8.06647	21.0906	407.271	4.86074	51.3338	60.8273	62.1712	28.9296	431.609	54.304	4.72858	30.3753	407.358	31.9463	35.4015	9.40218
Map4k5	0	4.32003	0	5.16378	6.41828	2.92886	29.9706	40.0072	10.2927	2.24749	6.35991	0	4.81371	0	8.22256	0	0	0	3.05083	0	4.95823	24.7331	0	28.8475	6.37836	33.1543	0	6.84275	6.35795	14.4769	11.8422	0	3.62542	0	7.03021	31.2194	0	3.54026	10.1379	7.1736	0	37.6883	0	14.1857	11.6828	39.3563	7.98658	0	6.26812
Parl	21.0806	17.2801	0	5.16378	6.41828	14.6443	83.3963	67.3805	3.43088	8.98998	0	5.39142	9.62742	8.74374	5.4817	3.33367	5.16329	9.10457	15.2541	12.9077	12.3956	58.2258	10.3636	54.0891	3.18918	24.3132	13.7463	2.28092	14.8352	83.9663	10.3619	0	10.8763	16.1329	2.3434	79.4676	0	5.31039	20.2758	14.3472	9.6432	20.1349	14.0139	4.72858	11.6828	36.5162	7.98658	13.0427	7.83515
Slain1	4.21612	0	0	10.3276	6.41828	0	61.2442	37.9015	27.4471	0	3.17995	0	2.40685	0	5.4817	0	0	18.2091	0	4.30256	0	29.8858	2.07271	28.1264	0	56.9149	27.4927	6.84275	8.47727	48.2565	7.40138	18.162	0	0	2.3434	63.8579	4.86074	5.31039	0	14.3472	0	55.2418	1.75174	9.45716	9.34623	47.0653	3.99329	7.45295	7.83515
Rpl5	149.672	125.281	156.621	24.0976	141.202	117.154	10.4245	2.10564	48.0324	166.315	120.838	113.22	103.495	192.362	35.6311	145.015	191.042	45.5228	164.745	120.472	168.58	9.27491	143.017	5.76951	127.567	4.42057	77.8959	84.394	156.83	5.79078	34.0463	199.782	126.89	185.529	159.351	9.93345	155.544	164.622	152.068	162.602	163.934	5.16278	152.402	42.5572	58.4139	5.27456	143.758	169.555	40.7428
Cdca3	16.8645	21.6001	14.6832	10.3276	22.464	20.502	11.7276	14.7395	20.5853	11.2375	9.53986	5.39142	9.62742	4.37187	5.4817	6.66733	12.9082	18.2091	18.305	17.2102	7.43734	20.0956	16.5817	21.2751	9.56755	37.5749	13.7463	6.84275	23.3125	9.6513	11.8422	27.243	14.5017	16.1329	11.717	17.0288	9.72148	15.9312	0	19.1296	9.6432	23.7488	21.0209	14.1857	21.029	25.5613	3.99329	20.4956	18.8044
Anxa7	21.0806	12.9601	12.236	13.7701	12.8366	8.78657	113.367	149.5	30.878	8.98998	12.7198	5.39142	33.696	21.8594	10.9634	20.002	5.16329	13.6568	21.3558	12.9077	22.312	104.6	18.6544	109.981	6.37836	161.351	27.4927	20.5283	25.4318	153.456	10.3619	0	25.378	8.06647	4.6868	205.764	9.72148	24.7818	50.6894	19.1296	0	114.614	19.2692	9.45716	14.0193	150.528	11.9799	11.1794	12.5362
Plpp5	2.10806	0	0	8.6063	3.20914	2.92886	15.6368	15.7923	24.0162	0	6.35991	0	7.22056	2.18594	16.4451	5.0005	2.58164	18.2091	3.05083	4.30256	0	22.1567	6.21813	20.9145	6.37836	25.4183	9.16422	6.84275	4.23864	14.4769	10.3619	18.162	0	0	7.03021	9.93345	0	12.3909	0	4.7824	9.6432	29.4279	8.75871	4.72858	9.34623	32.4588	7.98658	5.58971	4.70109
Lrr1	21.0806	51.8403	46.4968	48.1953	32.0914	73.2215	102.942	41.06	48.0324	78.6623	38.1594	32.3485	62.5782	48.0906	60.2988	16.6683	10.3266	36.4183	54.9149	12.9077	22.312	110.268	41.4542	114.308	60.5945	151.957	59.5674	50.1802	50.8636	62.7334	42.928	54.486	76.1339	64.5317	72.6455	7.09532	48.6074	77.8858	70.9651	16.7384	67.5024	177.083	63.0627	23.6429	84.1161	95.7536	3.99329	63.3501	43.8768
Aurka	23.1887	43.2003	39.1552	22.3764	25.6731	43.9329	23.4552	29.479	13.7235	42.7024	22.2597	37.7399	60.1714	34.975	52.0762	23.3357	0	54.6274	27.4574	47.3281	14.8747	21.6415	60.1086	24.881	19.1351	26.5234	4.58211	22.8092	44.5057	27.9888	47.3688	72.648	10.8763	56.4653	58.5851	32.6385	34.0252	15.9312	20.2758	31.0856	38.5728	16.0046	49.0488	47.2858	51.4043	26.3728	7.98658	22.3589	40.7428
Son	14.7564	4.32003	9.78881	20.6551	9.62742	20.502	13.0307	9.47538	13.7235	15.7325	12.7198	21.5657	4.81371	15.3015	5.4817	0	2.58164	4.55228	18.305	0	0	39.676	12.4363	21.9962	9.56755	8.84115	27.4927	2.28092	8.47727	10.6164	10.3619	27.243	18.1271	8.06647	0	11.3525	9.72148	14.161	10.1379	0	9.6432	10.8418	10.5105	4.72858	0	13.3893	15.9732	3.72648	3.13406
Unc50	31.6209	8.64006	4.8944	27.5401	6.41828	11.7154	144.64	90.5425	72.0486	17.98	15.8998	10.7828	26.4754	6.55781	24.6677	5.0005	5.16329	22.7614	36.6099	21.5128	12.3956	221.052	37.3088	229.338	9.56755	311.098	59.5674	45.6184	52.9829	149.595	26.645	18.162	72.5084	40.3323	16.4038	113.525	14.5822	56.6442	91.2409	62.1712	28.9296	340.227	61.311	23.6429	28.0387	269.408	23.9597	40.9912	31.3406
Psmb2	111.727	60.4804	90.5465	30.9827	48.1371	82.008	70.3656	50.5354	37.7397	76.4148	60.4191	37.7399	43.3234	74.3218	49.3353	73.3407	80.031	31.866	79.3215	73.1434	84.2899	29.3705	72.5449	64.5464	82.9187	18.7874	45.8211	38.7756	99.6079	70.4545	68.0927	72.648	101.512	72.5982	70.3021	24.1241	24.3037	79.6559	101.379	117.169	77.1456	19.6186	99.8494	52.0144	44.3946	36.5162	75.8725	106.205	39.1757
Ice1	2.10806	0	0	6.88504	12.8366	2.92886	29.9706	46.3241	17.1544	0	6.35991	0	7.22056	6.55781	0	3.33367	2.58164	0	12.2033	4.30256	0	32.9775	4.14542	31.0111	0	43.1006	27.4927	2.28092	4.23864	35.7098	10.3619	0	0	0	0	52.5054	9.72148	0	0	7.1736	0	39.7534	1.75174	0	7.00967	38.1391	3.99329	3.72648	4.70109
Dnaja2	29.5128	12.9601	19.5776	15.4913	12.8366	38.0752	46.9104	45.2713	27.4471	22.4749	15.8998	32.3485	28.8823	24.0453	19.186	30.003	10.3266	18.2091	21.3558	21.5128	12.3956	29.3705	33.1634	27.7658	9.56755	41.4429	22.9106	13.6855	8.47727	35.7098	23.6844	9.081	18.1271	96.7976	28.1208	42.5719	24.3037	17.7013	20.2758	35.868	67.5024	41.8185	17.5174	23.6429	67.7602	41.385	19.9665	18.6324	32.9076
Nkiras1	2.10806	0	0	18.9339	19.2548	14.6443	32.5767	18.9508	20.5853	4.49499	9.53986	10.7828	14.4411	10.9297	19.186	6.66733	7.74493	0	15.2541	0	0	51.012	2.07271	70.3159	6.37836	50.284	13.7463	13.6855	4.23864	15.4421	23.6844	9.081	7.25084	8.06647	4.6868	25.5431	4.86074	7.08052	20.2758	0	9.6432	56.2743	7.00697	23.6429	18.6925	40.1678	3.99329	7.45295	34.4747
Cox6b1	111.727	103.681	110.124	22.3764	86.6468	93.7235	11.7276	14.7395	41.1706	89.8998	104.938	97.0455	64.9851	98.3671	46.5945	121.679	123.919	50.0751	106.779	150.589	99.1645	9.27491	99.4901	14.4238	162.648	5.52572	32.0748	66.1466	135.636	18.3375	63.6518	81.729	61.6322	8.06647	93.7361	4.25719	87.4933	76.1156	81.103	93.2568	57.8592	6.71162	110.36	33.1001	84.1161	9.33192	187.685	136.016	36.0417
Grm2	2.10806	0	0	10.3276	0	0	16.9399	23.162	10.2927	0	0	0	4.81371	0	2.74085	1.66683	0	0	6.10165	4.30256	0	26.2789	2.07271	32.8141	3.18918	39.7852	0	9.12367	6.35795	16.4072	0	9.081	10.8763	8.06647	2.3434	7.09532	0	8.85065	0	2.3912	19.2864	32.0093	7.00697	4.72858	2.33656	34.8933	0	1.86324	4.70109
Ubqln1	18.9725	12.9601	9.78881	17.2126	3.20914	2.92886	24.7583	24.2149	6.86177	15.7325	19.0797	21.5657	14.4411	13.1156	19.186	16.6683	10.3266	9.10457	3.05083	4.30256	9.91645	43.2829	12.4363	35.6988	6.37836	51.3892	13.7463	15.9664	14.8352	22.198	11.8422	9.081	14.5017	16.1329	7.03021	31.2194	9.72148	26.552	30.4136	9.5648	19.2864	60.9208	19.2692	14.1857	11.6828	52.7456	19.9665	9.31619	14.1033
Bcas2	25.2967	73.4405	36.708	25.8189	25.6731	58.5772	28.6675	15.7923	20.5853	29.2174	41.3394	32.3485	14.4411	43.7187	16.4451	21.6688	49.0512	9.10457	48.8132	25.8153	37.1867	26.2789	64.254	18.3903	41.4594	24.3132	9.16422	13.6855	52.9829	25.0934	23.6844	9.081	58.0067	48.3988	28.1208	26.9622	34.0252	60.1844	40.5515	50.2152	38.5728	21.1674	42.0418	9.45716	28.0387	26.3728	15.9732	54.0339	29.7736
Mat2b	10.5403	4.32003	4.8944	34.4252	16.0457	5.85772	220.218	183.191	17.1544	2.24749	3.17995	0	19.2548	2.18594	13.7043	1.66683	2.58164	40.9705	0	25.8153	0	220.537	12.4363	285.23	12.7567	372.433	36.6569	15.9664	8.47727	251.899	39.9674	0	25.378	8.06647	7.03021	224.212	4.86074	5.31039	50.6894	19.1296	9.6432	262.269	10.5105	61.4715	14.0193	281.58	11.9799	9.31619	53.279
Alppl2	27.4048	138.241	205.565	117.046	256.731	140.585	5.21227	5.2641	116.65	233.739	120.838	140.177	264.754	104.925	180.896	335.034	95.5208	177.539	164.745	12.9077	557.801	6.18327	236.289	4.32713	159.459	5.52572	105.389	241.777	258.557	7.72104	139.146	254.268	246.529	596.919	192.159	4.25719	301.366	46.0234	233.171	40.6504	395.371	4.6465	320.569	203.329	271.041	2.84015	7.98658	20.4956	180.208
Aurkc	8.43224	4.32003	0	10.3276	3.20914	2.92886	57.335	50.5354	6.86177	4.49499	12.7198	0	12.0343	0	19.186	0	0	9.10457	15.2541	0	4.95823	94.8102	10.3636	108.899	3.18918	160.798	13.7463	6.84275	6.35795	92.6525	7.40138	9.081	18.1271	0	2.3434	55.3435	19.443	14.161	10.1379	2.3912	0	128.037	17.5174	4.72858	16.3559	150.934	3.99329	9.31619	6.26812
Cdk2ap2	18.9725	4.32003	7.3416	34.4252	9.62742	8.78657	113.367	85.2784	17.1544	15.7325	19.0797	5.39142	7.22056	13.1156	27.4085	26.6693	15.4899	13.6568	12.2033	17.2102	19.8329	168.494	18.6544	171.282	15.9459	164.114	32.0748	13.6855	14.8352	127.397	16.283	9.081	36.2542	8.06647	7.03021	90.8201	0	33.6325	20.2758	19.1296	28.9296	203.414	22.7727	4.72858	16.3559	192.724	7.98658	7.45295	21.9384
Trim13	0	0	0	5.16378	0	2.92886	59.9411	35.7959	6.86177	2.24749	3.17995	5.39142	12.0343	13.1156	2.74085	1.66683	2.58164	4.55228	6.10165	0	9.91645	36.0691	8.29084	40.7472	9.56755	38.1274	13.7463	2.28092	0	28.9539	1.48028	0	0	0	0	25.5431	4.86074	5.31039	0	4.7824	0	29.4279	3.50349	18.9143	14.0193	24.3441	3.99329	3.72648	14.1033
Nup85	12.6484	0	12.236	5.16378	9.62742	32.2174	15.6368	11.581	20.5853	0	19.0797	10.7828	26.4754	4.37187	16.4451	11.6678	2.58164	18.2091	12.2033	21.5128	2.47911	18.0345	2.07271	20.9145	0	50.8366	13.7463	15.9664	4.23864	23.1631	14.8028	9.081	10.8763	0	21.0906	12.7716	4.86074	3.54026	0	14.3472	19.2864	23.7488	7.00697	23.6429	11.6828	40.5735	27.953	11.1794	9.40218
Osbpl8	4.21612	0	9.78881	8.6063	3.20914	2.92886	28.6675	30.5318	17.1544	6.74248	6.35991	5.39142	0	2.18594	8.22256	5.0005	7.74493	0	12.2033	0	4.95823	34.008	2.07271	20.1933	0	14.3669	4.58211	4.56184	4.23864	24.1282	16.283	0	3.62542	0	2.3434	68.1151	0	8.85065	0	0	28.9296	16.5209	1.75174	4.72858	7.00967	18.2581	0	1.86324	9.40218
Afap1l2	6.32418	0	0	1.72126	0	0	28.6675	15.7923	0	0	0	0	0	0	2.74085	0	0	0	3.05083	4.30256	0	18.0345	6.21813	16.5873	0	30.944	0	0	2.11932	27.0236	0	0	7.25084	0	0	22.705	0	3.54026	0	0	0	27.3627	5.25523	4.72858	2.33656	27.9957	0	0	6.26812
Trip12	21.0806	12.9601	17.1304	30.9827	12.8366	14.6443	117.276	181.085	27.4471	13.485	22.2597	0	12.0343	28.4172	10.9634	6.66733	18.0715	4.55228	18.305	12.9077	7.43734	59.2564	18.6544	55.5315	28.7026	80.6755	41.239	20.5283	6.35795	122.571	37.0069	9.081	29.0034	8.06647	16.4038	202.926	24.3037	23.0117	20.2758	4.7824	19.2864	76.9255	10.5105	37.8286	14.0193	73.4381	0	11.1794	20.3714
Dut	77.9982	73.4405	105.23	37.8677	28.8823	14.6443	56.0319	47.3769	61.7559	49.4449	12.7198	21.5657	38.5097	30.6031	30.1494	25.0025	30.9797	13.6568	27.4574	51.6307	37.1867	84.5047	51.8178	88.7062	19.1351	67.9663	41.239	18.2473	42.3864	55.0124	11.8422	36.324	47.1305	24.1994	44.5246	58.1816	102.076	65.4948	111.517	52.6064	38.5728	79.5069	36.7866	14.1857	25.7021	75.4668	87.8524	76.3928	26.6395
Rpl28	77.9982	64.8004	110.124	24.0976	83.4376	55.6483	0	4.21128	68.6177	67.4248	41.3394	59.3056	89.0536	65.5781	60.2988	140.014	131.664	109.255	67.1182	103.261	118.997	4.63745	60.1086	2.88475	82.9187	1.65772	32.0748	70.7085	76.2954	1.93026	26.645	45.405	50.7559	16.1329	93.7361	4.25719	77.7718	84.9663	50.6894	45.4328	86.7888	2.58139	85.8354	89.843	79.443	1.21721	67.886	93.1619	15.6703
Tmed2	42.1612	4.32003	9.78881	29.2614	41.7188	11.7154	13.0307	5.2641	20.5853	17.98	25.4396	32.3485	19.2548	8.74374	21.9268	21.6688	20.6532	9.10457	18.305	30.1179	0	25.2484	16.5817	32.0929	31.8918	61.888	32.0748	22.8092	14.8352	15.4421	11.8422	36.324	32.6288	88.7311	14.0604	9.93345	29.1644	21.2416	40.5515	33.4768	0	42.3348	17.5174	28.3715	21.029	53.5571	31.9463	29.8118	32.9076
Rcn2	4.21612	0	2.4472	5.16378	6.41828	0	6.51534	7.36974	10.2927	0	6.35991	0	4.81371	4.37187	10.9634	8.33417	2.58164	4.55228	3.05083	0	2.47911	14.4276	10.3636	17.3085	9.56755	29.2863	13.7463	2.28092	6.35795	4.82565	0	0	3.62542	8.06647	4.6868	7.09532	0	5.31039	0	14.3472	9.6432	27.879	1.75174	0	0	26.7785	11.9799	1.86324	1.56703
Rps26	164.429	181.441	230.037	118.767	269.568	205.02	3.9092	6.31692	140.666	233.739	349.795	269.571	175.7	192.362	109.634	260.026	271.073	100.15	259.32	245.246	270.223	4.63745	219.707	4.32713	366.756	3.31543	146.628	159.664	273.392	4.82565	102.139	217.944	199.398	112.931	224.967	9.93345	140.961	187.634	172.344	148.254	96.432	2.58139	254.003	85.1144	140.193	2.84015	247.584	227.315	83.0526
Cdk2ap1	14.7564	69.1204	61.18	130.816	144.411	114.225	5.21227	2.10564	61.7559	71.9198	57.2392	129.394	60.1714	39.3468	74.003	36.6703	23.2348	81.9411	94.5756	8.60511	9.91645	4.63745	107.781	2.88475	315.729	1.65772	114.553	63.8657	116.562	5.79078	66.6124	99.891	76.1339	48.3988	74.9889	5.67625	53.4681	33.6325	40.5515	19.1296	57.8592	3.09767	119.119	80.3859	67.7602	2.43441	3.99329	24.2221	98.7229
Atp5g1	137.024	190.081	220.248	142.865	163.666	178.66	14.3337	5.2641	123.512	204.522	162.178	215.657	142.004	179.247	128.82	266.693	340.777	182.091	241.015	258.153	272.702	10.3055	143.017	13.342	232.81	3.31543	183.284	111.765	203.454	11.5816	241.285	236.106	221.151	72.5982	203.876	2.83813	306.227	139.84	131.792	181.731	125.362	3.09767	259.258	61.4715	102.809	7.70897	211.644	186.324	186.477
AC168977.1	2.10806	0	2.4472	187.617	48.1371	49.7906	0	4.21128	185.268	0	79.4988	48.5228	192.548	4.37187	219.268	30.003	20.6532	200.3	18.305	4.30256	27.2702	3.60691	22.7998	0.360594	82.9187	4.97315	160.374	184.754	14.8352	6.75591	102.139	63.567	25.378	129.063	82.0191	2.83813	48.6074	3.54026	101.379	7.1736	38.5728	2.06511	29.7796	165.5	168.232	1.62294	0	7.45295	141.033
Wee2	4.21612	0	0	1.72126	0	0	79.4871	75.803	20.5853	0	0	0	2.40685	0	5.4817	0	0	0	6.10165	8.60511	0	39.1607	12.4363	51.565	3.18918	72.3869	13.7463	2.28092	6.35795	105.199	0	9.081	14.5017	0	2.3434	122.039	0	7.08052	10.1379	7.1736	0	45.9488	5.25523	9.45716	9.34623	64.1062	0	5.58971	6.26812
Pcgf1	2.10806	0	2.4472	37.8677	16.0457	26.3597	157.671	69.4861	41.1706	4.49499	19.0797	21.5657	36.1028	0	60.2988	16.6683	10.3266	40.9705	12.2033	4.30256	12.3956	195.288	8.29084	198.327	15.9459	130.959	77.8959	31.9328	4.23864	67.5591	75.494	27.243	0	0	18.7472	53.9244	0	10.6208	0	9.5648	0	171.404	5.25523	47.2858	49.0677	109.143	11.9799	1.86324	59.5471
Pigp	2.10806	0	0	0	6.41828	0	11.7276	10.5282	3.43088	0	3.17995	0	4.81371	2.18594	0	0	2.58164	0	6.10165	0	2.47911	21.6415	2.07271	21.2751	0	13.2617	0	0	0	20.2677	1.48028	9.081	0	0	2.3434	7.09532	4.86074	3.54026	20.2758	2.3912	0	18.586	3.50349	0	2.33656	26.7785	3.99329	5.58971	3.13406
Arcn1	12.6484	12.9601	14.6832	12.0488	3.20914	5.85772	1.30307	1.05282	17.1544	13.485	0	16.1743	0	6.55781	16.4451	6.66733	2.58164	4.55228	6.10165	4.30256	7.43734	14.9429	10.3636	9.37545	9.56755	32.6017	0	6.84275	6.35795	4.82565	17.7633	9.081	0	8.06647	9.37361	5.67625	4.86074	3.54026	0	16.7384	19.2864	14.9721	5.25523	9.45716	2.33656	33.2703	7.98658	9.31619	12.5362
Smc4	8.43224	17.2801	7.3416	5.16378	3.20914	5.85772	7.8184	1.05282	6.86177	17.98	9.53986	5.39142	16.848	4.37187	8.22256	1.66683	2.58164	18.2091	0	8.60511	7.43734	39.676	8.29084	16.5873	6.37836	4.97315	9.16422	4.56184	8.47727	9.6513	17.7633	0	3.62542	16.1329	7.03021	2.83813	19.443	8.85065	0	2.3912	0	10.8418	14.0139	0	4.67312	29.213	0	3.72648	3.13406
mt-Co2	160.212	367.202	261.851	1051.69	439.652	219.664	229.34	505.354	775.38	298.917	413.394	479.836	206.99	201.106	238.454	96.6763	147.154	350.526	283.727	51.6307	141.309	379.756	232.144	433.434	468.81	274.628	678.152	305.643	313.659	238.387	666.124	72.648	68.883	346.858	74.9889	336.318	641.618	194.714	486.618	109.995	298.939	416.637	227.727	401.929	357.493	126.589	79.8658	203.093	731.803
Ppa1	14.7564	0	7.3416	51.6378	6.41828	5.85772	35.1828	21.0564	13.7235	4.49499	6.35991	5.39142	14.4411	17.4875	32.8902	8.33417	12.9082	18.2091	3.05083	51.6307	9.91645	31.4316	8.29084	33.1747	0	19.8926	9.16422	13.6855	8.47727	27.0236	28.1252	27.243	10.8763	0	2.3434	21.286	9.72148	14.161	0	14.3472	9.6432	24.7814	21.0209	9.45716	11.6828	29.6187	15.9732	11.1794	43.8768
Rpl11	236.103	190.081	249.615	79.1779	186.13	143.514	10.4245	10.5282	48.0324	179.8	168.538	183.308	127.563	240.453	87.7073	306.697	369.175	91.0457	207.456	163.497	280.14	12.8818	182.399	22.7174	121.189	1.10514	96.2243	114.046	216.17	2.89539	82.8954	263.349	97.8864	64.5317	260.118	9.93345	136.101	168.162	243.309	148.254	192.864	4.13023	206.706	122.943	81.7795	6.49177	231.611	221.725	90.8877
Orc4	10.5403	0	12.236	27.5401	12.8366	14.6443	24.7583	12.6338	24.0162	4.49499	0	5.39142	14.4411	4.37187	13.7043	8.33417	12.9082	4.55228	12.2033	4.30256	7.43734	28.8553	6.21813	28.8475	3.18918	28.7337	18.3284	13.6855	4.23864	16.4072	19.2436	27.243	10.8763	8.06647	0	5.67625	9.72148	10.6208	10.1379	21.5208	19.2864	21.6837	8.75871	0	7.00967	19.0696	7.98658	11.1794	9.40218
Mff	14.7564	12.9601	7.3416	8.6063	3.20914	5.85772	54.7288	41.06	3.43088	8.98998	0	0	9.62742	6.55781	2.74085	10.001	0	0	0	8.60511	4.95823	21.6415	4.14542	30.6505	0	39.7852	9.16422	4.56184	4.23864	64.6637	2.96055	0	3.62542	0	2.3434	28.3813	0	3.54026	0	7.1736	0	29.4279	7.00697	9.45716	0	21.0982	7.98658	3.72648	3.13406
Paip1	2.10806	0	0	3.44252	3.20914	0	23.4552	49.4825	10.2927	6.74248	0	5.39142	0	4.37187	0	1.66683	5.16329	0	6.10165	0	4.95823	32.4622	10.3636	30.2899	0	29.2863	4.58211	0	2.11932	31.8493	4.44083	0	0	16.1329	0	87.9819	4.86074	5.31039	0	2.3912	9.6432	23.2325	1.75174	0	2.33656	18.6638	3.99329	0	4.70109
Nsrp1	4.21612	0	4.8944	1.72126	9.62742	5.85772	7.8184	5.2641	3.43088	2.24749	0	0	4.81371	0	0	1.66683	0	4.55228	3.05083	8.60511	2.47911	29.3705	0	19.1115	3.18918	6.07829	0	0	0	0	2.96055	0	0	40.3323	4.6868	1.41906	9.72148	3.54026	0	2.3912	0	7.74417	1.75174	0	4.67312	13.3893	0	1.86324	3.13406
Mrps33	23.1887	43.2003	34.2608	12.0488	28.8823	35.1463	72.9718	56.8523	20.5853	24.7224	19.0797	43.1313	2.40685	24.0453	13.7043	18.3352	30.9797	27.3137	27.4574	12.9077	32.2285	26.2789	20.7271	34.2565	41.4594	13.2617	32.0748	22.8092	23.3125	46.3262	20.7239	18.162	10.8763	16.1329	25.7774	45.41	19.443	24.7818	40.5515	28.6944	28.9296	26.8465	21.0209	0	9.34623	18.2581	19.9665	24.2221	18.8044
Hsp90ab1	463.773	406.083	359.739	49.9165	208.594	369.036	43.0012	33.6902	92.6339	332.629	317.995	215.657	156.446	550.856	128.82	455.046	487.931	132.016	283.727	283.969	535.489	35.5538	406.251	31.7323	267.891	37.0223	54.9853	180.193	275.511	44.396	66.6124	326.916	424.174	508.187	365.571	58.1816	466.631	419.521	263.585	329.986	414.658	34.5906	245.244	132.4	158.886	47.0653	271.544	238.495	147.301
Pdcd6	27.4048	12.9601	39.1552	25.8189	19.2548	17.5731	15.6368	5.2641	13.7235	35.9599	15.8998	5.39142	7.22056	19.6734	8.22256	23.3357	5.16329	4.55228	39.6607	12.9077	4.95823	25.7636	35.2361	36.42	12.7567	28.7337	18.3284	6.84275	42.3864	10.6164	11.8422	18.162	21.7525	16.1329	7.03021	8.51438	24.3037	26.552	60.8273	38.2592	48.216	49.5627	28.0279	9.45716	4.67312	16.6352	3.99329	16.7691	7.83515
Arl8b	8.43224	12.9601	14.6832	29.2614	3.20914	17.5731	5.21227	3.15846	20.5853	38.2074	22.2597	26.9571	19.2548	26.2312	10.9634	16.6683	33.5614	9.10457	12.2033	0	19.8329	23.1873	18.6544	14.7844	12.7567	29.8389	9.16422	9.12367	23.3125	2.89539	13.3225	27.243	7.25084	24.1994	25.7774	4.25719	19.443	10.6208	40.5515	4.7824	19.2864	19.6186	21.0209	4.72858	14.0193	26.7785	3.99329	14.9059	20.3714
Gm11827	0	0	0	1.72126	0	0	35.1828	13.6867	3.43088	0	0	0	2.40685	0	0	0	0	0	0	0	0	21.1262	2.07271	28.8475	0	15.472	0	2.28092	2.11932	20.2677	1.48028	0	0	0	0	5.67625	0	3.54026	0	4.7824	0	17.0372	1.75174	0	0	26.3728	0	0	1.56703
Magohb	8.43224	0	0	5.16378	9.62742	2.92886	20.8491	23.162	6.86177	0	3.17995	0	9.62742	0	2.74085	3.33367	2.58164	4.55228	3.05083	0	0	34.5233	10.3636	27.7658	9.56755	32.6017	13.7463	2.28092	6.35795	31.8493	8.88165	0	0	16.1329	2.3434	19.8669	4.86074	3.54026	10.1379	0	0	41.3023	3.50349	4.72858	0	21.9097	0	3.72648	0
Cmya5	6.32418	0	0	1.72126	0	2.92886	58.638	46.3241	0	0	0	0	0	0	0	0	0	0	3.05083	0	4.95823	68.5313	4.14542	54.4497	0	72.9395	0	2.28092	2.11932	52.117	0	0	0	0	0	45.41	0	7.08052	10.1379	0	0	73.3115	7.00697	0	0	56.3972	0	1.86324	1.56703
Cnpy4	0	0	2.4472	0	6.41828	0	32.5767	14.7395	0	0	6.35991	0	0	0	5.4817	0	2.58164	0	3.05083	0	0	28.8553	4.14542	30.6505	3.18918	13.2617	9.16422	0	0	23.1631	0	0	0	0	2.3434	17.0288	4.86074	1.77013	0	4.7824	0	16.5209	0	0	0	21.504	0	0	7.83515
Dppa5a	710.416	514.083	477.204	61.9653	484.58	412.969	28.6675	18.9508	295.056	379.826	448.373	506.793	291.229	413.142	474.167	513.385	555.054	373.287	277.625	1036.92	624.737	11.8513	385.524	21.9962	440.107	9.39372	325.33	253.182	449.295	24.1282	378.95	626.589	594.569	161.329	372.601	15.6097	209.012	562.902	344.688	628.886	260.366	11.8744	479.978	449.215	296.743	13.795	1014.3	609.279	78.3515
Rbpms2	25.2967	12.9601	17.1304	8.6063	25.6731	17.5731	61.2442	60.0107	30.878	15.7325	22.2597	5.39142	14.4411	34.975	16.4451	15.0015	15.4899	13.6568	18.305	43.0256	19.8329	20.6109	24.8725	28.8475	15.9459	4.97315	13.7463	9.12367	19.0739	68.5242	11.8422	18.162	7.25084	32.2659	14.0604	55.3435	4.86074	40.713	10.1379	14.3472	57.8592	8.26045	7.00697	14.1857	11.6828	16.2294	11.9799	29.8118	17.2373
E330021D16Rik	8.43224	4.32003	2.4472	8.6063	3.20914	2.92886	341.404	347.431	41.1706	2.24749	0	0	33.696	0	32.8902	1.66683	2.58164	13.6568	36.6099	17.2102	2.47911	237.025	29.0179	248.81	9.56755	203.346	13.7463	20.5283	19.0739	477.739	4.44083	0	61.6322	32.2659	21.0906	368.957	9.72148	30.0922	40.5515	33.4768	38.5728	209.093	28.0279	14.1857	18.6925	358.67	3.99329	11.1794	14.1033
Uchl3	27.4048	25.9202	26.9192	18.9339	25.6731	35.1463	75.5779	62.1164	34.3088	24.7224	31.7995	16.1743	4.81371	26.2312	32.8902	31.6698	7.74493	0	18.305	73.1434	22.312	80.3825	41.4542	78.249	25.5135	101.673	41.239	13.6855	50.8636	70.4545	41.4477	9.081	43.5051	56.4653	30.4642	35.4766	29.1644	26.552	50.6894	40.6504	48.216	100.674	28.0279	18.9143	2.33656	103.868	31.9463	24.2221	23.5054
Eif5	88.5385	103.681	80.7577	96.3905	83.4376	152.301	32.5767	23.162	99.4957	92.1473	143.098	124.003	110.715	67.764	87.7073	55.0055	82.6126	100.15	125.084	8.60511	37.1867	46.8898	130.581	31.3717	105.243	23.208	87.0601	86.6749	110.205	36.6749	130.264	118.053	163.144	266.193	93.7361	41.1528	87.4933	56.6442	121.655	43.0416	115.718	14.4558	166.416	70.9287	95.7989	34.4875	27.953	54.0339	123.795
Mgst3	6.32418	0	0	6.88504	3.20914	0	157.671	156.87	3.43088	4.49499	3.17995	0	16.848	0	13.7043	0	0	4.55228	6.10165	0	0	221.567	6.21813	230.78	0	179.033	9.16422	4.56184	2.11932	236.457	1.48028	0	10.8763	0	0	106.43	0	12.3909	20.2758	11.956	0	215.804	7.00697	0	4.67312	211.794	15.9732	0	10.9692
G3bp2	10.5403	43.2003	34.2608	18.9339	19.2548	26.3597	66.4564	66.3277	17.1544	51.6924	22.2597	0	31.2891	30.6031	5.4817	56.6723	10.3266	9.10457	33.5591	21.5128	24.7911	54.6189	53.8905	55.5315	28.7026	39.2326	18.3284	15.9664	25.4318	44.396	14.8028	9.081	29.0034	24.1994	23.434	85.1438	102.076	28.3221	20.2758	7.1736	28.9296	48.5302	33.2831	4.72858	9.34623	43.4137	11.9799	5.58971	21.9384
Rnf14	2.10806	8.64006	2.4472	17.2126	0	14.6443	22.1521	33.6902	13.7235	2.24749	0	5.39142	2.40685	8.74374	5.4817	11.6678	0	18.2091	0	0	0	17.5193	0	15.145	0	41.4429	13.7463	15.9664	10.5966	12.5467	20.7239	0	10.8763	0	0	29.8003	4.86074	5.31039	0	0	0	18.586	1.75174	9.45716	11.6828	27.1843	0	7.45295	15.6703
Cetn3	33.7289	17.2801	14.6832	6.88504	16.0457	17.5731	28.6675	24.2149	10.2927	8.98998	12.7198	5.39142	4.81371	34.975	8.22256	11.6678	30.9797	9.10457	12.2033	12.9077	4.95823	30.9164	20.7271	27.7658	3.18918	24.8657	13.7463	4.56184	48.7443	19.3026	0	9.081	29.0034	40.3323	7.03021	25.5431	9.72148	40.713	10.1379	31.0856	0	23.2325	7.00697	0	2.33656	24.3441	15.9732	35.4015	7.83515
Kcmf1	14.7564	12.9601	22.0248	15.4913	12.8366	5.85772	31.2736	35.7959	0	22.4749	9.53986	10.7828	12.0343	28.4172	16.4451	13.3347	23.2348	18.2091	12.2033	12.9077	14.8747	28.8553	29.0179	18.7509	22.3243	21.5503	22.9106	11.4046	10.5966	31.8493	17.7633	18.162	3.62542	8.06647	4.6868	55.3435	19.443	14.161	20.2758	11.956	9.6432	24.2651	7.00697	9.45716	9.34623	25.5613	0	9.31619	20.3714
Edrf1	2.10806	0	0	0	0	0	22.1521	7.36974	0	0	0	0	2.40685	0	5.4817	0	0	0	0	0	0	38.1302	0	34.9776	3.18918	35.3646	0	0	8.47727	15.4421	1.48028	0	0	0	0	19.8669	0	0	0	0	9.6432	28.9116	3.50349	0	0	25.1556	0	1.86324	0
Zfyve21	10.5403	0	0	6.88504	0	0	37.789	51.5882	0	0	0	0	2.40685	4.37187	2.74085	3.33367	2.58164	4.55228	0	4.30256	2.47911	73.1687	6.21813	55.1709	3.18918	70.1766	0	4.56184	6.35795	54.0473	7.40138	0	21.7525	0	0	38.3147	4.86074	3.54026	0	9.5648	9.6432	59.8883	3.50349	0	0	62.4833	11.9799	7.45295	4.70109
Pttg1	103.295	25.9202	26.9192	67.1291	112.32	32.2174	1082.85	1064.4	123.512	29.2174	73.1389	48.5228	91.4605	34.975	95.9298	33.3367	10.3266	59.1797	64.0674	68.8409	54.5405	1085.16	39.3815	1069.52	73.3512	973.631	151.21	84.394	29.6704	1287.48	165.791	9.081	76.1339	16.1329	23.434	874.143	38.8859	74.3455	101.379	88.4744	38.5728	1171.44	35.0349	18.9143	119.164	1104.41	7.98658	72.6663	67.3823
Hspe1	105.403	90.7206	122.36	39.589	38.5097	20.502	33.8798	36.8487	34.3088	94.3947	60.4191	21.5657	24.0685	50.2765	16.4451	88.3422	74.8677	13.6568	27.4574	387.23	101.644	29.8858	95.3447	40.3866	38.2702	27.6286	27.4927	38.7756	65.6988	63.6986	26.645	199.782	32.6288	32.2659	70.3021	25.5431	43.7467	93.8169	30.4136	50.2152	125.362	34.5906	103.353	28.3715	30.3753	35.7047	395.336	149.059	32.9076
Mdh1	10.5403	0	12.236	3.44252	0	2.92886	22.1521	6.31692	3.43088	0	0	0	2.40685	0	5.4817	6.66733	2.58164	0	0	34.4204	2.47911	28.8553	6.21813	34.2565	3.18918	28.7337	0	0	2.11932	16.4072	2.96055	0	10.8763	0	2.3434	7.09532	0	5.31039	10.1379	0	9.6432	30.9767	8.75871	0	0	27.1843	19.9665	3.72648	6.26812
Lamb1	6.32418	12.9601	0	6.88504	0	0	10.4245	3.15846	0	0	3.17995	5.39142	2.40685	2.18594	0	1.66683	0	4.55228	3.05083	8.60511	0	24.2178	6.21813	20.1933	0	49.1789	9.16422	9.12367	4.23864	6.75591	2.96055	0	0	0	2.3434	14.1906	0	8.85065	10.1379	4.7824	0	66.0836	8.75871	0	2.33656	46.2538	7.98658	7.45295	0
Set	185.509	86.4006	146.832	108.439	215.012	257.74	9.12147	4.21128	126.943	94.3947	184.437	167.134	281.602	157.387	257.64	150.015	100.684	213.957	189.151	245.246	91.7272	6.69854	132.653	5.76951	95.6755	4.97315	119.135	282.834	171.665	11.5816	180.594	227.025	181.271	298.459	173.412	7.09532	145.822	146.921	172.344	219.99	173.578	8.26045	119.119	288.443	250.012	3.65162	243.591	169.555	155.136
Klhl8	0	0	0	12.0488	0	0	56.0319	70.5389	6.86177	0	0	0	2.40685	2.18594	2.74085	0	2.58164	4.55228	0	0	0	47.4051	8.29084	40.026	0	57.4675	9.16422	4.56184	12.7159	56.9427	25.1647	9.081	0	0	2.3434	102.173	9.72148	1.77013	0	2.3912	28.9296	61.9534	1.75174	9.45716	4.67312	66.5406	0	0	9.40218
Rpl4	364.694	280.802	244.72	63.6866	202.176	240.166	16.9399	21.0564	58.325	265.204	228.957	242.614	137.191	312.589	93.189	311.698	348.522	118.359	176.948	228.035	275.182	14.9429	203.126	9.37545	124.378	9.94629	82.478	100.36	199.216	10.6164	93.2573	335.997	257.405	483.988	250.744	9.93345	213.873	270.83	293.998	248.685	472.517	13.4232	201.45	70.9287	142.53	5.6803	351.41	253.4	84.6196
Sfr1	37.9451	30.2402	26.9192	15.4913	28.8823	35.1463	46.9104	20.0036	6.86177	24.7224	12.7198	10.7828	14.4411	41.5328	30.1494	40.004	20.6532	4.55228	15.2541	47.3281	27.2702	67.5007	24.8725	48.6802	25.5135	12.7091	27.4927	18.2473	19.0739	17.3723	7.40138	18.162	29.0034	48.3988	21.0906	26.9622	9.72148	15.9312	50.6894	23.912	9.6432	17.0372	19.2692	9.45716	18.6925	15.8237	51.9128	26.0853	10.9692
Atp2a2	4.21612	12.9601	7.3416	15.4913	0	2.92886	40.3951	50.5354	13.7235	8.98998	0	5.39142	7.22056	17.4875	5.4817	5.0005	20.6532	4.55228	3.05083	4.30256	4.95823	28.8553	2.07271	33.5353	0	28.7337	4.58211	4.56184	4.23864	38.6052	17.7633	0	3.62542	8.06647	4.6868	55.3435	14.5822	14.161	10.1379	2.3912	0	37.6883	3.50349	4.72858	0	37.7334	7.98658	5.58971	10.9692
Sin3a	2.10806	0	2.4472	5.16378	0	2.92886	27.3644	33.6902	6.86177	0	3.17995	0	0	2.18594	2.74085	0	7.74493	9.10457	3.05083	0	0	31.9469	8.29084	34.9776	0	36.4697	22.9106	9.12367	0	41.5006	4.44083	0	10.8763	0	4.6868	46.8291	0	7.08052	10.1379	2.3912	9.6432	35.1069	1.75174	14.1857	14.0193	38.5449	3.99329	1.86324	1.56703
Tesc	4.21612	0	0	17.2126	9.62742	5.85772	71.6687	63.1692	24.0162	0	3.17995	5.39142	7.22056	0	13.7043	0	5.16329	13.6568	18.305	4.30256	2.47911	93.2644	24.8725	96.6393	0	108.304	13.7463	6.84275	19.0739	97.4781	14.8028	9.081	14.5017	16.1329	4.6868	65.2769	0	21.2416	30.4136	16.7384	19.2864	109.451	24.5244	18.9143	7.00967	109.143	11.9799	11.1794	20.3714
Snrpb2	44.2692	34.5602	29.3664	12.0488	22.464	17.5731	115.973	68.4333	17.1544	31.4649	22.2597	16.1743	19.2548	19.6734	16.4451	13.3347	10.3266	9.10457	30.5083	25.8153	7.43734	138.093	45.5996	137.026	25.5135	104.989	9.16422	9.12367	48.7443	127.397	8.88165	18.162	32.6288	64.5317	16.4038	45.41	9.72148	19.4714	40.5515	21.5208	19.2864	167.79	28.0279	28.3715	16.3559	101.434	15.9732	33.5383	6.26812
Nit2	14.7564	0	4.8944	0	3.20914	2.92886	14.3337	22.1092	6.86177	0	0	5.39142	2.40685	0	0	5.0005	2.58164	0	0	17.2102	2.47911	22.672	0	23.4386	0	35.9172	0	2.28092	0	15.4421	0	0	7.25084	16.1329	0	11.3525	0	1.77013	0	4.7824	0	32.0093	0	0	0	25.5613	3.99329	3.72648	1.56703
Rasa2	0	4.32003	4.8944	0	3.20914	0	27.3644	47.3769	0	0	0	0	4.81371	0	0	3.33367	0	0	0	0	4.95823	31.4316	0	20.5539	0	22.6554	0	11.4046	2.11932	24.1282	7.40138	0	0	0	0	52.5054	0	1.77013	10.1379	2.3912	0	23.7488	1.75174	4.72858	2.33656	21.504	3.99329	5.58971	0
Mfap2	0	0	2.4472	5.16378	0	0	7.8184	5.2641	6.86177	0	0	0	4.81371	0	2.74085	0	0	9.10457	6.10165	4.30256	0	39.676	14.509	27.4052	3.18918	49.1789	13.7463	2.28092	10.5966	7.72104	1.48028	0	7.25084	0	7.03021	9.93345	0	12.3909	0	14.3472	9.6432	48.0139	14.0139	0	4.67312	37.7334	7.98658	18.6324	0
Tiparp	2.10806	4.32003	0	24.0976	0	0	125.094	135.814	10.2927	4.49499	0	0	12.0343	0	8.22256	1.66683	0	9.10457	3.05083	0	0	86.5658	10.3636	66.3493	12.7567	103.331	9.16422	13.6855	6.35795	124.502	10.3619	0	0	0	4.6868	158.935	0	1.77013	20.2758	7.1736	9.6432	76.4092	0	9.45716	11.6828	90.0733	0	5.58971	10.9692
Laptm4b	0	0	2.4472	13.7701	0	0	62.5472	45.2713	10.2927	4.49499	6.35991	0	2.40685	2.18594	8.22256	3.33367	0	0	3.05083	12.9077	7.43734	113.875	4.14542	91.9515	6.37836	165.772	4.58211	2.28092	0	64.6637	4.44083	9.081	0	8.06647	0	48.2482	0	15.9312	0	2.3912	19.2864	84.1534	5.25523	18.9143	2.33656	141.602	11.9799	3.72648	6.26812
Anp32b	52.7015	38.8802	19.5776	17.2126	12.8366	43.9329	27.3644	25.2677	17.1544	22.4749	22.2597	26.9571	45.7302	63.3921	24.6677	15.0015	15.4899	45.5228	30.5083	68.8409	44.624	19.5804	29.0179	31.7323	9.56755	34.812	13.7463	11.4046	27.5511	14.4769	38.4872	18.162	76.1339	56.4653	91.3927	28.3813	38.8859	37.1727	60.8273	78.9096	9.6432	35.6232	12.2622	52.0144	53.7408	38.1391	75.8725	29.8118	32.9076
Ccna2	14.7564	30.2402	17.1304	48.1953	19.2548	17.5731	50.8196	57.9051	75.4795	11.2375	44.5194	21.5657	105.902	17.4875	90.4481	18.3352	10.3266	95.5979	30.5083	30.1179	19.8329	38.1302	22.7998	34.9776	9.56755	70.1766	64.1496	79.8321	23.3125	74.315	75.494	27.243	10.8763	72.5982	51.5548	68.1151	43.7467	12.3909	101.379	11.956	28.9296	44.9162	33.2831	85.1144	102.809	57.6144	7.98658	11.1794	84.6196
Tm2d3	18.9725	4.32003	4.8944	12.0488	38.5097	26.3597	70.3656	61.0636	30.878	20.2274	15.8998	21.5657	28.8823	2.18594	10.9634	15.0015	7.74493	22.7614	21.3558	17.2102	12.3956	87.5964	43.5269	91.5909	9.56755	121.013	22.9106	22.8092	23.3125	78.1755	26.645	0	39.8796	16.1329	23.434	45.41	4.86074	23.0117	30.4136	14.3472	0	105.837	14.0139	9.45716	14.0193	118.88	23.9597	27.9486	15.6703
Itsn2	0	4.32003	0	0	0	0	22.1521	17.8979	6.86177	0	0	5.39142	0	0	0	0	0	4.55228	0	0	0	19.0651	4.14542	19.1115	0	25.4183	9.16422	11.4046	2.11932	21.2329	0	0	0	0	0	28.3813	4.86074	1.77013	0	0	9.6432	21.6837	1.75174	9.45716	4.67312	21.504	0	0	3.13406
Rps6	286.696	159.841	247.167	74.0141	198.967	172.803	10.4245	6.31692	82.3412	233.739	158.998	124.003	149.225	222.965	106.893	290.029	247.838	145.673	244.066	240.943	235.516	8.75964	211.416	7.93307	194.54	4.42057	128.299	152.821	226.767	1.93026	71.0532	399.564	166.769	266.193	314.016	2.83813	97.2148	189.404	283.861	227.164	279.653	7.74417	210.209	165.5	212.627	3.65162	219.631	258.99	68.9493
Arhgap20os	0	0	0	3.44252	0	0	114.67	73.6974	3.43088	0	3.17995	0	4.81371	0	2.74085	0	2.58164	0	3.05083	0	0	75.7451	4.14542	67.4311	0	40.8903	0	2.28092	2.11932	113.885	4.44083	9.081	7.25084	0	0	52.5054	0	3.54026	0	0	0	47.4976	0	9.45716	4.67312	53.1513	7.98658	0	0
Hprt	166.537	133.921	185.987	65.4079	112.32	155.229	41.6982	58.9579	161.252	179.8	95.3986	70.0884	156.446	155.201	82.2256	273.361	154.899	68.2842	186.1	4.30256	180.975	65.4396	242.507	53.368	162.648	58.5726	142.045	98.0795	231.006	54.0473	65.1321	381.402	264.656	354.925	262.461	53.9244	184.708	116.829	293.998	148.254	241.08	71.2464	327.576	80.3859	65.4236	64.5119	3.99329	141.606	64.2482
mt-Co1	524.907	829.445	560.409	2686.89	1155.29	808.365	605.926	1053.87	1808.08	613.566	1551.82	1498.81	474.15	579.273	457.722	486.715	586.033	1047.03	890.841	176.405	535.489	761.058	472.578	854.608	1677.51	759.786	1475.44	821.13	610.363	577.148	1594.26	199.782	268.281	734.049	159.351	1045.85	1074.22	755.846	618.41	373.027	588.235	966.989	497.495	1073.39	829.478	333.515	275.537	445.314	1789.55
Stau1	2.10806	0	0	13.7701	0	8.78657	29.9706	17.8979	6.86177	4.49499	0	0	14.4411	2.18594	13.7043	1.66683	0	9.10457	9.15248	4.30256	2.47911	31.4316	0	23.7992	0	18.7874	13.7463	2.28092	4.23864	28.9539	8.88165	0	7.25084	8.06647	4.6868	17.0288	0	3.54026	10.1379	4.7824	0	13.9395	0	0	0	39.3563	0	0	7.83515
Tnpo1	12.6484	17.2801	9.78881	13.7701	0	14.6443	28.6675	30.5318	34.3088	11.2375	22.2597	21.5657	19.2548	13.1156	5.4817	3.33367	0	4.55228	9.15248	12.9077	17.3538	26.7942	14.509	23.078	6.37836	20.9977	9.16422	6.84275	12.7159	31.8493	5.9211	9.081	7.25084	8.06647	7.03021	49.6672	9.72148	14.161	10.1379	9.5648	0	28.9116	8.75871	4.72858	9.34623	28.8072	7.98658	3.72648	7.83515
Rchy1	8.43224	30.2402	7.3416	12.0488	3.20914	0	61.2442	70.5389	27.4471	15.7325	9.53986	0	7.22056	4.37187	8.22256	5.0005	5.16329	0	15.2541	12.9077	4.95823	41.2218	20.7271	50.4832	6.37836	74.0446	22.9106	18.2473	6.35795	58.8729	8.88165	9.081	14.5017	8.06647	7.03021	73.7913	0	23.0117	30.4136	14.3472	19.2864	66.5999	5.25523	9.45716	2.33656	63.7005	11.9799	9.31619	18.8044
Rpl8	185.509	293.762	195.776	20.6551	157.248	143.514	5.21227	7.36974	41.1706	200.027	152.638	118.611	98.681	244.825	68.5213	318.365	224.603	118.359	164.745	159.195	295.015	9.27491	192.762	4.68773	111.621	1.65772	22.9106	66.1466	148.352	3.86052	38.4872	227.025	119.639	96.7976	203.876	4.25719	243.037	198.255	141.93	138.69	183.221	4.6465	124.374	99.3002	58.4139	2.02868	215.638	210.546	29.7736
Hsf2bp	4.21612	4.32003	2.4472	1.72126	3.20914	8.78657	36.4859	18.9508	10.2927	0	3.17995	0	0	0	2.74085	0	0	0	6.10165	17.2102	2.47911	19.5804	2.07271	23.4386	0	29.8389	0	2.28092	4.23864	51.1519	0	9.081	0	8.06647	0	22.705	0	8.85065	0	7.1736	9.6432	29.9441	8.75871	0	4.67312	25.5613	0	1.86324	0
Rpl36a	113.835	133.921	215.354	10.3276	96.2742	46.8617	6.51534	3.15846	41.1706	139.345	34.9795	86.2627	38.5097	107.111	10.9634	180.018	191.042	40.9705	57.9657	68.8409	138.83	4.12218	120.217	1.08178	73.3512	0	36.6569	22.8092	133.517	4.82565	26.645	63.567	54.3813	64.5317	110.14	7.09532	43.7467	113.288	192.62	78.9096	77.1456	4.13023	157.657	56.743	30.3753	0.811471	107.819	128.563	7.83515
Obox5	29.5128	0	2.4472	13.7701	9.62742	0	286.675	267.416	85.7721	6.74248	3.17995	0	26.4754	4.37187	43.8536	6.66733	10.3266	13.6568	61.0165	30.1179	0	260.728	66.3267	294.606	6.37836	261.919	96.2243	52.4611	82.6534	324.284	8.88165	27.243	105.137	24.1994	11.717	251.174	19.443	72.5754	70.9651	62.1712	38.5728	316.479	68.318	28.3715	28.0387	419.125	19.9665	33.5383	10.9692
Gipc2	0	0	0	0	3.20914	2.92886	19.546	24.2149	0	0	0	0	2.40685	0	2.74085	0	2.58164	0	0	0	0	22.672	2.07271	37.1412	0	32.0492	0	0	4.23864	27.0236	4.44083	0	3.62542	0	0	21.286	4.86074	1.77013	10.1379	2.3912	0	25.2976	3.50349	14.1857	0	29.6187	0	5.58971	1.56703
Zc3h6	0	0	0	0	0	0	53.4258	36.8487	3.43088	0	0	0	0	0	2.74085	1.66683	0	0	0	0	0	29.3705	2.07271	28.8475	0	56.9149	0	0	4.23864	28.9539	2.96055	9.081	7.25084	0	0	41.1528	0	3.54026	0	0	0	38.7209	1.75174	0	0	61.6718	0	0	3.13406
Dppa3	524.907	643.684	538.384	702.274	924.232	1074.89	1257.46	1002.28	648.437	602.328	1023.95	1132.2	700.395	548.67	830.478	840.084	467.278	782.993	1168.47	43.0256	461.115	1096.5	596.941	1084.31	1272.48	944.345	769.795	830.254	843.488	1075.15	722.374	862.695	1051.37	943.777	560.073	742.17	403.441	541.66	973.236	717.36	742.527	1200.35	844.34	870.059	740.689	902.356	51.9128	601.826	659.72
Obox2	50.5934	4.32003	0	25.8189	3.20914	2.92886	385.708	181.085	99.4957	4.49499	3.17995	5.39142	31.2891	2.18594	38.3719	3.33367	0	22.7614	67.1182	43.0256	2.47911	500.845	80.8357	678.638	12.7567	574.675	77.8959	43.3374	95.3693	273.132	4.44083	9.081	112.388	8.06647	4.6868	146.164	9.72148	100.897	101.379	86.0832	48.216	643.283	84.0837	23.6429	35.0484	650.8	23.9597	48.4442	21.9384
Ramac	14.7564	25.9202	14.6832	13.7701	19.2548	23.4309	48.2135	56.8523	30.878	17.98	22.2597	32.3485	48.1371	24.0453	27.4085	16.6683	18.0715	40.9705	15.2541	17.2102	27.2702	39.676	12.4363	33.1747	28.7026	49.1789	32.0748	45.6184	10.5966	58.8729	42.928	9.081	32.6288	24.1994	18.7472	46.8291	9.72148	12.3909	30.4136	19.1296	19.2864	42.8511	8.75871	18.9143	23.3656	39.3563	11.9799	16.7691	9.40218
Ndc80	4.21612	8.64006	0	8.6063	9.62742	5.85772	7.8184	2.10564	24.0162	4.49499	3.17995	5.39142	2.40685	2.18594	13.7043	3.33367	5.16329	4.55228	6.10165	4.30256	7.43734	12.8818	0	22.7174	6.37836	21.5503	9.16422	11.4046	0	3.86052	5.9211	0	10.8763	8.06647	7.03021	0	4.86074	3.54026	10.1379	0	0	23.7488	1.75174	9.45716	9.34623	13.3893	3.99329	3.72648	7.83515
AU016765	0	0	0	0	0	2.92886	72.9718	51.5882	13.7235	2.24749	0	0	0	0	0	0	2.58164	4.55228	0	0	0	94.8102	6.21813	100.245	0	79.5703	13.7463	2.28092	0	56.9427	1.48028	0	7.25084	0	0	38.3147	0	10.6208	0	2.3912	0	89.3161	1.75174	0	0	64.9177	11.9799	1.86324	1.56703
Fkbp1a	23.1887	17.2801	12.236	36.1464	38.5097	41.004	27.3644	24.2149	10.2927	17.98	22.2597	10.7828	4.81371	19.6734	13.7043	16.6683	18.0715	9.10457	30.5083	81.7486	24.7911	15.9735	20.7271	20.5539	12.7567	42.548	9.16422	2.28092	14.8352	32.8144	22.2041	9.081	36.2542	8.06647	14.0604	32.6385	19.443	12.3909	30.4136	16.7384	0	21.1674	33.2831	14.1857	9.34623	23.5327	31.9463	20.4956	31.3406
Siva1	18.9725	4.32003	19.5776	17.2126	16.0457	46.8617	70.3656	90.5425	34.3088	15.7325	31.7995	21.5657	28.8823	6.55781	54.817	15.0015	15.4899	40.9705	27.4574	47.3281	4.95823	106.661	16.5817	114.308	31.8918	129.302	32.0748	13.6855	23.3125	100.374	28.1252	9.081	21.7525	0	23.434	51.0863	24.3037	15.9312	20.2758	19.1296	28.9296	133.2	17.5174	37.8286	53.7408	126.995	31.9463	18.6324	20.3714
Smim14	16.8645	4.32003	7.3416	15.4913	3.20914	5.85772	125.094	105.282	34.3088	0	6.35991	10.7828	28.8823	0	24.6677	0	5.16329	4.55228	30.5083	8.60511	0	137.063	43.5269	162.267	12.7567	181.796	45.8211	25.0901	42.3864	123.537	2.96055	9.081	58.0067	32.2659	2.3434	102.173	9.72148	46.0234	30.4136	35.868	9.6432	161.595	33.2831	37.8286	23.3656	145.659	19.9665	22.3589	10.9692
Sft2d1	21.0806	8.64006	9.78881	12.0488	16.0457	8.78657	18.2429	7.36974	10.2927	15.7325	22.2597	16.1743	9.62742	6.55781	13.7043	8.33417	7.74493	18.2091	21.3558	25.8153	2.47911	32.4622	22.7998	20.1933	3.18918	49.1789	9.16422	6.84275	10.5966	11.5816	11.8422	9.081	25.378	8.06647	11.717	11.3525	9.72148	7.08052	70.9651	11.956	19.2864	54.7255	8.75871	18.9143	16.3559	27.59	3.99329	7.45295	18.8044
Glrx	8.43224	0	2.4472	0	0	0	22.1521	5.2641	0	0	0	0	0	0	0	0	0	0	3.05083	0	0	21.1262	0	36.7806	0	8.84115	0	0	2.11932	4.82565	1.48028	0	0	0	0	11.3525	0	5.31039	0	7.1736	0	10.8418	0	0	0	27.59	0	20.4956	1.56703
Rps5	181.293	194.401	227.59	49.9165	215.012	143.514	5.21227	8.42256	89.203	177.552	158.998	183.308	115.529	214.222	87.7073	213.355	211.695	72.8365	256.269	185.01	166.101	7.72909	176.18	3.60594	181.783	1.10514	114.553	82.113	199.216	7.72104	60.6913	345.078	141.391	145.196	178.099	12.7716	213.873	178.783	81.103	179.34	173.578	4.13023	154.153	80.3859	91.1258	1.62294	219.631	223.589	26.6395
Rpl36	147.564	172.801	288.77	44.7527	176.503	64.4349	2.60613	6.31692	92.6339	195.532	111.298	140.177	98.681	233.895	104.152	256.692	394.992	68.2842	189.151	292.574	317.327	5.15273	167.89	6.85129	169.027	1.65772	77.8959	116.327	203.454	1.93026	75.494	81.729	148.642	96.7976	168.725	1.41906	140.961	191.174	182.482	133.907	125.362	2.58139	218.968	47.2858	126.174	2.84015	495.168	167.691	50.145
Smagp	18.9725	0	7.3416	8.6063	0	0	66.4564	63.1692	6.86177	2.24749	9.53986	0	2.40685	6.55781	16.4451	6.66733	2.58164	4.55228	21.3558	8.60511	2.47911	102.539	22.7998	101.688	3.18918	138.695	9.16422	6.84275	16.9545	115.816	2.96055	0	10.8763	16.1329	7.03021	49.6672	4.86074	14.161	50.6894	21.5208	0	139.395	14.0139	0	7.00967	170.815	7.98658	5.58971	3.13406
Eif5a	550.203	285.122	305.9	117.046	256.731	395.396	104.245	95.8066	99.4957	323.639	238.497	269.571	214.21	421.886	148.006	318.365	307.216	81.9411	298.981	404.44	354.513	126.242	368.943	114.669	197.729	130.407	119.135	203.002	440.818	145.735	130.264	326.916	648.95	250.06	431.186	102.173	281.923	346.946	212.895	530.846	366.442	108.935	460.708	189.143	217.3	135.516	391.343	434.135	209.982
Wasl	10.5403	4.32003	9.78881	6.88504	0	2.92886	26.0613	22.1092	6.86177	4.49499	9.53986	0	14.4411	4.37187	8.22256	0	2.58164	9.10457	3.05083	4.30256	0	19.0651	10.3636	15.5056	6.37836	22.6554	13.7463	9.12367	6.35795	33.7795	10.3619	0	7.25084	8.06647	4.6868	35.4766	4.86074	7.08052	0	4.7824	9.6432	30.4604	1.75174	23.6429	9.34623	24.7499	0	1.86324	7.83515
Polr2c	56.9176	21.6001	29.3664	36.1464	28.8823	38.0752	212.4	185.296	58.325	26.9699	54.0592	10.7828	52.9508	37.1609	79.4847	45.0045	30.9797	63.732	73.2198	68.8409	12.3956	178.8	74.6176	221.044	25.5135	236.501	73.3138	86.6749	78.4148	219.084	37.0069	63.567	108.763	80.6647	42.1812	178.802	24.3037	74.3455	81.103	62.1712	38.5728	220.451	57.8075	23.6429	60.7505	269.408	47.9195	46.581	65.8152
Eloc	303.561	496.803	526.148	335.646	580.854	371.965	101.639	56.8523	288.194	649.526	321.175	328.876	515.067	443.745	386.46	501.717	433.716	405.153	674.233	103.261	485.906	108.207	499.523	140.271	596.377	61.3355	311.584	437.936	495.92	76.2453	260.528	553.941	264.656	516.254	459.307	36.8957	243.037	276.14	750.203	279.77	482.16	97.0603	604.351	245.886	511.706	91.2905	87.8524	395.007	258.56
Mindy1	0	4.32003	9.78881	8.6063	16.0457	2.92886	39.092	30.5318	6.86177	15.7325	12.7198	0	2.40685	6.55781	13.7043	11.6678	10.3266	22.7614	6.10165	4.30256	14.8747	21.1262	6.21813	19.8327	9.56755	20.4452	0	2.28092	14.8352	35.7098	7.40138	9.081	3.62542	0	9.37361	55.3435	14.5822	7.08052	10.1379	7.1736	9.6432	18.0697	7.00697	9.45716	2.33656	27.1843	3.99329	14.9059	9.40218
Gm47283	48.4854	172.801	173.751	68.8504	198.967	207.949	2.60613	8.42256	92.6339	137.097	400.674	215.657	187.735	157.387	84.9664	196.686	180.715	136.568	210.507	77.446	223.12	9.79018	132.653	8.29367	76.5404	9.39372	82.478	212.125	112.324	17.3723	29.6055	335.997	199.398	72.5982	152.321	5.67625	330.53	201.795	212.895	93.2568	96.432	10.3256	178.678	80.3859	184.588	6.49177	67.886	78.256	36.0417
Hmces	2.10806	0	0	5.16378	0	0	82.0932	82.12	6.86177	2.24749	3.17995	0	2.40685	2.18594	2.74085	0	0	0	3.05083	30.1179	0	85.5353	2.07271	72.84	0	110.514	9.16422	9.12367	4.23864	105.199	2.96055	0	7.25084	0	2.3434	79.4676	0	3.54026	0	7.1736	9.6432	93.4464	10.5105	4.72858	0	119.286	51.9128	5.58971	7.83515
Asf1a	21.0806	0	2.4472	5.16378	6.41828	0	80.7902	51.5882	10.2927	8.98998	3.17995	10.7828	4.81371	10.9297	5.4817	5.0005	5.16329	9.10457	15.2541	0	0	78.3214	12.4363	96.6393	3.18918	111.067	9.16422	2.28092	12.7159	68.5242	2.96055	9.081	14.5017	16.1329	16.4038	52.5054	9.72148	26.552	0	26.3032	9.6432	123.907	21.0209	4.72858	23.3656	66.5406	19.9665	13.0427	7.83515
Sumo2	84.3224	108.001	176.199	156.635	256.731	348.534	16.9399	4.21128	120.081	157.325	257.576	323.485	190.142	187.99	158.969	145.015	87.7759	113.807	274.574	86.0511	84.2899	66.9854	180.326	62.3828	258.324	143.116	137.463	175.631	245.841	6.75591	146.547	335.997	188.522	346.858	182.785	5.67625	72.9111	95.5871	466.342	78.9096	212.15	159.014	217.216	193.872	144.867	115.635	127.785	83.8457	133.198
Lsm14a	0	21.6001	0	8.6063	0	0	78.184	111.599	30.878	2.24749	0	0	14.4411	4.37187	19.186	3.33367	10.3266	4.55228	9.15248	12.9077	0	61.8327	14.509	51.9256	0	69.0715	27.4927	9.12367	2.11932	80.1058	14.8028	0	10.8763	8.06647	7.03021	126.297	9.72148	10.6208	10.1379	4.7824	38.5728	71.7627	3.50349	4.72858	9.34623	75.4668	15.9732	13.0427	4.70109
Pramef12	2.10806	0	4.8944	1.72126	0	0	22.1521	34.7431	0	0	3.17995	10.7828	4.81371	0	2.74085	1.66683	0	0	9.15248	0	0	27.8247	0	28.4869	0	16.5772	0	0	2.11932	29.919	0	0	0	16.1329	0	34.0575	0	0	0	0	0	21.6837	1.75174	4.72858	7.00967	16.2294	0	0	4.70109
Nudt7	2.10806	0	2.4472	0	0	0	35.1828	10.5282	0	0	0	0	0	0	0	0	0	4.55228	6.10165	0	0	30.4011	2.07271	45.7955	0	23.7606	4.58211	0	0	19.3026	0	0	0	0	0	9.93345	0	0	0	0	0	34.5906	0	0	0	24.7499	0	0	0
Rpl26	202.374	211.681	313.242	55.0803	154.039	125.941	1.30307	7.36974	68.6177	211.264	181.257	167.134	101.088	271.056	87.7073	276.694	312.379	100.15	170.846	232.338	223.12	3.60691	140.944	1.80297	181.783	4.42057	64.1496	41.0565	214.051	1.93026	48.8491	245.187	159.519	169.396	178.099	1.41906	213.873	184.094	212.895	155.428	221.794	2.06511	204.954	108.757	93.4623	0.811471	235.604	210.546	53.279
Asf1b	12.6484	4.32003	7.3416	30.9827	3.20914	11.7154	61.2442	63.1692	20.5853	11.2375	9.53986	0	28.8823	4.37187	10.9634	0	5.16329	22.7614	6.10165	8.60511	2.47911	53.0731	12.4363	65.2676	0	95.5949	27.4927	20.5283	14.8352	82.036	20.7239	9.081	36.2542	24.1994	7.03021	66.696	0	15.9312	0	19.1296	38.5728	69.6976	12.2622	9.45716	14.0193	88.0446	15.9732	9.31619	15.6703
C1qbp	113.835	108.001	73.416	70.5716	125.156	84.9369	19.546	3.15846	54.8942	123.612	101.759	75.4798	103.495	133.342	65.7805	110.011	92.9392	109.255	109.83	60.2358	99.1645	17.5193	113.999	13.7026	95.6755	5.52572	36.6569	72.9894	112.324	10.6164	51.8096	154.377	116.013	225.861	149.978	4.25719	82.6326	97.3572	91.2409	105.213	144.648	7.74417	91.0906	108.757	81.7795	15.0122	51.9128	128.563	94.0218
Nup37	6.32418	0	9.78881	6.88504	9.62742	8.78657	78.184	49.4825	13.7235	13.485	6.35991	0	4.81371	4.37187	5.4817	5.0005	10.3266	0	24.4066	8.60511	7.43734	94.2949	20.7271	71.0371	9.56755	79.0177	0	0	23.3125	55.0124	13.3225	0	18.1271	24.1994	11.717	22.705	4.86074	7.08052	10.1379	16.7384	28.9296	88.2836	19.2692	0	9.34623	64.9177	7.98658	13.0427	3.13406
Rplp0	387.883	453.603	455.18	196.224	359.424	339.748	31.2736	20.0036	236.731	388.816	333.895	188.7	353.808	489.65	375.497	531.72	539.564	450.676	265.422	615.265	500.781	39.1607	310.907	31.3717	264.702	17.1297	210.777	358.104	356.045	38.6052	152.468	499.455	253.78	395.257	417.126	18.4478	408.302	343.405	344.688	358.68	424.301	24.2651	332.831	520.144	320.108	17.8524	686.846	506.801	285.199
C87977	2.10806	0	0	1.72126	3.20914	0	105.548	41.06	6.86177	0	3.17995	0	2.40685	0	0	0	0	0	0	0	0	68.016	0	63.104	3.18918	18.2349	0	4.56184	6.35795	49.2216	1.48028	0	3.62542	0	0	43.991	0	1.77013	0	2.3912	0	13.4232	3.50349	0	0	27.59	0	1.86324	1.56703
2810408I11Rik	4.21612	0	4.8944	25.8189	0	0	75.5779	65.2748	6.86177	6.74248	0	0	7.22056	0	13.7043	8.33417	5.16329	9.10457	0	8.60511	0	91.2033	8.29084	75.0036	3.18918	60.2303	0	6.84275	2.11932	62.7334	4.44083	0	10.8763	24.1994	2.3434	39.7338	0	10.6208	20.2758	4.7824	0	76.4092	8.75871	9.45716	0	74.2496	7.98658	11.1794	6.26812
Hnrnpc	143.348	90.7206	39.1552	96.3905	77.0194	155.229	74.2748	62.1164	51.4633	62.9298	82.6788	64.697	98.681	63.3921	90.4481	103.344	59.3778	81.9411	97.6265	73.1434	94.2063	68.5313	89.1266	58.0557	95.6755	59.1252	59.5674	82.113	65.6988	78.1755	53.2899	118.053	126.89	169.396	100.766	45.41	38.8859	79.6559	70.9651	81.3008	115.718	55.2418	50.8005	42.5572	60.7505	64.9177	67.886	67.0766	111.259
Ptp4a1	40.0531	64.8004	39.1552	25.8189	16.0457	26.3597	59.9411	37.9015	41.1706	38.2074	31.7995	21.5657	28.8823	43.7187	35.6311	21.6688	23.2348	13.6568	39.6607	8.60511	12.3956	36.5844	35.2361	20.9145	70.162	67.9663	54.9853	25.0901	29.6704	57.9078	23.6844	54.486	50.7559	32.2659	44.5246	58.1816	63.1896	67.265	20.2758	31.0856	19.2864	30.4604	47.2971	37.8286	28.0387	52.3399	3.99329	24.2221	34.4747
Rps16	271.94	324.002	384.211	44.7527	304.868	234.309	15.6368	8.42256	92.6339	215.759	283.016	215.657	197.362	338.82	194.601	375.038	389.828	186.644	268.473	228.035	337.159	26.7942	217.635	20.1933	216.864	19.8926	128.299	152.821	286.108	11.5816	85.856	290.592	141.391	161.329	290.582	19.8669	286.784	231.887	233.171	196.078	212.15	21.1674	243.492	184.415	172.905	16.2294	311.477	247.811	48.5779
mt-Nd2	111.727	375.842	210.459	986.282	664.292	310.459	119.882	445.343	813.12	312.402	829.968	824.887	223.837	187.99	315.198	128.346	165.225	314.108	527.793	34.4204	203.287	237.541	317.125	277.658	787.728	176.823	632.331	289.677	353.926	186.27	716.453	217.944	141.391	177.462	93.7361	367.537	393.72	299.152	415.653	81.3008	144.648	291.697	320.569	364.101	343.474	118.069	55.9061	76.3928	586.069
Chchd2	215.022	194.401	222.695	185.896	182.921	196.233	20.8491	15.7923	113.219	242.729	146.278	113.22	194.955	194.548	191.86	291.696	211.695	241.271	189.151	314.087	285.098	7.21382	178.253	20.9145	204.108	3.31543	169.538	171.069	216.17	13.5118	158.389	236.106	163.144	129.063	231.997	2.83813	199.29	157.542	152.068	174.558	250.723	6.71162	266.265	212.786	189.261	2.84015	211.644	217.999	175.507
Saraf	16.8645	4.32003	7.3416	10.3276	0	8.78657	1.30307	2.10564	3.43088	11.2375	15.8998	5.39142	7.22056	6.55781	8.22256	8.33417	2.58164	4.55228	3.05083	4.30256	24.7911	5.668	8.29084	7.21189	6.37836	29.2863	0	15.9664	4.23864	5.79078	4.44083	9.081	14.5017	32.2659	9.37361	1.41906	9.72148	3.54026	10.1379	0	28.9296	29.4279	8.75871	9.45716	7.00967	23.5327	0	9.31619	10.9692
Fbxo15	109.619	86.4006	66.0744	91.2267	218.221	228.451	10.4245	18.9508	140.666	105.632	174.897	199.482	134.784	83.0656	90.4481	126.679	111.011	72.8365	222.71	21.5128	74.3734	12.3665	155.453	15.145	255.135	6.63086	91.6422	84.394	129.278	15.4421	59.211	127.134	148.642	298.459	227.31	17.0288	121.518	100.897	172.344	95.648	202.507	16.5209	176.926	66.2001	168.232	12.5778	15.9732	80.1192	109.692
Prdx1	297.236	129.601	105.23	43.0315	64.1828	73.2215	336.191	229.515	75.4795	78.6623	69.959	48.5228	74.6125	124.598	30.1494	18.3352	69.7044	13.6568	64.0674	279.666	42.1449	274.64	37.3088	359.512	70.162	315.518	87.0601	66.1466	74.1761	292.434	11.8422	99.891	39.8796	48.3988	39.8378	134.811	53.4681	191.174	101.379	243.902	67.5024	340.227	52.5523	70.9287	39.7215	245.47	367.383	212.409	17.2373
Fbxw28	2.10806	0	0	5.16378	0	0	272.341	76.8559	17.1544	0	0	5.39142	4.81371	0	2.74085	0	0	0	12.2033	0	0	241.148	2.07271	276.936	0	180.691	18.3284	11.4046	10.5966	116.781	0	0	7.25084	0	4.6868	70.9532	0	5.31039	10.1379	2.3912	9.6432	184.311	8.75871	4.72858	2.33656	243.441	7.98658	3.72648	0
Cnn3	21.0806	0	26.9192	12.0488	12.8366	17.5731	69.0626	49.4825	30.878	33.7124	3.17995	10.7828	7.22056	17.4875	8.22256	41.6708	23.2348	22.7614	12.2033	8.60511	24.7911	43.7982	39.3815	39.3048	19.1351	70.1766	4.58211	11.4046	40.267	40.5355	14.8028	0	36.2542	80.6647	11.717	61.0197	29.1644	30.0922	10.1379	38.2592	38.5728	66.5999	43.7936	0	7.00967	77.4955	23.9597	9.31619	26.6395
Gmnn	59.0257	8.64006	17.1304	74.0141	51.3462	35.1463	69.0626	61.0636	58.325	31.4649	44.5194	48.5228	60.1714	30.6031	49.3353	41.6708	18.0715	86.4934	42.7116	25.8153	42.1449	69.0465	66.3267	70.3159	51.0269	64.6509	96.2243	68.4275	38.1477	62.7334	66.6124	81.729	43.5051	32.2659	30.4642	49.6672	34.0252	31.8624	50.6894	52.6064	67.5024	65.0511	22.7727	66.2001	74.7698	77.0897	27.953	35.4015	78.3515
Rnf38	8.43224	0	7.3416	8.6063	6.41828	0	97.7301	130.55	10.2927	0	3.17995	5.39142	7.22056	8.74374	16.4451	5.0005	0	0	21.3558	4.30256	2.47911	70.5924	10.3636	77.5278	3.18918	117.698	22.9106	13.6855	8.47727	80.1058	8.88165	9.081	18.1271	0	4.6868	190.155	9.72148	10.6208	0	7.1736	0	105.837	7.00697	14.1857	7.00967	94.9421	7.98658	3.72648	9.40218
Orc5	4.21612	0	0	0	0	2.92886	35.1828	31.5846	6.86177	0	0	0	0	6.55781	0	3.33367	5.16329	0	6.10165	17.2102	2.47911	57.1953	6.21813	51.2044	0	44.7583	4.58211	4.56184	4.23864	28.9539	0	0	0	16.1329	7.03021	12.7716	4.86074	3.54026	10.1379	4.7824	0	36.1395	5.25523	0	2.33656	46.6596	7.98658	7.45295	1.56703
Hmgcs1	0	0	2.4472	3.44252	0	0	62.5472	44.2184	34.3088	0	6.35991	0	4.81371	4.37187	8.22256	5.0005	2.58164	4.55228	0	21.5128	4.95823	28.34	0	37.8624	3.18918	2.76286	18.3284	0	0	52.117	5.9211	0	3.62542	0	0	56.7625	4.86074	0	0	2.3912	0	7.2279	5.25523	0	2.33656	47.0653	11.9799	1.86324	1.56703
Sub1	101.187	129.601	83.2049	123.931	64.1828	79.0792	475.62	374.804	123.512	125.86	54.0592	145.568	74.6125	63.3921	101.412	51.6718	90.3576	91.0457	79.3215	176.405	54.5405	418.401	111.926	401.341	82.9187	489.578	87.0601	132.293	80.5341	546.263	220.561	36.324	97.8864	56.4653	89.0493	249.755	24.3037	120.369	172.344	126.734	115.718	593.204	94.5941	108.757	112.155	370.436	207.651	145.333	90.8877
Adh5	2.10806	0	4.8944	5.16378	0	5.85772	26.0613	29.479	10.2927	0	3.17995	0	7.22056	13.1156	2.74085	3.33367	5.16329	4.55228	3.05083	30.1179	4.95823	31.4316	6.21813	59.8586	6.37836	41.4429	0	0	0	23.1631	5.9211	9.081	14.5017	8.06647	0	26.9622	0	17.7013	0	4.7824	0	43.8837	1.75174	14.1857	0	48.6883	75.8725	16.7691	1.56703
Akirin2	2.10806	8.64006	9.78881	8.6063	0	2.92886	61.2442	41.06	6.86177	4.49499	0	0	4.81371	8.74374	2.74085	1.66683	7.74493	18.2091	0	0	4.95823	40.1913	12.4363	45.0743	3.18918	28.7337	9.16422	2.28092	12.7159	60.8032	8.88165	9.081	10.8763	0	16.4038	85.1438	4.86074	5.31039	0	9.5648	0	33.0418	12.2622	0	7.00967	39.7621	11.9799	1.86324	10.9692
Uqcr10	115.943	103.681	78.3105	37.8677	147.62	61.506	5.21227	20.0036	54.8942	92.1473	133.558	124.003	77.0194	83.0656	134.302	105.011	180.715	59.1797	106.779	98.9588	121.477	7.21382	78.763	3.96654	127.567	0.552572	73.3138	61.5848	86.892	6.75591	81.4151	72.648	97.8864	24.1994	89.0493	4.25719	111.797	102.668	91.2409	145.863	57.8592	2.06511	96.3459	42.5572	91.1258	2.02868	71.8792	165.828	67.3823
A430033K04Rik	0	0	0	1.72126	0	0	27.3644	37.9015	0	0	0	0	0	0	0	0	0	0	0	4.30256	0	21.1262	0	23.078	0	12.1566	0	2.28092	2.11932	24.1282	0	0	0	0	0	29.8003	0	3.54026	0	0	0	8.77673	0	0	2.33656	19.4753	0	0	0
Ubb	531.231	224.641	242.273	253.025	182.921	421.756	191.551	101.071	185.268	197.779	209.877	221.048	245.499	194.548	263.122	161.683	289.144	182.091	183.05	434.558	252.87	117.997	230.071	124.405	169.027	92.832	174.12	257.744	262.795	139.944	334.542	136.215	554.689	225.861	227.31	92.2391	82.6326	352.256	192.62	600.191	212.15	103.772	269.768	241.158	266.368	106.708	507.148	434.135	352.582
Cenpe	0	4.32003	4.8944	12.0488	3.20914	2.92886	19.546	33.6902	13.7235	4.49499	9.53986	10.7828	9.62742	4.37187	13.7043	1.66683	2.58164	9.10457	12.2033	8.60511	0	22.1567	8.29084	22.7174	0	18.2349	27.4927	4.56184	4.23864	24.1282	2.96055	0	0	0	9.37361	39.7338	14.5822	5.31039	0	4.7824	0	25.2976	5.25523	9.45716	7.00967	28.4015	3.99329	1.86324	7.83515
Siah1b	4.21612	0	0	22.3764	9.62742	2.92886	62.5472	57.9051	3.43088	0	6.35991	10.7828	7.22056	0	16.4451	3.33367	5.16329	4.55228	9.15248	17.2102	2.47911	44.3135	4.14542	59.1375	3.18918	73.492	4.58211	2.28092	4.23864	45.3611	5.9211	0	10.8763	0	4.6868	51.0863	0	3.54026	0	4.7824	9.6432	63.5022	5.25523	4.72858	2.33656	32.4588	3.99329	14.9059	9.40218
Diras2	0	0	0	3.44252	0	0	14.3337	18.9508	0	0	0	0	0	0	0	0	0	0	0	4.30256	0	12.8818	4.14542	19.1115	6.37836	19.8926	0	2.28092	0	23.1631	1.48028	0	0	0	0	42.5719	0	0	10.1379	4.7824	9.6432	23.7488	0	0	2.33656	27.9957	0	0	0
Tmem35b	4.21612	0	2.4472	1.72126	0	0	16.9399	2.10564	3.43088	2.24749	0	0	0	0	2.74085	5.0005	2.58164	0	6.10165	0	4.95823	10.3055	0	16.5873	0	32.0492	4.58211	4.56184	4.23864	10.6164	0	0	0	0	0	5.67625	0	7.08052	0	7.1736	0	38.7209	5.25523	4.72858	0	25.5613	0	14.9059	1.56703
Rps21	71.674	116.641	178.646	51.6378	150.83	64.4349	2.60613	4.21128	99.4957	155.077	104.938	91.6541	91.4605	113.669	84.9664	115.012	216.858	81.9411	118.982	159.195	136.351	7.72909	167.89	10.8178	79.7296	7.736	96.2243	107.203	114.443	5.79078	75.494	118.053	58.0067	40.3323	93.7361	14.1906	199.29	99.1273	101.379	76.5184	115.718	9.29301	112.112	75.6573	95.7989	6.8975	195.671	121.11	43.8768
Nup35	10.5403	12.9601	7.3416	55.0803	16.0457	8.78657	46.9104	40.0072	48.0324	13.485	15.8998	5.39142	21.6617	13.1156	57.5579	23.3357	7.74493	36.4183	30.5083	12.9077	4.95823	92.7491	18.6544	134.862	9.56755	120.461	27.4927	22.8092	21.1932	46.3262	72.5335	18.162	25.378	8.06647	16.4038	34.0575	4.86074	12.3909	30.4136	19.1296	57.8592	123.391	24.5244	52.0144	35.0484	118.069	23.9597	16.7691	98.7229
Hypk	42.1612	73.4405	80.7577	46.474	64.1828	70.2926	52.1227	132.655	75.4795	53.9399	57.2392	48.5228	74.6125	41.5328	54.817	58.3392	85.1943	36.4183	67.1182	55.9332	61.9778	128.818	53.8905	90.8698	60.5945	112.172	68.7317	50.1802	72.0568	97.4781	115.461	45.405	65.2576	32.2659	58.5851	103.592	72.9111	58.4143	30.4136	62.1712	57.8592	159.014	59.5593	37.8286	86.4526	79.9299	99.8323	81.9825	42.3098
Pacsin2	2.10806	4.32003	4.8944	13.7701	0	0	35.1828	33.6902	3.43088	0	0	0	9.62742	6.55781	13.7043	0	7.74493	4.55228	9.15248	4.30256	2.47911	45.8593	0	36.42	3.18918	60.7829	32.0748	2.28092	6.35795	37.6401	19.2436	0	10.8763	0	0	63.8579	14.5822	7.08052	10.1379	4.7824	0	55.7581	1.75174	18.9143	0	57.2087	7.98658	5.58971	28.2065
Eif4a2	18.9725	12.9601	41.6024	5.16378	28.8823	67.3637	23.4552	28.4261	27.4471	17.98	57.2392	43.1313	21.6617	26.2312	32.8902	30.003	38.7247	36.4183	45.7624	12.9077	14.8747	30.9164	31.0907	35.3382	47.8377	34.812	32.0748	29.6519	14.8352	19.3026	2.96055	27.243	61.6322	40.3323	32.8076	28.3813	58.3289	40.713	60.8273	9.5648	19.2864	28.3953	36.7866	14.1857	16.3559	27.1843	7.98658	22.3589	21.9384
Fam8a1	0	0	7.3416	5.16378	0	0	7.8184	8.42256	10.2927	8.98998	6.35991	0	2.40685	2.18594	2.74085	1.66683	5.16329	0	0	0	0	25.2484	2.07271	16.9479	0	25.9709	0	4.56184	2.11932	10.6164	4.44083	0	0	0	4.6868	5.67625	4.86074	5.31039	0	0	9.6432	27.3627	1.75174	4.72858	2.33656	21.504	3.99329	1.86324	0
Myl12a	35.837	30.2402	36.708	10.3276	19.2548	41.004	45.6074	63.1692	13.7235	35.9599	15.8998	5.39142	16.848	26.2312	19.186	26.6693	15.4899	4.55228	24.4066	25.8153	19.8329	64.9244	35.2361	50.4832	19.1351	50.284	13.7463	20.5283	42.3864	57.9078	22.2041	9.081	43.5051	16.1329	11.717	35.4766	24.3037	21.2416	20.2758	43.0416	28.9296	64.5348	31.5314	4.72858	28.0387	50.3112	67.886	37.2648	17.2373
Eef1b2	82.2143	90.7206	115.018	5.16378	64.1828	58.5772	11.7276	12.6338	13.7235	103.385	79.4988	32.3485	26.4754	100.553	2.74085	86.6753	90.3576	13.6568	70.169	86.0511	84.2899	21.6415	84.9811	23.7992	47.8377	15.472	9.16422	20.5283	36.0284	15.4421	26.645	90.81	32.6288	48.3988	67.9587	9.93345	116.658	83.1961	40.5515	93.2568	77.1456	20.1349	43.7936	33.1001	25.7021	20.6925	111.812	63.3501	21.9384
Ndufaf2	10.5403	8.64006	7.3416	15.4913	0	8.78657	14.3337	26.3205	13.7235	2.24749	6.35991	0	9.62742	2.18594	10.9634	0	2.58164	4.55228	3.05083	21.5128	0	21.1262	10.3636	24.5204	6.37836	22.1029	9.16422	9.12367	4.23864	32.8144	17.7633	0	3.62542	16.1329	4.6868	24.1241	14.5822	8.85065	10.1379	23.912	9.6432	19.6186	8.75871	18.9143	2.33656	32.4588	19.9665	9.31619	7.83515
Map2k1	6.32418	0	2.4472	3.44252	6.41828	11.7154	76.881	50.5354	20.5853	2.24749	0	0	7.22056	2.18594	2.74085	0	5.16329	4.55228	3.05083	12.9077	2.47911	42.7676	6.21813	48.6802	6.37836	58.02	4.58211	4.56184	4.23864	75.2801	2.96055	9.081	7.25084	8.06647	2.3434	80.8866	0	8.85065	10.1379	4.7824	9.6432	54.2092	3.50349	4.72858	4.67312	59.6431	15.9732	9.31619	1.56703
Zcchc10	8.43224	12.9601	2.4472	20.6551	3.20914	14.6443	89.9117	62.1164	10.2927	4.49499	9.53986	5.39142	16.848	0	10.9634	1.66683	7.74493	0	6.10165	12.9077	4.95823	69.0465	18.6544	64.1858	9.56755	69.0715	4.58211	4.56184	21.1932	75.2801	8.88165	0	10.8763	0	2.3434	45.41	9.72148	7.08052	10.1379	4.7824	9.6432	77.4417	8.75871	18.9143	4.67312	31.2416	0	9.31619	6.26812
Polr2f	35.837	38.8802	75.8633	130.816	93.065	58.5772	29.9706	45.2713	123.512	69.6723	66.779	118.611	146.818	50.2765	139.783	83.3417	59.3778	141.121	85.4231	47.3281	101.644	42.7676	74.6176	32.4535	92.4863	41.9954	114.553	143.698	61.4602	51.1519	140.626	90.81	76.1339	0	74.9889	25.5431	53.4681	24.7818	50.6894	43.0416	67.5024	49.5627	49.0488	174.957	135.52	43.008	59.8994	54.0339	126.929
Pex13	16.8645	0	0	3.44252	3.20914	5.85772	56.0319	40.0072	3.43088	0	3.17995	5.39142	7.22056	2.18594	2.74085	1.66683	10.3266	13.6568	3.05083	0	4.95823	38.6455	0	47.959	0	77.36	9.16422	2.28092	0	55.0124	2.96055	0	3.62542	0	2.3434	39.7338	14.5822	5.31039	10.1379	7.1736	0	55.7581	5.25523	0	4.67312	78.3069	0	0	0
Kdelr2	14.7564	4.32003	9.78881	5.16378	9.62742	5.85772	15.6368	11.581	0	4.49499	9.53986	0	4.81371	15.3015	0	3.33367	10.3266	0	6.10165	8.60511	9.91645	25.7636	10.3636	21.6357	3.18918	30.3914	4.58211	9.12367	12.7159	6.75591	0	0	10.8763	16.1329	4.6868	12.7716	14.5822	17.7013	10.1379	7.1736	0	24.2651	17.5174	4.72858	4.67312	29.6187	0	14.9059	6.26812
Plekhj1	12.6484	4.32003	12.236	10.3276	3.20914	20.502	14.3337	5.2641	17.1544	13.485	0	5.39142	24.0685	6.55781	10.9634	8.33417	5.16329	9.10457	9.15248	21.5128	7.43734	26.7942	4.14542	17.3085	3.18918	34.812	13.7463	18.2473	10.5966	18.3375	14.8028	9.081	7.25084	8.06647	11.717	4.25719	9.72148	14.161	0	11.956	19.2864	26.8465	3.50349	28.3715	18.6925	24.7499	35.9396	9.31619	15.6703
Pemt	44.2692	86.4006	97.8881	29.2614	115.529	76.1503	1.30307	4.21128	13.7235	105.632	82.6788	64.697	91.4605	85.2515	57.5579	168.35	178.133	122.912	109.83	0	176.017	5.668	147.162	3.24535	114.811	3.868	27.4927	66.1466	163.187	0.96513	10.3619	181.62	97.8864	104.864	147.634	1.41906	116.658	49.5637	141.93	14.3472	154.291	3.61395	155.905	61.4715	67.7602	3.24588	3.99329	67.0766	37.6087
Vma21	6.32418	8.64006	12.236	1.72126	6.41828	2.92886	11.7276	12.6338	6.86177	8.98998	22.2597	0	4.81371	2.18594	5.4817	5.0005	0	9.10457	9.15248	0	2.47911	32.4622	6.21813	27.0446	9.56755	38.68	9.16422	11.4046	4.23864	18.3375	1.48028	9.081	3.62542	8.06647	7.03021	8.51438	4.86074	7.08052	40.5515	14.3472	9.6432	39.7534	5.25523	0	7.00967	23.9384	7.98658	9.31619	7.83515
Ern1	2.10806	4.32003	0	1.72126	0	2.92886	14.3337	8.42256	6.86177	0	0	0	2.40685	0	5.4817	3.33367	0	13.6568	9.15248	0	0	32.9775	8.29084	21.6357	3.18918	41.4429	13.7463	0	2.11932	13.5118	5.9211	0	10.8763	0	4.6868	5.67625	0	5.31039	0	7.1736	19.2864	47.4976	3.50349	4.72858	0	40.5735	0	1.86324	6.26812
C86187	27.4048	0	4.8944	29.2614	6.41828	5.85772	542.076	660.118	54.8942	6.74248	3.17995	16.1743	50.5439	8.74374	27.4085	13.3347	2.58164	22.7614	39.6607	17.2102	7.43734	422.524	49.7451	397.735	6.37836	692.372	54.9853	34.2138	38.1477	785.616	22.2041	27.243	58.0067	16.1329	18.7472	803.19	4.86074	58.4143	50.6894	43.0416	19.2864	499.757	50.8005	23.6429	23.3656	581.419	43.9262	31.6751	18.8044
Srek1ip1	0	0	0	1.72126	0	0	16.9399	20.0036	3.43088	0	0	0	12.0343	2.18594	2.74085	0	0	4.55228	0	8.60511	2.47911	34.5233	6.21813	27.0446	3.18918	13.8143	4.58211	0	2.11932	18.3375	2.96055	0	3.62542	0	0	8.51438	0	1.77013	0	2.3912	0	33.0418	3.50349	0	0	17.4466	3.99329	0	1.56703
Gm15629	0	0	0	0	0	0	15.6368	20.0036	6.86177	0	0	0	0	0	2.74085	0	0	0	0	0	0	24.7331	4.14542	16.5873	0	38.1274	0	2.28092	0	42.4657	0	0	7.25084	0	2.3434	18.4478	0	3.54026	0	0	0	39.2371	1.75174	0	9.34623	27.59	0	0	0
Srgn	2.10806	0	0	1.72126	0	0	31.2736	26.3205	10.2927	2.24749	0	0	0	0	0	0	0	4.55228	0	0	0	17.004	2.07271	31.7323	0	31.4966	4.58211	0	6.35795	31.8493	0	0	0	0	0	32.6385	0	3.54026	10.1379	4.7824	0	35.1069	5.25523	4.72858	2.33656	42.6022	3.99329	1.86324	4.70109
Immp1l	16.8645	8.64006	2.4472	5.16378	9.62742	0	140.731	144.236	27.4471	0	6.35991	0	9.62742	6.55781	10.9634	5.0005	10.3266	9.10457	9.15248	8.60511	9.91645	154.582	20.7271	152.531	6.37836	137.038	22.9106	11.4046	23.3125	160.212	5.9211	9.081	21.7525	16.1329	4.6868	76.6294	14.5822	30.0922	30.4136	35.868	19.2864	160.046	14.0139	14.1857	7.00967	116.446	7.98658	27.9486	9.40218
Ube2d2a	21.0806	0	12.236	32.7039	9.62742	2.92886	119.882	143.184	20.5853	20.2274	0	10.7828	21.6617	6.55781	21.9268	11.6678	10.3266	27.3137	12.2033	17.2102	14.8747	65.9549	20.7271	66.7099	12.7567	116.04	45.8211	31.9328	10.5966	99.4084	53.2899	9.081	32.6288	8.06647	16.4038	190.155	24.3037	33.6325	60.8273	33.4768	19.2864	94.4789	24.5244	18.9143	16.3559	122.532	15.9732	20.4956	40.7428
Pfdn4	12.6484	8.64006	19.5776	8.6063	9.62742	2.92886	211.097	203.194	3.43088	24.7224	9.53986	10.7828	19.2548	19.6734	5.4817	10.001	0	22.7614	30.5083	30.1179	14.8747	357.084	16.5817	146.041	9.56755	395.641	13.7463	6.84275	4.23864	160.212	10.3619	9.081	29.0034	32.2659	9.37361	113.525	9.72148	21.2416	30.4136	28.6944	9.6432	466.716	26.2761	9.45716	7.00967	162.294	7.98658	18.6324	12.5362
Yipf4	6.32418	17.2801	17.1304	43.0315	6.41828	5.85772	44.3043	11.581	30.878	11.2375	3.17995	21.5657	38.5097	13.1156	41.1128	13.3347	2.58164	36.4183	18.305	0	2.47911	45.8593	12.4363	47.2378	15.9459	80.1229	27.4927	25.0901	10.5966	39.5703	20.7239	18.162	0	32.2659	21.0906	26.9622	19.443	10.6208	50.6894	14.3472	19.2864	51.6278	15.7657	14.1857	37.3849	55.18	3.99329	7.45295	39.1757
Rpl36al	80.1062	103.681	146.832	84.3417	131.575	64.4349	3.9092	5.2641	96.0648	119.117	108.118	118.611	115.529	139.9	79.4847	141.681	144.572	95.5979	146.44	133.379	116.518	6.69854	122.29	8.29367	102.054	2.21029	123.717	84.394	150.472	2.89539	78.4546	136.215	108.763	56.4653	135.917	4.25719	102.076	125.679	101.379	86.0832	135.005	5.16278	110.36	94.5716	86.4526	3.65162	143.758	150.922	75.2174
Arf1	52.7015	47.5203	41.6024	20.6551	16.0457	35.1463	96.427	85.2784	17.1544	62.9298	19.0797	37.7399	19.2548	59.0203	27.4085	63.3397	49.0512	36.4183	18.305	30.1179	49.5823	91.2033	49.7451	101.688	19.1351	127.091	18.3284	20.5283	50.8636	124.502	11.8422	9.081	47.1305	88.7311	58.5851	105.011	72.9111	42.4831	10.1379	35.868	28.9296	90.3487	50.8005	18.9143	25.7021	98.9995	43.9262	35.4015	50.145
Cox6b2	2.10806	17.2801	7.3416	18.9339	0	0	41.6982	67.3805	10.2927	6.74248	3.17995	0	12.0343	0	24.6677	1.66683	2.58164	13.6568	3.05083	4.30256	0	136.547	2.07271	88.7062	0	84.5435	9.16422	13.6855	8.47727	79.1406	13.3225	9.081	3.62542	0	4.6868	53.9244	24.3037	5.31039	0	0	9.6432	82.0882	5.25523	28.3715	7.00967	90.0733	0	0	4.70109
Cwc15	29.5128	60.4804	19.5776	55.0803	12.8366	32.2174	35.1828	33.6902	48.0324	24.7224	28.6196	21.5657	36.1028	28.4172	49.3353	41.6708	41.3063	31.866	36.6099	12.9077	12.3956	42.7676	45.5996	36.7806	25.5135	33.1543	68.7317	59.3039	40.267	33.7795	32.5661	54.486	47.1305	48.3988	56.2417	43.991	43.7467	47.7935	40.5515	23.912	67.5024	36.1395	38.5383	80.3859	42.058	36.5162	19.9665	33.5383	47.0109
Snrpa1	65.3498	34.5602	22.0248	6.88504	22.464	41.004	18.2429	10.5282	48.0324	38.2074	31.7995	48.5228	45.7302	52.4625	43.8536	35.0035	20.6532	59.1797	18.305	77.446	29.7494	25.2484	24.8725	18.3903	25.5135	27.076	45.8211	52.4611	44.5057	7.72104	47.3688	27.243	29.0034	40.3323	30.4642	0	14.5822	44.2533	50.6894	54.9976	38.5728	33.0418	47.2971	52.0144	44.3946	23.1269	35.9396	67.0766	12.5362
Arl6ip1	29.5128	30.2402	9.78881	3.44252	28.8823	29.2886	19.546	27.3733	27.4471	13.485	12.7198	10.7828	31.2891	13.1156	8.22256	20.002	15.4899	4.55228	15.2541	17.2102	14.8747	27.3095	12.4363	28.1264	19.1351	6.63086	27.4927	15.9664	4.23864	15.4421	4.44083	18.162	7.25084	16.1329	14.0604	15.6097	19.443	8.85065	30.4136	11.956	19.2864	6.71162	17.5174	9.45716	18.6925	10.1434	27.953	16.7691	1.56703
Mbtd1	6.32418	4.32003	7.3416	13.7701	3.20914	0	45.6074	69.4861	20.5853	0	9.53986	5.39142	4.81371	8.74374	8.22256	0	5.16329	9.10457	3.05083	0	0	27.8247	6.21813	30.6505	3.18918	23.208	22.9106	6.84275	4.23864	32.8144	29.6055	0	7.25084	0	4.6868	109.268	0	7.08052	20.2758	2.3912	0	35.6232	5.25523	4.72858	2.33656	36.1105	0	7.45295	7.83515
Trmt112	23.1887	30.2402	17.1304	30.9827	32.0914	20.502	40.3951	30.5318	6.86177	6.74248	19.0797	32.3485	9.62742	10.9297	16.4451	23.3357	18.0715	13.6568	15.2541	17.2102	19.8329	53.5884	20.7271	48.6802	22.3243	31.4966	4.58211	20.5283	10.5966	56.9427	10.3619	18.162	25.378	0	11.717	15.6097	29.1644	24.7818	20.2758	21.5208	0	38.2046	26.2761	18.9143	9.34623	37.7334	27.953	27.9486	17.2373
Pxt1	0	0	0	6.88504	0	0	35.1828	37.9015	6.86177	0	0	0	4.81371	0	5.4817	0	2.58164	4.55228	3.05083	0	0	32.9775	6.21813	41.1077	0	53.5995	27.4927	2.28092	0	65.6288	14.8028	0	10.8763	0	0	22.705	0	0	0	0	9.6432	45.4325	7.00697	0	7.00967	38.1391	0	1.86324	18.8044
Cox8a	99.0788	103.681	151.727	137.701	115.529	58.5772	65.1534	138.972	113.219	175.305	114.478	102.437	79.4262	122.412	142.524	153.349	129.082	136.568	85.4231	73.1434	185.934	218.991	91.1993	157.219	114.811	157.483	128.299	109.484	91.1307	174.689	82.8954	127.134	87.0101	24.1994	96.0795	106.43	136.101	136.3	60.8273	102.822	48.216	154.883	110.36	146.586	109.818	133.487	95.839	171.418	108.125
Haus4	4.21612	4.32003	2.4472	10.3276	12.8366	5.85772	5.21227	9.47538	13.7235	8.98998	9.53986	0	16.848	6.55781	19.186	0	2.58164	18.2091	9.15248	8.60511	7.43734	29.3705	4.14542	30.6505	3.18918	50.8366	4.58211	11.4046	4.23864	14.4769	2.96055	0	7.25084	8.06647	9.37361	12.7716	0	1.77013	0	4.7824	0	33.5581	5.25523	18.9143	11.6828	45.8481	11.9799	3.72648	14.1033
Klhdc2	8.43224	0	2.4472	5.16378	0	0	83.3963	78.9615	13.7235	6.74248	0	5.39142	7.22056	4.37187	2.74085	13.3347	2.58164	13.6568	6.10165	4.30256	4.95823	69.5618	4.14542	77.1672	12.7567	111.619	22.9106	4.56184	6.35795	82.036	7.40138	0	10.8763	0	2.3434	100.754	9.72148	10.6208	0	11.956	28.9296	107.902	7.00697	4.72858	16.3559	124.155	0	11.1794	18.8044
Ftl1	508.042	116.641	203.118	63.6866	359.424	459.831	53.4258	34.7431	284.763	175.305	162.178	280.354	190.142	148.644	180.896	733.407	808.055	122.912	118.982	4.30256	1192.45	22.1567	82.9084	24.5204	220.054	7.18343	229.106	143.698	169.545	48.2565	121.383	99.891	217.525	32.2659	84.3625	22.705	111.797	369.957	131.792	451.937	163.934	17.0372	96.3459	189.143	142.53	11.3606	3.99329	527.296	128.496
Ccnb2	18.9725	0	22.0248	13.7701	16.0457	23.4309	54.7288	27.3733	17.1544	20.2274	19.0797	48.5228	9.62742	6.55781	13.7043	11.6678	5.16329	18.2091	24.4066	21.5128	17.3538	59.7716	10.3636	58.7769	22.3243	54.152	0	9.12367	8.47727	37.6401	8.88165	9.081	14.5017	24.1994	14.0604	21.286	0	3.54026	20.2758	16.7384	28.9296	48.0139	7.00697	9.45716	9.34623	60.4546	7.98658	9.31619	4.70109
Sat1	217.13	120.961	83.2049	36.1464	102.692	140.585	26.0613	13.6867	44.6015	80.9098	89.0387	140.177	31.2891	115.855	35.6311	165.017	209.113	40.9705	143.389	8.60511	19.8329	26.2789	219.707	20.1933	385.891	7.736	32.0748	20.5283	129.278	8.68617	48.8491	263.349	264.656	322.659	241.37	9.93345	58.3289	207.105	223.033	329.986	221.794	18.586	129.629	23.6429	16.3559	6.08603	3.99329	322.34	18.8044
Omt2b	46.3773	17.2801	12.236	244.419	22.464	17.5731	817.023	859.101	123.512	20.2274	28.6196	21.5657	91.4605	4.37187	123.338	3.33367	12.9082	113.807	91.5248	60.2358	9.91645	1127.42	82.9084	1085.75	12.7567	878.589	128.299	118.608	105.966	961.269	213.16	81.729	123.264	24.1994	30.4642	745.008	58.3289	113.288	131.792	107.604	57.8592	1129.62	110.36	132.4	65.4236	801.733	39.9329	76.3928	180.208
Rpl6	265.615	280.802	264.298	79.1779	227.849	219.664	10.4245	11.581	92.6339	296.669	206.697	204.874	151.632	266.684	93.189	346.701	271.073	136.568	183.05	206.523	290.056	11.8513	192.762	8.65426	156.27	4.42057	109.971	100.36	233.125	5.79078	78.4546	263.349	199.398	266.193	224.967	9.93345	194.43	253.129	162.206	172.166	356.798	8.26045	222.471	108.757	109.818	5.27456	187.685	350.289	54.846
Rps25	170.753	216.001	374.422	148.028	356.214	231.38	3.9092	3.15846	133.805	348.362	254.396	296.528	211.803	275.428	200.082	370.037	410.481	172.987	369.15	275.364	344.597	5.668	205.198	4.68773	242.378	4.42057	178.702	171.069	260.676	1.93026	134.705	272.43	105.137	129.063	314.016	11.3525	257.619	205.335	263.585	208.034	356.798	4.6465	276.775	165.5	221.973	2.43441	347.416	258.99	114.393
Fbxo28	2.10806	0	0	1.72126	0	0	28.6675	37.9015	3.43088	2.24749	0	0	0	0	2.74085	0	0	9.10457	0	4.30256	0	20.0956	0	20.1933	0	29.2863	4.58211	0	0	24.1282	1.48028	0	7.25084	0	0	41.1528	4.86074	5.31039	0	2.3912	0	21.6837	1.75174	0	0	21.0982	3.99329	3.72648	0
Bod1	4.21612	4.32003	0	6.88504	6.41828	5.85772	27.3644	53.6938	13.7235	2.24749	0	0	2.40685	4.37187	0	5.0005	7.74493	18.2091	12.2033	4.30256	0	39.676	4.14542	38.9442	0	53.5995	22.9106	6.84275	10.5966	35.7098	20.7239	9.081	21.7525	0	4.6868	49.6672	4.86074	7.08052	0	7.1736	9.6432	50.079	12.2622	18.9143	9.34623	51.5284	0	0	4.70109
Dnajb6	67.4579	69.1204	73.416	74.0141	141.202	158.158	32.5767	34.7431	65.1868	51.6924	95.3986	70.0884	178.107	76.5077	189.119	53.3387	51.6329	113.807	143.389	34.4204	47.1032	24.2178	120.217	28.8475	95.6755	14.9194	82.478	125.45	69.9375	27.9888	103.619	199.782	72.5084	201.662	203.876	28.3813	87.4933	53.1039	131.792	57.3888	115.718	18.586	103.353	85.1144	151.876	18.6638	43.9262	52.1707	87.7537
Snrpg	105.403	151.201	161.515	96.3905	147.62	73.2215	84.6994	182.138	116.65	146.087	127.198	156.351	161.259	122.412	112.375	165.017	111.011	182.091	189.151	258.153	151.226	289.068	136.799	174.167	153.081	281.259	119.135	157.383	148.352	193.026	108.06	154.377	90.6355	64.5317	138.261	147.583	92.3541	169.933	152.068	100.43	67.5024	307.186	161.16	108.757	170.569	167.974	275.537	156.512	90.8877
Cox7a2	80.1062	51.8403	83.2049	72.2929	57.7645	73.2215	24.7583	23.162	41.1706	110.127	63.5991	70.0884	77.0194	63.3921	43.8536	83.3417	113.592	72.8365	61.0165	129.077	118.997	49.4662	82.9084	32.8141	63.7836	34.2594	77.8959	50.1802	97.4886	30.8842	84.3757	45.405	36.2542	8.06647	79.6757	17.0288	48.6074	70.8052	30.4136	62.1712	38.5728	30.4604	87.5871	33.1001	63.0871	23.5327	91.8457	76.3928	29.7736
Gpx3	2.10806	0	2.4472	25.8189	3.20914	2.92886	16.9399	17.8979	10.2927	0	0	5.39142	14.4411	6.55781	16.4451	0	0	18.2091	0	4.30256	0	17.5193	0	14.7844	6.37836	24.8657	13.7463	9.12367	4.23864	14.4769	2.96055	9.081	7.25084	0	4.6868	8.51438	0	3.54026	10.1379	0	0	24.2651	0	14.1857	23.3656	33.2703	3.99329	1.86324	26.6395
Eif4enif1	0	8.64006	2.4472	10.3276	0	2.92886	54.7288	45.2713	13.7235	8.98998	6.35991	5.39142	2.40685	0	0	6.66733	5.16329	4.55228	0	4.30256	0	28.34	4.14542	21.6357	3.18918	11.0514	9.16422	11.4046	4.23864	25.0934	5.9211	0	0	0	0	55.3435	4.86074	0	10.1379	4.7824	9.6432	19.6186	3.50349	4.72858	2.33656	11.3606	3.99329	0	7.83515
Srp14	52.7015	47.5203	53.8384	74.0141	44.928	55.6483	69.0626	69.4861	30.878	76.4148	54.0592	91.6541	45.7302	34.975	68.5213	41.6708	46.4696	40.9705	45.7624	30.1179	42.1449	119.543	49.7451	96.9999	35.081	89.5166	45.8211	47.8993	69.9375	91.6873	53.2899	27.243	90.6355	16.1329	51.5548	45.41	53.4681	51.3338	70.9651	52.6064	19.2864	117.195	54.304	70.9287	44.3946	66.1349	35.9396	57.7604	72.0834
Tgds	2.10806	0	0	5.16378	0	2.92886	37.789	30.5318	3.43088	4.49499	0	0	0	2.18594	5.4817	0	0	4.55228	9.15248	0	2.47911	26.2789	2.07271	30.2899	0	37.5749	4.58211	4.56184	2.11932	32.8144	13.3225	0	7.25084	0	2.3434	31.2194	4.86074	5.31039	0	0	0	33.5581	1.75174	4.72858	4.67312	33.2703	0	1.86324	7.83515
Gdf9	14.7564	4.32003	2.4472	17.2126	0	0	49.5166	21.0564	37.7397	0	0	0	50.5439	0	35.6311	0	2.58164	18.2091	15.2541	30.1179	0	319.469	35.2361	294.245	12.7567	959.817	18.3284	27.371	16.9545	51.1519	5.9211	9.081	43.5051	0	16.4038	29.8003	4.86074	24.7818	40.5515	45.4328	19.2864	657.738	26.2761	23.6429	35.0484	716.935	43.9262	24.2221	26.6395
Kdm6a	2.10806	0	2.4472	3.44252	0	2.92886	32.5767	43.1656	6.86177	0	0	0	4.81371	0	10.9634	1.66683	5.16329	0	0	0	0	20.6109	4.14542	22.7174	0	23.7606	4.58211	2.28092	2.11932	23.1631	2.96055	0	0	8.06647	0	21.286	4.86074	1.77013	0	2.3912	0	15.4883	0	0	4.67312	20.6925	0	1.86324	4.70109
Ncoa4	2.10806	0	4.8944	3.44252	6.41828	0	71.6687	43.1656	0	4.49499	0	0	7.22056	4.37187	2.74085	10.001	2.58164	0	3.05083	4.30256	7.43734	37.6149	2.07271	25.6022	6.37836	56.9149	4.58211	0	12.7159	39.5703	2.96055	0	3.62542	24.1994	7.03021	59.6007	9.72148	3.54026	0	7.1736	0	36.1395	3.50349	0	0	48.6883	3.99329	1.86324	9.40218
Zfp706	107.511	151.201	73.416	139.422	67.3919	120.083	125.094	107.388	72.0486	128.107	139.918	264.179	91.4605	87.4374	106.893	76.6743	61.9595	154.778	198.304	43.0256	42.1449	124.696	149.235	138.829	258.324	129.854	128.299	72.9894	226.767	151.525	109.54	227.025	246.529	233.928	180.442	113.525	92.3541	86.7364	334.55	121.951	231.437	140.428	183.933	75.6573	102.809	154.179	55.9061	134.153	109.692
Rpl22	88.5385	133.921	190.882	68.8504	125.156	58.5772	5.21227	10.5282	34.3088	116.87	120.838	59.3056	81.8331	118.041	46.5945	200.02	193.623	68.2842	94.5756	90.3537	228.078	5.15273	95.3447	5.76951	127.567	4.97315	59.5674	66.1466	110.205	2.89539	56.2505	145.296	79.7593	88.7311	140.604	7.09532	150.683	97.3572	81.103	64.5624	163.934	7.2279	122.622	47.2858	60.7505	4.86883	131.779	96.8884	51.712
Tma7	73.7821	125.281	156.621	67.1291	160.457	172.803	5.21227	24.2149	99.4957	161.82	206.697	188.7	86.6468	98.3671	158.969	156.682	111.011	63.732	164.745	120.472	123.956	3.09164	145.09	6.4907	181.783	3.31543	132.881	104.922	152.591	7.72104	195.396	145.296	145.017	48.3988	124.2	8.51438	155.544	86.7364	81.103	109.995	115.718	7.74417	141.891	37.8286	109.818	2.84015	103.826	95.0252	61.1142
Oas1d	10.5403	0	0	15.4913	0	5.85772	289.281	204.247	10.2927	2.24749	3.17995	0	38.5097	0	24.6677	1.66683	2.58164	4.55228	18.305	4.30256	0	244.239	16.5817	315.52	6.37836	408.35	18.3284	50.1802	12.7159	364.819	8.88165	18.162	39.8796	16.1329	16.4038	238.403	9.72148	30.0922	60.8273	31.0856	48.216	316.995	17.5174	18.9143	16.3559	470.653	23.9597	13.0427	15.6703
Zfand5	6.32418	8.64006	4.8944	146.307	9.62742	8.78657	26.0613	45.2713	34.3088	8.98998	9.53986	10.7828	101.088	6.55781	128.82	10.001	5.16329	191.196	9.15248	0	12.3956	13.9124	10.3636	16.9479	6.37836	34.2594	87.0601	20.5283	8.47727	25.0934	41.4477	9.081	7.25084	48.3988	4.6868	42.5719	9.72148	10.6208	30.4136	16.7384	0	21.1674	21.0209	132.4	112.155	19.4753	7.98658	1.86324	220.951
Spire1	0	0	0	6.88504	0	0	16.9399	17.8979	17.1544	0	0	0	0	0	2.74085	0	0	9.10457	0	0	0	28.34	8.29084	24.5204	0	50.8366	4.58211	0	2.11932	18.3375	5.9211	0	0	8.06647	2.3434	19.8669	4.86074	1.77013	10.1379	0	9.6432	34.5906	1.75174	4.72858	0	46.2538	7.98658	0	4.70109
Mpc1	18.9725	38.8802	41.6024	56.8016	48.1371	67.3637	33.8798	25.2677	37.7397	38.2074	50.8793	43.1313	36.1028	19.6734	68.5213	26.6693	43.888	31.866	48.8132	4.30256	39.6658	40.7065	43.5269	22.7174	86.1079	42.548	36.6569	68.4275	29.6704	36.6749	56.2505	18.162	39.8796	32.2659	25.7774	25.5431	34.0252	31.8624	50.6894	23.912	38.5728	49.0464	35.0349	33.1001	46.7312	35.7047	3.99329	18.6324	73.6504
Nup62	12.6484	0	9.78881	15.4913	9.62742	23.4309	20.8491	36.8487	13.7235	6.74248	6.35991	5.39142	19.2548	17.4875	24.6677	6.66733	2.58164	22.7614	3.05083	30.1179	2.47911	18.0345	0	20.9145	0	29.8389	9.16422	31.9328	2.11932	25.0934	20.7239	0	3.62542	8.06647	7.03021	48.2482	0	8.85065	0	2.3912	28.9296	31.493	3.50349	4.72858	18.6925	31.6474	7.98658	3.72648	7.83515
Mesp2	2.10806	0	0	6.88504	0	0	10.4245	7.36974	3.43088	0	0	0	2.40685	0	0	0	5.16329	0	3.05083	0	2.47911	8.24436	0	14.7844	0	34.2594	4.58211	0	0	14.4769	1.48028	9.081	0	8.06647	0	12.7716	0	0	20.2758	2.3912	0	26.8465	3.50349	4.72858	2.33656	29.213	0	0	4.70109
Gnrh1	0	0	2.4472	0	6.41828	0	27.3644	54.7466	0	0	0	0	0	0	2.74085	1.66683	0	0	3.05083	0	0	34.5233	0	30.6505	0	35.9172	13.7463	6.84275	2.11932	26.0585	5.9211	0	0	0	0	12.7716	0	0	0	2.3912	0	48.0139	0	0	2.33656	11.3606	0	0	4.70109
Fbxw16	0	0	0	1.72126	0	0	19.546	9.47538	3.43088	0	0	0	0	0	0	0	0	0	0	0	0	37.6149	2.07271	46.5167	0	25.4183	0	2.28092	0	13.5118	8.88165	0	0	0	0	5.67625	0	1.77013	0	0	0	20.1349	1.75174	0	0	26.7785	3.99329	1.86324	1.56703
Dpy30	59.0257	25.9202	22.0248	46.474	41.7188	46.8617	157.671	177.927	85.7721	15.7325	38.1594	48.5228	50.5439	39.3468	90.4481	36.6703	51.6329	72.8365	61.0165	81.7486	42.1449	184.468	35.2361	156.859	19.1351	174.613	87.0601	57.0229	42.3864	183.375	41.4477	45.405	54.3813	40.3323	32.8076	117.782	34.0252	51.3338	40.5515	43.0416	48.216	211.158	42.0418	70.9287	42.058	170.409	103.826	59.6236	32.9076
Surf4	8.43224	0	2.4472	6.88504	0	2.92886	27.3644	28.4261	10.2927	2.24749	3.17995	0	2.40685	4.37187	13.7043	1.66683	5.16329	13.6568	6.10165	4.30256	9.91645	21.1262	4.14542	23.7992	3.18918	40.8903	4.58211	6.84275	2.11932	22.198	4.44083	0	18.1271	0	0	18.4478	4.86074	3.54026	30.4136	7.1736	0	29.4279	7.00697	14.1857	9.34623	33.676	3.99329	3.72648	6.26812
Dclk2	0	0	0	1.72126	0	0	72.9718	83.1728	0	0	0	0	7.22056	2.18594	2.74085	0	0	0	3.05083	0	0	75.2298	6.21813	64.1858	3.18918	83.4383	0	4.56184	4.23864	77.2104	1.48028	0	10.8763	0	0	127.716	0	1.77013	0	2.3912	0	61.9534	0	0	0	74.6553	0	0	0
Arhgef39	0	8.64006	0	3.44252	0	2.92886	29.9706	14.7395	0	8.98998	6.35991	0	7.22056	2.18594	0	6.66733	0	4.55228	3.05083	0	0	42.2524	8.29084	40.7472	3.18918	62.9932	4.58211	4.56184	8.47727	21.2329	7.40138	0	0	0	0	45.41	0	3.54026	10.1379	0	0	45.9488	7.00697	4.72858	2.33656	54.3686	0	1.86324	3.13406
Tmsb10	94.8627	198.721	291.217	43.0315	141.202	79.0792	10.4245	37.9015	48.0324	197.779	130.378	118.611	48.1371	115.855	84.9664	141.681	203.95	40.9705	143.389	976.68	218.162	9.79018	201.053	8.65426	258.324	4.97315	54.9853	61.5848	243.722	26.0585	75.494	108.972	126.89	40.3323	166.382	22.705	296.505	70.8052	121.655	112.386	115.718	5.16278	325.824	70.9287	46.7312	5.6803	718.792	134.153	65.8152
C87414	0	0	0	3.44252	0	0	35.1828	46.3241	0	0	0	0	0	0	0	1.66683	0	0	0	0	0	22.1567	0	23.7992	0	26.5234	0	4.56184	2.11932	30.8842	1.48028	0	3.62542	0	0	39.7338	0	0	0	0	0	16.5209	3.50349	0	0	23.1269	0	0	0
Eif4e	23.1887	43.2003	34.2608	142.865	73.8102	128.87	52.1227	72.6446	85.7721	33.7124	69.959	64.697	178.107	39.3468	120.598	25.0025	12.9082	63.732	67.1182	21.5128	7.43734	20.0956	45.5996	23.4386	130.756	28.1812	59.5674	82.113	31.7898	55.0124	106.58	63.567	50.7559	88.7311	79.6757	32.6385	34.0252	26.552	60.8273	31.0856	48.216	19.1023	28.0279	151.315	170.569	26.3728	11.9799	20.4956	186.477
Hnrnpa1	86.4304	38.8802	36.708	22.3764	83.4376	172.803	23.4552	37.9015	54.8942	33.7124	79.4988	80.8713	98.681	89.6234	35.6311	23.3357	64.5411	54.6274	54.9149	25.8153	52.0614	32.4622	43.5269	31.3717	54.2161	24.8657	13.7463	68.4275	40.267	40.5355	35.5266	108.972	50.7559	32.2659	93.7361	29.8003	87.4933	72.5754	91.2409	126.734	96.432	20.6511	54.304	23.6429	84.1161	29.6187	75.8725	35.4015	45.4439
3110001I22Rik	0	0	2.4472	3.44252	0	0	18.2429	23.162	0	0	0	0	0	2.18594	2.74085	0	0	0	0	0	0	19.0651	8.29084	21.6357	0	22.6554	4.58211	6.84275	2.11932	26.0585	4.44083	0	0	0	7.03021	21.286	0	7.08052	0	4.7824	0	26.3302	0	0	4.67312	26.7785	0	1.86324	4.70109
Bpgm	12.6484	0	2.4472	17.2126	3.20914	0	134.216	167.398	37.7397	2.24749	0	0	26.4754	2.18594	21.9268	3.33367	0	13.6568	18.305	4.30256	0	334.412	26.9452	347.973	9.56755	423.27	50.4032	22.8092	29.6704	234.527	2.96055	18.162	25.378	24.1994	16.4038	214.279	4.86074	38.9429	30.4136	26.3032	38.5728	374.818	29.7796	18.9143	16.3559	497.026	11.9799	18.6324	26.6395
Oog4	0	0	0	0	3.20914	0	145.944	64.222	0	0	3.17995	0	0	0	2.74085	0	0	0	0	0	0	92.2338	0	115.751	0	46.416	0	0	2.11932	71.4196	0	0	3.62542	0	2.3434	46.8291	0	3.54026	0	2.3912	0	34.0744	1.75174	0	0	73.0324	0	0	0
Vta1	8.43224	0	2.4472	3.44252	6.41828	0	57.335	40.0072	10.2927	2.24749	0	0	2.40685	8.74374	5.4817	0	0	9.10457	3.05083	12.9077	2.47911	70.5924	8.29084	68.8735	12.7567	80.6755	9.16422	4.56184	4.23864	51.1519	1.48028	0	10.8763	0	0	24.1241	4.86074	10.6208	0	2.3912	19.2864	80.0231	10.5105	4.72858	2.33656	76.2783	11.9799	5.58971	1.56703
Cnppd1	4.21612	0	0	5.16378	0	5.85772	22.1521	18.9508	20.5853	11.2375	6.35991	16.1743	12.0343	8.74374	10.9634	5.0005	2.58164	27.3137	9.15248	0	4.95823	26.7942	0	24.881	3.18918	25.4183	22.9106	11.4046	0	21.2329	22.2041	0	10.8763	8.06647	7.03021	31.2194	0	8.85065	0	7.1736	9.6432	28.9116	7.00697	14.1857	18.6925	25.1556	0	0	23.5054
Pcgf6	2.10806	0	4.8944	10.3276	0	0	63.8503	31.5846	13.7235	6.74248	22.2597	0	14.4411	0	24.6677	3.33367	5.16329	13.6568	3.05083	17.2102	2.47911	25.2484	10.3636	30.2899	3.18918	20.4452	13.7463	6.84275	6.35795	23.1631	13.3225	9.081	10.8763	16.1329	2.3434	28.3813	9.72148	1.77013	20.2758	0	19.2864	30.9767	5.25523	9.45716	9.34623	25.5613	0	5.58971	17.2373
Polr2j	40.0531	43.2003	68.5216	96.3905	22.464	23.4309	56.0319	55.7995	75.4795	67.4248	69.959	70.0884	67.3919	50.2765	104.152	35.0035	30.9797	95.5979	39.6607	60.2358	29.7494	78.3214	35.2361	97.3605	41.4594	78.4652	96.2243	79.8321	50.8636	87.8268	124.343	54.486	65.2576	24.1994	44.5246	36.8957	58.3289	30.0922	70.9651	35.868	28.9296	78.9906	54.304	137.129	107.482	114.417	59.8994	52.1707	101.857
Exosc3	14.7564	8.64006	12.236	8.6063	19.2548	23.4309	13.0307	6.31692	6.86177	13.485	9.53986	32.3485	19.2548	24.0453	19.186	8.33417	18.0715	27.3137	21.3558	12.9077	4.95823	35.5538	22.7998	27.4052	9.56755	30.3914	13.7463	22.8092	23.3125	6.75591	29.6055	0	21.7525	40.3323	23.434	1.41906	4.86074	10.6208	30.4136	14.3472	48.216	28.3953	15.7657	18.9143	28.0387	22.3155	15.9732	11.1794	20.3714
Eif4g2	63.2418	64.8004	90.5465	20.6551	28.8823	58.5772	37.789	43.1656	51.4633	112.375	22.2597	48.5228	57.7645	122.412	71.2622	41.6708	54.2145	40.9705	51.8641	51.6307	34.7076	36.0691	126.435	30.2899	47.8377	40.3377	54.9853	43.3374	65.6988	42.4657	57.7307	45.405	50.7559	32.2659	35.151	48.2482	68.0504	99.1273	60.8273	52.6064	57.8592	38.2046	56.0558	47.2858	60.7505	43.008	27.953	29.8118	43.8768
Ccdc186	2.10806	0	2.4472	13.7701	0	0	29.9706	40.0072	0	0	0	5.39142	2.40685	2.18594	13.7043	0	0	0	6.10165	4.30256	0	56.68	2.07271	55.1709	0	37.0223	13.7463	2.28092	6.35795	42.4657	7.40138	0	3.62542	8.06647	0	51.0863	4.86074	5.31039	20.2758	4.7824	0	33.0418	5.25523	9.45716	4.67312	49.4997	3.99329	5.58971	9.40218
Swi5	8.43224	4.32003	12.236	5.16378	3.20914	8.78657	26.0613	34.7431	6.86177	6.74248	3.17995	0	4.81371	13.1156	5.4817	13.3347	20.6532	4.55228	0	55.9332	19.8329	23.1873	18.6544	25.6022	3.18918	19.8926	4.58211	4.56184	8.47727	27.9888	2.96055	9.081	21.7525	0	9.37361	25.5431	0	3.54026	30.4136	14.3472	28.9296	30.9767	7.00697	14.1857	4.67312	12.1721	35.9396	9.31619	6.26812
Lamtor3	14.7564	4.32003	4.8944	10.3276	6.41828	8.78657	14.3337	12.6338	10.2927	11.2375	6.35991	5.39142	9.62742	4.37187	19.186	5.0005	5.16329	0	15.2541	12.9077	4.95823	74.7145	8.29084	59.4981	22.3243	102.778	18.3284	11.4046	19.0739	10.6164	2.96055	0	7.25084	8.06647	2.3434	4.25719	19.443	5.31039	10.1379	9.5648	0	98.0929	12.2622	4.72858	4.67312	77.0897	7.98658	7.45295	15.6703
Dnajc8	31.6209	25.9202	31.8136	17.2126	32.0914	67.3637	66.4564	50.5354	13.7235	11.2375	25.4396	10.7828	28.8823	34.975	27.4085	11.6678	25.8164	22.7614	33.5591	30.1179	22.312	56.68	18.6544	63.8252	22.3243	33.1543	9.16422	29.6519	19.0739	52.117	7.40138	36.324	47.1305	8.06647	21.0906	56.7625	9.72148	17.7013	20.2758	26.3032	28.9296	53.6929	17.5174	28.3715	16.3559	39.3563	23.9597	26.0853	23.5054
Scoc	2.10806	0	0	3.44252	0	2.92886	27.3644	26.3205	0	0	0	0	7.22056	10.9297	21.9268	3.33367	10.3266	4.55228	6.10165	0	2.47911	31.9469	2.07271	27.0446	0	38.1274	18.3284	4.56184	2.11932	40.5355	11.8422	18.162	3.62542	8.06647	0	39.7338	0	0	0	0	0	21.6837	1.75174	14.1857	9.34623	38.1391	7.98658	0	10.9692
Zbed3	18.9725	8.64006	0	39.589	16.0457	8.78657	642.412	1060.19	58.325	11.2375	3.17995	10.7828	43.3234	4.37187	43.8536	1.66683	10.3266	31.866	42.7116	17.2102	9.91645	700.256	41.4542	784.653	3.18918	865.327	54.9853	47.8993	46.625	1004.7	8.88165	45.405	43.5051	32.2659	32.8076	1162.21	19.443	35.4026	121.655	38.2592	67.5024	807.975	42.0418	47.2858	53.7408	1087.37	31.9463	27.9486	17.2373
Smim11	8.43224	4.32003	4.8944	6.88504	0	5.85772	45.6074	130.55	13.7235	13.485	0	0	4.81371	8.74374	2.74085	3.33367	7.74493	0	9.15248	21.5128	7.43734	108.723	10.3636	104.572	0	123.223	0	0	10.5966	84.9314	4.44083	9.081	10.8763	0	4.6868	83.7248	0	8.85065	20.2758	11.956	9.6432	139.395	8.75871	0	7.00967	98.188	15.9732	5.58971	1.56703
Ralbp1	6.32418	12.9601	0	8.6063	3.20914	0	44.3043	64.222	3.43088	0	0	0	2.40685	10.9297	5.4817	1.66683	0	4.55228	0	8.60511	2.47911	184.983	2.07271	122.963	3.18918	16.0246	4.58211	2.28092	2.11932	23.1631	5.9211	0	14.5017	0	2.3434	45.41	0	3.54026	0	2.3912	0	68.665	1.75174	4.72858	2.33656	77.4955	0	3.72648	7.83515
Ap3m1	10.5403	8.64006	2.4472	0	3.20914	2.92886	33.8798	31.5846	3.43088	2.24749	12.7198	5.39142	0	8.74374	2.74085	0	2.58164	0	6.10165	12.9077	0	16.4887	6.21813	17.3085	12.7567	36.4697	0	0	4.23864	25.0934	4.44083	0	7.25084	0	7.03021	28.3813	4.86074	1.77013	10.1379	7.1736	9.6432	18.586	0	0	0	34.4875	3.99329	1.86324	1.56703
Itpr2	0	0	0	0	0	0	10.4245	7.36974	0	0	0	0	0	0	0	0	0	0	0	0	0	55.6494	0	59.8586	0	10.4989	0	0	0	2.89539	0	0	0	0	0	7.09532	0	0	0	2.3912	0	22.2	0	0	0	19.4753	0	0	0
Rnf2	6.32418	4.32003	2.4472	13.7701	6.41828	5.85772	27.3644	43.1656	30.878	8.98998	0	5.39142	7.22056	4.37187	10.9634	1.66683	0	4.55228	3.05083	4.30256	0	25.7636	12.4363	24.1598	0	34.812	9.16422	9.12367	6.35795	30.8842	20.7239	0	7.25084	0	14.0604	48.2482	9.72148	1.77013	10.1379	4.7824	19.2864	26.8465	1.75174	0	2.33656	27.59	0	3.72648	14.1033
Sall4	2.10806	34.5602	9.78881	17.2126	3.20914	2.92886	5.21227	6.31692	10.2927	15.7325	0	0	16.848	24.0453	13.7043	8.33417	12.9082	4.55228	15.2541	8.60511	0	14.4276	8.29084	19.4721	3.18918	32.0492	22.9106	9.12367	12.7159	6.75591	13.3225	9.081	3.62542	16.1329	2.3434	5.67625	19.443	12.3909	0	19.1296	0	35.1069	17.5174	0	18.6925	40.1678	3.99329	1.86324	9.40218
Copb1	10.5403	4.32003	4.8944	1.72126	3.20914	2.92886	22.1521	13.6867	0	0	3.17995	0	2.40685	4.37187	0	3.33367	2.58164	0	0	8.60511	9.91645	35.0385	6.21813	21.9962	6.37836	34.812	4.58211	0	4.23864	18.3375	2.96055	0	3.62542	0	7.03021	12.7716	0	10.6208	0	0	0	28.3953	3.50349	0	2.33656	23.9384	7.98658	1.86324	0
Ermp1	2.10806	8.64006	4.8944	25.8189	3.20914	2.92886	65.1534	68.4333	6.86177	8.98998	0	10.7828	9.62742	4.37187	5.4817	8.33417	0	9.10457	6.10165	4.30256	2.47911	67.5007	10.3636	55.1709	3.18918	86.7538	22.9106	11.4046	10.5966	68.5242	19.2436	9.081	7.25084	0	4.6868	90.8201	4.86074	8.85065	10.1379	9.5648	0	80.5394	12.2622	4.72858	9.34623	94.1306	0	5.58971	20.3714
Mrps36	4.21612	12.9601	2.4472	1.72126	6.41828	0	7.8184	8.42256	3.43088	6.74248	19.0797	10.7828	2.40685	8.74374	0	10.001	15.4899	9.10457	3.05083	34.4204	17.3538	37.6149	2.07271	15.5056	6.37836	31.4966	9.16422	2.28092	4.23864	10.6164	4.44083	0	7.25084	0	2.3434	2.83813	9.72148	10.6208	20.2758	7.1736	0	44.9162	8.75871	14.1857	7.00967	31.6474	7.98658	18.6324	3.13406
AI987944	0	0	0	0	0	0	40.3951	32.6374	0	0	0	0	0	0	0	0	0	0	0	0	0	33.4927	0	27.7658	0	23.7606	4.58211	0	0	44.396	0	0	0	0	0	31.2194	0	1.77013	0	4.7824	0	13.4232	0	0	0	15.8237	0	1.86324	1.56703
Fabp3	2.10806	8.64006	48.944	0	28.8823	26.3597	1.30307	0	6.86177	35.9599	31.7995	32.3485	12.0343	17.4875	10.9634	23.3357	10.3266	0	9.15248	8.60511	37.1867	2.06109	12.4363	1.08178	38.2702	0	0	0	40.267	0	0	18.162	10.8763	16.1329	0	1.41906	4.86074	7.08052	0	4.7824	0	0.516278	42.0418	0	2.33656	0	27.953	11.1794	1.56703
Ccdc6	4.21612	4.32003	7.3416	61.9653	6.41828	0	100.336	145.289	44.6015	8.98998	3.17995	5.39142	19.2548	8.74374	16.4451	3.33367	2.58164	22.7614	15.2541	0	0	76.7756	22.7998	61.6616	6.37836	105.541	36.6569	22.8092	25.4318	102.304	48.8491	9.081	10.8763	0	4.6868	207.183	14.5822	12.3909	10.1379	4.7824	0	100.158	12.2622	18.9143	23.3656	87.2331	3.99329	11.1794	20.3714
Rhot1	2.10806	17.2801	0	17.2126	9.62742	8.78657	14.3337	10.5282	10.2927	8.98998	6.35991	0	7.22056	4.37187	8.22256	3.33367	0	9.10457	3.05083	0	0	11.8513	4.14542	12.2602	9.56755	34.2594	9.16422	6.84275	0	15.4421	17.7633	9.081	7.25084	0	7.03021	7.09532	0	7.08052	20.2758	2.3912	0	21.6837	7.00697	18.9143	7.00967	26.3728	0	1.86324	10.9692
Rpl10a	90.6465	25.9202	100.335	56.8016	77.0194	58.5772	1.30307	5.2641	48.0324	60.6823	44.5194	80.8713	67.3919	63.3921	54.817	111.678	175.552	104.703	61.0165	81.7486	143.789	2.06109	53.8905	3.24535	38.2702	3.31543	45.8211	68.4275	72.0568	0	8.88165	90.81	36.2542	72.5982	112.483	2.83813	63.1896	70.8052	60.8273	35.868	67.5024	1.03256	73.5732	75.6573	46.7312	2.02868	131.779	95.0252	51.712
Crabp2	0	0	2.4472	0	6.41828	0	70.3656	48.4297	3.43088	0	0	0	2.40685	0	0	0	0	0	0	0	0	29.3705	2.07271	43.9925	0	30.944	4.58211	0	2.11932	93.6176	0	0	0	0	0	32.6385	0	1.77013	0	2.3912	0	26.3302	5.25523	0	0	47.0653	0	1.86324	0
Eif4e3	0	8.64006	0	3.44252	0	0	29.9706	35.7959	3.43088	0	0	0	2.40685	0	2.74085	0	0	4.55228	0	0	0	24.2178	2.07271	31.7323	3.18918	37.5749	9.16422	4.56184	2.11932	34.7447	0	0	3.62542	0	4.6868	58.1816	4.86074	0	30.4136	2.3912	0	28.3953	1.75174	4.72858	0	45.4424	0	1.86324	1.56703
Rps20	179.185	259.202	318.136	58.5228	227.849	90.7946	2.60613	6.31692	44.6015	260.709	139.918	91.6541	122.75	240.453	79.4847	345.035	369.175	91.0457	183.05	197.918	342.118	2.57636	165.817	1.44238	165.837	2.21029	64.1496	72.9894	141.994	1.93026	29.6055	236.106	58.0067	177.462	208.563	8.51438	160.404	154.001	162.206	117.169	144.648	2.58139	164.664	66.2001	86.4526	2.84015	267.551	203.093	50.145
Dynll1	67.4579	69.1204	66.0744	158.356	64.1828	55.6483	35.1828	32.6374	68.6177	49.4449	76.3189	37.7399	103.495	59.0203	109.634	43.3377	43.888	127.464	39.6607	86.0511	84.2899	10.8207	35.2361	22.3568	38.2702	3.868	119.135	63.8657	46.625	39.5703	78.4546	9.081	21.7525	16.1329	49.2114	22.705	34.0252	38.9429	10.1379	50.2152	28.9296	2.58139	57.8075	56.743	95.7989	10.1434	43.9262	78.256	134.765
5730480H06Rik	4.21612	0	0	6.88504	16.0457	0	31.2736	36.8487	0	2.24749	0	0	2.40685	2.18594	8.22256	0	2.58164	9.10457	0	0	2.47911	41.7371	8.29084	50.1226	0	71.8343	9.16422	4.56184	6.35795	38.6052	1.48028	0	7.25084	0	0	49.6672	9.72148	5.31039	0	2.3912	0	54.2092	7.00697	9.45716	4.67312	64.5119	0	1.86324	4.70109
Ctsl	42.1612	21.6001	26.9192	172.126	60.9737	46.8617	1.30307	4.21128	168.113	22.4749	66.779	53.9142	206.99	19.6734	183.637	98.3432	28.3981	182.091	39.6607	30.1179	49.5823	0.515273	16.5817	1.08178	47.8377	6.07829	123.717	175.631	25.4318	7.72104	179.113	54.486	14.5017	48.3988	56.2417	0	48.6074	19.4714	81.103	26.3032	38.5728	0	52.5523	184.415	107.482	2.43441	7.98658	13.0427	208.415
Lrrc17	0	0	0	6.88504	0	0	16.9399	4.21128	6.86177	0	0	0	4.81371	0	2.74085	0	0	0	3.05083	4.30256	0	26.7942	0	30.6505	0	83.4383	0	0	2.11932	7.72104	2.96055	0	3.62542	0	4.6868	18.4478	0	5.31039	0	2.3912	0	48.5302	1.75174	4.72858	0	54.7743	0	3.72648	1.56703
Ndfip1	33.7289	8.64006	7.3416	6.88504	6.41828	8.78657	2.60613	0	20.5853	13.485	3.17995	10.7828	16.848	21.8594	8.22256	10.001	7.74493	0	6.10165	25.8153	9.91645	28.8553	10.3636	30.2899	6.37836	90.6218	9.16422	13.6855	14.8352	6.75591	10.3619	0	43.5051	16.1329	2.3434	4.25719	9.72148	24.7818	0	31.0856	0	68.1487	15.7657	4.72858	14.0193	50.7169	3.99329	27.9486	17.2373
Dda1	12.6484	17.2801	12.236	27.5401	22.464	11.7154	24.7583	22.1092	24.0162	8.98998	12.7198	0	9.62742	17.4875	13.7043	16.6683	20.6532	9.10457	15.2541	21.5128	12.3956	27.8247	8.29084	23.4386	3.18918	37.5749	9.16422	4.56184	10.5966	41.5006	20.7239	9.081	21.7525	0	9.37361	22.705	14.5822	5.31039	10.1379	26.3032	19.2864	29.4279	10.5105	37.8286	7.00967	33.2703	15.9732	16.7691	36.0417
Rpl3	200.266	95.0406	66.0744	3.44252	67.3919	79.0792	6.51534	7.36974	20.5853	80.9098	117.658	75.4798	31.2891	93.9952	16.4451	100.01	144.572	18.2091	73.2198	21.5128	111.56	6.69854	97.4174	2.88475	57.4053	1.10514	36.6569	31.9328	63.5795	1.93026	13.3225	90.81	159.519	96.7976	53.8982	5.67625	121.518	146.921	60.8273	109.995	163.934	6.71162	75.3249	9.45716	25.7021	1.21721	11.9799	134.153	6.26812
Gtf2b	2.10806	4.32003	0	6.88504	3.20914	5.85772	65.1534	22.1092	3.43088	0	6.35991	0	9.62742	19.6734	2.74085	8.33417	0	18.2091	3.05083	4.30256	7.43734	96.8713	2.07271	126.208	0	61.3355	0	6.84275	6.35795	46.3262	7.40138	9.081	7.25084	0	0	18.4478	9.72148	15.9312	10.1379	11.956	0	67.1162	3.50349	9.45716	0	57.2087	3.99329	1.86324	0
Rsl1d1	37.9451	12.9601	24.472	48.1953	12.8366	35.1463	76.881	85.2784	37.7397	15.7325	28.6196	16.1743	50.5439	21.8594	41.1128	25.0025	18.0715	22.7614	21.3558	38.723	4.95823	116.967	31.0907	137.386	9.56755	117.698	18.3284	41.0565	14.8352	87.8268	41.4477	45.405	50.7559	88.7311	30.4642	78.0485	53.4681	30.0922	10.1379	38.2592	9.6432	95.5115	14.0139	14.1857	51.4043	130.647	15.9732	27.9486	70.5163
Btbd10	4.21612	4.32003	2.4472	5.16378	12.8366	11.7154	65.1534	47.3769	6.86177	2.24749	3.17995	5.39142	4.81371	10.9297	0	8.33417	2.58164	4.55228	6.10165	4.30256	7.43734	53.0731	8.29084	40.026	6.37836	75.1497	9.16422	2.28092	8.47727	36.6749	10.3619	0	3.62542	8.06647	2.3434	43.991	9.72148	5.31039	0	7.1736	0	38.7209	3.50349	4.72858	7.00967	59.6431	3.99329	5.58971	3.13406
Gnpda2	2.10806	0	0	1.72126	3.20914	0	24.7583	20.0036	0	0	0	0	0	0	2.74085	0	0	4.55228	6.10165	0	0	21.1262	2.07271	24.881	0	25.4183	0	2.28092	2.11932	20.2677	1.48028	0	3.62542	8.06647	0	17.0288	0	1.77013	0	0	0	23.7488	1.75174	0	2.33656	27.59	0	3.72648	0
Tubb3	4.21612	0	2.4472	1.72126	3.20914	0	33.8798	56.8523	13.7235	0	0	0	7.22056	0	2.74085	1.66683	0	0	3.05083	8.60511	0	35.5538	2.07271	57.3345	0	80.1229	4.58211	4.56184	4.23864	62.7334	0	0	3.62542	0	2.3434	43.991	0	3.54026	10.1379	0	0	70.2138	3.50349	9.45716	9.34623	71.0037	0	0	7.83515
Ccdc34	6.32418	0	0	0	0	0	6.51534	8.42256	3.43088	0	0	0	2.40685	0	0	1.66683	0	0	0	17.2102	0	26.7942	4.14542	21.9962	0	16.5772	0	0	0	12.5467	0	0	3.62542	0	0	7.09532	0	1.77013	0	2.3912	0	21.6837	0	0	2.33656	17.8524	7.98658	3.72648	0
Stip1	105.403	77.7605	46.4968	65.4079	73.8102	281.17	3.9092	12.6338	68.6177	74.1673	82.6788	150.96	142.004	93.9952	95.9298	128.346	95.5208	68.2842	137.287	77.446	143.789	9.79018	109.854	5.04832	92.4863	5.52572	36.6569	161.945	93.25	7.72104	60.6913	72.648	181.271	193.595	217.936	11.3525	92.3541	81.426	121.655	129.125	135.005	4.6465	80.5802	56.743	84.1161	3.24588	75.8725	55.8971	109.692
Cenpx	27.4048	47.5203	4.8944	6.88504	25.6731	64.4349	31.2736	47.3769	3.43088	11.2375	19.0797	32.3485	7.22056	32.789	19.186	33.3367	72.286	4.55228	64.0674	47.3281	57.0196	49.9815	16.5817	44.7137	15.9459	45.3109	13.7463	18.2473	21.1932	42.4657	2.96055	18.162	36.2542	24.1994	21.0906	21.286	19.443	14.161	0	28.6944	19.2864	48.5302	19.2692	0	14.0193	30.4302	27.953	39.128	7.83515
Gm36480	0	0	0	0	0	0	27.3644	26.3205	0	0	0	0	0	0	0	0	0	0	0	0	0	10.8207	0	23.7992	0	13.8143	0	0	0	30.8842	0	0	3.62542	0	0	8.51438	0	1.77013	0	0	0	13.4232	0	0	0	13.795	0	0	0
Npm1	427.936	492.483	489.44	177.29	378.678	395.396	156.368	106.335	137.235	480.964	362.515	469.053	296.043	513.695	156.229	480.048	518.911	232.166	366.099	361.415	480.948	136.032	408.324	160.464	341.243	103.883	192.449	223.53	449.295	135.118	148.028	626.589	413.298	790.514	396.035	122.039	437.467	414.211	476.48	301.291	530.376	137.846	409.908	156.043	200.944	116.04	439.262	350.289	137.899
Rbm18	8.43224	0	7.3416	18.9339	0	8.78657	63.8503	50.5354	13.7235	2.24749	3.17995	5.39142	9.62742	4.37187	13.7043	0	2.58164	9.10457	15.2541	4.30256	2.47911	54.6189	16.5817	54.8103	3.18918	95.5949	13.7463	4.56184	4.23864	76.2453	7.40138	0	7.25084	24.1994	4.6868	75.2104	4.86074	7.08052	50.6894	4.7824	19.2864	45.9488	7.00697	4.72858	7.00967	69.7865	7.98658	11.1794	9.40218
Dcun1d1	4.21612	0	0	5.16378	0	0	23.4552	47.3769	3.43088	6.74248	0	5.39142	0	0	10.9634	1.66683	2.58164	0	0	0	0	23.7025	4.14542	16.5873	0	17.1297	4.58211	2.28092	4.23864	31.8493	4.44083	0	10.8763	0	0	53.9244	4.86074	1.77013	0	2.3912	0	15.4883	5.25523	0	2.33656	16.6352	3.99329	1.86324	3.13406
Sms	35.837	25.9202	14.6832	27.5401	28.8823	52.7194	26.0613	40.0072	58.325	8.98998	19.0797	21.5657	38.5097	30.6031	30.1494	36.6703	41.3063	31.866	54.9149	12.9077	22.312	38.6455	66.3267	28.1264	41.4594	58.02	50.4032	31.9328	36.0284	44.396	26.645	108.972	58.0067	161.329	82.0191	36.8957	24.3037	40.713	30.4136	28.6944	38.5728	35.1069	40.2901	18.9143	39.7215	47.0653	7.98658	29.8118	28.2065
Cenpn	12.6484	12.9601	14.6832	6.88504	16.0457	8.78657	112.064	77.9087	10.2927	8.98998	0	0	33.696	8.74374	5.4817	0	0	27.3137	12.2033	38.723	7.43734	74.1993	20.7271	99.1634	3.18918	130.959	4.58211	18.2473	12.7159	129.327	14.8028	18.162	36.2542	32.2659	9.37361	93.6582	14.5822	7.08052	50.6894	16.7384	9.6432	111	8.75871	14.1857	18.6925	108.331	3.99329	11.1794	18.8044
Insig1	0	8.64006	2.4472	5.16378	3.20914	8.78657	7.8184	8.42256	13.7235	2.24749	3.17995	0	7.22056	2.18594	5.4817	3.33367	5.16329	13.6568	12.2033	12.9077	12.3956	43.7982	8.29084	23.4386	0	46.416	4.58211	9.12367	6.35795	19.3026	1.48028	0	10.8763	0	4.6868	19.8669	0	12.3909	0	4.7824	0	39.7534	1.75174	9.45716	2.33656	41.7908	0	0	7.83515
Rps27l	168.645	436.323	325.478	123.931	166.875	123.012	134.216	289.525	140.666	316.897	158.998	183.308	108.308	181.433	106.893	190.019	188.46	159.33	311.184	172.102	180.975	217.96	190.689	180.658	331.675	189.532	169.538	150.541	283.989	262.515	219.081	118.053	275.532	129.063	124.2	174.545	131.24	168.162	162.206	234.338	115.718	252.46	168.167	99.3002	105.145	139.573	239.597	145.333	100.29
Cd9	84.3224	95.0406	141.938	24.0976	115.529	143.514	11.7276	5.2641	13.7235	67.4248	85.8587	102.437	16.848	78.6937	38.3719	86.6753	87.7759	27.3137	97.6265	47.3281	101.644	7.72909	84.9811	5.40891	156.27	1.65772	32.0748	22.8092	120.801	4.82565	17.7633	118.053	97.8864	104.864	84.3625	4.25719	72.9111	100.897	121.655	119.56	86.7888	3.61395	110.36	56.743	42.058	4.46309	0	98.7516	39.1757
Yeats4	21.0806	17.2801	14.6832	5.16378	3.20914	8.78657	26.0613	31.5846	17.1544	4.49499	6.35991	10.7828	0	17.4875	5.4817	3.33367	15.4899	13.6568	12.2033	0	9.91645	18.5498	8.29084	23.7992	9.56755	27.076	4.58211	11.4046	10.5966	16.4072	4.44083	9.081	18.1271	16.1329	7.03021	25.5431	0	15.9312	10.1379	14.3472	0	19.6186	7.00697	4.72858	2.33656	27.59	3.99329	11.1794	9.40218
Mphosph8	0	0	0	1.72126	0	11.7154	14.3337	9.47538	0	4.49499	3.17995	0	2.40685	2.18594	5.4817	3.33367	7.74493	0	9.15248	21.5128	2.47911	49.9815	12.4363	36.42	0	7.736	0	0	4.23864	11.5816	11.8422	0	3.62542	0	0	8.51438	9.72148	1.77013	0	4.7824	0	22.2	1.75174	0	2.33656	34.8933	3.99329	3.72648	0
Ube2i	67.4579	64.8004	34.2608	12.0488	38.5097	26.3597	157.671	108.44	24.0162	58.4348	19.0797	48.5228	33.696	45.9046	35.6311	48.3382	30.9797	40.9705	70.169	30.1179	42.1449	128.818	37.3088	117.554	25.5135	98.9103	22.9106	45.6184	52.9829	156.351	17.7633	63.567	58.0067	64.5317	51.5548	110.687	34.0252	42.4831	60.8273	54.9976	48.216	94.4789	50.8005	9.45716	21.029	119.692	83.8591	68.9398	26.6395
Cenph	6.32418	8.64006	9.78881	13.7701	3.20914	11.7154	45.6074	44.2184	10.2927	6.74248	3.17995	0	0	8.74374	13.7043	5.0005	0	13.6568	21.3558	12.9077	2.47911	56.1647	16.5817	58.0557	9.56755	56.3623	9.16422	2.28092	19.0739	46.3262	4.44083	45.405	32.6288	8.06647	0	25.5431	4.86074	17.7013	40.5515	7.1736	0	54.2092	12.2622	18.9143	9.34623	59.6431	11.9799	18.6324	12.5362
Ifrd1	12.6484	4.32003	12.236	10.3276	19.2548	17.5731	19.546	11.581	3.43088	17.98	12.7198	21.5657	4.81371	24.0453	13.7043	5.0005	12.9082	13.6568	9.15248	12.9077	9.91645	27.8247	24.8725	28.8475	6.37836	49.1789	22.9106	9.12367	19.0739	20.2677	4.44083	18.162	7.25084	24.1994	14.0604	11.3525	24.3037	12.3909	20.2758	4.7824	0	37.172	10.5105	4.72858	2.33656	30.8359	0	9.31619	23.5054
Cry1	0	0	0	5.16378	3.20914	5.85772	31.2736	35.7959	24.0162	2.24749	0	5.39142	2.40685	0	2.74085	0	2.58164	4.55228	9.15248	12.9077	2.47911	20.6109	10.3636	27.4052	6.37836	36.4697	13.7463	4.56184	6.35795	27.0236	7.40138	9.081	7.25084	16.1329	0	52.5054	14.5822	3.54026	0	4.7824	0	34.5906	1.75174	18.9143	9.34623	31.6474	7.98658	7.45295	14.1033
Itga9	2.10806	0	0	1.72126	0	0	36.4859	45.2713	0	2.24749	0	0	0	0	0	0	0	0	3.05083	0	0	40.7065	0	45.4349	0	55.8097	0	4.56184	2.11932	50.1868	0	0	0	0	0	52.5054	0	1.77013	0	4.7824	0	44.9162	0	0	0	57.2087	0	0	4.70109
Susd3	2.10806	0	0	5.16378	0	0	7.8184	4.21128	6.86177	0	9.53986	0	0	4.37187	2.74085	0	0	4.55228	3.05083	0	0	16.4887	2.07271	25.6022	0	24.3132	4.58211	2.28092	10.5966	9.6513	0	0	7.25084	0	9.37361	2.83813	4.86074	3.54026	0	7.1736	0	38.2046	3.50349	14.1857	2.33656	35.299	0	0	3.13406
Isyna1	240.319	224.641	154.174	27.5401	247.104	278.242	14.3337	4.21128	72.0486	256.214	187.617	188.7	129.97	187.99	200.082	376.704	407.9	59.1797	183.05	47.3281	386.742	11.336	230.071	5.76951	197.729	5.52572	27.4927	187.035	209.812	5.79078	29.6055	272.43	395.171	427.523	520.235	4.25719	170.126	171.703	182.482	274.988	540.019	6.71162	194.443	61.4715	172.905	4.86883	27.953	177.008	65.8152
Eif1	250.859	172.801	332.819	407.938	240.685	164.016	233.249	222.145	216.146	260.709	158.998	129.394	341.773	225.151	359.052	305.031	322.706	323.212	164.745	210.825	319.806	272.064	238.362	256.383	293.405	271.865	329.912	317.048	279.75	305.946	247.206	208.863	192.147	274.26	164.038	156.097	194.43	270.83	283.861	260.641	202.507	285.502	311.81	491.772	294.406	264.134	171.712	303.708	343.18
Rap1a	14.7564	30.2402	14.6832	10.3276	6.41828	2.92886	23.4552	22.1092	10.2927	17.98	15.8998	10.7828	14.4411	24.0453	8.22256	13.3347	12.9082	4.55228	30.5083	4.30256	12.3956	23.7025	29.0179	19.4721	19.1351	30.944	4.58211	13.6855	12.7159	31.8493	5.9211	36.324	21.7525	24.1994	7.03021	34.0575	24.3037	21.2416	30.4136	16.7384	48.216	25.8139	26.2761	0	4.67312	37.3277	7.98658	14.9059	1.56703
Fbxw18	2.10806	0	0	0	3.20914	0	31.2736	22.1092	3.43088	0	0	0	0	0	0	0	0	0	0	0	2.47911	58.7411	0	77.5278	0	40.3377	4.58211	2.28092	2.11932	25.0934	0	9.081	7.25084	0	0	21.286	0	1.77013	0	2.3912	0	36.1395	5.25523	0	0	65.7291	0	1.86324	1.56703
Fars2	2.10806	0	2.4472	8.6063	3.20914	2.92886	29.9706	24.2149	3.43088	2.24749	0	0	4.81371	0	0	0	0	22.7614	0	8.60511	2.47911	31.4316	2.07271	29.2081	0	35.9172	0	2.28092	2.11932	33.7795	7.40138	0	0	16.1329	0	19.8669	4.86074	0	0	2.3912	0	34.0744	3.50349	23.6429	2.33656	36.9219	3.99329	3.72648	7.83515
Tmem41b	170.753	116.641	124.807	103.276	304.868	266.526	28.6675	14.7395	140.666	155.077	181.257	226.44	279.195	142.086	211.046	226.689	129.082	145.673	256.269	8.60511	111.56	22.672	167.89	17.6691	302.972	17.6823	142.045	191.597	167.426	13.5118	196.877	308.754	199.398	298.459	192.159	12.7716	126.379	100.897	182.482	174.558	173.578	16.0046	122.622	94.5716	238.329	11.3606	0	119.247	100.29
Slc39a10	2.10806	0	0	1.72126	0	0	18.2429	9.47538	3.43088	2.24749	3.17995	5.39142	2.40685	0	0	0	0	9.10457	0	0	2.47911	18.5498	2.07271	24.5204	3.18918	28.1812	13.7463	0	2.11932	13.5118	5.9211	0	0	0	2.3434	17.0288	0	5.31039	0	7.1736	0	26.8465	1.75174	4.72858	0	35.299	3.99329	0	6.26812
Nutf2	54.8095	30.2402	53.8384	30.9827	22.464	55.6483	29.9706	18.9508	37.7397	33.7124	47.6993	32.3485	60.1714	32.789	35.6311	20.002	15.4899	31.866	39.6607	77.446	32.2285	40.7065	47.6723	44.7137	57.4053	25.4183	36.6569	31.9328	36.0284	35.7098	35.5266	45.405	43.5051	48.3988	60.9285	29.8003	9.72148	51.3338	30.4136	76.5184	9.6432	34.5906	61.311	23.6429	28.0387	32.4588	67.886	61.4869	36.0417
Ssb	21.0806	12.9601	17.1304	5.16378	9.62742	23.4309	32.5767	16.8451	13.7235	13.485	12.7198	5.39142	16.848	21.8594	5.4817	13.3347	2.58164	18.2091	24.4066	8.60511	14.8747	70.5924	20.7271	58.4163	3.18918	6.63086	13.7463	9.12367	23.3125	9.6513	8.88165	45.405	21.7525	8.06647	25.7774	21.286	14.5822	15.9312	10.1379	21.5208	38.5728	14.4558	12.2622	9.45716	4.67312	14.2007	31.9463	27.9486	14.1033
Tbc1d15	8.43224	12.9601	2.4472	13.7701	12.8366	11.7154	199.369	229.515	6.86177	6.74248	3.17995	5.39142	31.2891	10.9297	30.1494	10.001	0	27.3137	18.305	4.30256	4.95823	156.128	29.0179	131.256	6.37836	191.19	27.4927	34.2138	16.9545	181.444	25.1647	9.081	14.5017	16.1329	18.7472	215.698	19.443	15.9312	40.5515	9.5648	19.2864	134.749	14.0139	23.6429	14.0193	188.667	0	13.0427	17.2373
Tpd52l2	33.7289	25.9202	17.1304	34.4252	32.0914	38.0752	36.4859	33.6902	24.0162	35.9599	34.9795	16.1743	38.5097	28.4172	57.5579	40.004	28.3981	27.3137	21.3558	21.5128	17.3538	43.2829	26.9452	53.368	19.1351	70.1766	32.0748	34.2138	46.625	40.5355	25.1647	36.324	10.8763	32.2659	32.8076	21.286	4.86074	15.9312	60.8273	43.0416	77.1456	41.8185	15.7657	28.3715	60.7505	53.9628	31.9463	27.9486	42.3098
Rpl18a	293.02	285.122	335.267	127.373	324.123	199.162	15.6368	11.581	147.528	280.937	267.116	301.919	192.548	351.936	169.933	321.699	436.298	191.196	323.388	490.491	304.931	12.3665	244.58	15.5056	274.27	4.97315	146.628	187.035	264.915	16.4072	142.106	245.187	166.769	169.396	276.521	11.3525	233.316	263.749	152.068	416.069	163.934	5.67906	301.3	108.757	207.954	9.33192	587.014	288.802	100.29
Rpl38	132.808	280.802	327.925	51.6378	336.96	114.225	0	4.21128	130.374	314.649	429.294	248.005	173.294	262.312	145.265	238.357	371.757	150.225	396.607	197.918	225.599	2.06109	333.706	2.88475	315.729	2.21029	91.6422	225.811	411.148	2.89539	158.389	136.215	206.649	88.7311	241.37	7.09532	257.619	226.577	263.585	215.208	125.362	2.06511	388.887	61.4715	156.549	1.62294	267.551	204.956	31.3406
Dcaf8	4.21612	4.32003	0	10.3276	3.20914	11.7154	49.5166	46.3241	6.86177	4.49499	0	5.39142	12.0343	0	2.74085	1.66683	5.16329	0	3.05083	4.30256	0	38.1302	6.21813	41.8289	0	37.5749	0	0	0	86.8617	4.44083	9.081	10.8763	0	2.3434	79.4676	0	0	0	2.3912	0	47.4976	7.00697	9.45716	2.33656	44.2252	11.9799	1.86324	7.83515
Sec11a	23.1887	17.2801	29.3664	13.7701	12.8366	29.2886	33.8798	46.3241	34.3088	20.2274	12.7198	21.5657	14.4411	13.1156	13.7043	38.3372	28.3981	9.10457	30.5083	0	24.7911	72.6534	26.9452	69.9553	3.18918	57.4675	9.16422	11.4046	23.3125	35.7098	28.1252	36.324	39.8796	48.3988	23.434	29.8003	14.5822	5.31039	50.6894	9.5648	9.6432	64.5348	26.2761	4.72858	21.029	58.0202	11.9799	14.9059	14.1033
Txnip	0	0	0	0	0	0	15.6368	2.10564	3.43088	0	0	0	2.40685	0	2.74085	0	0	0	0	12.9077	0	80.3825	0	84.3791	3.18918	69.624	0	0	0	11.5816	1.48028	0	0	0	2.3434	2.83813	0	1.77013	0	2.3912	0	28.9116	0	0	0	29.6187	3.99329	0	4.70109
Kbtbd7	2.10806	0	0	1.72126	3.20914	0	44.3043	54.7466	6.86177	0	0	0	2.40685	2.18594	0	0	0	0	3.05083	4.30256	0	46.3745	2.07271	45.4349	0	56.9149	0	0	10.5966	68.5242	5.9211	0	7.25084	0	2.3434	69.5341	0	3.54026	0	0	9.6432	39.2371	1.75174	0	7.00967	53.5571	3.99329	3.72648	1.56703
Cdc20	21.0806	64.8004	61.18	34.4252	28.8823	96.6523	32.5767	48.4297	48.0324	31.4649	60.4191	37.7399	134.784	43.7187	191.86	28.3362	5.16329	68.2842	21.3558	94.6562	12.3956	19.0651	49.7451	32.8141	44.6486	38.1274	27.4927	91.2367	31.7898	57.9078	105.1	81.729	18.1271	80.6647	98.4229	46.8291	53.4681	15.9312	70.9651	35.868	38.5728	27.3627	66.5662	42.5572	107.482	38.1391	39.9329	7.45295	112.826
Ryk	0	17.2801	2.4472	5.16378	3.20914	0	19.546	42.1128	10.2927	0	3.17995	5.39142	2.40685	2.18594	2.74085	1.66683	2.58164	4.55228	3.05083	0	2.47911	25.2484	6.21813	26.684	0	28.1812	4.58211	2.28092	2.11932	24.1282	2.96055	0	10.8763	0	7.03021	19.8669	14.5822	10.6208	0	4.7824	0	35.1069	0	4.72858	0	34.8933	3.99329	0	1.56703
Fhod3	4.21612	0	0	8.6063	0	0	28.6675	34.7431	3.43088	0	3.17995	0	4.81371	0	2.74085	0	0	4.55228	0	4.30256	0	34.5233	2.07271	22.3568	0	39.2326	0	6.84275	0	35.7098	13.3225	9.081	3.62542	8.06647	0	53.9244	0	0	10.1379	2.3912	0	39.7534	1.75174	0	2.33656	29.6187	0	0	4.70109
Ywhaz	27.4048	34.5602	9.78881	6.88504	12.8366	0	16.9399	36.8487	0	17.98	12.7198	16.1743	4.81371	30.6031	2.74085	13.3347	23.2348	0	15.2541	25.8153	17.3538	16.4887	24.8725	18.3903	0	18.7874	4.58211	2.28092	12.7159	41.5006	4.44083	9.081	14.5017	24.1994	7.03021	25.5431	43.7467	31.8624	30.4136	9.5648	0	22.2	3.50349	9.45716	4.67312	29.213	15.9732	16.7691	1.56703
2210406O10Rik	0	0	2.4472	1.72126	0	0	26.0613	20.0036	0	0	0	0	0	0	0	0	0	4.55228	0	0	0	21.6415	0	30.6505	0	17.1297	0	0	2.11932	28.9539	0	0	0	0	0	5.67625	0	0	0	0	0	21.6837	0	0	0	16.6352	0	0	0
Cul4b	8.43224	0	0	5.16378	6.41828	0	15.6368	37.9015	10.2927	0	0	0	0	2.18594	8.22256	1.66683	7.74493	0	0	17.2102	12.3956	21.6415	12.4363	12.9814	0	24.8657	4.58211	2.28092	4.23864	21.2329	13.3225	0	7.25084	8.06647	0	26.9622	4.86074	23.0117	10.1379	4.7824	28.9296	11.8744	5.25523	0	2.33656	18.6638	19.9665	9.31619	0
Rnf185	0	12.9601	0	0	3.20914	2.92886	20.8491	33.6902	3.43088	6.74248	0	0	0	2.18594	5.4817	1.66683	2.58164	0	9.15248	0	12.3956	24.2178	4.14542	15.8661	3.18918	30.3914	0	4.56184	2.11932	31.8493	13.3225	0	7.25084	0	2.3434	42.5719	0	0	10.1379	4.7824	9.6432	21.1674	1.75174	0	4.67312	28.8072	0	3.72648	10.9692
Selenow	21.0806	21.6001	17.1304	5.16378	54.5554	82.008	45.6074	43.1656	20.5853	20.2274	57.2392	32.3485	21.6617	21.8594	21.9268	20.002	41.3063	9.10457	61.0165	30.1179	24.7911	28.34	35.2361	25.9628	70.162	19.8926	4.58211	20.5283	27.5511	53.0821	7.40138	27.243	36.2542	8.06647	51.5548	26.9622	14.5822	17.7013	10.1379	19.1296	19.2864	12.907	28.0279	14.1857	2.33656	17.8524	47.9195	27.9486	12.5362
Rps15	166.537	237.602	254.509	129.094	198.967	152.301	9.12147	7.36974	109.788	238.234	158.998	183.308	149.225	290.729	142.524	281.695	320.124	168.434	274.574	172.102	260.307	5.15273	205.198	2.16357	197.729	3.868	123.717	109.484	237.364	0	68.0927	290.592	159.519	80.6647	253.087	8.51438	218.733	203.565	182.482	203.252	154.291	3.09767	187.436	141.857	144.867	1.62294	215.638	212.409	87.7537
Nfxl1	0	0	0	0	3.20914	0	31.2736	30.5318	0	0	0	0	0	0	2.74085	1.66683	0	9.10457	6.10165	8.60511	2.47911	31.9469	4.14542	31.3717	3.18918	45.3109	13.7463	4.56184	4.23864	27.9888	2.96055	0	3.62542	16.1329	0	38.3147	0	3.54026	0	2.3912	9.6432	40.2697	1.75174	0	0	32.0531	0	3.72648	0
Taldo1	61.1337	43.2003	29.3664	3.44252	19.2548	49.7906	7.8184	1.05282	44.6015	29.2174	41.3394	48.5228	19.2548	48.0906	41.1128	53.3387	41.3063	45.5228	45.7624	38.723	54.5405	18.0345	58.0359	11.1784	25.5135	38.1274	18.3284	57.0229	44.5057	5.79078	25.1647	45.405	47.1305	48.3988	67.9587	0	24.3037	28.3221	10.1379	40.6504	9.6432	26.8465	31.5314	56.743	49.0677	25.9671	31.9463	50.3074	17.2373
Rack1	162.321	246.242	141.938	24.0976	147.62	164.016	23.4552	18.9508	58.325	202.274	174.897	183.308	86.6468	249.197	52.0762	233.357	240.093	59.1797	115.931	172.102	245.432	42.2524	159.599	21.2751	95.6755	27.6286	27.4927	84.394	131.398	10.6164	39.9674	145.296	203.024	112.931	117.17	7.09532	213.873	217.726	70.9651	153.037	96.432	38.7209	169.919	56.743	58.4139	25.1556	115.805	204.956	21.9384
Fabp5	56.9176	30.2402	19.5776	0	6.41828	23.4309	16.9399	36.8487	0	33.7124	9.53986	0	2.40685	24.0453	0	41.6708	126.501	0	6.10165	4.30256	99.1645	66.4702	22.7998	50.8438	19.1351	22.6554	0	0	12.7159	25.0934	1.48028	0	25.378	24.1994	37.4944	24.1241	14.5822	35.4026	20.2758	28.6944	19.2864	30.9767	21.0209	0	0	26.3728	47.9195	55.8971	0
Tcl1	82.2143	17.2801	26.9192	70.5716	16.0457	14.6443	897.813	665.382	257.316	8.98998	19.0797	32.3485	110.715	8.74374	120.598	18.3352	18.0715	91.0457	100.677	94.6562	2.47911	661.61	165.817	720.828	47.8377	1129.46	132.881	107.203	158.949	938.106	13.3225	63.567	199.398	88.7311	63.2719	615.874	43.7467	157.542	314.274	160.21	154.291	979.38	131.381	56.743	88.7892	928.729	87.8524	89.4354	54.846
Med30	12.6484	0	0	3.44252	3.20914	0	102.942	92.6482	27.4471	2.24749	0	0	7.22056	6.55781	10.9634	5.0005	7.74493	13.6568	12.2033	25.8153	0	132.94	14.509	126.208	3.18918	152.51	4.58211	2.28092	12.7159	99.4084	1.48028	0	14.5017	16.1329	0	76.6294	0	23.0117	0	26.3032	9.6432	163.66	15.7657	0	4.67312	159.454	23.9597	13.0427	0
Rps19	280.372	371.522	352.397	46.474	317.705	257.74	6.51534	5.2641	106.357	330.382	273.476	312.702	190.142	316.961	186.378	350.035	389.828	150.225	259.32	292.574	399.137	3.60691	254.943	3.24535	248.756	1.10514	178.702	148.26	315.778	6.75591	134.705	281.511	268.281	80.6647	349.167	15.6097	359.695	263.749	172.344	243.902	115.718	1.54883	313.562	118.214	175.242	5.27456	343.423	296.255	34.4747
Hspa14	31.6209	30.2402	17.1304	17.2126	22.464	41.004	28.6675	13.6867	20.5853	15.7325	28.6196	26.9571	33.696	13.1156	30.1494	5.0005	12.9082	13.6568	24.4066	17.2102	4.95823	22.1567	12.4363	25.9628	9.56755	35.9172	18.3284	15.9664	19.0739	23.1631	17.7633	27.243	10.8763	48.3988	11.717	18.4478	9.72148	10.6208	20.2758	21.5208	9.6432	25.2976	19.2692	28.3715	21.029	26.7785	27.953	16.7691	12.5362
H3f3b	261.399	103.681	163.963	228.927	340.169	369.036	513.409	437.973	391.121	204.522	222.597	398.965	594.493	144.272	449.5	130.013	67.1228	223.062	192.202	124.774	96.6854	404.489	151.308	415.044	255.135	474.659	320.748	424.251	80.5341	412.11	378.95	290.592	228.402	201.662	157.008	323.547	106.936	162.852	192.62	179.34	356.798	531.25	143.643	264.8	408.898	316.474	107.819	264.58	209.982
Lrrfip1	0	0	2.4472	5.16378	0	2.92886	28.6675	42.1128	6.86177	0	0	0	2.40685	4.37187	0	0	0	0	3.05083	4.30256	2.47911	29.8858	6.21813	23.4386	0	30.944	13.7463	2.28092	8.47727	27.9888	2.96055	0	3.62542	8.06647	0	48.2482	0	1.77013	0	2.3912	9.6432	33.0418	5.25523	4.72858	7.00967	37.3277	0	1.86324	3.13406
Nlrp4a	0	0	0	1.72126	0	0	44.3043	44.2184	0	0	0	0	0	0	2.74085	1.66683	0	0	3.05083	0	0	39.1607	0	31.3717	0	29.8389	4.58211	0	0	42.4657	1.48028	0	0	0	0	65.2769	0	0	10.1379	0	0	28.3953	1.75174	0	0	26.3728	0	0	3.13406
Obox7	0	0	0	0	0	0	52.1227	34.7431	0	0	0	0	4.81371	0	2.74085	0	0	0	3.05083	4.30256	0	61.3174	10.3636	65.2676	0	54.152	4.58211	0	6.35795	45.3611	0	0	3.62542	0	0	28.3813	0	8.85065	0	2.3912	9.6432	50.5953	3.50349	0	0	54.3686	3.99329	0	1.56703
Rps2	326.749	159.841	168.857	44.7527	134.784	117.154	10.4245	20.0036	68.6177	164.067	124.018	113.22	142.004	126.784	74.003	288.362	201.368	172.987	103.728	210.825	322.285	27.3095	128.508	16.9479	111.621	20.4452	73.3138	109.484	169.545	16.4072	50.3294	217.944	181.271	177.462	182.785	5.67625	82.6326	189.404	91.2409	234.338	202.507	25.2976	138.388	156.043	119.164	22.3155	271.544	342.836	39.1757
Riok1	4.21612	4.32003	2.4472	10.3276	0	5.85772	39.092	21.0564	6.86177	0	22.2597	0	7.22056	4.37187	2.74085	3.33367	0	9.10457	6.10165	4.30256	0	40.1913	2.07271	31.7323	3.18918	23.7606	0	2.28092	4.23864	39.5703	11.8422	18.162	0	8.06647	0	29.8003	0	1.77013	10.1379	0	0	25.8139	7.00697	4.72858	7.00967	33.676	3.99329	0	14.1033
Timd2	40.0531	207.361	408.683	94.6693	442.861	620.918	14.3337	4.21128	247.024	537.151	508.793	636.187	317.705	194.548	186.378	358.369	227.185	213.957	546.098	4.30256	183.454	19.0651	360.652	10.4572	545.35	2.76286	348.24	216.687	483.204	9.6513	223.522	354.159	348.04	338.792	515.548	9.93345	349.973	76.1156	324.412	112.386	327.869	14.4558	423.922	132.4	214.963	4.46309	23.9597	31.6751	117.527
Cldn34b2	0	0	0	0	0	0	28.6675	16.8451	0	0	0	0	0	0	0	0	0	0	0	0	0	19.0651	4.14542	31.3717	3.18918	15.472	0	0	0	14.4769	0	9.081	10.8763	0	0	11.3525	0	7.08052	0	2.3912	0	26.3302	3.50349	0	0	23.9384	0	1.86324	0
Impdh2	67.4579	64.8004	34.2608	46.474	198.967	172.803	5.21227	5.2641	123.512	31.4649	168.538	134.785	211.803	113.669	139.783	200.02	108.429	168.434	115.931	21.5128	111.56	3.09164	72.5449	3.96654	175.405	2.21029	114.553	150.541	78.4148	3.86052	68.0927	172.539	116.013	274.26	112.483	2.83813	53.4681	69.0351	152.068	47.824	279.653	2.06511	94.5941	141.857	114.491	2.84015	35.9396	63.3501	79.9185
Eef1g	181.293	86.4006	95.4409	6.88504	51.3462	120.083	1.30307	2.10564	17.1544	92.1473	95.3986	48.5228	43.3234	139.9	24.6677	118.345	98.1025	4.55228	64.0674	129.077	136.351	3.60691	68.3995	3.24535	51.0269	1.65772	22.9106	36.4947	80.5341	1.93026	4.44083	118.053	123.264	161.329	119.514	2.83813	145.822	115.059	91.2409	157.819	163.934	3.09767	64.8145	23.6429	35.0484	0.811471	175.705	134.153	18.8044
Ypel5	8.43224	4.32003	9.78881	12.0488	6.41828	20.502	48.2135	98.9651	10.2927	2.24749	12.7198	21.5657	14.4411	4.37187	10.9634	3.33367	7.74493	4.55228	24.4066	0	0	31.9469	8.29084	35.3382	22.3243	28.1812	4.58211	4.56184	2.11932	48.2565	25.1647	18.162	7.25084	0	11.717	59.6007	19.443	1.77013	20.2758	2.3912	9.6432	44.3999	5.25523	9.45716	7.00967	44.2252	0	3.72648	3.13406
E2f5	4.21612	0	2.4472	5.16378	3.20914	2.92886	76.881	96.8594	24.0162	0	0	0	16.848	0	2.74085	0	0	9.10457	0	21.5128	0	69.0465	10.3636	67.7917	0	113.277	9.16422	9.12367	6.35795	77.2104	8.88165	0	3.62542	8.06647	0	151.84	4.86074	8.85065	10.1379	7.1736	38.5728	90.865	12.2622	4.72858	9.34623	144.036	19.9665	0	12.5362
4921524J17Rik	10.5403	17.2801	12.236	12.0488	9.62742	5.85772	50.8196	34.7431	6.86177	22.4749	6.35991	0	4.81371	13.1156	10.9634	10.001	2.58164	4.55228	15.2541	4.30256	2.47911	59.2564	6.21813	34.9776	6.37836	39.7852	9.16422	9.12367	6.35795	45.3611	1.48028	9.081	7.25084	0	18.7472	19.8669	4.86074	5.31039	0	9.5648	19.2864	48.0139	5.25523	4.72858	2.33656	34.8933	3.99329	5.58971	9.40218
Fbxo8	2.10806	4.32003	4.8944	6.88504	3.20914	0	44.3043	52.641	0	0	6.35991	5.39142	9.62742	4.37187	10.9634	5.0005	0	4.55228	6.10165	0	0	32.4622	6.21813	38.9442	0	47.5212	0	4.56184	2.11932	50.1868	1.48028	9.081	0	0	2.3434	51.0863	0	3.54026	10.1379	7.1736	19.2864	45.4325	12.2622	9.45716	7.00967	47.0653	3.99329	0	4.70109
Gm3143	0	0	0	0	0	0	63.8503	172.662	0	0	0	0	0	0	0	3.33367	5.16329	0	0	0	2.47911	30.4011	0	20.9145	0	12.1566	0	0	0	44.396	1.48028	0	3.62542	0	0	100.754	0	3.54026	0	0	0	21.1674	0	0	0	12.1721	0	0	1.56703
Eed	16.8645	4.32003	9.78881	8.6063	19.2548	8.78657	70.3656	49.4825	3.43088	11.2375	15.8998	32.3485	4.81371	13.1156	24.6677	8.33417	20.6532	18.2091	24.4066	21.5128	2.47911	37.0996	26.9452	32.8141	22.3243	29.2863	4.58211	15.9664	27.5511	38.6052	7.40138	9.081	29.0034	32.2659	9.37361	41.1528	4.86074	24.7818	10.1379	21.5208	0	37.6883	14.0139	0	9.34623	36.5162	55.9061	33.5383	3.13406
Nsmce3	14.7564	8.64006	2.4472	3.44252	12.8366	0	24.7583	17.8979	6.86177	13.485	3.17995	0	21.6617	6.55781	16.4451	1.66683	2.58164	4.55228	3.05083	0	0	36.0691	4.14542	33.5353	0	57.4675	22.9106	2.28092	8.47727	30.8842	2.96055	18.162	0	24.1994	9.37361	31.2194	4.86074	3.54026	0	2.3912	9.6432	48.0139	1.75174	23.6429	21.029	54.7743	0	7.45295	12.5362
Mtus1	2.10806	0	0	10.3276	3.20914	0	69.0626	75.803	10.2927	4.49499	3.17995	0	0	0	13.7043	0	0	4.55228	0	0	0	72.1382	6.21813	60.5798	6.37836	53.5995	9.16422	9.12367	2.11932	75.2801	13.3225	0	7.25084	0	4.6868	116.363	0	3.54026	10.1379	0	0	56.2743	7.00697	9.45716	2.33656	57.2087	0	3.72648	1.56703
Gm13752	0	0	0	0	0	0	33.8798	34.7431	0	0	0	0	0	0	0	0	0	0	3.05083	0	0	18.0345	0	15.8661	0	10.4989	9.16422	0	0	26.0585	0	0	7.25084	0	0	31.2194	0	0	0	2.3912	0	25.2976	3.50349	0	2.33656	17.0409	0	0	1.56703
Rab3d	0	0	0	1.72126	0	0	16.9399	25.2677	0	0	0	0	4.81371	0	2.74085	0	0	0	0	0	0	22.672	0	18.0297	0	54.152	0	4.56184	0	32.8144	10.3619	0	0	0	0	14.1906	0	0	10.1379	2.3912	0	43.3674	0	18.9143	0	47.4711	3.99329	0	9.40218
Rgs17	0	4.32003	2.4472	0	0	0	32.5767	23.162	0	0	0	0	0	0	0	0	2.58164	0	0	0	0	24.7331	0	21.2751	0	23.7606	0	0	0	21.2329	0	0	0	0	0	21.286	0	0	0	0	0	24.7814	0	0	0	15.8237	0	0	0
Cox5b	52.7015	77.7605	78.3105	37.8677	48.1371	46.8617	37.789	31.5846	17.1544	60.6823	60.4191	48.5228	48.1371	45.9046	38.3719	51.6718	41.3063	50.0751	33.5591	116.169	29.7494	45.344	55.9632	34.617	38.2702	20.4452	32.0748	61.5848	59.3409	40.5355	28.1252	54.486	39.8796	32.2659	65.6153	19.8669	43.7467	65.4948	0	50.2152	0	22.2	54.304	37.8286	32.7118	21.9097	139.765	85.709	42.3098
1190005I06Rik	2.10806	0	0	8.6063	0	0	14.3337	21.0564	13.7235	0	0	0	4.81371	0	8.22256	1.66683	2.58164	13.6568	6.10165	17.2102	0	32.4622	2.07271	32.0929	0	59.1252	4.58211	6.84275	8.47727	35.7098	2.96055	0	0	0	0	14.1906	0	5.31039	20.2758	0	9.6432	55.7581	3.50349	0	0	49.4997	0	5.58971	4.70109
Knstrn	12.6484	8.64006	2.4472	13.7701	0	0	80.7902	71.5918	6.86177	4.49499	3.17995	10.7828	19.2548	6.55781	5.4817	1.66683	5.16329	4.55228	6.10165	4.30256	7.43734	92.7491	12.4363	90.5092	0	50.284	9.16422	0	12.7159	80.1058	7.40138	0	3.62542	16.1329	7.03021	68.1151	9.72148	14.161	0	7.1736	9.6432	67.6325	3.50349	4.72858	2.33656	91.6962	3.99329	11.1794	15.6703
Oosp2	0	0	0	1.72126	0	0	57.335	31.5846	0	0	0	0	0	0	2.74085	0	0	0	0	0	0	34.5233	0	66.3493	0	20.9977	9.16422	0	2.11932	36.6749	0	0	0	0	2.3434	17.0288	0	0	0	2.3912	0	22.2	0	0	0	23.9384	0	0	0
Rpl39	88.5385	155.521	256.956	67.1291	227.849	61.506	3.9092	10.5282	174.975	269.699	178.077	134.785	108.308	153.015	68.5213	366.703	333.032	81.9411	210.507	150.589	359.471	4.63745	211.416	4.32713	178.594	3.31543	128.299	123.17	224.648	1.93026	79.9349	181.62	217.525	16.1329	203.876	9.93345	199.29	171.703	304.136	203.252	154.291	2.58139	243.492	75.6573	91.1258	4.05735	223.624	158.375	43.8768
Clk1	0	0	2.4472	8.6063	12.8366	5.85772	11.7276	7.36974	10.2927	6.74248	19.0797	26.9571	0	2.18594	0	3.33367	0	0	12.2033	17.2102	0	22.672	4.14542	21.6357	9.56755	22.1029	13.7463	9.12367	2.11932	1.93026	0	18.162	0	0	2.3434	11.3525	14.5822	3.54026	0	2.3912	0	23.7488	0	4.72858	2.33656	13.3893	7.98658	1.86324	7.83515
Ndufab1	42.1612	17.2801	26.9192	17.2126	25.6731	41.004	46.9104	70.5389	6.86177	22.4749	34.9795	5.39142	14.4411	8.74374	8.22256	13.3347	12.9082	31.866	24.4066	60.2358	14.8747	55.6494	6.21813	62.7434	63.7836	69.624	27.4927	22.8092	12.7159	109.06	25.1647	9.081	25.378	8.06647	9.37361	62.4388	0	26.552	0	31.0856	19.2864	77.958	28.0279	14.1857	14.0193	77.4955	63.8927	48.4442	9.40218
Usp15	0	8.64006	2.4472	5.16378	3.20914	0	48.2135	53.6938	3.43088	0	3.17995	10.7828	0	10.9297	2.74085	3.33367	0	9.10457	9.15248	4.30256	0	38.1302	12.4363	31.3717	6.37836	58.5726	0	9.12367	4.23864	43.4308	8.88165	0	14.5017	8.06647	11.717	69.5341	4.86074	15.9312	0	14.3472	9.6432	36.1395	10.5105	14.1857	7.00967	39.3563	0	7.45295	4.70109
Ccdc117	2.10806	8.64006	14.6832	30.9827	28.8823	14.6443	33.8798	48.4297	20.5853	8.98998	12.7198	21.5657	48.1371	6.55781	27.4085	26.6693	15.4899	27.3137	18.305	4.30256	14.8747	37.0996	18.6544	41.8289	19.1351	68.5189	13.7463	13.6855	16.9545	36.6749	26.645	0	25.378	8.06647	14.0604	48.2482	19.443	8.85065	10.1379	11.956	28.9296	72.279	10.5105	14.1857	49.0677	62.889	3.99329	9.31619	26.6395
Edem2	2.10806	0	2.4472	3.44252	0	0	13.0307	15.7923	0	0	3.17995	10.7828	2.40685	2.18594	0	1.66683	2.58164	9.10457	9.15248	4.30256	7.43734	19.5804	2.07271	16.5873	0	37.0223	4.58211	2.28092	4.23864	12.5467	7.40138	0	0	0	0	14.1906	4.86074	5.31039	10.1379	4.7824	9.6432	32.5255	5.25523	4.72858	9.34623	34.4875	3.99329	3.72648	6.26812
B9d1	2.10806	0	0	3.44252	0	0	26.0613	28.4261	6.86177	0	0	0	0	0	2.74085	0	2.58164	4.55228	0	17.2102	0	29.3705	0	33.1747	0	37.0223	0	2.28092	2.11932	29.919	0	9.081	0	8.06647	0	12.7716	4.86074	1.77013	0	7.1736	0	43.8837	1.75174	0	0	25.9671	15.9732	5.58971	6.26812
Spry4	2.10806	0	0	8.6063	0	0	70.3656	78.9615	0	0	0	0	2.40685	0	8.22256	8.33417	0	13.6568	0	0	0	22.672	0	35.6988	0	30.3914	13.7463	0	2.11932	62.7334	13.3225	0	0	0	0	107.849	0	1.77013	0	0	0	20.6511	1.75174	0	0	31.2416	3.99329	0	12.5362
Atp6v1h	10.5403	4.32003	2.4472	3.44252	6.41828	14.6443	14.3337	14.7395	6.86177	2.24749	6.35991	16.1743	2.40685	2.18594	5.4817	3.33367	5.16329	13.6568	3.05083	12.9077	7.43734	32.4622	4.14542	21.2751	12.7567	34.812	0	2.28092	10.5966	27.0236	1.48028	9.081	7.25084	8.06647	2.3434	14.1906	0	7.08052	0	19.1296	0	30.4604	15.7657	4.72858	0	37.3277	3.99329	5.58971	0
Gm1965	0	0	0	1.72126	0	2.92886	75.5779	157.923	6.86177	0	3.17995	0	7.22056	2.18594	8.22256	0	0	0	0	12.9077	0	83.4742	0	86.9032	0	72.3869	4.58211	6.84275	10.5966	131.258	4.44083	18.162	7.25084	8.06647	2.3434	166.03	4.86074	1.77013	30.4136	7.1736	9.6432	73.3115	0	4.72858	7.00967	97.7822	0	0	14.1033
Trmt11	8.43224	0	2.4472	6.88504	3.20914	0	16.9399	10.5282	3.43088	0	3.17995	0	7.22056	0	0	1.66683	0	0	6.10165	4.30256	0	30.4011	4.14542	21.9962	6.37836	25.9709	0	0	10.5966	18.3375	2.96055	0	0	0	4.6868	5.67625	0	3.54026	0	2.3912	0	25.2976	1.75174	4.72858	2.33656	29.6187	11.9799	0	0
Mrps14	50.5934	47.5203	39.1552	20.6551	28.8823	46.8617	52.1227	61.0636	24.0162	29.2174	31.7995	37.7399	26.4754	32.789	10.9634	33.3367	38.7247	36.4183	33.5591	25.8153	19.8329	73.1687	4.14542	56.9739	41.4594	58.5726	50.4032	18.2473	27.5511	51.1519	31.0858	36.324	18.1271	64.5317	25.7774	49.6672	24.3037	38.9429	30.4136	31.0856	0	89.8324	29.7796	28.3715	21.029	39.3563	23.9597	33.5383	10.9692
Usp46	0	4.32003	2.4472	1.72126	0	0	39.092	51.5882	3.43088	0	0	0	0	0	2.74085	0	0	0	0	4.30256	0	38.6455	4.14542	40.3866	3.18918	17.1297	0	0	2.11932	42.4657	2.96055	0	3.62542	0	4.6868	55.3435	0	1.77013	0	2.3912	0	29.9441	0	9.45716	0	28.4015	0	5.58971	3.13406
Ssu72	31.6209	30.2402	26.9192	32.7039	41.7188	41.004	33.8798	28.4261	27.4471	35.9599	25.4396	37.7399	26.4754	24.0453	32.8902	16.6683	12.9082	22.7614	45.7624	25.8153	12.3956	35.0385	31.0907	32.4535	35.081	30.3914	32.0748	34.2138	27.5511	24.1282	45.8885	27.243	18.1271	32.2659	46.868	15.6097	38.8859	35.4026	0	11.956	48.216	32.0093	50.8005	14.1857	37.3849	35.299	31.9463	31.6751	50.145
Pcna	12.6484	12.9601	14.6832	12.0488	9.62742	20.502	53.4258	36.8487	27.4471	26.9699	12.7198	16.1743	7.22056	21.8594	13.7043	5.0005	20.6532	13.6568	15.2541	34.4204	7.43734	59.2564	20.7271	62.7434	3.18918	68.5189	45.8211	18.2473	19.0739	28.9539	16.283	9.081	36.2542	40.3323	23.434	45.41	4.86074	31.8624	30.4136	21.5208	38.5728	60.4046	15.7657	33.1001	21.029	50.3112	27.953	27.9486	17.2373
Pcbp1	40.0531	112.321	34.2608	25.8189	64.1828	14.6443	32.5767	64.222	51.4633	53.9399	54.0592	53.9142	40.9165	74.3218	38.3719	13.3347	69.7044	40.9705	30.5083	21.5128	22.312	59.7716	76.6903	36.0594	35.081	56.3623	36.6569	38.7756	48.7443	49.2216	31.0858	45.405	76.1339	16.1329	18.7472	89.401	111.797	109.748	60.8273	76.5184	19.2864	80.5394	40.2901	37.8286	23.3656	59.2374	27.953	42.8545	40.7428
Rpl13	404.747	367.202	438.049	175.568	340.169	389.538	5.21227	9.47538	65.1868	467.479	283.016	221.048	281.602	485.278	213.786	568.39	596.36	200.3	326.438	456.071	498.302	4.63745	292.252	4.68773	302.972	2.76286	91.6422	255.463	364.523	4.82565	119.902	472.212	188.522	282.326	398.378	12.7716	529.821	366.417	243.309	396.939	327.869	8.26045	301.3	226.972	254.685	3.65162	591.007	372.648	150.435
Sap30	4.21612	4.32003	4.8944	15.4913	6.41828	2.92886	69.0626	78.9615	6.86177	0	0	0	12.0343	0	8.22256	0	0	31.866	3.05083	0	0	75.2298	4.14542	109.26	3.18918	115.487	13.7463	2.28092	16.9545	119.676	0	9.081	32.6288	8.06647	2.3434	70.9532	0	3.54026	0	9.5648	9.6432	112.549	7.00697	37.8286	4.67312	227.212	11.9799	7.45295	23.5054
Cdca4	2.10806	0	2.4472	8.6063	3.20914	0	15.6368	16.8451	0	4.49499	6.35991	5.39142	4.81371	0	10.9634	3.33367	0	0	3.05083	0	2.47911	22.672	6.21813	19.4721	0	36.4697	0	13.6855	0	24.1282	5.9211	0	10.8763	0	2.3434	21.286	0	7.08052	10.1379	2.3912	0	35.6232	7.00697	0	0	23.9384	3.99329	1.86324	6.26812
Mindy3	2.10806	0	2.4472	5.16378	0	0	23.4552	16.8451	3.43088	0	0	0	2.40685	0	0	0	0	13.6568	0	0	0	21.1262	2.07271	28.1264	0	21.5503	4.58211	4.56184	0	27.0236	7.40138	0	3.62542	0	0	32.6385	0	5.31039	0	2.3912	0	17.0372	3.50349	4.72858	0	19.881	0	1.86324	3.13406
Tcea1	10.5403	12.9601	7.3416	29.2614	12.8366	20.502	40.3951	34.7431	13.7235	4.49499	3.17995	10.7828	36.1028	21.8594	13.7043	10.001	7.74493	40.9705	15.2541	17.2102	4.95823	32.4622	10.3636	30.2899	25.5135	27.076	27.4927	13.6855	14.8352	33.7795	20.7239	18.162	10.8763	0	35.151	42.5719	19.443	19.4714	0	2.3912	9.6432	26.3302	7.00697	28.3715	21.029	26.3728	39.9329	9.31619	20.3714
Gm13084	0	0	0	1.72126	0	0	142.034	87.3841	6.86177	0	0	0	2.40685	0	2.74085	0	0	0	0	0	0	56.68	0	62.0222	0	43.6532	0	0	2.11932	65.6288	0	0	0	0	0	75.2104	0	3.54026	0	4.7824	0	25.2976	0	0	0	43.8194	0	0	1.56703
Oog1	2.10806	0	0	15.4913	3.20914	0	132.913	138.972	6.86177	0	3.17995	0	4.81371	0	0	0	0	9.10457	3.05083	4.30256	2.47911	142.731	6.21813	143.877	0	100.568	4.58211	6.84275	4.23864	149.595	19.2436	0	7.25084	8.06647	4.6868	157.516	4.86074	1.77013	0	7.1736	28.9296	75.8929	5.25523	28.3715	16.3559	116.852	3.99329	5.58971	9.40218
Timm17a	50.5934	77.7605	97.8881	104.997	163.666	146.443	13.0307	6.31692	85.7721	71.9198	152.638	167.134	129.97	61.2062	106.893	63.3397	95.5208	100.15	137.287	86.0511	49.5823	9.79018	64.254	6.1301	146.702	3.31543	132.881	109.484	135.636	12.5467	127.304	190.701	101.512	153.263	121.857	11.3525	19.443	53.1039	162.206	95.648	77.1456	4.13023	85.8354	137.129	126.174	1.62294	59.8994	55.8971	104.991
Pfn1	77.9982	86.4006	80.7577	39.589	99.4833	102.51	37.789	13.6867	24.0162	76.4148	114.478	107.828	24.0685	78.6937	43.8536	56.6723	49.0512	50.0751	131.186	210.825	84.2899	21.1262	66.3267	41.1077	76.5404	3.868	22.9106	47.8993	105.966	24.1282	29.6055	127.134	94.261	72.5982	96.0795	7.09532	63.1896	95.5871	70.9651	62.1712	67.5024	12.3907	129.629	66.2001	23.3656	17.8524	95.839	83.8457	26.6395
Fbxw4	4.21612	0	0	3.44252	3.20914	0	18.2429	26.3205	0	4.49499	0	0	2.40685	0	2.74085	0	0	0	3.05083	0	0	21.1262	4.14542	30.6505	0	49.1789	0	0	2.11932	36.6749	0	0	3.62542	0	2.3434	28.3813	0	3.54026	0	2.3912	0	30.4604	0	9.45716	4.67312	40.9793	3.99329	3.72648	4.70109
Ninj1	0	0	0	5.16378	0	0	43.0012	14.7395	3.43088	0	3.17995	0	2.40685	2.18594	0	3.33367	0	0	3.05083	4.30256	0	95.3254	4.14542	75.3642	0	151.405	9.16422	4.56184	8.47727	52.117	2.96055	0	3.62542	8.06647	4.6868	26.9622	0	10.6208	10.1379	4.7824	0	107.386	5.25523	9.45716	4.67312	132.676	3.99329	1.86324	9.40218
Arpc5l	21.0806	30.2402	9.78881	13.7701	16.0457	8.78657	48.2135	29.479	27.4471	13.485	6.35991	10.7828	7.22056	15.3015	16.4451	11.6678	2.58164	22.7614	9.15248	12.9077	4.95823	32.4622	20.7271	35.6988	3.18918	29.2863	27.4927	15.9664	12.7159	42.4657	19.2436	18.162	32.6288	24.1994	18.7472	29.8003	9.72148	5.31039	20.2758	19.1296	0	28.3953	8.75871	14.1857	14.0193	34.4875	15.9732	20.4956	26.6395
Strn	0	0	0	5.16378	0	0	50.8196	45.2713	10.2927	0	3.17995	5.39142	7.22056	2.18594	0	1.66683	2.58164	9.10457	3.05083	0	4.95823	23.1873	18.6544	28.4869	3.18918	35.3646	0	6.84275	2.11932	27.0236	11.8422	27.243	3.62542	8.06647	2.3434	100.754	9.72148	7.08052	0	0	0	32.0093	1.75174	9.45716	16.3559	34.8933	3.99329	0	0
Morf4l2	29.5128	17.2801	19.5776	12.0488	9.62742	5.85772	36.4859	37.9015	17.1544	6.74248	9.53986	5.39142	9.62742	13.1156	5.4817	8.33417	10.3266	4.55228	3.05083	47.3281	14.8747	41.2218	16.5817	39.3048	3.18918	45.3109	4.58211	6.84275	8.47727	41.5006	0	0	10.8763	16.1329	7.03021	45.41	0	38.9429	20.2758	31.0856	19.2864	39.2371	5.25523	9.45716	2.33656	47.4711	23.9597	29.8118	21.9384
Ccdc14	2.10806	4.32003	0	0	0	0	11.7276	23.162	10.2927	0	0	0	2.40685	0	2.74085	0	0	4.55228	6.10165	0	2.47911	21.1262	0	25.2416	0	29.2863	13.7463	2.28092	0	14.4769	0	0	3.62542	0	0	21.286	0	1.77013	0	2.3912	0	25.2976	3.50349	0	2.33656	22.3155	0	1.86324	1.56703
Mbl2	0	0	0	1.72126	0	0	16.9399	16.8451	3.43088	0	0	0	0	0	0	0	0	0	3.05083	0	2.47911	32.4622	0	23.4386	0	22.6554	0	2.28092	0	17.3723	0	0	3.62542	0	0	8.51438	0	3.54026	0	0	0	25.2976	1.75174	4.72858	4.67312	21.0982	3.99329	0	0
Cop1	2.10806	12.9601	7.3416	15.4913	3.20914	5.85772	26.0613	29.479	20.5853	6.74248	3.17995	26.9571	2.40685	0	10.9634	5.0005	5.16329	13.6568	3.05083	0	2.47911	16.4887	2.07271	15.145	6.37836	27.6286	22.9106	6.84275	12.7159	31.8493	19.2436	0	3.62542	0	2.3434	63.8579	0	8.85065	10.1379	0	19.2864	17.5535	5.25523	9.45716	9.34623	25.1556	0	3.72648	9.40218
Gng5	42.1612	64.8004	48.944	25.8189	22.464	14.6443	36.4859	77.9087	20.5853	62.9298	25.4396	10.7828	16.848	13.1156	32.8902	41.6708	49.0512	13.6568	21.3558	73.1434	27.2702	128.818	37.3088	128.011	6.37836	91.1743	36.6569	38.7756	36.0284	99.4084	13.3225	18.162	25.378	24.1994	25.7774	55.3435	29.1644	28.3221	40.5515	38.2592	38.5728	83.6371	38.5383	18.9143	23.3656	77.9012	63.8927	63.3501	15.6703
Oog3	10.5403	0	2.4472	37.8677	6.41828	5.85772	385.708	405.336	34.3088	0	0	5.39142	36.1028	6.55781	38.3719	0	5.16329	36.4183	30.5083	21.5128	2.47911	246.3	20.7271	247.007	6.37836	448.136	59.5674	45.6184	12.7159	377.366	48.8491	9.081	39.8796	24.1994	14.0604	378.89	24.3037	38.9429	30.4136	11.956	19.2864	302.023	15.7657	9.45716	25.7021	457.67	35.9396	7.45295	21.9384
Tle6	0	8.64006	0	5.16378	9.62742	0	3.9092	3.15846	6.86177	0	3.17995	5.39142	2.40685	2.18594	5.4817	0	2.58164	13.6568	0	4.30256	0	20.0956	0	35.6988	0	17.6823	4.58211	2.28092	0	18.3375	4.44083	0	0	0	0	5.67625	0	1.77013	0	0	0	6.71162	7.00697	33.1001	4.67312	32.4588	7.98658	0	4.70109
Mospd1	4.21612	0	4.8944	15.4913	12.8366	14.6443	72.9718	60.0107	17.1544	8.98998	9.53986	5.39142	7.22056	15.3015	16.4451	18.3352	5.16329	18.2091	0	0	17.3538	57.1953	4.14542	49.4014	22.3243	51.3892	27.4927	6.84275	4.23864	83.0012	11.8422	18.162	18.1271	16.1329	4.6868	78.0485	14.5822	1.77013	20.2758	11.956	0	33.5581	17.5174	4.72858	4.67312	43.4137	0	7.45295	9.40218
Dppa2	208.698	86.4006	85.6521	48.1953	96.2742	58.5772	3.9092	11.581	72.0486	107.88	50.8793	48.5228	120.343	65.5781	95.9298	76.6743	41.3063	86.4934	73.2198	4.30256	59.4987	5.15273	84.9811	5.04832	86.1079	3.868	59.5674	109.484	101.727	8.68617	44.4083	54.486	159.519	153.263	63.2719	7.09532	43.7467	106.208	131.792	90.8656	96.432	2.58139	117.367	85.1144	81.7795	3.24588	7.98658	122.974	62.6812
mt-Co3	122.267	108.001	166.41	574.901	288.823	225.522	122.488	330.585	473.462	166.315	324.355	388.182	132.377	153.015	126.079	103.344	105.847	150.225	198.304	51.6307	101.644	197.349	128.508	271.167	283.837	184.559	384.897	244.058	163.187	179.514	455.925	54.486	58.0067	112.931	25.7774	271.041	315.948	185.864	273.723	88.4744	202.507	321.641	108.608	141.857	228.983	92.9134	75.8725	115.521	351.015
Noct	4.21612	12.9601	7.3416	12.0488	3.20914	2.92886	45.6074	30.5318	20.5853	4.49499	9.53986	0	7.22056	6.55781	24.6677	0	0	0	0	8.60511	0	31.4316	10.3636	33.8959	3.18918	63.5457	0	9.12367	21.1932	27.0236	14.8028	0	0	16.1329	4.6868	41.1528	19.443	5.31039	0	4.7824	19.2864	42.8511	5.25523	18.9143	4.67312	42.6022	3.99329	5.58971	10.9692
Pcbp2	8.43224	8.64006	12.236	13.7701	3.20914	5.85772	7.8184	13.6867	6.86177	11.2375	12.7198	16.1743	2.40685	24.0453	0	11.6678	7.74493	0	21.3558	25.8153	0	34.5233	29.0179	28.1264	12.7567	30.944	18.3284	9.12367	8.47727	7.72104	8.88165	0	14.5017	0	2.3434	19.8669	24.3037	23.0117	0	7.1736	9.6432	39.7534	12.2622	0	4.67312	33.676	35.9396	7.45295	12.5362
Mtmr14	4.21612	0	7.3416	3.44252	3.20914	2.92886	31.2736	54.7466	6.86177	0	3.17995	5.39142	4.81371	2.18594	8.22256	3.33367	0	9.10457	0	0	0	31.9469	6.21813	24.5204	3.18918	21.5503	0	9.12367	2.11932	73.3499	14.8028	0	0	0	2.3434	36.8957	4.86074	3.54026	0	2.3912	28.9296	23.7488	0	14.1857	2.33656	43.8194	3.99329	1.86324	12.5362
2023-03-05	6.32418	8.64006	9.78881	13.7701	6.41828	0	49.5166	42.1128	20.5853	6.74248	3.17995	0	19.2548	8.74374	10.9634	6.66733	10.3266	36.4183	9.15248	8.60511	12.3956	41.2218	14.509	33.8959	6.37836	49.7315	9.16422	4.56184	10.5966	39.5703	23.6844	9.081	21.7525	16.1329	4.6868	51.0863	4.86074	3.54026	10.1379	4.7824	19.2864	39.7534	15.7657	18.9143	14.0193	60.8603	11.9799	9.31619	6.26812
Pdlim1	10.5403	0	7.3416	1.72126	6.41828	11.7154	18.2429	21.0564	20.5853	4.49499	6.35991	0	7.22056	8.74374	8.22256	8.33417	25.8164	0	6.10165	8.60511	0	31.4316	10.3636	34.617	3.18918	49.7315	0	2.28092	8.47727	30.8842	0	0	3.62542	24.1994	4.6868	28.3813	9.72148	15.9312	10.1379	11.956	0	40.786	12.2622	0	7.00967	43.4137	7.98658	16.7691	0
Pcdh15	6.32418	0	0	5.16378	0	0	22.1521	31.5846	3.43088	0	0	0	2.40685	0	0	0	0	0	3.05083	0	2.47911	28.34	2.07271	45.0743	0	39.2326	0	4.56184	0	39.5703	2.96055	0	7.25084	8.06647	0	21.286	4.86074	1.77013	0	7.1736	0	46.9813	5.25523	0	0	50.3112	7.98658	3.72648	1.56703
Ccdc69	10.5403	4.32003	0	25.8189	0	0	278.856	193.719	30.878	2.24749	0	0	14.4411	0	35.6311	0	2.58164	9.10457	21.3558	12.9077	2.47911	277.732	29.0179	333.55	0	475.764	32.0748	18.2473	36.0284	352.272	4.44083	9.081	43.5051	16.1329	2.3434	168.869	4.86074	23.0117	20.2758	28.6944	0	493.562	22.7727	33.1001	23.3656	435.354	15.9732	16.7691	15.6703
Romo1	14.7564	25.9202	26.9192	39.589	35.3005	11.7154	28.6675	103.176	54.8942	20.2274	15.8998	37.7399	45.7302	19.6734	27.4085	23.3357	30.9797	36.4183	30.5083	55.9332	14.8747	87.5964	18.6544	60.2192	25.5135	126.539	50.4032	47.8993	25.4318	111.955	87.3362	9.081	36.2542	8.06647	14.0604	66.696	0	17.7013	20.2758	23.912	19.2864	135.781	28.0279	18.9143	25.7021	76.2783	47.9195	18.6324	29.7736
Khdc3	267.724	185.761	66.0744	1.72126	32.0914	84.9369	14.3337	7.36974	0	98.8897	22.2597	32.3485	14.4411	85.2515	8.22256	143.348	123.919	4.55228	82.3723	8.60511	163.621	8.24436	93.272	8.65426	76.5404	6.07829	13.7463	6.84275	108.085	3.86052	2.96055	81.729	232.027	193.595	86.7059	7.09532	97.2148	200.025	101.379	286.944	125.362	5.16278	108.608	0	16.3559	6.49177	27.953	260.853	0
Anapc10	35.837	30.2402	31.8136	32.7039	44.928	43.9329	46.9104	26.3205	44.6015	49.4449	54.0592	75.4798	21.6617	48.0906	10.9634	36.6703	38.7247	13.6568	45.7624	8.60511	12.3956	31.4316	35.2361	40.7472	66.9728	43.6532	32.0748	25.0901	48.7443	38.6052	37.0069	54.486	36.2542	64.5317	37.4944	31.2194	29.1644	38.9429	50.6894	31.0856	9.6432	55.2418	56.0558	18.9143	14.0193	43.008	15.9732	40.9912	32.9076
Pabpc4	23.1887	64.8004	51.3912	12.0488	64.1828	29.2886	18.2429	21.0564	17.1544	40.4549	63.5991	10.7828	36.1028	65.5781	16.4451	75.0075	69.7044	22.7614	24.4066	12.9077	106.602	25.2484	72.5449	34.2565	63.7836	22.1029	27.4927	9.12367	59.3409	33.7795	17.7633	54.486	65.2576	8.06647	37.4944	26.9622	82.6326	47.7935	40.5515	23.912	28.9296	16.5209	54.304	4.72858	21.029	30.0244	7.98658	27.9486	18.8044
Psma2	99.0788	60.4804	75.8633	48.1953	57.7645	67.3637	93.8209	47.3769	37.7397	96.6422	44.5194	75.4798	38.5097	56.8343	32.8902	98.3432	105.847	18.2091	30.5083	94.6562	94.2063	106.661	58.0359	159.383	35.081	96.7	27.4927	34.2138	72.0568	92.6525	44.4083	72.648	79.7593	80.6647	56.2417	41.1528	29.1644	90.2767	121.655	119.56	154.291	107.902	82.3319	47.2858	46.7312	144.848	111.812	119.247	45.4439
Tgfb2	0	0	0	1.72126	3.20914	0	50.8196	38.9543	0	2.24749	0	5.39142	0	0	0	0	0	0	0	0	0	42.2524	0	41.1077	0	8.84115	4.58211	0	0	24.1282	1.48028	0	3.62542	0	0	17.0288	0	0	0	0	0	7.2279	0	0	0	11.3606	3.99329	0	3.13406
Oas1h	0	0	0	1.72126	0	0	31.2736	25.2677	0	0	0	0	0	2.18594	0	0	0	0	0	0	0	24.2178	0	33.5353	0	14.3669	0	0	0	20.2677	1.48028	0	0	0	0	4.25719	0	0	0	0	0	9.80929	0	0	0	18.6638	0	0	1.56703
Lsm14b	2.10806	0	0	1.72126	0	0	5.21227	4.21128	3.43088	2.24749	0	10.7828	0	0	0	0	0	4.55228	0	0	0	22.1567	0	16.9479	0	44.2057	4.58211	0	2.11932	4.82565	1.48028	0	7.25084	8.06647	4.6868	5.67625	4.86074	0	0	2.3912	0	43.8837	1.75174	4.72858	0	37.3277	0	0	3.13406
Plac8	4.21612	0	0	3.44252	0	0	109.458	74.7502	6.86177	0	0	0	2.40685	0	2.74085	0	2.58164	0	0	4.30256	0	181.891	2.07271	140.632	0	95.5949	0	4.56184	2.11932	86.8617	2.96055	0	3.62542	0	0	62.4388	4.86074	0	0	0	0	123.391	3.50349	4.72858	2.33656	59.2374	0	3.72648	0
Hsp90aa1	451.125	453.603	393.999	48.1953	176.503	202.091	66.4564	36.8487	34.3088	301.164	162.178	204.874	67.3919	397.84	38.3719	283.362	467.278	31.866	192.202	288.271	304.931	174.162	377.233	135.223	197.729	18.2349	22.9106	41.0565	203.454	30.8842	78.4546	190.701	242.903	322.659	161.695	39.7338	340.252	571.752	263.585	382.592	366.442	54.7255	301.3	18.9143	42.058	77.9012	203.658	482.579	47.0109
Arl6	4.21612	0	2.4472	0	0	0	7.8184	6.31692	0	0	0	0	0	0	2.74085	0	0	0	0	0	0	22.1567	6.21813	18.7509	0	23.7606	4.58211	0	2.11932	13.5118	0	0	0	0	2.3434	12.7716	0	0	0	4.7824	0	25.8139	1.75174	0	0	24.3441	0	0	1.56703
Usp28	2.10806	0	2.4472	1.72126	0	0	37.789	46.3241	3.43088	2.24749	3.17995	0	4.81371	0	2.74085	0	0	13.6568	3.05083	4.30256	0	29.8858	6.21813	27.7658	3.18918	40.8903	4.58211	4.56184	0	27.0236	5.9211	9.081	3.62542	16.1329	0	42.5719	0	5.31039	0	2.3912	0	34.0744	5.25523	14.1857	7.00967	45.4424	0	1.86324	4.70109
Hmgn1	61.1337	12.9601	53.8384	53.359	93.065	76.1503	75.5779	57.9051	68.6177	65.1773	63.5991	91.6541	40.9165	52.4625	41.1128	33.3367	67.1228	91.0457	67.1182	73.1434	44.624	36.0691	39.3815	36.42	73.3512	17.6823	50.4032	57.0229	31.7898	56.9427	69.5729	63.567	65.2576	72.5982	9.37361	48.2482	87.4933	46.0234	60.8273	59.78	19.2864	26.8465	36.7866	122.943	70.0967	20.6925	83.8591	42.8545	64.2482
C87499	0	0	0	3.44252	0	0	115.973	72.6446	3.43088	2.24749	0	0	14.4411	0	8.22256	0	0	4.55228	3.05083	8.60511	0	100.478	8.29084	97.721	0	194.505	13.7463	11.4046	12.7159	92.6525	0	0	7.25084	16.1329	2.3434	82.3057	0	10.6208	30.4136	7.1736	0	115.13	7.00697	0	9.34623	141.196	7.98658	5.58971	7.83515
Ctbp2	2.10806	12.9601	7.3416	1.72126	0	2.92886	16.9399	13.6867	0	2.24749	0	0	2.40685	2.18594	0	1.66683	0	0	0	8.60511	0	28.8553	2.07271	27.4052	0	28.7337	0	0	2.11932	15.4421	0	9.081	0	0	2.3434	21.286	14.5822	7.08052	0	2.3912	0	21.1674	1.75174	0	2.33656	23.5327	3.99329	5.58971	1.56703
Syf2	18.9725	25.9202	22.0248	41.3102	22.464	41.004	48.2135	45.2713	41.1706	24.7224	34.9795	32.3485	64.9851	30.6031	82.2256	20.002	7.74493	40.9705	36.6099	17.2102	14.8747	53.5884	41.4542	52.2862	19.1351	59.1252	32.0748	68.4275	16.9545	73.3499	45.8885	36.324	61.6322	56.4653	25.7774	52.5054	34.0252	46.0234	60.8273	21.5208	28.9296	51.6278	28.0279	42.5572	49.0677	65.7291	11.9799	37.2648	56.4131
Ube2c	31.6209	82.0805	92.9937	103.276	198.967	181.589	7.8184	3.15846	51.4633	53.9399	149.458	145.568	129.97	83.0656	79.4847	100.01	51.6329	95.5979	176.948	103.261	79.3316	7.72909	95.3447	11.539	111.621	4.42057	96.2243	66.1466	82.6534	6.75591	76.9743	208.863	61.6322	153.263	138.261	7.09532	68.0504	15.9312	121.655	23.912	86.7888	6.71162	103.353	94.5716	105.145	5.27456	7.98658	31.6751	78.3515
Lin7c	10.5403	4.32003	9.78881	24.0976	6.41828	2.92886	57.335	17.8979	10.2927	29.2174	3.17995	5.39142	21.6617	17.4875	19.186	11.6678	0	13.6568	3.05083	0	7.43734	36.0691	22.7998	28.8475	3.18918	22.6554	22.9106	15.9664	6.35795	32.8144	29.6055	0	3.62542	0	9.37361	43.991	38.8859	10.6208	10.1379	11.956	0	29.9441	8.75871	18.9143	4.67312	27.59	11.9799	5.58971	32.9076
Rpl37	128.592	211.681	349.95	104.997	266.359	146.443	2.60613	12.6338	150.959	411.291	232.137	242.614	214.21	290.729	137.043	356.702	513.747	132.016	311.184	180.707	302.452	6.69854	271.525	8.65426	287.026	7.18343	151.21	139.136	334.852	8.68617	155.429	190.701	152.268	96.7976	241.37	8.51438	199.29	267.29	344.688	255.858	221.794	5.16278	317.065	108.757	168.232	4.86883	383.356	268.306	72.0834
Me1	2.10806	0	7.3416	0	0	0	41.6982	44.2184	0	0	6.35991	0	4.81371	8.74374	2.74085	0	0	0	0	0	0	17.5193	0	27.7658	0	9.39372	0	0	8.47727	40.5355	0	0	7.25084	0	0	39.7338	0	5.31039	0	7.1736	0	9.80929	10.5105	4.72858	0	18.6638	0	7.45295	3.13406
Birc5	52.7015	60.4804	58.7328	72.2929	38.5097	26.3597	173.308	156.87	58.325	51.6924	12.7198	21.5657	36.1028	28.4172	63.0396	46.6713	49.0512	63.732	33.5591	43.0256	39.6658	104.6	47.6723	117.914	44.6486	22.6554	41.239	61.5848	63.5795	166.002	48.8491	18.162	50.7559	72.5982	30.4642	139.068	29.1644	65.4948	70.9651	50.2152	28.9296	23.7488	49.0488	56.743	60.7505	67.3521	23.9597	80.1192	62.6812
Wdr33	16.8645	0	2.4472	30.9827	22.464	8.78657	24.7583	24.2149	20.5853	2.24749	6.35991	5.39142	7.22056	8.74374	10.9634	3.33367	2.58164	22.7614	9.15248	4.30256	2.47911	27.8247	10.3636	23.4386	6.37836	26.5234	9.16422	2.28092	14.8352	33.7795	20.7239	9.081	14.5017	0	14.0604	19.8669	4.86074	8.85065	20.2758	9.5648	9.6432	30.4604	12.2622	33.1001	21.029	26.3728	0	7.45295	31.3406
Nlrp4f	0	0	0	0	0	0	87.3055	66.3277	3.43088	2.24749	0	0	0	0	0	0	0	4.55228	0	0	0	72.6534	0	55.5315	0	69.624	0	2.28092	0	57.9078	0	0	7.25084	0	0	95.0773	0	1.77013	0	7.1736	0	49.0464	0	0	0	51.5284	0	0	1.56703
Cnot7	12.6484	17.2801	9.78881	30.9827	38.5097	5.85772	115.973	152.659	17.1544	20.2274	6.35991	10.7828	12.0343	17.4875	30.1494	8.33417	7.74493	13.6568	21.3558	8.60511	12.3956	93.2644	20.7271	65.2676	25.5135	131.512	18.3284	22.8092	14.8352	175.654	13.3225	18.162	21.7525	40.3323	14.0604	133.392	19.443	23.0117	20.2758	11.956	19.2864	73.8278	12.2622	14.1857	23.3656	120.909	15.9732	14.9059	21.9384
Gpx4	61.1337	60.4804	122.36	65.4079	105.902	108.368	6.51534	1.05282	30.878	80.9098	76.3189	53.9142	33.696	67.764	60.2988	110.011	121.337	50.0751	51.8641	137.682	143.789	3.09164	72.5449	2.52416	41.4594	0.552572	32.0748	57.0229	80.5341	0.96513	37.0069	127.134	50.7559	24.1994	135.917	2.83813	43.7467	100.897	30.4136	62.1712	86.7888	3.09767	66.5662	80.3859	46.7312	2.84015	119.799	81.9825	48.5779
Tax1bp3	23.1887	8.64006	12.236	8.6063	3.20914	14.6443	35.1828	35.7959	0	8.98998	6.35991	10.7828	4.81371	8.74374	13.7043	11.6678	10.3266	0	18.305	4.30256	17.3538	48.9509	18.6544	32.0929	12.7567	22.6554	0	4.56184	31.7898	41.5006	4.44083	9.081	58.0067	0	28.1208	17.0288	9.72148	10.6208	10.1379	23.912	0	35.1069	26.2761	9.45716	0	24.7499	0	35.4015	26.6395
Nme2	293.02	272.162	313.242	203.109	202.176	295.815	1.30307	8.42256	150.959	337.124	260.756	188.7	341.773	260.126	172.674	405.041	402.737	282.242	305.083	154.892	515.656	6.18327	244.58	3.96654	293.405	2.21029	155.792	250.901	290.347	2.89539	118.422	454.05	224.776	177.462	396.035	12.7716	165.265	189.404	283.861	231.946	250.723	4.13023	243.492	335.729	200.944	6.49177	171.712	314.887	189.611
Gm11381	8.43224	0	0	5.16378	0	0	36.4859	69.4861	13.7235	0	3.17995	0	7.22056	2.18594	2.74085	0	0	0	9.15248	4.30256	0	87.0811	2.07271	80.4125	0	79.5703	13.7463	11.4046	6.35795	76.2453	1.48028	0	10.8763	0	2.3434	49.6672	0	8.85065	10.1379	11.956	19.2864	94.4789	3.50349	0	7.00967	68.975	11.9799	13.0427	1.56703
Oog2	0	0	0	6.88504	0	2.92886	54.7288	40.0072	0	0	0	0	2.40685	0	0	0	0	0	3.05083	0	0	39.676	2.07271	40.7472	3.18918	25.4183	0	0	0	49.2216	0	0	0	0	0	43.991	0	1.77013	0	0	0	18.0697	3.50349	0	0	18.2581	7.98658	0	1.56703
Rnf7	56.9176	133.921	146.832	125.652	99.4833	155.229	7.8184	7.36974	44.6015	166.315	104.938	102.437	55.3577	139.9	65.7805	145.015	74.8677	122.912	91.5248	30.1179	156.184	4.12218	159.599	3.24535	184.973	3.868	82.478	82.113	171.665	3.86052	79.9349	181.62	105.137	145.196	166.382	8.51438	140.961	99.1273	121.655	52.6064	173.578	5.16278	189.188	151.315	91.1258	4.86883	35.9396	83.8457	126.929
Dnaja1	202.374	138.241	156.621	43.0315	157.248	240.166	33.8798	17.8979	51.4633	240.482	136.738	70.0884	117.936	266.684	68.5213	278.361	234.93	27.3137	228.812	94.6562	185.934	27.8247	140.944	20.9145	210.486	6.07829	45.8211	102.641	186.5	18.3375	48.8491	245.187	159.519	258.127	342.137	11.3525	121.518	201.795	81.103	215.208	260.366	19.6186	185.685	33.1001	109.818	7.30324	63.8927	167.691	64.2482
Nlrp9a	0	0	0	0	0	0	48.2135	31.5846	0	0	0	0	0	0	0	0	0	0	0	0	0	27.8247	0	15.8661	0	24.3132	4.58211	6.84275	0	34.7447	0	0	0	0	0	32.6385	0	0	0	0	0	11.8744	0	0	0	19.4753	0	0	1.56703
Serf2	103.295	142.561	176.199	237.534	211.803	196.233	117.276	163.187	233.3	155.077	213.057	242.614	211.803	168.317	211.046	196.686	234.93	241.271	204.405	180.707	210.725	255.575	138.872	205.899	226.432	317.176	206.195	216.687	194.977	257.69	192.436	272.43	105.137	88.7311	178.099	168.869	136.101	129.22	111.517	100.43	154.291	355.199	164.664	236.429	205.617	213.011	171.712	128.563	195.879
Erh	145.456	142.561	119.913	113.603	89.8559	134.727	65.1534	76.8559	72.0486	110.127	108.118	140.177	117.936	69.9499	101.412	91.6758	77.4493	63.732	73.2198	202.22	106.602	54.1036	78.763	59.4981	92.4863	50.284	82.478	120.889	118.682	73.3499	109.54	199.782	108.763	64.5317	138.261	42.5719	48.6074	100.897	162.206	121.951	77.1456	60.9208	98.0976	94.5716	114.491	42.1965	159.732	134.153	115.96
Pecr	2.10806	0	0	3.44252	0	2.92886	112.064	63.1692	3.43088	0	6.35991	0	4.81371	0	2.74085	0	2.58164	9.10457	3.05083	8.60511	0	87.0811	4.14542	102.769	0	71.2817	4.58211	4.56184	2.11932	62.7334	2.96055	0	10.8763	0	0	65.2769	0	5.31039	0	2.3912	0	68.1487	3.50349	4.72858	0	61.6718	7.98658	5.58971	6.26812
Ncl	105.403	82.0805	53.8384	25.8189	67.3919	105.439	9.12147	4.21128	37.7397	51.6924	69.959	37.7399	115.529	89.6234	79.4847	63.3397	51.6329	63.732	54.9149	223.733	66.9361	31.9469	47.6723	25.2416	31.8918	4.97315	13.7463	72.9894	48.7443	8.68617	44.4083	99.891	97.8864	104.864	124.2	5.67625	63.1896	60.1844	91.2409	100.43	77.1456	7.74417	63.0627	42.5572	67.7602	13.795	163.725	48.4442	43.8768
Rpl31	94.8627	95.0406	134.596	60.2441	102.692	82.008	2.60613	10.5282	30.878	141.592	92.2187	118.611	77.0194	120.226	76.7439	168.35	206.532	77.3888	112.881	202.22	121.477	4.63745	93.272	3.96654	130.756	1.65772	22.9106	57.0229	120.801	5.79078	37.0069	108.972	87.0101	72.5982	142.948	8.51438	170.126	102.668	131.792	69.3448	67.5024	4.6465	136.636	37.8286	91.1258	3.24588	179.698	104.341	28.2065
Rpl35a	86.4304	120.961	141.938	15.4913	105.902	84.9369	1.30307	6.31692	10.2927	191.037	139.918	177.917	57.7645	126.784	35.6311	148.348	196.205	36.4183	143.389	129.077	111.56	4.12218	140.944	5.04832	146.702	1.10514	36.6569	47.8993	127.159	4.82565	41.4477	163.458	94.261	24.1994	121.857	1.41906	77.7718	125.679	121.655	155.428	135.005	2.06511	159.409	28.3715	49.0677	2.02868	115.805	141.606	28.2065
Calcoco2	701.984	276.482	259.403	25.8189	198.967	284.099	7.8184	3.15846	54.8942	301.164	158.998	118.611	64.9851	362.865	79.4847	255.026	165.225	45.5228	131.186	17.2102	277.661	10.8207	180.326	6.1301	130.756	1.65772	45.8211	86.6749	211.932	7.72104	39.9674	381.402	391.546	443.656	288.238	4.25719	272.201	354.026	223.033	549.976	366.442	8.77673	196.195	42.5572	98.1354	2.43441	15.9732	368.921	17.2373
Cep57l1	2.10806	0	4.8944	6.88504	0	2.92886	13.0307	21.0564	6.86177	6.74248	3.17995	0	0	2.18594	0	5.0005	2.58164	9.10457	0	0	2.47911	21.1262	10.3636	25.2416	6.37836	38.68	4.58211	2.28092	0	11.5816	1.48028	0	3.62542	0	4.6868	17.0288	9.72148	5.31039	10.1379	9.5648	0	19.1023	3.50349	0	0	26.7785	0	3.72648	1.56703
Rpsa	105.403	108.001	127.254	25.8189	67.3919	41.004	2.60613	0	24.0162	89.8998	63.5991	43.1313	62.5782	118.041	35.6311	111.678	90.3576	72.8365	39.6607	98.9588	153.705	3.09164	62.1813	1.80297	73.3512	1.10514	41.239	38.7756	50.8636	2.89539	26.645	63.567	65.2576	40.3323	100.766	4.25719	160.404	146.921	60.8273	52.6064	86.7888	2.06511	64.8145	37.8286	37.3849	1.21721	227.618	85.709	31.3406
Zswim3	0	0	0	0	0	0	5.21227	1.05282	3.43088	2.24749	0	0	0	2.18594	2.74085	0	0	0	0	0	0	13.9124	2.07271	14.4238	0	25.9709	4.58211	2.28092	4.23864	2.89539	0	0	0	0	2.3434	0	0	5.31039	0	4.7824	19.2864	28.3953	0	4.72858	4.67312	25.5613	3.99329	3.72648	6.26812
Rbm39	14.7564	25.9202	7.3416	20.6551	19.2548	32.2174	41.6982	42.1128	10.2927	20.2274	25.4396	26.9571	24.0685	17.4875	27.4085	3.33367	15.4899	22.7614	18.305	25.8153	2.47911	38.1302	16.5817	29.9293	6.37836	9.39372	18.3284	6.84275	16.9545	23.1631	17.7633	18.162	32.6288	32.2659	18.7472	43.991	29.1644	15.9312	10.1379	19.1296	19.2864	11.3581	15.7657	28.3715	14.0193	27.1843	35.9396	11.1794	25.0725
Spcs2	27.4048	8.64006	34.2608	3.44252	25.6731	20.502	20.8491	12.6338	3.43088	15.7325	15.8998	26.9571	2.40685	21.8594	8.22256	18.3352	15.4899	13.6568	21.3558	12.9077	22.312	30.4011	24.8725	32.8141	12.7567	55.2572	22.9106	11.4046	14.8352	14.4769	13.3225	18.162	32.6288	8.06647	28.1208	17.0288	24.3037	19.4714	30.4136	26.3032	48.216	42.8511	17.5174	4.72858	18.6925	58.8316	11.9799	18.6324	1.56703
Fbxw24	10.5403	4.32003	2.4472	18.9339	3.20914	0	379.193	138.972	27.4471	2.24749	0	0	2.40685	0	10.9634	1.66683	0	0	6.10165	4.30256	2.47911	318.954	10.3636	296.048	9.56755	202.794	0	11.4046	12.7159	185.305	7.40138	9.081	10.8763	0	2.3434	90.8201	9.72148	8.85065	0	11.956	9.6432	226.646	7.00697	9.45716	2.33656	261.699	3.99329	11.1794	14.1033
Eif2s2	718.848	328.322	494.335	161.798	430.025	515.479	100.336	52.641	106.357	469.726	384.774	522.967	235.872	494.021	150.747	323.366	255.583	127.464	424.065	81.7486	260.307	121.089	418.688	76.446	210.486	27.6286	206.195	209.844	629.437	58.8729	176.153	572.103	587.318	887.311	414.782	51.0863	379.138	424.831	344.688	600.191	482.16	40.786	543.04	122.943	228.983	44.6309	283.524	646.544	147.301
Cdc42se2	4.21612	4.32003	4.8944	32.7039	0	2.92886	121.185	98.9651	41.1706	0	0	0	0	0	13.7043	5.0005	5.16329	40.9705	0	8.60511	0	54.6189	4.14542	56.9739	9.56755	119.355	27.4927	13.6855	10.5966	100.374	35.5266	0	7.25084	0	7.03021	122.039	9.72148	17.7013	10.1379	11.956	0	58.8557	19.2692	4.72858	7.00967	83.5815	3.99329	7.45295	26.6395
Selenos	14.7564	25.9202	12.236	39.589	22.464	32.2174	0	1.05282	54.8942	11.2375	19.0797	37.7399	84.2399	41.5328	131.561	21.6688	18.0715	113.807	45.7624	12.9077	7.43734	2.06109	29.0179	1.44238	31.8918	2.76286	100.806	72.9894	14.8352	3.86052	131.745	9.081	29.0034	24.1994	30.4642	1.41906	19.443	14.161	40.5515	11.956	28.9296	1.54883	19.2692	89.843	88.7892	0.405735	3.99329	24.2221	42.3098
Nipsnap2	2.10806	0	0	0	0	0	19.546	17.8979	0	0	0	0	0	0	5.4817	0	0	0	0	4.30256	0	23.7025	0	20.9145	3.18918	36.4697	0	0	2.11932	23.1631	8.88165	0	0	0	0	42.5719	0	3.54026	10.1379	2.3912	0	36.1395	1.75174	4.72858	0	34.0818	7.98658	3.72648	3.13406
Rae1	18.9725	4.32003	0	15.4913	6.41828	5.85772	15.6368	17.8979	10.2927	6.74248	22.2597	5.39142	16.848	19.6734	10.9634	13.3347	12.9082	0	6.10165	21.5128	12.3956	14.4276	8.29084	21.2751	3.18918	42.548	4.58211	13.6855	8.47727	27.9888	11.8422	0	3.62542	32.2659	11.717	21.286	14.5822	3.54026	10.1379	23.912	19.2864	22.2	19.2692	9.45716	14.0193	33.676	19.9665	20.4956	14.1033
Lsm1	12.6484	8.64006	14.6832	24.0976	9.62742	11.7154	27.3644	18.9508	3.43088	20.2274	6.35991	0	14.4411	15.3015	2.74085	5.0005	2.58164	0	9.15248	8.60511	4.95823	28.8553	22.7998	23.4386	0	28.1812	9.16422	11.4046	21.1932	28.9539	8.88165	9.081	21.7525	0	4.6868	8.51438	19.443	3.54026	10.1379	14.3472	9.6432	39.2371	14.0139	0	9.34623	41.385	3.99329	7.45295	14.1033
Slc3a2	14.7564	12.9601	2.4472	13.7701	54.5554	90.7946	28.6675	14.7395	37.7397	29.2174	12.7198	37.7399	16.848	2.18594	19.186	33.3367	28.3981	31.866	18.305	12.9077	37.1867	34.5233	10.3636	38.223	15.9459	63.5457	13.7463	29.6519	10.5966	21.2329	11.8422	63.567	29.0034	16.1329	16.4038	18.4478	9.72148	15.9312	50.6894	11.956	38.5728	54.7255	14.0139	9.45716	25.7021	52.7456	19.9665	11.1794	32.9076
Rpl39l	52.7015	73.4405	129.702	48.1953	44.928	41.004	9.12147	4.21128	75.4795	121.365	82.6788	59.3056	48.1371	80.8796	46.5945	81.6748	131.664	63.732	51.8641	0	39.6658	12.8818	118.145	4.32713	127.567	4.97315	73.3138	61.5848	163.187	7.72104	54.7702	63.567	65.2576	56.4653	70.3021	4.25719	48.6074	77.8858	40.5515	107.604	67.5024	3.61395	61.311	47.2858	63.0871	2.43441	3.99329	67.0766	51.712
Znhit3	40.0531	12.9601	19.5776	129.094	35.3005	41.004	2.60613	0	65.1868	29.2174	57.2392	43.1313	139.598	19.6734	123.338	30.003	23.2348	122.912	30.5083	17.2102	17.3538	2.57636	33.1634	1.80297	73.3512	4.42057	77.8959	136.855	44.5057	2.89539	149.508	45.405	25.378	80.6647	63.2719	1.41906	24.3037	28.3221	40.5515	28.6944	19.2864	0	33.2831	132.4	114.491	4.46309	15.9732	31.6751	114.393
Acbd3	0	4.32003	4.8944	1.72126	0	0	45.6074	52.641	3.43088	2.24749	6.35991	0	0	4.37187	0	1.66683	10.3266	0	6.10165	4.30256	0	30.4011	4.14542	29.5687	0	35.9172	4.58211	0	2.11932	23.1631	4.44083	0	3.62542	8.06647	0	49.6672	9.72148	0	0	0	0	41.3023	7.00697	0	0	26.7785	3.99329	3.72648	4.70109
Rpl32	288.804	410.403	511.465	96.3905	388.306	257.74	18.2429	17.8979	123.512	411.291	273.476	285.745	281.602	343.192	186.378	568.39	524.074	213.957	356.947	331.297	361.951	19.5804	368.943	21.2751	357.188	10.4989	142.045	228.092	370.881	23.1631	90.2968	454.05	188.522	258.127	428.843	8.51438	286.784	279.681	334.55	229.555	395.371	12.3907	373.121	122.943	207.954	15.0122	531.108	389.417	100.29
Zfp655	10.5403	0	2.4472	20.6551	6.41828	5.85772	59.9411	60.0107	17.1544	8.98998	3.17995	5.39142	7.22056	0	8.22256	8.33417	5.16329	4.55228	3.05083	4.30256	12.3956	36.0691	2.07271	42.5501	0	63.5457	13.7463	6.84275	8.47727	66.594	8.88165	0	7.25084	0	4.6868	70.9532	14.5822	8.85065	0	4.7824	0	43.3674	3.50349	0	11.6828	58.4259	7.98658	5.58971	20.3714
Exosc8	18.9725	8.64006	4.8944	10.3276	12.8366	29.2886	20.8491	10.5282	17.1544	33.7124	19.0797	10.7828	16.848	19.6734	10.9634	11.6678	10.3266	9.10457	12.2033	17.2102	7.43734	27.8247	16.5817	25.9628	15.9459	27.6286	22.9106	20.5283	16.9545	15.4421	14.8028	9.081	39.8796	32.2659	25.7774	22.705	14.5822	19.4714	20.2758	9.5648	9.6432	29.4279	22.7727	9.45716	4.67312	15.4179	23.9597	18.6324	10.9692
Rbx1	90.6465	64.8004	88.0993	74.0141	105.902	90.7946	115.973	185.296	89.203	44.9499	98.5786	80.8713	64.9851	69.9499	76.7439	85.0085	111.011	18.2091	106.779	103.261	84.2899	204.048	103.636	146.762	95.6755	131.512	73.3138	50.1802	99.6079	189.165	69.5729	72.648	87.0101	16.1329	42.1812	163.192	48.6074	56.6442	60.8273	59.78	38.5728	148.688	89.3389	37.8286	77.1064	117.663	115.805	117.384	70.5163
H3f3a	120.159	120.961	144.385	222.042	109.111	90.7946	87.3055	49.4825	126.943	125.86	104.938	107.828	243.092	120.226	142.524	186.685	209.113	254.928	109.83	180.707	190.892	79.8673	126.435	139.189	146.702	32.6017	155.792	193.878	173.784	122.571	124.343	299.673	83.3847	322.659	234.34	51.0863	121.518	95.5871	293.998	71.736	231.437	49.5627	243.492	241.158	247.675	81.9586	207.651	128.563	167.672
Phospho2	2.10806	0	2.4472	18.9339	0	0	52.1227	47.3769	10.2927	0	3.17995	0	0	0	10.9634	3.33367	2.58164	9.10457	3.05083	0	0	39.676	2.07271	43.2713	0	43.1006	4.58211	6.84275	0	46.3262	5.9211	0	7.25084	8.06647	0	58.1816	4.86074	3.54026	10.1379	2.3912	0	40.2697	8.75871	4.72858	7.00967	36.1105	0	1.86324	7.83515
Raf1	10.5403	4.32003	2.4472	13.7701	0	5.85772	33.8798	35.7959	24.0162	6.74248	0	5.39142	0	4.37187	5.4817	3.33367	0	18.2091	12.2033	4.30256	2.47911	21.6415	12.4363	19.4721	6.37836	30.944	32.0748	11.4046	6.35795	20.2677	23.6844	0	10.8763	16.1329	2.3434	48.2482	0	8.85065	0	16.7384	0	26.8465	17.5174	23.6429	7.00967	21.0982	3.99329	5.58971	15.6703
Mphosph6	137.024	34.5602	17.1304	99.833	16.0457	17.5731	946.027	746.449	271.04	20.2274	34.9795	48.5228	122.75	26.2312	126.079	11.6678	23.2348	72.8365	213.558	90.3537	9.91645	850.2	325.416	830.449	66.9728	579.095	229.106	125.45	247.96	747.011	54.7702	81.729	319.037	72.5982	44.5246	639.998	34.0252	265.52	344.688	263.032	144.648	910.199	280.279	80.3859	98.1354	680.418	55.9061	195.64	53.279
Cox5a	80.1062	103.681	178.646	86.063	77.0194	82.008	62.5472	85.2784	34.3088	134.85	92.2187	113.22	67.3919	104.925	101.412	116.678	126.501	91.0457	122.033	146.287	114.039	117.997	111.926	73.5612	137.135	66.3086	64.1496	120.889	180.142	74.315	88.8165	118.053	116.013	24.1994	77.3323	46.8291	43.7467	72.5754	40.5515	88.4744	57.8592	84.1534	115.615	70.9287	88.7892	45.4424	115.805	98.7516	59.5471
Cks2	122.267	108.001	137.043	457.855	301.659	196.233	363.556	449.554	301.918	148.335	190.797	172.525	327.332	113.669	317.939	146.681	82.6126	373.287	225.761	77.446	116.518	479.204	180.326	465.888	405.026	421.06	348.24	307.924	192.858	450.716	257.568	345.078	126.89	250.06	166.382	341.994	106.936	132.76	496.756	112.386	221.794	483.236	150.65	453.944	443.946	487.694	55.9061	102.478	266.395
Sec62	6.32418	21.6001	14.6832	10.3276	6.41828	14.6443	9.12147	13.6867	17.1544	11.2375	3.17995	16.1743	28.8823	4.37187	8.22256	8.33417	7.74493	27.3137	21.3558	4.30256	2.47911	54.1036	18.6544	35.6988	31.8918	13.2617	22.9106	18.2473	21.1932	11.5816	19.2436	9.081	10.8763	8.06647	7.03021	4.25719	29.1644	1.77013	10.1379	16.7384	19.2864	24.7814	10.5105	18.9143	21.029	17.4466	0	5.58971	26.6395
Rps3a1	301.452	298.082	335.267	110.161	282.404	143.514	16.9399	11.581	68.6177	310.154	225.777	226.44	170.887	336.634	82.2256	391.706	376.92	136.568	274.574	73.1434	299.973	17.004	244.58	8.29367	287.026	9.94629	87.0601	118.608	245.841	9.6513	105.1	308.754	181.271	467.855	239.027	14.1906	189.569	270.83	293.998	196.078	356.798	16.0046	229.478	226.972	168.232	4.05735	87.8524	309.298	72.0834
Gm42418	14.7564	12.9601	12.236	5.16378	9.62742	2.92886	33.8798	121.074	24.0162	2.24749	6.35991	21.5657	0	13.1156	0	10.001	23.2348	4.55228	27.4574	12.9077	32.2285	502.906	10.3636	269.364	6.37836	27.076	77.8959	0	6.35795	99.4084	7.40138	0	3.62542	0	2.3434	51.0863	24.3037	19.4714	10.1379	0	0	43.3674	19.2692	4.72858	0	25.9671	3.99329	3.72648	0
Dnal4	8.43224	0	0	1.72126	0	0	15.6368	22.1092	0	4.49499	6.35991	5.39142	4.81371	6.55781	0	1.66683	7.74493	4.55228	3.05083	0	2.47911	24.2178	4.14542	20.5539	0	51.9417	9.16422	0	4.23864	25.0934	2.96055	0	7.25084	0	0	26.9622	0	1.77013	0	2.3912	0	34.5906	3.50349	0	7.00967	53.1513	0	1.86324	6.26812
Mkrn1	52.7015	99.3606	61.18	55.0803	51.3462	52.7194	1.30307	4.21128	30.878	83.1573	60.4191	26.9571	38.5097	120.226	68.5213	103.344	108.429	81.9411	73.2198	25.8153	74.3734	3.60691	99.4901	3.60594	89.2971	0	54.9853	31.9328	78.4148	2.89539	10.3619	181.62	181.271	72.5982	53.8982	5.67625	170.126	106.208	81.103	121.951	106.075	0	108.608	75.6573	42.058	0.811471	83.8591	91.2987	36.0417
Cops9	23.1887	12.9601	34.2608	15.4913	16.0457	11.7154	31.2736	78.9615	24.0162	20.2274	9.53986	10.7828	16.848	13.1156	10.9634	13.3347	10.3266	36.4183	3.05083	25.8153	34.7076	61.3174	24.8725	39.3048	15.9459	64.0983	9.16422	13.6855	23.3125	72.3847	28.1252	27.243	14.5017	0	14.0604	35.4766	29.1644	23.0117	20.2758	28.6944	0	51.1115	15.7657	18.9143	4.67312	43.008	59.8994	7.45295	6.26812
Tet3	4.21612	0	0	1.72126	0	0	31.2736	44.2184	6.86177	0	0	0	4.81371	0	0	1.66683	0	9.10457	6.10165	8.60511	0	59.7716	6.21813	46.8773	3.18918	78.4652	4.58211	9.12367	14.8352	35.7098	2.96055	9.081	10.8763	16.1329	0	39.7338	0	10.6208	30.4136	9.5648	0	78.4743	7.00697	0	7.00967	90.0733	3.99329	3.72648	1.56703
Rnf141	2.10806	0	0	6.88504	0	0	27.3644	40.0072	13.7235	0	0	0	7.22056	0	8.22256	1.66683	0	0	9.15248	4.30256	0	18.0345	4.14542	20.1933	0	30.3914	13.7463	2.28092	4.23864	36.6749	16.283	0	7.25084	0	0	46.8291	4.86074	0	10.1379	4.7824	9.6432	24.7814	1.75174	4.72858	4.67312	32.0531	0	0	9.40218
Fam220a	4.21612	8.64006	4.8944	13.7701	3.20914	2.92886	31.2736	49.4825	3.43088	4.49499	0	0	0	4.37187	2.74085	3.33367	0	18.2091	0	8.60511	4.95823	37.6149	4.14542	38.5836	0	42.548	9.16422	2.28092	4.23864	42.4657	11.8422	0	0	0	0	55.3435	9.72148	3.54026	10.1379	4.7824	0	38.7209	7.00697	9.45716	0	64.5119	11.9799	5.58971	9.40218
Rpl18	242.427	319.682	349.95	27.5401	227.849	187.447	11.7276	5.2641	68.6177	287.679	133.558	140.177	168.48	314.775	98.6707	463.38	518.911	109.255	213.558	271.061	356.992	4.63745	223.853	3.60594	156.27	4.42057	82.478	127.731	326.375	7.72104	69.5729	317.835	145.017	96.7976	276.521	11.3525	204.151	258.439	172.344	253.467	289.296	4.6465	246.996	156.043	102.809	2.43441	283.524	355.879	34.4747
Commd3	6.32418	12.9601	9.78881	0	3.20914	2.92886	41.6982	29.479	3.43088	8.98998	9.53986	5.39142	4.81371	6.55781	0	8.33417	2.58164	0	3.05083	12.9077	0	35.0385	0	37.5018	0	33.7069	4.58211	4.56184	6.35795	27.9888	1.48028	0	3.62542	0	0	25.5431	0	10.6208	10.1379	21.5208	0	27.3627	3.50349	9.45716	11.6828	26.7785	7.98658	26.0853	0
Abhd13	2.10806	0	0	3.44252	3.20914	2.92886	13.0307	17.8979	3.43088	0	0	0	0	0	2.74085	1.66683	7.74493	4.55228	3.05083	0	2.47911	18.5498	0	16.9479	3.18918	28.1812	0	11.4046	0	9.6513	2.96055	0	0	0	0	9.93345	0	1.77013	10.1379	0	0	34.0744	1.75174	0	0	21.504	3.99329	0	3.13406
Ptp4a2	10.5403	4.32003	26.9192	8.6063	6.41828	0	45.6074	30.5318	27.4471	26.9699	6.35991	5.39142	7.22056	24.0453	5.4817	10.001	25.8164	13.6568	15.2541	8.60511	19.8329	30.9164	20.7271	23.7992	31.8918	37.5749	27.4927	4.56184	12.7159	22.198	11.8422	0	14.5017	0	14.0604	36.8957	14.5822	14.161	0	9.5648	0	31.493	15.7657	18.9143	2.33656	28.8072	3.99329	0	9.40218
Rps28	82.2143	151.201	181.093	46.474	234.267	55.6483	7.8184	18.9508	72.0486	253.967	130.378	75.4798	129.97	157.387	57.5579	146.681	253.001	72.8365	225.761	292.574	193.371	11.336	157.526	10.8178	178.594	9.39372	59.5674	95.7985	199.216	15.4421	63.6518	118.053	123.264	40.3323	105.453	7.09532	209.012	132.76	121.655	155.428	77.1456	8.26045	206.706	52.0144	114.491	2.43441	447.249	119.247	31.3406
Anln	4.21612	0	7.3416	18.9339	6.41828	0	16.9399	18.9508	17.1544	0	6.35991	10.7828	2.40685	6.55781	13.7043	1.66683	2.58164	4.55228	0	4.30256	4.95823	18.5498	4.14542	19.1115	3.18918	20.9977	18.3284	4.56184	4.23864	29.919	7.40138	9.081	0	0	0	7.09532	9.72148	1.77013	0	2.3912	0	29.4279	8.75871	4.72858	16.3559	22.3155	3.99329	5.58971	9.40218
Zfp979	4.21612	4.32003	7.3416	5.16378	0	5.85772	52.1227	69.4861	6.86177	4.49499	0	5.39142	0	13.1156	21.9268	10.001	2.58164	0	9.15248	17.2102	2.47911	37.0996	2.07271	27.7658	0	61.888	13.7463	2.28092	4.23864	42.4657	4.44083	0	3.62542	0	0	63.8579	14.5822	7.08052	10.1379	7.1736	0	20.6511	5.25523	0	4.67312	46.6596	0	20.4956	4.70109
Fbxw14	2.10806	0	0	8.6063	0	0	231.946	88.4369	10.2927	4.49499	6.35991	0	2.40685	2.18594	13.7043	0	0	9.10457	9.15248	4.30256	0	267.427	16.5817	291.36	0	219.371	13.7463	6.84275	8.47727	108.095	2.96055	0	7.25084	8.06647	2.3434	62.4388	9.72148	8.85065	10.1379	4.7824	19.2864	236.455	14.0139	4.72858	9.34623	232.081	3.99329	0	6.26812
mt-Atp8	14.7564	12.9601	17.1304	211.715	35.3005	41.004	40.3951	134.761	185.268	26.9699	44.5194	70.0884	7.22056	15.3015	57.5579	11.6678	10.3266	86.4934	15.2541	0	14.8747	61.3174	12.4363	65.9887	73.3512	74.0446	105.389	41.0565	14.8352	49.2216	183.554	9.081	36.2542	8.06647	14.0604	85.1438	43.7467	7.08052	91.2409	16.7384	19.2864	96.544	19.2692	94.5716	72.4333	24.3441	0	11.1794	156.703
Cib1	10.5403	12.9601	19.5776	3.44252	16.0457	11.7154	14.3337	18.9508	6.86177	2.24749	12.7198	21.5657	7.22056	10.9297	13.7043	11.6678	10.3266	0	6.10165	0	2.47911	23.7025	12.4363	25.2416	0	18.7874	4.58211	4.56184	10.5966	12.5467	26.645	9.081	3.62542	8.06647	0	14.1906	9.72148	1.77013	0	4.7824	0	25.2976	10.5105	0	14.0193	27.9957	3.99329	14.9059	7.83515
Atad1	6.32418	0	2.4472	8.6063	3.20914	0	36.4859	30.5318	10.2927	4.49499	0	0	4.81371	8.74374	0	1.66683	5.16329	18.2091	9.15248	0	0	41.2218	8.29084	28.8475	9.56755	54.7046	4.58211	4.56184	2.11932	27.9888	11.8422	9.081	3.62542	0	2.3434	36.8957	0	3.54026	10.1379	2.3912	0	23.2325	3.50349	4.72858	7.00967	46.6596	3.99329	1.86324	7.83515
C2cd5	4.21612	0	0	6.88504	0	0	32.5767	45.2713	6.86177	0	0	0	4.81371	2.18594	8.22256	0	2.58164	0	3.05083	0	0	22.672	4.14542	23.078	0	34.812	0	2.28092	2.11932	27.0236	5.9211	0	3.62542	8.06647	0	56.7625	0	5.31039	0	4.7824	0	31.493	0	4.72858	2.33656	25.1556	0	1.86324	1.56703
Tmem59	65.3498	73.4405	53.8384	58.5228	48.1371	99.5812	0	2.10564	17.1544	87.6523	60.4191	43.1313	28.8823	56.8343	57.5579	66.6733	28.3981	50.0751	88.474	21.5128	47.1032	27.3095	87.0538	18.7509	44.6486	80.6755	36.6569	50.1802	99.6079	3.86052	35.5266	36.324	123.264	104.864	56.2417	1.41906	53.4681	46.0234	81.103	57.3888	86.7888	88.7999	80.5802	66.2001	37.3849	48.6883	15.9732	48.4442	53.279
Gm47066	0	0	2.4472	0	0	0	11.7276	17.8979	0	0	0	0	0	0	2.74085	0	0	0	3.05083	4.30256	2.47911	25.7636	2.07271	31.7323	0	35.9172	0	0	2.11932	41.5006	0	0	0	0	0	14.1906	0	3.54026	0	0	9.6432	17.5535	0	0	2.33656	25.5613	0	1.86324	0
Rps23	128.592	211.681	242.273	63.6866	170.084	87.8657	3.9092	7.36974	44.6015	164.067	143.098	129.394	120.343	146.458	90.4481	230.023	268.491	136.568	118.982	176.405	213.204	1.54582	124.363	2.16357	149.892	1.10514	91.6422	98.0795	139.875	4.82565	81.4151	154.377	112.388	80.6647	152.321	11.3525	102.076	145.151	223.033	119.56	212.15	1.03256	166.416	85.1144	93.4623	2.84015	231.611	180.734	54.846
Eif1b	6.32418	12.9601	7.3416	41.3102	9.62742	11.7154	58.638	38.9543	10.2927	4.49499	6.35991	0	9.62742	8.74374	19.186	3.33367	5.16329	22.7614	9.15248	12.9077	7.43734	28.34	12.4363	40.7472	6.37836	18.7874	13.7463	20.5283	4.23864	85.8966	17.7633	18.162	3.62542	48.3988	32.8076	43.991	0	5.31039	0	7.1736	0	17.0372	7.00697	4.72858	14.0193	20.6925	3.99329	11.1794	65.8152
Nasp	12.6484	21.6001	29.3664	29.2614	19.2548	35.1463	35.1828	32.6374	41.1706	20.2274	47.6993	26.9571	84.2399	30.6031	43.8536	35.0035	10.3266	54.6274	39.6607	47.3281	4.95823	38.1302	26.9452	33.8959	15.9459	8.84115	41.239	82.113	10.5966	17.3723	14.8028	63.567	29.0034	48.3988	46.868	22.705	38.8859	51.3338	131.792	19.1296	57.8592	9.80929	17.5174	42.5572	91.1258	17.4466	31.9463	7.45295	53.279
Rragc	4.21612	0	0	15.4913	0	0	58.638	44.2184	17.1544	4.49499	0	0	0	10.9297	8.22256	3.33367	10.3266	27.3137	3.05083	4.30256	4.95823	53.0731	16.5817	57.6951	6.37836	97.2526	18.3284	11.4046	21.1932	47.2914	16.283	0	3.62542	16.1329	2.3434	52.5054	14.5822	5.31039	20.2758	7.1736	28.9296	94.4789	5.25523	18.9143	18.6925	87.6389	3.99329	5.58971	17.2373
Eif2b1	27.4048	21.6001	24.472	43.0315	22.464	29.2886	110.761	100.018	30.878	24.7224	15.8998	32.3485	45.7302	19.6734	54.817	30.003	15.4899	40.9705	39.6607	30.1179	17.3538	132.94	33.1634	163.349	28.7026	226.002	36.6569	47.8993	36.0284	145.735	22.2041	127.134	83.3847	72.5982	58.5851	76.6294	24.3037	26.552	50.6894	40.6504	106.075	178.632	40.2901	14.1857	37.3849	169.192	35.9396	24.2221	31.3406
Creb3l4	0	0	0	1.72126	0	0	26.0613	28.4261	3.43088	0	3.17995	0	0	0	5.4817	0	2.58164	4.55228	6.10165	4.30256	0	30.4011	0	36.42	0	33.1543	0	0	4.23864	29.919	0	0	7.25084	0	0	26.9622	0	1.77013	0	2.3912	0	32.5255	1.75174	0	2.33656	27.9957	0	0	0
mt-Nd4l	4.21612	8.64006	7.3416	99.833	28.8823	11.7154	9.12147	32.6374	51.4633	8.98998	25.4396	16.1743	14.4411	4.37187	24.6677	8.33417	5.16329	45.5228	15.2541	4.30256	0	26.7942	2.07271	41.8289	28.7026	22.6554	54.9853	31.9328	8.47727	11.5816	17.7633	0	0	8.06647	2.3434	4.25719	14.5822	7.08052	10.1379	2.3912	9.6432	38.2046	1.75174	18.9143	30.3753	7.70897	3.99329	3.72648	79.9185
Srsf3	82.2143	69.1204	92.9937	8.6063	80.2285	76.1503	33.8798	33.6902	20.5853	78.6623	73.1389	53.9142	40.9165	74.3218	16.4451	38.3372	12.9082	9.10457	61.0165	94.6562	32.2285	29.3705	82.9084	30.2899	44.6486	39.2326	9.16422	52.4611	67.8182	30.8842	1.48028	72.648	76.1339	177.462	56.2417	25.5431	68.0504	38.9429	152.068	33.4768	67.5024	19.1023	110.36	14.1857	37.3849	29.213	95.839	31.6751	9.40218
Vps72	6.32418	12.9601	4.8944	5.16378	6.41828	14.6443	27.3644	23.162	6.86177	17.98	9.53986	21.5657	19.2548	4.37187	8.22256	6.66733	5.16329	9.10457	15.2541	12.9077	7.43734	30.4011	4.14542	36.0594	3.18918	44.7583	4.58211	11.4046	14.8352	51.1519	0	27.243	21.7525	8.06647	4.6868	24.1241	0	12.3909	10.1379	4.7824	0	37.6883	14.0139	14.1857	16.3559	50.3112	7.98658	7.45295	7.83515
Cnot6l	2.10806	4.32003	2.4472	0	9.62742	0	31.2736	62.1164	0	0	0	0	2.40685	0	0	0	0	0	0	0	0	25.2484	0	21.2751	0	29.8389	0	2.28092	2.11932	28.9539	0	0	0	0	0	75.2104	0	5.31039	0	4.7824	0	18.0697	0	4.72858	0	29.213	3.99329	0	1.56703
Gm2042	6.32418	0	2.4472	17.2126	3.20914	0	235.855	188.455	10.2927	0	0	5.39142	9.62742	0	10.9634	0	2.58164	4.55228	6.10165	4.30256	0	198.38	8.29084	160.464	3.18918	138.695	13.7463	11.4046	4.23864	176.619	19.2436	27.243	14.5017	0	2.3434	175.964	0	12.3909	10.1379	4.7824	19.2864	78.4743	3.50349	14.1857	9.34623	162.294	0	7.45295	9.40218
Hmgb1	77.9982	90.7206	53.8384	122.209	70.6011	125.941	10.4245	9.47538	89.203	58.4348	111.298	53.9142	93.8673	96.1812	139.783	85.0085	43.888	63.732	125.084	86.0511	59.4987	21.1262	49.7451	13.7026	54.2161	8.84115	87.0601	141.417	40.267	12.5467	155.429	99.891	87.0101	161.329	77.3323	12.7716	63.1896	92.0468	50.6894	112.386	77.1456	9.80929	66.5662	56.743	81.7795	6.8975	59.8994	100.615	153.569
Ppia	221.346	151.201	210.459	118.767	243.895	260.668	3.9092	7.36974	120.081	177.552	158.998	199.482	142.004	240.453	104.152	198.353	191.042	154.778	186.1	357.112	203.287	9.79018	157.526	9.37545	178.594	4.97315	105.389	152.821	211.932	14.4769	85.856	354.159	134.141	56.4653	187.472	8.51438	145.822	139.84	111.517	155.428	135.005	5.16278	232.982	165.5	105.145	10.9549	383.356	221.725	111.259
Fbxw20	2.10806	0	0	0	0	0	72.9718	31.5846	0	2.24749	3.17995	0	0	2.18594	2.74085	0	0	4.55228	0	0	0	41.7371	6.21813	51.9256	0	45.3109	9.16422	0	4.23864	43.4308	0	18.162	3.62542	0	0	19.8669	4.86074	3.54026	0	0	0	34.5906	0	0	0	41.385	0	3.72648	0
Tent4a	6.32418	4.32003	0	13.7701	0	0	56.0319	72.6446	20.5853	0	0	0	7.22056	4.37187	13.7043	3.33367	0	13.6568	9.15248	0	0	44.3135	6.21813	66.3493	3.18918	59.6777	18.3284	11.4046	10.5966	50.1868	22.2041	0	29.0034	0	4.6868	80.8866	0	8.85065	20.2758	7.1736	0	71.2464	12.2622	18.9143	7.00967	52.7456	3.99329	5.58971	7.83515
Ezh2	8.43224	12.9601	7.3416	10.3276	6.41828	5.85772	65.1534	45.2713	6.86177	8.98998	0	0	14.4411	15.3015	2.74085	3.33367	7.74493	36.4183	9.15248	12.9077	4.95823	60.8022	14.509	52.6468	9.56755	58.02	4.58211	9.12367	4.23864	33.7795	11.8422	0	3.62542	0	2.3434	82.3057	29.1644	17.7013	0	2.3912	0	61.9534	10.5105	14.1857	16.3559	53.5571	3.99329	7.45295	10.9692
Eif5b	10.5403	0	2.4472	27.5401	6.41828	23.4309	7.8184	8.42256	24.0162	2.24749	22.2597	16.1743	12.0343	13.1156	24.6677	16.6683	23.2348	9.10457	9.15248	8.60511	14.8747	53.0731	20.7271	47.2378	19.1351	13.2617	9.16422	27.371	12.7159	6.75591	25.1647	0	10.8763	8.06647	18.7472	14.1906	0	5.31039	0	7.1736	19.2864	26.8465	3.50349	0	21.029	51.9341	7.98658	3.72648	18.8044
Bin2	2.10806	12.9601	4.8944	0	3.20914	14.6443	0	2.10564	3.43088	2.24749	6.35991	0	7.22056	8.74374	10.9634	1.66683	2.58164	4.55228	6.10165	0	4.95823	13.9124	8.29084	10.8178	0	33.7069	0	2.28092	6.35795	4.82565	0	9.081	3.62542	8.06647	11.717	0	4.86074	1.77013	0	11.956	9.6432	36.6558	3.50349	0	0	32.4588	0	1.86324	4.70109
Pnp	10.5403	4.32003	12.236	1.72126	0	5.85772	20.8491	8.42256	3.43088	4.49499	9.53986	0	4.81371	4.37187	2.74085	6.66733	2.58164	4.55228	3.05083	17.2102	2.47911	25.7636	10.3636	21.2751	3.18918	15.472	0	0	12.7159	16.4072	1.48028	0	10.8763	0	2.3434	14.1906	4.86074	12.3909	0	2.3912	0	27.879	5.25523	9.45716	2.33656	13.3893	15.9732	5.58971	3.13406
Jak2	2.10806	0	0	12.0488	0	0	46.9104	44.2184	6.86177	0	3.17995	0	0	0	2.74085	0	0	13.6568	0	0	0	23.1873	4.14542	21.2751	3.18918	20.4452	0	2.28092	2.11932	27.0236	34.0463	0	0	0	0	63.8579	0	7.08052	0	0	0	17.5535	3.50349	9.45716	0	25.1556	3.99329	0	15.6703
Fth1	208.698	133.921	85.6521	46.474	77.0194	123.012	22.1521	37.9015	96.0648	101.137	79.4988	70.0884	77.0194	124.598	76.7439	110.011	211.695	50.0751	61.0165	382.927	220.641	15.4582	74.6176	12.6208	114.811	4.97315	105.389	68.4275	99.6079	36.6749	84.3757	81.729	97.8864	112.931	60.9285	31.2194	106.936	125.679	111.517	143.472	125.362	9.29301	87.5871	56.743	51.4043	4.86883	243.591	149.059	81.4855
Syce2	8.43224	17.2801	0	15.4913	16.0457	0	72.9718	54.7466	6.86177	6.74248	12.7198	0	4.81371	8.74374	0	10.001	25.8164	22.7614	15.2541	8.60511	37.1867	55.1342	4.14542	45.7955	15.9459	39.2326	0	6.84275	10.5966	75.2801	10.3619	0	18.1271	16.1329	9.37361	46.8291	0	8.85065	10.1379	28.6944	0	67.1162	3.50349	14.1857	2.33656	70.598	15.9732	11.1794	7.83515
Rps14	282.48	349.922	335.267	74.0141	356.214	360.25	16.9399	17.8979	147.528	370.837	305.276	393.573	154.039	308.217	150.747	406.707	511.166	168.434	387.455	408.743	364.43	24.2178	323.343	18.7509	283.837	9.94629	183.284	189.316	339.091	12.5467	111.021	390.483	362.542	48.3988	335.107	22.705	340.252	313.313	91.2409	306.074	154.291	15.4883	304.803	193.872	191.598	6.8975	339.43	342.836	61.1142
Ggct	6.32418	4.32003	0	6.88504	0	2.92886	110.761	102.124	10.2927	0	0	5.39142	4.81371	0	2.74085	0	0	9.10457	3.05083	17.2102	0	163.857	10.3636	117.554	0	162.456	18.3284	4.56184	16.9545	102.304	4.44083	0	3.62542	16.1329	2.3434	52.5054	4.86074	7.08052	10.1379	2.3912	19.2864	139.395	5.25523	23.6429	7.00967	106.708	7.98658	5.58971	3.13406
Rpl27a	96.9707	155.521	215.354	24.0976	105.902	73.2215	5.21227	7.36974	41.1706	186.542	63.5991	91.6541	69.7988	133.342	57.5579	183.352	222.021	59.1797	125.084	129.077	168.58	2.06109	87.0538	2.52416	76.5404	3.31543	77.8959	50.1802	110.205	2.89539	42.928	127.134	50.7559	48.3988	119.514	4.25719	111.797	115.059	91.2409	81.3008	86.7888	2.58139	126.125	61.4715	46.7312	2.02868	139.765	122.974	20.3714
Gnpnat1	23.1887	17.2801	39.1552	15.4913	51.3462	35.1463	39.092	32.6374	41.1706	42.7024	31.7995	26.9571	36.1028	28.4172	63.0396	38.3372	46.4696	40.9705	45.7624	17.2102	39.6658	31.4316	47.6723	40.026	54.2161	35.3646	41.239	70.7085	33.9091	48.2565	19.2436	36.324	54.3813	48.3988	37.4944	28.3813	43.7467	33.6325	60.8273	45.4328	28.9296	46.9813	35.0349	18.9143	42.058	36.9219	15.9732	57.7604	25.0725
Naca	174.969	146.881	200.671	51.6378	131.575	125.941	35.1828	22.1092	44.6015	195.532	101.759	113.22	77.0194	198.92	63.0396	233.357	203.95	100.15	149.491	163.497	183.454	23.1873	172.035	16.5873	114.811	7.18343	36.6569	70.7085	171.665	20.2677	34.0463	290.592	105.137	193.595	159.351	22.705	116.658	189.404	141.93	169.775	289.296	11.3581	175.174	66.2001	65.4236	3.24588	151.745	182.597	32.9076
Tpd52	18.9725	34.5602	41.6024	15.4913	67.3919	64.4349	66.4564	63.1692	30.878	33.7124	76.3189	16.1743	26.4754	30.6031	13.7043	28.3362	33.5614	9.10457	42.7116	21.5128	47.1032	37.6149	35.2361	40.026	108.432	49.1789	9.16422	11.4046	38.1477	47.2914	11.8422	27.243	47.1305	64.5317	35.151	62.4388	29.1644	17.7013	30.4136	21.5208	19.2864	28.9116	35.0349	33.1001	28.0387	46.2538	31.9463	18.6324	20.3714
Cyb5b	2.10806	0	0	17.2126	6.41828	2.92886	18.2429	24.2149	20.5853	0	3.17995	0	7.22056	0	21.9268	0	0	9.10457	3.05083	12.9077	7.43734	19.5804	0	23.078	12.7567	22.6554	4.58211	13.6855	0	31.8493	23.6844	0	3.62542	0	4.6868	17.0288	0	5.31039	10.1379	16.7384	19.2864	31.493	1.75174	4.72858	9.34623	21.9097	23.9597	11.1794	34.4747
Bmp15	2.10806	0	0	1.72126	0	0	204.582	181.085	3.43088	0	0	0	0	0	2.74085	0	0	0	0	0	0	59.7716	0	110.342	0	40.8903	0	0	2.11932	106.164	2.96055	0	0	0	0	249.755	0	0	20.2758	0	0	41.3023	0	0	0	56.803	0	0	0
Psme4	8.43224	17.2801	0	6.88504	0	0	29.9706	34.7431	24.0162	6.74248	6.35991	0	2.40685	0	0	1.66683	0	4.55228	0	4.30256	4.95823	23.7025	6.21813	15.5056	6.37836	30.944	9.16422	9.12367	4.23864	21.2329	8.88165	0	3.62542	0	2.3434	43.991	0	14.161	20.2758	2.3912	0	22.2	7.00697	9.45716	7.00967	25.1556	3.99329	0	3.13406
Rbm38	2.10806	4.32003	12.236	25.8189	3.20914	2.92886	106.852	131.602	17.1544	2.24749	9.53986	5.39142	21.6617	6.55781	27.4085	5.0005	10.3266	27.3137	3.05083	4.30256	7.43734	83.4742	10.3636	100.245	0	311.098	18.3284	11.4046	12.7159	148.63	29.6055	18.162	7.25084	32.2659	7.03021	120.62	9.72148	10.6208	40.5515	9.5648	19.2864	197.218	1.75174	23.6429	7.00967	183.798	15.9732	7.45295	20.3714
Angel2	2.10806	0	0	8.6063	0	0	29.9706	30.5318	6.86177	2.24749	0	0	4.81371	2.18594	2.74085	0	0	9.10457	0	21.5128	2.47911	19.0651	2.07271	24.1598	0	33.1543	18.3284	0	0	25.0934	11.8422	0	3.62542	0	0	31.2194	0	5.31039	10.1379	2.3912	0	22.7162	3.50349	9.45716	0	25.9671	3.99329	3.72648	6.26812
Uchl1	4.21612	25.9202	0	18.9339	0	14.6443	145.944	114.757	20.5853	4.49499	0	0	9.62742	30.6031	5.4817	5.0005	10.3266	4.55228	9.15248	51.6307	9.91645	316.893	12.4363	313.356	28.7026	118.803	4.58211	4.56184	8.47727	179.514	4.44083	9.081	18.1271	0	2.3434	150.421	0	33.6325	20.2758	7.1736	67.5024	110.484	15.7657	28.3715	4.67312	222.343	7.98658	11.1794	17.2373
Trim60	0	0	0	0	0	0	24.7583	15.7923	0	0	0	0	0	0	0	0	0	9.10457	0	0	0	10.8207	0	20.1933	0	21.5503	0	0	2.11932	20.2677	0	9.081	0	0	0	4.25719	0	1.77013	10.1379	0	0	17.0372	1.75174	0	0	36.5162	0	0	0
[truncated: 112 more columns]

## Sheet: Fig2C
IsoformID	AAACGCTGTGGGCTCT-1	AAACGCTTCAAGCGTT-2	AAACGCTTCGCTGACG-2	AAAGGATCAGAACTAA-3	AACAAAGAGACTTAAG-2	AACCTGAGTTCCTAGA-2	AACGAAAGTGGCACTC-1	AAGACTCGTATCAGGG-2	AAGCGAGGTAGCACAG-1	AAGTGAAGTCCATCTC-2	AATGGAAGTCCGGTCA-2	ACCCTCAGTTCCTAGA-2	ACTTCCGGTCTTCTAT-3	ACTTCCGTCACCTTAT-2	ACTTTCACATAATCGC-3	AGAGCAGAGTGTACCT-2	AGAGCAGTCTGTCGCT-2	AGAGCCCCACTATGTG-3	AGCGTATAGCGTATAA-1	AGGAAATAGTCTGCGC-3	AGGACGAGTATGTCTG-2	AGGCTGCGTGGCTGCT-1	AGGGTTTAGCTTAAGA-1	AGGGTTTGTTCTCGCT-1	AGGTCATAGAGCAGCT-1	AGTAGTCGTCCCTCAT-3	AGTCACATCGAGATGG-1	AGTGTTGGTAGAGATT-3	AGTTAGCCAACTCATG-1	AGTTAGCTCATTCGTT-3	AGTTCGAGTCTTGTCC-2	ATCACGACAACGCCCA-3	ATGCCTCCAGAAGTGC-1	ATGGATCTCACATACG-3	ATTATCCTCTGCGGCA-3	ATTCAGGTCGAGTCTA-2	ATTCATCCAAGCCATT-2	ATTCCATTCTCTCGCA-1	CAACCTCCACGATAGG-3	CAATACGCATAGATGA-1	CAATCGAAGATTGCGG-3	CACACAAGTGGAAATT-1	CACAGGCGTCAACACT-1	CACCGTTTCGGCCCAA-3	CAGATACCATATAGCC-3	CAGATCACAACTGCCG-3	CAGCAGCTCCGCAGTG-3	CAGGCCACATTCAGGT-1	CATCGCTAGTGAATAC-3
PB.40703.2(Edf1~FSM)	653.516	541.256	531.948	365.191	191.117	588.178	0	74.2818	429.943	610.43	470.508	261.54	389.831	477.883	378.585	334.692	460.314	642.742	595.061	582.27	303.049	29.8744	541.449	5.10926	697.81	15.6767	671.264	322.581	460.818	0	520.863	321.854	691.952	738.825	772.386	0	517.509	318.471	835.721	354.175	332.742	0	477.555	550.752	517.486	17.562	539.933	299.107	442.976
PB.38236.14(Oosp3~FSM)	121.021	0	0	64.4454	0	0	2173.34	742.818	573.258	0	0	0	0	0	94.6462	19.6878	32.8796	0	297.53	0	60.6097	3644.67	512.952	4302	0	1442.25	732.288	134.409	256.01	674.963	0	107.285	605.458	92.3532	0	362.1	0	367.467	238.777	245.198	0	4329.24	455.848	0	81.7082	924.934	89.9888	299.107	55.372
PB.71257.4(Cnot7~FSM)	0	0	0	0	0	0	283.479	297.127	0	0	0	0	0	0	63.0975	0	0	0	0	0	0	82.1545	0	81.7482	0	274.342	0	0	0	435.914	0	0	0	0	0	120.7	0	0	119.389	0	0	38.4479	0	55.0752	27.2361	286.847	0	0	0
PB.45582.58(Aurka~FSM)	72.6129	60.1395	31.2911	107.409	38.2234	32.6765	75.5944	129.993	0	87.2042	42.7734	130.77	222.761	59.7354	157.744	59.0633	0	107.124	37.1913	48.5225	0	126.966	113.989	137.95	38.7672	227.312	0	107.527	332.813	126.556	231.495	107.285	0	92.3532	292.974	30.175	86.2515	0	238.777	136.221	0	146.102	195.363	385.526	190.653	158.058	0	85.4591	258.403
PB.47243.19(Serp1~FSM)	121.021	0	281.62	601.491	38.2234	32.6765	113.392	18.5704	382.172	145.34	42.7734	65.3851	222.761	209.074	473.231	137.814	0	803.428	148.765	97.045	90.9146	82.1545	199.481	86.8574	232.603	70.5451	366.144	403.226	179.207	56.2469	1215.35	214.569	86.494	184.706	186.438	0	0	97.9912	358.166	136.221	0	92.275	108.535	771.052	326.833	163.912	0	170.918	609.092
PB.67930.1(Rps17~FSM)	1621.69	2525.86	3973.97	365.191	1720.05	1241.71	37.7972	74.2818	859.886	2848.67	1497.07	1046.16	1030.27	2508.89	1261.95	3209.1	4274.35	910.552	1896.76	1649.76	2788.05	14.9372	1795.33	10.2185	1473.15	39.1917	671.264	1129.03	1971.28	28.1235	462.99	1394.7	1081.17	1385.3	2050.82	120.7	948.767	2106.81	1910.22	1416.7	1996.45	30.7583	2257.53	1266.73	1062.21	11.708	2429.7	2392.86	313.775
PB.72011.1(Mrpl34~FSM)	145.226	240.558	312.911	451.118	305.787	163.383	113.392	37.1409	143.314	406.953	85.5469	65.3851	278.451	149.338	283.939	236.253	197.278	482.057	111.574	242.612	303.049	209.121	256.476	107.294	116.302	54.8684	122.048	188.172	179.207	84.3704	366.534	0	86.494	0	186.438	30.175	258.755	195.982	119.389	381.419	0	138.413	86.8282	771.052	272.361	87.8102	314.961	149.553	442.976
PB.38234.9(Oosp2~FSM)	0	0	0	21.4818	0	0	566.958	315.698	0	0	0	0	0	0	31.5487	0	0	0	0	0	0	313.681	0	623.33	0	242.989	122.048	0	25.601	379.667	0	0	0	0	26.634	120.7	0	0	0	0	0	284.515	0	0	0	240.015	0	0	0
PB.13494.4(Atp5g1~FSM)	508.29	601.395	594.53	343.709	420.457	620.854	94.493	18.5704	477.715	581.362	342.187	719.236	306.296	537.618	504.78	689.071	1578.22	803.428	855.4	1116.02	697.012	52.2802	227.979	76.6389	659.042	7.83834	793.312	376.344	512.02	70.3087	713.776	214.569	345.976	92.3532	426.144	30.175	603.761	440.96	358.166	517.641	443.656	15.3792	434.141	0	381.305	46.8321	944.882	662.308	350.689
PB.73115.26(Nutf2~FSM)	605.107	360.837	625.821	279.264	229.34	588.178	415.769	259.986	477.715	406.953	556.055	326.926	556.901	448.015	378.585	137.814	197.278	321.371	371.913	824.882	272.744	522.802	512.952	546.691	620.275	337.049	488.192	295.699	435.217	492.161	443.699	429.139	518.964	461.766	532.68	512.975	0	563.449	358.166	790.083	110.914	461.375	716.332	275.376	326.833	439.051	719.91	619.579	350.689
PB.59026.132(Oas1d~FSM)	48.4086	0	0	42.9636	0	0	1908.76	167.134	47.7715	0	0	0	83.5352	0	63.0975	0	0	0	74.3826	0	0	1284.6	56.9947	1972.17	38.7672	987.631	61.024	53.7634	51.202	1040.57	0	107.285	172.988	92.3532	53.268	301.75	86.2515	97.9912	119.389	136.221	221.828	1730.16	130.242	110.15	54.4722	1463.5	0	42.7296	55.372
PB.17762.365(Gm2042~ISM)	24.2043	0	0	0	0	0	340.175	408.55	47.7715	0	0	0	0	0	0	0	0	0	0	0	0	216.589	0	229.917	0	172.444	61.024	0	0	210.926	19.2912	0	86.494	0	0	543.15	0	48.9956	0	0	0	115.344	0	0	0	234.161	0	0	36.9147
PB.82037.367(Rbbp7~ISM)	24.2043	0	0	0	38.2234	0	132.29	111.423	47.7715	0	0	0	27.8451	0	0	0	0	0	0	0	0	149.372	56.9947	194.152	0	266.504	0	26.8817	25.601	323.42	0	214.569	86.494	0	0	90.525	0	48.9956	0	54.4885	221.828	230.688	0	0	54.4722	251.723	89.9888	21.3648	0
PB.32298.217(Ube2i~FSM)	193.634	180.419	93.8732	42.9636	114.67	0	245.682	185.704	95.5429	174.408	42.7734	130.77	167.07	179.206	126.195	118.127	230.157	214.247	148.765	0	151.524	283.807	170.984	97.076	116.302	313.534	61.024	134.409	128.005	267.173	57.8737	0	43.247	277.059	239.706	150.875	86.2515	73.4934	477.555	245.198	0	269.136	130.242	0	27.2361	251.723	44.9944	299.107	92.2867
PB.4902.127(H3f3a~FSM)	242.043	300.698	469.366	988.164	458.681	359.442	226.783	92.8522	621.029	232.545	128.32	392.311	918.887	388.28	567.877	531.569	460.314	1392.61	260.339	339.657	333.354	104.56	170.984	163.496	387.672	101.898	427.168	806.452	409.616	98.4321	617.32	536.423	259.482	923.532	692.484	30.175	86.2515	195.982	1074.5	136.221	554.57	99.9646	694.625	1431.95	926.027	105.372	224.972	299.107	609.092
PB.77830.4(Rpl29~FSM)	580.903	481.116	750.986	322.227	420.457	457.471	56.6958	18.5704	95.5429	319.749	342.187	719.236	473.366	448.015	283.939	807.198	821.99	321.371	409.104	48.5225	545.488	52.2802	427.46	66.4204	465.206	23.515	183.072	483.871	588.823	42.1852	231.495	965.562	259.482	277.059	532.68	120.7	0	538.951	119.389	408.664	221.828	38.4479	434.141	495.677	571.958	11.708	0	726.403	203.031
PB.51716.5(Cdc26~FSM)	48.4086	120.279	31.2911	85.9273	38.2234	130.706	37.7972	0	0	87.2042	85.5469	65.3851	27.8451	0	0	59.0633	32.8796	0	37.1913	145.567	0	97.0917	170.984	91.9667	38.7672	164.605	61.024	0	102.404	0	77.165	0	0	92.3532	26.634	30.175	0	73.4934	119.389	108.977	0	353.721	108.535	0	54.4722	175.62	134.983	42.7296	92.2867
PB.8164.1(Nup37~FSM)	72.6129	0	62.5821	64.4454	76.4468	65.3531	774.842	501.402	95.5429	87.2042	42.7734	0	55.6901	29.8677	63.0975	59.0633	0	0	223.148	0	60.6097	948.512	170.984	674.423	38.7672	870.056	0	0	204.808	632.778	77.165	0	216.235	184.706	79.902	241.4	0	73.4934	0	136.221	0	953.509	130.242	0	81.7082	661.503	44.9944	42.7296	18.4573
PB.73540.49(Gabarapl2~FSM)	943.967	1082.51	1251.64	580.009	344.01	294.089	56.6958	18.5704	334.4	1249.93	299.414	523.081	306.296	1164.84	252.39	1082.83	986.388	856.99	557.87	0	1000.06	44.8116	1082.9	0	387.672	7.83834	427.168	215.054	1587.26	0	270.077	1501.98	778.446	831.178	1491.5	90.525	1035.02	1469.87	1313.28	871.816	554.57	7.68959	1606.32	440.601	245.125	11.708	44.9944	1132.33	184.573
PB.53538.40(Tmem35b~FSM)	48.4086	0	31.2911	0	0	0	170.087	37.1409	0	29.0681	0	0	0	0	31.5487	39.3755	0	0	74.3826	0	0	112.029	0	163.496	0	368.402	61.024	26.8817	0	98.4321	0	0	0	0	0	0	0	0	0	54.4885	0	461.375	43.4141	55.0752	0	263.431	0	106.824	18.4573
PB.12095.1(C1qbp~FSM)	1089.19	781.814	438.075	580.009	726.244	686.207	245.682	37.1409	525.486	813.906	641.601	457.696	1169.49	657.089	757.169	866.261	690.471	1178.36	1004.17	533.747	697.012	156.84	883.417	143.059	969.18	70.5451	366.144	833.333	1177.65	126.556	424.407	1716.55	951.434	2216.48	1384.97	30.175	172.503	832.925	835.721	1008.04	1663.71	92.275	759.746	1101.5	844.319	181.474	584.927	1217.79	1015.15
PB.38237.7(Oosp1~ISM)	0	0	0	0	0	0	75.5944	352.838	0	0	0	0	27.8451	0	0	0	0	0	0	0	0	171.778	28.4973	219.698	0	148.928	0	26.8817	25.601	70.3087	0	0	43.247	0	0	543.15	0	0	0	0	0	307.583	0	0	27.2361	216.598	44.9944	21.3648	18.4573
PB.76326.14(Tipin~NIC)	145.226	0	93.8732	171.855	152.894	130.706	453.566	148.564	191.086	58.1362	85.5469	196.155	194.915	119.471	315.487	39.3755	0	214.247	148.765	242.612	0	463.053	113.989	378.085	0	274.342	122.048	188.172	153.606	407.79	38.5825	0	86.494	92.3532	106.536	181.05	0	146.987	238.777	136.221	0	392.169	65.1211	385.526	217.889	427.343	314.961	64.0943	147.659
PB.68071.2(Ctsc~FSM)	387.269	180.419	62.5821	42.9636	802.691	947.62	0	37.1409	716.572	203.477	342.187	130.77	1030.27	119.471	1167.3	393.755	131.518	589.181	409.104	0	333.354	7.46859	113.989	5.10926	503.974	7.83834	183.072	1370.97	640.025	42.1852	636.611	536.423	216.235	1385.3	346.242	0	0	195.982	1074.5	599.373	332.742	15.3792	195.363	881.203	844.319	29.2701	0	427.296	350.689
PB.78709.700(mt-Nd4~FSM)	605.107	1683.91	1032.61	4274.88	1567.16	1143.68	1190.61	2544.15	4490.52	842.974	2309.77	3334.64	584.746	896.031	1009.56	216.565	164.398	1874.67	1004.17	97.045	363.658	851.42	1310.88	1287.53	2442.33	689.774	3417.34	779.57	793.63	1223.37	2758.65	429.139	562.211	738.825	292.974	3228.73	2501.29	1543.36	1074.5	326.931	665.484	1314.92	781.454	2478.38	926.027	720.044	224.972	256.377	2141.05
PB.51225.3(Exosc3~FSM)	169.43	0	156.455	85.9273	229.34	228.736	170.087	74.2818	47.7715	58.1362	42.7734	196.155	222.761	149.338	126.195	78.751	131.518	214.247	223.148	145.567	30.3049	440.647	142.487	357.648	116.302	360.564	122.048	188.172	204.808	42.1852	289.369	0	216.235	461.766	213.072	30.175	86.2515	97.9912	238.777	136.221	332.742	376.79	130.242	165.226	299.597	292.701	179.978	128.189	221.488
PB.65121.82(Rfpl4~NIC)	24.2043	0	0	0	0	0	94.493	74.2818	0	0	0	0	0	0	0	0	0	0	0	97.045	0	171.778	28.4973	163.496	38.7672	141.09	61.024	0	0	98.4321	19.2912	0	0	0	0	30.175	0	0	0	27.2442	0	184.55	43.4141	0	0	128.788	0	0	18.4573
PB.78709.932(mt-Cytb~FSM)	0	0	0	1697.06	382.234	98.0296	396.87	909.952	1050.97	87.2042	171.094	392.311	222.761	29.8677	567.877	78.751	65.7592	589.181	223.148	48.5225	0	358.493	28.4973	429.178	193.836	337.049	1037.41	322.581	0	210.926	964.562	0	129.741	277.059	53.268	1237.18	86.2515	0	119.389	54.4885	110.914	584.409	65.1211	550.752	408.541	187.328	0	42.7296	1255.1
PB.55902.12(Tomm7~FSM)	411.473	1022.37	719.695	580.009	917.361	686.207	56.6958	18.5704	859.886	726.702	769.922	653.851	696.127	537.618	662.523	708.759	1117.91	428.495	855.4	436.702	878.841	37.343	911.915	45.9834	1201.78	23.515	244.096	833.333	921.635	84.3704	578.737	750.992	562.211	184.706	852.288	120.7	1207.52	808.427	835.721	708.35	443.656	0	911.696	220.301	544.722	23.4161	719.91	662.308	276.86
PB.59860.98(Hspb1~FSM)	72.6129	0	0	107.409	76.4468	32.6765	0	92.8522	286.629	58.1362	85.5469	65.3851	139.225	29.8677	63.0975	0	164.398	321.371	0	1552.72	0	89.6231	0	25.5463	77.5344	54.8684	610.24	80.6452	102.404	28.1235	115.747	0	0	0	0	30.175	0	0	0	0	0	92.275	108.535	275.376	54.4722	146.35	1304.84	21.3648	406.061
PB.43024.2(Depdc7~FSM)	0	0	62.5821	365.191	76.4468	130.706	245.682	18.5704	286.629	116.272	0	65.3851	222.761	29.8677	473.231	0	0	214.247	74.3826	0	60.6097	328.618	56.9947	413.85	38.7672	674.097	244.096	161.29	102.404	168.741	231.495	107.285	43.247	0	79.902	60.35	0	97.9912	0	54.4885	0	522.892	130.242	165.226	163.416	444.905	0	64.0943	498.348
PB.27583.61(Snu13~FSM)	556.699	1142.65	750.986	1546.69	382.234	261.412	56.6958	55.7113	1624.23	697.634	684.375	1046.16	1280.87	567.486	2145.31	590.633	920.629	2142.47	706.635	145.567	606.097	52.2802	712.433	51.0926	581.508	47.0301	1891.74	725.806	640.025	126.556	1909.83	643.708	691.952	646.472	639.216	30.175	431.258	759.432	477.555	381.419	1109.14	7.68959	759.746	2258.08	1062.21	17.562	584.927	747.767	1384.3
PB.37664.54(Cdk2ap2~FSM)	48.4086	0	31.2911	21.4818	38.2234	0	151.189	148.564	95.5429	29.0681	42.7734	0	27.8451	29.8677	0	59.0633	98.6388	0	0	0	60.6097	238.995	0	204.37	0	250.827	61.024	0	25.601	196.864	0	0	43.247	0	0	150.875	0	48.9956	0	27.2442	0	322.963	86.8282	0	0	263.431	44.9944	21.3648	36.9147
PB.19849.72(Tmem14c~FSM)	96.8171	240.558	62.5821	171.855	38.2234	32.6765	529.161	241.416	95.5429	145.34	85.5469	0	55.6901	29.8677	31.5487	334.692	65.7592	53.5619	37.1913	97.045	90.9146	769.265	142.487	1476.58	77.5344	587.876	0	26.8817	102.404	815.58	38.5825	0	0	0	53.268	271.575	0	97.9912	0	136.221	110.914	361.411	65.1211	55.0752	81.7082	1644.98	0	192.283	92.2867
PB.75772.35(Btg4~FSM)	48.4086	0	0	0	0	0	566.958	389.979	0	29.0681	0	0	0	29.8677	94.6462	19.6878	0	0	0	0	0	664.705	28.4973	633.548	0	313.534	183.072	53.7634	0	154.679	0	0	43.247	0	0	241.4	86.2515	24.4978	119.389	0	0	638.236	86.8282	0	27.2361	480.029	44.9944	64.0943	18.4573
PB.41166.1(Swi5~FSM)	48.4086	0	156.455	21.4818	0	98.0296	283.479	464.261	0	58.1362	42.7734	0	55.6901	89.6031	31.5487	137.814	197.278	53.5619	0	582.27	212.134	276.338	256.476	296.337	38.7672	235.15	0	53.7634	102.404	351.543	38.5825	107.285	216.235	0	79.902	392.275	0	24.4978	119.389	108.977	332.742	361.411	65.1211	165.226	27.2361	158.058	359.955	106.824	0
PB.60941.1(Rpa3~FSM)	48.4086	0	93.8732	128.891	0	32.6765	1001.63	1801.33	143.314	87.2042	0	0	139.225	0	31.5487	118.127	98.6388	107.124	37.1913	48.5225	60.6097	1307	113.989	1154.69	116.302	1261.97	183.072	53.7634	51.202	1560.85	77.165	0	43.247	92.3532	79.902	1388.05	0	220.48	119.389	136.221	110.914	1799.36	130.242	55.0752	81.7082	1352.28	89.9888	213.648	55.372
PB.78709.786(mt-Nd5~FSM)	48.4086	60.1395	0	107.409	0	32.6765	94.493	37.1409	477.715	29.0681	42.7734	65.3851	139.225	29.8677	157.744	0	0	0	223.148	48.5225	0	186.715	28.4973	255.463	0	47.0301	122.048	26.8817	76.8029	0	38.5825	0	0	0	26.634	90.525	86.2515	24.4978	238.777	0	0	169.171	43.4141	0	136.18	35.1241	0	21.3648	129.201
PB.65442.87(Crxos~FSM)	2783.49	6194.37	5256.9	1568.17	8867.82	5979.81	132.29	74.2818	1767.54	6918.2	7442.58	7715.44	2366.83	4181.48	1482.79	5670.07	5490.89	1713.98	7475.45	0	5151.83	89.6231	6725.37	81.7482	10312.1	39.1917	1891.74	1935.48	7603.49	70.3087	1601.17	5900.65	8303.42	5079.42	5566.51	120.7	3450.06	3650.17	7043.94	4331.83	5545.7	99.9646	8704.52	1542.1	1824.82	46.8321	44.9944	3055.16	941.324
PB.76920.2(Bmp5~NNC)	0	0	0	0	0	0	37.7972	74.2818	0	0	0	0	0	0	0	0	0	0	0	48.5225	0	67.2174	0	20.437	0	250.827	0	26.8817	0	154.679	0	0	0	0	0	0	0	0	0	0	0	7.68959	0	0	0	158.058	0	0	0
PB.46846.1(Slc25a31~FSM)	0	0	0	21.4818	0	0	56.6958	0	0	0	0	0	27.8451	0	31.5487	0	0	0	0	0	0	112.029	0	235.026	0	86.2218	0	0	0	0	19.2912	0	43.247	0	0	0	0	0	0	0	0	184.55	0	0	0	76.1022	0	0	92.2867
PB.71587.10(Neil3~NIC)	0	0	0	0	0	0	302.377	74.2818	0	0	0	0	0	0	0	0	0	0	0	0	0	388.367	0	398.522	0	485.977	0	0	0	182.803	0	0	0	0	0	0	0	0	0	0	0	269.136	0	0	0	240.015	0	0	0
PB.44682.293(Eif2s2~ISM)	48.4086	0	125.164	21.4818	76.4468	0	0	37.1409	95.5429	0	0	0	0	0	0	0	32.8796	0	37.1913	0	0	477.99	28.4973	296.337	38.7672	23.515	183.072	0	25.601	0	0	0	0	92.3532	0	30.175	172.503	48.9956	0	0	110.914	107.654	21.707	0	54.4722	163.912	0	0	0
PB.1497.1(Clk1~FSM)	0	0	0	0	38.2234	0	0	0	0	0	0	130.77	0	0	0	39.3755	0	0	0	97.045	0	74.6859	0	102.185	0	70.5451	0	80.6452	25.601	0	0	107.285	0	0	0	0	86.2515	0	0	27.2442	0	84.5855	0	0	0	58.5401	44.9944	0	18.4573
PB.78709.946(mt-Cytb~FSM)	24.2043	0	62.5821	687.418	191.117	65.3531	113.392	575.684	955.429	58.1362	85.5469	326.926	194.915	0	252.39	19.6878	0	214.247	37.1913	0	30.3049	425.71	113.989	219.698	193.836	227.312	671.264	161.29	102.404	267.173	925.98	0	172.988	0	0	724.2	258.755	24.4978	119.389	0	110.914	445.996	86.8282	165.226	299.597	58.5401	0	0	590.635
PB.78709.313(mt-Co1~FSM)	24.2043	60.1395	31.2911	343.709	0	65.3531	37.7972	259.986	429.943	0	85.5469	326.926	83.5352	0	94.6462	19.6878	98.6388	535.619	74.3826	48.5225	30.3049	306.212	0	281.009	77.5344	235.15	305.12	134.409	76.8029	70.3087	270.077	107.285	43.247	0	0	271.575	258.755	24.4978	0	27.2442	221.828	338.342	108.535	220.301	108.944	35.1241	44.9944	0	203.031
PB.65121.80(Rfpl4~FSM)	48.4086	0	31.2911	0	0	0	548.059	352.838	95.5429	0	0	0	111.38	0	31.5487	0	32.8796	0	74.3826	48.5225	0	604.956	28.4973	638.658	0	752.481	61.024	53.7634	0	590.593	0	0	43.247	0	53.268	150.875	0	0	0	54.4885	0	461.375	21.707	0	27.2361	579.547	0	21.3648	0
PB.37791.2(Banf1~FSM)	532.494	120.279	438.075	107.409	267.564	326.765	151.189	111.423	95.5429	290.681	513.281	326.926	194.915	328.545	157.744	354.38	328.796	0	409.104	921.927	515.183	194.183	398.963	204.37	310.138	141.09	183.072	215.054	537.621	140.617	135.039	536.423	475.717	277.059	372.876	120.7	258.755	391.965	0	299.687	110.914	276.825	282.192	165.226	163.416	99.5182	674.916	341.837	73.8293
PB.23514.14(Gch1~FSM)	242.043	240.558	93.8732	21.4818	114.67	32.6765	170.087	92.8522	47.7715	58.1362	256.641	0	361.986	0	725.621	78.751	32.8796	267.809	297.53	48.5225	30.3049	179.246	370.465	219.698	271.37	305.695	183.072	80.6452	307.212	478.099	77.165	0	432.47	277.059	239.706	241.4	0	171.485	238.777	272.442	221.828	299.894	434.141	110.15	272.361	608.817	0	277.742	147.659
PB.49208.41(Cnn3~FSM)	72.6129	0	31.2911	42.9636	0	32.6765	75.5944	18.5704	95.5429	87.2042	0	0	27.8451	29.8677	0	157.502	0	53.5619	0	0	30.3049	74.6859	28.4973	71.5297	38.7672	172.444	61.024	107.527	153.606	84.3704	19.2912	0	0	184.706	26.634	120.7	0	0	0	190.71	221.828	138.413	108.535	0	0	146.35	89.9888	64.0943	129.201
PB.72495.31(Prdx2~FSM)	0	0	31.2911	0	0	0	113.392	724.247	0	29.0681	0	0	0	0	0	39.3755	0	0	0	0	151.524	112.029	0	81.7482	0	23.515	0	0	25.601	56.2469	173.621	0	0	0	0	422.45	0	0	0	0	0	7.68959	43.4141	0	0	17.562	44.9944	21.3648	0
PB.7665.1(Cstb~FSM)	532.494	481.116	876.15	107.409	611.574	882.266	0	18.5704	382.172	232.545	598.828	1046.16	83.5352	418.148	157.744	1850.65	1150.79	53.5619	185.957	291.135	1454.63	22.4058	541.449	10.2185	1318.08	15.6767	488.192	53.7634	409.616	0	0	643.708	259.482	277.059	479.412	30.175	517.509	710.436	358.166	572.129	110.914	23.0688	347.313	550.752	0	0	44.9944	491.39	55.372
PB.49630.43(Lamtor3~FSM)	145.226	0	31.2911	107.409	76.4468	65.3531	113.392	129.993	0	87.2042	85.5469	0	83.5352	29.8677	157.744	59.0633	32.8796	0	148.765	97.045	0	858.888	56.9947	587.565	155.069	1152.24	122.048	80.6452	179.207	126.556	38.5825	0	86.494	0	0	0	86.2515	48.9956	119.389	81.7327	0	1084.23	108.535	0	27.2361	895.664	89.9888	42.7296	147.659
PB.22555.2(Thoc7~FSM)	121.021	120.279	31.2911	107.409	38.2234	65.3531	188.986	259.986	95.5429	58.1362	42.7734	261.54	278.451	29.8677	189.292	157.502	98.6388	267.809	74.3826	48.5225	151.524	343.555	142.487	311.665	77.5344	164.605	122.048	134.409	256.01	182.803	115.747	214.569	86.494	369.413	133.17	90.525	345.006	171.485	119.389	217.954	332.742	269.136	65.1211	110.15	190.653	257.577	0	149.553	55.372
PB.38102.10(Ubxn1~FSM)	847.15	420.977	438.075	451.118	305.787	457.471	18.8986	18.5704	238.857	494.157	299.414	523.081	1113.8	537.618	914.913	767.822	493.194	1339.05	297.53	194.09	636.402	22.4058	313.471	25.5463	193.836	23.515	305.12	779.57	384.015	14.0617	578.737	1931.12	518.964	1754.71	1225.16	30.175	172.503	269.476	1432.66	435.908	1996.45	7.68959	586.09	991.353	435.777	11.708	539.933	427.296	812.123
PB.56788.54(5730480H06Rik~FSM)	24.2043	0	0	0	76.4468	0	94.493	148.564	0	0	0	0	27.8451	0	63.0975	0	0	53.5619	0	0	0	149.372	56.9947	173.715	0	423.27	0	0	0	182.803	0	0	0	0	0	150.875	86.2515	0	0	0	0	230.688	0	0	0	398.073	0	21.3648	36.9147
PB.63097.12(Cnbp~FSM)	508.29	300.698	250.329	322.227	726.244	1111	151.189	37.1409	191.086	174.408	470.508	784.621	612.592	358.412	757.169	393.755	32.8796	374.933	557.87	921.927	181.829	224.058	512.952	214.589	659.042	431.109	366.144	779.57	384.015	84.3704	347.242	643.708	908.187	1015.88	559.314	90.525	258.755	195.982	596.944	544.885	887.311	284.515	412.434	385.526	735.374	310.263	854.893	405.931	424.519
PB.9927.4(Ppia~FSM)	2299.41	1563.63	2346.83	1439.28	2484.52	2744.83	37.7972	111.423	1433.14	2121.97	1796.48	1961.55	1559.32	2538.75	1198.85	2145.96	2301.57	1713.98	2157.1	3639.19	2030.43	126.966	1823.83	127.732	1899.59	62.7067	1342.53	1720.43	2432.09	182.803	945.271	4076.82	1427.15	554.119	2024.18	150.875	1380.02	1739.34	1313.28	1743.63	1330.97	69.2063	2518.02	1872.56	1198.39	146.35	4004.5	2414.22	1236.64
PB.60388.7(Bri3~FSM)	48.4086	120.279	62.5821	150.373	0	0	94.493	129.993	0	58.1362	0	0	111.38	29.8677	0	59.0633	131.518	107.124	111.574	48.5225	30.3049	545.207	170.984	556.91	0	830.864	0	0	128.005	323.42	38.5825	107.285	129.741	92.3532	26.634	0	0	146.987	0	81.7327	0	545.961	130.242	55.0752	0	778.584	0	64.0943	36.9147
PB.54720.24(Gm13084~NIC)	0	0	0	0	0	0	94.493	37.1409	0	0	0	0	27.8451	0	0	0	0	0	0	0	0	89.6231	0	86.8574	0	211.635	0	0	0	126.556	0	0	0	0	0	0	0	0	0	0	0	38.4479	0	0	0	210.744	0	0	0
PB.13311.114(Nme1~FSM)	1379.64	1623.77	1063.9	279.264	917.361	1797.21	56.6958	37.1409	573.258	1337.13	1240.43	2223.09	529.056	1254.44	851.816	1220.64	1841.26	535.619	2305.86	824.882	1181.89	59.7488	1453.36	20.437	1705.76	7.83834	244.096	564.516	1510.46	70.3087	559.446	1609.27	1643.39	646.472	985.458	120.7	258.755	1396.37	955.11	2043.32	1220.05	38.4479	1193.89	550.752	544.722	11.708	764.904	2307.4	369.147
PB.45344.11(Rnf114~FSM)	72.6129	0	0	42.9636	0	65.3531	170.087	111.423	143.314	0	42.7734	130.77	27.8451	0	94.6462	19.6878	0	53.5619	0	48.5225	30.3049	306.212	28.4973	480.271	0	1207.1	0	0	51.202	449.975	38.5825	0	129.741	0	26.634	120.7	0	48.9956	0	81.7327	0	461.375	0	0	54.4722	913.226	0	42.7296	147.659
PB.49838.8(Rpf1~FSM)	145.226	180.419	0	42.9636	76.4468	196.059	113.392	37.1409	143.314	58.1362	171.094	130.77	111.38	0	0	39.3755	65.7592	53.5619	111.574	291.135	60.6097	164.309	113.989	183.933	193.836	164.605	183.072	134.409	128.005	112.494	212.204	0	172.988	184.706	133.17	0	172.503	122.489	119.389	217.954	0	192.24	173.656	0	163.416	122.934	0	64.0943	129.201
PB.652.13(Ptp4a1~FSM)	193.634	0	0	64.4454	114.67	130.706	188.986	0	143.314	0	42.7734	65.3851	194.915	29.8677	126.195	0	0	53.5619	148.765	48.5225	0	104.56	85.492	10.2185	77.5344	470.301	61.024	80.6452	51.202	182.803	0	107.285	43.247	92.3532	239.706	30.175	0	73.4934	0	217.954	110.914	0	173.656	110.15	163.416	240.015	44.9944	42.7296	166.116
PB.10512.2(Rps27a~FSM)	1742.71	2044.74	3097.82	580.009	1643.61	1339.74	56.6958	37.1409	716.572	2180.11	598.828	1176.93	1225.18	2419.28	441.682	3228.79	2761.89	1285.48	1078.55	1795.33	2788.05	89.6231	1738.34	35.7648	1356.85	15.6767	671.264	887.097	2252.89	42.1852	578.737	2682.12	1254.16	1847.06	1944.28	90.525	1207.52	1984.32	1313.28	1225.99	1885.54	15.3792	2062.17	1211.65	1089.44	17.562	2924.63	2627.87	590.635
PB.58385.11(Atp5k~FSM)	363.064	781.814	844.859	193.336	1299.59	294.089	0	92.8522	668.8	842.974	1283.2	1111.55	501.211	507.751	315.487	767.822	953.508	374.933	1004.17	679.315	818.231	59.7488	398.963	30.6556	1085.48	7.83834	183.072	645.161	742.429	56.2469	424.407	214.569	821.693	0	532.68	90.525	1293.77	636.943	358.166	681.106	332.742	38.4479	1020.23	55.0752	517.486	17.562	719.91	811.862	110.744
PB.67492.2(Tm2d3~FSM)	0	0	0	0	38.2234	32.6765	170.087	92.8522	0	29.0681	0	0	0	0	0	0	0	107.124	37.1913	0	0	149.372	56.9947	163.496	0	266.504	0	0	0	70.3087	19.2912	0	129.741	0	0	60.35	0	0	119.389	0	0	176.86	21.707	0	27.2361	245.869	0	64.0943	36.9147
PB.49656.39(Adh5~FSM)	24.2043	0	0	42.9636	0	65.3531	37.7972	55.7113	47.7715	0	0	0	83.5352	29.8677	0	0	65.7592	53.5619	37.1913	291.135	60.6097	156.84	56.9947	132.841	77.5344	203.797	0	0	0	112.494	38.5825	0	86.494	92.3532	0	0	0	97.9912	0	27.2442	0	130.723	21.707	55.0752	0	257.577	854.893	170.918	0
PB.42679.43(Fnbp4~NNC)	0	60.1395	0	0	0	0	113.392	111.423	0	0	0	0	27.8451	0	63.0975	0	0	0	0	0	0	156.84	0	270.791	0	368.402	61.024	0	0	112.494	0	0	0	0	26.634	90.525	0	24.4978	0	0	0	276.825	21.707	0	0	263.431	0	0	0
PB.65000.1(Rps9~FSM)	1064.99	1022.37	750.986	257.782	458.681	457.471	37.7972	74.2818	668.8	813.906	299.414	588.466	556.901	507.751	410.133	866.261	1019.27	482.057	818.209	824.882	575.792	22.4058	797.925	20.437	736.577	23.515	793.312	537.634	1049.64	56.2469	366.534	2252.98	562.211	738.825	1438.24	0	345.006	734.934	596.944	790.083	665.484	0	824.868	936.278	354.069	5.85401	1124.86	1196.43	258.403
PB.68922.1(Rps13~FSM)	1476.46	1383.21	2002.63	515.564	1452.49	1045.65	0	55.7113	955.429	1976.63	1240.43	1046.16	1197.34	1612.86	1230.4	2106.59	2564.61	1339.05	1710.8	436.702	2091.04	67.2174	1424.87	56.2019	1395.62	47.0301	1525.6	1370.97	1612.86	84.3704	810.232	2252.98	648.705	1477.65	1811.11	150.875	690.012	1298.38	1432.66	708.35	2107.36	38.4479	2062.17	1156.58	926.027	52.6861	674.916	1816.01	332.232
PB.24657.95(Tsc22d1~FSM)	0	0	0	0	0	0	170.087	37.1409	0	0	0	0	0	0	0	19.6878	0	0	0	0	0	418.241	0	628.439	0	266.504	0	0	0	42.1852	0	0	43.247	0	0	0	0	0	0	0	0	261.446	0	0	27.2361	439.051	0	0	0
PB.77012.5(Dppa5a~FSM)	6051.07	4510.46	3786.22	601.491	4013.45	3136.95	264.58	167.134	2866.29	3052.15	3678.51	4315.42	2394.68	3255.58	3628.1	3819.42	4208.59	3106.59	2417.44	9753.02	4727.56	82.1545	3790.15	158.387	3566.58	54.8684	3051.2	2043.01	3353.73	224.988	3279.51	4613.24	4540.93	1570	3142.81	211.225	2156.29	5610	2387.77	5258.14	1885.54	92.275	3733.61	2863.91	2151.65	81.9562	9493.81	4913.9	553.72
PB.40936.41(Med27~NIC)	24.2043	0	0	64.4454	0	0	1096.12	687.107	0	0	0	0	27.8451	0	0	0	32.8796	0	37.1913	145.567	30.3049	1396.63	227.979	1348.85	38.7672	1536.32	122.048	26.8817	51.202	928.074	19.2912	0	259.482	92.3532	0	482.8	0	97.9912	0	163.465	0	2006.98	130.242	0	54.4722	1492.77	0	42.7296	0
PB.62271.2(Lsm5~FSM)	532.494	841.953	1063.9	193.336	726.244	522.825	75.5944	204.275	238.857	1017.38	769.922	653.851	278.451	358.412	347.036	748.135	887.749	267.809	781.018	582.27	515.183	224.058	1139.89	91.9667	775.344	180.282	305.12	134.409	1075.24	28.1235	192.912	321.854	562.211	738.825	692.484	90.525	776.264	930.916	1193.89	544.885	665.484	315.273	1324.13	110.15	354.069	169.766	674.916	555.484	184.573
PB.10577.3(Bod1~FSM)	48.4086	0	0	21.4818	0	32.6765	18.8986	18.5704	95.5429	0	0	0	0	0	0	19.6878	0	107.124	37.1913	0	0	97.0917	0	137.95	0	180.282	61.024	26.8817	25.601	28.1235	57.8737	0	0	0	0	90.525	0	24.4978	0	27.2442	110.914	130.723	43.4141	110.15	54.4722	275.139	0	0	18.4573
PB.62862.2(Dguok~FSM)	48.4086	60.1395	0	42.9636	0	0	56.6958	37.1409	95.5429	0	0	0	27.8451	0	31.5487	19.6878	0	0	0	0	0	149.372	113.989	122.622	0	321.372	0	26.8817	51.202	84.3704	0	0	86.494	0	0	30.175	0	24.4978	0	81.7327	110.914	238.377	65.1211	0	0	210.744	44.9944	85.4591	0
PB.8371.1(Ndufa12~FSM)	556.699	902.093	1220.35	42.9636	535.127	620.854	56.6958	37.1409	47.7715	755.77	727.148	588.466	194.915	686.957	126.195	787.51	723.351	160.686	892.591	1067.49	484.878	59.7488	1054.4	5.10926	1007.95	0	305.12	349.462	870.433	14.0617	327.951	321.854	1643.39	184.706	585.948	30.175	431.258	783.929	596.944	899.06	1330.97	15.3792	933.403	220.301	245.125	5.85401	494.938	790.497	166.116
PB.55976.1(Rheb~FSM)	435.677	60.1395	31.2911	85.9273	76.4468	130.706	151.189	185.704	382.172	116.272	85.5469	326.926	167.07	89.6031	157.744	98.4388	98.6388	53.5619	148.765	339.657	30.3049	425.71	256.476	337.211	38.7672	627.067	244.096	295.699	128.005	84.3704	115.747	107.285	475.717	92.3532	106.536	120.7	0	122.489	119.389	245.198	443.656	692.063	195.363	110.15	136.18	649.795	0	341.837	239.945
PB.33230.14(2310061I04Rik~FSM)	24.2043	0	0	21.4818	0	0	56.6958	129.993	143.314	0	42.7734	0	27.8451	0	31.5487	19.6878	0	53.5619	0	48.5225	0	171.778	28.4973	189.043	0	313.534	0	0	25.601	168.741	0	0	0	92.3532	0	90.525	0	48.9956	0	0	0	269.136	0	110.15	0	163.912	0	21.3648	55.372
PB.56420.47(Slbp~ISM)	0	0	0	21.4818	0	0	188.986	167.134	0	0	0	0	0	0	0	0	0	0	0	0	0	119.498	0	137.95	0	227.312	0	0	0	154.679	19.2912	0	0	0	0	60.35	0	0	0	0	0	192.24	43.4141	0	0	146.35	0	0	18.4573
PB.78011.1(Impdh2~FSM)	556.699	240.558	156.455	300.745	1146.7	1241.71	0	37.1409	621.029	232.545	641.601	653.851	1865.62	448.015	1135.75	1004.08	460.314	1446.17	781.018	194.09	484.878	7.46859	227.979	30.6556	736.577	31.3534	549.216	1397.85	512.02	28.1235	598.028	1501.98	1167.67	2493.54	772.386	30.175	258.755	269.476	1671.44	381.419	2772.85	15.3792	629.504	1321.8	1062.21	23.4161	404.949	555.484	756.751
PB.45618.109(Rbm38~FSM)	0	0	31.2911	107.409	0	32.6765	415.769	445.691	47.7715	0	0	0	167.07	29.8677	31.5487	19.6878	0	53.5619	37.1913	0	0	268.869	0	618.221	0	2774.77	122.048	53.7634	128.005	534.346	19.2912	107.285	43.247	277.059	0	241.4	86.2515	73.4934	0	0	110.914	976.578	0	55.0752	27.2361	989.328	89.9888	42.7296	73.8293
PB.11283.3(Ccdc69~NNC)	0	0	0	0	0	0	18.8986	37.1409	0	0	0	0	0	0	0	0	0	53.5619	0	0	0	126.966	0	214.589	0	164.605	0	0	25.601	239.049	0	0	0	0	0	60.35	0	0	0	0	0	138.413	0	55.0752	27.2361	163.912	0	0	0
PB.78709.787(mt-Nd4~FSM)	726.129	3427.95	1595.84	5391.94	2369.85	882.266	755.944	3491.24	6258.06	2499.85	4362.89	3661.57	723.972	2031	1261.95	531.569	789.11	1553.29	1376.08	48.5225	1121.28	1456.38	1681.34	1078.05	3256.45	768.158	4393.73	1102.15	1331.25	998.383	3916.12	429.139	562.211	1385.3	159.804	6698.85	3018.8	2498.78	1313.28	299.687	1330.97	1576.37	1107.06	1376.88	1143.92	538.569	134.983	235.013	3156.2
PB.81499.6(Prps1~FSM)	145.226	60.1395	93.8732	644.454	152.894	98.0296	37.7972	0	382.172	145.34	42.7734	261.54	612.592	149.338	536.328	393.755	328.796	535.619	223.148	0	212.134	14.9372	56.9947	5.10926	387.672	39.1917	427.168	188.172	563.222	28.1235	887.397	107.285	562.211	461.766	133.17	30.175	86.2515	97.9912	238.777	81.7327	221.828	7.68959	238.777	660.902	435.777	17.562	44.9944	256.377	313.775
PB.1924.10(Pecr~FSM)	0	0	0	42.9636	0	32.6765	1133.92	649.966	47.7715	0	42.7734	0	55.6901	0	0	0	32.8796	0	37.1913	97.045	0	881.294	0	960.541	0	658.421	61.024	53.7634	25.601	632.778	0	0	43.247	0	0	573.325	0	24.4978	0	27.2442	0	730.511	21.707	55.0752	0	556.131	44.9944	42.7296	55.372
PB.71683.3(Hpf1~FSM)	0	0	31.2911	128.891	38.2234	0	434.668	817.1	0	0	0	0	27.8451	0	0	0	0	107.124	37.1913	0	0	657.236	56.9947	653.985	0	509.492	122.048	53.7634	0	689.025	57.8737	0	86.494	0	26.634	1176.83	0	0	0	0	0	653.615	65.1211	110.15	27.2361	579.547	0	0	55.372
PB.48950.3(Psma5~FSM)	943.967	661.535	719.695	171.855	229.34	424.795	113.392	55.7113	143.314	668.566	171.094	326.926	167.07	507.751	189.292	708.759	558.953	53.5619	297.53	582.27	303.049	52.2802	769.428	153.278	232.603	39.1917	366.144	349.462	537.621	140.617	192.912	321.854	648.705	738.825	319.608	30.175	431.258	440.96	358.166	1117.01	0	69.2063	499.262	330.451	136.18	216.598	539.933	1089.6	184.573
PB.79818.12(Mospd1~FSM)	24.2043	0	0	64.4454	76.4468	65.3531	226.783	129.993	0	0	128.32	0	0	89.6031	126.195	39.3755	0	0	0	0	30.3049	261.401	0	209.48	0	211.635	183.072	26.8817	25.601	407.79	57.8737	0	172.988	0	0	150.875	0	0	0	54.4885	0	107.654	108.535	55.0752	0	163.912	0	85.4591	73.8293
PB.82037.481(Rbbp7~ISM)	24.2043	0	31.2911	21.4818	0	0	94.493	129.993	0	0	0	0	0	29.8677	0	0	32.8796	0	0	0	0	97.0917	56.9947	122.622	0	70.5451	61.024	0	25.601	56.2469	0	0	43.247	0	0	392.275	0	48.9956	0	27.2442	0	123.033	0	0	0	122.934	0	42.7296	0
PB.48566.1(Phgdh~FSM)	217.839	180.419	156.455	85.9273	114.67	980.296	0	0	238.857	87.2042	427.734	130.77	918.887	298.677	1041.11	452.818	131.518	1124.8	334.722	145.567	757.622	22.4058	227.979	5.10926	348.905	23.515	122.048	1075.27	179.207	28.1235	77.165	858.277	778.446	923.532	825.654	30.175	86.2515	146.987	358.166	272.442	443.656	0	303.899	826.128	789.846	11.708	629.921	213.648	276.86
PB.45537.75(Pfdn4~FSM)	0	0	0	0	0	0	75.5944	148.564	0	0	0	0	0	0	0	0	0	0	0	0	0	201.652	0	71.5297	0	227.312	0	0	0	140.617	0	0	0	0	0	60.35	0	0	0	0	0	430.617	0	55.0752	0	99.5182	0	21.3648	18.4573
PB.75924.2(Etfa~FSM)	242.043	180.419	93.8732	21.4818	152.894	196.059	264.58	37.1409	143.314	87.2042	85.5469	130.77	83.5352	59.7354	126.195	98.4388	65.7592	107.124	185.957	48.5225	0	179.246	85.492	286.119	193.836	219.474	61.024	53.7634	25.601	140.617	57.8737	0	172.988	184.706	79.902	150.875	86.2515	97.9912	238.777	272.442	443.656	230.688	217.07	165.226	81.7082	228.306	134.983	85.4591	55.372
PB.77027.10(Eef1a1~ISM)	411.473	721.674	281.62	64.4454	152.894	326.765	56.6958	55.7113	95.5429	581.362	556.055	719.236	27.8451	597.354	0	374.067	526.074	0	223.148	291.135	636.402	37.343	541.449	20.437	232.603	7.83834	122.048	80.6452	230.409	0	96.4562	321.854	259.482	277.059	53.268	30.175	431.258	930.916	119.389	272.442	110.914	30.7583	325.606	0	27.2361	0	179.978	448.66	36.9147
PB.78709.659(mt-Co3~FSM)	48.4086	180.419	62.5821	128.891	267.564	0	94.493	111.423	1003.2	116.272	85.5469	196.155	27.8451	29.8677	126.195	19.6878	32.8796	214.247	334.722	0	0	590.019	170.984	306.556	387.672	39.1917	427.168	53.7634	256.01	42.1852	77.165	0	43.247	0	26.634	150.875	345.006	122.489	0	27.2442	0	515.202	282.192	0	81.7082	64.3941	0	21.3648	129.201
PB.77268.21(Mthfs~NIC)	0	60.1395	0	0	0	0	132.29	185.704	0	29.0681	0	0	0	0	0	0	0	0	0	48.5225	0	126.966	0	137.95	38.7672	101.898	0	0	0	154.679	19.2912	0	0	0	0	120.7	0	0	0	54.4885	0	107.654	0	0	0	87.8102	44.9944	21.3648	18.4573
PB.22845.613(E330034G19Rik~ISM)	48.4086	0	0	0	0	0	585.856	408.55	95.5429	0	0	0	27.8451	0	0	0	0	53.5619	37.1913	0	0	276.338	199.481	255.463	38.7672	360.564	61.024	0	102.404	379.667	0	107.285	172.988	0	0	905.25	0	48.9956	0	108.977	0	376.79	0	0	108.944	321.971	0	64.0943	18.4573
PB.19045.4(Psma2~FSM)	96.8171	0	31.2911	64.4454	0	0	529.161	408.55	0	87.2042	0	0	27.8451	0	63.0975	157.502	65.7592	0	74.3826	97.045	60.6097	866.357	170.984	960.541	0	697.612	0	0	76.8029	534.346	19.2912	107.285	129.741	184.706	26.634	181.05	0	195.982	119.389	54.4885	110.914	907.371	151.949	165.226	54.4722	772.73	179.978	170.918	18.4573
PB.6767.6(Asf1a~FSM)	169.43	0	31.2911	42.9636	38.2234	0	245.682	148.564	47.7715	116.272	42.7734	130.77	27.8451	59.7354	0	59.0633	32.8796	53.5619	74.3826	0	0	365.961	85.492	408.741	38.7672	313.534	0	26.8817	76.8029	337.482	0	0	0	92.3532	106.536	241.4	86.2515	122.489	0	272.442	110.914	599.788	173.656	55.0752	217.889	310.263	179.978	128.189	73.8293
PB.73674.1(Cenpn~FSM)	72.6129	0	62.5821	42.9636	76.4468	65.3531	1133.92	501.402	143.314	29.0681	0	0	250.606	29.8677	63.0975	0	0	107.124	74.3826	388.18	60.6097	500.396	142.487	827.7	38.7672	1191.43	0	161.29	25.601	928.074	57.8737	107.285	43.247	184.706	79.902	754.375	86.2515	24.4978	358.166	136.221	0	930.44	43.4141	0	136.18	819.562	0	128.189	73.8293
PB.61768.6(Wee2~FSM)	24.2043	0	0	0	0	0	113.392	129.993	0	0	0	0	0	0	31.5487	0	0	0	0	0	0	44.8116	0	66.4204	0	321.372	0	0	0	295.296	0	0	0	0	0	0	0	0	0	0	0	15.3792	0	55.0752	0	163.912	0	21.3648	18.4573
PB.69316.119(Hirip3~FSM)	24.2043	0	62.5821	21.4818	0	0	377.972	482.832	0	29.0681	0	0	0	0	31.5487	19.6878	32.8796	0	0	0	0	253.932	28.4973	352.539	0	446.785	0	0	25.601	323.42	19.2912	0	0	0	0	663.85	0	0	0	0	0	445.996	21.707	0	27.2361	444.905	0	0	18.4573
PB.49988.3(Acadm~ISM)	72.6129	60.1395	0	85.9273	152.894	0	302.377	278.557	47.7715	29.0681	0	0	0	0	94.6462	0	32.8796	53.5619	74.3826	48.5225	90.9146	298.744	56.9947	296.337	116.302	164.605	61.024	26.8817	25.601	182.803	19.2912	0	86.494	0	0	241.4	0	97.9912	0	27.2442	0	253.756	43.4141	0	54.4722	298.555	0	64.0943	36.9147
PB.14349.70(Ddx5~FSM)	338.86	0	0	171.855	344.01	882.266	56.6958	0	143.314	116.272	128.32	130.77	1113.8	89.6031	662.523	216.565	65.7592	214.247	334.722	824.882	181.829	37.343	85.492	40.8741	155.069	70.5451	61.024	913.978	128.005	28.1235	173.621	107.285	432.47	1108.24	585.948	0	86.2515	24.4978	119.389	653.862	221.828	7.68959	303.899	771.052	571.958	35.1241	584.927	256.377	553.72
PB.48865.3(Atp5f1~ISM)	726.129	300.698	375.493	322.227	344.01	261.412	170.087	55.7113	429.943	552.293	384.961	196.155	389.831	388.28	378.585	452.818	427.435	535.619	260.339	533.747	272.744	126.966	256.476	229.917	155.069	78.3834	244.096	295.699	537.621	126.556	173.621	1072.85	345.976	1385.3	213.072	30.175	86.2515	318.471	1074.5	1035.28	887.311	84.5855	629.504	165.226	544.722	234.161	359.955	726.403	276.86
PB.75772.98(Btg4~NNC)	48.4086	0	0	0	0	0	94.493	92.8522	0	0	0	0	27.8451	0	63.0975	0	0	0	0	0	0	134.435	28.4973	127.732	0	180.282	61.024	26.8817	0	112.494	0	0	0	0	0	30.175	0	0	0	27.2442	0	138.413	43.4141	0	27.2361	169.766	0	42.7296	0
PB.50908.1(Ndufb6~FSM)	435.677	240.558	375.493	451.118	420.457	392.118	321.276	74.2818	191.086	406.953	342.187	784.621	139.225	507.751	220.841	354.38	526.074	374.933	966.974	436.702	424.268	276.338	370.465	189.043	891.646	125.413	366.144	268.817	435.217	112.494	308.66	107.285	432.47	0	346.242	271.575	258.755	342.969	0	299.687	221.828	261.446	607.797	385.526	108.944	140.496	359.955	491.39	276.86
PB.13093.21(Gdpd1~FSM)	0	60.1395	0	21.4818	0	0	0	18.5704	0	0	0	0	27.8451	0	0	0	0	0	0	0	0	67.2174	0	5.10926	0	297.857	0	0	0	0	0	0	0	0	26.634	0	0	0	0	0	0	46.1375	0	0	0	111.226	0	0	18.4573
PB.9518.2(Rpl41~FSM)	3485.42	4991.58	5319.48	644.454	1681.83	457.471	113.392	167.134	1576.46	6017.09	1283.2	1307.7	1225.18	5525.52	410.133	3524.11	7003.35	482.057	2566.2	5822.7	3000.18	194.183	3733.15	209.48	1318.08	195.959	1220.48	752.688	3456.13	239.049	462.99	858.277	2205.6	184.706	852.288	422.45	4398.83	4801.57	2149	3160.33	1441.88	253.756	3234.35	275.376	708.138	152.204	7424.07	4828.44	849.037
PB.30794.6(D16Ertd519e~FSM)	0	0	0	0	0	0	283.479	185.704	0	0	0	0	0	0	31.5487	19.6878	0	53.5619	37.1913	0	0	410.773	0	240.135	0	258.665	61.024	26.8817	0	154.679	0	0	0	0	0	241.4	0	24.4978	0	0	0	284.515	21.707	0	0	146.35	0	0	0
PB.17384.10(Med6~FSM)	121.021	60.1395	31.2911	85.9273	114.67	261.412	245.682	37.1409	238.857	58.1362	171.094	261.54	139.225	89.6031	189.292	39.3755	65.7592	160.686	185.957	97.045	60.6097	74.6859	142.487	270.791	116.302	47.0301	122.048	80.6452	25.601	253.111	154.33	107.285	86.494	277.059	213.072	90.525	0	48.9956	119.389	108.977	221.828	69.2063	86.8282	165.226	272.361	134.642	44.9944	85.4591	73.8293
PB.1939.1(Rpl37a~FSM)	1694.3	4871.3	5663.68	1052.61	2943.2	1209.03	37.7972	129.993	2340.8	5958.96	2609.18	1176.93	2338.99	3763.33	1640.53	3642.23	5819.69	1821.1	2603.39	5143.38	4394.21	67.2174	2650.25	45.9834	3489.05	70.5451	2074.82	2258.06	3942.55	84.3704	1446.84	2145.69	1946.11	738.825	3196.08	241.4	4657.58	2645.76	2984.72	2424.74	1996.45	69.2063	4232.87	660.902	1552.46	76.1022	7424.07	3033.8	978.239
PB.7746.3(Polr2e~FSM)	459.881	300.698	219.037	279.264	305.787	555.501	37.7972	18.5704	143.314	232.545	342.187	261.54	529.056	328.545	567.877	393.755	197.278	749.866	111.574	727.837	454.573	37.343	313.471	40.8741	116.302	62.7067	366.144	510.753	409.616	56.2469	231.495	429.139	345.976	277.059	639.216	60.35	0	318.471	119.389	381.419	443.656	53.8271	564.383	715.977	326.833	46.8321	359.955	598.214	738.293
PB.18137.214(Tcl1b1~FSM)	72.6129	0	31.2911	85.9273	0	32.6765	755.944	854.241	95.5429	0	0	0	83.5352	29.8677	63.0975	0	0	53.5619	148.765	48.5225	0	903.7	284.973	1006.52	0	697.612	122.048	80.6452	179.207	717.148	0	0	345.976	92.3532	0	844.9	86.2515	195.982	0	272.442	221.828	984.267	195.363	0	27.2361	708.336	0	21.3648	36.9147
PB.72292.2(Anapc10~FSM)	48.4086	0	125.164	42.9636	0	98.0296	321.276	185.704	95.5429	0	0	0	27.8451	89.6031	31.5487	59.0633	65.7592	53.5619	111.574	0	0	186.715	0	148.169	0	203.797	0	107.527	0	253.111	0	107.285	86.494	92.3532	0	241.4	0	171.485	0	0	110.914	246.067	108.535	55.0752	0	240.015	44.9944	42.7296	36.9147
PB.68699.3(Rpl27a~FSM)	992.376	1142.65	2252.96	128.891	840.914	588.178	56.6958	92.8522	429.943	1802.22	470.508	784.621	668.282	1254.44	567.877	1890.02	2433.09	642.742	1264.5	1164.54	1484.94	7.46859	655.439	30.6556	736.577	31.3534	915.36	510.753	1152.04	14.0617	366.534	1501.98	345.976	461.766	1065.36	60.35	948.767	832.925	835.721	735.595	887.311	23.0688	1063.65	550.752	490.249	29.2701	1484.81	1217.79	203.031
PB.78709.823(mt-Nd5~FSM)	0	60.1395	0	816.309	38.2234	65.3531	113.392	204.275	764.343	29.0681	128.32	261.54	83.5352	0	157.744	39.3755	32.8796	214.247	37.1913	48.5225	60.6097	141.903	56.9947	245.245	116.302	188.12	244.096	107.527	76.8029	112.494	250.786	0	43.247	0	26.634	241.4	86.2515	24.4978	238.777	0	0	315.273	0	110.15	108.944	46.8321	0	21.3648	664.464
PB.58987.2(Gm43269~FSM)	0	0	0	0	0	0	94.493	278.557	0	0	0	0	0	0	0	0	0	0	0	0	0	149.372	0	143.059	0	23.515	61.024	0	0	112.494	0	0	0	0	0	120.7	0	0	119.389	0	0	61.5167	0	0	0	76.1022	0	0	0
PB.9866.37(Mrps24~FSM)	411.473	661.535	594.53	236.3	726.244	261.412	37.7972	18.5704	573.258	465.089	470.508	457.696	501.211	686.957	788.718	866.261	1019.27	428.495	595.061	291.135	969.756	52.2802	569.947	15.3278	620.275	23.515	244.096	618.28	844.832	42.1852	192.912	1072.85	778.446	184.706	346.242	0	345.006	465.458	238.777	463.152	221.828	15.3792	369.02	385.526	354.069	40.9781	224.972	683.673	590.635
PB.31778.48(Sod2~FSM)	968.171	781.814	438.075	64.4454	229.34	65.3531	264.58	185.704	191.086	261.613	128.32	196.155	167.07	507.751	315.487	590.633	723.351	0	781.018	339.657	606.097	156.84	256.476	189.043	116.302	195.959	183.072	134.409	358.414	84.3704	38.5825	321.854	345.976	646.472	346.242	90.525	86.2515	367.467	238.777	517.641	221.828	169.171	434.141	220.301	163.416	140.496	269.966	747.767	203.031
PB.47897.22(Crabp2~FSM)	0	0	31.2911	0	76.4468	0	944.93	687.107	47.7715	0	0	0	27.8451	0	0	0	0	0	0	0	0	365.961	28.4973	582.456	0	352.725	61.024	0	25.601	1153.06	0	0	0	0	0	633.675	0	24.4978	0	27.2442	0	353.721	43.4141	0	0	632.233	0	21.3648	0
PB.4902.28(H3f3a~FSM)	677.72	541.256	813.568	837.791	573.351	392.118	774.842	297.127	286.629	639.498	342.187	261.54	1002.42	388.28	410.133	945.012	887.749	696.304	483.487	1407.15	848.536	754.328	569.947	1425.48	620.275	227.312	915.36	752.688	998.438	1195.25	347.242	1716.55	432.47	1477.65	1438.24	362.1	345.006	440.96	1671.44	408.664	1663.71	338.342	1324.13	550.752	1034.97	866.394	1124.86	726.403	738.293
PB.18542.5(Ighg2b~NNC)	0	0	0	21.4818	0	0	75.5944	92.8522	47.7715	0	0	0	27.8451	0	31.5487	0	0	0	0	0	0	313.681	0	209.48	0	141.09	0	0	0	281.235	19.2912	0	86.494	0	0	60.35	0	48.9956	238.777	81.7327	0	176.86	0	0	0	181.474	0	0	18.4573
PB.13503.28(Calcoco2~FSM)	3703.26	481.116	500.657	64.4454	535.127	1176.36	18.8986	18.5704	191.086	465.089	384.961	0	222.761	657.089	536.328	1161.58	263.037	214.247	409.104	48.5225	818.231	37.343	370.465	20.437	193.836	7.83834	61.024	295.699	563.222	42.1852	77.165	1609.27	1816.37	1570	1518.14	0	258.755	808.427	1193.89	3323.8	1441.88	76.8959	824.868	165.226	245.125	23.4161	89.9888	1773.28	55.372
PB.30995.1(Atp5j~ISM)	726.129	902.093	1408.1	300.745	1261.37	882.266	18.8986	74.2818	668.8	1249.93	1283.2	1830.78	278.451	985.634	157.744	1102.51	1052.15	535.619	1152.93	1310.11	1121.28	29.8744	1139.89	10.2185	1511.92	23.515	671.264	591.398	1280.05	28.1235	462.99	1394.7	821.693	738.825	426.144	30.175	603.761	1004.41	1074.5	926.304	887.311	15.3792	1150.47	330.451	435.777	11.708	1484.81	1281.89	442.976
PB.73240.5(Cyb5b~FSM)	24.2043	0	0	42.9636	38.2234	32.6765	132.29	259.986	143.314	0	0	0	55.6901	0	189.292	0	0	107.124	0	97.045	60.6097	171.778	0	219.698	155.069	203.797	61.024	53.7634	0	323.42	154.33	0	43.247	0	0	120.7	0	24.4978	119.389	163.465	221.828	392.169	21.707	0	27.2361	228.306	179.978	106.824	203.031
PB.47207.4(Commd2~FSM)	169.43	60.1395	281.62	64.4454	114.67	65.3531	812.639	334.268	47.7715	29.0681	85.5469	196.155	55.6901	149.338	31.5487	98.4388	32.8796	0	74.3826	48.5225	121.219	537.739	142.487	623.33	77.5344	815.188	61.024	80.6452	128.005	632.778	38.5825	107.285	345.976	92.3532	0	241.4	0	195.982	238.777	136.221	110.914	915.061	195.363	165.226	54.4722	761.022	44.9944	213.648	36.9147
PB.61896.24(Cul1~NIC)	0	0	0	0	0	0	170.087	55.7113	0	0	0	0	27.8451	0	0	0	0	0	0	0	0	126.966	0	56.2019	0	250.827	0	0	0	182.803	19.2912	0	0	0	0	30.175	0	0	0	0	0	7.68959	0	0	0	263.431	0	0	0
PB.49925.8(Gipc2~ISM)	0	0	0	0	0	0	94.493	74.2818	0	0	0	0	27.8451	0	0	0	0	0	0	0	0	112.029	0	148.169	0	133.252	0	0	0	56.2469	0	0	0	0	0	120.7	0	0	0	0	0	115.344	21.707	0	0	111.226	0	21.3648	0
PB.32298.30(Ube2i~NIC)	72.6129	0	0	0	38.2234	0	302.377	185.704	47.7715	0	42.7734	0	0	0	63.0975	0	0	0	37.1913	0	0	97.0917	28.4973	143.059	38.7672	117.575	61.024	80.6452	25.601	210.926	0	107.285	86.494	0	53.268	60.35	0	24.4978	0	0	221.828	46.1375	21.707	55.0752	27.2361	99.5182	0	21.3648	18.4573
PB.77268.3(Mthfs~FSM)	0	0	0	0	0	0	151.189	185.704	0	29.0681	0	0	27.8451	0	0	0	0	53.5619	0	97.045	60.6097	141.903	28.4973	86.8574	0	164.605	0	0	0	168.741	0	0	86.494	0	0	181.05	0	24.4978	0	0	0	138.413	0	0	0	204.89	44.9944	0	0
PB.1692.1(Eef1b2~FSM)	750.333	721.674	1001.31	21.4818	458.681	490.148	113.392	92.8522	95.5429	930.178	556.055	261.54	222.761	836.295	31.5487	945.012	789.11	53.5619	483.487	824.882	727.317	268.869	655.439	286.119	387.672	172.444	61.024	161.29	358.414	168.741	154.33	1072.85	216.235	461.766	559.314	30.175	345.006	636.943	477.555	899.06	776.398	230.688	347.313	385.526	245.125	245.869	1124.86	512.755	221.488
PB.7750.2(Gpx4~FSM)	605.107	541.256	1314.22	665.936	1070.25	1143.68	75.5944	18.5704	429.943	930.178	641.601	523.081	361.986	567.486	662.523	1043.45	1315.18	535.619	595.061	1552.72	1363.72	37.343	826.423	35.7648	426.439	0	366.144	591.398	921.635	14.0617	366.534	1287.42	562.211	277.059	1491.5	0	172.503	1053.41	358.166	626.618	998.225	46.1375	672.918	881.203	544.722	29.2701	1169.85	875.956	442.976
PB.15171.2(Tex19.1~FSM)	363.064	300.698	281.62	107.409	114.67	32.6765	113.392	148.564	95.5429	174.408	42.7734	130.77	111.38	358.412	63.0975	118.127	295.916	160.686	37.1913	48.5225	151.524	97.0917	256.476	91.9667	77.5344	164.605	244.096	80.6452	179.207	239.049	212.204	107.285	302.729	184.706	213.072	150.875	172.503	244.978	238.777	980.793	332.742	130.723	195.363	110.15	217.889	216.598	0	512.755	203.031
PB.28458.12(Smagp~FSM)	0	0	0	21.4818	0	0	245.682	185.704	95.5429	29.0681	42.7734	0	27.8451	0	31.5487	0	0	0	74.3826	0	0	171.778	0	194.152	0	188.12	61.024	0	25.601	267.173	0	0	0	0	0	181.05	0	24.4978	119.389	27.2442	0	246.067	21.707	0	27.2361	362.949	0	0	0
PB.76995.22(Omt2b~FSM)	48.4086	60.1395	62.5821	537.045	0	0	3307.25	2804.14	382.172	87.2042	128.32	0	111.38	0	315.487	0	32.8796	267.809	297.53	145.567	0	4077.85	398.963	3719.54	38.7672	2555.3	549.216	268.817	281.611	2207.69	347.242	107.285	432.47	0	53.268	2625.23	86.2515	342.969	477.555	217.954	0	4129.31	260.485	385.526	245.125	2353.31	44.9944	235.013	535.263
[truncated: 863 more rows]
[truncated: 112 more columns]

## Sheet: Fig2D
GeneID	oocyte1	oocyte2	oocyte4	oocyte7	oocyte8	oocyte5	oocyte3	oocyte9	oocyte10	oocyte6	Zygote6	Zygote4	Zygote9	Zygote3	Zygote5	Zygote8	Zygote7	Zygote2	Zygote1	E2_3_2	E2_5_1	E2_1_2	E2_2_1	E2_4_1	E2_1_1	E2_5_2	E2_4_2	E2_2_2	E2_3_1	L2_2_1	L2_5_1	L2_3_1	L2_6_2	L2_4_1	L2_1_1	L2_5_2	L2_4_2	L2_3_2	L2_6_1	L2_2_2	4cell_3_2	4cell_4_3	4cell_4_1	4cell_4_4	4cell_4_2	4cell_2_3	4cell_2_1	4cell_3_3	4cell_5_4
[truncated: 3,867 more rows]
[truncated: 112 more columns]

[truncated: 4 more sheets: Fig2E, Fig2G, Fig2H, Fig2I]
