# Supplementary material for: Single-cell analysis of isoform switching and transposable element expression during preimplantation embryonic development
Source: PLoS Biol. 2024 Feb 16;22(2):e3002505. doi: 10.1371/journal.pbio.3002505 (PMC10903961; doi:10.1371/journal.pbio.3002505)
Supplement: S3 Data — (XLSX) [file pbio.3002505.s013.xlsx]

## Sheet: Fig3B
Group	Type	Abundance	Ratio
32cell	3prime_partial	1253	0.908024
32cell	internal	387	0.280451
32cell	complete	66128	47.9216
32cell	nopep	26343	19.0902
32cell	5prime_partial	43881	31.7997
E2	internal	389	0.326249
E2	3prime_partial	1721	1.44338
E2	nopep	23782	19.9457
E2	5prime_partial	41955	35.1871
E2	complete	51387	43.0976
blastocyst	3prime_partial	894	0.833753
blastocyst	internal	220	0.205174
blastocyst	complete	57426	53.556
blastocyst	nopep	16762	15.6324
blastocyst	5prime_partial	31924	29.7726
ESC	3prime_partial	143	0.605342
ESC	internal	33	0.139694
ESC	complete	15661	66.2956
ESC	5prime_partial	5195	21.9913
ESC	nopep	2591	10.9681
4cell	nopep	16232	13.9192
4cell	5prime_partial	29779	25.5359
4cell	complete	69505	59.6016
4cell	internal	229	0.196371
4cell	3prime_partial	871	0.746896
oocyte	3prime_partial	4687	2.53357
oocyte	internal	1433	0.774611
oocyte	complete	77354	41.8139
oocyte	5prime_partial	67059	36.2489
oocyte	nopep	34463	18.6291
L2	5prime_partial	34687	31.5468
L2	nopep	18326	16.667
L2	complete	55589	50.5566
L2	internal	282	0.256471
L2	3prime_partial	1070	0.973134
Zygote	5prime_partial	70770	35.5332
Zygote	nopep	36901	18.5278
Zygote	complete	82126	41.2349
Zygote	internal	2283	1.14628
Zygote	3prime_partial	7086	3.55784
16cell	3prime_partial	1908	0.836248
16cell	internal	606	0.265601
16cell	complete	121432	53.2218
16cell	5prime_partial	67064	29.3932
16cell	nopep	37152	16.2832
8cell	5prime_partial	44192	27.4314
8cell	nopep	23838	14.797
8cell	complete	91528	56.8144
8cell	internal	327	0.20298
8cell	3prime_partial	1215	0.75419

## Sheet: Fig3C
Group	Sample	Type	Abundance	Ratio
16cell	16cell_3_7	3prime_partial	14	0.574949
16cell	16cell_2_11	3prime_partial	93	1.17424
Zygote	Zygote4	3prime_partial	829	4.3572
16cell	16cell_3_4	3prime_partial	16	0.434075
blastocyst	blastocyst_8	3prime_partial	58	0.728094
oocyte	oocyte9	3prime_partial	289	1.71687
16cell	16cell_3_5	3prime_partial	18	0.540378
4cell	4cell_1_3	3prime_partial	57	0.73293
4cell	4cell_5_4	3prime_partial	57	0.738629
16cell	16cell_1_9	3prime_partial	49	0.688589
4cell	4cell_4_1	3prime_partial	65	0.747814
16cell	16cell_2_12	3prime_partial	61	0.983712
blastocyst	blastocyst_1	3prime_partial	50	0.631313
32cell	32cell_20	3prime_partial	83	0.978774
L2	L2_5_2	3prime_partial	81	0.715295
E2	E2_5_2	3prime_partial	76	1.16564
Zygote	Zygote9	3prime_partial	478	2.17976
8cell	8cell_3_1	3prime_partial	46	0.817342
8cell	8cell_4_3	3prime_partial	50	0.727802
32cell	32cell_1	3prime_partial	52	0.891021
32cell	32cell_7	3prime_partial	89	0.984731
16cell	16cell_1_6	3prime_partial	49	0.727435
L2	L2_4_1	3prime_partial	124	1.10419
32cell	32cell_19	3prime_partial	47	0.976319
16cell	16cell_4_1	3prime_partial	40	0.611901
16cell	16cell_4_5	3prime_partial	25	0.826993
E2	E2_1_2	3prime_partial	184	1.45374
16cell	16cell_1_8	3prime_partial	74	0.791613
16cell	16cell_2_3	3prime_partial	83	0.997237
16cell	16cell_1_3	3prime_partial	69	0.782313
E2	E2_1_1	3prime_partial	204	1.46974
8cell	8cell_1_2	3prime_partial	57	0.924574
E2	E2_5_1	3prime_partial	212	1.64469
8cell	8cell_1_4	3prime_partial	57	0.907354
oocyte	oocyte6	3prime_partial	550	2.66512
blastocyst	blastocyst_4	3prime_partial	76	0.859048
oocyte	oocyte4	3prime_partial	371	2.18892
32cell	32cell_22	3prime_partial	35	0.908383
oocyte	oocyte1	3prime_partial	674	3.10714
L2	L2_5_1	3prime_partial	97	0.92337
ESC	ESC_4	3prime_partial	25	0.561041
8cell	8cell_3_2	3prime_partial	27	0.834621
4cell	4cell_5_3	3prime_partial	75	0.868156
ESC	ESC_2	3prime_partial	28	0.530303
16cell	16cell_2_7	3prime_partial	34	0.990676
4cell	4cell_3_1	3prime_partial	43	0.757576
8cell	8cell_1_5	3prime_partial	54	0.803811
Zygote	Zygote6	3prime_partial	1124	4.59827
8cell	8cell_2_8	3prime_partial	42	0.66847
blastocyst	blastocyst_11	3prime_partial	68	0.780712
8cell	8cell_1_6	3prime_partial	66	0.868764
blastocyst	blastocyst_5	3prime_partial	85	0.941098
4cell	4cell_5_1	3prime_partial	56	0.652073
8cell	8cell_4_2	3prime_partial	57	0.733591
Zygote	Zygote8	3prime_partial	614	3.07507
16cell	16cell_2_1	3prime_partial	58	0.87534
16cell	16cell_1_2	3prime_partial	56	0.857318
8cell	8cell_4_4	3prime_partial	45	0.62474
8cell	8cell_4_6	3prime_partial	51	0.640543
32cell	32cell_24	3prime_partial	92	0.957236
oocyte	oocyte5	3prime_partial	559	3.44806
L2	L2_3_2	3prime_partial	87	0.861557
8cell	8cell_1_8	3prime_partial	60	0.905524
32cell	32cell_12	3prime_partial	73	0.945351
16cell	16cell_2_8	3prime_partial	46	0.946502
4cell	4cell_4_4	3prime_partial	58	0.755208
Zygote	Zygote3	3prime_partial	923	4.8123
16cell	16cell_2_13	3prime_partial	83	0.882509
ESC	ESC_3	3prime_partial	37	0.7147
4cell	4cell_1_2	3prime_partial	52	0.942029
L2	L2_4_2	3prime_partial	105	1.18004
8cell	8cell_2_7	3prime_partial	41	0.791353
oocyte	oocyte8	3prime_partial	302	1.63014
8cell	8cell_4_1	3prime_partial	50	0.689085
8cell	8cell_1_3	3prime_partial	70	1.06157
4cell	4cell_3_3	3prime_partial	41	0.706775
16cell	16cell_2_2	3prime_partial	79	1.02584
16cell	16cell_1_1	3prime_partial	59	0.805791
8cell	8cell_2_2	3prime_partial	48	0.831169
4cell	4cell_1_4	3prime_partial	50	0.745935
16cell	16cell_2_10	3prime_partial	68	1.08108
8cell	8cell_4_7	3prime_partial	25	0.516529
16cell	16cell_4_4	3prime_partial	21	0.499049
Zygote	Zygote2	3prime_partial	890	3.84566
E2	E2_2_2	3prime_partial	165	1.45451
4cell	4cell_4_2	3prime_partial	50	0.595664
32cell	32cell_16	3prime_partial	45	0.883392
32cell	32cell_3	3prime_partial	28	0.798859
E2	E2_3_2	3prime_partial	320	2.49338
4cell	4cell_5_2	3prime_partial	60	0.711913
L2	L2_2_2	3prime_partial	89	0.934972
blastocyst	blastocyst_12	3prime_partial	88	0.884689
32cell	32cell_6	3prime_partial	63	1.07637
4cell	4cell_2_3	3prime_partial	14	0.739567
oocyte	oocyte7	3prime_partial	323	1.75191
16cell	16cell_3_3	3prime_partial	31	1.03059
32cell	32cell_17	3prime_partial	51	0.701224
16cell	16cell_3_2	3prime_partial	36	0.853283
blastocyst	blastocyst_6	3prime_partial	48	1.17359
4cell	4cell_3_2	3prime_partial	37	0.723787
16cell	16cell_3_6	3prime_partial	27	0.743187
16cell	16cell_2_14	3prime_partial	38	1.00983
16cell	16cell_2_15	3prime_partial	30	0.863807
ESC	ESC_1	3prime_partial	27	0.544355
L2	L2_3_1	3prime_partial	126	1.18678
16cell	16cell_1_11	3prime_partial	42	0.647748
L2	L2_6_1	3prime_partial	93	0.8932
L2	L2_2_1	3prime_partial	104	0.913804
blastocyst	blastocyst_10	3prime_partial	71	0.81901
32cell	32cell_18	3prime_partial	22	0.808824
16cell	16cell_1_5	3prime_partial	50	0.667022
Zygote	Zygote5	3prime_partial	904	3.56172
4cell	4cell_1_1	3prime_partial	51	0.780772
16cell	16cell_4_2	3prime_partial	31	0.761297
L2	L2_6_2	3prime_partial	127	1.10406
ESC	ESC_5	3prime_partial	26	0.693333
16cell	16cell_2_5	3prime_partial	92	1.03024
16cell	16cell_3_1	3prime_partial	28	0.722767
16cell	16cell_2_9	3prime_partial	81	1.14845
32cell	32cell_11	3prime_partial	58	0.835133
8cell	8cell_2_4	3prime_partial	50	0.812216
32cell	32cell_21	3prime_partial	37	0.811226
16cell	16cell_4_3	3prime_partial	30	0.952381
32cell	32cell_13	3prime_partial	63	0.837877
Zygote	Zygote7	3prime_partial	495	1.8999
blastocyst	blastocyst_7	3prime_partial	67	0.741396
blastocyst	blastocyst_13	3prime_partial	66	0.874056
32cell	32cell_9	3prime_partial	72	0.792341
32cell	32cell_15	3prime_partial	83	0.972352
8cell	8cell_1_7	3prime_partial	56	0.814545
oocyte	oocyte3	3prime_partial	672	3.62284
8cell	8cell_2_6	3prime_partial	28	0.623469
8cell	8cell_2_5	3prime_partial	44	0.708649
blastocyst	blastocyst_2	3prime_partial	74	0.981172
16cell	16cell_1_10	3prime_partial	26	0.459608
32cell	32cell_4	3prime_partial	59	0.823332
16cell	16cell_2_4	3prime_partial	55	0.849815
32cell	32cell_23	3prime_partial	38	0.97586
16cell	16cell_1_7	3prime_partial	62	0.656641
8cell	8cell_1_1	3prime_partial	55	0.680946
oocyte	oocyte10	3prime_partial	208	1.16788
Zygote	Zygote1	3prime_partial	829	4.13631
8cell	8cell_2_3	3prime_partial	48	0.692741
4cell	4cell_4_3	3prime_partial	64	0.740312
E2	E2_3_1	3prime_partial	135	1.09836
E2	E2_2_1	3prime_partial	94	1.02141
E2	E2_4_1	3prime_partial	174	1.22855
8cell	8cell_2_1	3prime_partial	23	0.559747
8cell	8cell_4_5	3prime_partial	43	0.61149
16cell	16cell_2_6	3prime_partial	99	1.05713
32cell	32cell_14	3prime_partial	34	0.871795
blastocyst	blastocyst_9	3prime_partial	71	0.776381
4cell	4cell_2_1	3prime_partial	41	0.850799
E2	E2_4_2	3prime_partial	157	1.16711
16cell	16cell_1_4	3prime_partial	55	0.669181
L2	L2_1_1	3prime_partial	37	0.828296
oocyte	oocyte2	3prime_partial	739	3.81892
8cell	8cell_3_3	3prime_partial	22	0.679642
32cell	32cell_5	3prime_partial	34	0.935866
blastocyst	blastocyst_3	3prime_partial	72	0.820981
32cell	32cell_8	3prime_partial	95	1.06122

## Sheet: Fig3D
Description	GeneRatio	pvalue	Count
U2-type spliceosomal complex	0.242105	6.71279e-11	23
regulation of mRNA processing	0.193333	8.4942e-11	29
protein folding	0.188679	7.58877e-11	30
mitotic cell cycle checkpoint signaling	0.186992	1.46072e-08	23
regulation of chromosome organization	0.181818	7.57117e-13	38
spindle organization	0.173333	8.9893e-09	26
ribonucleoprotein complex biogenesis	0.16129	2.93166e-18	65
RNA processing	0.159236	6.2377e-34	125
ribosome	0.144068	7.22536e-09	34
ubiquitin-like protein ligase binding	0.135542	2.11058e-10	45
mRNA binding	0.129032	2.92009e-10	48
cell cycle process	0.128739	6.93101e-20	99
DNA metabolic process	0.126332	2.55661e-16	83
chromatin organization	0.124535	4.34939e-13	67
cellular protein-containing complex assembly	0.108571	1.20322e-11	76
protein localization to organelle	0.0979532	1.4366e-08	67
