# Supplementary material for: Single-cell analysis of isoform switching and transposable element expression during preimplantation embryonic development
Source: PLoS Biol. 2024 Feb 16;22(2):e3002505. doi: 10.1371/journal.pbio.3002505 (PMC10903961; doi:10.1371/journal.pbio.3002505)
Supplement: S4 Data — (XLSX) [file pbio.3002505.s014.xlsx]

## Sheet: Fig4D
Stages	RRM	CPM
oocyte	0RRM	0.783834
oocyte	1RRM	0
oocyte	4RRM	1.56767
oocyte	Ncl_GeneExp	4.70301
oocyte	0RRM	3.84479
oocyte	1RRM	0
oocyte	4RRM	0.768959
oocyte	Ncl_GeneExp	9.2275
oocyte	0RRM	5.99926
oocyte	1RRM	1.09077
oocyte	4RRM	1.63616
oocyte	Ncl_GeneExp	17.9978
oocyte	0RRM	0.796718
oocyte	1RRM	0
oocyte	4RRM	2.39015
oocyte	Ncl_GeneExp	3.98359
oocyte	0RRM	1.43238
oocyte	1RRM	0
oocyte	4RRM	1.43238
oocyte	Ncl_GeneExp	6.4457
oocyte	0RRM	20.2929
oocyte	1RRM	4.05858
oocyte	4RRM	2.02929
oocyte	Ncl_GeneExp	37.2036
oocyte	0RRM	3.66703
oocyte	1RRM	1.22234
oocyte	4RRM	1.83352
oocyte	Ncl_GeneExp	12.2234
oocyte	0RRM	6.27842
oocyte	1RRM	0.896917
oocyte	4RRM	0
oocyte	Ncl_GeneExp	13.4538
oocyte	0RRM	6.59138
oocyte	1RRM	0.732375
oocyte	4RRM	0.732375
oocyte	Ncl_GeneExp	14.6475
oocyte	0RRM	2.72274
oocyte	1RRM	0
oocyte	4RRM	2.04205
oocyte	Ncl_GeneExp	9.52958
Zygote	0RRM	17.9246
Zygote	1RRM	4.48116
Zygote	4RRM	2.98744
Zygote	Ncl_GeneExp	39.5836
Zygote	0RRM	12.7732
Zygote	1RRM	3.06556
Zygote	4RRM	3.06556
Zygote	Ncl_GeneExp	27.0791
Zygote	0RRM	5.85401
Zygote	1RRM	1.7562
Zygote	4RRM	2.92701
Zygote	Ncl_GeneExp	15.2204
Zygote	0RRM	3.44312
Zygote	1RRM	0.382569
Zygote	4RRM	1.14771
Zygote	Ncl_GeneExp	11.4771
Zygote	0RRM	26.1949
Zygote	1RRM	8.05997
Zygote	4RRM	0.671664
Zygote	Ncl_GeneExp	42.9865
Zygote	0RRM	38.5684
Zygote	1RRM	10.9569
Zygote	4RRM	0.876555
Zygote	Ncl_GeneExp	67.933
Zygote	0RRM	12.7376
Zygote	1RRM	5.73194
Zygote	4RRM	1.27376
Zygote	Ncl_GeneExp	28.0228
Zygote	0RRM	10.4194
Zygote	1RRM	2.91742
Zygote	4RRM	2.08387
Zygote	Ncl_GeneExp	22.089
Zygote	0RRM	46.0773
Zygote	1RRM	3.89385
Zygote	4RRM	3.24488
Zygote	Ncl_GeneExp	64.8976
E2	0RRM	1.88986
E2	1RRM	0
E2	4RRM	1.88986
E2	Ncl_GeneExp	9.4493
E2	0RRM	0
E2	1RRM	0
E2	4RRM	0
E2	Ncl_GeneExp	1.85704
E2	0RRM	0
E2	1RRM	0
E2	4RRM	1.40617
E2	Ncl_GeneExp	9.84321
E2	0RRM	0
E2	1RRM	0
E2	4RRM	0
E2	Ncl_GeneExp	12.07
E2	0RRM	0
E2	1RRM	0
E2	4RRM	0
E2	Ncl_GeneExp	5.04923
E2	0RRM	0
E2	1RRM	0
E2	4RRM	0
E2	Ncl_GeneExp	14.5652
E2	0RRM	2.9124
E2	1RRM	0
E2	4RRM	0
E2	Ncl_GeneExp	11.6496
E2	0RRM	1.66767
E2	1RRM	0
E2	4RRM	3.33533
E2	Ncl_GeneExp	8.33834
E2	0RRM	0
E2	1RRM	0
E2	4RRM	1.55941
E2	Ncl_GeneExp	7.79703
E2	0RRM	0
E2	1RRM	0
E2	4RRM	0
E2	Ncl_GeneExp	10.0454
L2	0RRM	0
L2	1RRM	0
L2	4RRM	2.14818
L2	Ncl_GeneExp	27.9264
L2	0RRM	0
L2	1RRM	0
L2	4RRM	3.85825
L2	Ncl_GeneExp	46.299
L2	0RRM	0
L2	1RRM	0
L2	4RRM	27.686
L2	Ncl_GeneExp	38.7604
L2	0RRM	0
L2	1RRM	0
L2	4RRM	6.40875
L2	Ncl_GeneExp	40.5888
L2	0RRM	0
L2	1RRM	0
L2	4RRM	0
L2	Ncl_GeneExp	9.34288
L2	0RRM	0
L2	1RRM	0
L2	4RRM	4.95295
L2	Ncl_GeneExp	9.90589
L2	0RRM	0
L2	1RRM	0
L2	4RRM	2.1878
L2	Ncl_GeneExp	13.1268
L2	0RRM	0
L2	1RRM	0
L2	4RRM	0
L2	Ncl_GeneExp	16.1603
L2	0RRM	0
L2	1RRM	0
L2	4RRM	2.14486
L2	Ncl_GeneExp	27.8832
L2	0RRM	0
L2	1RRM	0
L2	4RRM	10.8948
L2	Ncl_GeneExp	27.2371
L2	0RRM	0
L2	1RRM	0
L2	4RRM	5.32793
L2	Ncl_GeneExp	39.9595
4cell	0RRM	0
4cell	1RRM	0
4cell	4RRM	0
4cell	Ncl_GeneExp	33.44
4cell	0RRM	0
4cell	1RRM	0
4cell	4RRM	77.9662
4cell	Ncl_GeneExp	116.949
4cell	0RRM	0
4cell	1RRM	0
4cell	4RRM	69.4072
4cell	Ncl_GeneExp	82.0267
4cell	0RRM	0
4cell	1RRM	0
4cell	4RRM	42.8495
4cell	Ncl_GeneExp	69.6304
4cell	0RRM	0
4cell	1RRM	0
4cell	4RRM	0
4cell	Ncl_GeneExp	18.3072
4cell	0RRM	0
4cell	1RRM	0
4cell	4RRM	43.0108
4cell	Ncl_GeneExp	75.2688
4cell	0RRM	0
4cell	1RRM	0
4cell	4RRM	33.0451
4cell	Ncl_GeneExp	44.0601
4cell	0RRM	0
4cell	1RRM	0
4cell	4RRM	46.3013
4cell	Ncl_GeneExp	68.0902
4cell	0RRM	0
4cell	1RRM	0
4cell	4RRM	0
4cell	Ncl_GeneExp	0
4cell	0RRM	0
4cell	1RRM	0
4cell	4RRM	91.416
4cell	Ncl_GeneExp	118.841
4cell	0RRM	0
4cell	1RRM	0
4cell	4RRM	43.7445
4cell	Ncl_GeneExp	60.1487
4cell	0RRM	0
4cell	1RRM	0
4cell	4RRM	0
4cell	Ncl_GeneExp	45.8986
4cell	0RRM	0
4cell	1RRM	0
4cell	4RRM	52.4283
4cell	Ncl_GeneExp	85.5408
4cell	0RRM	4.76463
4cell	1RRM	0
4cell	4RRM	0
4cell	Ncl_GeneExp	19.0585
4cell	0RRM	0
4cell	1RRM	0
4cell	4RRM	78.1386
4cell	Ncl_GeneExp	101.291
4cell	0RRM	0
4cell	1RRM	0
4cell	4RRM	11.8185
4cell	Ncl_GeneExp	27.5764
4cell	0RRM	0
4cell	1RRM	0
4cell	4RRM	19.2382
4cell	Ncl_GeneExp	38.4763
8cell	0RRM	0
8cell	1RRM	0
8cell	4RRM	0
8cell	Ncl_GeneExp	22.934
8cell	0RRM	0
8cell	1RRM	0
8cell	4RRM	68.6207
8cell	Ncl_GeneExp	114.368
8cell	0RRM	0
8cell	1RRM	0
8cell	4RRM	17.1094
8cell	Ncl_GeneExp	68.4375
8cell	0RRM	6.53851
8cell	1RRM	0
8cell	4RRM	0
8cell	Ncl_GeneExp	32.6926
8cell	0RRM	0
8cell	1RRM	0
8cell	4RRM	26.0339
8cell	Ncl_GeneExp	55.787
8cell	0RRM	0
8cell	1RRM	0
8cell	4RRM	3.87672
8cell	Ncl_GeneExp	27.137
8cell	0RRM	0
8cell	1RRM	0
8cell	4RRM	32.1854
8cell	Ncl_GeneExp	107.285
8cell	0RRM	0
8cell	1RRM	0
8cell	4RRM	61.2582
8cell	Ncl_GeneExp	119.853
8cell	0RRM	0
8cell	1RRM	0
8cell	4RRM	59.4943
8cell	Ncl_GeneExp	99.1572
8cell	0RRM	0
8cell	1RRM	0
8cell	4RRM	10.9625
8cell	Ncl_GeneExp	51.1584
8cell	0RRM	0
8cell	1RRM	0
8cell	4RRM	130.306
8cell	Ncl_GeneExp	191.3
8cell	0RRM	0
8cell	1RRM	0
8cell	4RRM	15.0614
8cell	Ncl_GeneExp	37.6534
8cell	0RRM	0
8cell	1RRM	0
8cell	4RRM	73.9463
8cell	Ncl_GeneExp	98.595
8cell	0RRM	0
8cell	1RRM	0
8cell	4RRM	11.6932
8cell	Ncl_GeneExp	31.1818
8cell	0RRM	0
8cell	1RRM	0
8cell	4RRM	48.2393
8cell	Ncl_GeneExp	80.3988
8cell	0RRM	0
8cell	1RRM	0
8cell	4RRM	90.2556
8cell	Ncl_GeneExp	119.266
8cell	0RRM	0
8cell	1RRM	0
8cell	4RRM	15.8236
8cell	Ncl_GeneExp	63.2945
8cell	0RRM	0
8cell	1RRM	0
8cell	4RRM	6.21833
8cell	Ncl_GeneExp	40.4191
8cell	0RRM	0
8cell	1RRM	0
8cell	4RRM	3.62529
8cell	Ncl_GeneExp	54.3794
8cell	0RRM	0
8cell	1RRM	0
8cell	4RRM	33.4079
8cell	Ncl_GeneExp	60.1343
8cell	0RRM	0
8cell	1RRM	0
8cell	4RRM	0
8cell	Ncl_GeneExp	39.2591
8cell	0RRM	0
8cell	1RRM	0
8cell	4RRM	14.5804
8cell	Ncl_GeneExp	36.4511
8cell	0RRM	0
8cell	1RRM	0
8cell	4RRM	0
8cell	Ncl_GeneExp	57.8009
8cell	0RRM	0
8cell	1RRM	0
8cell	4RRM	61.4574
8cell	Ncl_GeneExp	134.621
8cell	0RRM	0
8cell	1RRM	0
8cell	4RRM	17.4622
8cell	Ncl_GeneExp	81.4901
8cell	0RRM	0
8cell	1RRM	0
8cell	4RRM	21.4935
8cell	Ncl_GeneExp	61.41
16cell	0RRM	0
16cell	1RRM	0
16cell	4RRM	21.6565
16cell	Ncl_GeneExp	59.0633
16cell	0RRM	0
16cell	1RRM	0
16cell	4RRM	9.86388
16cell	Ncl_GeneExp	46.0314
16cell	0RRM	3.03049
16cell	1RRM	0
16cell	4RRM	15.1524
16cell	Ncl_GeneExp	69.7012
16cell	0RRM	0
16cell	1RRM	0
16cell	4RRM	0
16cell	Ncl_GeneExp	31.3471
16cell	0RRM	0
16cell	1RRM	0
16cell	4RRM	10.2404
16cell	Ncl_GeneExp	38.4015
16cell	0RRM	0
16cell	1RRM	0
16cell	4RRM	38.9223
16cell	Ncl_GeneExp	103.793
16cell	0RRM	0
16cell	1RRM	0
16cell	4RRM	73.8825
16cell	Ncl_GeneExp	101.588
16cell	0RRM	0
16cell	1RRM	0
16cell	4RRM	59.6944
16cell	Ncl_GeneExp	71.6332
16cell	0RRM	0
16cell	1RRM	0
16cell	4RRM	55.457
16cell	Ncl_GeneExp	77.6398
16cell	0RRM	0
16cell	1RRM	0
16cell	4RRM	13.0242
16cell	Ncl_GeneExp	56.4383
16cell	0RRM	0
16cell	1RRM	0
16cell	4RRM	16.2011
16cell	Ncl_GeneExp	57.861
16cell	0RRM	0
16cell	1RRM	0
16cell	4RRM	0
16cell	Ncl_GeneExp	64.6942
16cell	0RRM	0
16cell	1RRM	0
16cell	4RRM	15.7786
16cell	Ncl_GeneExp	45.0816
16cell	0RRM	0
16cell	1RRM	0
16cell	4RRM	20.5311
16cell	Ncl_GeneExp	92.3898
16cell	0RRM	0
16cell	1RRM	0
16cell	4RRM	38.2775
16cell	Ncl_GeneExp	80.3828
16cell	0RRM	0
16cell	1RRM	0
16cell	4RRM	75.3296
16cell	Ncl_GeneExp	94.162
16cell	0RRM	0
16cell	1RRM	0
16cell	4RRM	0
16cell	Ncl_GeneExp	46.4792
16cell	0RRM	0
16cell	1RRM	0
16cell	4RRM	2.55833
16cell	Ncl_GeneExp	51.1666
16cell	0RRM	0
16cell	1RRM	0
16cell	4RRM	11.1657
16cell	Ncl_GeneExp	44.6628
16cell	0RRM	0
16cell	1RRM	0
16cell	4RRM	3.34471
16cell	Ncl_GeneExp	33.4471
16cell	0RRM	0
16cell	1RRM	0
16cell	4RRM	61.757
16cell	Ncl_GeneExp	77.1962
16cell	0RRM	0
16cell	1RRM	0
16cell	4RRM	88.0141
16cell	Ncl_GeneExp	120.019
16cell	0RRM	0
16cell	1RRM	0
16cell	4RRM	46.6962
16cell	Ncl_GeneExp	110.904
16cell	0RRM	7.66166
16cell	1RRM	0
16cell	4RRM	0
16cell	Ncl_GeneExp	61.2933
16cell	0RRM	0
16cell	1RRM	0
16cell	4RRM	3.33689
16cell	Ncl_GeneExp	50.0534
16cell	0RRM	0
16cell	1RRM	0
16cell	4RRM	2.90411
16cell	Ncl_GeneExp	49.3698
16cell	0RRM	0
16cell	1RRM	0
16cell	4RRM	0
16cell	Ncl_GeneExp	67.6525
16cell	0RRM	0
16cell	1RRM	0
16cell	4RRM	110.173
16cell	Ncl_GeneExp	137.716
16cell	0RRM	0
16cell	1RRM	0
16cell	4RRM	34.0194
16cell	Ncl_GeneExp	51.0291
16cell	0RRM	0
16cell	1RRM	0
16cell	4RRM	49.6709
16cell	Ncl_GeneExp	74.5064
16cell	0RRM	0
16cell	1RRM	0
16cell	4RRM	3.94773
16cell	Ncl_GeneExp	25.6603
16cell	0RRM	0
16cell	1RRM	0
16cell	4RRM	62.319
16cell	Ncl_GeneExp	95.3114
16cell	0RRM	0
16cell	1RRM	0
16cell	4RRM	43.6634
16cell	Ncl_GeneExp	54.5792
16cell	0RRM	0
16cell	1RRM	0
16cell	4RRM	0
16cell	Ncl_GeneExp	29.9263
16cell	0RRM	0
16cell	1RRM	0
16cell	4RRM	10.8366
16cell	Ncl_GeneExp	50.5707
16cell	0RRM	0
16cell	1RRM	0
16cell	4RRM	0
16cell	Ncl_GeneExp	47.9252
16cell	0RRM	0
16cell	1RRM	0
16cell	4RRM	53.0383
16cell	Ncl_GeneExp	90.9229
16cell	0RRM	0
16cell	1RRM	0
16cell	4RRM	0
16cell	Ncl_GeneExp	37.5622
32cell	0RRM	0
32cell	1RRM	0
32cell	4RRM	6.01395
32cell	Ncl_GeneExp	78.1814
32cell	0RRM	0
32cell	1RRM	0
32cell	4RRM	3.12911
32cell	Ncl_GeneExp	43.8075
32cell	0RRM	0
32cell	1RRM	0
32cell	4RRM	11.6272
32cell	Ncl_GeneExp	49.4157
32cell	0RRM	0
32cell	1RRM	0
32cell	4RRM	11.9471
32cell	Ncl_GeneExp	92.5898
32cell	0RRM	0
32cell	1RRM	0
32cell	4RRM	0
32cell	Ncl_GeneExp	51.7509
32cell	0RRM	0
32cell	1RRM	0
32cell	4RRM	4.61021
32cell	Ncl_GeneExp	46.1021
32cell	0RRM	0
32cell	1RRM	0
32cell	4RRM	0
32cell	Ncl_GeneExp	93.5979
32cell	0RRM	0
32cell	1RRM	0
32cell	4RRM	0
32cell	Ncl_GeneExp	45.1875
32cell	0RRM	0
32cell	1RRM	0
32cell	4RRM	9.16003
32cell	Ncl_GeneExp	137.4
32cell	0RRM	0
32cell	1RRM	0
32cell	4RRM	18.4894
32cell	Ncl_GeneExp	110.936
32cell	0RRM	0
32cell	1RRM	0
32cell	4RRM	5.64223
32cell	Ncl_GeneExp	28.2111
32cell	0RRM	0
32cell	1RRM	0
32cell	4RRM	0
32cell	Ncl_GeneExp	109.081
32cell	0RRM	0
32cell	1RRM	0
32cell	4RRM	10.8163
32cell	Ncl_GeneExp	61.2922
32cell	0RRM	0
32cell	1RRM	0
32cell	4RRM	19.7459
32cell	Ncl_GeneExp	32.9099
32cell	0RRM	0
32cell	1RRM	0
32cell	4RRM	13.8475
32cell	Ncl_GeneExp	41.5426
32cell	0RRM	0
32cell	1RRM	0
32cell	4RRM	29.5902
32cell	Ncl_GeneExp	66.5779
32cell	0RRM	0
32cell	1RRM	0
32cell	4RRM	10.6415
32cell	Ncl_GeneExp	48.9508
32cell	0RRM	0
32cell	1RRM	0
32cell	4RRM	5.48246
32cell	Ncl_GeneExp	49.3421
32cell	0RRM	0
32cell	1RRM	0
32cell	4RRM	3.8584
32cell	Ncl_GeneExp	30.8672
32cell	0RRM	0
32cell	1RRM	0
32cell	4RRM	4.06736
32cell	Ncl_GeneExp	52.8756
32cell	0RRM	0
32cell	1RRM	0
32cell	4RRM	7.51767
32cell	Ncl_GeneExp	22.553
32cell	0RRM	0
32cell	1RRM	0
32cell	4RRM	6.77813
32cell	Ncl_GeneExp	47.4469
blastocyst	0RRM	0
blastocyst	1RRM	0
blastocyst	4RRM	53.2494
blastocyst	Ncl_GeneExp	96.8171
blastocyst	0RRM	0
blastocyst	1RRM	0
blastocyst	4RRM	7.34934
blastocyst	Ncl_GeneExp	61.2445
blastocyst	0RRM	0
blastocyst	1RRM	0
blastocyst	4RRM	73.5595
blastocyst	Ncl_GeneExp	108.977
blastocyst	0RRM	0
blastocyst	1RRM	0
blastocyst	4RRM	17.0918
blastocyst	Ncl_GeneExp	34.1837
blastocyst	0RRM	0
blastocyst	1RRM	0
blastocyst	4RRM	0
blastocyst	Ncl_GeneExp	96.7373
blastocyst	0RRM	0
blastocyst	1RRM	0
blastocyst	4RRM	0
blastocyst	Ncl_GeneExp	71.3347
blastocyst	0RRM	0
blastocyst	1RRM	0
blastocyst	4RRM	19.7316
blastocyst	Ncl_GeneExp	50.7385
blastocyst	0RRM	0
blastocyst	1RRM	0
blastocyst	4RRM	8.93575
blastocyst	Ncl_GeneExp	26.8073
blastocyst	0RRM	0
blastocyst	1RRM	0
blastocyst	4RRM	28.0623
blastocyst	Ncl_GeneExp	56.1246
blastocyst	0RRM	0
blastocyst	1RRM	0
blastocyst	4RRM	28.2805
blastocyst	Ncl_GeneExp	50.501
blastocyst	0RRM	0
blastocyst	1RRM	0
blastocyst	4RRM	23.153
blastocyst	Ncl_GeneExp	32.4142
blastocyst	0RRM	0
blastocyst	1RRM	0
blastocyst	4RRM	2.78358
blastocyst	Ncl_GeneExp	30.6193
blastocyst	0RRM	2.32191
blastocyst	1RRM	0
blastocyst	4RRM	6.96573
blastocyst	Ncl_GeneExp	58.0477

## Sheet: Fig4E
Sample	Assay	Ct Value	Ct std	Melt Temp.
E2-1	Gapdh	27.497	0.352	84.48
E2-1	Ncl-F1	25.793	0.071	84.61
E2-1	Ncl-F3	29.696	0.207	82.73
E2-2	Gapdh	27.011	0.009	84.41
E2-2	Ncl-F1	26.035	0.073	84.3
E2-2	Ncl-F3	30.438	0.042	82.52
E2-3	Gapdh	28.39	0.125	84.38
E2-3	Ncl-F1	26.119	0.279	84.3
E2-3	Ncl-F3	30.262	0.028	82.48
L2-1	Gapdh	28.191	0.422	84.01
L2-1	Ncl-F1	26.301	0.353	84.32
L2-1	Ncl-F3	29.947	0.101	82.54
L2-2	Gapdh	28.039	0.482	84.34
L2-2	Ncl-F1	25.944	0.02	84.49
L2-2	Ncl-F3	28.285	0.005	82.65
L2-3	Gapdh	28.671	0.167	84.17
L2-3	Ncl-F1	26.364	0.046	84.3
L2-3	Ncl-F3	28.893	0.038	82.55
Morula-1	Gapdh	28.7	0.649	83.62
Morula-1	Ncl-F1	28.032	0.291	84.2
Morula-1	Ncl-F3	Undetermined	Undetermined	Undetermined
Morula-2	Gapdh	25.863	0.462	84.39
Morula-2	Ncl-F1	26.226	0.036	84.26
Morula-2	Ncl-F3	28.528	0.019	82.51
oocyte-1	Gapdh	27.612	0.103	84.49
oocyte-1	Ncl-F1	23.66	0.168	84.94
oocyte-1	Ncl-F3	28.346	0.11	82.68
oocyte-2	Gapdh	27.779	0	84.3
oocyte-2	Ncl-F1	23.892	0.024	84.62
oocyte-2	Ncl-F3	28.671	0.033	82.53
oocyte-3	Gapdh	29.012	0.125	84.25
oocyte-3	Ncl-F1	25.279	0.044	84.32
oocyte-3	Ncl-F3	29.884	0.047	82.48
