# Supplementary material for: Single-cell analysis of isoform switching and transposable element expression during preimplantation embryonic development
Source: PLoS Biol. 2024 Feb 16;22(2):e3002505. doi: 10.1371/journal.pbio.3002505 (PMC10903961; doi:10.1371/journal.pbio.3002505)
Supplement: S5 Data — (XLSX) [file pbio.3002505.s015.xlsx]

## Sheet: Fig5A
Barcode	TE	Stage	TEcount	UMIcount
AGGACGAGTATGTCTG-2	DNA	16cell	107	406
AGGACGAGTATGTCTG-2	Satellite	16cell	16	26
AGGACGAGTATGTCTG-2	LTR	16cell	442	2199
AGGACGAGTATGTCTG-2	SINE	16cell	1014	5583
AGGACGAGTATGTCTG-2	LINE	16cell	223	653
GTTGAACTCGTAGTCA-2	LINE	E2	706	4736
GTTGAACTCGTAGTCA-2	LTR	E2	1861	12711
GTTGAACTCGTAGTCA-2	SINE	E2	1671	11445
GTTGAACTCGTAGTCA-2	Satellite	E2	59	275
GTTGAACTCGTAGTCA-2	DNA	E2	194	2777
TGGGAGAAGAGTTCGG-2	LTR	16cell	340	1503
TGGGAGAAGAGTTCGG-2	SINE	16cell	876	4358
TGGGAGAAGAGTTCGG-2	LINE	16cell	157	428
TGGGAGAAGAGTTCGG-2	DNA	16cell	86	292
TGGGAGAAGAGTTCGG-2	Satellite	16cell	8	13
AACGAAAGTGGCACTC-1	LINE	E2	680	4326
AACGAAAGTGGCACTC-1	SINE	E2	1477	8741
AACGAAAGTGGCACTC-1	LTR	E2	1573	9739
AACGAAAGTGGCACTC-1	Satellite	E2	53	235
AACGAAAGTGGCACTC-1	DNA	E2	199	2238
GGGTGTCCATAGGAGC-2	DNA	L2	146	1159
GGGTGTCCATAGGAGC-2	Satellite	L2	27	96
GGGTGTCCATAGGAGC-2	SINE	L2	1300	6724
GGGTGTCCATAGGAGC-2	LTR	L2	1363	7194
GGGTGTCCATAGGAGC-2	LINE	L2	434	1509
GCCCGAAGTTAACCTG-3	DNA	16cell	85	261
GCCCGAAGTTAACCTG-3	Satellite	16cell	9	17
GCCCGAAGTTAACCTG-3	LTR	16cell	420	1062
GCCCGAAGTTAACCTG-3	SINE	16cell	821	2811
GCCCGAAGTTAACCTG-3	LINE	16cell	220	518
ATCACGACAACGCCCA-3	SINE	8cell	522	1788
ATCACGACAACGCCCA-3	LTR	8cell	266	837
ATCACGACAACGCCCA-3	LINE	8cell	129	261
ATCACGACAACGCCCA-3	DNA	8cell	63	161
ATCACGACAACGCCCA-3	Satellite	8cell	6	8
TGGAGAGGTCTACTGA-3	LINE	8cell	273	1073
TGGAGAGGTCTACTGA-3	LTR	8cell	565	3226
TGGAGAGGTCTACTGA-3	SINE	8cell	1039	6818
TGGAGAGGTCTACTGA-3	Satellite	8cell	13	24
TGGAGAGGTCTACTGA-3	DNA	8cell	108	552
AGGGTTTAGCTTAAGA-1	LINE	16cell	304	1078
AGGGTTTAGCTTAAGA-1	LTR	16cell	595	2792
AGGGTTTAGCTTAAGA-1	SINE	16cell	1288	6962
AGGGTTTAGCTTAAGA-1	Satellite	16cell	18	36
AGGGTTTAGCTTAAGA-1	DNA	16cell	112	594
CTGTGGGCAGTCGGAA-2	LTR	16cell	371	1579
CTGTGGGCAGTCGGAA-2	SINE	16cell	846	4563
CTGTGGGCAGTCGGAA-2	LINE	16cell	190	495
CTGTGGGCAGTCGGAA-2	DNA	16cell	91	320
CTGTGGGCAGTCGGAA-2	Satellite	16cell	14	32
GTCGTAAGTCTTCTAT-2	LINE	16cell	205	549
GTCGTAAGTCTTCTAT-2	LTR	16cell	432	2385
GTCGTAAGTCTTCTAT-2	SINE	16cell	1046	6269
GTCGTAAGTCTTCTAT-2	Satellite	16cell	16	36
GTCGTAAGTCTTCTAT-2	DNA	16cell	91	386
GCTGCAGTCGACATCA-1	DNA	8cell	107	546
GCTGCAGTCGACATCA-1	Satellite	8cell	19	34
GCTGCAGTCGACATCA-1	LTR	8cell	541	2601
GCTGCAGTCGACATCA-1	SINE	8cell	1195	5909
GCTGCAGTCGACATCA-1	LINE	8cell	274	913
ATTCCATTCTCTCGCA-1	DNA	blastocyst	129	745
ATTCCATTCTCTCGCA-1	Satellite	blastocyst	26	58
ATTCCATTCTCTCGCA-1	SINE	blastocyst	1311	7436
ATTCCATTCTCTCGCA-1	LTR	blastocyst	592	2688
ATTCCATTCTCTCGCA-1	LINE	blastocyst	302	1072
CAGATCACAACTGCCG-3	Satellite	Zygote	68	571
CAGATCACAACTGCCG-3	DNA	Zygote	243	7838
CAGATCACAACTGCCG-3	LINE	Zygote	876	13513
CAGATCACAACTGCCG-3	LTR	Zygote	1812	24127
CAGATCACAACTGCCG-3	SINE	Zygote	2020	35844
GTTACGAGTAAGAACT-3	Satellite	oocyte	63	374
GTTACGAGTAAGAACT-3	DNA	oocyte	230	6130
GTTACGAGTAAGAACT-3	LINE	oocyte	810	10428
GTTACGAGTAAGAACT-3	LTR	oocyte	1528	18011
GTTACGAGTAAGAACT-3	SINE	oocyte	1929	27816
TGTCCCAAGATCCCAT-2	LINE	E2	611	3231
TGTCCCAAGATCCCAT-2	SINE	E2	1658	9079
TGTCCCAAGATCCCAT-2	LTR	E2	1644	8572
TGTCCCAAGATCCCAT-2	Satellite	E2	59	218
TGTCCCAAGATCCCAT-2	DNA	E2	191	1950
CTTTCAAGTTGCATCA-1	DNA	8cell	93	431
CTTTCAAGTTGCATCA-1	Satellite	8cell	14	21
CTTTCAAGTTGCATCA-1	SINE	8cell	1123	5281
CTTTCAAGTTGCATCA-1	LTR	8cell	478	2030
CTTTCAAGTTGCATCA-1	LINE	8cell	224	661
AGTAGTCGTCCCTCAT-3	SINE	oocyte	1884	26513
AGTAGTCGTCCCTCAT-3	LTR	oocyte	1559	17107
AGTAGTCGTCCCTCAT-3	LINE	oocyte	784	9645
AGTAGTCGTCCCTCAT-3	DNA	oocyte	223	5349
AGTAGTCGTCCCTCAT-3	Satellite	oocyte	58	440
GCACGTGTCATTGTGG-3	DNA	L2	130	886
GCACGTGTCATTGTGG-3	Satellite	L2	26	79
GCACGTGTCATTGTGG-3	SINE	L2	1282	5441
GCACGTGTCATTGTGG-3	LTR	L2	1179	5569
GCACGTGTCATTGTGG-3	LINE	L2	372	1232
GTGAGCCTCTGGTTGA-1	LINE	blastocyst	324	1404
GTGAGCCTCTGGTTGA-1	SINE	blastocyst	1220	8683
GTGAGCCTCTGGTTGA-1	LTR	blastocyst	595	2957
GTGAGCCTCTGGTTGA-1	Satellite	blastocyst	23	73
GTGAGCCTCTGGTTGA-1	DNA	blastocyst	135	741
CCATCACTCCAGTGTA-1	Satellite	16cell	24	36
CCATCACTCCAGTGTA-1	DNA	16cell	134	846
CCATCACTCCAGTGTA-1	LINE	16cell	357	1469
CCATCACTCCAGTGTA-1	LTR	16cell	665	3579
CCATCACTCCAGTGTA-1	SINE	16cell	1424	9427
TCATGTTGTCTTACAG-2	Satellite	32cell	7	15
TCATGTTGTCTTACAG-2	DNA	32cell	79	208
TCATGTTGTCTTACAG-2	LINE	32cell	163	433
TCATGTTGTCTTACAG-2	SINE	32cell	679	2763
TCATGTTGTCTTACAG-2	LTR	32cell	307	992
AGTTAGCTCATTCGTT-3	Satellite	E2	64	250
AGTTAGCTCATTCGTT-3	DNA	E2	206	3220
AGTTAGCTCATTCGTT-3	LINE	E2	704	5488
AGTTAGCTCATTCGTT-3	SINE	E2	1642	12084
AGTTAGCTCATTCGTT-3	LTR	E2	1743	12079
GGGAAGTTCGCCTTTG-2	DNA	32cell	100	396
GGGAAGTTCGCCTTTG-2	Satellite	32cell	8	29
GGGAAGTTCGCCTTTG-2	SINE	32cell	930	5209
GGGAAGTTCGCCTTTG-2	LTR	32cell	440	1916
GGGAAGTTCGCCTTTG-2	LINE	32cell	232	719
TGAATCGTCTCTTCAA-3	LINE	E2	711	4904
TGAATCGTCTCTTCAA-3	LTR	E2	1723	11067
TGAATCGTCTCTTCAA-3	SINE	E2	1583	10809
TGAATCGTCTCTTCAA-3	Satellite	E2	56	225
TGAATCGTCTCTTCAA-3	DNA	E2	206	2494
GCATGATGTGTTCCTC-2	LINE	8cell	185	478
GCATGATGTGTTCCTC-2	SINE	8cell	914	3694
GCATGATGTGTTCCTC-2	LTR	8cell	380	1377
GCATGATGTGTTCCTC-2	Satellite	8cell	6	8
GCATGATGTGTTCCTC-2	DNA	8cell	78	286
CTGAGCGAGTTCATGC-2	DNA	32cell	59	154
CTGAGCGAGTTCATGC-2	Satellite	32cell	12	22
CTGAGCGAGTTCATGC-2	LTR	32cell	248	688
CTGAGCGAGTTCATGC-2	SINE	32cell	604	2114
CTGAGCGAGTTCATGC-2	LINE	32cell	103	214
TAATCTCCAACTAGAA-2	DNA	16cell	122	650
TAATCTCCAACTAGAA-2	Satellite	16cell	18	58
TAATCTCCAACTAGAA-2	SINE	16cell	1185	9081
TAATCTCCAACTAGAA-2	LTR	16cell	576	3739
TAATCTCCAACTAGAA-2	LINE	16cell	295	1172
GATCATGCATGATAGA-2	Satellite	32cell	5	6
GATCATGCATGATAGA-2	DNA	32cell	42	83
GATCATGCATGATAGA-2	LINE	32cell	77	154
GATCATGCATGATAGA-2	LTR	32cell	176	438
GATCATGCATGATAGA-2	SINE	32cell	519	1520
TTGGATGTCCGTATAG-3	DNA	4cell	97	331
TTGGATGTCCGTATAG-3	Satellite	4cell	10	33
TTGGATGTCCGTATAG-3	SINE	4cell	881	2944
TTGGATGTCCGTATAG-3	LTR	4cell	699	2226
TTGGATGTCCGTATAG-3	LINE	4cell	239	545
ACTTTCACATAATCGC-3	Satellite	4cell	22	64
ACTTTCACATAATCGC-3	DNA	4cell	127	751
ACTTTCACATAATCGC-3	LINE	4cell	319	1208
ACTTTCACATAATCGC-3	LTR	4cell	860	4583
ACTTTCACATAATCGC-3	SINE	4cell	1274	6628
CCGCAAGGTATGCTAC-3	SINE	8cell	1115	7104
CCGCAAGGTATGCTAC-3	LTR	8cell	601	3392
CCGCAAGGTATGCTAC-3	LINE	8cell	290	1126
CCGCAAGGTATGCTAC-3	DNA	8cell	110	586
CCGCAAGGTATGCTAC-3	Satellite	8cell	15	42
AAACGCTTCGCTGACG-2	SINE	32cell	1011	5982
AAACGCTTCGCTGACG-2	LTR	32cell	465	2211
AAACGCTTCGCTGACG-2	LINE	32cell	221	743
AAACGCTTCGCTGACG-2	DNA	32cell	109	495
AAACGCTTCGCTGACG-2	Satellite	32cell	15	44
GTAGGAGTCCGTAATG-1	LINE	16cell	255	831
GTAGGAGTCCGTAATG-1	LTR	16cell	511	2504
GTAGGAGTCCGTAATG-1	SINE	16cell	1117	6183
GTAGGAGTCCGTAATG-1	Satellite	16cell	15	23
GTAGGAGTCCGTAATG-1	DNA	16cell	116	481
TTCACGCTCACGGGCT-1	DNA	4cell	122	560
TTCACGCTCACGGGCT-1	Satellite	4cell	25	61
TTCACGCTCACGGGCT-1	LTR	4cell	894	3215
TTCACGCTCACGGGCT-1	SINE	4cell	1212	4561
TTCACGCTCACGGGCT-1	LINE	4cell	306	901
GCTCAAAGTAACGGTG-2	LINE	32cell	153	339
GCTCAAAGTAACGGTG-2	LTR	32cell	298	939
GCTCAAAGTAACGGTG-2	SINE	32cell	744	2923
GCTCAAAGTAACGGTG-2	Satellite	32cell	10	21
GCTCAAAGTAACGGTG-2	DNA	32cell	67	205
GTGTGGCGTGGATGAC-1	SINE	blastocyst	1204	7009
GTGTGGCGTGGATGAC-1	LTR	blastocyst	556	2650
GTGTGGCGTGGATGAC-1	LINE	blastocyst	308	1146
GTGTGGCGTGGATGAC-1	DNA	blastocyst	133	693
GTGTGGCGTGGATGAC-1	Satellite	blastocyst	21	54
TCTCAGCAGGCTGGAT-1	LINE	L2	208	388
TCTCAGCAGGCTGGAT-1	LTR	L2	810	1904
TCTCAGCAGGCTGGAT-1	SINE	L2	876	2090
TCTCAGCAGGCTGGAT-1	Satellite	L2	21	49
TCTCAGCAGGCTGGAT-1	DNA	L2	89	269
GAAGAATCACGGTGTC-2	LTR	16cell	393	1731
GAAGAATCACGGTGTC-2	SINE	16cell	933	5160
GAAGAATCACGGTGTC-2	LINE	16cell	214	599
GAAGAATCACGGTGTC-2	DNA	16cell	98	342
GAAGAATCACGGTGTC-2	Satellite	16cell	12	26
AAGCGAGGTAGCACAG-1	SINE	4cell	1196	4204
AAGCGAGGTAGCACAG-1	LTR	4cell	814	2728
AAGCGAGGTAGCACAG-1	LINE	4cell	285	677
AAGCGAGGTAGCACAG-1	DNA	4cell	105	426
AAGCGAGGTAGCACAG-1	Satellite	4cell	23	55
TGCATCCCACTCCTGT-3	DNA	L2	161	1146
TGCATCCCACTCCTGT-3	Satellite	L2	31	110
TGCATCCCACTCCTGT-3	LTR	L2	1220	7717
TGCATCCCACTCCTGT-3	SINE	L2	1433	9579
TGCATCCCACTCCTGT-3	LINE	L2	417	1800
CGATGCGTCTCTGCCA-1	LINE	16cell	278	885
CGATGCGTCTCTGCCA-1	LTR	16cell	533	2428
CGATGCGTCTCTGCCA-1	SINE	16cell	1123	5964
CGATGCGTCTCTGCCA-1	Satellite	16cell	18	25
CGATGCGTCTCTGCCA-1	DNA	16cell	115	525
AGGAAATAGTCTGCGC-3	DNA	ESC	103	360
AGGAAATAGTCTGCGC-3	Satellite	ESC	13	32
AGGAAATAGTCTGCGC-3	SINE	ESC	834	4130
AGGAAATAGTCTGCGC-3	LTR	ESC	374	1201
AGGAAATAGTCTGCGC-3	LINE	ESC	229	650
TGTGCGGGTCGCACGT-3	LTR	16cell	418	1304
TGTGCGGGTCGCACGT-3	SINE	16cell	856	3617
TGTGCGGGTCGCACGT-3	LINE	16cell	219	541
TGTGCGGGTCGCACGT-3	DNA	16cell	79	280
TGTGCGGGTCGCACGT-3	Satellite	16cell	6	14
GCACGGTTCATTATCC-3	LTR	16cell	384	1292
GCACGGTTCATTATCC-3	SINE	16cell	633	2338
GCACGGTTCATTATCC-3	LINE	16cell	188	387
GCACGGTTCATTATCC-3	DNA	16cell	85	241
GCACGGTTCATTATCC-3	Satellite	16cell	8	13
CATCGCTAGTGAATAC-3	LTR	L2	1215	7657
CATCGCTAGTGAATAC-3	SINE	L2	1414	9568
CATCGCTAGTGAATAC-3	LINE	L2	432	2205
CATCGCTAGTGAATAC-3	DNA	L2	162	1295
CATCGCTAGTGAATAC-3	Satellite	L2	23	86
GTCACTCAGTAGGTTA-1	LTR	E2	1692	11056
GTCACTCAGTAGGTTA-1	SINE	E2	1619	10161
GTCACTCAGTAGGTTA-1	LINE	E2	736	4953
GTCACTCAGTAGGTTA-1	DNA	E2	213	2542
GTCACTCAGTAGGTTA-1	Satellite	E2	61	237
CTCACTGTCGTAGCTA-2	DNA	16cell	109	503
CTCACTGTCGTAGCTA-2	Satellite	16cell	14	35
CTCACTGTCGTAGCTA-2	SINE	16cell	1064	6929
CTCACTGTCGTAGCTA-2	LTR	16cell	467	2656
CTCACTGTCGTAGCTA-2	LINE	16cell	249	807
CGTTAGAGTCTACAGT-3	DNA	16cell	72	227
CGTTAGAGTCTACAGT-3	Satellite	16cell	11	13
CGTTAGAGTCTACAGT-3	SINE	16cell	616	2148
CGTTAGAGTCTACAGT-3	LTR	16cell	344	1003
CGTTAGAGTCTACAGT-3	LINE	16cell	185	451
AACAAAGAGACTTAAG-2	Satellite	8cell	14	23
AACAAAGAGACTTAAG-2	DNA	8cell	105	363
AACAAAGAGACTTAAG-2	LINE	8cell	233	650
AACAAAGAGACTTAAG-2	LTR	8cell	449	2346
AACAAAGAGACTTAAG-2	SINE	8cell	974	4581
GCAGCTGGTATCGTGT-3	SINE	oocyte	1858	27265
GCAGCTGGTATCGTGT-3	LTR	oocyte	1483	16467
GCAGCTGGTATCGTGT-3	LINE	oocyte	766	9729
GCAGCTGGTATCGTGT-3	DNA	oocyte	216	5691
GCAGCTGGTATCGTGT-3	Satellite	oocyte	57	350
ATGCCTCCAGAAGTGC-1	Satellite	16cell	17	39
ATGCCTCCAGAAGTGC-1	DNA	16cell	121	496
ATGCCTCCAGAAGTGC-1	LINE	16cell	256	842
ATGCCTCCAGAAGTGC-1	LTR	16cell	512	1922
ATGCCTCCAGAAGTGC-1	SINE	16cell	1125	5503
AGAGCAGAGTGTACCT-2	SINE	16cell	1219	9324
AGAGCAGAGTGTACCT-2	LTR	16cell	517	3449
AGAGCAGAGTGTACCT-2	LINE	16cell	272	1217
AGAGCAGAGTGTACCT-2	DNA	16cell	126	699
AGAGCAGAGTGTACCT-2	Satellite	16cell	18	55
AGTCACATCGAGATGG-1	DNA	4cell	102	375
AGTCACATCGAGATGG-1	Satellite	4cell	21	39
AGTCACATCGAGATGG-1	SINE	4cell	1007	3078
AGTCACATCGAGATGG-1	LTR	4cell	676	2140
AGTCACATCGAGATGG-1	LINE	4cell	232	513
TCGGTCTAGCCTGAGA-1	Satellite	blastocyst	17	63
TCGGTCTAGCCTGAGA-1	DNA	blastocyst	126	731
TCGGTCTAGCCTGAGA-1	LINE	blastocyst	301	1159
TCGGTCTAGCCTGAGA-1	SINE	blastocyst	1195	8036
TCGGTCTAGCCTGAGA-1	LTR	blastocyst	576	2905
GTTCGCTGTGAACGGT-2	Satellite	32cell	22	75
GTTCGCTGTGAACGGT-2	DNA	32cell	137	854
GTTCGCTGTGAACGGT-2	LINE	32cell	304	1463
GTTCGCTGTGAACGGT-2	LTR	32cell	601	4022
GTTCGCTGTGAACGGT-2	SINE	32cell	1087	9389
CCGGTGAGTAGCGTAG-2	LINE	8cell	141	336
CCGGTGAGTAGCGTAG-2	LTR	8cell	303	1072
CCGGTGAGTAGCGTAG-2	SINE	8cell	706	2374
CCGGTGAGTAGCGTAG-2	Satellite	8cell	8	12
CCGGTGAGTAGCGTAG-2	DNA	8cell	78	219
GTCACGGCACGGATCC-3	LINE	8cell	281	957
GTCACGGCACGGATCC-3	LTR	8cell	599	3012
GTCACGGCACGGATCC-3	SINE	8cell	1107	5916
GTCACGGCACGGATCC-3	Satellite	8cell	18	37
GTCACGGCACGGATCC-3	DNA	8cell	117	549
AGAGCAGTCTGTCGCT-2	DNA	16cell	95	341
AGAGCAGTCTGTCGCT-2	Satellite	16cell	10	27
AGAGCAGTCTGTCGCT-2	SINE	16cell	933	5150
AGAGCAGTCTGTCGCT-2	LTR	16cell	399	1864
AGAGCAGTCTGTCGCT-2	LINE	16cell	185	589
CCTAACCGTCCCGCAA-3	LINE	8cell	210	581
CCTAACCGTCCCGCAA-3	LTR	8cell	432	1604
CCTAACCGTCCCGCAA-3	SINE	8cell	885	3546
CCTAACCGTCCCGCAA-3	Satellite	8cell	11	19
CCTAACCGTCCCGCAA-3	DNA	8cell	90	299
GTTACAGAGTCATCGT-3	Satellite	16cell	2	2
GTTACAGAGTCATCGT-3	DNA	16cell	49	111
GTTACAGAGTCATCGT-3	LINE	16cell	111	214
GTTACAGAGTCATCGT-3	LTR	16cell	259	621
GTTACAGAGTCATCGT-3	SINE	16cell	544	1423
TGTGAGTCAGGGTCTC-3	Satellite	4cell	23	65
TGTGAGTCAGGGTCTC-3	DNA	4cell	136	824
TGTGAGTCAGGGTCTC-3	LINE	4cell	357	1302
TGTGAGTCAGGGTCTC-3	SINE	4cell	1402	7580
TGTGAGTCAGGGTCTC-3	LTR	4cell	849	4592
CCCAACTTCGCCAATA-1	LINE	8cell	243	697
CCCAACTTCGCCAATA-1	SINE	8cell	1126	5095
CCCAACTTCGCCAATA-1	LTR	8cell	454	2347
CCCAACTTCGCCAATA-1	Satellite	8cell	14	23
CCCAACTTCGCCAATA-1	DNA	8cell	102	442
CACAGGCGTCAACACT-1	Satellite	16cell	16	30
CACAGGCGTCAACACT-1	DNA	16cell	131	874
CACAGGCGTCAACACT-1	LINE	16cell	338	1384
CACAGGCGTCAACACT-1	LTR	16cell	673	4095
CACAGGCGTCAACACT-1	SINE	16cell	1426	10305
AGGCTGCGTGGCTGCT-1	LTR	Zygote	1793	18182
AGGCTGCGTGGCTGCT-1	SINE	Zygote	2031	24945
AGGCTGCGTGGCTGCT-1	LINE	Zygote	874	10435
AGGCTGCGTGGCTGCT-1	DNA	Zygote	234	6324
AGGCTGCGTGGCTGCT-1	Satellite	Zygote	67	325
TGAATGCCAGACAATA-3	LINE	L2	383	1634
TGAATGCCAGACAATA-3	LTR	L2	1124	7061
TGAATGCCAGACAATA-3	SINE	L2	1268	8101
TGAATGCCAGACAATA-3	Satellite	L2	27	94
TGAATGCCAGACAATA-3	DNA	L2	138	898
GGATCTAAGCTAGAGC-2	LINE	32cell	220	729
GGATCTAAGCTAGAGC-2	SINE	32cell	964	5481
GGATCTAAGCTAGAGC-2	LTR	32cell	483	2129
GGATCTAAGCTAGAGC-2	Satellite	32cell	13	45
GGATCTAAGCTAGAGC-2	DNA	32cell	103	430
AAAGGATCAGAACTAA-3	DNA	L2	150	1002
AAAGGATCAGAACTAA-3	Satellite	L2	19	47
AAAGGATCAGAACTAA-3	LTR	L2	1065	6204
AAAGGATCAGAACTAA-3	SINE	L2	1307	7521
AAAGGATCAGAACTAA-3	LINE	L2	383	1578
AGTTAGCCAACTCATG-1	LTR	16cell	632	3424
AGTTAGCCAACTCATG-1	SINE	16cell	1267	8193
AGTTAGCCAACTCATG-1	LINE	16cell	315	1285
AGTTAGCCAACTCATG-1	DNA	16cell	127	712
AGTTAGCCAACTCATG-1	Satellite	16cell	23	36
GCAGGCTTCCAACCGG-3	LINE	8cell	297	1030
GCAGGCTTCCAACCGG-3	LTR	8cell	574	3174
GCAGGCTTCCAACCGG-3	SINE	8cell	1137	6186
GCAGGCTTCCAACCGG-3	Satellite	8cell	15	43
GCAGGCTTCCAACCGG-3	DNA	8cell	115	520
GGGTTTAGTGGTCAAG-3	LINE	L2	459	1931
GGGTTTAGTGGTCAAG-3	LTR	L2	1458	8768
GGGTTTAGTGGTCAAG-3	SINE	L2	1444	7661
GGGTTTAGTGGTCAAG-3	Satellite	L2	35	101
GGGTTTAGTGGTCAAG-3	DNA	L2	172	1264
CAGATACCATATAGCC-3	DNA	4cell	137	814
CAGATACCATATAGCC-3	Satellite	4cell	15	42
CAGATACCATATAGCC-3	SINE	4cell	1324	7253
CAGATACCATATAGCC-3	LTR	4cell	862	4686
CAGATACCATATAGCC-3	LINE	4cell	357	1369
GTGAGTTAGCTAGAGC-2	DNA	16cell	43	87
GTGAGTTAGCTAGAGC-2	Satellite	16cell	6	9
GTGAGTTAGCTAGAGC-2	SINE	16cell	669	1838
GTGAGTTAGCTAGAGC-2	LTR	16cell	231	487
GTGAGTTAGCTAGAGC-2	LINE	16cell	100	180
CAATACGCATAGATGA-1	Satellite	blastocyst	18	65
CAATACGCATAGATGA-1	DNA	blastocyst	130	737
CAATACGCATAGATGA-1	LINE	blastocyst	342	1468
CAATACGCATAGATGA-1	SINE	blastocyst	1164	7428
CAATACGCATAGATGA-1	LTR	blastocyst	635	2846
GTGTGATAGCCGGAAT-2	LINE	4cell	192	371
GTGTGATAGCCGGAAT-2	SINE	4cell	876	2576
GTGTGATAGCCGGAAT-2	LTR	4cell	587	1605
GTGTGATAGCCGGAAT-2	Satellite	4cell	19	42
GTGTGATAGCCGGAAT-2	DNA	4cell	91	255
CACCGTTTCGGCCCAA-3	LTR	4cell	775	2682
CACCGTTTCGGCCCAA-3	SINE	4cell	930	3396
CACCGTTTCGGCCCAA-3	LINE	4cell	249	640
CACCGTTTCGGCCCAA-3	DNA	4cell	99	386
CACCGTTTCGGCCCAA-3	Satellite	4cell	13	47
AGTTCGAGTCTTGTCC-2	Satellite	L2	32	95
AGTTCGAGTCTTGTCC-2	DNA	L2	151	1188
AGTTCGAGTCTTGTCC-2	LINE	L2	404	1664
AGTTCGAGTCTTGTCC-2	SINE	L2	1462	9713
AGTTCGAGTCTTGTCC-2	LTR	L2	1202	6065
ATTATCCTCTGCGGCA-3	LTR	8cell	599	3423
ATTATCCTCTGCGGCA-3	SINE	8cell	1098	7244
ATTATCCTCTGCGGCA-3	LINE	8cell	317	1208
ATTATCCTCTGCGGCA-3	DNA	8cell	116	611
ATTATCCTCTGCGGCA-3	Satellite	8cell	17	50
ACTTCCGTCACCTTAT-2	SINE	32cell	1053	6011
ACTTCCGTCACCTTAT-2	LTR	32cell	466	2029
ACTTCCGTCACCTTAT-2	LINE	32cell	260	814
ACTTCCGTCACCTTAT-2	DNA	32cell	120	504
ACTTCCGTCACCTTAT-2	Satellite	32cell	17	36
GAAGGGTGTCCAAATC-2	DNA	L2	154	1412
GAAGGGTGTCCAAATC-2	Satellite	L2	31	99
GAAGGGTGTCCAAATC-2	LTR	L2	1363	7194
GAAGGGTGTCCAAATC-2	SINE	L2	1496	7923
GAAGGGTGTCCAAATC-2	LINE	L2	424	1421
TCAGGGCCAGGCAATG-3	Satellite	16cell	7	9
TCAGGGCCAGGCAATG-3	DNA	16cell	59	153
TCAGGGCCAGGCAATG-3	LINE	16cell	144	274
TCAGGGCCAGGCAATG-3	SINE	16cell	577	1829
TCAGGGCCAGGCAATG-3	LTR	16cell	307	894
TCGGGCAGTGGCTCTG-1	LINE	4cell	255	632
TCGGGCAGTGGCTCTG-1	LTR	4cell	794	2596
TCGGGCAGTGGCTCTG-1	SINE	4cell	1099	3721
TCGGGCAGTGGCTCTG-1	Satellite	4cell	26	54
TCGGGCAGTGGCTCTG-1	DNA	4cell	104	426
AAGACTCGTATCAGGG-2	LTR	E2	1650	10227
AAGACTCGTATCAGGG-2	SINE	E2	1629	10585
AAGACTCGTATCAGGG-2	LINE	E2	626	3619
AAGACTCGTATCAGGG-2	DNA	E2	189	2139
AAGACTCGTATCAGGG-2	Satellite	E2	55	228
GCTACAAAGCTCCACG-3	LINE	ESC	219	607
GCTACAAAGCTCCACG-3	LTR	ESC	361	1139
GCTACAAAGCTCCACG-3	SINE	ESC	758	3943
GCTACAAAGCTCCACG-3	Satellite	ESC	9	21
GCTACAAAGCTCCACG-3	DNA	ESC	90	341
GTTGAACTCATGGGAG-2	LTR	Zygote	2061	38563
GTTGAACTCATGGGAG-2	SINE	Zygote	2185	41381
GTTGAACTCATGGGAG-2	LINE	Zygote	943	18968
GTTGAACTCATGGGAG-2	DNA	Zygote	268	10739
GTTGAACTCATGGGAG-2	Satellite	Zygote	69	881
GTCAGCGTCCATCACC-2	Satellite	32cell	20	49
GTCAGCGTCCATCACC-2	DNA	32cell	130	735
GTCAGCGTCCATCACC-2	LINE	32cell	307	1209
GTCAGCGTCCATCACC-2	SINE	32cell	1138	8796
GTCAGCGTCCATCACC-2	LTR	32cell	581	3430
TCATACTCAAGGTACG-1	Satellite	8cell	20	38
TCATACTCAAGGTACG-1	DNA	8cell	116	471
TCATACTCAAGGTACG-1	LINE	8cell	244	752
TCATACTCAAGGTACG-1	SINE	8cell	1142	5298
TCATACTCAAGGTACG-1	LTR	8cell	496	2119
CAATCGAAGATTGCGG-3	LINE	16cell	158	342
CAATCGAAGATTGCGG-3	SINE	16cell	582	1812
CAATCGAAGATTGCGG-3	LTR	16cell	300	798
CAATCGAAGATTGCGG-3	Satellite	16cell	10	17
CAATCGAAGATTGCGG-3	DNA	16cell	74	187
CCACGTTGTATTCCGA-3	LTR	8cell	286	999
CCACGTTGTATTCCGA-3	SINE	8cell	557	1840
CCACGTTGTATTCCGA-3	LINE	8cell	136	274
CCACGTTGTATTCCGA-3	DNA	8cell	62	156
CCACGTTGTATTCCGA-3	Satellite	8cell	7	11
TAGAGTCAGAGAGTTT-3	LINE	16cell	263	812
TAGAGTCAGAGAGTTT-3	SINE	16cell	1171	5917
TAGAGTCAGAGAGTTT-3	LTR	16cell	567	2701
TAGAGTCAGAGAGTTT-3	Satellite	16cell	13	35
TAGAGTCAGAGAGTTT-3	DNA	16cell	112	567
CATTGCCCACAGCCTG-2	LTR	32cell	618	3596
CATTGCCCACAGCCTG-2	SINE	32cell	1115	7864
CATTGCCCACAGCCTG-2	LINE	32cell	311	1263
CATTGCCCACAGCCTG-2	DNA	32cell	128	673
CATTGCCCACAGCCTG-2	Satellite	32cell	13	53
TAAGCGTGTTAGCGGA-2	DNA	32cell	85	332
TAAGCGTGTTAGCGGA-2	Satellite	32cell	12	31
TAAGCGTGTTAGCGGA-2	LTR	32cell	390	1666
TAAGCGTGTTAGCGGA-2	SINE	32cell	956	4743
TAAGCGTGTTAGCGGA-2	LINE	32cell	194	558
CCAATGATCAAATGAG-2	LINE	32cell	99	204
CCAATGATCAAATGAG-2	LTR	32cell	197	482
CCAATGATCAAATGAG-2	SINE	32cell	589	1878
CCAATGATCAAATGAG-2	Satellite	32cell	5	11
CCAATGATCAAATGAG-2	DNA	32cell	60	152
GTTGCTCGTATCCTCC-3	SINE	16cell	536	1534
GTTGCTCGTATCCTCC-3	LTR	16cell	290	727
GTTGCTCGTATCCTCC-3	LINE	16cell	159	319
GTTGCTCGTATCCTCC-3	DNA	16cell	58	144
GTTGCTCGTATCCTCC-3	Satellite	16cell	6	7
GGAGCAACAAATGCTC-1	LINE	16cell	222	562
GGAGCAACAAATGCTC-1	LTR	16cell	408	1301
GGAGCAACAAATGCTC-1	SINE	16cell	972	3869
GGAGCAACAAATGCTC-1	Satellite	16cell	17	21
GGAGCAACAAATGCTC-1	DNA	16cell	93	366
TACCCGTCAGCAGTTT-1	DNA	oocyte	240	6709
TACCCGTCAGCAGTTT-1	Satellite	oocyte	64	500
TACCCGTCAGCAGTTT-1	LTR	oocyte	1647	19490
TACCCGTCAGCAGTTT-1	SINE	oocyte	1988	28052
TACCCGTCAGCAGTTT-1	LINE	oocyte	847	11482
ATTCATCCAAGCCATT-2	Satellite	32cell	7	13
ATTCATCCAAGCCATT-2	DNA	32cell	59	151
ATTCATCCAAGCCATT-2	LINE	32cell	112	236
ATTCATCCAAGCCATT-2	LTR	32cell	259	684
ATTCATCCAAGCCATT-2	SINE	32cell	699	2376
TTCTTCCTCGGCACTG-1	LINE	8cell	322	1011
TTCTTCCTCGGCACTG-1	SINE	8cell	1239	6587
TTCTTCCTCGGCACTG-1	LTR	8cell	565	2737
TTCTTCCTCGGCACTG-1	Satellite	8cell	10	25
TTCTTCCTCGGCACTG-1	DNA	8cell	132	627
CAGCAGCTCCGCAGTG-3	LINE	ESC	221	680
CAGCAGCTCCGCAGTG-3	LTR	ESC	353	1246
CAGCAGCTCCGCAGTG-3	SINE	ESC	797	4476
CAGCAGCTCCGCAGTG-3	Satellite	ESC	12	24
CAGCAGCTCCGCAGTG-3	DNA	ESC	104	375
AATGGAAGTCCGGTCA-2	Satellite	8cell	10	19
AATGGAAGTCCGGTCA-2	DNA	8cell	91	369
AATGGAAGTCCGGTCA-2	LINE	8cell	214	563
AATGGAAGTCCGGTCA-2	SINE	8cell	1055	4401
AATGGAAGTCCGGTCA-2	LTR	8cell	404	1765
AAACGCTTCAAGCGTT-2	SINE	32cell	734	3010
AAACGCTTCAAGCGTT-2	LTR	32cell	316	1082
AAACGCTTCAAGCGTT-2	LINE	32cell	169	364
AAACGCTTCAAGCGTT-2	DNA	32cell	81	261
AAACGCTTCAAGCGTT-2	Satellite	32cell	10	19
CACACAAGTGGAAATT-1	SINE	oocyte	1914	26174
CACACAAGTGGAAATT-1	LTR	oocyte	1502	16390
CACACAAGTGGAAATT-1	LINE	oocyte	755	9528
CACACAAGTGGAAATT-1	DNA	oocyte	212	5878
CACACAAGTGGAAATT-1	Satellite	oocyte	63	228
GATCAGTCAGGGCTTC-3	Satellite	4cell	21	56
GATCAGTCAGGGCTTC-3	DNA	4cell	132	692
GATCAGTCAGGGCTTC-3	LINE	4cell	312	1167
GATCAGTCAGGGCTTC-3	LTR	4cell	772	4120
GATCAGTCAGGGCTTC-3	SINE	4cell	1291	6815
CTCTCAGTCGCTAATG-1	SINE	blastocyst	1215	5590
CTCTCAGTCGCTAATG-1	LTR	blastocyst	463	1631
CTCTCAGTCGCTAATG-1	LINE	blastocyst	232	683
CTCTCAGTCGCTAATG-1	DNA	blastocyst	103	463
CTCTCAGTCGCTAATG-1	Satellite	blastocyst	16	41
TGCTCGTCATCGCTAA-2	Satellite	L2	28	81
TGCTCGTCATCGCTAA-2	DNA	L2	128	883
TGCTCGTCATCGCTAA-2	LINE	L2	358	1287
TGCTCGTCATCGCTAA-2	SINE	L2	1350	7277
TGCTCGTCATCGCTAA-2	LTR	L2	1116	4896
TACCTCGAGAGAGGGC-2	Satellite	oocyte	64	566
TACCTCGAGAGAGGGC-2	DNA	oocyte	234	7462
TACCTCGAGAGAGGGC-2	LINE	oocyte	856	12110
TACCTCGAGAGAGGGC-2	SINE	oocyte	1950	30898
TACCTCGAGAGAGGGC-2	LTR	oocyte	1764	22109
TGAGTCATCAGTAGGG-2	DNA	8cell	97	341
TGAGTCATCAGTAGGG-2	Satellite	8cell	11	23
TGAGTCATCAGTAGGG-2	SINE	8cell	990	4320
TGAGTCATCAGTAGGG-2	LTR	8cell	460	2078
TGAGTCATCAGTAGGG-2	LINE	8cell	224	660
GTAATGCAGAGAGCAA-2	Satellite	8cell	13	21
GTAATGCAGAGAGCAA-2	DNA	8cell	98	419
GTAATGCAGAGAGCAA-2	LINE	8cell	224	607
GTAATGCAGAGAGCAA-2	SINE	8cell	1093	5033
GTAATGCAGAGAGCAA-2	LTR	8cell	448	2193
TTCACCGGTCGTCAGC-2	LTR	16cell	220	690
TTCACCGGTCGTCAGC-2	SINE	16cell	499	1947
TTCACCGGTCGTCAGC-2	LINE	16cell	89	185
TTCACCGGTCGTCAGC-2	DNA	16cell	52	144
TTCACCGGTCGTCAGC-2	Satellite	16cell	7	10
CTCAATTGTTTCACTT-2	DNA	Zygote	261	9453
CTCAATTGTTTCACTT-2	Satellite	Zygote	72	741
CTCAATTGTTTCACTT-2	SINE	Zygote	2185	39942
CTCAATTGTTTCACTT-2	LTR	Zygote	2017	34313
CTCAATTGTTTCACTT-2	LINE	Zygote	943	17144
CAACCTCCACGATAGG-3	LINE	16cell	159	329
CAACCTCCACGATAGG-3	SINE	16cell	589	1945
CAACCTCCACGATAGG-3	LTR	16cell	313	832
CAACCTCCACGATAGG-3	Satellite	16cell	9	9
CAACCTCCACGATAGG-3	DNA	16cell	63	149
ACTTCCGGTCTTCTAT-3	DNA	4cell	134	758
ACTTCCGGTCTTCTAT-3	Satellite	4cell	23	68
ACTTCCGGTCTTCTAT-3	SINE	4cell	1331	7609
ACTTCCGGTCTTCTAT-3	LTR	4cell	841	4523
ACTTCCGGTCTTCTAT-3	LINE	4cell	343	1339
GTGCGTGGTCTACAGT-3	Satellite	16cell	6	6
GTGCGTGGTCTACAGT-3	DNA	16cell	86	225
GTGCGTGGTCTACAGT-3	LINE	16cell	204	457
GTGCGTGGTCTACAGT-3	LTR	16cell	400	987
GTGCGTGGTCTACAGT-3	SINE	16cell	727	2360
CCGTAGGAGGGAGGGT-2	LINE	16cell	273	1019
CCGTAGGAGGGAGGGT-2	LTR	16cell	488	2684
CCGTAGGAGGGAGGGT-2	SINE	16cell	1086	7804
CCGTAGGAGGGAGGGT-2	Satellite	16cell	18	72
CCGTAGGAGGGAGGGT-2	DNA	16cell	116	547
AAACGCTGTGGGCTCT-1	Satellite	blastocyst	22	75
AAACGCTGTGGGCTCT-1	DNA	blastocyst	141	735
AAACGCTGTGGGCTCT-1	LINE	blastocyst	350	1468
AAACGCTGTGGGCTCT-1	SINE	blastocyst	1156	7759
AAACGCTGTGGGCTCT-1	LTR	blastocyst	591	2992
GCCAGGTGTTCGGCTG-2	LINE	32cell	238	719
GCCAGGTGTTCGGCTG-2	SINE	32cell	1004	5324
GCCAGGTGTTCGGCTG-2	LTR	32cell	437	1684
GCCAGGTGTTCGGCTG-2	Satellite	32cell	12	20
GCCAGGTGTTCGGCTG-2	DNA	32cell	113	438
TATTGGGAGTGCAGCA-1	SINE	blastocyst	1285	8975
TATTGGGAGTGCAGCA-1	LTR	blastocyst	623	3258
TATTGGGAGTGCAGCA-1	LINE	blastocyst	333	1428
TATTGGGAGTGCAGCA-1	DNA	blastocyst	132	789
TATTGGGAGTGCAGCA-1	Satellite	blastocyst	24	71
CGCATAACAGCTTTCC-1	Satellite	Zygote	64	453
CGCATAACAGCTTTCC-1	DNA	Zygote	250	7311
CGCATAACAGCTTTCC-1	LINE	Zygote	859	11715
CGCATAACAGCTTTCC-1	SINE	Zygote	1915	24701
CGCATAACAGCTTTCC-1	LTR	Zygote	1847	20778
TACCGGGTCACCATCC-3	DNA	Zygote	246	7199
TACCGGGTCACCATCC-3	Satellite	Zygote	65	467
TACCGGGTCACCATCC-3	LTR	Zygote	1691	19574
TACCGGGTCACCATCC-3	SINE	Zygote	2081	33626
TACCGGGTCACCATCC-3	LINE	Zygote	811	11684
CATGCGGTCCGCAGTG-1	DNA	blastocyst	66	179
CATGCGGTCCGCAGTG-1	Satellite	blastocyst	6	13
CATGCGGTCCGCAGTG-1	LTR	blastocyst	242	620
CATGCGGTCCGCAGTG-1	SINE	blastocyst	686	2053
CATGCGGTCCGCAGTG-1	LINE	blastocyst	132	296
AGCGTATAGCGTATAA-1	DNA	8cell	107	459
AGCGTATAGCGTATAA-1	Satellite	8cell	15	29
AGCGTATAGCGTATAA-1	SINE	8cell	1181	5573
AGCGTATAGCGTATAA-1	LTR	8cell	497	2257
AGCGTATAGCGTATAA-1	LINE	8cell	266	835
ATGGATCTCACATACG-3	LTR	16cell	356	1128
ATGGATCTCACATACG-3	SINE	16cell	637	2163
ATGGATCTCACATACG-3	LINE	16cell	197	528
ATGGATCTCACATACG-3	DNA	16cell	78	230
ATGGATCTCACATACG-3	Satellite	16cell	6	8
GTAGAAATCGCCTATC-2	LINE	16cell	116	222
GTAGAAATCGCCTATC-2	LTR	16cell	232	800
GTAGAAATCGCCTATC-2	SINE	16cell	687	2480
GTAGAAATCGCCTATC-2	Satellite	16cell	6	9
GTAGAAATCGCCTATC-2	DNA	16cell	51	127
GAGGGATGTTACTCAG-2	SINE	32cell	1151	6930
GAGGGATGTTACTCAG-2	LTR	32cell	518	2636
GAGGGATGTTACTCAG-2	LINE	32cell	275	966
GAGGGATGTTACTCAG-2	DNA	32cell	118	539
GAGGGATGTTACTCAG-2	Satellite	32cell	19	61
CGTAATGTCTAGTTCT-2	Satellite	4cell	5	17
CGTAATGTCTAGTTCT-2	DNA	4cell	44	74
CGTAATGTCTAGTTCT-2	LINE	4cell	86	127
CGTAATGTCTAGTTCT-2	LTR	4cell	297	502
CGTAATGTCTAGTTCT-2	SINE	4cell	416	775
TAGTGCAGTTAAGACA-1	SINE	blastocyst	1233	9446
TAGTGCAGTTAAGACA-1	LTR	blastocyst	651	3917
TAGTGCAGTTAAGACA-1	LINE	blastocyst	352	1765
TAGTGCAGTTAAGACA-1	DNA	blastocyst	144	903
TAGTGCAGTTAAGACA-1	Satellite	blastocyst	25	107
CGGGCATTCATTTACC-1	DNA	16cell	119	551
CGGGCATTCATTTACC-1	Satellite	16cell	15	22
CGGGCATTCATTTACC-1	LTR	16cell	540	2041
CGGGCATTCATTTACC-1	SINE	16cell	1213	6469
CGGGCATTCATTTACC-1	LINE	16cell	274	909
AGTGTTGGTAGAGATT-3	DNA	4cell	141	845
AGTGTTGGTAGAGATT-3	Satellite	4cell	26	65
AGTGTTGGTAGAGATT-3	SINE	4cell	1369	7807
AGTGTTGGTAGAGATT-3	LTR	4cell	893	5018
AGTGTTGGTAGAGATT-3	LINE	4cell	355	1318
AGGTCATAGAGCAGCT-1	LINE	8cell	226	656
AGGTCATAGAGCAGCT-1	LTR	8cell	493	2642
AGGTCATAGAGCAGCT-1	SINE	8cell	1002	4502
AGGTCATAGAGCAGCT-1	Satellite	8cell	15	38
AGGTCATAGAGCAGCT-1	DNA	8cell	96	347
GACTATGAGTCATGGG-3	DNA	8cell	111	500
GACTATGAGTCATGGG-3	Satellite	8cell	18	37
GACTATGAGTCATGGG-3	SINE	8cell	1068	6349
GACTATGAGTCATGGG-3	LTR	8cell	563	2727
GACTATGAGTCATGGG-3	LINE	8cell	277	1051
AAGTGAAGTCCATCTC-2	LTR	32cell	521	2505
AAGTGAAGTCCATCTC-2	SINE	32cell	1118	6545
AAGTGAAGTCCATCTC-2	LINE	32cell	267	898
AAGTGAAGTCCATCTC-2	DNA	32cell	108	497
AAGTGAAGTCCATCTC-2	Satellite	32cell	14	37
TGGGAGAAGACGGTTG-1	DNA	16cell	115	556
TGGGAGAAGACGGTTG-1	Satellite	16cell	10	24
TGGGAGAAGACGGTTG-1	SINE	16cell	1150	6044
TGGGAGAAGACGGTTG-1	LTR	16cell	529	2491
TGGGAGAAGACGGTTG-1	LINE	16cell	268	868
CTCGAGGTCTCTCTTC-1	DNA	Zygote	241	6996
CTCGAGGTCTCTCTTC-1	Satellite	Zygote	65	318
CTCGAGGTCTCTCTTC-1	LTR	Zygote	1860	21527
CTCGAGGTCTCTCTTC-1	SINE	Zygote	2035	27581
CTCGAGGTCTCTCTTC-1	LINE	Zygote	876	12056
ACCCTCAGTTCCTAGA-2	Satellite	8cell	6	14
ACCCTCAGTTCCTAGA-2	DNA	8cell	75	233
ACCCTCAGTTCCTAGA-2	LINE	8cell	163	355
ACCCTCAGTTCCTAGA-2	LTR	8cell	352	1165
ACCCTCAGTTCCTAGA-2	SINE	8cell	739	2586
TCGCTTGTCAAGCCCG-3	LTR	4cell	881	4903
TCGCTTGTCAAGCCCG-3	SINE	4cell	1399	7670
TCGCTTGTCAAGCCCG-3	LINE	4cell	352	1384
TCGCTTGTCAAGCCCG-3	DNA	4cell	141	803
TCGCTTGTCAAGCCCG-3	Satellite	4cell	19	60
TTCGATTTCTTCCCGA-3	Satellite	8cell	10	20
TTCGATTTCTTCCCGA-3	DNA	8cell	95	288
TTCGATTTCTTCCCGA-3	LINE	8cell	204	505
TTCGATTTCTTCCCGA-3	SINE	8cell	862	3285
TTCGATTTCTTCCCGA-3	LTR	8cell	421	1502
TCGGTCTAGCAGCCTC-1	DNA	blastocyst	123	623
TCGGTCTAGCAGCCTC-1	Satellite	blastocyst	18	57
TCGGTCTAGCAGCCTC-1	SINE	blastocyst	1236	7220
TCGGTCTAGCAGCCTC-1	LTR	blastocyst	558	2359
TCGGTCTAGCAGCCTC-1	LINE	blastocyst	287	1059
TATCTTGGTGATTGGG-1	LINE	oocyte	769	8519
TATCTTGGTGATTGGG-1	LTR	oocyte	1472	14855
TATCTTGGTGATTGGG-1	SINE	oocyte	1812	21722
TATCTTGGTGATTGGG-1	Satellite	oocyte	61	382
TATCTTGGTGATTGGG-1	DNA	oocyte	228	5137
GTCTGTCAGCCGCTTG-3	Satellite	4cell	19	58
GTCTGTCAGCCGCTTG-3	DNA	4cell	147	837
GTCTGTCAGCCGCTTG-3	LINE	4cell	347	1492
GTCTGTCAGCCGCTTG-3	LTR	4cell	910	5248
GTCTGTCAGCCGCTTG-3	SINE	4cell	1316	7503
GTGTTAGGTCCTGGTG-2	LTR	32cell	323	1178
GTGTTAGGTCCTGGTG-2	SINE	32cell	845	3769
GTGTTAGGTCCTGGTG-2	LINE	32cell	162	367
GTGTTAGGTCCTGGTG-2	DNA	32cell	76	248
GTGTTAGGTCCTGGTG-2	Satellite	32cell	12	22
TTGGATGTCCCATAGA-3	LINE	ESC	196	529
TTGGATGTCCCATAGA-3	LTR	ESC	318	925
TTGGATGTCCCATAGA-3	SINE	ESC	716	3185
TTGGATGTCCCATAGA-3	Satellite	ESC	10	18
TTGGATGTCCCATAGA-3	DNA	ESC	94	262
ATTCAGGTCGAGTCTA-2	Satellite	E2	50	142
ATTCAGGTCGAGTCTA-2	DNA	E2	153	1374
ATTCAGGTCGAGTCTA-2	LINE	E2	512	2138
ATTCAGGTCGAGTCTA-2	SINE	E2	1308	5648
ATTCAGGTCGAGTCTA-2	LTR	E2	1356	5619
CAGGCCACATTCAGGT-1	DNA	blastocyst	132	885
CAGGCCACATTCAGGT-1	Satellite	blastocyst	25	89
CAGGCCACATTCAGGT-1	LTR	blastocyst	624	3404
CAGGCCACATTCAGGT-1	SINE	blastocyst	1232	9075
CAGGCCACATTCAGGT-1	LINE	blastocyst	333	1586
TGCTTGCGTTACGATC-1	DNA	oocyte	237	5541
TGCTTGCGTTACGATC-1	Satellite	oocyte	64	448
TGCTTGCGTTACGATC-1	SINE	oocyte	1885	25776
TGCTTGCGTTACGATC-1	LTR	oocyte	1630	18952
TGCTTGCGTTACGATC-1	LINE	oocyte	836	10424
CCATCACTCGCCAGAC-1	DNA	16cell	94	400
CCATCACTCGCCAGAC-1	Satellite	16cell	11	13
CCATCACTCGCCAGAC-1	SINE	16cell	1046	4526
CCATCACTCGCCAGAC-1	LTR	16cell	457	1807
CCATCACTCGCCAGAC-1	LINE	16cell	236	622
CTTCAATGTTAACCTG-1	DNA	blastocyst	128	616
CTTCAATGTTAACCTG-1	Satellite	blastocyst	16	44
CTTCAATGTTAACCTG-1	LTR	blastocyst	570	2516
CTTCAATGTTAACCTG-1	SINE	blastocyst	1091	6489
CTTCAATGTTAACCTG-1	LINE	blastocyst	302	1066
TTCGCTGGTTCCATTT-3	DNA	oocyte	229	6404
TTCGCTGGTTCCATTT-3	Satellite	oocyte	59	384
TTCGCTGGTTCCATTT-3	LTR	oocyte	1502	19968
TTCGCTGGTTCCATTT-3	SINE	oocyte	1806	30850
TTCGCTGGTTCCATTT-3	LINE	oocyte	812	11562
CCACGTTTCAGTGCGC-3	Satellite	Zygote	73	758
CCACGTTTCAGTGCGC-3	DNA	Zygote	262	12022
CCACGTTTCAGTGCGC-3	LINE	Zygote	935	19263
CCACGTTTCAGTGCGC-3	SINE	Zygote	2376	60003
CCACGTTTCAGTGCGC-3	LTR	Zygote	1912	34163
GACTATGGTGTTGCCG-1	DNA	oocyte	254	7835
GACTATGGTGTTGCCG-1	Satellite	oocyte	69	576
GACTATGGTGTTGCCG-1	LTR	oocyte	1778	25172
GACTATGGTGTTGCCG-1	SINE	oocyte	2135	37242
GACTATGGTGTTGCCG-1	LINE	oocyte	889	14142
CGGAACCCAAGACGGT-2	Satellite	32cell	15	38
CGGAACCCAAGACGGT-2	DNA	32cell	106	448
CGGAACCCAAGACGGT-2	LINE	32cell	240	726
CGGAACCCAAGACGGT-2	SINE	32cell	1037	5890
CGGAACCCAAGACGGT-2	LTR	32cell	476	2243
TCGACCTCAACGAGGT-2	DNA	32cell	124	713
TCGACCTCAACGAGGT-2	Satellite	32cell	18	74
TCGACCTCAACGAGGT-2	SINE	32cell	1225	8581
TCGACCTCAACGAGGT-2	LTR	32cell	552	2848
TCGACCTCAACGAGGT-2	LINE	32cell	279	1171
AGAGCCCCACTATGTG-3	LINE	4cell	257	684
AGAGCCCCACTATGTG-3	SINE	4cell	967	3663
AGAGCCCCACTATGTG-3	LTR	4cell	779	2694
AGAGCCCCACTATGTG-3	Satellite	4cell	15	41
AGAGCCCCACTATGTG-3	DNA	4cell	102	393
CTCAAGAGTTGTGTTG-3	Satellite	E2	34	71
CTCAAGAGTTGTGTTG-3	DNA	E2	132	885
CTCAAGAGTTGTGTTG-3	LINE	E2	408	1444
CTCAAGAGTTGTGTTG-3	SINE	E2	1088	3877
CTCAAGAGTTGTGTTG-3	LTR	E2	940	3106
TCATATCGTCTACAAC-2	LINE	16cell	239	808
TCATATCGTCTACAAC-2	SINE	16cell	1207	7539
TCATATCGTCTACAAC-2	LTR	16cell	481	2747
TCATATCGTCTACAAC-2	Satellite	16cell	18	35
TCATATCGTCTACAAC-2	DNA	16cell	110	458
AGGGTTTGTTCTCGCT-1	LTR	Zygote	2005	28261
AGGGTTTGTTCTCGCT-1	SINE	Zygote	2204	35094
AGGGTTTGTTCTCGCT-1	LINE	Zygote	911	15849
AGGGTTTGTTCTCGCT-1	DNA	Zygote	257	9376
AGGGTTTGTTCTCGCT-1	Satellite	Zygote	72	463
TACGTCCTCGCGGACT-1	LTR	8cell	458	2136
TACGTCCTCGCGGACT-1	SINE	8cell	1103	5301
TACGTCCTCGCGGACT-1	LINE	8cell	255	763
TACGTCCTCGCGGACT-1	DNA	8cell	112	481
TACGTCCTCGCGGACT-1	Satellite	8cell	18	27
TCTGCCATCTTGAGCA-3	SINE	ESC	630	2556
TCTGCCATCTTGAGCA-3	LTR	ESC	303	697
TCTGCCATCTTGAGCA-3	LINE	ESC	169	404
TCTGCCATCTTGAGCA-3	DNA	ESC	79	226
TCTGCCATCTTGAGCA-3	Satellite	ESC	6	11
AACCTGAGTTCCTAGA-2	Satellite	8cell	16	49
AACCTGAGTTCCTAGA-2	DNA	8cell	109	535
AACCTGAGTTCCTAGA-2	LINE	8cell	267	957
AACCTGAGTTCCTAGA-2	SINE	8cell	1016	5555
AACCTGAGTTCCTAGA-2	LTR	8cell	554	2886
TCCCACATCTTCACAT-3	SINE	E2	1698	12035
TCCCACATCTTCACAT-3	LTR	E2	1615	9777
TCCCACATCTTCACAT-3	LINE	E2	685	4472
TCCCACATCTTCACAT-3	DNA	E2	191	2782
TCCCACATCTTCACAT-3	Satellite	E2	57	193
CTATCTAGTTTGACAC-2	LINE	32cell	98	167
CTATCTAGTTTGACAC-2	SINE	32cell	627	1785
CTATCTAGTTTGACAC-2	LTR	32cell	220	561
CTATCTAGTTTGACAC-2	Satellite	32cell	12	25
CTATCTAGTTTGACAC-2	DNA	32cell	51	117
CTACTATCATCGGCCA-2	DNA	16cell	71	210
CTACTATCATCGGCCA-2	Satellite	16cell	11	18
CTACTATCATCGGCCA-2	LTR	16cell	307	1064
CTACTATCATCGGCCA-2	SINE	16cell	705	2917
CTACTATCATCGGCCA-2	LINE	16cell	155	351

## Sheet: Fig5B
Stage	Cell	TEcount
16cell	1_1	2014
16cell	1_10	1712
16cell	1_11	2031
16cell	1_2	1844
16cell	1_3	2317
16cell	1_4	2364
16cell	1_5	2067
16cell	1_6	2072
16cell	1_7	2604
16cell	1_8	2584
16cell	1_9	2161
16cell	2_1	1622
16cell	2_10	1650
16cell	2_11	1903
16cell	2_12	1512
16cell	2_13	2152
16cell	2_14	1092
16cell	2_15	867
16cell	2_2	1802
16cell	2_3	1981
16cell	2_4	1467
16cell	2_5	2055
16cell	2_6	2196
16cell	2_7	1049
16cell	2_8	1249
16cell	2_9	1790
16cell	3_1	1423
16cell	3_2	1555
16cell	3_3	1133
16cell	3_4	1274
16cell	3_5	1124
16cell	3_6	1228
16cell	3_7	965
16cell	4_1	2126
16cell	4_2	1298
16cell	4_3	1094
16cell	4_4	1578
16cell	4_5	1049
32cell	1	1637
32cell	11	1783
32cell	12	2028
32cell	13	1804
32cell	14	950
32cell	15	2081
32cell	16	1310
32cell	17	1874
32cell	18	819
32cell	19	1418
32cell	20	1916
32cell	21	1272
32cell	22	1235
32cell	23	1136
32cell	24	2198
32cell	3	1026
32cell	4	1821
32cell	5	1008
32cell	6	1710
32cell	7	2151
32cell	8	2176
32cell	9	2185
4cell	1_1	2278
4cell	1_2	2038
4cell	1_3	2559
4cell	1_4	2423
4cell	2_1	1765
4cell	2_3	848
4cell	3_1	2066
4cell	3_2	1926
4cell	3_3	2120
4cell	4_1	2784
4cell	4_2	2672
4cell	4_3	2695
4cell	4_4	2528
4cell	5_1	2792
4cell	5_2	2767
4cell	5_3	2739
4cell	5_4	2602
8cell	1_1	2268
8cell	1_2	1832
8cell	1_3	1939
8cell	1_4	1932
8cell	1_5	2018
8cell	1_6	2136
8cell	1_7	1946
8cell	1_8	2066
8cell	2_1	1236
8cell	2_2	1782
8cell	2_3	1962
8cell	2_4	1775
8cell	2_5	1774
8cell	2_6	1335
8cell	2_7	1563
8cell	2_8	1876
8cell	3_1	1592
8cell	3_2	1048
8cell	3_3	986
8cell	4_1	1998
8cell	4_2	2131
8cell	4_3	2037
8cell	4_4	2122
8cell	4_5	2138
8cell	4_6	2147
8cell	4_7	1628
blastocyst	1	2289
blastocyst	10	2222
blastocyst	11	2297
blastocyst	12	2360
blastocyst	13	2029
blastocyst	2	2222
blastocyst	3	2346
blastocyst	4	2397
blastocyst	5	2405
blastocyst	6	1132
blastocyst	7	2260
blastocyst	8	2107
blastocyst	9	2215
E2	1_1	4321
E2	1_2	3982
E2	2_1	3379
E2	2_2	4149
E2	3_1	4163
E2	3_2	4491
E2	4_1	4359
E2	4_2	4279
E2	5_1	4246
E2	5_2	2602
ESC	1	1437
ESC	2	1553
ESC	3	1487
ESC	4	1334
ESC	5	1187
L2	1_1	2004
L2	2_1	3251
L2	2_2	2980
L2	3_1	3468
L2	3_2	3270
L2	4_1	3568
L2	4_2	2989
L2	5_1	2924
L2	5_2	3246
L2	6_1	2940
L2	6_2	3262
oocyte	1	5125
oocyte	10	4508
oocyte	2	4786
oocyte	3	4652
oocyte	4	4446
oocyte	5	4342
oocyte	6	4868
oocyte	7	4560
oocyte	8	4408
oocyte	9	4380
Zygote	1	5077
Zygote	2	5449
Zygote	3	4935
Zygote	4	4999
Zygote	5	5526
Zygote	6	5478
Zygote	7	5558
Zygote	8	4894
Zygote	9	5019

## Sheet: Fig5C-S4A and S4B Fig
cellBC	Locus	TE_type	Family	Subtype	Stage	Sample	UMI	CPM	logCPM	expressedCell
GCACGTGTCATTGTGG-3	chr9_75494817_75495153_+	LTR	ERVL-MaLR	ORR1A3	L2	4_2	1	1.34898	0.853982	29
AAGACTCGTATCAGGG-2	chr9_75494817_75495153_+	LTR	ERVL-MaLR	ORR1A3	E2	2_2	13	15.7233	2.8168	29
AGTTAGCTCATTCGTT-3	chr9_75494817_75495153_+	LTR	ERVL-MaLR	ORR1A3	E2	4_1	11	12.8295	2.6268	29
CCATCACTCGCCAGAC-1	chr9_75494817_75495153_+	LTR	ERVL-MaLR	ORR1A3	16cell	1_2	1	1.70068	0.993504	29
GTTACGAGTAAGAACT-3	chr9_75494817_75495153_+	LTR	ERVL-MaLR	ORR1A3	oocyte	7	18	20.1365	3.051	29
GTTGAACTCATGGGAG-2	chr9_75494817_75495153_+	LTR	ERVL-MaLR	ORR1A3	Zygote	5	22	19.6622	3.0283	29
CGCATAACAGCTTTCC-1	chr9_75494817_75495153_+	LTR	ERVL-MaLR	ORR1A3	Zygote	3	16	16.684	2.87266	29
GTCACTCAGTAGGTTA-1	chr9_75494817_75495153_+	LTR	ERVL-MaLR	ORR1A3	E2	1_1	4	4.7602	1.75097	29
CTCGAGGTCTCTCTTC-1	chr9_75494817_75495153_+	LTR	ERVL-MaLR	ORR1A3	Zygote	1	22	22.135	3.14135	29
TACCTCGAGAGAGGGC-2	chr9_75494817_75495153_+	LTR	ERVL-MaLR	ORR1A3	oocyte	6	32	33.5747	3.54312	29
ACTTCCGTCACCTTAT-2	chr9_75494817_75495153_+	LTR	ERVL-MaLR	ORR1A3	32cell	20	1	1.64447	0.972469	29
GTGTTAGGTCCTGGTG-2	chr9_75494817_75495153_+	LTR	ERVL-MaLR	ORR1A3	32cell	19	1	2.09118	1.12855	29
TGAATGCCAGACAATA-3	chr9_75494817_75495153_+	LTR	ERVL-MaLR	ORR1A3	L2	6_1	1	1.38389	0.868734	29
CCACGTTTCAGTGCGC-3	chr9_75494817_75495153_+	LTR	ERVL-MaLR	ORR1A3	Zygote	7	40	37.4567	3.64953	29
ACTTTCACATAATCGC-3	chr9_75494817_75495153_+	LTR	ERVL-MaLR	ORR1A3	4cell	5_4	2	3.39098	1.47955	29
AGTAGTCGTCCCTCAT-3	chr9_75494817_75495153_+	LTR	ERVL-MaLR	ORR1A3	oocyte	10	10	12.1996	2.58019	29
CATCGCTAGTGAATAC-3	chr9_75494817_75495153_+	LTR	ERVL-MaLR	ORR1A3	L2	5_2	2	2.60451	1.28218	29
TATCTTGGTGATTGGG-1	chr9_75494817_75495153_+	LTR	ERVL-MaLR	ORR1A3	oocyte	5	18	21.2615	3.10286	29
AACGAAAGTGGCACTC-1	chr9_75494817_75495153_+	LTR	ERVL-MaLR	ORR1A3	E2	1_2	7	8.71405	2.27357	29
AGGGTTTGTTCTCGCT-1	chr9_75494817_75495153_+	LTR	ERVL-MaLR	ORR1A3	Zygote	2	15	14.4092	2.73497	29
CACACAAGTGGAAATT-1	chr9_75494817_75495153_+	LTR	ERVL-MaLR	ORR1A3	oocyte	4	12	14.0928	2.71422	29
TAGAGTCAGAGAGTTT-3	chr9_75494817_75495153_+	LTR	ERVL-MaLR	ORR1A3	16cell	4_1	1	2.01939	1.10505	29
TACCCGTCAGCAGTTT-1	chr9_75494817_75495153_+	LTR	ERVL-MaLR	ORR1A3	oocyte	2	21	23.3074	3.19078	29
AAAGGATCAGAACTAA-3	chr9_75494817_75495153_+	LTR	ERVL-MaLR	ORR1A3	L2	5_1	2	2.77701	1.32893	29
CTCAATTGTTTCACTT-2	chr9_75494817_75495153_+	LTR	ERVL-MaLR	ORR1A3	Zygote	6	24	20.7972	3.08178	29
TGCATCCCACTCCTGT-3	chr9_75494817_75495153_+	LTR	ERVL-MaLR	ORR1A3	L2	6_2	2	2.60892	1.28341	29
TGAATCGTCTCTTCAA-3	chr9_75494817_75495153_+	LTR	ERVL-MaLR	ORR1A3	E2	4_2	3	3.59281	1.52449	29
TATTGGGAGTGCAGCA-1	chr9_75494817_75495153_+	LTR	ERVL-MaLR	ORR1A3	blastocyst	4	2	3.30743	1.46034	29
TGGGAGAAGACGGTTG-1	chr9_75494817_75495153_+	LTR	ERVL-MaLR	ORR1A3	16cell	1_6	1	1.96386	1.08649	29
GAAGGGTGTCCAAATC-2	chr9_75494817_75495153_+	LTR	ERVL-MaLR	ORR1A3	L2	3_1	3	3.60967	1.52816	29
ATTCAGGTCGAGTCTA-2	chr9_75494817_75495153_+	LTR	ERVL-MaLR	ORR1A3	E2	2_1	4	5.25693	1.83369	29
TCTGCCATCTTGAGCA-3	chr9_75494817_75495153_+	LTR	ERVL-MaLR	ORR1A3	ESC	5	1	2.68601	1.30454	29
TGCTTGCGTTACGATC-1	chr9_75494817_75495153_+	LTR	ERVL-MaLR	ORR1A3	oocyte	3	20	22.7428	3.16728	29
AAACGCTGTGGGCTCT-1	chr9_75494817_75495153_+	LTR	ERVL-MaLR	ORR1A3	blastocyst	7	2	3.34728	1.46955	29
CGATGCGTCTCTGCCA-1	chr9_75494817_75495153_+	LTR	ERVL-MaLR	ORR1A3	16cell	1_5	1	1.78285	1.02348	29
CGTAATGTCTAGTTCT-2	chr9_75494817_75495153_+	LTR	ERVL-MaLR	ORR1A3	4cell	2_3	1	4.28816	1.66547	29
AGGGTTTAGCTTAAGA-1	chr9_75494817_75495153_+	LTR	ERVL-MaLR	ORR1A3	16cell	1_3	1	1.53917	0.931838	29
CAGGCCACATTCAGGT-1	chr9_75494817_75495153_+	LTR	ERVL-MaLR	ORR1A3	blastocyst	3	1	1.66806	0.98135	29
TCCCACATCTTCACAT-3	chr9_75494817_75495153_+	LTR	ERVL-MaLR	ORR1A3	E2	5_1	6	7.25602	2.11094	29
GGGTTTAGTGGTCAAG-3	chr9_75494817_75495153_+	LTR	ERVL-MaLR	ORR1A3	L2	4_1	4	4.82975	1.76297	29
CAGATCACAACTGCCG-3	chr9_75494817_75495153_+	LTR	ERVL-MaLR	ORR1A3	Zygote	9	15	15.9303	2.82911	29
AGGCTGCGTGGCTGCT-1	chr9_75494817_75495153_+	LTR	ERVL-MaLR	ORR1A3	Zygote	4	10	10.5597	2.44752	29
TGCTCGTCATCGCTAA-2	chr9_75494817_75495153_+	LTR	ERVL-MaLR	ORR1A3	L2	2_2	2	2.8486	1.34771	29
TTCGCTGGTTCCATTT-3	chr9_75494817_75495153_+	LTR	ERVL-MaLR	ORR1A3	oocyte	8	13	15.7729	2.81976	29
CAATCGAAGATTGCGG-3	chr9_75494817_75495153_+	LTR	ERVL-MaLR	ORR1A3	16cell	3_5	1	3.36247	1.47304	29
TCGGGCAGTGGCTCTG-1	chr9_75494817_75495153_+	LTR	ERVL-MaLR	ORR1A3	4cell	1_1	1	1.78317	1.02359	29
GTGAGCCTCTGGTTGA-1	chr9_75494817_75495153_+	LTR	ERVL-MaLR	ORR1A3	blastocyst	11	1	1.62946	0.966779	29
AGTTCGAGTCTTGTCC-2	chr9_75494817_75495153_+	LTR	ERVL-MaLR	ORR1A3	L2	2_1	1	1.32873	0.845322	29
TGTCCCAAGATCCCAT-2	chr9_75494817_75495153_+	LTR	ERVL-MaLR	ORR1A3	E2	3_1	2	2.30494	1.19542	29
GGGTGTCCATAGGAGC-2	chr9_75494817_75495153_+	LTR	ERVL-MaLR	ORR1A3	L2	3_2	2	2.71555	1.31253	29
CTCAAGAGTTGTGTTG-3	chr9_75494817_75495153_+	LTR	ERVL-MaLR	ORR1A3	E2	5_2	2	3.55114	1.51538	29
TAGTGCAGTTAAGACA-1	chr9_75494817_75495153_+	LTR	ERVL-MaLR	ORR1A3	blastocyst	5	1	1.61577	0.961558	29
TTCACGCTCACGGGCT-1	chr9_75494817_75495153_+	LTR	ERVL-MaLR	ORR1A3	4cell	1_3	1	1.61108	0.959766	29
GACTATGGTGTTGCCG-1	chr9_75494817_75495153_+	LTR	ERVL-MaLR	ORR1A3	oocyte	1	10	10.5731	2.44868	29
GTTGAACTCGTAGTCA-2	chr9_75494817_75495153_+	LTR	ERVL-MaLR	ORR1A3	E2	3_2	12	13.4635	2.67163	29
TACCGGGTCACCATCC-3	chr9_75494817_75495153_+	LTR	ERVL-MaLR	ORR1A3	Zygote	8	20	21.9467	3.13317	29
GCAGCTGGTATCGTGT-3	chr9_75494817_75495153_+	LTR	ERVL-MaLR	ORR1A3	oocyte	9	12	14.8846	2.76535	29
AACCTGAGTTCCTAGA-2	chr1_6256527_6256930_+	DNA	TcMar-Tigger	Tigger7	8cell	2_3	2	4.0808	1.62547	40
TGCTTGCGTTACGATC-1	chr1_6256527_6256930_+	DNA	TcMar-Tigger	Tigger7	oocyte	3	5	5.68569	1.89997	40
AGGTCATAGAGCAGCT-1	chr1_6256527_6256930_+	DNA	TcMar-Tigger	Tigger7	8cell	1_2	2	4.19463	1.64763	40
GGGTTTAGTGGTCAAG-3	chr1_6256527_6256930_+	DNA	TcMar-Tigger	Tigger7	L2	4_1	3	3.62231	1.5309	40
TCCCACATCTTCACAT-3	chr1_6256527_6256930_+	DNA	TcMar-Tigger	Tigger7	E2	5_1	3	3.62801	1.53213	40
TGGAGAGGTCTACTGA-3	chr1_6256527_6256930_+	DNA	TcMar-Tigger	Tigger7	8cell	4_1	2	3.97693	1.60481	40
AGGCTGCGTGGCTGCT-1	chr1_6256527_6256930_+	DNA	TcMar-Tigger	Tigger7	Zygote	4	2	2.11193	1.13524	40
CAGATCACAACTGCCG-3	chr1_6256527_6256930_+	DNA	TcMar-Tigger	Tigger7	Zygote	9	6	6.37213	1.99771	40
GGGTGTCCATAGGAGC-2	chr1_6256527_6256930_+	DNA	TcMar-Tigger	Tigger7	L2	3_2	8	10.8622	2.47336	40
TCGGGCAGTGGCTCTG-1	chr1_6256527_6256930_+	DNA	TcMar-Tigger	Tigger7	4cell	1_1	6	10.699	2.4595	40
TTCGATTTCTTCCCGA-3	chr1_6256527_6256930_+	DNA	TcMar-Tigger	Tigger7	8cell	3_1	2	4.77783	1.75403	40
TTCACGCTCACGGGCT-1	chr1_6256527_6256930_+	DNA	TcMar-Tigger	Tigger7	4cell	1_3	4	6.44434	2.00745	40
GTTGAACTCGTAGTCA-2	chr1_6256527_6256930_+	DNA	TcMar-Tigger	Tigger7	E2	3_2	5	5.60978	1.88855	40
AGTCACATCGAGATGG-1	chr1_6256527_6256930_+	DNA	TcMar-Tigger	Tigger7	4cell	1_2	1	1.91095	1.06848	40
GTCACGGCACGGATCC-3	chr1_6256527_6256930_+	DNA	TcMar-Tigger	Tigger7	8cell	4_4	4	7.82473	2.17756	40
CCGGTGAGTAGCGTAG-2	chr1_6256527_6256930_+	DNA	TcMar-Tigger	Tigger7	8cell	2_1	5	14.0885	2.71393	40
CCATCACTCGCCAGAC-1	chr1_6256527_6256930_+	DNA	TcMar-Tigger	Tigger7	16cell	1_2	1	1.70068	0.993504	40
AAGCGAGGTAGCACAG-1	chr1_6256527_6256930_+	DNA	TcMar-Tigger	Tigger7	4cell	1_4	2	3.2987	1.45831	40
AGTTAGCTCATTCGTT-3	chr1_6256527_6256930_+	DNA	TcMar-Tigger	Tigger7	E2	4_1	4	4.66527	1.73435	40
GTCACTCAGTAGGTTA-1	chr1_6256527_6256930_+	DNA	TcMar-Tigger	Tigger7	E2	1_1	1	1.19005	0.783925	40
TCGCTTGTCAAGCCCG-3	chr1_6256527_6256930_+	DNA	TcMar-Tigger	Tigger7	4cell	5_1	1	1.64501	0.972674	40
CTCGAGGTCTCTCTTC-1	chr1_6256527_6256930_+	DNA	TcMar-Tigger	Tigger7	Zygote	1	2	2.01227	1.1027	40
GCTGCAGTCGACATCA-1	chr1_6256527_6256930_+	DNA	TcMar-Tigger	Tigger7	8cell	1_6	1	1.87161	1.05487	40
GTTGAACTCATGGGAG-2	chr1_6256527_6256930_+	DNA	TcMar-Tigger	Tigger7	Zygote	5	7	6.25614	1.98185	40
TTGGATGTCCGTATAG-3	chr1_6256527_6256930_+	DNA	TcMar-Tigger	Tigger7	4cell	3_2	4	8.52878	2.25432	40
CTTTCAAGTTGCATCA-1	chr1_6256527_6256930_+	DNA	TcMar-Tigger	Tigger7	8cell	1_4	2	3.99521	1.60848	40
CACAGGCGTCAACACT-1	chr1_6256527_6256930_+	DNA	TcMar-Tigger	Tigger7	16cell	1_8	2	3.16406	1.42649	40
GTGTGATAGCCGGAAT-2	chr1_6256527_6256930_+	DNA	TcMar-Tigger	Tigger7	4cell	2_1	2	4.1511	1.63921	40
CATCGCTAGTGAATAC-3	chr1_6256527_6256930_+	DNA	TcMar-Tigger	Tigger7	L2	5_2	3	3.90676	1.59061	40
AGTAGTCGTCCCTCAT-3	chr1_6256527_6256930_+	DNA	TcMar-Tigger	Tigger7	oocyte	10	5	6.09979	1.96007	40
TACCTCGAGAGAGGGC-2	chr1_6256527_6256930_+	DNA	TcMar-Tigger	Tigger7	oocyte	6	8	8.39366	2.24004	40
CCACGTTTCAGTGCGC-3	chr1_6256527_6256930_+	DNA	TcMar-Tigger	Tigger7	Zygote	7	4	3.74567	1.55723	40
TCGACCTCAACGAGGT-2	chr1_6256527_6256930_+	DNA	TcMar-Tigger	Tigger7	32cell	24	1	1.51126	0.920784	40
TGTGAGTCAGGGTCTC-3	chr1_6256527_6256930_+	DNA	TcMar-Tigger	Tigger7	4cell	5_2	2	3.26637	1.45076	40
CCTAACCGTCCCGCAA-3	chr1_6256527_6256930_+	DNA	TcMar-Tigger	Tigger7	8cell	4_7	2	5.04668	1.79951	40
GTCAGCGTCCATCACC-2	chr1_6256527_6256930_+	DNA	TcMar-Tigger	Tigger7	32cell	8	1	1.69377	0.990941	40
TCTCAGCAGGCTGGAT-1	chr1_6256527_6256930_+	DNA	TcMar-Tigger	Tigger7	L2	1_1	1	2.01248	1.10276	40
AGTTAGCCAACTCATG-1	chr1_6256527_6256930_+	DNA	TcMar-Tigger	Tigger7	16cell	1_4	1	1.7307	1.00456	40
TATTGGGAGTGCAGCA-1	chr1_6256527_6256930_+	DNA	TcMar-Tigger	Tigger7	blastocyst	4	1	1.65371	0.97596	40
TCATATCGTCTACAAC-2	chr1_6256527_6256930_+	DNA	TcMar-Tigger	Tigger7	16cell	2_5	1	1.59566	0.953841	40
AAAGGATCAGAACTAA-3	chr1_6256527_6256930_+	DNA	TcMar-Tigger	Tigger7	L2	5_1	3	4.16551	1.642	40
ATTCAGGTCGAGTCTA-2	chr1_6256527_6256930_+	DNA	TcMar-Tigger	Tigger7	E2	2_1	1	1.31423	0.839078	40
GAAGGGTGTCCAAATC-2	chr1_6256527_6256930_+	DNA	TcMar-Tigger	Tigger7	L2	3_1	6	7.21935	2.10649	40
CCATCACTCCAGTGTA-1	chr1_6256527_6256930_+	DNA	TcMar-Tigger	Tigger7	16cell	1_7	2	3.21906	1.43961	40
CGATGCGTCTCTGCCA-1	chr1_6256527_6256930_+	DNA	TcMar-Tigger	Tigger7	16cell	1_5	2	3.5657	1.51857	40
ACTTCCGGTCTTCTAT-3	chr1_6256527_6256930_+	DNA	TcMar-Tigger	Tigger7	4cell	4_2	3	4.9743	1.78747	40
ACCCTCAGTTCCTAGA-2	chr1_6256527_6256930_+	DNA	TcMar-Tigger	Tigger7	8cell	2_6	1	2.6001	1.28096	40
TCGGTCTAGCAGCCTC-1	chr1_6256527_6256930_+	DNA	TcMar-Tigger	Tigger7	blastocyst	10	1	1.59744	0.954528	40
AGAGCCCCACTATGTG-3	chr1_6256527_6256930_+	DNA	TcMar-Tigger	Tigger7	4cell	3_3	2	3.996	1.60864	40
TTCGCTGGTTCCATTT-3	chr1_6256527_6256930_+	DNA	TcMar-Tigger	Tigger7	oocyte	8	4	4.85319	1.76699	40
TGCTCGTCATCGCTAA-2	chr1_6256527_6256930_+	DNA	TcMar-Tigger	Tigger7	L2	2_2	4	5.69719	1.90169	40
GCTACAAAGCTCCACG-3	chr1_6256527_6256930_+	DNA	TcMar-Tigger	Tigger7	ESC	1	2	4.42968	1.69188	40
GCCAGGTGTTCGGCTG-2	chr1_6256527_6256930_+	DNA	TcMar-Tigger	Tigger7	32cell	13	1	1.77651	1.0212	40
TGTCCCAAGATCCCAT-2	chr1_6256527_6256930_+	DNA	TcMar-Tigger	Tigger7	E2	3_1	6	6.91483	2.06874	40
AGTTCGAGTCTTGTCC-2	chr1_6256527_6256930_+	DNA	TcMar-Tigger	Tigger7	L2	2_1	7	9.30109	2.33225	40
GACTATGGTGTTGCCG-1	chr1_6256527_6256930_+	DNA	TcMar-Tigger	Tigger7	oocyte	1	3	3.17192	1.42838	40
GACTATGAGTCATGGG-3	chr1_6256527_6256930_+	DNA	TcMar-Tigger	Tigger7	8cell	4_3	1	2.03666	1.11076	40
CAGATACCATATAGCC-3	chr1_6256527_6256930_+	DNA	TcMar-Tigger	Tigger7	4cell	4_3	6	9.5223	2.3535	40
TAGTGCAGTTAAGACA-1	chr1_6256527_6256930_+	DNA	TcMar-Tigger	Tigger7	blastocyst	5	1	1.61577	0.961558	40
TACCGGGTCACCATCC-3	chr1_6256527_6256930_+	DNA	TcMar-Tigger	Tigger7	Zygote	8	4	4.38933	1.68442	40
AACAAAGAGACTTAAG-2	chr1_6256527_6256930_+	DNA	TcMar-Tigger	Tigger7	8cell	2_4	2	4.302	1.66808	40
CTACTATCATCGGCCA-2	chr1_6256527_6256930_+	DNA	TcMar-Tigger	Tigger7	16cell	2_8	1	2.42365	1.23071	40
GCAGCTGGTATCGTGT-3	chr1_6256527_6256930_+	DNA	TcMar-Tigger	Tigger7	oocyte	9	1	1.24039	0.806649	40
GCACGGTTCATTATCC-3	chr1_6256527_6256930_+	DNA	TcMar-Tigger	Tigger7	16cell	4_2	1	2.92312	1.36689	40
CGGGCATTCATTTACC-1	chr1_6256527_6256930_+	DNA	TcMar-Tigger	Tigger7	16cell	1_9	3	5.84567	1.92362	40
ATGCCTCCAGAAGTGC-1	chr1_6256527_6256930_+	DNA	TcMar-Tigger	Tigger7	16cell	1_11	1	2.06356	1.11958	40
GATCAGTCAGGGCTTC-3	chr1_6256527_6256930_+	DNA	TcMar-Tigger	Tigger7	4cell	4_4	1	1.75254	1.01252	40
AAGACTCGTATCAGGG-2	chr1_6256527_6256930_+	DNA	TcMar-Tigger	Tigger7	E2	2_2	4	4.83793	1.76438	40
CATTGCCCACAGCCTG-2	chr1_6256527_6256930_+	DNA	TcMar-Tigger	Tigger7	32cell	9	2	3.43938	1.49051	40
AGTGTTGGTAGAGATT-3	chr1_6256527_6256930_+	DNA	TcMar-Tigger	Tigger7	4cell	4_1	1	1.57704	0.946641	40
GTTACGAGTAAGAACT-3	chr1_6256527_6256930_+	DNA	TcMar-Tigger	Tigger7	oocyte	7	3	3.35608	1.47157	40
CGCATAACAGCTTTCC-1	chr1_6256527_6256930_+	DNA	TcMar-Tigger	Tigger7	Zygote	3	4	4.17101	1.64307	40
CACCGTTTCGGCCCAA-3	chr1_6256527_6256930_+	DNA	TcMar-Tigger	Tigger7	4cell	3_1	1	2.0008	1.09888	40
CCGCAAGGTATGCTAC-3	chr1_6256527_6256930_+	DNA	TcMar-Tigger	Tigger7	8cell	4_2	2	3.84246	1.57742	40
ACTTTCACATAATCGC-3	chr1_6256527_6256930_+	DNA	TcMar-Tigger	Tigger7	4cell	5_4	4	6.78196	2.05181	40
ATTATCCTCTGCGGCA-3	chr1_6256527_6256930_+	DNA	TcMar-Tigger	Tigger7	8cell	4_6	3	5.55247	1.87984	40
ACTTCCGTCACCTTAT-2	chr1_6256527_6256930_+	DNA	TcMar-Tigger	Tigger7	32cell	20	2	3.28893	1.45604	40
TGAATGCCAGACAATA-3	chr1_6256527_6256930_+	DNA	TcMar-Tigger	Tigger7	L2	6_1	1	1.38389	0.868734	40
GTCTGTCAGCCGCTTG-3	chr1_6256527_6256930_+	DNA	TcMar-Tigger	Tigger7	4cell	5_3	5	7.85546	2.18103	40
AGCGTATAGCGTATAA-1	chr1_6256527_6256930_+	DNA	TcMar-Tigger	Tigger7	8cell	1_8	3	6.14376	1.96624	40
AACGAAAGTGGCACTC-1	chr1_6256527_6256930_+	DNA	TcMar-Tigger	Tigger7	E2	1_2	5	6.22432	1.97745	40
AGGGTTTGTTCTCGCT-1	chr1_6256527_6256930_+	DNA	TcMar-Tigger	Tigger7	Zygote	2	2	1.92123	1.072	40
GCAGGCTTCCAACCGG-3	chr1_6256527_6256930_+	DNA	TcMar-Tigger	Tigger7	8cell	4_5	3	5.86052	1.92578	40
TGCATCCCACTCCTGT-3	chr1_6256527_6256930_+	DNA	TcMar-Tigger	Tigger7	L2	6_2	9	11.7402	2.54476	40
CTCAATTGTTTCACTT-2	chr1_6256527_6256930_+	DNA	TcMar-Tigger	Tigger7	Zygote	6	7	6.06586	1.95527	40
TACCCGTCAGCAGTTT-1	chr1_6256527_6256930_+	DNA	TcMar-Tigger	Tigger7	oocyte	2	7	7.76915	2.17124	40
GTTCGCTGTGAACGGT-2	chr1_6256527_6256930_+	DNA	TcMar-Tigger	Tigger7	32cell	7	2	3.39501	1.48047	40
GCAGCTGGTATCGTGT-3	chr9_22335987_22336362_-	LTR	ERVL-MaLR	MTC	oocyte	9	20	24.8077	3.25067	24
TACCGGGTCACCATCC-3	chr9_22335987_22336362_-	LTR	ERVL-MaLR	MTC	Zygote	8	9	9.876	2.38656	24
GTTGAACTCGTAGTCA-2	chr9_22335987_22336362_-	LTR	ERVL-MaLR	MTC	E2	3_2	2	2.24391	1.17678	24
GACTATGGTGTTGCCG-1	chr9_22335987_22336362_-	LTR	ERVL-MaLR	MTC	oocyte	1	20	21.1461	3.09766	24
TGTCCCAAGATCCCAT-2	chr9_22335987_22336362_-	LTR	ERVL-MaLR	MTC	E2	3_1	3	3.45742	1.49457	24
TTCGCTGGTTCCATTT-3	chr9_22335987_22336362_-	LTR	ERVL-MaLR	MTC	oocyte	8	19	23.0527	3.18025	24
AGGCTGCGTGGCTGCT-1	chr9_22335987_22336362_-	LTR	ERVL-MaLR	MTC	Zygote	4	9	9.5037	2.35173	24
CAGATCACAACTGCCG-3	chr9_22335987_22336362_-	LTR	ERVL-MaLR	MTC	Zygote	9	19	20.1784	3.05298	24
TCCCACATCTTCACAT-3	chr9_22335987_22336362_-	LTR	ERVL-MaLR	MTC	E2	5_1	5	6.04668	1.95256	24
ATTCCATTCTCTCGCA-1	chr9_22335987_22336362_-	LTR	ERVL-MaLR	MTC	blastocyst	12	1	1.45012	0.896135	24
TGCTTGCGTTACGATC-1	chr9_22335987_22336362_-	LTR	ERVL-MaLR	MTC	oocyte	3	12	13.6457	2.68414	24
TGAATCGTCTCTTCAA-3	chr9_22335987_22336362_-	LTR	ERVL-MaLR	MTC	E2	4_2	6	7.18563	2.10238	24
TGCATCCCACTCCTGT-3	chr9_22335987_22336362_-	LTR	ERVL-MaLR	MTC	L2	6_2	1	1.30446	0.834847	24
CTCAATTGTTTCACTT-2	chr9_22335987_22336362_-	LTR	ERVL-MaLR	MTC	Zygote	6	26	22.5303	3.15829	24
TACCCGTCAGCAGTTT-1	chr9_22335987_22336362_-	LTR	ERVL-MaLR	MTC	oocyte	2	11	12.2087	2.58087	24
CACACAAGTGGAAATT-1	chr9_22335987_22336362_-	LTR	ERVL-MaLR	MTC	oocyte	4	17	19.9648	3.04284	24
AGGGTTTGTTCTCGCT-1	chr9_22335987_22336362_-	LTR	ERVL-MaLR	MTC	Zygote	2	17	16.3305	2.85247	24
AACGAAAGTGGCACTC-1	chr9_22335987_22336362_-	LTR	ERVL-MaLR	MTC	E2	1_2	2	2.48973	1.24982	24
TATCTTGGTGATTGGG-1	chr9_22335987_22336362_-	LTR	ERVL-MaLR	MTC	oocyte	5	18	21.2615	3.10286	24
AGTAGTCGTCCCTCAT-3	chr9_22335987_22336362_-	LTR	ERVL-MaLR	MTC	oocyte	10	9	10.9796	2.48321	24
ACTTTCACATAATCGC-3	chr9_22335987_22336362_-	LTR	ERVL-MaLR	MTC	4cell	5_4	1	1.69549	0.99158	24
TTGGATGTCCCATAGA-3	chr9_22335987_22336362_-	LTR	ERVL-MaLR	MTC	ESC	4	1	2.50438	1.25401	24
TACCTCGAGAGAGGGC-2	chr9_22335987_22336362_-	LTR	ERVL-MaLR	MTC	oocyte	6	10	10.4921	2.44166	24
CCACGTTTCAGTGCGC-3	chr9_22335987_22336362_-	LTR	ERVL-MaLR	MTC	Zygote	7	19	17.7919	2.93343	24
CTCGAGGTCTCTCTTC-1	chr9_22335987_22336362_-	LTR	ERVL-MaLR	MTC	Zygote	1	12	12.0736	2.5706	24
GTCACTCAGTAGGTTA-1	chr9_22335987_22336362_-	LTR	ERVL-MaLR	MTC	E2	1_1	5	5.95026	1.93878	24
AGTGTTGGTAGAGATT-3	chr9_22335987_22336362_-	LTR	ERVL-MaLR	MTC	4cell	4_1	1	1.57704	0.946641	24
GTTGAACTCATGGGAG-2	chr9_22335987_22336362_-	LTR	ERVL-MaLR	MTC	Zygote	5	30	26.812	3.32547	24
CGCATAACAGCTTTCC-1	chr9_22335987_22336362_-	LTR	ERVL-MaLR	MTC	Zygote	3	12	12.513	2.60365	24
GTTACGAGTAAGAACT-3	chr9_22335987_22336362_-	LTR	ERVL-MaLR	MTC	oocyte	7	20	22.3739	3.15162	24
AGTTAGCTCATTCGTT-3	chr9_22335987_22336362_-	LTR	ERVL-MaLR	MTC	E2	4_1	6	6.9979	2.07918	24
TCGGTCTAGCCTGAGA-1	chr9_22335987_22336362_-	LTR	ERVL-MaLR	MTC	blastocyst	9	1	1.5949	0.953547	24
AAGACTCGTATCAGGG-2	chr9_22335987_22336362_-	LTR	ERVL-MaLR	MTC	E2	2_2	2	2.41896	1.22934	24
GCAGCTGGTATCGTGT-3	chr15_64800952_64801404_+	LINE	L1	Lx5	oocyte	9	2	2.48077	1.24725	9
GCATGATGTGTTCCTC-2	chr15_64800952_64801404_+	LINE	L1	Lx5	8cell	2_7	1	2.35349	1.21	9
TACCCGTCAGCAGTTT-1	chr15_64800952_64801404_+	LINE	L1	Lx5	oocyte	2	2	2.21976	1.16931	9
CTCAATTGTTTCACTT-2	chr15_64800952_64801404_+	LINE	L1	Lx5	Zygote	6	4	3.4662	1.49654	9
TACCGGGTCACCATCC-3	chr15_64800952_64801404_+	LINE	L1	Lx5	Zygote	8	4	4.38933	1.68442	9
CTCAAGAGTTGTGTTG-3	chr15_64800952_64801404_+	LINE	L1	Lx5	E2	5_2	1	1.77557	1.02086	9
GTTGAACTCGTAGTCA-2	chr15_64800952_64801404_+	LINE	L1	Lx5	E2	3_2	1	1.12196	0.752339	9
GACTATGGTGTTGCCG-1	chr15_64800952_64801404_+	LINE	L1	Lx5	oocyte	1	3	3.17192	1.42838	9
AACGAAAGTGGCACTC-1	chr15_64800952_64801404_+	LINE	L1	Lx5	E2	1_2	1	1.24486	0.808645	9
TGTCCCAAGATCCCAT-2	chr15_64800952_64801404_+	LINE	L1	Lx5	E2	3_1	1	1.15247	0.766617	9
AGGGTTTGTTCTCGCT-1	chr15_64800952_64801404_+	LINE	L1	Lx5	Zygote	2	6	5.76369	1.91157	9
TATCTTGGTGATTGGG-1	chr15_64800952_64801404_+	LINE	L1	Lx5	oocyte	5	4	4.72478	1.7448	9
AGGCTGCGTGGCTGCT-1	chr15_64800952_64801404_+	LINE	L1	Lx5	Zygote	4	1	1.05597	0.720746	9
AGTAGTCGTCCCTCAT-3	chr15_64800952_64801404_+	LINE	L1	Lx5	oocyte	10	2	2.43992	1.23545	9
CAGATCACAACTGCCG-3	chr15_64800952_64801404_+	LINE	L1	Lx5	Zygote	9	2	2.12404	1.13913	9
TACCTCGAGAGAGGGC-2	chr15_64800952_64801404_+	LINE	L1	Lx5	oocyte	6	1	1.04921	0.717453	9
CCACGTTTCAGTGCGC-3	chr15_64800952_64801404_+	LINE	L1	Lx5	Zygote	7	3	2.80925	1.33743	9
TTCGCTGGTTCCATTT-3	chr15_64800952_64801404_+	LINE	L1	Lx5	oocyte	8	2	2.4266	1.23157	9
TCCCACATCTTCACAT-3	chr15_64800952_64801404_+	LINE	L1	Lx5	E2	5_1	3	3.62801	1.53213	9
CGCATAACAGCTTTCC-1	chr15_64800952_64801404_+	LINE	L1	Lx5	Zygote	3	1	1.04275	0.714298	9
GTTGAACTCATGGGAG-2	chr15_64800952_64801404_+	LINE	L1	Lx5	Zygote	5	2	1.78747	1.02513	9
GTTACGAGTAAGAACT-3	chr15_64800952_64801404_+	LINE	L1	Lx5	oocyte	7	1	1.11869	0.7508	9
GTCACTCAGTAGGTTA-1	chr15_64800952_64801404_+	LINE	L1	Lx5	E2	1_1	2	2.3801	1.21791	9
CTCGAGGTCTCTCTTC-1	chr15_64800952_64801404_+	LINE	L1	Lx5	Zygote	1	4	4.02455	1.61434	9
AGTTAGCTCATTCGTT-3	chr15_64800952_64801404_+	LINE	L1	Lx5	E2	4_1	1	1.16632	0.773028	9
CCATCACTCCAGTGTA-1	chr15_64800952_64801404_+	LINE	L1	Lx5	16cell	1_7	1	1.60953	0.95917	9
AAGACTCGTATCAGGG-2	chr15_64800952_64801404_+	LINE	L1	Lx5	E2	2_2	2	2.41896	1.22934	9
TGCTTGCGTTACGATC-1	chr15_64800952_64801404_+	LINE	L1	Lx5	oocyte	3	3	3.41142	1.4842	9
CAGGCCACATTCAGGT-1	chr6_148990073_148990265_-	SINE	B2	B2_Mm1a	blastocyst	3	1	1.66806	0.98135	36
ACTTCCGGTCTTCTAT-3	chr6_148990073_148990265_-	SINE	B2	B2_Mm1a	4cell	4_2	3	4.9743	1.78747	36
ATTCAGGTCGAGTCTA-2	chr6_148990073_148990265_-	SINE	B2	B2_Mm1a	E2	2_1	3	3.9427	1.59791	36
CCATCACTCCAGTGTA-1	chr6_148990073_148990265_-	SINE	B2	B2_Mm1a	16cell	1_7	1	1.60953	0.95917	36
GAAGGGTGTCCAAATC-2	chr6_148990073_148990265_-	SINE	B2	B2_Mm1a	L2	3_1	3	3.60967	1.52816	36
TGCTCGTCATCGCTAA-2	chr6_148990073_148990265_-	SINE	B2	B2_Mm1a	L2	2_2	1	1.4243	0.885542	36
GCTACAAAGCTCCACG-3	chr6_148990073_148990265_-	SINE	B2	B2_Mm1a	ESC	1	1	2.21484	1.16778	36
AGAGCCCCACTATGTG-3	chr6_148990073_148990265_-	SINE	B2	B2_Mm1a	4cell	3_3	1	1.998	1.09795	36
TTCGCTGGTTCCATTT-3	chr6_148990073_148990265_-	SINE	B2	B2_Mm1a	oocyte	8	7	8.49308	2.25056	36
GACTATGGTGTTGCCG-1	chr6_148990073_148990265_-	SINE	B2	B2_Mm1a	oocyte	1	15	15.8596	2.82492	36
CTCAAGAGTTGTGTTG-3	chr6_148990073_148990265_-	SINE	B2	B2_Mm1a	E2	5_2	4	7.10227	2.09214	36
GCCCGAAGTTAACCTG-3	chr6_148990073_148990265_-	SINE	B2	B2_Mm1a	16cell	3_2	1	2.67165	1.30064	36
TCATACTCAAGGTACG-1	chr6_148990073_148990265_-	SINE	B2	B2_Mm1a	8cell	1_5	1	1.92827	1.07441	36
TGTCCCAAGATCCCAT-2	chr6_148990073_148990265_-	SINE	B2	B2_Mm1a	E2	3_1	8	9.21978	2.32432	36
GTGAGCCTCTGGTTGA-1	chr6_148990073_148990265_-	SINE	B2	B2_Mm1a	blastocyst	11	2	3.25892	1.44902	36
GGGAAGTTCGCCTTTG-2	chr6_148990073_148990265_-	SINE	B2	B2_Mm1a	32cell	6	2	4.25532	1.65924	36
GCAGCTGGTATCGTGT-3	chr6_148990073_148990265_-	SINE	B2	B2_Mm1a	oocyte	9	18	22.327	3.14961	36
CGGGCATTCATTTACC-1	chr6_148990073_148990265_-	SINE	B2	B2_Mm1a	16cell	1_9	1	1.94856	1.08132	36
TACCGGGTCACCATCC-3	chr6_148990073_148990265_-	SINE	B2	B2_Mm1a	Zygote	8	10	10.9733	2.48268	36
AACAAAGAGACTTAAG-2	chr6_148990073_148990265_-	SINE	B2	B2_Mm1a	8cell	2_4	1	2.151	1.14772	36
GGATCTAAGCTAGAGC-2	chr6_148990073_148990265_-	SINE	B2	B2_Mm1a	32cell	11	2	3.84098	1.57712	36
CATTGCCCACAGCCTG-2	chr6_148990073_148990265_-	SINE	B2	B2_Mm1a	32cell	9	1	1.71969	1.00052	36
CGCATAACAGCTTTCC-1	chr6_148990073_148990265_-	SINE	B2	B2_Mm1a	Zygote	3	1	1.04275	0.714298	36
GTTACGAGTAAGAACT-3	chr6_148990073_148990265_-	SINE	B2	B2_Mm1a	oocyte	7	10	11.1869	2.50036	36
AGTGTTGGTAGAGATT-3	chr6_148990073_148990265_-	SINE	B2	B2_Mm1a	4cell	4_1	3	4.73111	1.74591	36
TGTGCGGGTCGCACGT-3	chr6_148990073_148990265_-	SINE	B2	B2_Mm1a	16cell	4_4	1	2.72702	1.31561	36
GATCAGTCAGGGCTTC-3	chr6_148990073_148990265_-	SINE	B2	B2_Mm1a	4cell	4_4	2	3.50508	1.50521	36
AAGACTCGTATCAGGG-2	chr6_148990073_148990265_-	SINE	B2	B2_Mm1a	E2	2_2	12	14.5138	2.74173	36
TTGGATGTCCCATAGA-3	chr6_148990073_148990265_-	SINE	B2	B2_Mm1a	ESC	4	2	5.00877	1.79322	36
TGAATGCCAGACAATA-3	chr6_148990073_148990265_-	SINE	B2	B2_Mm1a	L2	6_1	1	1.38389	0.868734	36
GTCTGTCAGCCGCTTG-3	chr6_148990073_148990265_-	SINE	B2	B2_Mm1a	4cell	5_3	1	1.57109	0.944331	36
CCGCAAGGTATGCTAC-3	chr6_148990073_148990265_-	SINE	B2	B2_Mm1a	8cell	4_2	1	1.92123	1.072	36
CACACAAGTGGAAATT-1	chr6_148990073_148990265_-	SINE	B2	B2_Mm1a	oocyte	4	13	15.2672	2.78915	36
GCAGGCTTCCAACCGG-3	chr6_148990073_148990265_-	SINE	B2	B2_Mm1a	8cell	4_5	2	3.90701	1.59067	36
AGGGTTTGTTCTCGCT-1	chr6_148990073_148990265_-	SINE	B2	B2_Mm1a	Zygote	2	14	13.4486	2.6706	36
AACGAAAGTGGCACTC-1	chr6_148990073_148990265_-	SINE	B2	B2_Mm1a	E2	1_2	1	1.24486	0.808645	36
GTCGTAAGTCTTCTAT-2	chr6_148990073_148990265_-	SINE	B2	B2_Mm1a	16cell	2_9	1	1.82448	1.03833	36
TGGGAGAAGACGGTTG-1	chr6_148990073_148990265_-	SINE	B2	B2_Mm1a	16cell	1_6	1	1.96386	1.08649	36
GTAATGCAGAGAGCAA-2	chr6_148990073_148990265_-	SINE	B2	B2_Mm1a	8cell	2_8	2	4.00882	1.6112	36
GTGCGTGGTCTACAGT-3	chr6_148990073_148990265_-	SINE	B2	B2_Mm1a	16cell	3_1	1	2.8082	1.33716	36
TACCCGTCAGCAGTTT-1	chr6_148990073_148990265_-	SINE	B2	B2_Mm1a	oocyte	2	5	5.54939	1.87937	36
CTCAATTGTTTCACTT-2	chr6_148990073_148990265_-	SINE	B2	B2_Mm1a	Zygote	6	15	12.9983	2.63893	36
GAAGAATCACGGTGTC-2	chr6_148990073_148990265_-	SINE	B2	B2_Mm1a	16cell	2_10	1	1.96464	1.08675	36
AAGTGAAGTCCATCTC-2	chr6_148990073_148990265_-	SINE	B2	B2_Mm1a	32cell	12	6	10.5708	2.44849	36
TGCTTGCGTTACGATC-1	chr6_148990073_148990265_-	SINE	B2	B2_Mm1a	oocyte	3	5	5.68569	1.89997	36
AAACGCTGTGGGCTCT-1	chr6_148990073_148990265_-	SINE	B2	B2_Mm1a	blastocyst	7	1	1.67364	0.983441	36
CAGATCACAACTGCCG-3	chr6_148990073_148990265_-	SINE	B2	B2_Mm1a	Zygote	9	4	4.24809	1.65786	36
AGGAAATAGTCTGCGC-3	chr6_148990073_148990265_-	SINE	B2	B2_Mm1a	ESC	2	1	2.08855	1.1277	36
AGGCTGCGTGGCTGCT-1	chr6_148990073_148990265_-	SINE	B2	B2_Mm1a	Zygote	4	17	17.9514	2.94188	36
GGGTTTAGTGGTCAAG-3	chr6_148990073_148990265_-	SINE	B2	B2_Mm1a	L2	4_1	2	2.41488	1.22814	36
TCCCACATCTTCACAT-3	chr6_148990073_148990265_-	SINE	B2	B2_Mm1a	E2	5_1	15	18.14	2.95178	36
GTTGAACTCGTAGTCA-2	chr6_148990073_148990265_-	SINE	B2	B2_Mm1a	E2	3_2	10	11.2196	2.50304	36
AGTCACATCGAGATGG-1	chr6_148990073_148990265_-	SINE	B2	B2_Mm1a	4cell	1_2	3	5.73285	1.907	36
GGGTGTCCATAGGAGC-2	chr6_148990073_148990265_-	SINE	B2	B2_Mm1a	L2	3_2	2	2.71555	1.31253	36
CAATCGAAGATTGCGG-3	chr6_148990073_148990265_-	SINE	B2	B2_Mm1a	16cell	3_5	1	3.36247	1.47304	36
GCATGATGTGTTCCTC-2	chr6_148990073_148990265_-	SINE	B2	B2_Mm1a	8cell	2_7	1	2.35349	1.21	36
CAATACGCATAGATGA-1	chr6_148990073_148990265_-	SINE	B2	B2_Mm1a	blastocyst	1	4	7.02247	2.08225	36
GTCACTCAGTAGGTTA-1	chr6_148990073_148990265_-	SINE	B2	B2_Mm1a	E2	1_1	1	1.19005	0.783925	36
CTCGAGGTCTCTCTTC-1	chr6_148990073_148990265_-	SINE	B2	B2_Mm1a	Zygote	1	4	4.02455	1.61434	36
GTTGAACTCATGGGAG-2	chr6_148990073_148990265_-	SINE	B2	B2_Mm1a	Zygote	5	8	7.14988	2.098	36
AAGCGAGGTAGCACAG-1	chr6_148990073_148990265_-	SINE	B2	B2_Mm1a	4cell	1_4	6	9.89609	2.3884	36
CCATCACTCGCCAGAC-1	chr6_148990073_148990265_-	SINE	B2	B2_Mm1a	16cell	1_2	1	1.70068	0.993504	36
AGTTAGCTCATTCGTT-3	chr6_148990073_148990265_-	SINE	B2	B2_Mm1a	E2	4_1	2	2.33263	1.20376	36
TCGGTCTAGCCTGAGA-1	chr6_148990073_148990265_-	SINE	B2	B2_Mm1a	blastocyst	9	4	6.37959	1.99872	36
GTTACAGAGTCATCGT-3	chr6_148990073_148990265_-	SINE	B2	B2_Mm1a	16cell	3_7	2	8.31947	2.23211	36
CACAGGCGTCAACACT-1	chr6_148990073_148990265_-	SINE	B2	B2_Mm1a	16cell	1_8	2	3.16406	1.42649	36
TACCTCGAGAGAGGGC-2	chr6_148990073_148990265_-	SINE	B2	B2_Mm1a	oocyte	6	5	5.24604	1.83195	36
CCACGTTTCAGTGCGC-3	chr6_148990073_148990265_-	SINE	B2	B2_Mm1a	Zygote	7	57	53.3758	3.99592	36
GTGTGATAGCCGGAAT-2	chr6_148990073_148990265_-	SINE	B2	B2_Mm1a	4cell	2_1	6	12.4533	2.59922	36
AGTAGTCGTCCCTCAT-3	chr6_148990073_148990265_-	SINE	B2	B2_Mm1a	oocyte	10	16	19.5193	3.02137	36
AATGGAAGTCCGGTCA-2	chr6_148990073_148990265_-	SINE	B2	B2_Mm1a	8cell	2_5	1	1.97902	1.0916	36
CTTTCAAGTTGCATCA-1	chr6_148990073_148990265_-	SINE	B2	B2_Mm1a	8cell	1_4	3	5.99281	1.94488	36
CTTCAATGTTAACCTG-1	chr6_148990073_148990265_-	SINE	B2	B2_Mm1a	blastocyst	8	1	1.73974	1.00786	36
CCTAACCGTCCCGCAA-3	chr6_148990073_148990265_-	SINE	B2	B2_Mm1a	8cell	4_7	1	2.52334	1.25941	36
TGTGAGTCAGGGTCTC-3	chr6_148990073_148990265_-	SINE	B2	B2_Mm1a	4cell	5_2	2	3.26637	1.45076	36
TCGACCTCAACGAGGT-2	chr6_148990073_148990265_-	SINE	B2	B2_Mm1a	32cell	24	2	3.02252	1.39191	36
TATCTTGGTGATTGGG-1	chr6_148990073_148990265_-	SINE	B2	B2_Mm1a	oocyte	5	4	4.72478	1.7448	36
TGAATCGTCTCTTCAA-3	chr6_148990073_148990265_-	SINE	B2	B2_Mm1a	E2	4_2	3	3.59281	1.52449	36
TATTGGGAGTGCAGCA-1	chr6_148990073_148990265_-	SINE	B2	B2_Mm1a	blastocyst	4	3	4.96114	1.78526	36
TCATATCGTCTACAAC-2	chr6_148990073_148990265_-	SINE	B2	B2_Mm1a	16cell	2_5	2	3.19132	1.43302	36
TACCTCGAGAGAGGGC-2	chr11_95380247_95380424_+	DNA	hAT-Charlie	MER20	oocyte	6	1	1.04921	0.717453	9
CCACGTTTCAGTGCGC-3	chr11_95380247_95380424_+	DNA	hAT-Charlie	MER20	Zygote	7	6	5.6185	1.88987	9
AGTAGTCGTCCCTCAT-3	chr11_95380247_95380424_+	DNA	hAT-Charlie	MER20	oocyte	10	10	12.1996	2.58019	9
TTCGCTGGTTCCATTT-3	chr11_95380247_95380424_+	DNA	hAT-Charlie	MER20	oocyte	8	7	8.49308	2.25056	9
TCGGTCTAGCAGCCTC-1	chr11_95380247_95380424_+	DNA	hAT-Charlie	MER20	blastocyst	10	1	1.59744	0.954528	9
TCCCACATCTTCACAT-3	chr11_95380247_95380424_+	DNA	hAT-Charlie	MER20	E2	5_1	2	2.41867	1.22925	9
GGGTTTAGTGGTCAAG-3	chr11_95380247_95380424_+	DNA	hAT-Charlie	MER20	L2	4_1	1	1.20744	0.791832	9
GTTACGAGTAAGAACT-3	chr11_95380247_95380424_+	DNA	hAT-Charlie	MER20	oocyte	7	3	3.35608	1.47157	9
CGCATAACAGCTTTCC-1	chr11_95380247_95380424_+	DNA	hAT-Charlie	MER20	Zygote	3	2	2.08551	1.12672	9
GTTGAACTCATGGGAG-2	chr11_95380247_95380424_+	DNA	hAT-Charlie	MER20	Zygote	5	1	0.893735	0.638551	9
CTCGAGGTCTCTCTTC-1	chr11_95380247_95380424_+	DNA	hAT-Charlie	MER20	Zygote	1	2	2.01227	1.1027	9
GCACGTGTCATTGTGG-3	chr11_95380247_95380424_+	DNA	hAT-Charlie	MER20	L2	4_2	2	2.69796	1.30778	9
AGTTAGCTCATTCGTT-3	chr11_95380247_95380424_+	DNA	hAT-Charlie	MER20	E2	4_1	7	8.16422	2.21531	9
GAAGGGTGTCCAAATC-2	chr11_95380247_95380424_+	DNA	hAT-Charlie	MER20	L2	3_1	1	1.20322	0.789922	9
TGCTTGCGTTACGATC-1	chr11_95380247_95380424_+	DNA	hAT-Charlie	MER20	oocyte	3	5	5.68569	1.89997	9
ATTCAGGTCGAGTCTA-2	chr11_95380247_95380424_+	DNA	hAT-Charlie	MER20	E2	2_1	1	1.31423	0.839078	9
GCAGCTGGTATCGTGT-3	chr11_95380247_95380424_+	DNA	hAT-Charlie	MER20	oocyte	9	3	3.72116	1.55205	9
TACCCGTCAGCAGTTT-1	chr11_95380247_95380424_+	DNA	hAT-Charlie	MER20	oocyte	2	2	2.21976	1.16931	9
AAAGGATCAGAACTAA-3	chr11_95380247_95380424_+	DNA	hAT-Charlie	MER20	L2	5_1	1	1.3885	0.870667	9
CTCAATTGTTTCACTT-2	chr11_95380247_95380424_+	DNA	hAT-Charlie	MER20	Zygote	6	1	0.866551	0.624092	9
TGAATCGTCTCTTCAA-3	chr11_95380247_95380424_+	DNA	hAT-Charlie	MER20	E2	4_2	1	1.1976	0.787368	9
TACCGGGTCACCATCC-3	chr11_95380247_95380424_+	DNA	hAT-Charlie	MER20	Zygote	8	4	4.38933	1.68442	9
CACACAAGTGGAAATT-1	chr11_95380247_95380424_+	DNA	hAT-Charlie	MER20	oocyte	4	1	1.1744	0.776752	9
GACTATGGTGTTGCCG-1	chr11_95380247_95380424_+	DNA	hAT-Charlie	MER20	oocyte	1	4	4.22922	1.65426	9
GTTGAACTCGTAGTCA-2	chr11_95380247_95380424_+	DNA	hAT-Charlie	MER20	E2	3_2	2	2.24391	1.17678	9
TGTCCCAAGATCCCAT-2	chr11_95380247_95380424_+	DNA	hAT-Charlie	MER20	E2	3_1	2	2.30494	1.19542	9
GCTGCAGTCGACATCA-1	chr15_33837168_33838109_+	LTR	ERVK	ERVB4_2-I_MM-int	8cell	1_6	5	9.35804	2.33776	50
TCGCTTGTCAAGCCCG-3	chr15_33837168_33838109_+	LTR	ERVK	ERVB4_2-I_MM-int	4cell	5_1	7	11.5151	2.52693	50
CAACCTCCACGATAGG-3	chr15_33837168_33838109_+	LTR	ERVK	ERVB4_2-I_MM-int	16cell	3_3	1	3.57143	1.51983	50
CTCGAGGTCTCTCTTC-1	chr15_33837168_33838109_+	LTR	ERVK	ERVB4_2-I_MM-int	Zygote	1	1	1.00614	0.696211	50
AGTTAGCTCATTCGTT-3	chr15_33837168_33838109_+	LTR	ERVK	ERVB4_2-I_MM-int	E2	4_1	1	1.16632	0.773028	50
TCGGTCTAGCCTGAGA-1	chr15_33837168_33838109_+	LTR	ERVK	ERVB4_2-I_MM-int	blastocyst	9	24	38.2775	3.67065	50
GTGTTAGGTCCTGGTG-2	chr15_33837168_33838109_+	LTR	ERVK	ERVB4_2-I_MM-int	32cell	19	6	12.5471	2.60617	50
CCACGTTTCAGTGCGC-3	chr15_33837168_33838109_+	LTR	ERVK	ERVB4_2-I_MM-int	Zygote	7	3	2.80925	1.33743	50
AGTAGTCGTCCCTCAT-3	chr15_33837168_33838109_+	LTR	ERVK	ERVB4_2-I_MM-int	oocyte	10	1	1.21996	0.797489	50
GTTACAGAGTCATCGT-3	chr15_33837168_33838109_+	LTR	ERVK	ERVB4_2-I_MM-int	16cell	3_7	1	4.15973	1.64088	50
TAAGCGTGTTAGCGGA-2	chr15_33837168_33838109_+	LTR	ERVK	ERVB4_2-I_MM-int	32cell	1	3	5.97372	1.94215	50
CACAGGCGTCAACACT-1	chr15_33837168_33838109_+	LTR	ERVK	ERVB4_2-I_MM-int	16cell	1_8	2	3.16406	1.42649	50
CTCACTGTCGTAGCTA-2	chr15_33837168_33838109_+	LTR	ERVK	ERVB4_2-I_MM-int	16cell	2_11	2	3.48979	1.50181	50
CTTTCAAGTTGCATCA-1	chr15_33837168_33838109_+	LTR	ERVK	ERVB4_2-I_MM-int	8cell	1_4	1	1.9976	1.09781	50
CCACGTTGTATTCCGA-3	chr15_33837168_33838109_+	LTR	ERVK	ERVB4_2-I_MM-int	8cell	3_2	1	3.50508	1.50521	50
GATCATGCATGATAGA-2	chr15_33837168_33838109_+	LTR	ERVK	ERVB4_2-I_MM-int	32cell	18	3	8.30335	2.23037	50
AATGGAAGTCCGGTCA-2	chr15_33837168_33838109_+	LTR	ERVK	ERVB4_2-I_MM-int	8cell	2_5	4	7.91609	2.18786	50
AGGACGAGTATGTCTG-2	chr15_33837168_33838109_+	LTR	ERVK	ERVB4_2-I_MM-int	16cell	2_2	1	1.84638	1.04605	50
CTTCAATGTTAACCTG-1	chr15_33837168_33838109_+	LTR	ERVK	ERVB4_2-I_MM-int	blastocyst	8	33	57.4113	4.06751	50
AGTTAGCCAACTCATG-1	chr15_33837168_33838109_+	LTR	ERVK	ERVB4_2-I_MM-int	16cell	1_4	3	5.19211	1.82328	50
TATCTTGGTGATTGGG-1	chr15_33837168_33838109_+	LTR	ERVK	ERVB4_2-I_MM-int	oocyte	5	1	1.1812	0.779873	50
GTCAGCGTCCATCACC-2	chr15_33837168_33838109_+	LTR	ERVK	ERVB4_2-I_MM-int	32cell	8	7	11.8564	2.55384	50
CGGAACCCAAGACGGT-2	chr15_33837168_33838109_+	LTR	ERVK	ERVB4_2-I_MM-int	32cell	17	20	36.2122	3.61664	50
CCTAACCGTCCCGCAA-3	chr15_33837168_33838109_+	LTR	ERVK	ERVB4_2-I_MM-int	8cell	4_7	2	5.04668	1.79951	50
GTGTGGCGTGGATGAC-1	chr15_33837168_33838109_+	LTR	ERVK	ERVB4_2-I_MM-int	blastocyst	2	10	18.4162	2.96611	50
TCGACCTCAACGAGGT-2	chr15_33837168_33838109_+	LTR	ERVK	ERVB4_2-I_MM-int	32cell	24	11	16.6238	2.86925	50
TCAGGGCCAGGCAATG-3	chr15_33837168_33838109_+	LTR	ERVK	ERVB4_2-I_MM-int	16cell	4_3	1	3.48432	1.50059	50
TCATATCGTCTACAAC-2	chr15_33837168_33838109_+	LTR	ERVK	ERVB4_2-I_MM-int	16cell	2_5	3	4.78698	1.75561	50
TATTGGGAGTGCAGCA-1	chr15_33837168_33838109_+	LTR	ERVK	ERVB4_2-I_MM-int	blastocyst	4	6	9.92228	2.3908	50
AAGTGAAGTCCATCTC-2	chr15_33837168_33838109_+	LTR	ERVK	ERVB4_2-I_MM-int	32cell	12	9	15.8562	2.82472	50
ATGGATCTCACATACG-3	chr15_33837168_33838109_+	LTR	ERVK	ERVB4_2-I_MM-int	16cell	3_4	1	3.18776	1.43217	50
GAAGAATCACGGTGTC-2	chr15_33837168_33838109_+	LTR	ERVK	ERVB4_2-I_MM-int	16cell	2_10	1	1.96464	1.08675	50
AGGTCATAGAGCAGCT-1	chr15_33837168_33838109_+	LTR	ERVK	ERVB4_2-I_MM-int	8cell	1_2	2	4.19463	1.64763	50
TGCTTGCGTTACGATC-1	chr15_33837168_33838109_+	LTR	ERVK	ERVB4_2-I_MM-int	oocyte	3	1	1.13714	0.759468	50
ATTCCATTCTCTCGCA-1	chr15_33837168_33838109_+	LTR	ERVK	ERVB4_2-I_MM-int	blastocyst	12	34	49.3039	3.91808	50
AACCTGAGTTCCTAGA-2	chr15_33837168_33838109_+	LTR	ERVK	ERVB4_2-I_MM-int	8cell	2_3	1	2.0404	1.11199	50
AAACGCTGTGGGCTCT-1	chr15_33837168_33838109_+	LTR	ERVK	ERVB4_2-I_MM-int	blastocyst	7	21	35.1464	3.58758	50
TGAGTCATCAGTAGGG-2	chr15_33837168_33838109_+	LTR	ERVK	ERVB4_2-I_MM-int	8cell	2_2	1	2.24972	1.17857	50
TGGAGAGGTCTACTGA-3	chr15_33837168_33838109_+	LTR	ERVK	ERVB4_2-I_MM-int	8cell	4_1	1	1.98847	1.09476	50
AGGCTGCGTGGCTGCT-1	chr15_33837168_33838109_+	LTR	ERVK	ERVB4_2-I_MM-int	Zygote	4	1	1.05597	0.720746	50
GAGGGATGTTACTCAG-2	chr15_33837168_33838109_+	LTR	ERVK	ERVB4_2-I_MM-int	32cell	15	6	9.81675	2.3811	50
TTCGATTTCTTCCCGA-3	chr15_33837168_33838109_+	LTR	ERVK	ERVB4_2-I_MM-int	8cell	3_1	1	2.38892	1.22051	50
CGTTAGAGTCTACAGT-3	chr15_33837168_33838109_+	LTR	ERVK	ERVB4_2-I_MM-int	16cell	3_6	2	6.48088	2.01235	50
GCATGATGTGTTCCTC-2	chr15_33837168_33838109_+	LTR	ERVK	ERVB4_2-I_MM-int	8cell	2_7	2	4.70699	1.74169	50
GTCACGGCACGGATCC-3	chr15_33837168_33838109_+	LTR	ERVK	ERVB4_2-I_MM-int	8cell	4_4	3	5.86854	1.92695	50
CCGTAGGAGGGAGGGT-2	chr15_33837168_33838109_+	LTR	ERVK	ERVB4_2-I_MM-int	16cell	2_3	1	1.71233	0.997808	50
TGGGAGAAGAGTTCGG-2	chr15_33837168_33838109_+	LTR	ERVK	ERVB4_2-I_MM-int	16cell	2_4	2	4.07249	1.62383	50
TTCTTCCTCGGCACTG-1	chr15_33837168_33838109_+	LTR	ERVK	ERVB4_2-I_MM-int	8cell	1_1	4	7.26085	2.11153	50
CAATACGCATAGATGA-1	chr15_33837168_33838109_+	LTR	ERVK	ERVB4_2-I_MM-int	blastocyst	1	9	15.8006	2.82141	50
AGTGTTGGTAGAGATT-3	chr15_33837168_33838109_+	LTR	ERVK	ERVB4_2-I_MM-int	4cell	4_1	3	4.73111	1.74591	50
TGTGCGGGTCGCACGT-3	chr15_33837168_33838109_+	LTR	ERVK	ERVB4_2-I_MM-int	16cell	4_4	1	2.72702	1.31561	50
GGATCTAAGCTAGAGC-2	chr15_33837168_33838109_+	LTR	ERVK	ERVB4_2-I_MM-int	32cell	11	3	5.76147	1.91124	50
CATTGCCCACAGCCTG-2	chr15_33837168_33838109_+	LTR	ERVK	ERVB4_2-I_MM-int	32cell	9	10	17.1969	2.90125	50
AAACGCTTCGCTGACG-2	chr15_33837168_33838109_+	LTR	ERVK	ERVB4_2-I_MM-int	32cell	4	3	5.47345	1.86771	50
GATCAGTCAGGGCTTC-3	chr15_33837168_33838109_+	LTR	ERVK	ERVB4_2-I_MM-int	4cell	4_4	3	5.25762	1.8338	50
ACTTCCGTCACCTTAT-2	chr15_33837168_33838109_+	LTR	ERVK	ERVB4_2-I_MM-int	32cell	20	12	19.7336	3.03176	50
GTCTGTCAGCCGCTTG-3	chr15_33837168_33838109_+	LTR	ERVK	ERVB4_2-I_MM-int	4cell	5_3	1	1.57109	0.944331	50
ACTTTCACATAATCGC-3	chr15_33837168_33838109_+	LTR	ERVK	ERVB4_2-I_MM-int	4cell	5_4	2	3.39098	1.47955	50
AAACGCTTCAAGCGTT-2	chr15_33837168_33838109_+	LTR	ERVK	ERVB4_2-I_MM-int	32cell	16	6	13.3541	2.66404	50
ATTATCCTCTGCGGCA-3	chr15_33837168_33838109_+	LTR	ERVK	ERVB4_2-I_MM-int	8cell	4_6	3	5.55247	1.87984	50
CCGCAAGGTATGCTAC-3	chr15_33837168_33838109_+	LTR	ERVK	ERVB4_2-I_MM-int	8cell	4_2	3	5.76369	1.91157	50
TACGTCCTCGCGGACT-1	chr15_33837168_33838109_+	LTR	ERVK	ERVB4_2-I_MM-int	8cell	1_7	1	1.98728	1.09436	50
CACACAAGTGGAAATT-1	chr15_33837168_33838109_+	LTR	ERVK	ERVB4_2-I_MM-int	oocyte	4	1	1.1744	0.776752	50
TAGAGTCAGAGAGTTT-3	chr15_33837168_33838109_+	LTR	ERVK	ERVB4_2-I_MM-int	16cell	4_1	4	8.07754	2.2058	50
AACGAAAGTGGCACTC-1	chr15_33837168_33838109_+	LTR	ERVK	ERVB4_2-I_MM-int	E2	1_2	2	2.48973	1.24982	50
AGGGTTTGTTCTCGCT-1	chr15_33837168_33838109_+	LTR	ERVK	ERVB4_2-I_MM-int	Zygote	2	4	3.84246	1.57742	50
GTGAGTTAGCTAGAGC-2	chr15_33837168_33838109_+	LTR	ERVK	ERVB4_2-I_MM-int	16cell	2_7	3	6.57462	2.0248	50
AGCGTATAGCGTATAA-1	chr15_33837168_33838109_+	LTR	ERVK	ERVB4_2-I_MM-int	8cell	1_8	1	2.04792	1.11446	50
GGAGCAACAAATGCTC-1	chr15_33837168_33838109_+	LTR	ERVK	ERVB4_2-I_MM-int	16cell	1_10	4	8.72981	2.27519	50
GTTCGCTGTGAACGGT-2	chr15_33837168_33838109_+	LTR	ERVK	ERVB4_2-I_MM-int	32cell	7	6	10.185	2.41458	50
GTAATGCAGAGAGCAA-2	chr15_33837168_33838109_+	LTR	ERVK	ERVB4_2-I_MM-int	8cell	2_8	1	2.00441	1.10008	50
GTCGTAAGTCTTCTAT-2	chr15_33837168_33838109_+	LTR	ERVK	ERVB4_2-I_MM-int	16cell	2_9	1	1.82448	1.03833	50
TGGGAGAAGACGGTTG-1	chr15_33837168_33838109_+	LTR	ERVK	ERVB4_2-I_MM-int	16cell	1_6	11	21.6025	3.11806	50
CTCAATTGTTTCACTT-2	chr15_33837168_33838109_+	LTR	ERVK	ERVB4_2-I_MM-int	Zygote	6	1	0.866551	0.624092	50
TACCCGTCAGCAGTTT-1	chr15_33837168_33838109_+	LTR	ERVK	ERVB4_2-I_MM-int	oocyte	2	1	1.10988	0.74663	50
CTCTCAGTCGCTAATG-1	chr15_33837168_33838109_+	LTR	ERVK	ERVB4_2-I_MM-int	blastocyst	13	2	3.00888	1.38851	50
GTGCGTGGTCTACAGT-3	chr15_33837168_33838109_+	LTR	ERVK	ERVB4_2-I_MM-int	16cell	3_1	1	2.8082	1.33716	50
CGATGCGTCTCTGCCA-1	chr15_33837168_33838109_+	LTR	ERVK	ERVB4_2-I_MM-int	16cell	1_5	5	8.91424	2.29397	50
CTATCTAGTTTGACAC-2	chr15_33837168_33838109_+	LTR	ERVK	ERVB4_2-I_MM-int	32cell	5	1	2.34522	1.20753	50
ACTTCCGGTCTTCTAT-3	chr15_33837168_33838109_+	LTR	ERVK	ERVB4_2-I_MM-int	4cell	4_2	1	1.6581	0.977612	50
AGGGTTTAGCTTAAGA-1	chr15_33837168_33838109_+	LTR	ERVK	ERVB4_2-I_MM-int	16cell	1_3	5	7.69586	2.16285	50
TAATCTCCAACTAGAA-2	chr15_33837168_33838109_+	LTR	ERVK	ERVB4_2-I_MM-int	16cell	2_6	8	13.1126	2.64707	50
CTGTGGGCAGTCGGAA-2	chr15_33837168_33838109_+	LTR	ERVK	ERVB4_2-I_MM-int	16cell	2_12	2	3.99361	1.60816	50
CAGGCCACATTCAGGT-1	chr15_33837168_33838109_+	LTR	ERVK	ERVB4_2-I_MM-int	blastocyst	3	20	33.3611	3.53693	50
CCATCACTCCAGTGTA-1	chr15_33837168_33838109_+	LTR	ERVK	ERVB4_2-I_MM-int	16cell	1_7	4	6.43811	2.00662	50
ATCACGACAACGCCCA-3	chr15_33837168_33838109_+	LTR	ERVK	ERVB4_2-I_MM-int	8cell	3_3	1	3.64033	1.53479	50
ATTCATCCAAGCCATT-2	chr15_33837168_33838109_+	LTR	ERVK	ERVB4_2-I_MM-int	32cell	23	2	4.46927	1.69915	50
CTGAGCGAGTTCATGC-2	chr15_33837168_33838109_+	LTR	ERVK	ERVB4_2-I_MM-int	32cell	3	2	5.39957	1.85623	50
TCGGTCTAGCAGCCTC-1	chr15_33837168_33838109_+	LTR	ERVK	ERVB4_2-I_MM-int	blastocyst	10	2	3.19489	1.43387	50
TAGTGCAGTTAAGACA-1	chr15_33837168_33838109_+	LTR	ERVK	ERVB4_2-I_MM-int	blastocyst	5	18	29.0839	3.40399	50
GACTATGAGTCATGGG-3	chr15_33837168_33838109_+	LTR	ERVK	ERVB4_2-I_MM-int	8cell	4_3	2	4.07332	1.624	50
CAGATACCATATAGCC-3	chr15_33837168_33838109_+	LTR	ERVK	ERVB4_2-I_MM-int	4cell	4_3	1	1.58705	0.950518	50
GACTATGGTGTTGCCG-1	chr15_33837168_33838109_+	LTR	ERVK	ERVB4_2-I_MM-int	oocyte	1	2	2.11461	1.1361	50
TCATACTCAAGGTACG-1	chr15_33837168_33838109_+	LTR	ERVK	ERVB4_2-I_MM-int	8cell	1_5	2	3.85654	1.58033	50
GCTCAAAGTAACGGTG-2	chr15_33837168_33838109_+	LTR	ERVK	ERVB4_2-I_MM-int	32cell	21	10	22.7221	3.16641	50
GCCAGGTGTTCGGCTG-2	chr15_33837168_33838109_+	LTR	ERVK	ERVB4_2-I_MM-int	32cell	13	4	7.10606	2.09261	50
GTGAGCCTCTGGTTGA-1	chr15_33837168_33838109_+	LTR	ERVK	ERVB4_2-I_MM-int	blastocyst	11	2	3.25892	1.44902	50
GCCCGAAGTTAACCTG-3	chr15_33837168_33838109_+	LTR	ERVK	ERVB4_2-I_MM-int	16cell	3_2	4	10.6866	2.45844	50
GGGAAGTTCGCCTTTG-2	chr15_33837168_33838109_+	LTR	ERVK	ERVB4_2-I_MM-int	32cell	6	3	6.38298	1.99918	50
CGGGCATTCATTTACC-1	chr15_33837168_33838109_+	LTR	ERVK	ERVB4_2-I_MM-int	16cell	1_9	9	17.537	2.91977	50
GCACGGTTCATTATCC-3	chr15_33837168_33838109_+	LTR	ERVK	ERVB4_2-I_MM-int	16cell	4_2	2	5.84624	1.9237	50
ATGCCTCCAGAAGTGC-1	chr15_33837168_33838109_+	LTR	ERVK	ERVB4_2-I_MM-int	16cell	1_11	6	12.3813	2.59386	50
TACCGGGTCACCATCC-3	chr10_59340717_59341175_+	LTR	ERVK	RLTR25B	Zygote	8	1	1.09733	0.740667	12
CGGGCATTCATTTACC-1	chr10_59340717_59341175_+	LTR	ERVK	RLTR25B	16cell	1_9	1	1.94856	1.08132	12
GCAGCTGGTATCGTGT-3	chr10_59340717_59341175_+	LTR	ERVK	RLTR25B	oocyte	9	1	1.24039	0.806649	12
CTACTATCATCGGCCA-2	chr10_59340717_59341175_+	LTR	ERVK	RLTR25B	16cell	2_8	1	2.42365	1.23071	12
GTCACGGCACGGATCC-3	chr10_59340717_59341175_+	LTR	ERVK	RLTR25B	8cell	4_4	1	1.95618	1.0839	12
GCCCGAAGTTAACCTG-3	chr10_59340717_59341175_+	LTR	ERVK	RLTR25B	16cell	3_2	2	5.34331	1.8474	12
TTCACGCTCACGGGCT-1	chr10_59340717_59341175_+	LTR	ERVK	RLTR25B	4cell	1_3	1	1.61108	0.959766	12
GACTATGGTGTTGCCG-1	chr10_59340717_59341175_+	LTR	ERVK	RLTR25B	oocyte	1	6	6.34384	1.99386	12
GACTATGAGTCATGGG-3	chr10_59340717_59341175_+	LTR	ERVK	RLTR25B	8cell	4_3	1	2.03666	1.11076	12
CAGATACCATATAGCC-3	chr10_59340717_59341175_+	LTR	ERVK	RLTR25B	4cell	4_3	2	3.1741	1.4289	12
GTTGAACTCGTAGTCA-2	chr10_59340717_59341175_+	LTR	ERVK	RLTR25B	E2	3_2	1	1.12196	0.752339	12
CAGCAGCTCCGCAGTG-3	chr10_59340717_59341175_+	LTR	ERVK	RLTR25B	ESC	3	2	4.31872	1.67123	12
GGGTTTAGTGGTCAAG-3	chr10_59340717_59341175_+	LTR	ERVK	RLTR25B	L2	4_1	1	1.20744	0.791832	12
AGGCTGCGTGGCTGCT-1	chr10_59340717_59341175_+	LTR	ERVK	RLTR25B	Zygote	4	5	5.27983	1.83734	12
CAGATCACAACTGCCG-3	chr10_59340717_59341175_+	LTR	ERVK	RLTR25B	Zygote	9	2	2.12404	1.13913	12
AACCTGAGTTCCTAGA-2	chr10_59340717_59341175_+	LTR	ERVK	RLTR25B	8cell	2_3	3	6.1212	1.96308	12
AAACGCTGTGGGCTCT-1	chr10_59340717_59341175_+	LTR	ERVK	RLTR25B	blastocyst	7	2	3.34728	1.46955	12
AAGTGAAGTCCATCTC-2	chr10_59340717_59341175_+	LTR	ERVK	RLTR25B	32cell	12	1	1.7618	1.01588	12
CAGGCCACATTCAGGT-1	chr10_59340717_59341175_+	LTR	ERVK	RLTR25B	blastocyst	3	1	1.66806	0.98135	12
ATGGATCTCACATACG-3	chr10_59340717_59341175_+	LTR	ERVK	RLTR25B	16cell	3_4	1	3.18776	1.43217	12
TACCCGTCAGCAGTTT-1	chr10_59340717_59341175_+	LTR	ERVK	RLTR25B	oocyte	2	3	3.32963	1.46548	12
CTCAATTGTTTCACTT-2	chr10_59340717_59341175_+	LTR	ERVK	RLTR25B	Zygote	6	15	12.9983	2.63893	12
TGCATCCCACTCCTGT-3	chr10_59340717_59341175_+	LTR	ERVK	RLTR25B	L2	6_2	1	1.30446	0.834847	12
TGAATCGTCTCTTCAA-3	chr10_59340717_59341175_+	LTR	ERVK	RLTR25B	E2	4_2	1	1.1976	0.787368	12
GTCGTAAGTCTTCTAT-2	chr10_59340717_59341175_+	LTR	ERVK	RLTR25B	16cell	2_9	1	1.82448	1.03833	12
AGGGTTTGTTCTCGCT-1	chr10_59340717_59341175_+	LTR	ERVK	RLTR25B	Zygote	2	6	5.76369	1.91157	12
AACGAAAGTGGCACTC-1	chr10_59340717_59341175_+	LTR	ERVK	RLTR25B	E2	1_2	1	1.24486	0.808645	12
TATCTTGGTGATTGGG-1	chr10_59340717_59341175_+	LTR	ERVK	RLTR25B	oocyte	5	2	2.36239	1.21265	12
GCAGGCTTCCAACCGG-3	chr10_59340717_59341175_+	LTR	ERVK	RLTR25B	8cell	4_5	1	1.95351	1.08299	12
AGTTAGCCAACTCATG-1	chr10_59340717_59341175_+	LTR	ERVK	RLTR25B	16cell	1_4	2	3.46141	1.49546	12
CACACAAGTGGAAATT-1	chr10_59340717_59341175_+	LTR	ERVK	RLTR25B	oocyte	4	1	1.1744	0.776752	12
CTCACTGTCGTAGCTA-2	chr10_59340717_59341175_+	LTR	ERVK	RLTR25B	16cell	2_11	1	1.7449	1.00974	12
ACTTTCACATAATCGC-3	chr10_59340717_59341175_+	LTR	ERVK	RLTR25B	4cell	5_4	1	1.69549	0.99158	12
ATTATCCTCTGCGGCA-3	chr10_59340717_59341175_+	LTR	ERVK	RLTR25B	8cell	4_6	1	1.85082	1.04761	12
TACCTCGAGAGAGGGC-2	chr10_59340717_59341175_+	LTR	ERVK	RLTR25B	oocyte	6	4	4.19683	1.64805	12
ACTTCCGTCACCTTAT-2	chr10_59340717_59341175_+	LTR	ERVK	RLTR25B	32cell	20	1	1.64447	0.972469	12
CCACGTTTCAGTGCGC-3	chr10_59340717_59341175_+	LTR	ERVK	RLTR25B	Zygote	7	3	2.80925	1.33743	12
CACAGGCGTCAACACT-1	chr10_59340717_59341175_+	LTR	ERVK	RLTR25B	16cell	1_8	2	3.16406	1.42649	12
TCGGTCTAGCCTGAGA-1	chr10_59340717_59341175_+	LTR	ERVK	RLTR25B	blastocyst	9	1	1.5949	0.953547	12
AGTTAGCTCATTCGTT-3	chr10_59340717_59341175_+	LTR	ERVK	RLTR25B	E2	4_1	1	1.16632	0.773028	12
AAGACTCGTATCAGGG-2	chr10_59340717_59341175_+	LTR	ERVK	RLTR25B	E2	2_2	2	2.41896	1.22934	12
GTTGCTCGTATCCTCC-3	chr10_59340717_59341175_+	LTR	ERVK	RLTR25B	16cell	4_5	1	3.63108	1.53279	12
AAGCGAGGTAGCACAG-1	chr10_59340717_59341175_+	LTR	ERVK	RLTR25B	4cell	1_4	1	1.64935	0.974314	12
TGTGCGGGTCGCACGT-3	chr10_59340717_59341175_+	LTR	ERVK	RLTR25B	16cell	4_4	1	2.72702	1.31561	12
CGCATAACAGCTTTCC-1	chr10_59340717_59341175_+	LTR	ERVK	RLTR25B	Zygote	3	9	9.38478	2.34034	12
GTTGAACTCATGGGAG-2	chr10_59340717_59341175_+	LTR	ERVK	RLTR25B	Zygote	5	11	9.83108	2.38242	12
CATTGCCCACAGCCTG-2	chr10_59340717_59341175_+	LTR	ERVK	RLTR25B	32cell	9	1	1.71969	1.00052	12
GTCACTCAGTAGGTTA-1	chr10_59340717_59341175_+	LTR	ERVK	RLTR25B	E2	1_1	3	3.57015	1.51955	12
TCGCTTGTCAAGCCCG-3	chr10_59340717_59341175_+	LTR	ERVK	RLTR25B	4cell	5_1	2	3.29001	1.45629	12
CTCGAGGTCTCTCTTC-1	chr10_59340717_59341175_+	LTR	ERVK	RLTR25B	Zygote	1	4	4.02455	1.61434	12
GATCAGTCAGGGCTTC-3	chr12_87881235_87881581_-	LTR	ERVL-MaLR	ORR1A0	4cell	4_4	1	1.75254	1.01252	5
AAGCGAGGTAGCACAG-1	chr12_87881235_87881581_-	LTR	ERVL-MaLR	ORR1A0	4cell	1_4	1	1.64935	0.974314	5
GAAGGGTGTCCAAATC-2	chr12_87881235_87881581_-	LTR	ERVL-MaLR	ORR1A0	L2	3_1	2	2.40645	1.22567	5
GCACGTGTCATTGTGG-3	chr12_87881235_87881581_-	LTR	ERVL-MaLR	ORR1A0	L2	4_2	2	2.69796	1.30778	5
TCGCTTGTCAAGCCCG-3	chr12_87881235_87881581_-	LTR	ERVL-MaLR	ORR1A0	4cell	5_1	1	1.64501	0.972674	5
GGATCTAAGCTAGAGC-2	chr12_87881235_87881581_-	LTR	ERVL-MaLR	ORR1A0	32cell	11	1	1.92049	1.07175	5
ACTTCCGGTCTTCTAT-3	chr12_87881235_87881581_-	LTR	ERVL-MaLR	ORR1A0	4cell	4_2	1	1.6581	0.977612	5
AGTGTTGGTAGAGATT-3	chr12_87881235_87881581_-	LTR	ERVL-MaLR	ORR1A0	4cell	4_1	3	4.73111	1.74591	5
GGGTTTAGTGGTCAAG-3	chr12_87881235_87881581_-	LTR	ERVL-MaLR	ORR1A0	L2	4_1	3	3.62231	1.5309	5
CACCGTTTCGGCCCAA-3	chr12_87881235_87881581_-	LTR	ERVL-MaLR	ORR1A0	4cell	3_1	8	16.0064	2.83359	5
AGAGCCCCACTATGTG-3	chr12_87881235_87881581_-	LTR	ERVL-MaLR	ORR1A0	4cell	3_3	1	1.998	1.09795	5
TGCTCGTCATCGCTAA-2	chr12_87881235_87881581_-	LTR	ERVL-MaLR	ORR1A0	L2	2_2	1	1.4243	0.885542	5
GTGTGATAGCCGGAAT-2	chr12_87881235_87881581_-	LTR	ERVL-MaLR	ORR1A0	4cell	2_1	1	2.07555	1.12348	5
CATCGCTAGTGAATAC-3	chr12_87881235_87881581_-	LTR	ERVL-MaLR	ORR1A0	L2	5_2	8	10.418	2.43519	5
TCGGGCAGTGGCTCTG-1	chr12_87881235_87881581_-	LTR	ERVL-MaLR	ORR1A0	4cell	1_1	2	3.56633	1.51871	5
GTGAGCCTCTGGTTGA-1	chr12_87881235_87881581_-	LTR	ERVL-MaLR	ORR1A0	blastocyst	11	1	1.62946	0.966779	5
AGTTCGAGTCTTGTCC-2	chr12_87881235_87881581_-	LTR	ERVL-MaLR	ORR1A0	L2	2_1	6	7.97236	2.19415	5
TTCACGCTCACGGGCT-1	chr12_87881235_87881581_-	LTR	ERVL-MaLR	ORR1A0	4cell	1_3	1	1.61108	0.959766	5
TCTCAGCAGGCTGGAT-1	chr12_87881235_87881581_-	LTR	ERVL-MaLR	ORR1A0	L2	1_1	1	2.01248	1.10276	5
TGCATCCCACTCCTGT-3	chr12_87881235_87881581_-	LTR	ERVL-MaLR	ORR1A0	L2	6_2	1	1.30446	0.834847	5
TGAATCGTCTCTTCAA-3	chr12_87881235_87881581_-	LTR	ERVL-MaLR	ORR1A0	E2	4_2	1	1.1976	0.787368	5
AAAGGATCAGAACTAA-3	chr12_87881235_87881581_-	LTR	ERVL-MaLR	ORR1A0	L2	5_1	1	1.3885	0.870667	5
TTCTTCCTCGGCACTG-1	chr9_107958086_107958292_+	SINE	B2	B3	8cell	1_1	6	10.8913	2.4758	26
CCGGTGAGTAGCGTAG-2	chr9_107958086_107958292_+	SINE	B2	B3	8cell	2_1	1	2.8177	1.33965	26
GTCACGGCACGGATCC-3	chr9_107958086_107958292_+	SINE	B2	B3	8cell	4_4	2	3.91236	1.59176	26
TTCGATTTCTTCCCGA-3	chr9_107958086_107958292_+	SINE	B2	B3	8cell	3_1	1	2.38892	1.22051	26
TCGGGCAGTGGCTCTG-1	chr9_107958086_107958292_+	SINE	B2	B3	4cell	1_1	1	1.78317	1.02359	26
GGGTGTCCATAGGAGC-2	chr9_107958086_107958292_+	SINE	B2	B3	L2	3_2	1	1.35777	0.857718	26
CAGCAGCTCCGCAGTG-3	chr9_107958086_107958292_+	SINE	B2	B3	ESC	3	1	2.15936	1.15037	26
GGGTTTAGTGGTCAAG-3	chr9_107958086_107958292_+	SINE	B2	B3	L2	4_1	1	1.20744	0.791832	26
CAGATCACAACTGCCG-3	chr9_107958086_107958292_+	SINE	B2	B3	Zygote	9	8	8.49618	2.25089	26
AGGCTGCGTGGCTGCT-1	chr9_107958086_107958292_+	SINE	B2	B3	Zygote	4	1	1.05597	0.720746	26
TGGAGAGGTCTACTGA-3	chr9_107958086_107958292_+	SINE	B2	B3	8cell	4_1	6	11.9308	2.55961	26
AGGAAATAGTCTGCGC-3	chr9_107958086_107958292_+	SINE	B2	B3	ESC	2	2	4.17711	1.64425	26
AGGTCATAGAGCAGCT-1	chr9_107958086_107958292_+	SINE	B2	B3	8cell	1_2	1	2.09732	1.13054	26
TGCTTGCGTTACGATC-1	chr9_107958086_107958292_+	SINE	B2	B3	oocyte	3	3	3.41142	1.4842	26
AAACGCTGTGGGCTCT-1	chr9_107958086_107958292_+	SINE	B2	B3	blastocyst	7	2	3.34728	1.46955	26
AAGTGAAGTCCATCTC-2	chr9_107958086_107958292_+	SINE	B2	B3	32cell	12	1	1.7618	1.01588	26
ATGGATCTCACATACG-3	chr9_107958086_107958292_+	SINE	B2	B3	16cell	3_4	1	3.18776	1.43217	26
AAAGGATCAGAACTAA-3	chr9_107958086_107958292_+	SINE	B2	B3	L2	5_1	3	4.16551	1.642	26
TGAATCGTCTCTTCAA-3	chr9_107958086_107958292_+	SINE	B2	B3	E2	4_2	2	2.39521	1.22237	26
TATTGGGAGTGCAGCA-1	chr9_107958086_107958292_+	SINE	B2	B3	blastocyst	4	1	1.65371	0.97596	26
CGGAACCCAAGACGGT-2	chr9_107958086_107958292_+	SINE	B2	B3	32cell	17	1	1.81061	1.0334	26
GTCAGCGTCCATCACC-2	chr9_107958086_107958292_+	SINE	B2	B3	32cell	8	1	1.69377	0.990941	26
CCTAACCGTCCCGCAA-3	chr9_107958086_107958292_+	SINE	B2	B3	8cell	4_7	1	2.52334	1.25941	26
GTGTGGCGTGGATGAC-1	chr9_107958086_107958292_+	SINE	B2	B3	blastocyst	2	1	1.84162	1.04437	26
CTTCAATGTTAACCTG-1	chr9_107958086_107958292_+	SINE	B2	B3	blastocyst	8	1	1.73974	1.00786	26
AGTTAGCCAACTCATG-1	chr9_107958086_107958292_+	SINE	B2	B3	16cell	1_4	1	1.7307	1.00456	26
TTGGATGTCCGTATAG-3	chr9_107958086_107958292_+	SINE	B2	B3	4cell	3_2	1	2.1322	1.14173	26
CTCACTGTCGTAGCTA-2	chr9_107958086_107958292_+	SINE	B2	B3	16cell	2_11	1	1.7449	1.00974	26
CCACGTTGTATTCCGA-3	chr9_107958086_107958292_+	SINE	B2	B3	8cell	3_2	1	3.50508	1.50521	26
CCACGTTTCAGTGCGC-3	chr9_107958086_107958292_+	SINE	B2	B3	Zygote	7	14	13.1098	2.64687	26
TACCTCGAGAGAGGGC-2	chr9_107958086_107958292_+	SINE	B2	B3	oocyte	6	4	4.19683	1.64805	26
AGTAGTCGTCCCTCAT-3	chr9_107958086_107958292_+	SINE	B2	B3	oocyte	10	4	4.87983	1.77153	26
CATCGCTAGTGAATAC-3	chr9_107958086_107958292_+	SINE	B2	B3	L2	5_2	8	10.418	2.43519	26
CACAGGCGTCAACACT-1	chr9_107958086_107958292_+	SINE	B2	B3	16cell	1_8	1	1.58203	0.948575	26
GCACGTGTCATTGTGG-3	chr9_107958086_107958292_+	SINE	B2	B3	L2	4_2	1	1.34898	0.853982	26
AAGCGAGGTAGCACAG-1	chr9_107958086_107958292_+	SINE	B2	B3	4cell	1_4	2	3.2987	1.45831	26
GTTGAACTCATGGGAG-2	chr9_107958086_107958292_+	SINE	B2	B3	Zygote	5	5	4.46867	1.69904	26
GTCACTCAGTAGGTTA-1	chr9_107958086_107958292_+	SINE	B2	B3	E2	1_1	1	1.19005	0.783925	26
CTCGAGGTCTCTCTTC-1	chr9_107958086_107958292_+	SINE	B2	B3	Zygote	1	2	2.01227	1.1027	26
TACCGGGTCACCATCC-3	chr9_107958086_107958292_+	SINE	B2	B3	Zygote	8	4	4.38933	1.68442	26
GCAGCTGGTATCGTGT-3	chr9_107958086_107958292_+	SINE	B2	B3	oocyte	9	2	2.48077	1.24725	26
CGGGCATTCATTTACC-1	chr9_107958086_107958292_+	SINE	B2	B3	16cell	1_9	1	1.94856	1.08132	26
ATGCCTCCAGAAGTGC-1	chr9_107958086_107958292_+	SINE	B2	B3	16cell	1_11	1	2.06356	1.11958	26
GCACGGTTCATTATCC-3	chr9_107958086_107958292_+	SINE	B2	B3	16cell	4_2	2	5.84624	1.9237	26
GCCAGGTGTTCGGCTG-2	chr9_107958086_107958292_+	SINE	B2	B3	32cell	13	1	1.77651	1.0212	26
GACTATGAGTCATGGG-3	chr9_107958086_107958292_+	SINE	B2	B3	8cell	4_3	1	2.03666	1.11076	26
GACTATGGTGTTGCCG-1	chr9_107958086_107958292_+	SINE	B2	B3	oocyte	1	5	5.28653	1.83841	26
CAGATACCATATAGCC-3	chr9_107958086_107958292_+	SINE	B2	B3	4cell	4_3	5	7.93525	2.19	26
ATTCATCCAAGCCATT-2	chr9_107958086_107958292_+	SINE	B2	B3	32cell	23	1	2.23464	1.17392	26
TGCTCGTCATCGCTAA-2	chr9_107958086_107958292_+	SINE	B2	B3	L2	2_2	3	4.2729	1.66258	26
GCTACAAAGCTCCACG-3	chr9_107958086_107958292_+	SINE	B2	B3	ESC	1	2	4.42968	1.69188	26
TTCGCTGGTTCCATTT-3	chr9_107958086_107958292_+	SINE	B2	B3	oocyte	8	5	6.06649	1.95536	26
AGAGCCCCACTATGTG-3	chr9_107958086_107958292_+	SINE	B2	B3	4cell	3_3	1	1.998	1.09795	26
TCGGTCTAGCAGCCTC-1	chr9_107958086_107958292_+	SINE	B2	B3	blastocyst	10	2	3.19489	1.43387	26
CCATCACTCCAGTGTA-1	chr9_107958086_107958292_+	SINE	B2	B3	16cell	1_7	1	1.60953	0.95917	26
AGGGTTTAGCTTAAGA-1	chr9_107958086_107958292_+	SINE	B2	B3	16cell	1_3	1	1.53917	0.931838	26
ACTTCCGGTCTTCTAT-3	chr9_107958086_107958292_+	SINE	B2	B3	4cell	4_2	3	4.9743	1.78747	26
TAATCTCCAACTAGAA-2	chr9_107958086_107958292_+	SINE	B2	B3	16cell	2_6	1	1.63908	0.970429	26
CAGGCCACATTCAGGT-1	chr9_107958086_107958292_+	SINE	B2	B3	blastocyst	3	1	1.66806	0.98135	26
TACCCGTCAGCAGTTT-1	chr9_107958086_107958292_+	SINE	B2	B3	oocyte	2	3	3.32963	1.46548	26
CTCAATTGTTTCACTT-2	chr9_107958086_107958292_+	SINE	B2	B3	Zygote	6	4	3.4662	1.49654	26
TGCATCCCACTCCTGT-3	chr9_107958086_107958292_+	SINE	B2	B3	L2	6_2	5	6.52231	2.01787	26
GTCGTAAGTCTTCTAT-2	chr9_107958086_107958292_+	SINE	B2	B3	16cell	2_9	1	1.82448	1.03833	26
AGGGTTTGTTCTCGCT-1	chr9_107958086_107958292_+	SINE	B2	B3	Zygote	2	5	4.80307	1.75839	26
GCAGGCTTCCAACCGG-3	chr9_107958086_107958292_+	SINE	B2	B3	8cell	4_5	5	9.76753	2.37654	26
TACGTCCTCGCGGACT-1	chr9_107958086_107958292_+	SINE	B2	B3	8cell	1_7	1	1.98728	1.09436	26
CACACAAGTGGAAATT-1	chr9_107958086_107958292_+	SINE	B2	B3	oocyte	4	2	2.3488	1.2086	26
TAGAGTCAGAGAGTTT-3	chr9_107958086_107958292_+	SINE	B2	B3	16cell	4_1	1	2.01939	1.10505	26
CCGCAAGGTATGCTAC-3	chr9_107958086_107958292_+	SINE	B2	B3	8cell	4_2	2	3.84246	1.57742	26
CACCGTTTCGGCCCAA-3	chr9_107958086_107958292_+	SINE	B2	B3	4cell	3_1	3	6.0024	1.94625	26
GTCTGTCAGCCGCTTG-3	chr9_107958086_107958292_+	SINE	B2	B3	4cell	5_3	2	3.14218	1.42122	26
TGAATGCCAGACAATA-3	chr9_107958086_107958292_+	SINE	B2	B3	L2	6_1	7	9.68724	2.36905	26
ATTATCCTCTGCGGCA-3	chr9_107958086_107958292_+	SINE	B2	B3	8cell	4_6	1	1.85082	1.04761	26
ACTTTCACATAATCGC-3	chr9_107958086_107958292_+	SINE	B2	B3	4cell	5_4	1	1.69549	0.99158	26
GTTGCTCGTATCCTCC-3	chr9_107958086_107958292_+	SINE	B2	B3	16cell	4_5	1	3.63108	1.53279	26
AGTGTTGGTAGAGATT-3	chr9_107958086_107958292_+	SINE	B2	B3	4cell	4_1	3	4.73111	1.74591	26
GTTACGAGTAAGAACT-3	chr9_107958086_107958292_+	SINE	B2	B3	oocyte	7	5	5.59347	1.88608	26
CGCATAACAGCTTTCC-1	chr9_107958086_107958292_+	SINE	B2	B3	Zygote	3	3	3.12826	1.41786	26
CATTGCCCACAGCCTG-2	chr9_107958086_107958292_+	SINE	B2	B3	32cell	9	1	1.71969	1.00052	26
AGTAGTCGTCCCTCAT-3	chr2_84663545_84663812_+	SINE	B4	B4A	oocyte	10	1	1.21996	0.797489	11
TGGAGAGGTCTACTGA-3	chr2_84663545_84663812_+	SINE	B4	B4A	8cell	4_1	4	7.95387	2.19209	11
CATCGCTAGTGAATAC-3	chr2_84663545_84663812_+	SINE	B4	B4A	L2	5_2	18	23.4406	3.19624	11
ACTTTCACATAATCGC-3	chr2_84663545_84663812_+	SINE	B4	B4A	4cell	5_4	6	10.1729	2.41349	11
GTCTGTCAGCCGCTTG-3	chr2_84663545_84663812_+	SINE	B4	B4A	4cell	5_3	3	4.71328	1.74279	11
TGAATGCCAGACAATA-3	chr2_84663545_84663812_+	SINE	B4	B4A	L2	6_1	1	1.38389	0.868734	11
GGGTTTAGTGGTCAAG-3	chr2_84663545_84663812_+	SINE	B4	B4A	L2	4_1	5	6.03719	1.95121	11
TTGGATGTCCGTATAG-3	chr2_84663545_84663812_+	SINE	B4	B4A	4cell	3_2	1	2.1322	1.14173	11
CACCGTTTCGGCCCAA-3	chr2_84663545_84663812_+	SINE	B4	B4A	4cell	3_1	1	2.0008	1.09888	11
CCGCAAGGTATGCTAC-3	chr2_84663545_84663812_+	SINE	B4	B4A	8cell	4_2	1	1.92123	1.072	11
TCGCTTGTCAAGCCCG-3	chr2_84663545_84663812_+	SINE	B4	B4A	4cell	5_1	5	8.22504	2.22192	11
ATGGATCTCACATACG-3	chr2_84663545_84663812_+	SINE	B4	B4A	16cell	3_4	1	3.18776	1.43217	11
ACTTCCGGTCTTCTAT-3	chr2_84663545_84663812_+	SINE	B4	B4A	4cell	4_2	5	8.2905	2.22899	11
AGTGTTGGTAGAGATT-3	chr2_84663545_84663812_+	SINE	B4	B4A	4cell	4_1	6	9.46223	2.34777	11
AACCTGAGTTCCTAGA-2	chr2_84663545_84663812_+	SINE	B4	B4A	8cell	2_3	1	2.0404	1.11199	11
GATCAGTCAGGGCTTC-3	chr2_84663545_84663812_+	SINE	B4	B4A	4cell	4_4	2	3.50508	1.50521	11
GAAGGGTGTCCAAATC-2	chr2_84663545_84663812_+	SINE	B4	B4A	L2	3_1	2	2.40645	1.22567	11
CCATCACTCCAGTGTA-1	chr2_84663545_84663812_+	SINE	B4	B4A	16cell	1_7	2	3.21906	1.43961	11
GCACGTGTCATTGTGG-3	chr2_84663545_84663812_+	SINE	B4	B4A	L2	4_2	1	1.34898	0.853982	11
GTCACGGCACGGATCC-3	chr2_84663545_84663812_+	SINE	B4	B4A	8cell	4_4	4	7.82473	2.17756	11
CGGGCATTCATTTACC-1	chr2_84663545_84663812_+	SINE	B4	B4A	16cell	1_9	1	1.94856	1.08132	11
CCGGTGAGTAGCGTAG-2	chr2_84663545_84663812_+	SINE	B4	B4A	8cell	2_1	2	5.63539	1.89242	11
TATTGGGAGTGCAGCA-1	chr2_84663545_84663812_+	SINE	B4	B4A	blastocyst	4	1	1.65371	0.97596	11
TGCATCCCACTCCTGT-3	chr2_84663545_84663812_+	SINE	B4	B4A	L2	6_2	1	1.30446	0.834847	11
TTCTTCCTCGGCACTG-1	chr2_84663545_84663812_+	SINE	B4	B4A	8cell	1_1	2	3.63042	1.53265	11
GACTATGAGTCATGGG-3	chr2_84663545_84663812_+	SINE	B4	B4A	8cell	4_3	2	4.07332	1.624	11
CAGATACCATATAGCC-3	chr2_84663545_84663812_+	SINE	B4	B4A	4cell	4_3	4	6.3482	1.99446	11
GGGTGTCCATAGGAGC-2	chr2_84663545_84663812_+	SINE	B4	B4A	L2	3_2	2	2.71555	1.31253	11
TGTGAGTCAGGGTCTC-3	chr2_84663545_84663812_+	SINE	B4	B4A	4cell	5_2	6	9.79912	2.37946	11
AGTTCGAGTCTTGTCC-2	chr2_84663545_84663812_+	SINE	B4	B4A	L2	2_1	2	2.65745	1.29677	11
TCATACTCAAGGTACG-1	chr2_84663545_84663812_+	SINE	B4	B4A	8cell	1_5	1	1.92827	1.07441	11
CGCATAACAGCTTTCC-1	chr12_57421289_57422435_+	LINE	L1	Lx8b	Zygote	3	2	2.08551	1.12672	16
GTTGAACTCATGGGAG-2	chr12_57421289_57422435_+	LINE	L1	Lx8b	Zygote	5	6	5.36241	1.85041	16
GTTACGAGTAAGAACT-3	chr12_57421289_57422435_+	LINE	L1	Lx8b	oocyte	7	4	4.47477	1.70015	16
CGATGCGTCTCTGCCA-1	chr12_57421289_57422435_+	LINE	L1	Lx8b	16cell	1_5	1	1.78285	1.02348	16
GTCACTCAGTAGGTTA-1	chr12_57421289_57422435_+	LINE	L1	Lx8b	E2	1_1	7	8.33036	2.23327	16
CTCGAGGTCTCTCTTC-1	chr12_57421289_57422435_+	LINE	L1	Lx8b	Zygote	1	1	1.00614	0.696211	16
AAGACTCGTATCAGGG-2	chr12_57421289_57422435_+	LINE	L1	Lx8b	E2	2_2	1	1.20948	0.792758	16
ATTCAGGTCGAGTCTA-2	chr12_57421289_57422435_+	LINE	L1	Lx8b	E2	2_1	4	5.25693	1.83369	16
TGCTTGCGTTACGATC-1	chr12_57421289_57422435_+	LINE	L1	Lx8b	oocyte	3	7	7.95997	2.19277	16
ATTCCATTCTCTCGCA-1	chr12_57421289_57422435_+	LINE	L1	Lx8b	blastocyst	12	1	1.45012	0.896135	16
TACCTCGAGAGAGGGC-2	chr12_57421289_57422435_+	LINE	L1	Lx8b	oocyte	6	8	8.39366	2.24004	16
CCACGTTTCAGTGCGC-3	chr12_57421289_57422435_+	LINE	L1	Lx8b	Zygote	7	2	1.87283	1.0553	16
CAGATCACAACTGCCG-3	chr12_57421289_57422435_+	LINE	L1	Lx8b	Zygote	9	5	5.31011	1.84215	16
AGGCTGCGTGGCTGCT-1	chr12_57421289_57422435_+	LINE	L1	Lx8b	Zygote	4	7	7.39176	2.12725	16
TTCGCTGGTTCCATTT-3	chr12_57421289_57422435_+	LINE	L1	Lx8b	oocyte	8	1	1.2133	0.794484	16
TCCCACATCTTCACAT-3	chr12_57421289_57422435_+	LINE	L1	Lx8b	E2	5_1	1	1.20934	0.792692	16
CTCAAGAGTTGTGTTG-3	chr12_57421289_57422435_+	LINE	L1	Lx8b	E2	5_2	2	3.55114	1.51538	16
CACACAAGTGGAAATT-1	chr12_57421289_57422435_+	LINE	L1	Lx8b	oocyte	4	6	7.04639	2.08522	16
GACTATGGTGTTGCCG-1	chr12_57421289_57422435_+	LINE	L1	Lx8b	oocyte	1	7	7.40114	2.12837	16
TAGAGTCAGAGAGTTT-3	chr12_57421289_57422435_+	LINE	L1	Lx8b	16cell	4_1	2	4.03877	1.61716	16
GTTGAACTCGTAGTCA-2	chr12_57421289_57422435_+	LINE	L1	Lx8b	E2	3_2	7	7.8537	2.18084	16
TATCTTGGTGATTGGG-1	chr12_57421289_57422435_+	LINE	L1	Lx8b	oocyte	5	3	3.54359	1.51372	16
AACGAAAGTGGCACTC-1	chr12_57421289_57422435_+	LINE	L1	Lx8b	E2	1_2	2	2.48973	1.24982	16
GTGAGCCTCTGGTTGA-1	chr12_57421289_57422435_+	LINE	L1	Lx8b	blastocyst	11	1	1.62946	0.966779	16
TGTCCCAAGATCCCAT-2	chr12_57421289_57422435_+	LINE	L1	Lx8b	E2	3_1	3	3.45742	1.49457	16
AGGGTTTGTTCTCGCT-1	chr12_57421289_57422435_+	LINE	L1	Lx8b	Zygote	2	13	12.488	2.6018	16
GCAGCTGGTATCGTGT-3	chr12_57421289_57422435_+	LINE	L1	Lx8b	oocyte	9	1	1.24039	0.806649	16
TACCCGTCAGCAGTTT-1	chr12_57421289_57422435_+	LINE	L1	Lx8b	oocyte	2	4	4.43951	1.69369	16
CTCAATTGTTTCACTT-2	chr12_57421289_57422435_+	LINE	L1	Lx8b	Zygote	6	8	6.93241	2.07096	16
TGAATCGTCTCTTCAA-3	chr12_57421289_57422435_+	LINE	L1	Lx8b	E2	4_2	2	2.39521	1.22237	16
TACCGGGTCACCATCC-3	chr12_57421289_57422435_+	LINE	L1	Lx8b	Zygote	8	1	1.09733	0.740667	16
GTCACTCAGTAGGTTA-1	chr19_30236894_30237208_+	LTR	ERVL-MaLR	ORR1B1	E2	1_1	18	21.4209	3.10999	28
CTCGAGGTCTCTCTTC-1	chr19_30236894_30237208_+	LTR	ERVL-MaLR	ORR1B1	Zygote	1	39	39.2394	3.69485	28
AGTGTTGGTAGAGATT-3	chr19_30236894_30237208_+	LTR	ERVL-MaLR	ORR1B1	4cell	4_1	1	1.57704	0.946641	28
GTTGAACTCATGGGAG-2	chr19_30236894_30237208_+	LTR	ERVL-MaLR	ORR1B1	Zygote	5	84	75.0737	4.3317	28
GTTACGAGTAAGAACT-3	chr19_30236894_30237208_+	LTR	ERVL-MaLR	ORR1B1	oocyte	7	53	59.2907	4.09918	28
CGCATAACAGCTTTCC-1	chr19_30236894_30237208_+	LTR	ERVL-MaLR	ORR1B1	Zygote	3	38	39.6246	3.70437	28
GTTGCTCGTATCCTCC-3	chr19_30236894_30237208_+	LTR	ERVL-MaLR	ORR1B1	16cell	4_5	1	3.63108	1.53279	28
AAGCGAGGTAGCACAG-1	chr19_30236894_30237208_+	LTR	ERVL-MaLR	ORR1B1	4cell	1_4	1	1.64935	0.974314	28
AGTTAGCTCATTCGTT-3	chr19_30236894_30237208_+	LTR	ERVL-MaLR	ORR1B1	E2	4_1	16	18.6611	2.97864	28
AAGACTCGTATCAGGG-2	chr19_30236894_30237208_+	LTR	ERVL-MaLR	ORR1B1	E2	2_2	12	14.5138	2.74173	28
CACAGGCGTCAACACT-1	chr19_30236894_30237208_+	LTR	ERVL-MaLR	ORR1B1	16cell	1_8	1	1.58203	0.948575	28
AGTAGTCGTCCCTCAT-3	chr19_30236894_30237208_+	LTR	ERVL-MaLR	ORR1B1	oocyte	10	35	42.6985	3.77731	28
TACCTCGAGAGAGGGC-2	chr19_30236894_30237208_+	LTR	ERVL-MaLR	ORR1B1	oocyte	6	72	75.543	4.33785	28
CCACGTTTCAGTGCGC-3	chr19_30236894_30237208_+	LTR	ERVL-MaLR	ORR1B1	Zygote	7	77	72.1041	4.29188	28
CACCGTTTCGGCCCAA-3	chr19_30236894_30237208_+	LTR	ERVL-MaLR	ORR1B1	4cell	3_1	1	2.0008	1.09888	28
CACACAAGTGGAAATT-1	chr19_30236894_30237208_+	LTR	ERVL-MaLR	ORR1B1	oocyte	4	44	51.6735	3.96411	28
CTTCAATGTTAACCTG-1	chr19_30236894_30237208_+	LTR	ERVL-MaLR	ORR1B1	blastocyst	8	1	1.73974	1.00786	28
AGGACGAGTATGTCTG-2	chr19_30236894_30237208_+	LTR	ERVL-MaLR	ORR1B1	16cell	2_2	1	1.84638	1.04605	28
TCGACCTCAACGAGGT-2	chr19_30236894_30237208_+	LTR	ERVL-MaLR	ORR1B1	32cell	24	2	3.02252	1.39191	28
GTGTGGCGTGGATGAC-1	chr19_30236894_30237208_+	LTR	ERVL-MaLR	ORR1B1	blastocyst	2	1	1.84162	1.04437	28
TGTGAGTCAGGGTCTC-3	chr19_30236894_30237208_+	LTR	ERVL-MaLR	ORR1B1	4cell	5_2	1	1.63319	0.968195	28
AGCGTATAGCGTATAA-1	chr19_30236894_30237208_+	LTR	ERVL-MaLR	ORR1B1	8cell	1_8	1	2.04792	1.11446	28
AACGAAAGTGGCACTC-1	chr19_30236894_30237208_+	LTR	ERVL-MaLR	ORR1B1	E2	1_2	13	16.1832	2.84393	28
AGGGTTTGTTCTCGCT-1	chr19_30236894_30237208_+	LTR	ERVL-MaLR	ORR1B1	Zygote	2	60	57.6369	4.07136	28
TATCTTGGTGATTGGG-1	chr19_30236894_30237208_+	LTR	ERVL-MaLR	ORR1B1	oocyte	5	40	47.2478	3.87635	28
TGGGAGAAGACGGTTG-1	chr19_30236894_30237208_+	LTR	ERVL-MaLR	ORR1B1	16cell	1_6	2	3.92773	1.59488	28
TATTGGGAGTGCAGCA-1	chr19_30236894_30237208_+	LTR	ERVL-MaLR	ORR1B1	blastocyst	4	1	1.65371	0.97596	28
TGCATCCCACTCCTGT-3	chr19_30236894_30237208_+	LTR	ERVL-MaLR	ORR1B1	L2	6_2	1	1.30446	0.834847	28
TGAATCGTCTCTTCAA-3	chr19_30236894_30237208_+	LTR	ERVL-MaLR	ORR1B1	E2	4_2	12	14.3713	2.7325	28
AAAGGATCAGAACTAA-3	chr19_30236894_30237208_+	LTR	ERVL-MaLR	ORR1B1	L2	5_1	1	1.3885	0.870667	28
TACCCGTCAGCAGTTT-1	chr19_30236894_30237208_+	LTR	ERVL-MaLR	ORR1B1	oocyte	2	59	65.4828	4.19694	28
CTCAATTGTTTCACTT-2	chr19_30236894_30237208_+	LTR	ERVL-MaLR	ORR1B1	Zygote	6	70	60.6586	4.12161	28
ATTCCATTCTCTCGCA-1	chr19_30236894_30237208_+	LTR	ERVL-MaLR	ORR1B1	blastocyst	12	2	2.90023	1.36104	28
ATTCAGGTCGAGTCTA-2	chr19_30236894_30237208_+	LTR	ERVL-MaLR	ORR1B1	E2	2_1	3	3.9427	1.59791	28
TGCTTGCGTTACGATC-1	chr19_30236894_30237208_+	LTR	ERVL-MaLR	ORR1B1	oocyte	3	43	48.897	3.90996	28
GAAGGGTGTCCAAATC-2	chr19_30236894_30237208_+	LTR	ERVL-MaLR	ORR1B1	L2	3_1	1	1.20322	0.789922	28
TTCGCTGGTTCCATTT-3	chr19_30236894_30237208_+	LTR	ERVL-MaLR	ORR1B1	oocyte	8	37	44.892	3.82629	28
TGCTCGTCATCGCTAA-2	chr19_30236894_30237208_+	LTR	ERVL-MaLR	ORR1B1	L2	2_2	1	1.4243	0.885542	28
AGGCTGCGTGGCTGCT-1	chr19_30236894_30237208_+	LTR	ERVL-MaLR	ORR1B1	Zygote	4	59	62.302	4.14792	28
CAGATCACAACTGCCG-3	chr19_30236894_30237208_+	LTR	ERVL-MaLR	ORR1B1	Zygote	9	51	54.1631	4.01029	28
GGGTTTAGTGGTCAAG-3	chr19_30236894_30237208_+	LTR	ERVL-MaLR	ORR1B1	L2	4_1	1	1.20744	0.791832	28
TCCCACATCTTCACAT-3	chr19_30236894_30237208_+	LTR	ERVL-MaLR	ORR1B1	E2	5_1	7	8.46535	2.24764	28
CAGATACCATATAGCC-3	chr19_30236894_30237208_+	LTR	ERVL-MaLR	ORR1B1	4cell	4_3	2	3.1741	1.4289	28
GTTGAACTCGTAGTCA-2	chr19_30236894_30237208_+	LTR	ERVL-MaLR	ORR1B1	E2	3_2	10	11.2196	2.50304	28
GACTATGGTGTTGCCG-1	chr19_30236894_30237208_+	LTR	ERVL-MaLR	ORR1B1	oocyte	1	67	70.8395	4.27443	28
CAGCAGCTCCGCAGTG-3	chr19_30236894_30237208_+	LTR	ERVL-MaLR	ORR1B1	ESC	3	1	2.15936	1.15037	28
CTCAAGAGTTGTGTTG-3	chr19_30236894_30237208_+	LTR	ERVL-MaLR	ORR1B1	E2	5_2	2	3.55114	1.51538	28
GCCCGAAGTTAACCTG-3	chr19_30236894_30237208_+	LTR	ERVL-MaLR	ORR1B1	16cell	3_2	1	2.67165	1.30064	28
TGTCCCAAGATCCCAT-2	chr19_30236894_30237208_+	LTR	ERVL-MaLR	ORR1B1	E2	3_1	7	8.0673	2.20468	28
TCGGGCAGTGGCTCTG-1	chr19_30236894_30237208_+	LTR	ERVL-MaLR	ORR1B1	4cell	1_1	1	1.78317	1.02359	28
ATGCCTCCAGAAGTGC-1	chr19_30236894_30237208_+	LTR	ERVL-MaLR	ORR1B1	16cell	1_11	1	2.06356	1.11958	28
GCAGCTGGTATCGTGT-3	chr19_30236894_30237208_+	LTR	ERVL-MaLR	ORR1B1	oocyte	9	30	37.2116	3.64314	28
TACCGGGTCACCATCC-3	chr19_30236894_30237208_+	LTR	ERVL-MaLR	ORR1B1	Zygote	8	58	63.6453	4.16892	28
TATCTTGGTGATTGGG-1	chr1_181061524_181061713_-	SINE	B2	B2_Mm1t	oocyte	5	1	1.1812	0.779873	18
TGTCCCAAGATCCCAT-2	chr1_181061524_181061713_-	SINE	B2	B2_Mm1t	E2	3_1	8	9.21978	2.32432	18
AGGGTTTGTTCTCGCT-1	chr1_181061524_181061713_-	SINE	B2	B2_Mm1t	Zygote	2	6	5.76369	1.91157	18
CACACAAGTGGAAATT-1	chr1_181061524_181061713_-	SINE	B2	B2_Mm1t	oocyte	4	6	7.04639	2.08522	18
GTTGAACTCGTAGTCA-2	chr1_181061524_181061713_-	SINE	B2	B2_Mm1t	E2	3_2	4	4.48783	1.70253	18
GACTATGGTGTTGCCG-1	chr1_181061524_181061713_-	SINE	B2	B2_Mm1t	oocyte	1	10	10.5731	2.44868	18
TGAATCGTCTCTTCAA-3	chr1_181061524_181061713_-	SINE	B2	B2_Mm1t	E2	4_2	1	1.1976	0.787368	18
TACCGGGTCACCATCC-3	chr1_181061524_181061713_-	SINE	B2	B2_Mm1t	Zygote	8	6	6.584	2.02604	18
CTCAATTGTTTCACTT-2	chr1_181061524_181061713_-	SINE	B2	B2_Mm1t	Zygote	6	3	2.59965	1.28084	18
TACCCGTCAGCAGTTT-1	chr1_181061524_181061713_-	SINE	B2	B2_Mm1t	oocyte	2	3	3.32963	1.46548	18
GCAGCTGGTATCGTGT-3	chr1_181061524_181061713_-	SINE	B2	B2_Mm1t	oocyte	9	8	9.9231	2.39088	18
ATTCAGGTCGAGTCTA-2	chr1_181061524_181061713_-	SINE	B2	B2_Mm1t	E2	2_1	1	1.31423	0.839078	18
TCTGCCATCTTGAGCA-3	chr1_181061524_181061713_-	SINE	B2	B2_Mm1t	ESC	5	1	2.68601	1.30454	18
TGCTTGCGTTACGATC-1	chr1_181061524_181061713_-	SINE	B2	B2_Mm1t	oocyte	3	4	4.54856	1.71354	18
AGAGCAGAGTGTACCT-2	chr1_181061524_181061713_-	SINE	B2	B2_Mm1t	16cell	2_13	1	1.7301	1.00434	18
AAGACTCGTATCAGGG-2	chr1_181061524_181061713_-	SINE	B2	B2_Mm1t	E2	2_2	7	8.46638	2.24775	18
CTCGAGGTCTCTCTTC-1	chr1_181061524_181061713_-	SINE	B2	B2_Mm1t	Zygote	1	3	3.01841	1.39089	18
CGCATAACAGCTTTCC-1	chr1_181061524_181061713_-	SINE	B2	B2_Mm1t	Zygote	3	1	1.04275	0.714298	18
GTTACGAGTAAGAACT-3	chr1_181061524_181061713_-	SINE	B2	B2_Mm1t	oocyte	7	4	4.47477	1.70015	18
GTTGAACTCATGGGAG-2	chr1_181061524_181061713_-	SINE	B2	B2_Mm1t	Zygote	5	4	3.57494	1.52059	18
TGTGCGGGTCGCACGT-3	chr1_181061524_181061713_-	SINE	B2	B2_Mm1t	16cell	4_4	1	2.72702	1.31561	18
TCCCACATCTTCACAT-3	chr1_181061524_181061713_-	SINE	B2	B2_Mm1t	E2	5_1	1	1.20934	0.792692	18
GTTACAGAGTCATCGT-3	chr1_181061524_181061713_-	SINE	B2	B2_Mm1t	16cell	3_7	1	4.15973	1.64088	18
TTCGCTGGTTCCATTT-3	chr1_181061524_181061713_-	SINE	B2	B2_Mm1t	oocyte	8	1	1.2133	0.794484	18
TACCTCGAGAGAGGGC-2	chr1_181061524_181061713_-	SINE	B2	B2_Mm1t	oocyte	6	1	1.04921	0.717453	18
CCACGTTTCAGTGCGC-3	chr1_181061524_181061713_-	SINE	B2	B2_Mm1t	Zygote	7	25	23.4104	3.19501	18
CAGATCACAACTGCCG-3	chr1_181061524_181061713_-	SINE	B2	B2_Mm1t	Zygote	9	5	5.31011	1.84215	18
AGTAGTCGTCCCTCAT-3	chr1_181061524_181061713_-	SINE	B2	B2_Mm1t	oocyte	10	7	8.53971	2.25546	18
AGGCTGCGTGGCTGCT-1	chr1_181061524_181061713_-	SINE	B2	B2_Mm1t	Zygote	4	4	4.22386	1.65324	18
GACTATGGTGTTGCCG-1	chr5_GL456011_alt_101574_101958_+	LTR	ERVL	LTR16B2	oocyte	1	5	5.28653	1.83841	11
CAGATACCATATAGCC-3	chr5_GL456011_alt_101574_101958_+	LTR	ERVL	LTR16B2	4cell	4_3	1	1.58705	0.950518	11
GTTGAACTCGTAGTCA-2	chr5_GL456011_alt_101574_101958_+	LTR	ERVL	LTR16B2	E2	3_2	2	2.24391	1.17678	11
CACACAAGTGGAAATT-1	chr5_GL456011_alt_101574_101958_+	LTR	ERVL	LTR16B2	oocyte	4	4	4.69759	1.74004	11
TGTCCCAAGATCCCAT-2	chr5_GL456011_alt_101574_101958_+	LTR	ERVL	LTR16B2	E2	3_1	2	2.30494	1.19542	11
AGGGTTTGTTCTCGCT-1	chr5_GL456011_alt_101574_101958_+	LTR	ERVL	LTR16B2	Zygote	2	5	4.80307	1.75839	11
TATCTTGGTGATTGGG-1	chr5_GL456011_alt_101574_101958_+	LTR	ERVL	LTR16B2	oocyte	5	1	1.1812	0.779873	11
GCAGCTGGTATCGTGT-3	chr5_GL456011_alt_101574_101958_+	LTR	ERVL	LTR16B2	oocyte	9	2	2.48077	1.24725	11
CTCAATTGTTTCACTT-2	chr5_GL456011_alt_101574_101958_+	LTR	ERVL	LTR16B2	Zygote	6	6	5.19931	1.82444	11
TACCCGTCAGCAGTTT-1	chr5_GL456011_alt_101574_101958_+	LTR	ERVL	LTR16B2	oocyte	2	2	2.21976	1.16931	11
TACCGGGTCACCATCC-3	chr5_GL456011_alt_101574_101958_+	LTR	ERVL	LTR16B2	Zygote	8	2	2.19467	1.16148	11
TGAATCGTCTCTTCAA-3	chr5_GL456011_alt_101574_101958_+	LTR	ERVL	LTR16B2	E2	4_2	1	1.1976	0.787368	11
GTTGAACTCATGGGAG-2	chr5_GL456011_alt_101574_101958_+	LTR	ERVL	LTR16B2	Zygote	5	9	8.04361	2.20206	11
GTTACGAGTAAGAACT-3	chr5_GL456011_alt_101574_101958_+	LTR	ERVL	LTR16B2	oocyte	7	1	1.11869	0.7508	11
CGCATAACAGCTTTCC-1	chr5_GL456011_alt_101574_101958_+	LTR	ERVL	LTR16B2	Zygote	3	4	4.17101	1.64307	11
GTCACTCAGTAGGTTA-1	chr5_GL456011_alt_101574_101958_+	LTR	ERVL	LTR16B2	E2	1_1	3	3.57015	1.51955	11
CTCGAGGTCTCTCTTC-1	chr5_GL456011_alt_101574_101958_+	LTR	ERVL	LTR16B2	Zygote	1	2	2.01227	1.1027	11
AGTTAGCTCATTCGTT-3	chr5_GL456011_alt_101574_101958_+	LTR	ERVL	LTR16B2	E2	4_1	2	2.33263	1.20376	11
AAGACTCGTATCAGGG-2	chr5_GL456011_alt_101574_101958_+	LTR	ERVL	LTR16B2	E2	2_2	2	2.41896	1.22934	11
AAGCGAGGTAGCACAG-1	chr5_GL456011_alt_101574_101958_+	LTR	ERVL	LTR16B2	4cell	1_4	1	1.64935	0.974314	11
TGCTTGCGTTACGATC-1	chr5_GL456011_alt_101574_101958_+	LTR	ERVL	LTR16B2	oocyte	3	2	2.27428	1.1861	11
ATTCAGGTCGAGTCTA-2	chr5_GL456011_alt_101574_101958_+	LTR	ERVL	LTR16B2	E2	2_1	1	1.31423	0.839078	11
AGTAGTCGTCCCTCAT-3	chr5_GL456011_alt_101574_101958_+	LTR	ERVL	LTR16B2	oocyte	10	4	4.87983	1.77153	11
AGGCTGCGTGGCTGCT-1	chr5_GL456011_alt_101574_101958_+	LTR	ERVL	LTR16B2	Zygote	4	1	1.05597	0.720746	11
TACCTCGAGAGAGGGC-2	chr5_GL456011_alt_101574_101958_+	LTR	ERVL	LTR16B2	oocyte	6	4	4.19683	1.64805	11
CCACGTTTCAGTGCGC-3	chr5_GL456011_alt_101574_101958_+	LTR	ERVL	LTR16B2	Zygote	7	4	3.74567	1.55723	11
CAGATCACAACTGCCG-3	chr5_GL456011_alt_101574_101958_+	LTR	ERVL	LTR16B2	Zygote	9	3	3.18607	1.43176	11
TCCCACATCTTCACAT-3	chr5_GL456011_alt_101574_101958_+	LTR	ERVL	LTR16B2	E2	5_1	2	2.41867	1.22925	11
CTTTCAAGTTGCATCA-1	chr5_GL456011_alt_101574_101958_+	LTR	ERVL	LTR16B2	8cell	1_4	1	1.9976	1.09781	11
GCCAGGTGTTCGGCTG-2	chr18_35247496_35247670_+	SINE	B2	B3	32cell	13	1	1.77651	1.0212	6
CAGATACCATATAGCC-3	chr18_35247496_35247670_+	SINE	B2	B3	4cell	4_3	1	1.58705	0.950518	6
GACTATGGTGTTGCCG-1	chr18_35247496_35247670_+	SINE	B2	B3	oocyte	1	1	1.05731	0.721397	6
TTCTTCCTCGGCACTG-1	chr18_35247496_35247670_+	SINE	B2	B3	8cell	1_1	2	3.63042	1.53265	6
TGGGAGAAGAGTTCGG-2	chr18_35247496_35247670_+	SINE	B2	B3	16cell	2_4	1	2.03625	1.11062	6
GCAGCTGGTATCGTGT-3	chr18_35247496_35247670_+	SINE	B2	B3	oocyte	9	4	4.96155	1.78533	6
CCCAACTTCGCCAATA-1	chr18_35247496_35247670_+	SINE	B2	B3	8cell	1_3	1	2.03087	1.10885	6
ATGGATCTCACATACG-3	chr18_35247496_35247670_+	SINE	B2	B3	16cell	3_4	1	3.18776	1.43217	6
CGATGCGTCTCTGCCA-1	chr18_35247496_35247670_+	SINE	B2	B3	16cell	1_5	1	1.78285	1.02348	6
TAATCTCCAACTAGAA-2	chr18_35247496_35247670_+	SINE	B2	B3	16cell	2_6	1	1.63908	0.970429	6
GAGGGATGTTACTCAG-2	chr18_35247496_35247670_+	SINE	B2	B3	32cell	15	2	3.27225	1.45214	6
TGCTCGTCATCGCTAA-2	chr18_35247496_35247670_+	SINE	B2	B3	L2	2_2	1	1.4243	0.885542	6
TCGGTCTAGCAGCCTC-1	chr18_35247496_35247670_+	SINE	B2	B3	blastocyst	10	2	3.19489	1.43387	6
CAGATCACAACTGCCG-3	chr18_35247496_35247670_+	SINE	B2	B3	Zygote	9	1	1.06202	0.723687	6
GTGAGTTAGCTAGAGC-2	chr18_35247496_35247670_+	SINE	B2	B3	16cell	2_7	1	2.19154	1.1605	6
CCTAACCGTCCCGCAA-3	chr18_35247496_35247670_+	SINE	B2	B3	8cell	4_7	1	2.52334	1.25941	6
TCGACCTCAACGAGGT-2	chr18_35247496_35247670_+	SINE	B2	B3	32cell	24	2	3.02252	1.39191	6
CGGAACCCAAGACGGT-2	chr18_35247496_35247670_+	SINE	B2	B3	32cell	17	1	1.81061	1.0334	6
TATCTTGGTGATTGGG-1	chr18_35247496_35247670_+	SINE	B2	B3	oocyte	5	3	3.54359	1.51372	6
AGGGTTTGTTCTCGCT-1	chr18_35247496_35247670_+	SINE	B2	B3	Zygote	2	1	0.960615	0.673258	6
AGTTAGCCAACTCATG-1	chr18_35247496_35247670_+	SINE	B2	B3	16cell	1_4	1	1.7307	1.00456	6
CTCAATTGTTTCACTT-2	chr18_35247496_35247670_+	SINE	B2	B3	Zygote	6	2	1.7331	1.00544	6
TCATATCGTCTACAAC-2	chr18_35247496_35247670_+	SINE	B2	B3	16cell	2_5	1	1.59566	0.953841	6
AAGACTCGTATCAGGG-2	chr18_35247496_35247670_+	SINE	B2	B3	E2	2_2	1	1.20948	0.792758	6
AGTTAGCTCATTCGTT-3	chr18_35247496_35247670_+	SINE	B2	B3	E2	4_1	1	1.16632	0.773028	6
TCGGTCTAGCCTGAGA-1	chr18_35247496_35247670_+	SINE	B2	B3	blastocyst	9	2	3.18979	1.43265	6
CGCATAACAGCTTTCC-1	chr18_35247496_35247670_+	SINE	B2	B3	Zygote	3	1	1.04275	0.714298	6
GTTGAACTCATGGGAG-2	chr18_35247496_35247670_+	SINE	B2	B3	Zygote	5	1	0.893735	0.638551	6
GTTACGAGTAAGAACT-3	chr18_35247496_35247670_+	SINE	B2	B3	oocyte	7	1	1.11869	0.7508	6
AGTGTTGGTAGAGATT-3	chr18_35247496_35247670_+	SINE	B2	B3	4cell	4_1	1	1.57704	0.946641	6
CACAGGCGTCAACACT-1	chr18_35247496_35247670_+	SINE	B2	B3	16cell	1_8	3	4.74608	1.74852	6
TACCTCGAGAGAGGGC-2	chr18_35247496_35247670_+	SINE	B2	B3	oocyte	6	3	3.14762	1.42254	6
ACTTCCGTCACCTTAT-2	chr18_35247496_35247670_+	SINE	B2	B3	32cell	20	1	1.64447	0.972469	6
CCACGTTTCAGTGCGC-3	chr18_35247496_35247670_+	SINE	B2	B3	Zygote	7	3	2.80925	1.33743	6
AGTAGTCGTCCCTCAT-3	chr18_35247496_35247670_+	SINE	B2	B3	oocyte	10	3	3.65988	1.53899	6
CGATGCGTCTCTGCCA-1	chr15_22148000_22149044_+	LTR	ERVL-MaLR	MTB_Mm-int	16cell	1_5	1	1.78285	1.02348	5
CGCATAACAGCTTTCC-1	chr15_22148000_22149044_+	LTR	ERVL-MaLR	MTB_Mm-int	Zygote	3	3	3.12826	1.41786	5
CTCAAGAGTTGTGTTG-3	chr15_22148000_22149044_+	LTR	ERVL-MaLR	MTB_Mm-int	E2	5_2	1	1.77557	1.02086	5
GTTGAACTCATGGGAG-2	chr15_22148000_22149044_+	LTR	ERVL-MaLR	MTB_Mm-int	Zygote	5	4	3.57494	1.52059	5
GTTGAACTCGTAGTCA-2	chr15_22148000_22149044_+	LTR	ERVL-MaLR	MTB_Mm-int	E2	3_2	5	5.60978	1.88855	5
GAAGGGTGTCCAAATC-2	chr15_22148000_22149044_+	LTR	ERVL-MaLR	MTB_Mm-int	L2	3_1	1	1.20322	0.789922	5
GCACGTGTCATTGTGG-3	chr15_22148000_22149044_+	LTR	ERVL-MaLR	MTB_Mm-int	L2	4_2	1	1.34898	0.853982	5
TATCTTGGTGATTGGG-1	chr15_22148000_22149044_+	LTR	ERVL-MaLR	MTB_Mm-int	oocyte	5	3	3.54359	1.51372	5
TGCTTGCGTTACGATC-1	chr15_22148000_22149044_+	LTR	ERVL-MaLR	MTB_Mm-int	oocyte	3	1	1.13714	0.759468	5
AGTAGTCGTCCCTCAT-3	chr15_22148000_22149044_+	LTR	ERVL-MaLR	MTB_Mm-int	oocyte	10	1	1.21996	0.797489	5
TACCTCGAGAGAGGGC-2	chr15_22148000_22149044_+	LTR	ERVL-MaLR	MTB_Mm-int	oocyte	6	3	3.14762	1.42254	5
TTCGCTGGTTCCATTT-3	chr15_22148000_22149044_+	LTR	ERVL-MaLR	MTB_Mm-int	oocyte	8	1	1.2133	0.794484	5
TACCCGTCAGCAGTTT-1	chr15_22148000_22149044_+	LTR	ERVL-MaLR	MTB_Mm-int	oocyte	2	1	1.10988	0.74663	5
CTCAATTGTTTCACTT-2	chr15_22148000_22149044_+	LTR	ERVL-MaLR	MTB_Mm-int	Zygote	6	2	1.7331	1.00544	5
GTGTTAGGTCCTGGTG-2	chr6_86529565_86529736_-	SINE	B2	B2_Mm1t	32cell	19	10	20.9118	3.08702	5
GTCTGTCAGCCGCTTG-3	chr6_86529565_86529736_-	SINE	B2	B2_Mm1t	4cell	5_3	2	3.14218	1.42122	5
ATTCATCCAAGCCATT-2	chr6_86529565_86529736_-	SINE	B2	B2_Mm1t	32cell	23	1	2.23464	1.17392	5
CTGAGCGAGTTCATGC-2	chr6_86529565_86529736_-	SINE	B2	B2_Mm1t	32cell	3	1	2.69978	1.30827	5
GTGTGATAGCCGGAAT-2	chr6_86529565_86529736_-	SINE	B2	B2_Mm1t	4cell	2_1	1	2.07555	1.12348	5
ACTTTCACATAATCGC-3	chr6_86529565_86529736_-	SINE	B2	B2_Mm1t	4cell	5_4	1	1.69549	0.99158	5
CACAGGCGTCAACACT-1	chr6_86529565_86529736_-	SINE	B2	B2_Mm1t	16cell	1_8	1	1.58203	0.948575	5
TCGGTCTAGCAGCCTC-1	chr6_86529565_86529736_-	SINE	B2	B2_Mm1t	blastocyst	10	3	4.79233	1.75654	5
GATCATGCATGATAGA-2	chr6_86529565_86529736_-	SINE	B2	B2_Mm1t	32cell	18	3	8.30335	2.23037	5
CCAATGATCAAATGAG-2	chr6_86529565_86529736_-	SINE	B2	B2_Mm1t	32cell	14	1	2.39636	1.2227	5
GTTGAACTCATGGGAG-2	chr6_86529565_86529736_-	SINE	B2	B2_Mm1t	Zygote	5	1	0.893735	0.638551	5
TCGGTCTAGCCTGAGA-1	chr6_86529565_86529736_-	SINE	B2	B2_Mm1t	blastocyst	9	1	1.5949	0.953547	5
GTAATGCAGAGAGCAA-2	chr6_86529565_86529736_-	SINE	B2	B2_Mm1t	8cell	2_8	3	6.01323	1.9478	5
CGGGCATTCATTTACC-1	chr6_86529565_86529736_-	SINE	B2	B2_Mm1t	16cell	1_9	6	11.6913	2.54092	5
GTCACGGCACGGATCC-3	chr6_86529565_86529736_-	SINE	B2	B2_Mm1t	8cell	4_4	1	1.95618	1.0839	5
TGGGAGAAGAGTTCGG-2	chr6_86529565_86529736_-	SINE	B2	B2_Mm1t	16cell	2_4	1	2.03625	1.11062	5
TCATATCGTCTACAAC-2	chr6_86529565_86529736_-	SINE	B2	B2_Mm1t	16cell	2_5	2	3.19132	1.43302	5
TACCGGGTCACCATCC-3	chr6_86529565_86529736_-	SINE	B2	B2_Mm1t	Zygote	8	1	1.09733	0.740667	5
GACTATGGTGTTGCCG-1	chr6_86529565_86529736_-	SINE	B2	B2_Mm1t	oocyte	1	1	1.05731	0.721397	5
TGTGAGTCAGGGTCTC-3	chr6_86529565_86529736_-	SINE	B2	B2_Mm1t	4cell	5_2	1	1.63319	0.968195	5
GTGAGTTAGCTAGAGC-2	chr6_86529565_86529736_-	SINE	B2	B2_Mm1t	16cell	2_7	1	2.19154	1.1605	5
TGCTTGCGTTACGATC-1	chr2_60226697_60226876_+	SINE	Alu	B1_Mus1	oocyte	3	2	2.27428	1.1861	5
AACCTGAGTTCCTAGA-2	chr2_60226697_60226876_+	SINE	Alu	B1_Mus1	8cell	2_3	1	2.0404	1.11199	5
ATCACGACAACGCCCA-3	chr2_60226697_60226876_+	SINE	Alu	B1_Mus1	8cell	3_3	1	3.64033	1.53479	5
AGAGCAGAGTGTACCT-2	chr2_60226697_60226876_+	SINE	Alu	B1_Mus1	16cell	2_13	1	1.7301	1.00434	5
GAAGGGTGTCCAAATC-2	chr2_60226697_60226876_+	SINE	Alu	B1_Mus1	L2	3_1	1	1.20322	0.789922	5
ACTTCCGGTCTTCTAT-3	chr2_60226697_60226876_+	SINE	Alu	B1_Mus1	4cell	4_2	1	1.6581	0.977612	5
AGGGTTTAGCTTAAGA-1	chr2_60226697_60226876_+	SINE	Alu	B1_Mus1	16cell	1_3	1	1.53917	0.931838	5
TGCTCGTCATCGCTAA-2	chr2_60226697_60226876_+	SINE	Alu	B1_Mus1	L2	2_2	2	2.8486	1.34771	5
AGAGCCCCACTATGTG-3	chr2_60226697_60226876_+	SINE	Alu	B1_Mus1	4cell	3_3	1	1.998	1.09795	5
CAGATCACAACTGCCG-3	chr2_60226697_60226876_+	SINE	Alu	B1_Mus1	Zygote	9	1	1.06202	0.723687	5
TGGAGAGGTCTACTGA-3	chr2_60226697_60226876_+	SINE	Alu	B1_Mus1	8cell	4_1	1	1.98847	1.09476	5
AGGCTGCGTGGCTGCT-1	chr2_60226697_60226876_+	SINE	Alu	B1_Mus1	Zygote	4	2	2.11193	1.13524	5
GCCCGAAGTTAACCTG-3	chr2_60226697_60226876_+	SINE	Alu	B1_Mus1	16cell	3_2	1	2.67165	1.30064	5
GGGTGTCCATAGGAGC-2	chr2_60226697_60226876_+	SINE	Alu	B1_Mus1	L2	3_2	2	2.71555	1.31253	5
GACTATGGTGTTGCCG-1	chr2_60226697_60226876_+	SINE	Alu	B1_Mus1	oocyte	1	2	2.11461	1.1361	5
CAGATACCATATAGCC-3	chr2_60226697_60226876_+	SINE	Alu	B1_Mus1	4cell	4_3	2	3.1741	1.4289	5
GACTATGAGTCATGGG-3	chr2_60226697_60226876_+	SINE	Alu	B1_Mus1	8cell	4_3	1	2.03666	1.11076	5
ATGCCTCCAGAAGTGC-1	chr2_60226697_60226876_+	SINE	Alu	B1_Mus1	16cell	1_11	1	2.06356	1.11958	5
GCAGCTGGTATCGTGT-3	chr2_60226697_60226876_+	SINE	Alu	B1_Mus1	oocyte	9	2	2.48077	1.24725	5
GCACGGTTCATTATCC-3	chr2_60226697_60226876_+	SINE	Alu	B1_Mus1	16cell	4_2	1	2.92312	1.36689	5
AAGCGAGGTAGCACAG-1	chr2_60226697_60226876_+	SINE	Alu	B1_Mus1	4cell	1_4	1	1.64935	0.974314	5
GCACGTGTCATTGTGG-3	chr2_60226697_60226876_+	SINE	Alu	B1_Mus1	L2	4_2	1	1.34898	0.853982	5
AGTTAGCTCATTCGTT-3	chr2_60226697_60226876_+	SINE	Alu	B1_Mus1	E2	4_1	1	1.16632	0.773028	5
GGATCTAAGCTAGAGC-2	chr2_60226697_60226876_+	SINE	Alu	B1_Mus1	32cell	11	1	1.92049	1.07175	5
CATTGCCCACAGCCTG-2	chr2_60226697_60226876_+	SINE	Alu	B1_Mus1	32cell	9	1	1.71969	1.00052	5
AGTGTTGGTAGAGATT-3	chr2_60226697_60226876_+	SINE	Alu	B1_Mus1	4cell	4_1	1	1.57704	0.946641	5
TTGGATGTCCGTATAG-3	chr2_60226697_60226876_+	SINE	Alu	B1_Mus1	4cell	3_2	1	2.1322	1.14173	5
CACAGGCGTCAACACT-1	chr2_60226697_60226876_+	SINE	Alu	B1_Mus1	16cell	1_8	2	3.16406	1.42649	5
GTCTGTCAGCCGCTTG-3	chr2_60226697_60226876_+	SINE	Alu	B1_Mus1	4cell	5_3	4	6.28437	1.98573	5
ACTTCCGTCACCTTAT-2	chr2_60226697_60226876_+	SINE	Alu	B1_Mus1	32cell	20	2	3.28893	1.45604	5
TTGGATGTCCCATAGA-3	chr2_60226697_60226876_+	SINE	Alu	B1_Mus1	ESC	4	1	2.50438	1.25401	5
CATCGCTAGTGAATAC-3	chr2_60226697_60226876_+	SINE	Alu	B1_Mus1	L2	5_2	6	7.81352	2.17629	5
ACTTTCACATAATCGC-3	chr2_60226697_60226876_+	SINE	Alu	B1_Mus1	4cell	5_4	2	3.39098	1.47955	5
AGTAGTCGTCCCTCAT-3	chr2_60226697_60226876_+	SINE	Alu	B1_Mus1	oocyte	10	3	3.65988	1.53899	5
TGTGAGTCAGGGTCTC-3	chr2_60226697_60226876_+	SINE	Alu	B1_Mus1	4cell	5_2	1	1.63319	0.968195	5
TATCTTGGTGATTGGG-1	chr2_60226697_60226876_+	SINE	Alu	B1_Mus1	oocyte	5	1	1.1812	0.779873	5
TAGAGTCAGAGAGTTT-3	chr2_60226697_60226876_+	SINE	Alu	B1_Mus1	16cell	4_1	1	2.01939	1.10505	5
GCAGGCTTCCAACCGG-3	chr2_60226697_60226876_+	SINE	Alu	B1_Mus1	8cell	4_5	1	1.95351	1.08299	5
GTAGGAGTCCGTAATG-1	chr2_60226697_60226876_+	SINE	Alu	B1_Mus1	16cell	1_1	1	1.83621	1.04247	5
AAAGGATCAGAACTAA-3	chr2_60226697_60226876_+	SINE	Alu	B1_Mus1	L2	5_1	2	2.77701	1.32893	5
CTCAATTGTTTCACTT-2	chr2_60226697_60226876_+	SINE	Alu	B1_Mus1	Zygote	6	3	2.59965	1.28084	5
TACCCGTCAGCAGTTT-1	chr2_60226697_60226876_+	SINE	Alu	B1_Mus1	oocyte	2	3	3.32963	1.46548	5
TGTGAGTCAGGGTCTC-3	chr16_56105168_56106957_+	LINE	L1	L1Md_F2	4cell	5_2	1	1.63319	0.968195	24
AACGAAAGTGGCACTC-1	chr16_56105168_56106957_+	LINE	L1	L1Md_F2	E2	1_2	3	3.73459	1.5549	24
AGGGTTTGTTCTCGCT-1	chr16_56105168_56106957_+	LINE	L1	L1Md_F2	Zygote	2	18	17.2911	2.90641	24
TATCTTGGTGATTGGG-1	chr16_56105168_56106957_+	LINE	L1	L1Md_F2	oocyte	5	12	14.1743	2.71961	24
TAGAGTCAGAGAGTTT-3	chr16_56105168_56106957_+	LINE	L1	L1Md_F2	16cell	4_1	1	2.01939	1.10505	24
CACACAAGTGGAAATT-1	chr16_56105168_56106957_+	LINE	L1	L1Md_F2	oocyte	4	5	5.87199	1.92745	24
TGAATCGTCTCTTCAA-3	chr16_56105168_56106957_+	LINE	L1	L1Md_F2	E2	4_2	1	1.1976	0.787368	24
TACCCGTCAGCAGTTT-1	chr16_56105168_56106957_+	LINE	L1	L1Md_F2	oocyte	2	6	6.65927	2.03592	24
CTCAATTGTTTCACTT-2	chr16_56105168_56106957_+	LINE	L1	L1Md_F2	Zygote	6	17	14.7314	2.75566	24
AAGCGAGGTAGCACAG-1	chr16_56105168_56106957_+	LINE	L1	L1Md_F2	4cell	1_4	1	1.64935	0.974314	24
AGTTAGCTCATTCGTT-3	chr16_56105168_56106957_+	LINE	L1	L1Md_F2	E2	4_1	4	4.66527	1.73435	24
AAGACTCGTATCAGGG-2	chr16_56105168_56106957_+	LINE	L1	L1Md_F2	E2	2_2	2	2.41896	1.22934	24
GTCACTCAGTAGGTTA-1	chr16_56105168_56106957_+	LINE	L1	L1Md_F2	E2	1_1	3	3.57015	1.51955	24
CTCGAGGTCTCTCTTC-1	chr16_56105168_56106957_+	LINE	L1	L1Md_F2	Zygote	1	19	19.1166	3.00155	24
TGTGCGGGTCGCACGT-3	chr16_56105168_56106957_+	LINE	L1	L1Md_F2	16cell	4_4	2	5.45405	1.86471	24
GTTGAACTCATGGGAG-2	chr16_56105168_56106957_+	LINE	L1	L1Md_F2	Zygote	5	17	15.1935	2.78461	24
CGCATAACAGCTTTCC-1	chr16_56105168_56106957_+	LINE	L1	L1Md_F2	Zygote	3	10	10.4275	2.43603	24
GTTACGAGTAAGAACT-3	chr16_56105168_56106957_+	LINE	L1	L1Md_F2	oocyte	7	10	11.1869	2.50036	24
AGTAGTCGTCCCTCAT-3	chr16_56105168_56106957_+	LINE	L1	L1Md_F2	oocyte	10	8	9.75967	2.3758	24
ACTTTCACATAATCGC-3	chr16_56105168_56106957_+	LINE	L1	L1Md_F2	4cell	5_4	2	3.39098	1.47955	24
TGAATGCCAGACAATA-3	chr16_56105168_56106957_+	LINE	L1	L1Md_F2	L2	6_1	3	4.15167	1.63932	24
TACCTCGAGAGAGGGC-2	chr16_56105168_56106957_+	LINE	L1	L1Md_F2	oocyte	6	6	6.29525	1.98722	24
CCACGTTTCAGTGCGC-3	chr16_56105168_56106957_+	LINE	L1	L1Md_F2	Zygote	7	11	10.3006	2.42485	24
TGTCCCAAGATCCCAT-2	chr16_56105168_56106957_+	LINE	L1	L1Md_F2	E2	3_1	1	1.15247	0.766617	24
GACTATGAGTCATGGG-3	chr16_56105168_56106957_+	LINE	L1	L1Md_F2	8cell	4_3	1	2.03666	1.11076	24
GTTGAACTCGTAGTCA-2	chr16_56105168_56106957_+	LINE	L1	L1Md_F2	E2	3_2	5	5.60978	1.88855	24
GACTATGGTGTTGCCG-1	chr16_56105168_56106957_+	LINE	L1	L1Md_F2	oocyte	1	11	11.6304	2.5361	24
CAGATACCATATAGCC-3	chr16_56105168_56106957_+	LINE	L1	L1Md_F2	4cell	4_3	1	1.58705	0.950518	24
TAGTGCAGTTAAGACA-1	chr16_56105168_56106957_+	LINE	L1	L1Md_F2	blastocyst	5	1	1.61577	0.961558	24
CTCAAGAGTTGTGTTG-3	chr16_56105168_56106957_+	LINE	L1	L1Md_F2	E2	5_2	1	1.77557	1.02086	24
TACCGGGTCACCATCC-3	chr16_56105168_56106957_+	LINE	L1	L1Md_F2	Zygote	8	15	16.46	2.85991	24
GCAGCTGGTATCGTGT-3	chr16_56105168_56106957_+	LINE	L1	L1Md_F2	oocyte	9	11	13.6443	2.68405	24
TCTGCCATCTTGAGCA-3	chr16_56105168_56106957_+	LINE	L1	L1Md_F2	ESC	5	1	2.68601	1.30454	24
ATTCAGGTCGAGTCTA-2	chr16_56105168_56106957_+	LINE	L1	L1Md_F2	E2	2_1	1	1.31423	0.839078	24
TGCTTGCGTTACGATC-1	chr16_56105168_56106957_+	LINE	L1	L1Md_F2	oocyte	3	6	6.82283	2.05705	24
GAAGGGTGTCCAAATC-2	chr16_56105168_56106957_+	LINE	L1	L1Md_F2	L2	3_1	1	1.20322	0.789922	24
CAGGCCACATTCAGGT-1	chr16_56105168_56106957_+	LINE	L1	L1Md_F2	blastocyst	3	1	1.66806	0.98135	24
TCCCACATCTTCACAT-3	chr16_56105168_56106957_+	LINE	L1	L1Md_F2	E2	5_1	2	2.41867	1.22925	24
TTCGCTGGTTCCATTT-3	chr16_56105168_56106957_+	LINE	L1	L1Md_F2	oocyte	8	7	8.49308	2.25056	24
TGCTCGTCATCGCTAA-2	chr16_56105168_56106957_+	LINE	L1	L1Md_F2	L2	2_2	2	2.8486	1.34771	24
GAGGGATGTTACTCAG-2	chr16_56105168_56106957_+	LINE	L1	L1Md_F2	32cell	15	2	3.27225	1.45214	24
AGGCTGCGTGGCTGCT-1	chr16_56105168_56106957_+	LINE	L1	L1Md_F2	Zygote	4	11	11.6156	2.53494	24
CAGATCACAACTGCCG-3	chr16_56105168_56106957_+	LINE	L1	L1Md_F2	Zygote	9	6	6.37213	1.99771	24
TACCCGTCAGCAGTTT-1	chr19_3872822_3873036_+	SINE	B2	B3	oocyte	2	1	1.10988	0.74663	45
GTGCGTGGTCTACAGT-3	chr19_3872822_3873036_+	SINE	B2	B3	16cell	3_1	5	14.041	2.71078	45
TGCATCCCACTCCTGT-3	chr19_3872822_3873036_+	SINE	B2	B3	L2	6_2	8	10.4357	2.43674	45
GTAATGCAGAGAGCAA-2	chr19_3872822_3873036_+	SINE	B2	B3	8cell	2_8	1	2.00441	1.10008	45
GTTCGCTGTGAACGGT-2	chr19_3872822_3873036_+	SINE	B2	B3	32cell	7	1	1.6975	0.992327	45
TGGGAGAAGACGGTTG-1	chr19_3872822_3873036_+	SINE	B2	B3	16cell	1_6	4	7.85546	2.18103	45
AGCGTATAGCGTATAA-1	chr19_3872822_3873036_+	SINE	B2	B3	8cell	1_8	4	8.19169	2.2183	45
GCAGGCTTCCAACCGG-3	chr19_3872822_3873036_+	SINE	B2	B3	8cell	4_5	11	21.4886	3.11301	45
TAGAGTCAGAGAGTTT-3	chr19_3872822_3873036_+	SINE	B2	B3	16cell	4_1	7	14.1357	2.71706	45
TACGTCCTCGCGGACT-1	chr19_3872822_3873036_+	SINE	B2	B3	8cell	1_7	1	1.98728	1.09436	45
CACCGTTTCGGCCCAA-3	chr19_3872822_3873036_+	SINE	B2	B3	4cell	3_1	6	12.0048	2.56532	45
CCGCAAGGTATGCTAC-3	chr19_3872822_3873036_+	SINE	B2	B3	8cell	4_2	21	40.3458	3.72197	45
ACTTTCACATAATCGC-3	chr19_3872822_3873036_+	SINE	B2	B3	4cell	5_4	27	45.7782	3.84542	45
ATTATCCTCTGCGGCA-3	chr19_3872822_3873036_+	SINE	B2	B3	8cell	4_6	15	27.7624	3.35907	45
TGAATGCCAGACAATA-3	chr19_3872822_3873036_+	SINE	B2	B3	L2	6_1	9	12.455	2.59935	45
GTCTGTCAGCCGCTTG-3	chr19_3872822_3873036_+	SINE	B2	B3	4cell	5_3	35	54.9882	4.02514	45
GATCAGTCAGGGCTTC-3	chr19_3872822_3873036_+	SINE	B2	B3	4cell	4_4	12	21.0305	3.09243	45
GTTGCTCGTATCCTCC-3	chr19_3872822_3873036_+	SINE	B2	B3	16cell	4_5	4	14.5243	2.74241	45
TGTGCGGGTCGCACGT-3	chr19_3872822_3873036_+	SINE	B2	B3	16cell	4_4	3	8.18107	2.21714	45
GTTACGAGTAAGAACT-3	chr19_3872822_3873036_+	SINE	B2	B3	oocyte	7	1	1.11869	0.7508	45
AGTGTTGGTAGAGATT-3	chr19_3872822_3873036_+	SINE	B2	B3	4cell	4_1	11	17.3474	2.90949	45
TACCGGGTCACCATCC-3	chr19_3872822_3873036_+	SINE	B2	B3	Zygote	8	1	1.09733	0.740667	45
GCAGCTGGTATCGTGT-3	chr19_3872822_3873036_+	SINE	B2	B3	oocyte	9	1	1.24039	0.806649	45
ATGCCTCCAGAAGTGC-1	chr19_3872822_3873036_+	SINE	B2	B3	16cell	1_11	1	2.06356	1.11958	45
CGGGCATTCATTTACC-1	chr19_3872822_3873036_+	SINE	B2	B3	16cell	1_9	4	7.79423	2.1741	45
GCCAGGTGTTCGGCTG-2	chr19_3872822_3873036_+	SINE	B2	B3	32cell	13	1	1.77651	1.0212	45
AGTTCGAGTCTTGTCC-2	chr19_3872822_3873036_+	SINE	B2	B3	L2	2_1	3	3.98618	1.60667	45
GCCCGAAGTTAACCTG-3	chr19_3872822_3873036_+	SINE	B2	B3	16cell	3_2	3	8.01496	2.19889	45
TAGTGCAGTTAAGACA-1	chr19_3872822_3873036_+	SINE	B2	B3	blastocyst	5	3	4.84731	1.76598	45
CAGATACCATATAGCC-3	chr19_3872822_3873036_+	SINE	B2	B3	4cell	4_3	11	17.4575	2.91547	45
GACTATGAGTCATGGG-3	chr19_3872822_3873036_+	SINE	B2	B3	8cell	4_3	17	34.6232	3.573	45
AGAGCCCCACTATGTG-3	chr19_3872822_3873036_+	SINE	B2	B3	4cell	3_3	2	3.996	1.60864	45
TTCGCTGGTTCCATTT-3	chr19_3872822_3873036_+	SINE	B2	B3	oocyte	8	2	2.4266	1.23157	45
GCTACAAAGCTCCACG-3	chr19_3872822_3873036_+	SINE	B2	B3	ESC	1	2	4.42968	1.69188	45
GAAGGGTGTCCAAATC-2	chr19_3872822_3873036_+	SINE	B2	B3	L2	3_1	2	2.40645	1.22567	45
CCATCACTCCAGTGTA-1	chr19_3872822_3873036_+	SINE	B2	B3	16cell	1_7	3	4.82859	1.76277	45
AGAGCAGAGTGTACCT-2	chr19_3872822_3873036_+	SINE	B2	B3	16cell	2_13	9	15.5709	2.80765	45
ATCACGACAACGCCCA-3	chr19_3872822_3873036_+	SINE	B2	B3	8cell	3_3	1	3.64033	1.53479	45
TAATCTCCAACTAGAA-2	chr19_3872822_3873036_+	SINE	B2	B3	16cell	2_6	4	6.5563	2.02238	45
AGGGTTTAGCTTAAGA-1	chr19_3872822_3873036_+	SINE	B2	B3	16cell	1_3	2	3.07834	1.40569	45
ACTTCCGGTCTTCTAT-3	chr19_3872822_3873036_+	SINE	B2	B3	4cell	4_2	22	36.4782	3.62376	45
CAGGCCACATTCAGGT-1	chr19_3872822_3873036_+	SINE	B2	B3	blastocyst	3	2	3.33611	1.46698	45
TCATATCGTCTACAAC-2	chr19_3872822_3873036_+	SINE	B2	B3	16cell	2_5	3	4.78698	1.75561	45
AAAGGATCAGAACTAA-3	chr19_3872822_3873036_+	SINE	B2	B3	L2	5_1	10	13.885	2.70036	45
TCAGGGCCAGGCAATG-3	chr19_3872822_3873036_+	SINE	B2	B3	16cell	4_3	2	6.96864	2.07551	45
TATTGGGAGTGCAGCA-1	chr19_3872822_3873036_+	SINE	B2	B3	blastocyst	4	2	3.30743	1.46034	45
GTAGGAGTCCGTAATG-1	chr19_3872822_3873036_+	SINE	B2	B3	16cell	1_1	4	7.34484	2.12164	45
CGGAACCCAAGACGGT-2	chr19_3872822_3873036_+	SINE	B2	B3	32cell	17	1	1.81061	1.0334	45
GTCAGCGTCCATCACC-2	chr19_3872822_3873036_+	SINE	B2	B3	32cell	8	1	1.69377	0.990941	45
TCGACCTCAACGAGGT-2	chr19_3872822_3873036_+	SINE	B2	B3	32cell	24	1	1.51126	0.920784	45
TGTGAGTCAGGGTCTC-3	chr19_3872822_3873036_+	SINE	B2	B3	4cell	5_2	13	21.2314	3.10151	45
CCTAACCGTCCCGCAA-3	chr19_3872822_3873036_+	SINE	B2	B3	8cell	4_7	14	35.3268	3.59256	45
AGGACGAGTATGTCTG-2	chr19_3872822_3873036_+	SINE	B2	B3	16cell	2_2	1	1.84638	1.04605	45
AGTTAGCCAACTCATG-1	chr19_3872822_3873036_+	SINE	B2	B3	16cell	1_4	7	12.1149	2.57375	45
CTTCAATGTTAACCTG-1	chr19_3872822_3873036_+	SINE	B2	B3	blastocyst	8	1	1.73974	1.00786	45
CCACGTTGTATTCCGA-3	chr19_3872822_3873036_+	SINE	B2	B3	8cell	3_2	1	3.50508	1.50521	45
CTCACTGTCGTAGCTA-2	chr19_3872822_3873036_+	SINE	B2	B3	16cell	2_11	1	1.7449	1.00974	45
TTGGATGTCCGTATAG-3	chr19_3872822_3873036_+	SINE	B2	B3	4cell	3_2	4	8.52878	2.25432	45
CTTTCAAGTTGCATCA-1	chr19_3872822_3873036_+	SINE	B2	B3	8cell	1_4	2	3.99521	1.60848	45
AATGGAAGTCCGGTCA-2	chr19_3872822_3873036_+	SINE	B2	B3	8cell	2_5	2	3.95804	1.60101	45
CATCGCTAGTGAATAC-3	chr19_3872822_3873036_+	SINE	B2	B3	L2	5_2	20	26.0451	3.2975	45
CCACGTTTCAGTGCGC-3	chr19_3872822_3873036_+	SINE	B2	B3	Zygote	7	2	1.87283	1.0553	45
CACAGGCGTCAACACT-1	chr19_3872822_3873036_+	SINE	B2	B3	16cell	1_8	2	3.16406	1.42649	45
TCGGTCTAGCCTGAGA-1	chr19_3872822_3873036_+	SINE	B2	B3	blastocyst	9	2	3.18979	1.43265	45
GCACGTGTCATTGTGG-3	chr19_3872822_3873036_+	SINE	B2	B3	L2	4_2	8	10.7919	2.46741	45
AAGCGAGGTAGCACAG-1	chr19_3872822_3873036_+	SINE	B2	B3	4cell	1_4	1	1.64935	0.974314	45
TCGCTTGTCAAGCCCG-3	chr19_3872822_3873036_+	SINE	B2	B3	4cell	5_1	12	19.7401	3.03207	45
TTCTTCCTCGGCACTG-1	chr19_3872822_3873036_+	SINE	B2	B3	8cell	1_1	6	10.8913	2.4758	45
GCATGATGTGTTCCTC-2	chr19_3872822_3873036_+	SINE	B2	B3	8cell	2_7	1	2.35349	1.21	45
CCGGTGAGTAGCGTAG-2	chr19_3872822_3873036_+	SINE	B2	B3	8cell	2_1	1	2.8177	1.33965	45
CCGTAGGAGGGAGGGT-2	chr19_3872822_3873036_+	SINE	B2	B3	16cell	2_3	2	3.42466	1.48719	45
TGGGAGAAGAGTTCGG-2	chr19_3872822_3873036_+	SINE	B2	B3	16cell	2_4	2	4.07249	1.62383	45
GTCACGGCACGGATCC-3	chr19_3872822_3873036_+	SINE	B2	B3	8cell	4_4	12	23.4742	3.19762	45
TCGGGCAGTGGCTCTG-1	chr19_3872822_3873036_+	SINE	B2	B3	4cell	1_1	3	5.3495	1.84838	45
CAATCGAAGATTGCGG-3	chr19_3872822_3873036_+	SINE	B2	B3	16cell	3_5	2	6.72495	2.04446	45
TTCGATTTCTTCCCGA-3	chr19_3872822_3873036_+	SINE	B2	B3	8cell	3_1	3	7.16675	2.10007	45
GGGTGTCCATAGGAGC-2	chr19_3872822_3873036_+	SINE	B2	B3	L2	3_2	3	4.07332	1.624	45
CGTTAGAGTCTACAGT-3	chr19_3872822_3873036_+	SINE	B2	B3	16cell	3_6	2	6.48088	2.01235	45
TTCACGCTCACGGGCT-1	chr19_3872822_3873036_+	SINE	B2	B3	4cell	1_3	2	3.22217	1.44035	45
GGGTTTAGTGGTCAAG-3	chr19_3872822_3873036_+	SINE	B2	B3	L2	4_1	19	22.9413	3.17561	45
TGGAGAGGTCTACTGA-3	chr19_3872822_3873036_+	SINE	B2	B3	8cell	4_1	16	31.8155	3.4909	45
AGGAAATAGTCTGCGC-3	chr19_3872822_3873036_+	SINE	B2	B3	ESC	2	2	4.17711	1.64425	45
TGAGTCATCAGTAGGG-2	chr19_3872822_3873036_+	SINE	B2	B3	8cell	2_2	3	6.74916	2.04758	45
GAGGGATGTTACTCAG-2	chr19_3872822_3873036_+	SINE	B2	B3	32cell	15	1	1.63613	0.96931	45
ATTCCATTCTCTCGCA-1	chr19_3872822_3873036_+	SINE	B2	B3	blastocyst	12	2	2.90023	1.36104	45
AACCTGAGTTCCTAGA-2	chr19_3872822_3873036_+	SINE	B2	B3	8cell	2_3	4	8.1616	2.21502	45
AAACGCTGTGGGCTCT-1	chr19_3872822_3873036_+	SINE	B2	B3	blastocyst	7	2	3.34728	1.46955	45
AGAGCAGTCTGTCGCT-2	chr19_3872822_3873036_+	SINE	B2	B3	16cell	2_1	1	1.92641	1.07378	45
CCCAACTTCGCCAATA-1	chr19_3872822_3873036_+	SINE	B2	B3	8cell	1_3	2	4.06174	1.62171	45
ATGGATCTCACATACG-3	chr19_3872822_3873036_+	SINE	B2	B3	16cell	3_4	2	6.37552	1.99817	45
GCAGCTGGTATCGTGT-3	chr4_144186313_144187082_+	LTR	ERVK	RLTR13C3	oocyte	9	1	1.24039	0.806649	9
TACCCGTCAGCAGTTT-1	chr4_144186313_144187082_+	LTR	ERVK	RLTR13C3	oocyte	2	3	3.32963	1.46548	9
CTCAATTGTTTCACTT-2	chr4_144186313_144187082_+	LTR	ERVK	RLTR13C3	Zygote	6	3	2.59965	1.28084	9
TACCGGGTCACCATCC-3	chr4_144186313_144187082_+	LTR	ERVK	RLTR13C3	Zygote	8	3	3.292	1.45675	9
CACACAAGTGGAAATT-1	chr4_144186313_144187082_+	LTR	ERVK	RLTR13C3	oocyte	4	2	2.3488	1.2086	9
GACTATGGTGTTGCCG-1	chr4_144186313_144187082_+	LTR	ERVK	RLTR13C3	oocyte	1	2	2.11461	1.1361	9
GTTGAACTCGTAGTCA-2	chr4_144186313_144187082_+	LTR	ERVK	RLTR13C3	E2	3_2	1	1.12196	0.752339	9
TATCTTGGTGATTGGG-1	chr4_144186313_144187082_+	LTR	ERVK	RLTR13C3	oocyte	5	6	7.08717	2.09028	9
AGGGTTTGTTCTCGCT-1	chr4_144186313_144187082_+	LTR	ERVK	RLTR13C3	Zygote	2	4	3.84246	1.57742	9
AACGAAAGTGGCACTC-1	chr4_144186313_144187082_+	LTR	ERVK	RLTR13C3	E2	1_2	1	1.24486	0.808645	9
CCACGTTTCAGTGCGC-3	chr4_144186313_144187082_+	LTR	ERVK	RLTR13C3	Zygote	7	2	1.87283	1.0553	9
TACCTCGAGAGAGGGC-2	chr4_144186313_144187082_+	LTR	ERVK	RLTR13C3	oocyte	6	3	3.14762	1.42254	9
AGGCTGCGTGGCTGCT-1	chr4_144186313_144187082_+	LTR	ERVK	RLTR13C3	Zygote	4	1	1.05597	0.720746	9
AGTAGTCGTCCCTCAT-3	chr4_144186313_144187082_+	LTR	ERVK	RLTR13C3	oocyte	10	2	2.43992	1.23545	9
TTCGCTGGTTCCATTT-3	chr4_144186313_144187082_+	LTR	ERVK	RLTR13C3	oocyte	8	1	1.2133	0.794484	9
CGCATAACAGCTTTCC-1	chr4_144186313_144187082_+	LTR	ERVK	RLTR13C3	Zygote	3	2	2.08551	1.12672	9
GTTGAACTCATGGGAG-2	chr4_144186313_144187082_+	LTR	ERVK	RLTR13C3	Zygote	5	4	3.57494	1.52059	9
GTTACGAGTAAGAACT-3	chr4_144186313_144187082_+	LTR	ERVK	RLTR13C3	oocyte	7	2	2.23739	1.17477	9
CTCGAGGTCTCTCTTC-1	chr4_144186313_144187082_+	LTR	ERVK	RLTR13C3	Zygote	1	1	1.00614	0.696211	9
GTCACTCAGTAGGTTA-1	chr4_144186313_144187082_+	LTR	ERVK	RLTR13C3	E2	1_1	1	1.19005	0.783925	9
AGTTAGCTCATTCGTT-3	chr4_144186313_144187082_+	LTR	ERVK	RLTR13C3	E2	4_1	3	3.49895	1.50384	9
TGCTTGCGTTACGATC-1	chr4_144186313_144187082_+	LTR	ERVK	RLTR13C3	oocyte	3	4	4.54856	1.71354	9
ATTCCATTCTCTCGCA-1	chr4_144186313_144187082_+	LTR	ERVK	RLTR13C3	blastocyst	12	1	1.45012	0.896135	9
GTGAGTTAGCTAGAGC-2	chrX_101611054_101611201_+	SINE	Alu	B1_Mus2	16cell	2_7	3	6.57462	2.0248	6
AACGAAAGTGGCACTC-1	chrX_101611054_101611201_+	SINE	Alu	B1_Mus2	E2	1_2	1	1.24486	0.808645	6
AGTTCGAGTCTTGTCC-2	chrX_101611054_101611201_+	SINE	Alu	B1_Mus2	L2	2_1	1	1.32873	0.845322	6
TCATACTCAAGGTACG-1	chrX_101611054_101611201_+	SINE	Alu	B1_Mus2	8cell	1_5	5	9.64134	2.36475	6
TACGTCCTCGCGGACT-1	chrX_101611054_101611201_+	SINE	Alu	B1_Mus2	8cell	1_7	2	3.97456	1.60434	6
TATTGGGAGTGCAGCA-1	chrX_101611054_101611201_+	SINE	Alu	B1_Mus2	blastocyst	4	1	1.65371	0.97596	6
AACAAAGAGACTTAAG-2	chrX_101611054_101611201_+	SINE	Alu	B1_Mus2	8cell	2_4	2	4.302	1.66808	6
TGGGAGAAGAGTTCGG-2	chrX_101611054_101611201_+	SINE	Alu	B1_Mus2	16cell	2_4	1	2.03625	1.11062	6
CCGTAGGAGGGAGGGT-2	chrX_101611054_101611201_+	SINE	Alu	B1_Mus2	16cell	2_3	1	1.71233	0.997808	6
GTCGTAAGTCTTCTAT-2	chrX_101611054_101611201_+	SINE	Alu	B1_Mus2	16cell	2_9	1	1.82448	1.03833	6
GGGAAGTTCGCCTTTG-2	chrX_101611054_101611201_+	SINE	Alu	B1_Mus2	32cell	6	2	4.25532	1.65924	6
ATTCCATTCTCTCGCA-1	chrX_101611054_101611201_+	SINE	Alu	B1_Mus2	blastocyst	12	2	2.90023	1.36104	6
AGAGCAGAGTGTACCT-2	chrX_101611054_101611201_+	SINE	Alu	B1_Mus2	16cell	2_13	1	1.7301	1.00434	6
CCATCACTCCAGTGTA-1	chrX_101611054_101611201_+	SINE	Alu	B1_Mus2	16cell	1_7	1	1.60953	0.95917	6
CAGGCCACATTCAGGT-1	chrX_101611054_101611201_+	SINE	Alu	B1_Mus2	blastocyst	3	1	1.66806	0.98135	6
AGAGCAGTCTGTCGCT-2	chrX_101611054_101611201_+	SINE	Alu	B1_Mus2	16cell	2_1	3	5.77923	1.91386	6
GAAGAATCACGGTGTC-2	chrX_101611054_101611201_+	SINE	Alu	B1_Mus2	16cell	2_10	2	3.92927	1.59519	6
TGTGCGGGTCGCACGT-3	chrX_101611054_101611201_+	SINE	Alu	B1_Mus2	16cell	4_4	2	5.45405	1.86471	6
CGATGCGTCTCTGCCA-1	chrX_101611054_101611201_+	SINE	Alu	B1_Mus2	16cell	1_5	4	7.1314	2.09573	6
AAGTGAAGTCCATCTC-2	chrX_101611054_101611201_+	SINE	Alu	B1_Mus2	32cell	12	4	7.04722	2.08533	6
GTTACAGAGTCATCGT-3	chrX_101611054_101611201_+	SINE	Alu	B1_Mus2	16cell	3_7	1	4.15973	1.64088	6
ACTTTCACATAATCGC-3	chrX_101611054_101611201_+	SINE	Alu	B1_Mus2	4cell	5_4	1	1.69549	0.99158	6
AAACGCTTCAAGCGTT-2	chrX_101611054_101611201_+	SINE	Alu	B1_Mus2	32cell	16	5	11.1284	2.49555	6
ACTTCCGTCACCTTAT-2	chrX_101611054_101611201_+	SINE	Alu	B1_Mus2	32cell	20	2	3.28893	1.45604	6
GCACGTGTCATTGTGG-3	chr3_147556514_147561840_-	LTR	ERVL	MERVL-int	L2	4_2	8	10.7919	2.46741	5
GAAGGGTGTCCAAATC-2	chr3_147556514_147561840_-	LTR	ERVL	MERVL-int	L2	3_1	1	1.20322	0.789922	5
AGTTAGCTCATTCGTT-3	chr3_147556514_147561840_-	LTR	ERVL	MERVL-int	E2	4_1	3	3.49895	1.50384	5
TCGCTTGTCAAGCCCG-3	chr3_147556514_147561840_-	LTR	ERVL	MERVL-int	4cell	5_1	1	1.64501	0.972674	5
ACTTCCGGTCTTCTAT-3	chr3_147556514_147561840_-	LTR	ERVL	MERVL-int	4cell	4_2	1	1.6581	0.977612	5
GGGTTTAGTGGTCAAG-3	chr3_147556514_147561840_-	LTR	ERVL	MERVL-int	L2	4_1	6	7.24463	2.10956	5
CACCGTTTCGGCCCAA-3	chr3_147556514_147561840_-	LTR	ERVL	MERVL-int	4cell	3_1	1	2.0008	1.09888	5
TGCTCGTCATCGCTAA-2	chr3_147556514_147561840_-	LTR	ERVL	MERVL-int	L2	2_2	1	1.4243	0.885542	5
AGAGCCCCACTATGTG-3	chr3_147556514_147561840_-	LTR	ERVL	MERVL-int	4cell	3_3	2	3.996	1.60864	5
TGAATGCCAGACAATA-3	chr3_147556514_147561840_-	LTR	ERVL	MERVL-int	L2	6_1	1	1.38389	0.868734	5
GTGTGATAGCCGGAAT-2	chr3_147556514_147561840_-	LTR	ERVL	MERVL-int	4cell	2_1	1	2.07555	1.12348	5
CATCGCTAGTGAATAC-3	chr3_147556514_147561840_-	LTR	ERVL	MERVL-int	L2	5_2	1	1.30225	0.833888	5
GGGTGTCCATAGGAGC-2	chr3_147556514_147561840_-	LTR	ERVL	MERVL-int	L2	3_2	3	4.07332	1.624	5
TCGGGCAGTGGCTCTG-1	chr3_147556514_147561840_-	LTR	ERVL	MERVL-int	4cell	1_1	1	1.78317	1.02359	5
TGTCCCAAGATCCCAT-2	chr3_147556514_147561840_-	LTR	ERVL	MERVL-int	E2	3_1	1	1.15247	0.766617	5
CAGATACCATATAGCC-3	chr3_147556514_147561840_-	LTR	ERVL	MERVL-int	4cell	4_3	1	1.58705	0.950518	5
TCTCAGCAGGCTGGAT-1	chr3_147556514_147561840_-	LTR	ERVL	MERVL-int	L2	1_1	3	6.03743	1.95124	5
TTCACGCTCACGGGCT-1	chr3_147556514_147561840_-	LTR	ERVL	MERVL-int	4cell	1_3	1	1.61108	0.959766	5
GTTGAACTCGTAGTCA-2	chr3_147556514_147561840_-	LTR	ERVL	MERVL-int	E2	3_2	2	2.24391	1.17678	5
TGCATCCCACTCCTGT-3	chr3_147556514_147561840_-	LTR	ERVL	MERVL-int	L2	6_2	2	2.60892	1.28341	5
TTGGATGTCCGTATAG-3	chr8_108358995_108360092_+	LTR	ERVL-MaLR	MTA_Mm-int	4cell	3_2	1	2.1322	1.14173	21
AGTAGTCGTCCCTCAT-3	chr8_108358995_108360092_+	LTR	ERVL-MaLR	MTA_Mm-int	oocyte	10	2	2.43992	1.23545	21
CATCGCTAGTGAATAC-3	chr8_108358995_108360092_+	LTR	ERVL-MaLR	MTA_Mm-int	L2	5_2	3	3.90676	1.59061	21
CCACGTTTCAGTGCGC-3	chr8_108358995_108360092_+	LTR	ERVL-MaLR	MTA_Mm-int	Zygote	7	2	1.87283	1.0553	21
TACCTCGAGAGAGGGC-2	chr8_108358995_108360092_+	LTR	ERVL-MaLR	MTA_Mm-int	oocyte	6	3	3.14762	1.42254	21
TGAATGCCAGACAATA-3	chr8_108358995_108360092_+	LTR	ERVL-MaLR	MTA_Mm-int	L2	6_1	2	2.76778	1.32649	21
AGTTAGCTCATTCGTT-3	chr8_108358995_108360092_+	LTR	ERVL-MaLR	MTA_Mm-int	E2	4_1	11	12.8295	2.6268	21
GCACGTGTCATTGTGG-3	chr8_108358995_108360092_+	LTR	ERVL-MaLR	MTA_Mm-int	L2	4_2	2	2.69796	1.30778	21
AAGACTCGTATCAGGG-2	chr8_108358995_108360092_+	LTR	ERVL-MaLR	MTA_Mm-int	E2	2_2	15	18.1422	2.9519	21
GTCACTCAGTAGGTTA-1	chr8_108358995_108360092_+	LTR	ERVL-MaLR	MTA_Mm-int	E2	1_1	11	13.0906	2.64551	21
CTCGAGGTCTCTCTTC-1	chr8_108358995_108360092_+	LTR	ERVL-MaLR	MTA_Mm-int	Zygote	1	5	5.03069	1.79686	21
GTTGAACTCATGGGAG-2	chr8_108358995_108360092_+	LTR	ERVL-MaLR	MTA_Mm-int	Zygote	5	6	5.36241	1.85041	21
CGCATAACAGCTTTCC-1	chr8_108358995_108360092_+	LTR	ERVL-MaLR	MTA_Mm-int	Zygote	3	8	8.34202	2.23452	21
GTTACGAGTAAGAACT-3	chr8_108358995_108360092_+	LTR	ERVL-MaLR	MTA_Mm-int	oocyte	7	2	2.23739	1.17477	21
TGAATCGTCTCTTCAA-3	chr8_108358995_108360092_+	LTR	ERVL-MaLR	MTA_Mm-int	E2	4_2	7	8.38323	2.23892	21
TGCATCCCACTCCTGT-3	chr8_108358995_108360092_+	LTR	ERVL-MaLR	MTA_Mm-int	L2	6_2	1	1.30446	0.834847	21
TACCCGTCAGCAGTTT-1	chr8_108358995_108360092_+	LTR	ERVL-MaLR	MTA_Mm-int	oocyte	2	1	1.10988	0.74663	21
CTCAATTGTTTCACTT-2	chr8_108358995_108360092_+	LTR	ERVL-MaLR	MTA_Mm-int	Zygote	6	11	9.53206	2.35442	21
AGGGTTTGTTCTCGCT-1	chr8_108358995_108360092_+	LTR	ERVL-MaLR	MTA_Mm-int	Zygote	2	11	10.5668	2.44814	21
AACGAAAGTGGCACTC-1	chr8_108358995_108360092_+	LTR	ERVL-MaLR	MTA_Mm-int	E2	1_2	8	9.95892	2.39415	21
TATCTTGGTGATTGGG-1	chr8_108358995_108360092_+	LTR	ERVL-MaLR	MTA_Mm-int	oocyte	5	3	3.54359	1.51372	21
GGGTTTAGTGGTCAAG-3	chr8_108358995_108360092_+	LTR	ERVL-MaLR	MTA_Mm-int	L2	4_1	4	4.82975	1.76297	21
TTCGCTGGTTCCATTT-3	chr8_108358995_108360092_+	LTR	ERVL-MaLR	MTA_Mm-int	oocyte	8	1	1.2133	0.794484	21
TGCTCGTCATCGCTAA-2	chr8_108358995_108360092_+	LTR	ERVL-MaLR	MTA_Mm-int	L2	2_2	1	1.4243	0.885542	21
AGGCTGCGTGGCTGCT-1	chr8_108358995_108360092_+	LTR	ERVL-MaLR	MTA_Mm-int	Zygote	4	4	4.22386	1.65324	21
CAGATCACAACTGCCG-3	chr8_108358995_108360092_+	LTR	ERVL-MaLR	MTA_Mm-int	Zygote	9	3	3.18607	1.43176	21
ATTCAGGTCGAGTCTA-2	chr8_108358995_108360092_+	LTR	ERVL-MaLR	MTA_Mm-int	E2	2_1	9	11.8281	2.55164	21
TGCTTGCGTTACGATC-1	chr8_108358995_108360092_+	LTR	ERVL-MaLR	MTA_Mm-int	oocyte	3	1	1.13714	0.759468	21
GAAGGGTGTCCAAATC-2	chr8_108358995_108360092_+	LTR	ERVL-MaLR	MTA_Mm-int	L2	3_1	5	6.01612	1.94821	21
GCAGCTGGTATCGTGT-3	chr8_108358995_108360092_+	LTR	ERVL-MaLR	MTA_Mm-int	oocyte	9	1	1.24039	0.806649	21
GGGTGTCCATAGGAGC-2	chr8_108358995_108360092_+	LTR	ERVL-MaLR	MTA_Mm-int	L2	3_2	2	2.71555	1.31253	21
TGTCCCAAGATCCCAT-2	chr8_108358995_108360092_+	LTR	ERVL-MaLR	MTA_Mm-int	E2	3_1	7	8.0673	2.20468	21
AGTTCGAGTCTTGTCC-2	chr8_108358995_108360092_+	LTR	ERVL-MaLR	MTA_Mm-int	L2	2_1	5	6.64364	2.03387	21
CAGATACCATATAGCC-3	chr8_108358995_108360092_+	LTR	ERVL-MaLR	MTA_Mm-int	4cell	4_3	1	1.58705	0.950518	21
GTTGAACTCGTAGTCA-2	chr8_108358995_108360092_+	LTR	ERVL-MaLR	MTA_Mm-int	E2	3_2	11	12.3415	2.59088	21
CTCAAGAGTTGTGTTG-3	chr8_108358995_108360092_+	LTR	ERVL-MaLR	MTA_Mm-int	E2	5_2	1	1.77557	1.02086	21
TTCTTCCTCGGCACTG-1	chr12_54724429_54724585_+	SINE	B2	B2_Mm2	8cell	1_1	2	3.63042	1.53265	7
ATGCCTCCAGAAGTGC-1	chr12_54724429_54724585_+	SINE	B2	B2_Mm2	16cell	1_11	3	6.19067	1.97278	7
GCATGATGTGTTCCTC-2	chr12_54724429_54724585_+	SINE	B2	B2_Mm2	8cell	2_7	1	2.35349	1.21	7
GGAGCAACAAATGCTC-1	chr12_54724429_54724585_+	SINE	B2	B2_Mm2	16cell	1_10	14	30.5543	3.45171	7
AGGGTTTGTTCTCGCT-1	chr12_54724429_54724585_+	SINE	B2	B2_Mm2	Zygote	2	3	2.88184	1.35631	7
TCGGGCAGTGGCTCTG-1	chr12_54724429_54724585_+	SINE	B2	B2_Mm2	4cell	1_1	5	8.91583	2.29413	7
CACACAAGTGGAAATT-1	chr12_54724429_54724585_+	SINE	B2	B2_Mm2	oocyte	4	1	1.1744	0.776752	7
CTCAAGAGTTGTGTTG-3	chr12_54724429_54724585_+	SINE	B2	B2_Mm2	E2	5_2	1	1.77557	1.02086	7
TCCCACATCTTCACAT-3	chr12_54724429_54724585_+	SINE	B2	B2_Mm2	E2	5_1	5	6.04668	1.95256	7
CTTTCAAGTTGCATCA-1	chr12_54724429_54724585_+	SINE	B2	B2_Mm2	8cell	1_4	1	1.9976	1.09781	7
CACAGGCGTCAACACT-1	chr12_54724429_54724585_+	SINE	B2	B2_Mm2	16cell	1_8	1	1.58203	0.948575	7
AGGCTGCGTGGCTGCT-1	chr12_54724429_54724585_+	SINE	B2	B2_Mm2	Zygote	4	5	5.27983	1.83734	7
TGAGTCATCAGTAGGG-2	chr12_54724429_54724585_+	SINE	B2	B2_Mm2	8cell	2_2	1	2.24972	1.17857	7
CAGATCACAACTGCCG-3	chr12_54724429_54724585_+	SINE	B2	B2_Mm2	Zygote	9	1	1.06202	0.723687	7
CTCGAGGTCTCTCTTC-1	chr12_54724429_54724585_+	SINE	B2	B2_Mm2	Zygote	1	4	4.02455	1.61434	7
TAATCTCCAACTAGAA-2	chr12_54724429_54724585_+	SINE	B2	B2_Mm2	16cell	2_6	1	1.63908	0.970429	7
GTCACTCAGTAGGTTA-1	chr15_31954053_31955147_+	LTR	ERVL-MaLR	MTA_Mm-int	E2	1_1	6	7.14031	2.09683	20
CTCGAGGTCTCTCTTC-1	chr15_31954053_31955147_+	LTR	ERVL-MaLR	MTA_Mm-int	Zygote	1	3	3.01841	1.39089	20
GTTGAACTCATGGGAG-2	chr15_31954053_31955147_+	LTR	ERVL-MaLR	MTA_Mm-int	Zygote	5	9	8.04361	2.20206	20
GTTACGAGTAAGAACT-3	chr15_31954053_31955147_+	LTR	ERVL-MaLR	MTA_Mm-int	oocyte	7	2	2.23739	1.17477	20
CGCATAACAGCTTTCC-1	chr15_31954053_31955147_+	LTR	ERVL-MaLR	MTA_Mm-int	Zygote	3	5	5.21376	1.82677	20
TGCTTGCGTTACGATC-1	chr15_31954053_31955147_+	LTR	ERVL-MaLR	MTA_Mm-int	oocyte	3	7	7.95997	2.19277	20
AGTTAGCTCATTCGTT-3	chr15_31954053_31955147_+	LTR	ERVL-MaLR	MTA_Mm-int	E2	4_1	2	2.33263	1.20376	20
TCGGTCTAGCCTGAGA-1	chr15_31954053_31955147_+	LTR	ERVL-MaLR	MTA_Mm-int	blastocyst	9	1	1.5949	0.953547	20
AAGACTCGTATCAGGG-2	chr15_31954053_31955147_+	LTR	ERVL-MaLR	MTA_Mm-int	E2	2_2	1	1.20948	0.792758	20
TTCGCTGGTTCCATTT-3	chr15_31954053_31955147_+	LTR	ERVL-MaLR	MTA_Mm-int	oocyte	8	5	6.06649	1.95536	20
AGGCTGCGTGGCTGCT-1	chr15_31954053_31955147_+	LTR	ERVL-MaLR	MTA_Mm-int	Zygote	4	2	2.11193	1.13524	20
AGTAGTCGTCCCTCAT-3	chr15_31954053_31955147_+	LTR	ERVL-MaLR	MTA_Mm-int	oocyte	10	4	4.87983	1.77153	20
TACCTCGAGAGAGGGC-2	chr15_31954053_31955147_+	LTR	ERVL-MaLR	MTA_Mm-int	oocyte	6	3	3.14762	1.42254	20
CCACGTTTCAGTGCGC-3	chr15_31954053_31955147_+	LTR	ERVL-MaLR	MTA_Mm-int	Zygote	7	6	5.6185	1.88987	20
CAGATCACAACTGCCG-3	chr15_31954053_31955147_+	LTR	ERVL-MaLR	MTA_Mm-int	Zygote	9	4	4.24809	1.65786	20
GGGTTTAGTGGTCAAG-3	chr15_31954053_31955147_+	LTR	ERVL-MaLR	MTA_Mm-int	L2	4_1	1	1.20744	0.791832	20
TCCCACATCTTCACAT-3	chr15_31954053_31955147_+	LTR	ERVL-MaLR	MTA_Mm-int	E2	5_1	6	7.25602	2.11094	20
GACTATGGTGTTGCCG-1	chr15_31954053_31955147_+	LTR	ERVL-MaLR	MTA_Mm-int	oocyte	1	5	5.28653	1.83841	20
GTTGAACTCGTAGTCA-2	chr15_31954053_31955147_+	LTR	ERVL-MaLR	MTA_Mm-int	E2	3_2	5	5.60978	1.88855	20
CACACAAGTGGAAATT-1	chr15_31954053_31955147_+	LTR	ERVL-MaLR	MTA_Mm-int	oocyte	4	4	4.69759	1.74004	20
TGTCCCAAGATCCCAT-2	chr15_31954053_31955147_+	LTR	ERVL-MaLR	MTA_Mm-int	E2	3_1	1	1.15247	0.766617	20
AACGAAAGTGGCACTC-1	chr15_31954053_31955147_+	LTR	ERVL-MaLR	MTA_Mm-int	E2	1_2	5	6.22432	1.97745	20
AGGGTTTGTTCTCGCT-1	chr15_31954053_31955147_+	LTR	ERVL-MaLR	MTA_Mm-int	Zygote	2	6	5.76369	1.91157	20
TATCTTGGTGATTGGG-1	chr15_31954053_31955147_+	LTR	ERVL-MaLR	MTA_Mm-int	oocyte	5	3	3.54359	1.51372	20
GCAGCTGGTATCGTGT-3	chr15_31954053_31955147_+	LTR	ERVL-MaLR	MTA_Mm-int	oocyte	9	2	2.48077	1.24725	20
CATGCGGTCCGCAGTG-1	chr15_31954053_31955147_+	LTR	ERVL-MaLR	MTA_Mm-int	blastocyst	6	1	2.22469	1.17084	20
TACCGGGTCACCATCC-3	chr15_31954053_31955147_+	LTR	ERVL-MaLR	MTA_Mm-int	Zygote	8	5	5.48667	1.86975	20
TGAATCGTCTCTTCAA-3	chr15_31954053_31955147_+	LTR	ERVL-MaLR	MTA_Mm-int	E2	4_2	1	1.1976	0.787368	20
CTCAATTGTTTCACTT-2	chr15_31954053_31955147_+	LTR	ERVL-MaLR	MTA_Mm-int	Zygote	6	9	7.79896	2.17463	20
TACCCGTCAGCAGTTT-1	chr15_31954053_31955147_+	LTR	ERVL-MaLR	MTA_Mm-int	oocyte	2	6	6.65927	2.03592	20
GTTGAACTCATGGGAG-2	chr17_26260847_26261019_+	SINE	B2	B3	Zygote	5	3	2.6812	1.30324	5
CGCATAACAGCTTTCC-1	chr17_26260847_26261019_+	SINE	B2	B3	Zygote	3	5	5.21376	1.82677	5
CTCGAGGTCTCTCTTC-1	chr17_26260847_26261019_+	SINE	B2	B3	Zygote	1	1	1.00614	0.696211	5
AGAGCAGAGTGTACCT-2	chr17_26260847_26261019_+	SINE	B2	B3	16cell	2_13	1	1.7301	1.00434	5
TGCTTGCGTTACGATC-1	chr17_26260847_26261019_+	SINE	B2	B3	oocyte	3	5	5.68569	1.89997	5
AGGCTGCGTGGCTGCT-1	chr17_26260847_26261019_+	SINE	B2	B3	Zygote	4	4	4.22386	1.65324	5
CAGATCACAACTGCCG-3	chr17_26260847_26261019_+	SINE	B2	B3	Zygote	9	1	1.06202	0.723687	5
TACCTCGAGAGAGGGC-2	chr17_26260847_26261019_+	SINE	B2	B3	oocyte	6	1	1.04921	0.717453	5
CCACGTTTCAGTGCGC-3	chr17_26260847_26261019_+	SINE	B2	B3	Zygote	7	1	0.936417	0.660839	5
GTCTGTCAGCCGCTTG-3	chr17_26260847_26261019_+	SINE	B2	B3	4cell	5_3	2	3.14218	1.42122	5
GACTATGGTGTTGCCG-1	chr17_26260847_26261019_+	SINE	B2	B3	oocyte	1	2	2.11461	1.1361	5
AGGGTTTGTTCTCGCT-1	chr17_26260847_26261019_+	SINE	B2	B3	Zygote	2	2	1.92123	1.072	5
TATCTTGGTGATTGGG-1	chr17_26260847_26261019_+	SINE	B2	B3	oocyte	5	2	2.36239	1.21265	5
AGCGTATAGCGTATAA-1	chr17_26260847_26261019_+	SINE	B2	B3	8cell	1_8	1	2.04792	1.11446	5
TACCCGTCAGCAGTTT-1	chr17_26260847_26261019_+	SINE	B2	B3	oocyte	2	6	6.65927	2.03592	5
CTCAATTGTTTCACTT-2	chr17_26260847_26261019_+	SINE	B2	B3	Zygote	6	2	1.7331	1.00544	5
TACCGGGTCACCATCC-3	chr17_26260847_26261019_+	SINE	B2	B3	Zygote	8	1	1.09733	0.740667	5
CACAGGCGTCAACACT-1	chr4_150481158_150481513_-	LTR	ERVK	ERVB7_2B-LTR_MM	16cell	1_8	2	3.16406	1.42649	7
TAAGCGTGTTAGCGGA-2	chr4_150481158_150481513_-	LTR	ERVK	ERVB7_2B-LTR_MM	32cell	1	1	1.99124	1.09569	7
ACTTCCGTCACCTTAT-2	chr4_150481158_150481513_-	LTR	ERVK	ERVB7_2B-LTR_MM	32cell	20	3	4.9334	1.7806	7
GTGTGATAGCCGGAAT-2	chr4_150481158_150481513_-	LTR	ERVK	ERVB7_2B-LTR_MM	4cell	2_1	1	2.07555	1.12348	7
AAGCGAGGTAGCACAG-1	chr4_150481158_150481513_-	LTR	ERVK	ERVB7_2B-LTR_MM	4cell	1_4	1	1.64935	0.974314	7
TCGGTCTAGCCTGAGA-1	chr4_150481158_150481513_-	LTR	ERVK	ERVB7_2B-LTR_MM	blastocyst	9	4	6.37959	1.99872	7
GCTGCAGTCGACATCA-1	chr4_150481158_150481513_-	LTR	ERVK	ERVB7_2B-LTR_MM	8cell	1_6	2	3.74322	1.55672	7
GGATCTAAGCTAGAGC-2	chr4_150481158_150481513_-	LTR	ERVK	ERVB7_2B-LTR_MM	32cell	11	2	3.84098	1.57712	7
CATTGCCCACAGCCTG-2	chr4_150481158_150481513_-	LTR	ERVK	ERVB7_2B-LTR_MM	32cell	9	1	1.71969	1.00052	7
TATTGGGAGTGCAGCA-1	chr4_150481158_150481513_-	LTR	ERVK	ERVB7_2B-LTR_MM	blastocyst	4	3	4.96114	1.78526	7
AAAGGATCAGAACTAA-3	chr4_150481158_150481513_-	LTR	ERVK	ERVB7_2B-LTR_MM	L2	5_1	3	4.16551	1.642	7
TGTGAGTCAGGGTCTC-3	chr4_150481158_150481513_-	LTR	ERVK	ERVB7_2B-LTR_MM	4cell	5_2	1	1.63319	0.968195	7
GTGAGTTAGCTAGAGC-2	chr4_150481158_150481513_-	LTR	ERVK	ERVB7_2B-LTR_MM	16cell	2_7	1	2.19154	1.1605	7
GTGTGGCGTGGATGAC-1	chr4_150481158_150481513_-	LTR	ERVK	ERVB7_2B-LTR_MM	blastocyst	2	1	1.84162	1.04437	7
TCGACCTCAACGAGGT-2	chr4_150481158_150481513_-	LTR	ERVK	ERVB7_2B-LTR_MM	32cell	24	1	1.51126	0.920784	7
GTCAGCGTCCATCACC-2	chr4_150481158_150481513_-	LTR	ERVK	ERVB7_2B-LTR_MM	32cell	8	2	3.38753	1.47877	7
CGGAACCCAAGACGGT-2	chr4_150481158_150481513_-	LTR	ERVK	ERVB7_2B-LTR_MM	32cell	17	2	3.62122	1.53066	7
TACGTCCTCGCGGACT-1	chr4_150481158_150481513_-	LTR	ERVK	ERVB7_2B-LTR_MM	8cell	1_7	2	3.97456	1.60434	7
CTTCAATGTTAACCTG-1	chr4_150481158_150481513_-	LTR	ERVK	ERVB7_2B-LTR_MM	blastocyst	8	2	3.47947	1.4995	7
TAGAGTCAGAGAGTTT-3	chr4_150481158_150481513_-	LTR	ERVK	ERVB7_2B-LTR_MM	16cell	4_1	2	4.03877	1.61716	7
TCTCAGCAGGCTGGAT-1	chr4_150481158_150481513_-	LTR	ERVK	ERVB7_2B-LTR_MM	L2	1_1	1	2.01248	1.10276	7
AGGACGAGTATGTCTG-2	chr4_150481158_150481513_-	LTR	ERVK	ERVB7_2B-LTR_MM	16cell	2_2	1	1.84638	1.04605	7
ACCCTCAGTTCCTAGA-2	chr4_150481158_150481513_-	LTR	ERVK	ERVB7_2B-LTR_MM	8cell	2_6	1	2.6001	1.28096	7
ATTCATCCAAGCCATT-2	chr4_150481158_150481513_-	LTR	ERVK	ERVB7_2B-LTR_MM	32cell	23	1	2.23464	1.17392	7
AACCTGAGTTCCTAGA-2	chr4_150481158_150481513_-	LTR	ERVK	ERVB7_2B-LTR_MM	8cell	2_3	1	2.0404	1.11199	7
ATTCCATTCTCTCGCA-1	chr4_150481158_150481513_-	LTR	ERVK	ERVB7_2B-LTR_MM	blastocyst	12	1	1.45012	0.896135	7
AGAGCAGAGTGTACCT-2	chr4_150481158_150481513_-	LTR	ERVK	ERVB7_2B-LTR_MM	16cell	2_13	1	1.7301	1.00434	7
GAAGGGTGTCCAAATC-2	chr4_150481158_150481513_-	LTR	ERVK	ERVB7_2B-LTR_MM	L2	3_1	1	1.20322	0.789922	7
GAAGAATCACGGTGTC-2	chr4_150481158_150481513_-	LTR	ERVK	ERVB7_2B-LTR_MM	16cell	2_10	1	1.96464	1.08675	7
CTATCTAGTTTGACAC-2	chr4_150481158_150481513_-	LTR	ERVK	ERVB7_2B-LTR_MM	32cell	5	1	2.34522	1.20753	7
AAGTGAAGTCCATCTC-2	chr4_150481158_150481513_-	LTR	ERVK	ERVB7_2B-LTR_MM	32cell	12	1	1.7618	1.01588	7
TAATCTCCAACTAGAA-2	chr4_150481158_150481513_-	LTR	ERVK	ERVB7_2B-LTR_MM	16cell	2_6	2	3.27815	1.45352	7
ACTTCCGGTCTTCTAT-3	chr4_150481158_150481513_-	LTR	ERVK	ERVB7_2B-LTR_MM	4cell	4_2	1	1.6581	0.977612	7
CTGTGGGCAGTCGGAA-2	chr4_150481158_150481513_-	LTR	ERVK	ERVB7_2B-LTR_MM	16cell	2_12	1	1.99681	1.09755	7
CAATACGCATAGATGA-1	chr4_150481158_150481513_-	LTR	ERVK	ERVB7_2B-LTR_MM	blastocyst	1	1	1.75562	1.01364	7
TGGGAGAAGAGTTCGG-2	chr4_150481158_150481513_-	LTR	ERVK	ERVB7_2B-LTR_MM	16cell	2_4	1	2.03625	1.11062	7
CCGTAGGAGGGAGGGT-2	chr4_150481158_150481513_-	LTR	ERVK	ERVB7_2B-LTR_MM	16cell	2_3	3	5.13699	1.81433	7
CTACTATCATCGGCCA-2	chr4_150481158_150481513_-	LTR	ERVK	ERVB7_2B-LTR_MM	16cell	2_8	3	7.27096	2.11275	7
GCATGATGTGTTCCTC-2	chr4_150481158_150481513_-	LTR	ERVK	ERVB7_2B-LTR_MM	8cell	2_7	1	2.35349	1.21	7
CGGGCATTCATTTACC-1	chr4_150481158_150481513_-	LTR	ERVK	ERVB7_2B-LTR_MM	16cell	1_9	1	1.94856	1.08132	7
TTCACCGGTCGTCAGC-2	chr4_150481158_150481513_-	LTR	ERVK	ERVB7_2B-LTR_MM	16cell	2_15	2	6.4082	2.00259	7
TCGGGCAGTGGCTCTG-1	chr4_150481158_150481513_-	LTR	ERVK	ERVB7_2B-LTR_MM	4cell	1_1	2	3.56633	1.51871	7
AGTTCGAGTCTTGTCC-2	chr4_150481158_150481513_-	LTR	ERVK	ERVB7_2B-LTR_MM	L2	2_1	2	2.65745	1.29677	7
GCCAGGTGTTCGGCTG-2	chr4_150481158_150481513_-	LTR	ERVK	ERVB7_2B-LTR_MM	32cell	13	1	1.77651	1.0212	7
GTGAGCCTCTGGTTGA-1	chr4_150481158_150481513_-	LTR	ERVK	ERVB7_2B-LTR_MM	blastocyst	11	3	4.88838	1.77298	7
CAGATACCATATAGCC-3	chr4_150481158_150481513_-	LTR	ERVK	ERVB7_2B-LTR_MM	4cell	4_3	1	1.58705	0.950518	7
GAAGGGTGTCCAAATC-2	chr1_90582635_90582934_-	LTR	ERVL-MaLR	ORR1E	L2	3_1	1	1.20322	0.789922	13
ATTCAGGTCGAGTCTA-2	chr1_90582635_90582934_-	LTR	ERVL-MaLR	ORR1E	E2	2_1	1	1.31423	0.839078	13
TGCTTGCGTTACGATC-1	chr1_90582635_90582934_-	LTR	ERVL-MaLR	ORR1E	oocyte	3	1	1.13714	0.759468	13
GTTGAACTCATGGGAG-2	chr1_90582635_90582934_-	LTR	ERVL-MaLR	ORR1E	Zygote	5	6	5.36241	1.85041	13
CGCATAACAGCTTTCC-1	chr1_90582635_90582934_-	LTR	ERVL-MaLR	ORR1E	Zygote	3	6	6.25652	1.9819	13
GTTACGAGTAAGAACT-3	chr1_90582635_90582934_-	LTR	ERVL-MaLR	ORR1E	oocyte	7	2	2.23739	1.17477	13
CTCGAGGTCTCTCTTC-1	chr1_90582635_90582934_-	LTR	ERVL-MaLR	ORR1E	Zygote	1	3	3.01841	1.39089	13
GTCACTCAGTAGGTTA-1	chr1_90582635_90582934_-	LTR	ERVL-MaLR	ORR1E	E2	1_1	1	1.19005	0.783925	13
CCACGTTTCAGTGCGC-3	chr1_90582635_90582934_-	LTR	ERVL-MaLR	ORR1E	Zygote	7	1	0.936417	0.660839	13
CAGATCACAACTGCCG-3	chr1_90582635_90582934_-	LTR	ERVL-MaLR	ORR1E	Zygote	9	4	4.24809	1.65786	13
TACCTCGAGAGAGGGC-2	chr1_90582635_90582934_-	LTR	ERVL-MaLR	ORR1E	oocyte	6	3	3.14762	1.42254	13
AGGCTGCGTGGCTGCT-1	chr1_90582635_90582934_-	LTR	ERVL-MaLR	ORR1E	Zygote	4	3	3.1679	1.42741	13
AGTAGTCGTCCCTCAT-3	chr1_90582635_90582934_-	LTR	ERVL-MaLR	ORR1E	oocyte	10	4	4.87983	1.77153	13
TTCGCTGGTTCCATTT-3	chr1_90582635_90582934_-	LTR	ERVL-MaLR	ORR1E	oocyte	8	2	2.4266	1.23157	13
TATCTTGGTGATTGGG-1	chr1_90582635_90582934_-	LTR	ERVL-MaLR	ORR1E	oocyte	5	4	4.72478	1.7448	13
AACGAAAGTGGCACTC-1	chr1_90582635_90582934_-	LTR	ERVL-MaLR	ORR1E	E2	1_2	1	1.24486	0.808645	13
TGTCCCAAGATCCCAT-2	chr1_90582635_90582934_-	LTR	ERVL-MaLR	ORR1E	E2	3_1	1	1.15247	0.766617	13
AGGGTTTGTTCTCGCT-1	chr1_90582635_90582934_-	LTR	ERVL-MaLR	ORR1E	Zygote	2	5	4.80307	1.75839	13
CACACAAGTGGAAATT-1	chr1_90582635_90582934_-	LTR	ERVL-MaLR	ORR1E	oocyte	4	3	3.52319	1.50922	13
GACTATGGTGTTGCCG-1	chr1_90582635_90582934_-	LTR	ERVL-MaLR	ORR1E	oocyte	1	2	2.11461	1.1361	13
CTCAATTGTTTCACTT-2	chr1_90582635_90582934_-	LTR	ERVL-MaLR	ORR1E	Zygote	6	3	2.59965	1.28084	13
TACCCGTCAGCAGTTT-1	chr1_90582635_90582934_-	LTR	ERVL-MaLR	ORR1E	oocyte	2	1	1.10988	0.74663	13
TGAATCGTCTCTTCAA-3	chr1_90582635_90582934_-	LTR	ERVL-MaLR	ORR1E	E2	4_2	3	3.59281	1.52449	13
TACCGGGTCACCATCC-3	chr1_90582635_90582934_-	LTR	ERVL-MaLR	ORR1E	Zygote	8	3	3.292	1.45675	13
GCAGCTGGTATCGTGT-3	chr1_90582635_90582934_-	LTR	ERVL-MaLR	ORR1E	oocyte	9	1	1.24039	0.806649	13
AGGCTGCGTGGCTGCT-1	chr10_55619550_55620422_-	LTR	ERVL-MaLR	MTC-int	Zygote	4	3	3.1679	1.42741	7
AGTAGTCGTCCCTCAT-3	chr10_55619550_55620422_-	LTR	ERVL-MaLR	MTC-int	oocyte	10	2	2.43992	1.23545	7
CCACGTTTCAGTGCGC-3	chr10_55619550_55620422_-	LTR	ERVL-MaLR	MTC-int	Zygote	7	5	4.68209	1.73732	7
TACCTCGAGAGAGGGC-2	chr10_55619550_55620422_-	LTR	ERVL-MaLR	MTC-int	oocyte	6	4	4.19683	1.64805	7
CTCGAGGTCTCTCTTC-1	chr10_55619550_55620422_-	LTR	ERVL-MaLR	MTC-int	Zygote	1	3	3.01841	1.39089	7
TGCTTGCGTTACGATC-1	chr10_55619550_55620422_-	LTR	ERVL-MaLR	MTC-int	oocyte	3	1	1.13714	0.759468	7
AGTTAGCTCATTCGTT-3	chr10_55619550_55620422_-	LTR	ERVL-MaLR	MTC-int	E2	4_1	1	1.16632	0.773028	7
GCAGCTGGTATCGTGT-3	chr10_55619550_55620422_-	LTR	ERVL-MaLR	MTC-int	oocyte	9	3	3.72116	1.55205	7
TACCGGGTCACCATCC-3	chr10_55619550_55620422_-	LTR	ERVL-MaLR	MTC-int	Zygote	8	1	1.09733	0.740667	7
GTAGGAGTCCGTAATG-1	chr10_55619550_55620422_-	LTR	ERVL-MaLR	MTC-int	16cell	1_1	1	1.83621	1.04247	7
TGAATCGTCTCTTCAA-3	chr10_55619550_55620422_-	LTR	ERVL-MaLR	MTC-int	E2	4_2	1	1.1976	0.787368	7
CTCAATTGTTTCACTT-2	chr10_55619550_55620422_-	LTR	ERVL-MaLR	MTC-int	Zygote	6	9	7.79896	2.17463	7
TACCCGTCAGCAGTTT-1	chr10_55619550_55620422_-	LTR	ERVL-MaLR	MTC-int	oocyte	2	1	1.10988	0.74663	7
GACTATGGTGTTGCCG-1	chr10_55619550_55620422_-	LTR	ERVL-MaLR	MTC-int	oocyte	1	2	2.11461	1.1361	7
CACACAAGTGGAAATT-1	chr10_55619550_55620422_-	LTR	ERVL-MaLR	MTC-int	oocyte	4	1	1.1744	0.776752	7
AGGGTTTGTTCTCGCT-1	chr10_55619550_55620422_-	LTR	ERVL-MaLR	MTC-int	Zygote	2	3	2.88184	1.35631	7
TCTCAGCAGGCTGGAT-1	chr5_107895616_107895774_-	SINE	B2	B2_Mm1t	L2	1_1	2	4.02495	1.61442	7
CACACAAGTGGAAATT-1	chr5_107895616_107895774_-	SINE	B2	B2_Mm1t	oocyte	4	1	1.1744	0.776752	7
GCAGGCTTCCAACCGG-3	chr5_107895616_107895774_-	SINE	B2	B2_Mm1t	8cell	4_5	2	3.90701	1.59067	7
GTGTGGCGTGGATGAC-1	chr5_107895616_107895774_-	SINE	B2	B2_Mm1t	blastocyst	2	1	1.84162	1.04437	7
AGGGTTTGTTCTCGCT-1	chr5_107895616_107895774_-	SINE	B2	B2_Mm1t	Zygote	2	2	1.92123	1.072	7
TATCTTGGTGATTGGG-1	chr5_107895616_107895774_-	SINE	B2	B2_Mm1t	oocyte	5	1	1.1812	0.779873	7
GTAATGCAGAGAGCAA-2	chr5_107895616_107895774_-	SINE	B2	B2_Mm1t	8cell	2_8	1	2.00441	1.10008	7
TGCATCCCACTCCTGT-3	chr5_107895616_107895774_-	SINE	B2	B2_Mm1t	L2	6_2	2	2.60892	1.28341	7
CTCAATTGTTTCACTT-2	chr5_107895616_107895774_-	SINE	B2	B2_Mm1t	Zygote	6	2	1.7331	1.00544	7
TCGCTTGTCAAGCCCG-3	chr5_107895616_107895774_-	SINE	B2	B2_Mm1t	4cell	5_1	2	3.29001	1.45629	7
CAACCTCCACGATAGG-3	chr5_107895616_107895774_-	SINE	B2	B2_Mm1t	16cell	3_3	2	7.14286	2.09714	7
CTCGAGGTCTCTCTTC-1	chr5_107895616_107895774_-	SINE	B2	B2_Mm1t	Zygote	1	2	2.01227	1.1027	7
GCTGCAGTCGACATCA-1	chr5_107895616_107895774_-	SINE	B2	B2_Mm1t	8cell	1_6	1	1.87161	1.05487	7
GTTACGAGTAAGAACT-3	chr5_107895616_107895774_-	SINE	B2	B2_Mm1t	oocyte	7	1	1.11869	0.7508	7
GTTGAACTCATGGGAG-2	chr5_107895616_107895774_-	SINE	B2	B2_Mm1t	Zygote	5	3	2.6812	1.30324	7
AAGCGAGGTAGCACAG-1	chr5_107895616_107895774_-	SINE	B2	B2_Mm1t	4cell	1_4	2	3.2987	1.45831	7
AAGACTCGTATCAGGG-2	chr5_107895616_107895774_-	SINE	B2	B2_Mm1t	E2	2_2	1	1.20948	0.792758	7
CACAGGCGTCAACACT-1	chr5_107895616_107895774_-	SINE	B2	B2_Mm1t	16cell	1_8	1	1.58203	0.948575	7
AGTAGTCGTCCCTCAT-3	chr5_107895616_107895774_-	SINE	B2	B2_Mm1t	oocyte	10	3	3.65988	1.53899	7
TACCTCGAGAGAGGGC-2	chr5_107895616_107895774_-	SINE	B2	B2_Mm1t	oocyte	6	2	2.09842	1.13089	7
TGAATGCCAGACAATA-3	chr5_107895616_107895774_-	SINE	B2	B2_Mm1t	L2	6_1	1	1.38389	0.868734	7
GTCTGTCAGCCGCTTG-3	chr5_107895616_107895774_-	SINE	B2	B2_Mm1t	4cell	5_3	2	3.14218	1.42122	7
CCACGTTTCAGTGCGC-3	chr5_107895616_107895774_-	SINE	B2	B2_Mm1t	Zygote	7	3	2.80925	1.33743	7
CAGATACCATATAGCC-3	chr5_107895616_107895774_-	SINE	B2	B2_Mm1t	4cell	4_3	2	3.1741	1.4289	7
GACTATGGTGTTGCCG-1	chr5_107895616_107895774_-	SINE	B2	B2_Mm1t	oocyte	1	11	11.6304	2.5361	7
CTCAAGAGTTGTGTTG-3	chr5_107895616_107895774_-	SINE	B2	B2_Mm1t	E2	5_2	1	1.77557	1.02086	7
GTAGAAATCGCCTATC-2	chr5_107895616_107895774_-	SINE	B2	B2_Mm1t	16cell	2_14	1	2.2779	1.1872	7
TGTCCCAAGATCCCAT-2	chr5_107895616_107895774_-	SINE	B2	B2_Mm1t	E2	3_1	1	1.15247	0.766617	7
CCGTAGGAGGGAGGGT-2	chr5_107895616_107895774_-	SINE	B2	B2_Mm1t	16cell	2_3	1	1.71233	0.997808	7
CTACTATCATCGGCCA-2	chr5_107895616_107895774_-	SINE	B2	B2_Mm1t	16cell	2_8	1	2.42365	1.23071	7
TGGGAGAAGAGTTCGG-2	chr5_107895616_107895774_-	SINE	B2	B2_Mm1t	16cell	2_4	2	4.07249	1.62383	7
GCAGCTGGTATCGTGT-3	chr5_107895616_107895774_-	SINE	B2	B2_Mm1t	oocyte	9	1	1.24039	0.806649	7
GGGAAGTTCGCCTTTG-2	chr5_107895616_107895774_-	SINE	B2	B2_Mm1t	32cell	6	1	2.12766	1.14028	7
GCATGATGTGTTCCTC-2	chr5_107895616_107895774_-	SINE	B2	B2_Mm1t	8cell	2_7	1	2.35349	1.21	7
TACCGGGTCACCATCC-3	chr5_107895616_107895774_-	SINE	B2	B2_Mm1t	Zygote	8	2	2.19467	1.16148	7
TTCTTCCTCGGCACTG-1	chr5_107895616_107895774_-	SINE	B2	B2_Mm1t	8cell	1_1	4	7.26085	2.11153	7
CCCAACTTCGCCAATA-1	chr5_107895616_107895774_-	SINE	B2	B2_Mm1t	8cell	1_3	3	6.09261	1.95905	7
TAATCTCCAACTAGAA-2	chr5_107895616_107895774_-	SINE	B2	B2_Mm1t	16cell	2_6	3	4.91723	1.77787	7
ACTTCCGGTCTTCTAT-3	chr5_107895616_107895774_-	SINE	B2	B2_Mm1t	4cell	4_2	2	3.3162	1.46238	7
TCGGTCTAGCAGCCTC-1	chr5_107895616_107895774_-	SINE	B2	B2_Mm1t	blastocyst	10	1	1.59744	0.954528	7
AGGCTGCGTGGCTGCT-1	chr5_107895616_107895774_-	SINE	B2	B2_Mm1t	Zygote	4	2	2.11193	1.13524	7
TGGAGAGGTCTACTGA-3	chr5_107895616_107895774_-	SINE	B2	B2_Mm1t	8cell	4_1	1	1.98847	1.09476	7
CAGATCACAACTGCCG-3	chr5_107895616_107895774_-	SINE	B2	B2_Mm1t	Zygote	9	1	1.06202	0.723687	7
GGGTTTAGTGGTCAAG-3	chr5_107895616_107895774_-	SINE	B2	B2_Mm1t	L2	4_1	1	1.20744	0.791832	7
TCCCACATCTTCACAT-3	chr5_107895616_107895774_-	SINE	B2	B2_Mm1t	E2	5_1	1	1.20934	0.792692	7
GAGGGATGTTACTCAG-2	chr3_135271632_135271777_+	SINE	Alu	B1_Mus2	32cell	15	2	3.27225	1.45214	28
AGGCTGCGTGGCTGCT-1	chr3_135271632_135271777_+	SINE	Alu	B1_Mus2	Zygote	4	8	8.44773	2.24577	28
AGGAAATAGTCTGCGC-3	chr3_135271632_135271777_+	SINE	Alu	B1_Mus2	ESC	2	1	2.08855	1.1277	28
TGAGTCATCAGTAGGG-2	chr3_135271632_135271777_+	SINE	Alu	B1_Mus2	8cell	2_2	1	2.24972	1.17857	28
CAGATCACAACTGCCG-3	chr3_135271632_135271777_+	SINE	Alu	B1_Mus2	Zygote	9	15	15.9303	2.82911	28
GGGTTTAGTGGTCAAG-3	chr3_135271632_135271777_+	SINE	Alu	B1_Mus2	L2	4_1	1	1.20744	0.791832	28
TCCCACATCTTCACAT-3	chr3_135271632_135271777_+	SINE	Alu	B1_Mus2	E2	5_1	8	9.67469	2.36788	28
CCCAACTTCGCCAATA-1	chr3_135271632_135271777_+	SINE	Alu	B1_Mus2	8cell	1_3	1	2.03087	1.10885	28
AAGTGAAGTCCATCTC-2	chr3_135271632_135271777_+	SINE	Alu	B1_Mus2	32cell	12	1	1.7618	1.01588	28
ATTCCATTCTCTCGCA-1	chr3_135271632_135271777_+	SINE	Alu	B1_Mus2	blastocyst	12	1	1.45012	0.896135	28
TGCTTGCGTTACGATC-1	chr3_135271632_135271777_+	SINE	Alu	B1_Mus2	oocyte	3	11	12.5085	2.60332	28
GTCACGGCACGGATCC-3	chr3_135271632_135271777_+	SINE	Alu	B1_Mus2	8cell	4_4	1	1.95618	1.0839	28
TTCTTCCTCGGCACTG-1	chr3_135271632_135271777_+	SINE	Alu	B1_Mus2	8cell	1_1	2	3.63042	1.53265	28
TTCACGCTCACGGGCT-1	chr3_135271632_135271777_+	SINE	Alu	B1_Mus2	4cell	1_3	1	1.61108	0.959766	28
GTTGAACTCGTAGTCA-2	chr3_135271632_135271777_+	SINE	Alu	B1_Mus2	E2	3_2	11	12.3415	2.59088	28
AGTCACATCGAGATGG-1	chr3_135271632_135271777_+	SINE	Alu	B1_Mus2	4cell	1_2	1	1.91095	1.06848	28
GGGTGTCCATAGGAGC-2	chr3_135271632_135271777_+	SINE	Alu	B1_Mus2	L2	3_2	2	2.71555	1.31253	28
GTAGAAATCGCCTATC-2	chr3_135271632_135271777_+	SINE	Alu	B1_Mus2	16cell	2_14	1	2.2779	1.1872	28
TCGGGCAGTGGCTCTG-1	chr3_135271632_135271777_+	SINE	Alu	B1_Mus2	4cell	1_1	1	1.78317	1.02359	28
CACAGGCGTCAACACT-1	chr3_135271632_135271777_+	SINE	Alu	B1_Mus2	16cell	1_8	1	1.58203	0.948575	28
TAAGCGTGTTAGCGGA-2	chr3_135271632_135271777_+	SINE	Alu	B1_Mus2	32cell	1	1	1.99124	1.09569	28
GTGTGATAGCCGGAAT-2	chr3_135271632_135271777_+	SINE	Alu	B1_Mus2	4cell	2_1	1	2.07555	1.12348	28
AGTAGTCGTCCCTCAT-3	chr3_135271632_135271777_+	SINE	Alu	B1_Mus2	oocyte	10	6	7.31975	2.11863	28
CCACGTTTCAGTGCGC-3	chr3_135271632_135271777_+	SINE	Alu	B1_Mus2	Zygote	7	38	35.5839	3.59961	28
TACCTCGAGAGAGGGC-2	chr3_135271632_135271777_+	SINE	Alu	B1_Mus2	oocyte	6	15	15.7381	2.81769	28
AATGGAAGTCCGGTCA-2	chr3_135271632_135271777_+	SINE	Alu	B1_Mus2	8cell	2_5	1	1.97902	1.0916	28
GTCACTCAGTAGGTTA-1	chr3_135271632_135271777_+	SINE	Alu	B1_Mus2	E2	1_1	4	4.7602	1.75097	28
CTCGAGGTCTCTCTTC-1	chr3_135271632_135271777_+	SINE	Alu	B1_Mus2	Zygote	1	10	10.0614	2.40346	28
GCTGCAGTCGACATCA-1	chr3_135271632_135271777_+	SINE	Alu	B1_Mus2	8cell	1_6	1	1.87161	1.05487	28
GTTGAACTCATGGGAG-2	chr3_135271632_135271777_+	SINE	Alu	B1_Mus2	Zygote	5	19	16.981	2.88931	28
AAGCGAGGTAGCACAG-1	chr3_135271632_135271777_+	SINE	Alu	B1_Mus2	4cell	1_4	1	1.64935	0.974314	28
TCGGTCTAGCCTGAGA-1	chr3_135271632_135271777_+	SINE	Alu	B1_Mus2	blastocyst	9	1	1.5949	0.953547	28
AGTTAGCTCATTCGTT-3	chr3_135271632_135271777_+	SINE	Alu	B1_Mus2	E2	4_1	7	8.16422	2.21531	28
TATTGGGAGTGCAGCA-1	chr3_135271632_135271777_+	SINE	Alu	B1_Mus2	blastocyst	4	1	1.65371	0.97596	28
GTAGGAGTCCGTAATG-1	chr3_135271632_135271777_+	SINE	Alu	B1_Mus2	16cell	1_1	1	1.83621	1.04247	28
TGAATCGTCTCTTCAA-3	chr3_135271632_135271777_+	SINE	Alu	B1_Mus2	E2	4_2	3	3.59281	1.52449	28
AAAGGATCAGAACTAA-3	chr3_135271632_135271777_+	SINE	Alu	B1_Mus2	L2	5_1	1	1.3885	0.870667	28
AGTTAGCCAACTCATG-1	chr3_135271632_135271777_+	SINE	Alu	B1_Mus2	16cell	1_4	1	1.7307	1.00456	28
TCTCAGCAGGCTGGAT-1	chr3_135271632_135271777_+	SINE	Alu	B1_Mus2	L2	1_1	1	2.01248	1.10276	28
CTTCAATGTTAACCTG-1	chr3_135271632_135271777_+	SINE	Alu	B1_Mus2	blastocyst	8	2	3.47947	1.4995	28
TCGACCTCAACGAGGT-2	chr3_135271632_135271777_+	SINE	Alu	B1_Mus2	32cell	24	1	1.51126	0.920784	28
TATCTTGGTGATTGGG-1	chr3_135271632_135271777_+	SINE	Alu	B1_Mus2	oocyte	5	11	12.9931	2.63857	28
TTCGCTGGTTCCATTT-3	chr3_135271632_135271777_+	SINE	Alu	B1_Mus2	oocyte	8	11	13.3463	2.66349	28
TCGGTCTAGCAGCCTC-1	chr3_135271632_135271777_+	SINE	Alu	B1_Mus2	blastocyst	10	1	1.59744	0.954528	28
TGCTCGTCATCGCTAA-2	chr3_135271632_135271777_+	SINE	Alu	B1_Mus2	L2	2_2	2	2.8486	1.34771	28
ATTCATCCAAGCCATT-2	chr3_135271632_135271777_+	SINE	Alu	B1_Mus2	32cell	23	1	2.23464	1.17392	28
CCAATGATCAAATGAG-2	chr3_135271632_135271777_+	SINE	Alu	B1_Mus2	32cell	14	1	2.39636	1.2227	28
ACCCTCAGTTCCTAGA-2	chr3_135271632_135271777_+	SINE	Alu	B1_Mus2	8cell	2_6	2	5.20021	1.82458	28
CGTAATGTCTAGTTCT-2	chr3_135271632_135271777_+	SINE	Alu	B1_Mus2	4cell	2_3	1	4.28816	1.66547	28
CTGTGGGCAGTCGGAA-2	chr3_135271632_135271777_+	SINE	Alu	B1_Mus2	16cell	2_12	2	3.99361	1.60816	28
AGGGTTTAGCTTAAGA-1	chr3_135271632_135271777_+	SINE	Alu	B1_Mus2	16cell	1_3	2	3.07834	1.40569	28
CTATCTAGTTTGACAC-2	chr3_135271632_135271777_+	SINE	Alu	B1_Mus2	32cell	5	1	2.34522	1.20753	28
CGATGCGTCTCTGCCA-1	chr3_135271632_135271777_+	SINE	Alu	B1_Mus2	16cell	1_5	2	3.5657	1.51857	28
TAATCTCCAACTAGAA-2	chr3_135271632_135271777_+	SINE	Alu	B1_Mus2	16cell	2_6	1	1.63908	0.970429	28
ATTCAGGTCGAGTCTA-2	chr3_135271632_135271777_+	SINE	Alu	B1_Mus2	E2	2_1	9	11.8281	2.55164	28
GAAGGGTGTCCAAATC-2	chr3_135271632_135271777_+	SINE	Alu	B1_Mus2	L2	3_1	1	1.20322	0.789922	28
CGGGCATTCATTTACC-1	chr3_135271632_135271777_+	SINE	Alu	B1_Mus2	16cell	1_9	2	3.89712	1.58865	28
GCAGCTGGTATCGTGT-3	chr3_135271632_135271777_+	SINE	Alu	B1_Mus2	oocyte	9	10	12.4039	2.59554	28
TACCGGGTCACCATCC-3	chr3_135271632_135271777_+	SINE	Alu	B1_Mus2	Zygote	8	20	21.9467	3.13317	28
CAGATACCATATAGCC-3	chr3_135271632_135271777_+	SINE	Alu	B1_Mus2	4cell	4_3	1	1.58705	0.950518	28
GACTATGGTGTTGCCG-1	chr3_135271632_135271777_+	SINE	Alu	B1_Mus2	oocyte	1	16	16.9169	2.88574	28
CTCAAGAGTTGTGTTG-3	chr3_135271632_135271777_+	SINE	Alu	B1_Mus2	E2	5_2	4	7.10227	2.09214	28
GCCAGGTGTTCGGCTG-2	chr3_135271632_135271777_+	SINE	Alu	B1_Mus2	32cell	13	1	1.77651	1.0212	28
AGTTCGAGTCTTGTCC-2	chr3_135271632_135271777_+	SINE	Alu	B1_Mus2	L2	2_1	1	1.32873	0.845322	28
TGTCCCAAGATCCCAT-2	chr3_135271632_135271777_+	SINE	Alu	B1_Mus2	E2	3_1	6	6.91483	2.06874	28
ATTATCCTCTGCGGCA-3	chr3_135271632_135271777_+	SINE	Alu	B1_Mus2	8cell	4_6	1	1.85082	1.04761	28
ACTTTCACATAATCGC-3	chr3_135271632_135271777_+	SINE	Alu	B1_Mus2	4cell	5_4	1	1.69549	0.99158	28
ACTTCCGTCACCTTAT-2	chr3_135271632_135271777_+	SINE	Alu	B1_Mus2	32cell	20	2	3.28893	1.45604	28
GTCTGTCAGCCGCTTG-3	chr3_135271632_135271777_+	SINE	Alu	B1_Mus2	4cell	5_3	1	1.57109	0.944331	28
TGTGCGGGTCGCACGT-3	chr3_135271632_135271777_+	SINE	Alu	B1_Mus2	16cell	4_4	1	2.72702	1.31561	28
GTTACGAGTAAGAACT-3	chr3_135271632_135271777_+	SINE	Alu	B1_Mus2	oocyte	7	9	10.0682	2.40408	28
CGCATAACAGCTTTCC-1	chr3_135271632_135271777_+	SINE	Alu	B1_Mus2	Zygote	3	13	13.5558	2.67799	28
GATCAGTCAGGGCTTC-3	chr3_135271632_135271777_+	SINE	Alu	B1_Mus2	4cell	4_4	1	1.75254	1.01252	28
AAACGCTTCGCTGACG-2	chr3_135271632_135271777_+	SINE	Alu	B1_Mus2	32cell	4	1	1.82448	1.03833	28
AAGACTCGTATCAGGG-2	chr3_135271632_135271777_+	SINE	Alu	B1_Mus2	E2	2_2	11	13.3043	2.66056	28
GTAATGCAGAGAGCAA-2	chr3_135271632_135271777_+	SINE	Alu	B1_Mus2	8cell	2_8	1	2.00441	1.10008	28
GTTCGCTGTGAACGGT-2	chr3_135271632_135271777_+	SINE	Alu	B1_Mus2	32cell	7	1	1.6975	0.992327	28
TGCATCCCACTCCTGT-3	chr3_135271632_135271777_+	SINE	Alu	B1_Mus2	L2	6_2	1	1.30446	0.834847	28
CTCTCAGTCGCTAATG-1	chr3_135271632_135271777_+	SINE	Alu	B1_Mus2	blastocyst	13	2	3.00888	1.38851	28
TACCCGTCAGCAGTTT-1	chr3_135271632_135271777_+	SINE	Alu	B1_Mus2	oocyte	2	19	21.0877	3.09502	28
CTCAATTGTTTCACTT-2	chr3_135271632_135271777_+	SINE	Alu	B1_Mus2	Zygote	6	20	17.331	2.90859	28
TAGAGTCAGAGAGTTT-3	chr3_135271632_135271777_+	SINE	Alu	B1_Mus2	16cell	4_1	2	4.03877	1.61716	28
CACACAAGTGGAAATT-1	chr3_135271632_135271777_+	SINE	Alu	B1_Mus2	oocyte	4	12	14.0928	2.71422	28
GGAGCAACAAATGCTC-1	chr3_135271632_135271777_+	SINE	Alu	B1_Mus2	16cell	1_10	1	2.18245	1.15765	28
AGGGTTTGTTCTCGCT-1	chr3_135271632_135271777_+	SINE	Alu	B1_Mus2	Zygote	2	13	12.488	2.6018	28
AACGAAAGTGGCACTC-1	chr3_135271632_135271777_+	SINE	Alu	B1_Mus2	E2	1_2	2	2.48973	1.24982	28
CCATCACTCGCCAGAC-1	chr5_33371947_33372143_+	SINE	B2	B3	16cell	1_2	1	1.70068	0.993504	35
GCACGTGTCATTGTGG-3	chr5_33371947_33372143_+	SINE	B2	B3	L2	4_2	1	1.34898	0.853982	35
TCGGTCTAGCCTGAGA-1	chr5_33371947_33372143_+	SINE	B2	B3	blastocyst	9	1	1.5949	0.953547	35
AGTTAGCTCATTCGTT-3	chr5_33371947_33372143_+	SINE	B2	B3	E2	4_1	7	8.16422	2.21531	35
GTCACTCAGTAGGTTA-1	chr5_33371947_33372143_+	SINE	B2	B3	E2	1_1	9	10.7105	2.46048	35
CTCGAGGTCTCTCTTC-1	chr5_33371947_33372143_+	SINE	B2	B3	Zygote	1	16	16.0982	2.83897	35
GTTGAACTCATGGGAG-2	chr5_33371947_33372143_+	SINE	B2	B3	Zygote	5	9	8.04361	2.20206	35
GATCATGCATGATAGA-2	chr5_33371947_33372143_+	SINE	B2	B3	32cell	18	1	2.76778	1.32649	35
CTCACTGTCGTAGCTA-2	chr5_33371947_33372143_+	SINE	B2	B3	16cell	2_11	3	5.23469	1.83013	35
TACCTCGAGAGAGGGC-2	chr5_33371947_33372143_+	SINE	B2	B3	oocyte	6	11	11.5413	2.52903	35
CCACGTTTCAGTGCGC-3	chr5_33371947_33372143_+	SINE	B2	B3	Zygote	7	18	16.8555	2.88231	35
GTGTTAGGTCCTGGTG-2	chr5_33371947_33372143_+	SINE	B2	B3	32cell	19	1	2.09118	1.12855	35
AGTAGTCGTCCCTCAT-3	chr5_33371947_33372143_+	SINE	B2	B3	oocyte	10	5	6.09979	1.96007	35
TATCTTGGTGATTGGG-1	chr5_33371947_33372143_+	SINE	B2	B3	oocyte	5	4	4.72478	1.7448	35
GTCAGCGTCCATCACC-2	chr5_33371947_33372143_+	SINE	B2	B3	32cell	8	2	3.38753	1.47877	35
AGGACGAGTATGTCTG-2	chr5_33371947_33372143_+	SINE	B2	B3	16cell	2_2	1	1.84638	1.04605	35
GTAGGAGTCCGTAATG-1	chr5_33371947_33372143_+	SINE	B2	B3	16cell	1_1	1	1.83621	1.04247	35
TGAATCGTCTCTTCAA-3	chr5_33371947_33372143_+	SINE	B2	B3	E2	4_2	7	8.38323	2.23892	35
TATTGGGAGTGCAGCA-1	chr5_33371947_33372143_+	SINE	B2	B3	blastocyst	4	1	1.65371	0.97596	35
AAAGGATCAGAACTAA-3	chr5_33371947_33372143_+	SINE	B2	B3	L2	5_1	2	2.77701	1.32893	35
TCATATCGTCTACAAC-2	chr5_33371947_33372143_+	SINE	B2	B3	16cell	2_5	5	7.9783	2.19481	35
TGCTTGCGTTACGATC-1	chr5_33371947_33372143_+	SINE	B2	B3	oocyte	3	5	5.68569	1.89997	35
ATTCCATTCTCTCGCA-1	chr5_33371947_33372143_+	SINE	B2	B3	blastocyst	12	3	4.35035	1.67716	35
AAACGCTGTGGGCTCT-1	chr5_33371947_33372143_+	SINE	B2	B3	blastocyst	7	1	1.67364	0.983441	35
CCCAACTTCGCCAATA-1	chr5_33371947_33372143_+	SINE	B2	B3	8cell	1_3	1	2.03087	1.10885	35
AGAGCAGTCTGTCGCT-2	chr5_33371947_33372143_+	SINE	B2	B3	16cell	2_1	1	1.92641	1.07378	35
GAAGAATCACGGTGTC-2	chr5_33371947_33372143_+	SINE	B2	B3	16cell	2_10	3	5.89391	1.93064	35
AAGTGAAGTCCATCTC-2	chr5_33371947_33372143_+	SINE	B2	B3	32cell	12	1	1.7618	1.01588	35
GGGTTTAGTGGTCAAG-3	chr5_33371947_33372143_+	SINE	B2	B3	L2	4_1	1	1.20744	0.791832	35
TCCCACATCTTCACAT-3	chr5_33371947_33372143_+	SINE	B2	B3	E2	5_1	8	9.67469	2.36788	35
GAGGGATGTTACTCAG-2	chr5_33371947_33372143_+	SINE	B2	B3	32cell	15	2	3.27225	1.45214	35
CAGATCACAACTGCCG-3	chr5_33371947_33372143_+	SINE	B2	B3	Zygote	9	17	18.0544	2.9473	35
AGGCTGCGTGGCTGCT-1	chr5_33371947_33372143_+	SINE	B2	B3	Zygote	4	7	7.39176	2.12725	35
GTAGAAATCGCCTATC-2	chr5_33371947_33372143_+	SINE	B2	B3	16cell	2_14	1	2.2779	1.1872	35
CGTTAGAGTCTACAGT-3	chr5_33371947_33372143_+	SINE	B2	B3	16cell	3_6	2	6.48088	2.01235	35
TCGGGCAGTGGCTCTG-1	chr5_33371947_33372143_+	SINE	B2	B3	4cell	1_1	1	1.78317	1.02359	35
GTTGAACTCGTAGTCA-2	chr5_33371947_33372143_+	SINE	B2	B3	E2	3_2	3	3.36587	1.47382	35
AGTCACATCGAGATGG-1	chr5_33371947_33372143_+	SINE	B2	B3	4cell	1_2	1	1.91095	1.06848	35
CCGTAGGAGGGAGGGT-2	chr5_33371947_33372143_+	SINE	B2	B3	16cell	2_3	1	1.71233	0.997808	35
GTCACGGCACGGATCC-3	chr5_33371947_33372143_+	SINE	B2	B3	8cell	4_4	1	1.95618	1.0839	35
TGGGAGAAGAGTTCGG-2	chr5_33371947_33372143_+	SINE	B2	B3	16cell	2_4	3	6.10874	1.96132	35
AAGACTCGTATCAGGG-2	chr5_33371947_33372143_+	SINE	B2	B3	E2	2_2	5	6.04741	1.95266	35
AAACGCTTCGCTGACG-2	chr5_33371947_33372143_+	SINE	B2	B3	32cell	4	1	1.82448	1.03833	35
GGATCTAAGCTAGAGC-2	chr5_33371947_33372143_+	SINE	B2	B3	32cell	11	1	1.92049	1.07175	35
CGCATAACAGCTTTCC-1	chr5_33371947_33372143_+	SINE	B2	B3	Zygote	3	11	11.4703	2.52335	35
GTTACGAGTAAGAACT-3	chr5_33371947_33372143_+	SINE	B2	B3	oocyte	7	6	6.71216	2.0428	35
TTGGATGTCCCATAGA-3	chr5_33371947_33372143_+	SINE	B2	B3	ESC	4	2	5.00877	1.79322	35
AGGGTTTGTTCTCGCT-1	chr5_33371947_33372143_+	SINE	B2	B3	Zygote	2	12	11.5274	2.52792	35
AACGAAAGTGGCACTC-1	chr5_33371947_33372143_+	SINE	B2	B3	E2	1_2	2	2.48973	1.24982	35
CACACAAGTGGAAATT-1	chr5_33371947_33372143_+	SINE	B2	B3	oocyte	4	6	7.04639	2.08522	35
GCAGGCTTCCAACCGG-3	chr5_33371947_33372143_+	SINE	B2	B3	8cell	4_5	1	1.95351	1.08299	35
TGCATCCCACTCCTGT-3	chr5_33371947_33372143_+	SINE	B2	B3	L2	6_2	1	1.30446	0.834847	35
CTCAATTGTTTCACTT-2	chr5_33371947_33372143_+	SINE	B2	B3	Zygote	6	14	12.1317	2.57503	35
TACCCGTCAGCAGTTT-1	chr5_33371947_33372143_+	SINE	B2	B3	oocyte	2	9	9.9889	2.39689	35
GTCGTAAGTCTTCTAT-2	chr5_33371947_33372143_+	SINE	B2	B3	16cell	2_9	1	1.82448	1.03833	35
TGGGAGAAGACGGTTG-1	chr5_33371947_33372143_+	SINE	B2	B3	16cell	1_6	1	1.96386	1.08649	35
GTTCGCTGTGAACGGT-2	chr5_33371947_33372143_+	SINE	B2	B3	32cell	7	3	5.09251	1.80706	35
ATTCAGGTCGAGTCTA-2	chr5_33371947_33372143_+	SINE	B2	B3	E2	2_1	11	14.4566	2.73803	35
AGAGCAGAGTGTACCT-2	chr5_33371947_33372143_+	SINE	B2	B3	16cell	2_13	1	1.7301	1.00434	35
TAATCTCCAACTAGAA-2	chr5_33371947_33372143_+	SINE	B2	B3	16cell	2_6	1	1.63908	0.970429	35
ACTTCCGGTCTTCTAT-3	chr5_33371947_33372143_+	SINE	B2	B3	4cell	4_2	1	1.6581	0.977612	35
CGATGCGTCTCTGCCA-1	chr5_33371947_33372143_+	SINE	B2	B3	16cell	1_5	4	7.1314	2.09573	35
CTATCTAGTTTGACAC-2	chr5_33371947_33372143_+	SINE	B2	B3	32cell	5	1	2.34522	1.20753	35
TGCTCGTCATCGCTAA-2	chr5_33371947_33372143_+	SINE	B2	B3	L2	2_2	1	1.4243	0.885542	35
TTCGCTGGTTCCATTT-3	chr5_33371947_33372143_+	SINE	B2	B3	oocyte	8	4	4.85319	1.76699	35
GTGAGCCTCTGGTTGA-1	chr5_33371947_33372143_+	SINE	B2	B3	blastocyst	11	1	1.62946	0.966779	35
GCCAGGTGTTCGGCTG-2	chr5_33371947_33372143_+	SINE	B2	B3	32cell	13	1	1.77651	1.0212	35
AGTTCGAGTCTTGTCC-2	chr5_33371947_33372143_+	SINE	B2	B3	L2	2_1	2	2.65745	1.29677	35
TGTCCCAAGATCCCAT-2	chr5_33371947_33372143_+	SINE	B2	B3	E2	3_1	9	10.3722	2.43118	35
GACTATGGTGTTGCCG-1	chr5_33371947_33372143_+	SINE	B2	B3	oocyte	1	4	4.22922	1.65426	35
CTCAAGAGTTGTGTTG-3	chr5_33371947_33372143_+	SINE	B2	B3	E2	5_2	4	7.10227	2.09214	35
TAGTGCAGTTAAGACA-1	chr5_33371947_33372143_+	SINE	B2	B3	blastocyst	5	1	1.61577	0.961558	35
TACCGGGTCACCATCC-3	chr5_33371947_33372143_+	SINE	B2	B3	Zygote	8	12	13.168	2.65099	35
AACAAAGAGACTTAAG-2	chr5_33371947_33372143_+	SINE	B2	B3	8cell	2_4	1	2.151	1.14772	35
CTACTATCATCGGCCA-2	chr5_33371947_33372143_+	SINE	B2	B3	16cell	2_8	1	2.42365	1.23071	35
GCAGCTGGTATCGTGT-3	chr5_33371947_33372143_+	SINE	B2	B3	oocyte	9	6	7.44232	2.13326	35
ATTCCATTCTCTCGCA-1	chr2_83651663_83651986_+	LTR	ERVL-MaLR	MTD	blastocyst	12	2	2.90023	1.36104	90
TCTGCCATCTTGAGCA-3	chr2_83651663_83651986_+	LTR	ERVL-MaLR	MTD	ESC	5	2	5.37201	1.85192	90
AGGAAATAGTCTGCGC-3	chr2_83651663_83651986_+	LTR	ERVL-MaLR	MTD	ESC	2	2	4.17711	1.64425	90
TTCACGCTCACGGGCT-1	chr2_83651663_83651986_+	LTR	ERVL-MaLR	MTD	4cell	1_3	6	9.66651	2.36711	90
CAGCAGCTCCGCAGTG-3	chr2_83651663_83651986_+	LTR	ERVL-MaLR	MTD	ESC	3	2	4.31872	1.67123	90
GGGTGTCCATAGGAGC-2	chr2_83651663_83651986_+	LTR	ERVL-MaLR	MTD	L2	3_2	5	6.78887	2.0527	90
TTCGATTTCTTCCCGA-3	chr2_83651663_83651986_+	LTR	ERVL-MaLR	MTD	8cell	3_1	3	7.16675	2.10007	90
CCGTAGGAGGGAGGGT-2	chr2_83651663_83651986_+	LTR	ERVL-MaLR	MTD	16cell	2_3	1	1.71233	0.997808	90
CAATACGCATAGATGA-1	chr2_83651663_83651986_+	LTR	ERVL-MaLR	MTD	blastocyst	1	3	5.26685	1.83527	90
TTCTTCCTCGGCACTG-1	chr2_83651663_83651986_+	LTR	ERVL-MaLR	MTD	8cell	1_1	15	27.2282	3.34032	90
TCGCTTGTCAAGCCCG-3	chr2_83651663_83651986_+	LTR	ERVL-MaLR	MTD	4cell	5_1	9	14.8051	2.76033	90
CAACCTCCACGATAGG-3	chr2_83651663_83651986_+	LTR	ERVL-MaLR	MTD	16cell	3_3	2	7.14286	2.09714	90
CTCGAGGTCTCTCTTC-1	chr2_83651663_83651986_+	LTR	ERVL-MaLR	MTD	Zygote	1	31	31.1903	3.47166	90
GTCACTCAGTAGGTTA-1	chr2_83651663_83651986_+	LTR	ERVL-MaLR	MTD	E2	1_1	9	10.7105	2.46048	90
GCTGCAGTCGACATCA-1	chr2_83651663_83651986_+	LTR	ERVL-MaLR	MTD	8cell	1_6	4	7.48643	2.13847	90
AAGCGAGGTAGCACAG-1	chr2_83651663_83651986_+	LTR	ERVL-MaLR	MTD	4cell	1_4	2	3.2987	1.45831	90
AGTTAGCTCATTCGTT-3	chr2_83651663_83651986_+	LTR	ERVL-MaLR	MTD	E2	4_1	14	16.3284	2.85235	90
GCACGTGTCATTGTGG-3	chr2_83651663_83651986_+	LTR	ERVL-MaLR	MTD	L2	4_2	10	13.4898	2.67345	90
TAAGCGTGTTAGCGGA-2	chr2_83651663_83651986_+	LTR	ERVL-MaLR	MTD	32cell	1	1	1.99124	1.09569	90
GTTACAGAGTCATCGT-3	chr2_83651663_83651986_+	LTR	ERVL-MaLR	MTD	16cell	3_7	2	8.31947	2.23211	90
CATCGCTAGTGAATAC-3	chr2_83651663_83651986_+	LTR	ERVL-MaLR	MTD	L2	5_2	20	26.0451	3.2975	90
CCACGTTTCAGTGCGC-3	chr2_83651663_83651986_+	LTR	ERVL-MaLR	MTD	Zygote	7	34	31.8382	3.49159	90
GTGTTAGGTCCTGGTG-2	chr2_83651663_83651986_+	LTR	ERVL-MaLR	MTD	32cell	19	1	2.09118	1.12855	90
AATGGAAGTCCGGTCA-2	chr2_83651663_83651986_+	LTR	ERVL-MaLR	MTD	8cell	2_5	5	9.89511	2.38831	90
TTGGATGTCCGTATAG-3	chr2_83651663_83651986_+	LTR	ERVL-MaLR	MTD	4cell	3_2	2	4.26439	1.66097	90
CTTTCAAGTTGCATCA-1	chr2_83651663_83651986_+	LTR	ERVL-MaLR	MTD	8cell	1_4	1	1.9976	1.09781	90
CTTCAATGTTAACCTG-1	chr2_83651663_83651986_+	LTR	ERVL-MaLR	MTD	blastocyst	8	3	5.21921	1.82764	90
TCATGTTGTCTTACAG-2	chr2_83651663_83651986_+	LTR	ERVL-MaLR	MTD	32cell	22	1	2.98063	1.38144	90
GTCAGCGTCCATCACC-2	chr2_83651663_83651986_+	LTR	ERVL-MaLR	MTD	32cell	8	1	1.69377	0.990941	90
CGGAACCCAAGACGGT-2	chr2_83651663_83651986_+	LTR	ERVL-MaLR	MTD	32cell	17	3	5.43183	1.86126	90
GTAGGAGTCCGTAATG-1	chr2_83651663_83651986_+	LTR	ERVL-MaLR	MTD	16cell	1_1	1	1.83621	1.04247	90
TCAGGGCCAGGCAATG-3	chr2_83651663_83651986_+	LTR	ERVL-MaLR	MTD	16cell	4_3	1	3.48432	1.50059	90
TCATATCGTCTACAAC-2	chr2_83651663_83651986_+	LTR	ERVL-MaLR	MTD	16cell	2_5	2	3.19132	1.43302	90
GAAGGGTGTCCAAATC-2	chr2_83651663_83651986_+	LTR	ERVL-MaLR	MTD	L2	3_1	7	8.42257	2.24311	90
CCATCACTCCAGTGTA-1	chr2_83651663_83651986_+	LTR	ERVL-MaLR	MTD	16cell	1_7	1	1.60953	0.95917	90
AGAGCCCCACTATGTG-3	chr2_83651663_83651986_+	LTR	ERVL-MaLR	MTD	4cell	3_3	3	5.99401	1.94505	90
TTCGCTGGTTCCATTT-3	chr2_83651663_83651986_+	LTR	ERVL-MaLR	MTD	oocyte	8	9	10.9197	2.47819	90
TCGGTCTAGCAGCCTC-1	chr2_83651663_83651986_+	LTR	ERVL-MaLR	MTD	blastocyst	10	1	1.59744	0.954528	90
TGCTCGTCATCGCTAA-2	chr2_83651663_83651986_+	LTR	ERVL-MaLR	MTD	L2	2_2	6	8.54579	2.2561	90
GACTATGAGTCATGGG-3	chr2_83651663_83651986_+	LTR	ERVL-MaLR	MTD	8cell	4_3	8	16.2933	2.85032	90
CAGATACCATATAGCC-3	chr2_83651663_83651986_+	LTR	ERVL-MaLR	MTD	4cell	4_3	14	22.2187	3.14496	90
GACTATGGTGTTGCCG-1	chr2_83651663_83651986_+	LTR	ERVL-MaLR	MTD	oocyte	1	25	26.4326	3.31173	90
TAGTGCAGTTAAGACA-1	chr2_83651663_83651986_+	LTR	ERVL-MaLR	MTD	blastocyst	5	5	8.07885	2.20595	90
GTGAGCCTCTGGTTGA-1	chr2_83651663_83651986_+	LTR	ERVL-MaLR	MTD	blastocyst	11	2	3.25892	1.44902	90
GCTCAAAGTAACGGTG-2	chr2_83651663_83651986_+	LTR	ERVL-MaLR	MTD	32cell	21	1	2.27221	1.18547	90
CGGGCATTCATTTACC-1	chr2_83651663_83651986_+	LTR	ERVL-MaLR	MTD	16cell	1_9	3	5.84567	1.92362	90
GCAGCTGGTATCGTGT-3	chr2_83651663_83651986_+	LTR	ERVL-MaLR	MTD	oocyte	9	13	16.125	2.84054	90
GGGAAGTTCGCCTTTG-2	chr2_83651663_83651986_+	LTR	ERVL-MaLR	MTD	32cell	6	3	6.38298	1.99918	90
TGTGCGGGTCGCACGT-3	chr2_83651663_83651986_+	LTR	ERVL-MaLR	MTD	16cell	4_4	2	5.45405	1.86471	90
GTTGCTCGTATCCTCC-3	chr2_83651663_83651986_+	LTR	ERVL-MaLR	MTD	16cell	4_5	3	10.8932	2.47597	90
AAGACTCGTATCAGGG-2	chr2_83651663_83651986_+	LTR	ERVL-MaLR	MTD	E2	2_2	6	7.25689	2.11105	90
ACTTTCACATAATCGC-3	chr2_83651663_83651986_+	LTR	ERVL-MaLR	MTD	4cell	5_4	11	18.6504	2.9781	90
ATTATCCTCTGCGGCA-3	chr2_83651663_83651986_+	LTR	ERVL-MaLR	MTD	8cell	4_6	12	22.2099	3.14458	90
GTCTGTCAGCCGCTTG-3	chr2_83651663_83651986_+	LTR	ERVL-MaLR	MTD	4cell	5_3	6	9.42655	2.34436	90
TTGGATGTCCCATAGA-3	chr2_83651663_83651986_+	LTR	ERVL-MaLR	MTD	ESC	4	3	7.51315	2.14161	90
CCGCAAGGTATGCTAC-3	chr2_83651663_83651986_+	LTR	ERVL-MaLR	MTD	8cell	4_2	4	7.68492	2.16159	90
TACGTCCTCGCGGACT-1	chr2_83651663_83651986_+	LTR	ERVL-MaLR	MTD	8cell	1_7	4	7.94913	2.19156	90
CACACAAGTGGAAATT-1	chr2_83651663_83651986_+	LTR	ERVL-MaLR	MTD	oocyte	4	13	15.2672	2.78915	90
GCAGGCTTCCAACCGG-3	chr2_83651663_83651986_+	LTR	ERVL-MaLR	MTD	8cell	4_5	8	15.6281	2.81109	90
AGGGTTTGTTCTCGCT-1	chr2_83651663_83651986_+	LTR	ERVL-MaLR	MTD	Zygote	2	49	47.0701	3.87266	90
AACGAAAGTGGCACTC-1	chr2_83651663_83651986_+	LTR	ERVL-MaLR	MTD	E2	1_2	8	9.95892	2.39415	90
TGGGAGAAGACGGTTG-1	chr2_83651663_83651986_+	LTR	ERVL-MaLR	MTD	16cell	1_6	2	3.92773	1.59488	90
GTTCGCTGTGAACGGT-2	chr2_83651663_83651986_+	LTR	ERVL-MaLR	MTD	32cell	7	6	10.185	2.41458	90
TGCATCCCACTCCTGT-3	chr2_83651663_83651986_+	LTR	ERVL-MaLR	MTD	L2	6_2	8	10.4357	2.43674	90
TACCCGTCAGCAGTTT-1	chr2_83651663_83651986_+	LTR	ERVL-MaLR	MTD	oocyte	2	37	41.0655	3.73923	90
CCCAACTTCGCCAATA-1	chr2_83651663_83651986_+	LTR	ERVL-MaLR	MTD	8cell	1_3	1	2.03087	1.10885	90
AAGTGAAGTCCATCTC-2	chr2_83651663_83651986_+	LTR	ERVL-MaLR	MTD	32cell	12	3	5.28541	1.83823	90
AACCTGAGTTCCTAGA-2	chr2_83651663_83651986_+	LTR	ERVL-MaLR	MTD	8cell	2_3	8	16.3232	2.85205	90
AAACGCTGTGGGCTCT-1	chr2_83651663_83651986_+	LTR	ERVL-MaLR	MTD	blastocyst	7	7	11.7155	2.54282	90
TGCTTGCGTTACGATC-1	chr2_83651663_83651986_+	LTR	ERVL-MaLR	MTD	oocyte	3	22	25.0171	3.25875	90
AGGTCATAGAGCAGCT-1	chr2_83651663_83651986_+	LTR	ERVL-MaLR	MTD	8cell	1_2	1	2.09732	1.13054	90
GAGGGATGTTACTCAG-2	chr2_83651663_83651986_+	LTR	ERVL-MaLR	MTD	32cell	15	7	11.4529	2.52195	90
AGGCTGCGTGGCTGCT-1	chr2_83651663_83651986_+	LTR	ERVL-MaLR	MTD	Zygote	4	30	31.679	3.48673	90
TGGAGAGGTCTACTGA-3	chr2_83651663_83651986_+	LTR	ERVL-MaLR	MTD	8cell	4_1	2	3.97693	1.60481	90
TGAGTCATCAGTAGGG-2	chr2_83651663_83651986_+	LTR	ERVL-MaLR	MTD	8cell	2_2	3	6.74916	2.04758	90
CAGATCACAACTGCCG-3	chr2_83651663_83651986_+	LTR	ERVL-MaLR	MTD	Zygote	9	34	36.1088	3.61385	90
GGGTTTAGTGGTCAAG-3	chr2_83651663_83651986_+	LTR	ERVL-MaLR	MTD	L2	4_1	4	4.82975	1.76297	90
TCCCACATCTTCACAT-3	chr2_83651663_83651986_+	LTR	ERVL-MaLR	MTD	E2	5_1	4	4.83734	1.76428	90
GTTGAACTCGTAGTCA-2	chr2_83651663_83651986_+	LTR	ERVL-MaLR	MTD	E2	3_2	11	12.3415	2.59088	90
AGTCACATCGAGATGG-1	chr2_83651663_83651986_+	LTR	ERVL-MaLR	MTD	4cell	1_2	2	3.8219	1.57317	90
CGTTAGAGTCTACAGT-3	chr2_83651663_83651986_+	LTR	ERVL-MaLR	MTD	16cell	3_6	4	12.9618	2.63632	90
TCGGGCAGTGGCTCTG-1	chr2_83651663_83651986_+	LTR	ERVL-MaLR	MTD	4cell	1_1	3	5.3495	1.84838	90
GTCACGGCACGGATCC-3	chr2_83651663_83651986_+	LTR	ERVL-MaLR	MTD	8cell	4_4	5	9.78091	2.37778	90
TGGGAGAAGAGTTCGG-2	chr2_83651663_83651986_+	LTR	ERVL-MaLR	MTD	16cell	2_4	1	2.03625	1.11062	90
GTTGAACTCATGGGAG-2	chr2_83651663_83651986_+	LTR	ERVL-MaLR	MTD	Zygote	5	55	49.1554	3.91513	90
CACAGGCGTCAACACT-1	chr2_83651663_83651986_+	LTR	ERVL-MaLR	MTD	16cell	1_8	4	6.32811	1.99172	90
AGTAGTCGTCCCTCAT-3	chr2_83651663_83651986_+	LTR	ERVL-MaLR	MTD	oocyte	10	9	10.9796	2.48321	90
GTGTGATAGCCGGAAT-2	chr2_83651663_83651986_+	LTR	ERVL-MaLR	MTD	4cell	2_1	1	2.07555	1.12348	90
TACCTCGAGAGAGGGC-2	chr2_83651663_83651986_+	LTR	ERVL-MaLR	MTD	oocyte	6	29	30.427	3.44767	90
CCACGTTGTATTCCGA-3	chr2_83651663_83651986_+	LTR	ERVL-MaLR	MTD	8cell	3_2	2	7.01016	2.08071	90
AGTTAGCCAACTCATG-1	chr2_83651663_83651986_+	LTR	ERVL-MaLR	MTD	16cell	1_4	3	5.19211	1.82328	90
TCTCAGCAGGCTGGAT-1	chr2_83651663_83651986_+	LTR	ERVL-MaLR	MTD	L2	1_1	2	4.02495	1.61442	90
AGGACGAGTATGTCTG-2	chr2_83651663_83651986_+	LTR	ERVL-MaLR	MTD	16cell	2_2	1	1.84638	1.04605	90
GTGTGGCGTGGATGAC-1	chr2_83651663_83651986_+	LTR	ERVL-MaLR	MTD	blastocyst	2	6	11.0497	2.48904	90
TCGACCTCAACGAGGT-2	chr2_83651663_83651986_+	LTR	ERVL-MaLR	MTD	32cell	24	3	4.53378	1.71087	90
TGTGAGTCAGGGTCTC-3	chr2_83651663_83651986_+	LTR	ERVL-MaLR	MTD	4cell	5_2	12	19.5982	3.02521	90
CCTAACCGTCCCGCAA-3	chr2_83651663_83651986_+	LTR	ERVL-MaLR	MTD	8cell	4_7	3	7.57002	2.14827	90
TATCTTGGTGATTGGG-1	chr2_83651663_83651986_+	LTR	ERVL-MaLR	MTD	oocyte	5	21	24.8051	3.25057	90
TATTGGGAGTGCAGCA-1	chr2_83651663_83651986_+	LTR	ERVL-MaLR	MTD	blastocyst	4	4	6.61485	2.0301	90
TGAATCGTCTCTTCAA-3	chr2_83651663_83651986_+	LTR	ERVL-MaLR	MTD	E2	4_2	17	20.3593	3.06149	90
AAAGGATCAGAACTAA-3	chr2_83651663_83651986_+	LTR	ERVL-MaLR	MTD	L2	5_1	8	11.108	2.49387	90
CAGGCCACATTCAGGT-1	chr2_83651663_83651986_+	LTR	ERVL-MaLR	MTD	blastocyst	3	6	10.0083	2.39865	90
AGGGTTTAGCTTAAGA-1	chr2_83651663_83651986_+	LTR	ERVL-MaLR	MTD	16cell	1_3	1	1.53917	0.931838	90
ACTTCCGGTCTTCTAT-3	chr2_83651663_83651986_+	LTR	ERVL-MaLR	MTD	4cell	4_2	14	23.2134	3.18691	90
TAATCTCCAACTAGAA-2	chr2_83651663_83651986_+	LTR	ERVL-MaLR	MTD	16cell	2_6	2	3.27815	1.45352	90
CGATGCGTCTCTGCCA-1	chr2_83651663_83651986_+	LTR	ERVL-MaLR	MTD	16cell	1_5	3	5.34855	1.84823	90
ATTCAGGTCGAGTCTA-2	chr2_83651663_83651986_+	LTR	ERVL-MaLR	MTD	E2	2_1	3	3.9427	1.59791	90
AGAGCAGAGTGTACCT-2	chr2_83651663_83651986_+	LTR	ERVL-MaLR	MTD	16cell	2_13	2	3.46021	1.4952	90
ACCCTCAGTTCCTAGA-2	chr2_83651663_83651986_+	LTR	ERVL-MaLR	MTD	8cell	2_6	3	7.80031	2.17479	90
CTCAAGAGTTGTGTTG-3	chr2_83651663_83651986_+	LTR	ERVL-MaLR	MTD	E2	5_2	4	7.10227	2.09214	90
GCCCGAAGTTAACCTG-3	chr2_83651663_83651986_+	LTR	ERVL-MaLR	MTD	16cell	3_2	7	18.7016	2.9807	90
TGTCCCAAGATCCCAT-2	chr2_83651663_83651986_+	LTR	ERVL-MaLR	MTD	E2	3_1	5	5.76236	1.91137	90
AGTTCGAGTCTTGTCC-2	chr2_83651663_83651986_+	LTR	ERVL-MaLR	MTD	L2	2_1	13	17.2735	2.90545	90
TCATACTCAAGGTACG-1	chr2_83651663_83651986_+	LTR	ERVL-MaLR	MTD	8cell	1_5	2	3.85654	1.58033	90
ATGCCTCCAGAAGTGC-1	chr2_83651663_83651986_+	LTR	ERVL-MaLR	MTD	16cell	1_11	6	12.3813	2.59386	90
GCACGGTTCATTATCC-3	chr2_83651663_83651986_+	LTR	ERVL-MaLR	MTD	16cell	4_2	1	2.92312	1.36689	90
TACCGGGTCACCATCC-3	chr2_83651663_83651986_+	LTR	ERVL-MaLR	MTD	Zygote	8	57	62.548	4.1518	90
AACAAAGAGACTTAAG-2	chr2_83651663_83651986_+	LTR	ERVL-MaLR	MTD	8cell	2_4	3	6.453	2.00862	90
CATTGCCCACAGCCTG-2	chr2_83651663_83651986_+	LTR	ERVL-MaLR	MTD	32cell	9	8	13.7575	2.69175	90
GGATCTAAGCTAGAGC-2	chr2_83651663_83651986_+	LTR	ERVL-MaLR	MTD	32cell	11	2	3.84098	1.57712	90
GTTACGAGTAAGAACT-3	chr2_83651663_83651986_+	LTR	ERVL-MaLR	MTD	oocyte	7	9	10.0682	2.40408	90
CGCATAACAGCTTTCC-1	chr2_83651663_83651986_+	LTR	ERVL-MaLR	MTD	Zygote	3	34	35.4536	3.59604	90
AGTGTTGGTAGAGATT-3	chr2_83651663_83651986_+	LTR	ERVL-MaLR	MTD	4cell	4_1	12	18.9245	2.99195	90
GATCAGTCAGGGCTTC-3	chr2_83651663_83651986_+	LTR	ERVL-MaLR	MTD	4cell	4_4	4	7.01016	2.08071	90
AAACGCTTCGCTGACG-2	chr2_83651663_83651986_+	LTR	ERVL-MaLR	MTD	32cell	4	2	3.64897	1.53665	90
ACTTCCGTCACCTTAT-2	chr2_83651663_83651986_+	LTR	ERVL-MaLR	MTD	32cell	20	1	1.64447	0.972469	90
TGAATGCCAGACAATA-3	chr2_83651663_83651986_+	LTR	ERVL-MaLR	MTD	L2	6_1	4	5.53557	1.87726	90
CACCGTTTCGGCCCAA-3	chr2_83651663_83651986_+	LTR	ERVL-MaLR	MTD	4cell	3_1	6	12.0048	2.56532	90
TAGAGTCAGAGAGTTT-3	chr2_83651663_83651986_+	LTR	ERVL-MaLR	MTD	16cell	4_1	6	12.1163	2.57386	90
AGCGTATAGCGTATAA-1	chr2_83651663_83651986_+	LTR	ERVL-MaLR	MTD	8cell	1_8	1	2.04792	1.11446	90
GTCGTAAGTCTTCTAT-2	chr2_83651663_83651986_+	LTR	ERVL-MaLR	MTD	16cell	2_9	1	1.82448	1.03833	90
GTAATGCAGAGAGCAA-2	chr2_83651663_83651986_+	LTR	ERVL-MaLR	MTD	8cell	2_8	1	2.00441	1.10008	90
CTCAATTGTTTCACTT-2	chr2_83651663_83651986_+	LTR	ERVL-MaLR	MTD	Zygote	6	66	57.1924	4.06375	90
GTAGGAGTCCGTAATG-1	chr6_37959997_37960201_+	SINE	B2	B2_Mm2	16cell	1_1	1	1.83621	1.04247	32
TGAATCGTCTCTTCAA-3	chr6_37959997_37960201_+	SINE	B2	B2_Mm2	E2	4_2	1	1.1976	0.787368	32
TCAGGGCCAGGCAATG-3	chr6_37959997_37960201_+	SINE	B2	B2_Mm2	16cell	4_3	1	3.48432	1.50059	32
TCATATCGTCTACAAC-2	chr6_37959997_37960201_+	SINE	B2	B2_Mm2	16cell	2_5	2	3.19132	1.43302	32
AAAGGATCAGAACTAA-3	chr6_37959997_37960201_+	SINE	B2	B2_Mm2	L2	5_1	4	5.55401	1.88008	32
AGTTAGCCAACTCATG-1	chr6_37959997_37960201_+	SINE	B2	B2_Mm2	16cell	1_4	1	1.7307	1.00456	32
CTTCAATGTTAACCTG-1	chr6_37959997_37960201_+	SINE	B2	B2_Mm2	blastocyst	8	6	10.4384	2.43698	32
AGGACGAGTATGTCTG-2	chr6_37959997_37960201_+	SINE	B2	B2_Mm2	16cell	2_2	1	1.84638	1.04605	32
GTGTGGCGTGGATGAC-1	chr6_37959997_37960201_+	SINE	B2	B2_Mm2	blastocyst	2	1	1.84162	1.04437	32
TCGACCTCAACGAGGT-2	chr6_37959997_37960201_+	SINE	B2	B2_Mm2	32cell	24	5	7.55629	2.14667	32
CCTAACCGTCCCGCAA-3	chr6_37959997_37960201_+	SINE	B2	B2_Mm2	8cell	4_7	1	2.52334	1.25941	32
TGTGAGTCAGGGTCTC-3	chr6_37959997_37960201_+	SINE	B2	B2_Mm2	4cell	5_2	1	1.63319	0.968195	32
GTCAGCGTCCATCACC-2	chr6_37959997_37960201_+	SINE	B2	B2_Mm2	32cell	8	2	3.38753	1.47877	32
TATCTTGGTGATTGGG-1	chr6_37959997_37960201_+	SINE	B2	B2_Mm2	oocyte	5	2	2.36239	1.21265	32
CACAGGCGTCAACACT-1	chr6_37959997_37960201_+	SINE	B2	B2_Mm2	16cell	1_8	2	3.16406	1.42649	32
TAAGCGTGTTAGCGGA-2	chr6_37959997_37960201_+	SINE	B2	B2_Mm2	32cell	1	1	1.99124	1.09569	32
CATCGCTAGTGAATAC-3	chr6_37959997_37960201_+	SINE	B2	B2_Mm2	L2	5_2	3	3.90676	1.59061	32
GTGTGATAGCCGGAAT-2	chr6_37959997_37960201_+	SINE	B2	B2_Mm2	4cell	2_1	1	2.07555	1.12348	32
AGTAGTCGTCCCTCAT-3	chr6_37959997_37960201_+	SINE	B2	B2_Mm2	oocyte	10	2	2.43992	1.23545	32
CCACGTTTCAGTGCGC-3	chr6_37959997_37960201_+	SINE	B2	B2_Mm2	Zygote	7	1	0.936417	0.660839	32
TACCTCGAGAGAGGGC-2	chr6_37959997_37960201_+	SINE	B2	B2_Mm2	oocyte	6	5	5.24604	1.83195	32
AATGGAAGTCCGGTCA-2	chr6_37959997_37960201_+	SINE	B2	B2_Mm2	8cell	2_5	3	5.93707	1.93688	32
CCACGTTGTATTCCGA-3	chr6_37959997_37960201_+	SINE	B2	B2_Mm2	8cell	3_2	3	10.5152	2.44367	32
CTCACTGTCGTAGCTA-2	chr6_37959997_37960201_+	SINE	B2	B2_Mm2	16cell	2_11	3	5.23469	1.83013	32
CTTTCAAGTTGCATCA-1	chr6_37959997_37960201_+	SINE	B2	B2_Mm2	8cell	1_4	1	1.9976	1.09781	32
GTCACTCAGTAGGTTA-1	chr6_37959997_37960201_+	SINE	B2	B2_Mm2	E2	1_1	6	7.14031	2.09683	32
CTCGAGGTCTCTCTTC-1	chr6_37959997_37960201_+	SINE	B2	B2_Mm2	Zygote	1	1	1.00614	0.696211	32
GCTGCAGTCGACATCA-1	chr6_37959997_37960201_+	SINE	B2	B2_Mm2	8cell	1_6	1	1.87161	1.05487	32
GTTGAACTCATGGGAG-2	chr6_37959997_37960201_+	SINE	B2	B2_Mm2	Zygote	5	2	1.78747	1.02513	32
AAGCGAGGTAGCACAG-1	chr6_37959997_37960201_+	SINE	B2	B2_Mm2	4cell	1_4	1	1.64935	0.974314	32
CCATCACTCGCCAGAC-1	chr6_37959997_37960201_+	SINE	B2	B2_Mm2	16cell	1_2	2	3.40136	1.48191	32
AGTTAGCTCATTCGTT-3	chr6_37959997_37960201_+	SINE	B2	B2_Mm2	E2	4_1	3	3.49895	1.50384	32
TCGGTCTAGCCTGAGA-1	chr6_37959997_37960201_+	SINE	B2	B2_Mm2	blastocyst	9	2	3.18979	1.43265	32
CCGTAGGAGGGAGGGT-2	chr6_37959997_37960201_+	SINE	B2	B2_Mm2	16cell	2_3	2	3.42466	1.48719	32
GTCACGGCACGGATCC-3	chr6_37959997_37960201_+	SINE	B2	B2_Mm2	8cell	4_4	2	3.91236	1.59176	32
GCATGATGTGTTCCTC-2	chr6_37959997_37960201_+	SINE	B2	B2_Mm2	8cell	2_7	1	2.35349	1.21	32
CAATACGCATAGATGA-1	chr6_37959997_37960201_+	SINE	B2	B2_Mm2	blastocyst	1	2	3.51124	1.50657	32
TTCTTCCTCGGCACTG-1	chr6_37959997_37960201_+	SINE	B2	B2_Mm2	8cell	1_1	2	3.63042	1.53265	32
GTTGAACTCGTAGTCA-2	chr6_37959997_37960201_+	SINE	B2	B2_Mm2	E2	3_2	2	2.24391	1.17678	32
AGTCACATCGAGATGG-1	chr6_37959997_37960201_+	SINE	B2	B2_Mm2	4cell	1_2	2	3.8219	1.57317	32
GGGTGTCCATAGGAGC-2	chr6_37959997_37960201_+	SINE	B2	B2_Mm2	L2	3_2	1	1.35777	0.857718	32
TCGGGCAGTGGCTCTG-1	chr6_37959997_37960201_+	SINE	B2	B2_Mm2	4cell	1_1	2	3.56633	1.51871	32
TTCGATTTCTTCCCGA-3	chr6_37959997_37960201_+	SINE	B2	B2_Mm2	8cell	3_1	1	2.38892	1.22051	32
AGGCTGCGTGGCTGCT-1	chr6_37959997_37960201_+	SINE	B2	B2_Mm2	Zygote	4	3	3.1679	1.42741	32
TGGAGAGGTCTACTGA-3	chr6_37959997_37960201_+	SINE	B2	B2_Mm2	8cell	4_1	1	1.98847	1.09476	32
TGAGTCATCAGTAGGG-2	chr6_37959997_37960201_+	SINE	B2	B2_Mm2	8cell	2_2	1	2.24972	1.17857	32
GGGTTTAGTGGTCAAG-3	chr6_37959997_37960201_+	SINE	B2	B2_Mm2	L2	4_1	1	1.20744	0.791832	32
TCCCACATCTTCACAT-3	chr6_37959997_37960201_+	SINE	B2	B2_Mm2	E2	5_1	3	3.62801	1.53213	32
CCCAACTTCGCCAATA-1	chr6_37959997_37960201_+	SINE	B2	B2_Mm2	8cell	1_3	4	8.12348	2.21085	32
AAGTGAAGTCCATCTC-2	chr6_37959997_37960201_+	SINE	B2	B2_Mm2	32cell	12	3	5.28541	1.83823	32
AAACGCTGTGGGCTCT-1	chr6_37959997_37960201_+	SINE	B2	B2_Mm2	blastocyst	7	2	3.34728	1.46955	32
ATTCCATTCTCTCGCA-1	chr6_37959997_37960201_+	SINE	B2	B2_Mm2	blastocyst	12	1	1.45012	0.896135	32
AACCTGAGTTCCTAGA-2	chr6_37959997_37960201_+	SINE	B2	B2_Mm2	8cell	2_3	3	6.1212	1.96308	32
TGCTTGCGTTACGATC-1	chr6_37959997_37960201_+	SINE	B2	B2_Mm2	oocyte	3	1	1.13714	0.759468	32
AGGTCATAGAGCAGCT-1	chr6_37959997_37960201_+	SINE	B2	B2_Mm2	8cell	1_2	1	2.09732	1.13054	32
TGGGAGAAGACGGTTG-1	chr6_37959997_37960201_+	SINE	B2	B2_Mm2	16cell	1_6	1	1.96386	1.08649	32
GTCGTAAGTCTTCTAT-2	chr6_37959997_37960201_+	SINE	B2	B2_Mm2	16cell	2_9	2	3.64897	1.53665	32
GTAATGCAGAGAGCAA-2	chr6_37959997_37960201_+	SINE	B2	B2_Mm2	8cell	2_8	2	4.00882	1.6112	32
GTTCGCTGTGAACGGT-2	chr6_37959997_37960201_+	SINE	B2	B2_Mm2	32cell	7	2	3.39501	1.48047	32
GTGCGTGGTCTACAGT-3	chr6_37959997_37960201_+	SINE	B2	B2_Mm2	16cell	3_1	1	2.8082	1.33716	32
CTCTCAGTCGCTAATG-1	chr6_37959997_37960201_+	SINE	B2	B2_Mm2	blastocyst	13	1	1.50444	0.918064	32
TGCATCCCACTCCTGT-3	chr6_37959997_37960201_+	SINE	B2	B2_Mm2	L2	6_2	2	2.60892	1.28341	32
TACCCGTCAGCAGTTT-1	chr6_37959997_37960201_+	SINE	B2	B2_Mm2	oocyte	2	2	2.21976	1.16931	32
CTCAATTGTTTCACTT-2	chr6_37959997_37960201_+	SINE	B2	B2_Mm2	Zygote	6	2	1.7331	1.00544	32
TAGAGTCAGAGAGTTT-3	chr6_37959997_37960201_+	SINE	B2	B2_Mm2	16cell	4_1	1	2.01939	1.10505	32
TACGTCCTCGCGGACT-1	chr6_37959997_37960201_+	SINE	B2	B2_Mm2	8cell	1_7	5	9.93641	2.3921	32
GCAGGCTTCCAACCGG-3	chr6_37959997_37960201_+	SINE	B2	B2_Mm2	8cell	4_5	1	1.95351	1.08299	32
GTGAGTTAGCTAGAGC-2	chr6_37959997_37960201_+	SINE	B2	B2_Mm2	16cell	2_7	1	2.19154	1.1605	32
AACGAAAGTGGCACTC-1	chr6_37959997_37960201_+	SINE	B2	B2_Mm2	E2	1_2	2	2.48973	1.24982	32
AGGGTTTGTTCTCGCT-1	chr6_37959997_37960201_+	SINE	B2	B2_Mm2	Zygote	2	5	4.80307	1.75839	32
AAACGCTTCAAGCGTT-2	chr6_37959997_37960201_+	SINE	B2	B2_Mm2	32cell	16	1	2.22568	1.17115	32
ATTATCCTCTGCGGCA-3	chr6_37959997_37960201_+	SINE	B2	B2_Mm2	8cell	4_6	2	3.70165	1.54791	32
ACTTCCGTCACCTTAT-2	chr6_37959997_37960201_+	SINE	B2	B2_Mm2	32cell	20	3	4.9334	1.7806	32
TGAATGCCAGACAATA-3	chr6_37959997_37960201_+	SINE	B2	B2_Mm2	L2	6_1	6	8.30335	2.23037	32
CCGCAAGGTATGCTAC-3	chr6_37959997_37960201_+	SINE	B2	B2_Mm2	8cell	4_2	1	1.92123	1.072	32
GGATCTAAGCTAGAGC-2	chr6_37959997_37960201_+	SINE	B2	B2_Mm2	32cell	11	2	3.84098	1.57712	32
AGTGTTGGTAGAGATT-3	chr6_37959997_37960201_+	SINE	B2	B2_Mm2	4cell	4_1	1	1.57704	0.946641	32
CGCATAACAGCTTTCC-1	chr6_37959997_37960201_+	SINE	B2	B2_Mm2	Zygote	3	2	2.08551	1.12672	32
AAACGCTTCGCTGACG-2	chr6_37959997_37960201_+	SINE	B2	B2_Mm2	32cell	4	3	5.47345	1.86771	32
AAGACTCGTATCAGGG-2	chr6_37959997_37960201_+	SINE	B2	B2_Mm2	E2	2_2	10	12.0948	2.57222	32
CTACTATCATCGGCCA-2	chr6_37959997_37960201_+	SINE	B2	B2_Mm2	16cell	2_8	3	7.27096	2.11275	32
GCAGCTGGTATCGTGT-3	chr6_37959997_37960201_+	SINE	B2	B2_Mm2	oocyte	9	1	1.24039	0.806649	32
CGGGCATTCATTTACC-1	chr6_37959997_37960201_+	SINE	B2	B2_Mm2	16cell	1_9	1	1.94856	1.08132	32
GGGAAGTTCGCCTTTG-2	chr6_37959997_37960201_+	SINE	B2	B2_Mm2	32cell	6	2	4.25532	1.65924	32
TACCGGGTCACCATCC-3	chr6_37959997_37960201_+	SINE	B2	B2_Mm2	Zygote	8	1	1.09733	0.740667	32
AACAAAGAGACTTAAG-2	chr6_37959997_37960201_+	SINE	B2	B2_Mm2	8cell	2_4	3	6.453	2.00862	32
GACTATGAGTCATGGG-3	chr6_37959997_37960201_+	SINE	B2	B2_Mm2	8cell	4_3	7	14.2566	2.72501	32
GACTATGGTGTTGCCG-1	chr6_37959997_37960201_+	SINE	B2	B2_Mm2	oocyte	1	1	1.05731	0.721397	32
CTCAAGAGTTGTGTTG-3	chr6_37959997_37960201_+	SINE	B2	B2_Mm2	E2	5_2	1	1.77557	1.02086	32
GTGAGCCTCTGGTTGA-1	chr6_37959997_37960201_+	SINE	B2	B2_Mm2	blastocyst	11	3	4.88838	1.77298	32
AGTTCGAGTCTTGTCC-2	chr6_37959997_37960201_+	SINE	B2	B2_Mm2	L2	2_1	5	6.64364	2.03387	32
TGTCCCAAGATCCCAT-2	chr6_37959997_37960201_+	SINE	B2	B2_Mm2	E2	3_1	3	3.45742	1.49457	32
TCATACTCAAGGTACG-1	chr6_37959997_37960201_+	SINE	B2	B2_Mm2	8cell	1_5	6	11.5696	2.53128	32
TCGGTCTAGCAGCCTC-1	chr6_37959997_37960201_+	SINE	B2	B2_Mm2	blastocyst	10	1	1.59744	0.954528	32
TTCGCTGGTTCCATTT-3	chr6_37959997_37960201_+	SINE	B2	B2_Mm2	oocyte	8	3	3.63989	1.53469	32
TGCTCGTCATCGCTAA-2	chr6_37959997_37960201_+	SINE	B2	B2_Mm2	L2	2_2	2	2.8486	1.34771	32
ATTCATCCAAGCCATT-2	chr6_37959997_37960201_+	SINE	B2	B2_Mm2	32cell	23	3	6.70391	2.04173	32
CAGGCCACATTCAGGT-1	chr6_37959997_37960201_+	SINE	B2	B2_Mm2	blastocyst	3	2	3.33611	1.46698	32
AGGGTTTAGCTTAAGA-1	chr6_37959997_37960201_+	SINE	B2	B2_Mm2	16cell	1_3	1	1.53917	0.931838	32
CTGTGGGCAGTCGGAA-2	chr6_37959997_37960201_+	SINE	B2	B2_Mm2	16cell	2_12	1	1.99681	1.09755	32
ATCACGACAACGCCCA-3	chr6_37959997_37960201_+	SINE	B2	B2_Mm2	8cell	3_3	1	3.64033	1.53479	32
ATTCAGGTCGAGTCTA-2	chr6_37959997_37960201_+	SINE	B2	B2_Mm2	E2	2_1	5	6.57117	2.02435	32
GAAGGGTGTCCAAATC-2	chr6_37959997_37960201_+	SINE	B2	B2_Mm2	L2	3_1	2	2.40645	1.22567	32
AGAGCAGAGTGTACCT-2	chr6_37959997_37960201_+	SINE	B2	B2_Mm2	16cell	2_13	1	1.7301	1.00434	32
CCATCACTCCAGTGTA-1	chr6_37959997_37960201_+	SINE	B2	B2_Mm2	16cell	1_7	4	6.43811	2.00662	32
TTCGCTGGTTCCATTT-3	chr6_146146996_146147368_-	LTR	ERVL-MaLR	MTC	oocyte	8	2	2.4266	1.23157	18
AGTAGTCGTCCCTCAT-3	chr6_146146996_146147368_-	LTR	ERVL-MaLR	MTC	oocyte	10	2	2.43992	1.23545	18
AGGCTGCGTGGCTGCT-1	chr6_146146996_146147368_-	LTR	ERVL-MaLR	MTC	Zygote	4	14	14.7835	2.75897	18
CAGATCACAACTGCCG-3	chr6_146146996_146147368_-	LTR	ERVL-MaLR	MTC	Zygote	9	5	5.31011	1.84215	18
CCACGTTTCAGTGCGC-3	chr6_146146996_146147368_-	LTR	ERVL-MaLR	MTC	Zygote	7	3	2.80925	1.33743	18
TACCTCGAGAGAGGGC-2	chr6_146146996_146147368_-	LTR	ERVL-MaLR	MTC	oocyte	6	41	43.0175	3.78459	18
TCCCACATCTTCACAT-3	chr6_146146996_146147368_-	LTR	ERVL-MaLR	MTC	E2	5_1	1	1.20934	0.792692	18
GTCACTCAGTAGGTTA-1	chr6_146146996_146147368_-	LTR	ERVL-MaLR	MTC	E2	1_1	1	1.19005	0.783925	18
CTCGAGGTCTCTCTTC-1	chr6_146146996_146147368_-	LTR	ERVL-MaLR	MTC	Zygote	1	17	17.1043	2.89615	18
GTTACGAGTAAGAACT-3	chr6_146146996_146147368_-	LTR	ERVL-MaLR	MTC	oocyte	7	4	4.47477	1.70015	18
GTTGAACTCATGGGAG-2	chr6_146146996_146147368_-	LTR	ERVL-MaLR	MTC	Zygote	5	53	47.368	3.87884	18
CGCATAACAGCTTTCC-1	chr6_146146996_146147368_-	LTR	ERVL-MaLR	MTC	Zygote	3	9	9.38478	2.34034	18
TGCTTGCGTTACGATC-1	chr6_146146996_146147368_-	LTR	ERVL-MaLR	MTC	oocyte	3	11	12.5085	2.60332	18
AAGACTCGTATCAGGG-2	chr6_146146996_146147368_-	LTR	ERVL-MaLR	MTC	E2	2_2	4	4.83793	1.76438	18
GCAGCTGGTATCGTGT-3	chr6_146146996_146147368_-	LTR	ERVL-MaLR	MTC	oocyte	9	5	6.20194	1.97435	18
TACCGGGTCACCATCC-3	chr6_146146996_146147368_-	LTR	ERVL-MaLR	MTC	Zygote	8	3	3.292	1.45675	18
TGAATCGTCTCTTCAA-3	chr6_146146996_146147368_-	LTR	ERVL-MaLR	MTC	E2	4_2	1	1.1976	0.787368	18
TACCCGTCAGCAGTTT-1	chr6_146146996_146147368_-	LTR	ERVL-MaLR	MTC	oocyte	2	3	3.32963	1.46548	18
CTCAATTGTTTCACTT-2	chr6_146146996_146147368_-	LTR	ERVL-MaLR	MTC	Zygote	6	71	61.5251	4.13557	18
GACTATGGTGTTGCCG-1	chr6_146146996_146147368_-	LTR	ERVL-MaLR	MTC	oocyte	1	11	11.6304	2.5361	18
GTTGAACTCGTAGTCA-2	chr6_146146996_146147368_-	LTR	ERVL-MaLR	MTC	E2	3_2	5	5.60978	1.88855	18
CACACAAGTGGAAATT-1	chr6_146146996_146147368_-	LTR	ERVL-MaLR	MTC	oocyte	4	2	2.3488	1.2086	18
TGTCCCAAGATCCCAT-2	chr6_146146996_146147368_-	LTR	ERVL-MaLR	MTC	E2	3_1	2	2.30494	1.19542	18
AGGGTTTGTTCTCGCT-1	chr6_146146996_146147368_-	LTR	ERVL-MaLR	MTC	Zygote	2	13	12.488	2.6018	18
TATCTTGGTGATTGGG-1	chr6_146146996_146147368_-	LTR	ERVL-MaLR	MTC	oocyte	5	3	3.54359	1.51372	18
CACACAAGTGGAAATT-1	chr4_35810313_35810655_+	LTR	ERVL-MaLR	ORR1A0	oocyte	4	1	1.1744	0.776752	15
AGTTAGCCAACTCATG-1	chr4_35810313_35810655_+	LTR	ERVL-MaLR	ORR1A0	16cell	1_4	1	1.7307	1.00456	15
TCTCAGCAGGCTGGAT-1	chr4_35810313_35810655_+	LTR	ERVL-MaLR	ORR1A0	L2	1_1	2	4.02495	1.61442	15
TCATGTTGTCTTACAG-2	chr4_35810313_35810655_+	LTR	ERVL-MaLR	ORR1A0	32cell	22	1	2.98063	1.38144	15
TGTGAGTCAGGGTCTC-3	chr4_35810313_35810655_+	LTR	ERVL-MaLR	ORR1A0	4cell	5_2	1	1.63319	0.968195	15
TCGACCTCAACGAGGT-2	chr4_35810313_35810655_+	LTR	ERVL-MaLR	ORR1A0	32cell	24	1	1.51126	0.920784	15
AAAGGATCAGAACTAA-3	chr4_35810313_35810655_+	LTR	ERVL-MaLR	ORR1A0	L2	5_1	2	2.77701	1.32893	15
TGCATCCCACTCCTGT-3	chr4_35810313_35810655_+	LTR	ERVL-MaLR	ORR1A0	L2	6_2	3	3.91338	1.59196	15
TGAATCGTCTCTTCAA-3	chr4_35810313_35810655_+	LTR	ERVL-MaLR	ORR1A0	E2	4_2	2	2.39521	1.22237	15
CGCATAACAGCTTTCC-1	chr4_35810313_35810655_+	LTR	ERVL-MaLR	ORR1A0	Zygote	3	2	2.08551	1.12672	15
AGTGTTGGTAGAGATT-3	chr4_35810313_35810655_+	LTR	ERVL-MaLR	ORR1A0	4cell	4_1	4	6.30815	1.98899	15
GCTGCAGTCGACATCA-1	chr4_35810313_35810655_+	LTR	ERVL-MaLR	ORR1A0	8cell	1_6	1	1.87161	1.05487	15
TCGCTTGTCAAGCCCG-3	chr4_35810313_35810655_+	LTR	ERVL-MaLR	ORR1A0	4cell	5_1	1	1.64501	0.972674	15
GCACGTGTCATTGTGG-3	chr4_35810313_35810655_+	LTR	ERVL-MaLR	ORR1A0	L2	4_2	7	9.44287	2.34592	15
TCGGTCTAGCCTGAGA-1	chr4_35810313_35810655_+	LTR	ERVL-MaLR	ORR1A0	blastocyst	9	1	1.5949	0.953547	15
AAACGCTTCGCTGACG-2	chr4_35810313_35810655_+	LTR	ERVL-MaLR	ORR1A0	32cell	4	1	1.82448	1.03833	15
AAGCGAGGTAGCACAG-1	chr4_35810313_35810655_+	LTR	ERVL-MaLR	ORR1A0	4cell	1_4	3	4.94805	1.78306	15
CCACGTTTCAGTGCGC-3	chr4_35810313_35810655_+	LTR	ERVL-MaLR	ORR1A0	Zygote	7	1	0.936417	0.660839	15
GTCTGTCAGCCGCTTG-3	chr4_35810313_35810655_+	LTR	ERVL-MaLR	ORR1A0	4cell	5_3	3	4.71328	1.74279	15
GTGTTAGGTCCTGGTG-2	chr4_35810313_35810655_+	LTR	ERVL-MaLR	ORR1A0	32cell	19	1	2.09118	1.12855	15
TGAATGCCAGACAATA-3	chr4_35810313_35810655_+	LTR	ERVL-MaLR	ORR1A0	L2	6_1	1	1.38389	0.868734	15
GTGTGATAGCCGGAAT-2	chr4_35810313_35810655_+	LTR	ERVL-MaLR	ORR1A0	4cell	2_1	3	6.22665	1.97778	15
ACTTTCACATAATCGC-3	chr4_35810313_35810655_+	LTR	ERVL-MaLR	ORR1A0	4cell	5_4	4	6.78196	2.05181	15
CATCGCTAGTGAATAC-3	chr4_35810313_35810655_+	LTR	ERVL-MaLR	ORR1A0	L2	5_2	3	3.90676	1.59061	15
CACAGGCGTCAACACT-1	chr4_35810313_35810655_+	LTR	ERVL-MaLR	ORR1A0	16cell	1_8	1	1.58203	0.948575	15
TTGGATGTCCGTATAG-3	chr4_35810313_35810655_+	LTR	ERVL-MaLR	ORR1A0	4cell	3_2	1	2.1322	1.14173	15
AGTCACATCGAGATGG-1	chr4_35810313_35810655_+	LTR	ERVL-MaLR	ORR1A0	4cell	1_2	4	7.6438	2.15684	15
CAGATACCATATAGCC-3	chr4_35810313_35810655_+	LTR	ERVL-MaLR	ORR1A0	4cell	4_3	3	4.76115	1.75114	15
TTCACGCTCACGGGCT-1	chr4_35810313_35810655_+	LTR	ERVL-MaLR	ORR1A0	4cell	1_3	2	3.22217	1.44035	15
TGTCCCAAGATCCCAT-2	chr4_35810313_35810655_+	LTR	ERVL-MaLR	ORR1A0	E2	3_1	2	2.30494	1.19542	15
AGTTCGAGTCTTGTCC-2	chr4_35810313_35810655_+	LTR	ERVL-MaLR	ORR1A0	L2	2_1	6	7.97236	2.19415	15
TCGGGCAGTGGCTCTG-1	chr4_35810313_35810655_+	LTR	ERVL-MaLR	ORR1A0	4cell	1_1	5	8.91583	2.29413	15
GGGTGTCCATAGGAGC-2	chr4_35810313_35810655_+	LTR	ERVL-MaLR	ORR1A0	L2	3_2	8	10.8622	2.47336	15
TACCGGGTCACCATCC-3	chr4_35810313_35810655_+	LTR	ERVL-MaLR	ORR1A0	Zygote	8	1	1.09733	0.740667	15
ACTTCCGGTCTTCTAT-3	chr4_35810313_35810655_+	LTR	ERVL-MaLR	ORR1A0	4cell	4_2	1	1.6581	0.977612	15
CGTAATGTCTAGTTCT-2	chr4_35810313_35810655_+	LTR	ERVL-MaLR	ORR1A0	4cell	2_3	1	4.28816	1.66547	15
GAAGGGTGTCCAAATC-2	chr4_35810313_35810655_+	LTR	ERVL-MaLR	ORR1A0	L2	3_1	5	6.01612	1.94821	15
AGAGCCCCACTATGTG-3	chr4_35810313_35810655_+	LTR	ERVL-MaLR	ORR1A0	4cell	3_3	2	3.996	1.60864	15
GGGTTTAGTGGTCAAG-3	chr4_35810313_35810655_+	LTR	ERVL-MaLR	ORR1A0	L2	4_1	9	10.8669	2.47376	15
AGGTCATAGAGCAGCT-1	chr11_51970598_51970827_+	LINE	L1	Lx8b	8cell	1_2	1	2.09732	1.13054	43
AACCTGAGTTCCTAGA-2	chr11_51970598_51970827_+	LINE	L1	Lx8b	8cell	2_3	3	6.1212	1.96308	43
ATTCCATTCTCTCGCA-1	chr11_51970598_51970827_+	LINE	L1	Lx8b	blastocyst	12	2	2.90023	1.36104	43
TCTGCCATCTTGAGCA-3	chr11_51970598_51970827_+	LINE	L1	Lx8b	ESC	5	1	2.68601	1.30454	43
TGCTTGCGTTACGATC-1	chr11_51970598_51970827_+	LINE	L1	Lx8b	oocyte	3	7	7.95997	2.19277	43
AAGTGAAGTCCATCTC-2	chr11_51970598_51970827_+	LINE	L1	Lx8b	32cell	12	1	1.7618	1.01588	43
GAAGAATCACGGTGTC-2	chr11_51970598_51970827_+	LINE	L1	Lx8b	16cell	2_10	1	1.96464	1.08675	43
CCCAACTTCGCCAATA-1	chr11_51970598_51970827_+	LINE	L1	Lx8b	8cell	1_3	1	2.03087	1.10885	43
ATGGATCTCACATACG-3	chr11_51970598_51970827_+	LINE	L1	Lx8b	16cell	3_4	1	3.18776	1.43217	43
GGGTTTAGTGGTCAAG-3	chr11_51970598_51970827_+	LINE	L1	Lx8b	L2	4_1	2	2.41488	1.22814	43
AGGAAATAGTCTGCGC-3	chr11_51970598_51970827_+	LINE	L1	Lx8b	ESC	2	2	4.17711	1.64425	43
AGGCTGCGTGGCTGCT-1	chr11_51970598_51970827_+	LINE	L1	Lx8b	Zygote	4	4	4.22386	1.65324	43
TGGAGAGGTCTACTGA-3	chr11_51970598_51970827_+	LINE	L1	Lx8b	8cell	4_1	4	7.95387	2.19209	43
CAGATCACAACTGCCG-3	chr11_51970598_51970827_+	LINE	L1	Lx8b	Zygote	9	6	6.37213	1.99771	43
GAGGGATGTTACTCAG-2	chr11_51970598_51970827_+	LINE	L1	Lx8b	32cell	15	6	9.81675	2.3811	43
GGGTGTCCATAGGAGC-2	chr11_51970598_51970827_+	LINE	L1	Lx8b	L2	3_2	1	1.35777	0.857718	43
AGTCACATCGAGATGG-1	chr11_51970598_51970827_+	LINE	L1	Lx8b	4cell	1_2	1	1.91095	1.06848	43
GTTGAACTCGTAGTCA-2	chr11_51970598_51970827_+	LINE	L1	Lx8b	E2	3_2	3	3.36587	1.47382	43
CAGCAGCTCCGCAGTG-3	chr11_51970598_51970827_+	LINE	L1	Lx8b	ESC	3	6	12.9562	2.63592	43
TTCTTCCTCGGCACTG-1	chr11_51970598_51970827_+	LINE	L1	Lx8b	8cell	1_1	2	3.63042	1.53265	43
GTCACGGCACGGATCC-3	chr11_51970598_51970827_+	LINE	L1	Lx8b	8cell	4_4	1	1.95618	1.0839	43
CCGTAGGAGGGAGGGT-2	chr11_51970598_51970827_+	LINE	L1	Lx8b	16cell	2_3	2	3.42466	1.48719	43
AGTTAGCTCATTCGTT-3	chr11_51970598_51970827_+	LINE	L1	Lx8b	E2	4_1	7	8.16422	2.21531	43
TCGGTCTAGCCTGAGA-1	chr11_51970598_51970827_+	LINE	L1	Lx8b	blastocyst	9	3	4.78469	1.75521	43
GTTGAACTCATGGGAG-2	chr11_51970598_51970827_+	LINE	L1	Lx8b	Zygote	5	7	6.25614	1.98185	43
CTCGAGGTCTCTCTTC-1	chr11_51970598_51970827_+	LINE	L1	Lx8b	Zygote	1	5	5.03069	1.79686	43
GTCACTCAGTAGGTTA-1	chr11_51970598_51970827_+	LINE	L1	Lx8b	E2	1_1	3	3.57015	1.51955	43
TCGCTTGTCAAGCCCG-3	chr11_51970598_51970827_+	LINE	L1	Lx8b	4cell	5_1	1	1.64501	0.972674	43
CAACCTCCACGATAGG-3	chr11_51970598_51970827_+	LINE	L1	Lx8b	16cell	3_3	1	3.57143	1.51983	43
GCTGCAGTCGACATCA-1	chr11_51970598_51970827_+	LINE	L1	Lx8b	8cell	1_6	2	3.74322	1.55672	43
CTTTCAAGTTGCATCA-1	chr11_51970598_51970827_+	LINE	L1	Lx8b	8cell	1_4	1	1.9976	1.09781	43
CTCACTGTCGTAGCTA-2	chr11_51970598_51970827_+	LINE	L1	Lx8b	16cell	2_11	2	3.48979	1.50181	43
AATGGAAGTCCGGTCA-2	chr11_51970598_51970827_+	LINE	L1	Lx8b	8cell	2_5	1	1.97902	1.0916	43
AGTAGTCGTCCCTCAT-3	chr11_51970598_51970827_+	LINE	L1	Lx8b	oocyte	10	9	10.9796	2.48321	43
CCACGTTTCAGTGCGC-3	chr11_51970598_51970827_+	LINE	L1	Lx8b	Zygote	7	10	9.36417	2.33835	43
CACAGGCGTCAACACT-1	chr11_51970598_51970827_+	LINE	L1	Lx8b	16cell	1_8	1	1.58203	0.948575	43
TAAGCGTGTTAGCGGA-2	chr11_51970598_51970827_+	LINE	L1	Lx8b	32cell	1	2	3.98248	1.60593	43
TCATGTTGTCTTACAG-2	chr11_51970598_51970827_+	LINE	L1	Lx8b	32cell	22	1	2.98063	1.38144	43
TATCTTGGTGATTGGG-1	chr11_51970598_51970827_+	LINE	L1	Lx8b	oocyte	5	2	2.36239	1.21265	43
GTCAGCGTCCATCACC-2	chr11_51970598_51970827_+	LINE	L1	Lx8b	32cell	8	2	3.38753	1.47877	43
GTGTGGCGTGGATGAC-1	chr11_51970598_51970827_+	LINE	L1	Lx8b	blastocyst	2	5	9.2081	2.32318	43
TCGACCTCAACGAGGT-2	chr11_51970598_51970827_+	LINE	L1	Lx8b	32cell	24	1	1.51126	0.920784	43
TGTGAGTCAGGGTCTC-3	chr11_51970598_51970827_+	LINE	L1	Lx8b	4cell	5_2	2	3.26637	1.45076	43
AGGACGAGTATGTCTG-2	chr11_51970598_51970827_+	LINE	L1	Lx8b	16cell	2_2	1	1.84638	1.04605	43
AGTTAGCCAACTCATG-1	chr11_51970598_51970827_+	LINE	L1	Lx8b	16cell	1_4	2	3.46141	1.49546	43
CTTCAATGTTAACCTG-1	chr11_51970598_51970827_+	LINE	L1	Lx8b	blastocyst	8	4	6.95894	2.0743	43
AAAGGATCAGAACTAA-3	chr11_51970598_51970827_+	LINE	L1	Lx8b	L2	5_1	5	6.94252	2.07223	43
TATTGGGAGTGCAGCA-1	chr11_51970598_51970827_+	LINE	L1	Lx8b	blastocyst	4	3	4.96114	1.78526	43
TGAATCGTCTCTTCAA-3	chr11_51970598_51970827_+	LINE	L1	Lx8b	E2	4_2	5	5.98802	1.9442	43
GTAGGAGTCCGTAATG-1	chr11_51970598_51970827_+	LINE	L1	Lx8b	16cell	1_1	6	11.0173	2.48634	43
GAAGGGTGTCCAAATC-2	chr11_51970598_51970827_+	LINE	L1	Lx8b	L2	3_1	1	1.20322	0.789922	43
AGAGCAGAGTGTACCT-2	chr11_51970598_51970827_+	LINE	L1	Lx8b	16cell	2_13	1	1.7301	1.00434	43
CCATCACTCCAGTGTA-1	chr11_51970598_51970827_+	LINE	L1	Lx8b	16cell	1_7	1	1.60953	0.95917	43
ATTCAGGTCGAGTCTA-2	chr11_51970598_51970827_+	LINE	L1	Lx8b	E2	2_1	1	1.31423	0.839078	43
CTGTGGGCAGTCGGAA-2	chr11_51970598_51970827_+	LINE	L1	Lx8b	16cell	2_12	1	1.99681	1.09755	43
CGATGCGTCTCTGCCA-1	chr11_51970598_51970827_+	LINE	L1	Lx8b	16cell	1_5	5	8.91424	2.29397	43
AGGGTTTAGCTTAAGA-1	chr11_51970598_51970827_+	LINE	L1	Lx8b	16cell	1_3	1	1.53917	0.931838	43
TAATCTCCAACTAGAA-2	chr11_51970598_51970827_+	LINE	L1	Lx8b	16cell	2_6	2	3.27815	1.45352	43
CTATCTAGTTTGACAC-2	chr11_51970598_51970827_+	LINE	L1	Lx8b	32cell	5	1	2.34522	1.20753	43
CAGGCCACATTCAGGT-1	chr11_51970598_51970827_+	LINE	L1	Lx8b	blastocyst	3	2	3.33611	1.46698	43
TCGGTCTAGCAGCCTC-1	chr11_51970598_51970827_+	LINE	L1	Lx8b	blastocyst	10	3	4.79233	1.75654	43
TTCGCTGGTTCCATTT-3	chr11_51970598_51970827_+	LINE	L1	Lx8b	oocyte	8	8	9.70638	2.37084	43
TGCTCGTCATCGCTAA-2	chr11_51970598_51970827_+	LINE	L1	Lx8b	L2	2_2	1	1.4243	0.885542	43
GCTACAAAGCTCCACG-3	chr11_51970598_51970827_+	LINE	L1	Lx8b	ESC	1	1	2.21484	1.16778	43
TGTCCCAAGATCCCAT-2	chr11_51970598_51970827_+	LINE	L1	Lx8b	E2	3_1	1	1.15247	0.766617	43
AGTTCGAGTCTTGTCC-2	chr11_51970598_51970827_+	LINE	L1	Lx8b	L2	2_1	4	5.31491	1.84291	43
GTGAGCCTCTGGTTGA-1	chr11_51970598_51970827_+	LINE	L1	Lx8b	blastocyst	11	3	4.88838	1.77298	43
GCTCAAAGTAACGGTG-2	chr11_51970598_51970827_+	LINE	L1	Lx8b	32cell	21	1	2.27221	1.18547	43
GCCCGAAGTTAACCTG-3	chr11_51970598_51970827_+	LINE	L1	Lx8b	16cell	3_2	1	2.67165	1.30064	43
TAGTGCAGTTAAGACA-1	chr11_51970598_51970827_+	LINE	L1	Lx8b	blastocyst	5	5	8.07885	2.20595	43
CTCAAGAGTTGTGTTG-3	chr11_51970598_51970827_+	LINE	L1	Lx8b	E2	5_2	2	3.55114	1.51538	43
GACTATGAGTCATGGG-3	chr11_51970598_51970827_+	LINE	L1	Lx8b	8cell	4_3	1	2.03666	1.11076	43
CAGATACCATATAGCC-3	chr11_51970598_51970827_+	LINE	L1	Lx8b	4cell	4_3	2	3.1741	1.4289	43
GACTATGGTGTTGCCG-1	chr11_51970598_51970827_+	LINE	L1	Lx8b	oocyte	1	14	14.8023	2.76015	43
AACAAAGAGACTTAAG-2	chr11_51970598_51970827_+	LINE	L1	Lx8b	8cell	2_4	3	6.453	2.00862	43
TACCGGGTCACCATCC-3	chr11_51970598_51970827_+	LINE	L1	Lx8b	Zygote	8	8	8.77867	2.2802	43
ATGCCTCCAGAAGTGC-1	chr11_51970598_51970827_+	LINE	L1	Lx8b	16cell	1_11	4	8.25423	2.22508	43
GCAGCTGGTATCGTGT-3	chr11_51970598_51970827_+	LINE	L1	Lx8b	oocyte	9	7	8.68271	2.27034	43
GGGAAGTTCGCCTTTG-2	chr11_51970598_51970827_+	LINE	L1	Lx8b	32cell	6	2	4.25532	1.65924	43
CTACTATCATCGGCCA-2	chr11_51970598_51970827_+	LINE	L1	Lx8b	16cell	2_8	1	2.42365	1.23071	43
AAACGCTTCGCTGACG-2	chr11_51970598_51970827_+	LINE	L1	Lx8b	32cell	4	1	1.82448	1.03833	43
AAGACTCGTATCAGGG-2	chr11_51970598_51970827_+	LINE	L1	Lx8b	E2	2_2	3	3.62845	1.53222	43
GATCAGTCAGGGCTTC-3	chr11_51970598_51970827_+	LINE	L1	Lx8b	4cell	4_4	1	1.75254	1.01252	43
CGCATAACAGCTTTCC-1	chr11_51970598_51970827_+	LINE	L1	Lx8b	Zygote	3	9	9.38478	2.34034	43
GTTACGAGTAAGAACT-3	chr11_51970598_51970827_+	LINE	L1	Lx8b	oocyte	7	5	5.59347	1.88608	43
CATTGCCCACAGCCTG-2	chr11_51970598_51970827_+	LINE	L1	Lx8b	32cell	9	3	5.15907	1.81793	43
GGATCTAAGCTAGAGC-2	chr11_51970598_51970827_+	LINE	L1	Lx8b	32cell	11	1	1.92049	1.07175	43
CACCGTTTCGGCCCAA-3	chr11_51970598_51970827_+	LINE	L1	Lx8b	4cell	3_1	1	2.0008	1.09888	43
AAACGCTTCAAGCGTT-2	chr11_51970598_51970827_+	LINE	L1	Lx8b	32cell	16	1	2.22568	1.17115	43
ATTATCCTCTGCGGCA-3	chr11_51970598_51970827_+	LINE	L1	Lx8b	8cell	4_6	3	5.55247	1.87984	43
TGAATGCCAGACAATA-3	chr11_51970598_51970827_+	LINE	L1	Lx8b	L2	6_1	2	2.76778	1.32649	43
GTCTGTCAGCCGCTTG-3	chr11_51970598_51970827_+	LINE	L1	Lx8b	4cell	5_3	1	1.57109	0.944331	43
ACTTCCGTCACCTTAT-2	chr11_51970598_51970827_+	LINE	L1	Lx8b	32cell	20	2	3.28893	1.45604	43
TTGGATGTCCCATAGA-3	chr11_51970598_51970827_+	LINE	L1	Lx8b	ESC	4	1	2.50438	1.25401	43
AGGGTTTGTTCTCGCT-1	chr11_51970598_51970827_+	LINE	L1	Lx8b	Zygote	2	9	8.64553	2.26649	43
AACGAAAGTGGCACTC-1	chr11_51970598_51970827_+	LINE	L1	Lx8b	E2	1_2	4	4.97946	1.78833	43
GGAGCAACAAATGCTC-1	chr11_51970598_51970827_+	LINE	L1	Lx8b	16cell	1_10	1	2.18245	1.15765	43
GTGAGTTAGCTAGAGC-2	chr11_51970598_51970827_+	LINE	L1	Lx8b	16cell	2_7	1	2.19154	1.1605	43
AGCGTATAGCGTATAA-1	chr11_51970598_51970827_+	LINE	L1	Lx8b	8cell	1_8	1	2.04792	1.11446	43
GCAGGCTTCCAACCGG-3	chr11_51970598_51970827_+	LINE	L1	Lx8b	8cell	4_5	1	1.95351	1.08299	43
TAGAGTCAGAGAGTTT-3	chr11_51970598_51970827_+	LINE	L1	Lx8b	16cell	4_1	1	2.01939	1.10505	43
TACGTCCTCGCGGACT-1	chr11_51970598_51970827_+	LINE	L1	Lx8b	8cell	1_7	1	1.98728	1.09436	43
CACACAAGTGGAAATT-1	chr11_51970598_51970827_+	LINE	L1	Lx8b	oocyte	4	5	5.87199	1.92745	43
CTCAATTGTTTCACTT-2	chr11_51970598_51970827_+	LINE	L1	Lx8b	Zygote	6	6	5.19931	1.82444	43
TACCCGTCAGCAGTTT-1	chr11_51970598_51970827_+	LINE	L1	Lx8b	oocyte	2	4	4.43951	1.69369	43
TGCATCCCACTCCTGT-3	chr11_51970598_51970827_+	LINE	L1	Lx8b	L2	6_2	2	2.60892	1.28341	43
GTAATGCAGAGAGCAA-2	chr11_51970598_51970827_+	LINE	L1	Lx8b	8cell	2_8	3	6.01323	1.9478	43
GTTCGCTGTGAACGGT-2	chr11_51970598_51970827_+	LINE	L1	Lx8b	32cell	7	2	3.39501	1.48047	43
TGGGAGAAGACGGTTG-1	chr11_51970598_51970827_+	LINE	L1	Lx8b	16cell	1_6	2	3.92773	1.59488	43
GTCGTAAGTCTTCTAT-2	chr11_51970598_51970827_+	LINE	L1	Lx8b	16cell	2_9	1	1.82448	1.03833	43
CTCAAGAGTTGTGTTG-3	chr15_4949395_4949581_+	LTR	ERVL	LTR16E2	E2	5_2	1	1.77557	1.02086	21
TAGTGCAGTTAAGACA-1	chr15_4949395_4949581_+	LTR	ERVL	LTR16E2	blastocyst	5	1	1.61577	0.961558	21
CACACAAGTGGAAATT-1	chr15_4949395_4949581_+	LTR	ERVL	LTR16E2	oocyte	4	5	5.87199	1.92745	21
GACTATGAGTCATGGG-3	chr15_4949395_4949581_+	LTR	ERVL	LTR16E2	8cell	4_3	1	2.03666	1.11076	21
GACTATGGTGTTGCCG-1	chr15_4949395_4949581_+	LTR	ERVL	LTR16E2	oocyte	1	8	8.45845	2.24691	21
TATCTTGGTGATTGGG-1	chr15_4949395_4949581_+	LTR	ERVL	LTR16E2	oocyte	5	4	4.72478	1.7448	21
AGGGTTTGTTCTCGCT-1	chr15_4949395_4949581_+	LTR	ERVL	LTR16E2	Zygote	2	9	8.64553	2.26649	21
GTGAGCCTCTGGTTGA-1	chr15_4949395_4949581_+	LTR	ERVL	LTR16E2	blastocyst	11	1	1.62946	0.966779	21
AACGAAAGTGGCACTC-1	chr15_4949395_4949581_+	LTR	ERVL	LTR16E2	E2	1_2	2	2.48973	1.24982	21
GCAGCTGGTATCGTGT-3	chr15_4949395_4949581_+	LTR	ERVL	LTR16E2	oocyte	9	5	6.20194	1.97435	21
CGGGCATTCATTTACC-1	chr15_4949395_4949581_+	LTR	ERVL	LTR16E2	16cell	1_9	1	1.94856	1.08132	21
CTCAATTGTTTCACTT-2	chr15_4949395_4949581_+	LTR	ERVL	LTR16E2	Zygote	6	5	4.33276	1.67387	21
TACCCGTCAGCAGTTT-1	chr15_4949395_4949581_+	LTR	ERVL	LTR16E2	oocyte	2	5	5.54939	1.87937	21
TGAATCGTCTCTTCAA-3	chr15_4949395_4949581_+	LTR	ERVL	LTR16E2	E2	4_2	4	4.79042	1.7562	21
TACCGGGTCACCATCC-3	chr15_4949395_4949581_+	LTR	ERVL	LTR16E2	Zygote	8	9	9.876	2.38656	21
GTTACGAGTAAGAACT-3	chr15_4949395_4949581_+	LTR	ERVL	LTR16E2	oocyte	7	6	6.71216	2.0428	21
CGCATAACAGCTTTCC-1	chr15_4949395_4949581_+	LTR	ERVL	LTR16E2	Zygote	3	9	9.38478	2.34034	21
GTTGAACTCATGGGAG-2	chr15_4949395_4949581_+	LTR	ERVL	LTR16E2	Zygote	5	14	12.5123	2.6036	21
GTCACTCAGTAGGTTA-1	chr15_4949395_4949581_+	LTR	ERVL	LTR16E2	E2	1_1	2	2.3801	1.21791	21
CTCGAGGTCTCTCTTC-1	chr15_4949395_4949581_+	LTR	ERVL	LTR16E2	Zygote	1	12	12.0736	2.5706	21
AGTTAGCTCATTCGTT-3	chr15_4949395_4949581_+	LTR	ERVL	LTR16E2	E2	4_1	1	1.16632	0.773028	21
ATTCAGGTCGAGTCTA-2	chr15_4949395_4949581_+	LTR	ERVL	LTR16E2	E2	2_1	1	1.31423	0.839078	21
TGCTTGCGTTACGATC-1	chr15_4949395_4949581_+	LTR	ERVL	LTR16E2	oocyte	3	6	6.82283	2.05705	21
CCACGTTTCAGTGCGC-3	chr15_4949395_4949581_+	LTR	ERVL	LTR16E2	Zygote	7	14	13.1098	2.64687	21
CAGATCACAACTGCCG-3	chr15_4949395_4949581_+	LTR	ERVL	LTR16E2	Zygote	9	5	5.31011	1.84215	21
TACCTCGAGAGAGGGC-2	chr15_4949395_4949581_+	LTR	ERVL	LTR16E2	oocyte	6	9	9.44287	2.34592	21
AGGCTGCGTGGCTGCT-1	chr15_4949395_4949581_+	LTR	ERVL	LTR16E2	Zygote	4	4	4.22386	1.65324	21
AGTAGTCGTCCCTCAT-3	chr15_4949395_4949581_+	LTR	ERVL	LTR16E2	oocyte	10	10	12.1996	2.58019	21
TTCGCTGGTTCCATTT-3	chr15_4949395_4949581_+	LTR	ERVL	LTR16E2	oocyte	8	11	13.3463	2.66349	21
TCCCACATCTTCACAT-3	chr15_4949395_4949581_+	LTR	ERVL	LTR16E2	E2	5_1	3	3.62801	1.53213	21
TCGGTCTAGCAGCCTC-1	chr5_123926622_123926804_+	SINE	B2	B2_Mm2	blastocyst	10	9	14.377	2.73287	147
AGAGCCCCACTATGTG-3	chr5_123926622_123926804_+	SINE	B2	B2_Mm2	4cell	3_3	6	11.988	2.56403	147
TTCGCTGGTTCCATTT-3	chr5_123926622_123926804_+	SINE	B2	B2_Mm2	oocyte	8	1	1.2133	0.794484	147
TGCTCGTCATCGCTAA-2	chr5_123926622_123926804_+	SINE	B2	B2_Mm2	L2	2_2	16	22.7888	3.16921	147
CCAATGATCAAATGAG-2	chr5_123926622_123926804_+	SINE	B2	B2_Mm2	32cell	14	3	7.18907	2.1028	147
CGTAATGTCTAGTTCT-2	chr5_123926622_123926804_+	SINE	B2	B2_Mm2	4cell	2_3	1	4.28816	1.66547	147
CTGTGGGCAGTCGGAA-2	chr5_123926622_123926804_+	SINE	B2	B2_Mm2	16cell	2_12	9	17.9712	2.94292	147
GAAGGGTGTCCAAATC-2	chr5_123926622_123926804_+	SINE	B2	B2_Mm2	L2	3_1	27	32.4871	3.51116	147
CCATCACTCCAGTGTA-1	chr5_123926622_123926804_+	SINE	B2	B2_Mm2	16cell	1_7	22	35.4096	3.59483	147
CGGGCATTCATTTACC-1	chr5_123926622_123926804_+	SINE	B2	B2_Mm2	16cell	1_9	3	5.84567	1.92362	147
GCAGCTGGTATCGTGT-3	chr5_123926622_123926804_+	SINE	B2	B2_Mm2	oocyte	9	1	1.24039	0.806649	147
GGGAAGTTCGCCTTTG-2	chr5_123926622_123926804_+	SINE	B2	B2_Mm2	32cell	6	11	23.4043	3.19476	147
GACTATGAGTCATGGG-3	chr5_123926622_123926804_+	SINE	B2	B2_Mm2	8cell	4_3	16	32.5866	3.51413	147
CAGATACCATATAGCC-3	chr5_123926622_123926804_+	SINE	B2	B2_Mm2	4cell	4_3	8	12.6964	2.61713	147
GACTATGGTGTTGCCG-1	chr5_123926622_123926804_+	SINE	B2	B2_Mm2	oocyte	1	11	11.6304	2.5361	147
TAGTGCAGTTAAGACA-1	chr5_123926622_123926804_+	SINE	B2	B2_Mm2	blastocyst	5	16	25.8523	3.29035	147
GCCAGGTGTTCGGCTG-2	chr5_123926622_123926804_+	SINE	B2	B2_Mm2	32cell	13	14	24.8712	3.25313	147
GTGAGCCTCTGGTTGA-1	chr5_123926622_123926804_+	SINE	B2	B2_Mm2	blastocyst	11	22	35.8481	3.6068	147
GCTCAAAGTAACGGTG-2	chr5_123926622_123926804_+	SINE	B2	B2_Mm2	32cell	21	3	6.81663	2.05625	147
ACTTTCACATAATCGC-3	chr5_123926622_123926804_+	SINE	B2	B2_Mm2	4cell	5_4	16	27.1278	3.33676	147
ATTATCCTCTGCGGCA-3	chr5_123926622_123926804_+	SINE	B2	B2_Mm2	8cell	4_6	13	24.0607	3.2213	147
TTGGATGTCCCATAGA-3	chr5_123926622_123926804_+	SINE	B2	B2_Mm2	ESC	4	5	12.5219	2.60431	147
GTCTGTCAGCCGCTTG-3	chr5_123926622_123926804_+	SINE	B2	B2_Mm2	4cell	5_3	15	23.5664	3.20138	147
CCGCAAGGTATGCTAC-3	chr5_123926622_123926804_+	SINE	B2	B2_Mm2	8cell	4_2	16	30.7397	3.45757	147
TGTGCGGGTCGCACGT-3	chr5_123926622_123926804_+	SINE	B2	B2_Mm2	16cell	4_4	11	29.9973	3.4339	147
GTTGCTCGTATCCTCC-3	chr5_123926622_123926804_+	SINE	B2	B2_Mm2	16cell	4_5	6	21.7865	3.12617	147
AAGACTCGTATCAGGG-2	chr5_123926622_123926804_+	SINE	B2	B2_Mm2	E2	2_2	3	3.62845	1.53222	147
TGGGAGAAGACGGTTG-1	chr5_123926622_123926804_+	SINE	B2	B2_Mm2	16cell	1_6	10	19.6386	3.02717	147
GTTCGCTGTGAACGGT-2	chr5_123926622_123926804_+	SINE	B2	B2_Mm2	32cell	7	20	33.9501	3.55392	147
TGCATCCCACTCCTGT-3	chr5_123926622_123926804_+	SINE	B2	B2_Mm2	L2	6_2	26	33.916	3.55294	147
CTCTCAGTCGCTAATG-1	chr5_123926622_123926804_+	SINE	B2	B2_Mm2	blastocyst	13	9	13.5399	2.6769	147
TACCCGTCAGCAGTTT-1	chr5_123926622_123926804_+	SINE	B2	B2_Mm2	oocyte	2	4	4.43951	1.69369	147
CACACAAGTGGAAATT-1	chr5_123926622_123926804_+	SINE	B2	B2_Mm2	oocyte	4	4	4.69759	1.74004	147
TACGTCCTCGCGGACT-1	chr5_123926622_123926804_+	SINE	B2	B2_Mm2	8cell	1_7	6	11.9237	2.55906	147
GCAGGCTTCCAACCGG-3	chr5_123926622_123926804_+	SINE	B2	B2_Mm2	8cell	4_5	9	17.5816	2.92217	147
AACGAAAGTGGCACTC-1	chr5_123926622_123926804_+	SINE	B2	B2_Mm2	E2	1_2	5	6.22432	1.97745	147
AGGGTTTGTTCTCGCT-1	chr5_123926622_123926804_+	SINE	B2	B2_Mm2	Zygote	2	10	9.60615	2.36143	147
AGGAAATAGTCTGCGC-3	chr5_123926622_123926804_+	SINE	B2	B2_Mm2	ESC	2	4	8.35422	2.23583	147
ATGGATCTCACATACG-3	chr5_123926622_123926804_+	SINE	B2	B2_Mm2	16cell	3_4	6	19.1266	3.00204	147
ATTCCATTCTCTCGCA-1	chr5_123926622_123926804_+	SINE	B2	B2_Mm2	blastocyst	12	11	15.9513	2.83034	147
TCTGCCATCTTGAGCA-3	chr5_123926622_123926804_+	SINE	B2	B2_Mm2	ESC	5	3	8.05802	2.20365	147
CCGTAGGAGGGAGGGT-2	chr5_123926622_123926804_+	SINE	B2	B2_Mm2	16cell	2_3	18	30.8219	3.46016	147
GCATGATGTGTTCCTC-2	chr5_123926622_123926804_+	SINE	B2	B2_Mm2	8cell	2_7	7	16.4745	2.86074	147
CAATACGCATAGATGA-1	chr5_123926622_123926804_+	SINE	B2	B2_Mm2	blastocyst	1	10	17.5562	2.9208	147
TTCTTCCTCGGCACTG-1	chr5_123926622_123926804_+	SINE	B2	B2_Mm2	8cell	1_1	14	25.413	3.27385	147
TTCACGCTCACGGGCT-1	chr5_123926622_123926804_+	SINE	B2	B2_Mm2	4cell	1_3	8	12.8887	2.63107	147
CAGCAGCTCCGCAGTG-3	chr5_123926622_123926804_+	SINE	B2	B2_Mm2	ESC	3	8	17.2749	2.90553	147
TTCACCGGTCGTCAGC-2	chr5_123926622_123926804_+	SINE	B2	B2_Mm2	16cell	2_15	1	3.2041	1.43606	147
GGGTGTCCATAGGAGC-2	chr5_123926622_123926804_+	SINE	B2	B2_Mm2	L2	3_2	27	36.6599	3.6286	147
GTAGAAATCGCCTATC-2	chr5_123926622_123926804_+	SINE	B2	B2_Mm2	16cell	2_14	2	4.55581	1.71484	147
CAATCGAAGATTGCGG-3	chr5_123926622_123926804_+	SINE	B2	B2_Mm2	16cell	3_5	7	23.5373	3.2002	147
TTCGATTTCTTCCCGA-3	chr5_123926622_123926804_+	SINE	B2	B2_Mm2	8cell	3_1	6	14.3335	2.73004	147
TAAGCGTGTTAGCGGA-2	chr5_123926622_123926804_+	SINE	B2	B2_Mm2	32cell	1	12	23.8949	3.21466	147
GTTACAGAGTCATCGT-3	chr5_123926622_123926804_+	SINE	B2	B2_Mm2	16cell	3_7	4	16.6389	2.87011	147
CATCGCTAGTGAATAC-3	chr5_123926622_123926804_+	SINE	B2	B2_Mm2	L2	5_2	34	44.2766	3.81279	147
CCACGTTTCAGTGCGC-3	chr5_123926622_123926804_+	SINE	B2	B2_Mm2	Zygote	7	6	5.6185	1.88987	147
GTGTTAGGTCCTGGTG-2	chr5_123926622_123926804_+	SINE	B2	B2_Mm2	32cell	19	4	8.3647	2.23695	147
AATGGAAGTCCGGTCA-2	chr5_123926622_123926804_+	SINE	B2	B2_Mm2	8cell	2_5	10	19.7902	3.03448	147
CTTTCAAGTTGCATCA-1	chr5_123926622_123926804_+	SINE	B2	B2_Mm2	8cell	1_4	10	19.976	3.04338	147
CTCACTGTCGTAGCTA-2	chr5_123926622_123926804_+	SINE	B2	B2_Mm2	16cell	2_11	6	10.4694	2.43968	147
TTGGATGTCCGTATAG-3	chr5_123926622_123926804_+	SINE	B2	B2_Mm2	4cell	3_2	8	17.0576	2.89356	147
GTCACTCAGTAGGTTA-1	chr5_123926622_123926804_+	SINE	B2	B2_Mm2	E2	1_1	1	1.19005	0.783925	147
CAACCTCCACGATAGG-3	chr5_123926622_123926804_+	SINE	B2	B2_Mm2	16cell	3_3	5	17.8571	2.93689	147
CTCGAGGTCTCTCTTC-1	chr5_123926622_123926804_+	SINE	B2	B2_Mm2	Zygote	1	8	8.0491	2.20267	147
TCGCTTGTCAAGCCCG-3	chr5_123926622_123926804_+	SINE	B2	B2_Mm2	4cell	5_1	16	26.3201	3.30762	147
GCTGCAGTCGACATCA-1	chr5_123926622_123926804_+	SINE	B2	B2_Mm2	8cell	1_6	7	13.1013	2.64626	147
CCATCACTCGCCAGAC-1	chr5_123926622_123926804_+	SINE	B2	B2_Mm2	16cell	1_2	6	10.2041	2.41628	147
AAGCGAGGTAGCACAG-1	chr5_123926622_123926804_+	SINE	B2	B2_Mm2	4cell	1_4	4	6.59739	2.02781	147
AGTTAGCTCATTCGTT-3	chr5_123926622_123926804_+	SINE	B2	B2_Mm2	E2	4_1	9	10.4969	2.44207	147
GCACGTGTCATTGTGG-3	chr5_123926622_123926804_+	SINE	B2	B2_Mm2	L2	4_2	20	26.9796	3.33148	147
GTAGGAGTCCGTAATG-1	chr5_123926622_123926804_+	SINE	B2	B2_Mm2	16cell	1_1	23	42.2328	3.7666	147
TCAGGGCCAGGCAATG-3	chr5_123926622_123926804_+	SINE	B2	B2_Mm2	16cell	4_3	3	10.453	2.43825	147
TCATATCGTCTACAAC-2	chr5_123926622_123926804_+	SINE	B2	B2_Mm2	16cell	2_5	6	9.57396	2.35839	147
CTTCAATGTTAACCTG-1	chr5_123926622_123926804_+	SINE	B2	B2_Mm2	blastocyst	8	16	27.8358	3.36162	147
TCATGTTGTCTTACAG-2	chr5_123926622_123926804_+	SINE	B2	B2_Mm2	32cell	22	7	20.8644	3.08486	147
CGGAACCCAAGACGGT-2	chr5_123926622_123926804_+	SINE	B2	B2_Mm2	32cell	17	10	18.1061	2.95001	147
GTCAGCGTCCATCACC-2	chr5_123926622_123926804_+	SINE	B2	B2_Mm2	32cell	8	17	28.794	3.39431	147
GCTACAAAGCTCCACG-3	chr5_123926622_123926804_+	SINE	B2	B2_Mm2	ESC	1	4	8.85936	2.28842	147
CTGAGCGAGTTCATGC-2	chr5_123926622_123926804_+	SINE	B2	B2_Mm2	32cell	3	1	2.69978	1.30827	147
ATTCATCCAAGCCATT-2	chr5_123926622_123926804_+	SINE	B2	B2_Mm2	32cell	23	5	11.1732	2.49924	147
ACCCTCAGTTCCTAGA-2	chr5_123926622_123926804_+	SINE	B2	B2_Mm2	8cell	2_6	6	15.6006	2.80944	147
CAGGCCACATTCAGGT-1	chr5_123926622_123926804_+	SINE	B2	B2_Mm2	blastocyst	3	12	20.0167	3.04532	147
CGATGCGTCTCTGCCA-1	chr5_123926622_123926804_+	SINE	B2	B2_Mm2	16cell	1_5	9	16.0456	2.83589	147
CTATCTAGTTTGACAC-2	chr5_123926622_123926804_+	SINE	B2	B2_Mm2	32cell	5	3	7.03565	2.08389	147
ACTTCCGGTCTTCTAT-3	chr5_123926622_123926804_+	SINE	B2	B2_Mm2	4cell	4_2	11	18.2391	2.95694	147
AGGGTTTAGCTTAAGA-1	chr5_123926622_123926804_+	SINE	B2	B2_Mm2	16cell	1_3	14	21.5484	3.11566	147
TAATCTCCAACTAGAA-2	chr5_123926622_123926804_+	SINE	B2	B2_Mm2	16cell	2_6	12	19.6689	3.02863	147
ATCACGACAACGCCCA-3	chr5_123926622_123926804_+	SINE	B2	B2_Mm2	8cell	3_3	7	25.4823	3.27648	147
ATTCAGGTCGAGTCTA-2	chr5_123926622_123926804_+	SINE	B2	B2_Mm2	E2	2_1	3	3.9427	1.59791	147
AGAGCAGAGTGTACCT-2	chr5_123926622_123926804_+	SINE	B2	B2_Mm2	16cell	2_13	13	22.4913	3.15663	147
CTACTATCATCGGCCA-2	chr5_123926622_123926804_+	SINE	B2	B2_Mm2	16cell	2_8	8	19.3892	3.01501	147
ATGCCTCCAGAAGTGC-1	chr5_123926622_123926804_+	SINE	B2	B2_Mm2	16cell	1_11	8	16.5085	2.86268	147
GCACGGTTCATTATCC-3	chr5_123926622_123926804_+	SINE	B2	B2_Mm2	16cell	4_2	2	5.84624	1.9237	147
TACCGGGTCACCATCC-3	chr5_123926622_123926804_+	SINE	B2	B2_Mm2	Zygote	8	5	5.48667	1.86975	147
AACAAAGAGACTTAAG-2	chr5_123926622_123926804_+	SINE	B2	B2_Mm2	8cell	2_4	4	8.604	2.26218	147
CTCAAGAGTTGTGTTG-3	chr5_123926622_123926804_+	SINE	B2	B2_Mm2	E2	5_2	1	1.77557	1.02086	147
GCCCGAAGTTAACCTG-3	chr5_123926622_123926804_+	SINE	B2	B2_Mm2	16cell	3_2	5	13.3583	2.66433	147
TGTCCCAAGATCCCAT-2	chr5_123926622_123926804_+	SINE	B2	B2_Mm2	E2	3_1	4	4.60989	1.72453	147
AGTTCGAGTCTTGTCC-2	chr5_123926622_123926804_+	SINE	B2	B2_Mm2	L2	2_1	21	27.9033	3.36395	147
TCATACTCAAGGTACG-1	chr5_123926622_123926804_+	SINE	B2	B2_Mm2	8cell	1_5	11	21.211	3.10059	147
AAACGCTTCAAGCGTT-2	chr5_123926622_123926804_+	SINE	B2	B2_Mm2	32cell	16	3	6.67705	2.03824	147
ACTTCCGTCACCTTAT-2	chr5_123926622_123926804_+	SINE	B2	B2_Mm2	32cell	20	16	26.3115	3.30731	147
TGAATGCCAGACAATA-3	chr5_123926622_123926804_+	SINE	B2	B2_Mm2	L2	6_1	28	38.749	3.68258	147
CACCGTTTCGGCCCAA-3	chr5_123926622_123926804_+	SINE	B2	B2_Mm2	4cell	3_1	9	18.0072	2.94482	147
CATTGCCCACAGCCTG-2	chr5_123926622_123926804_+	SINE	B2	B2_Mm2	32cell	9	11	18.9166	2.99155	147
GGATCTAAGCTAGAGC-2	chr5_123926622_123926804_+	SINE	B2	B2_Mm2	32cell	11	14	26.8869	3.32816	147
AGTGTTGGTAGAGATT-3	chr5_123926622_123926804_+	SINE	B2	B2_Mm2	4cell	4_1	8	12.6163	2.61127	147
GTTACGAGTAAGAACT-3	chr5_123926622_123926804_+	SINE	B2	B2_Mm2	oocyte	7	12	13.4243	2.66892	147
CGCATAACAGCTTTCC-1	chr5_123926622_123926804_+	SINE	B2	B2_Mm2	Zygote	3	11	11.4703	2.52335	147
GATCAGTCAGGGCTTC-3	chr5_123926622_123926804_+	SINE	B2	B2_Mm2	4cell	4_4	7	12.2678	2.58534	147
AAACGCTTCGCTGACG-2	chr5_123926622_123926804_+	SINE	B2	B2_Mm2	32cell	4	12	21.8938	3.13087	147
GTCGTAAGTCTTCTAT-2	chr5_123926622_123926804_+	SINE	B2	B2_Mm2	16cell	2_9	3	5.47345	1.86771	147
GTAATGCAGAGAGCAA-2	chr5_123926622_123926804_+	SINE	B2	B2_Mm2	8cell	2_8	9	18.0397	2.94653	147
GTGCGTGGTCTACAGT-3	chr5_123926622_123926804_+	SINE	B2	B2_Mm2	16cell	3_1	2	5.6164	1.88955	147
CTCAATTGTTTCACTT-2	chr5_123926622_123926804_+	SINE	B2	B2_Mm2	Zygote	6	7	6.06586	1.95527	147
[truncated: 386,574+ more rows]

## Sheet: Fig5D
TE	oocyte_9_1	oocyte_8_1	oocyte_7_1	oocyte_6_1	oocyte_5_1	oocyte_4_1	oocyte_3_1	oocyte_2_1	oocyte_10_1	oocyte_1_1	Zygote_9_1	Zygote_8_1	Zygote_7_1	Zygote_6_1	Zygote_5_1	Zygote_4_1	Zygote_3_1	Zygote_2_1	Zygote_1_1	E2_5_2	E2_5_1	E2_4_2	E2_4_1	E2_3_2	E2_3_1	E2_2_2	E2_2_1	E2_1_2	E2_1_1	L2_6_2	L2_6_1	L2_5_2	L2_5_1	L2_4_2	L2_4_1	L2_3_2	L2_3_1	L2_2_2	L2_2_1	L2_1_1	4cell_5_4	4cell_5_3	4cell_5_2	4cell_5_1	4cell_4_4	4cell_4_3	4cell_4_2	4cell_4_1	4cell_3_3
chr2_170517401_170518038_+(LTR:ERVK:RLTR16C_MM)	0.0816078	0.540052	0.598941	0.652724	0.802488	0.831344	0.793234	1	0.503467	0.868089	-0.2569	0.134349	0.272565	0.316251	0.197277	0.249384	-0.371209	-0.327855	0.183353	-0.862652	-0.638568	-0.738924	-0.671929	-0.44574	-0.744711	-0.60025	-0.826714	-0.645458	-0.602488	-0.97936	-0.992701	-0.983974	-0.987795	-0.990514	-0.97665	-0.983291	-0.987308	-0.972456	-0.983648	-0.992924	-0.994038	-0.98619	-0.991386	-0.976864	-0.990757	-0.99442	-0.97668	-0.991682	-0.982437
chr7_126944439_126944739_+(LINE:L2:L2a)	0.663173	0.355709	1	0.875774	0.847773	0.83714	0.0164885	0.24015	0.0905209	0.890252	-0.0506585	0.961813	0.883393	-0.612695	-0.800273	-0.0560718	-0.766971	-0.35598	-0.100614	-0.20641	-0.729744	-1	-0.478715	0.00291709	-0.227354	0.892023	0.76219	-0.721804	0.0637867	-0.416971	-0.0722045	-0.708979	-1	-1	-0.730168	-1	-1	-1	-0.109188	-1	-1	-1	-0.635024	-1	-1	-0.645334	-0.629456	-1	-0.553497
chr5_123509631_123509784_+(SINE:B4:ID_B1)	0.507153	0.289958	0.30265	0.912286	0.495032	0.724258	0.0938456	0.798101	0.976441	0.659401	0.0753564	1	0.374853	0.623248	0.538426	0.0157632	0.319807	-0.124592	0.120647	-0.910107	-0.204062	-0.575576	-0.527616	-0.659187	-0.824959	-0.6326	-0.866927	-0.495802	-0.156505	-0.867916	-1	-0.736279	-0.929703	-0.726816	-0.87774	-1	-1	-0.711564	-0.730918	-0.898113	-0.914161	-1	-1	-1	-1	-0.919651	-1	-1	-1
chr13_36426141_36426777_+(LTR:ERV1:RLTR5_Mm)	0.321488	0.160727	0.581009	0.77937	0.258427	0.634201	0.483457	0.785735	0.485399	1	0.939648	0.860987	0.608446	0.431917	0.573997	0.216847	0.08826	0.441147	-0.0155813	-0.729763	-0.000827075	-0.427143	-0.264598	-0.341357	-0.724366	-0.500353	-0.599953	-0.512803	-0.637754	-0.773102	-0.909732	-0.858429	-0.849052	-0.589376	-0.737472	-0.763829	-0.76455	-0.876129	-0.855551	-0.912487	-1	-0.931681	-0.96449	-0.964233	-0.923791	-0.965494	-0.927897	-0.965711	-0.782792
chr17_8314669_8314984_+(LTR:ERVL-MaLR:ORR1A2)	0.460914	0.688828	0.217767	0.104681	0.138253	0.781385	0.724868	0.802354	0.502165	1	0.118173	0.390338	0.838169	0.128861	0.0685798	0.0929529	-0.16263	-0.177163	0.0952432	-0.841572	-0.848933	-0.700798	-0.750241	-0.659632	-0.650375	-0.892082	-0.859283	-0.711205	-0.638974	-0.860329	-0.851824	-0.721131	-0.876109	-0.927781	-1	-0.95154	-0.935584	-0.898332	-0.881442	-0.928174	-0.848718	-0.971963	-0.854277	-0.882578	-0.843627	-0.830072	-0.881643	-0.943715	-0.85738
chrX_71818487_71818636_+(SINE:Alu:B1F1)	1	0.410371	0.69891	0.337657	0.395201	0.497265	0.492402	0.310962	0.418114	0.803916	-0.0442394	0.831062	0.597663	0.462214	0.0891719	0.0493013	-0.315736	0.260729	0.452521	-0.93342	-0.569201	-0.82037	-0.650127	-0.789646	-0.805532	-0.818589	-0.901439	-0.836622	-0.821503	-1	-0.974054	-0.877921	-1	-1	-0.932086	-0.84726	-0.909764	-1	-0.975088	-0.962268	-0.936423	-0.970544	-0.96938	-1	-0.835709	-0.910734	-0.937825	-0.852162	-0.92508
chr9_55033428_55033892_+(LTR:ERVL-MaLR:MTD)	0.145875	0.174224	0.919272	0.707749	0.0392322	0.60154	0.500706	0.415905	0.824672	1	0.308135	0.351629	0.647746	0.486687	0.611957	0.0219592	-0.633029	0.140969	-0.247568	-0.609458	-0.255206	-0.262431	-0.0764724	0.431314	-0.442321	-0.20191	-0.653116	-0.288088	-0.476488	-0.885232	-1	-1	-1	-1	-1	-0.940271	-0.947069	-1	-1	-1	-0.925414	-1	-1	-1	-0.845809	-1	-1	-1	-1
chr3_129746258_129746918_+(LTR:ERVK:RMER12)	0.0907963	0.829098	0.897288	0.515821	0.261331	0.401611	1	0.673189	0.149462	0.461106	0.734464	0.792134	0.823432	0.632954	0.347344	-0.469362	0.178996	0.568849	0.0111969	-1	-0.772109	-1	-0.780216	-1	-1	-1	-1	-0.843609	-0.850496	-1	-1	-0.9182	-1	-1	-1	-1	-1	-1	-1	-1	-1	-1	-1	-1	-1	-0.900311	-0.895848	-1	-1
chr1_120182412_120183489_+(LTR:ERVL-MaLR:MTA_Mm-int)	0.509208	0.0497762	0.391388	1	0.572922	0.651194	0.829405	0.402931	0.228714	0.636649	0.320902	0.490919	0.563456	0.657677	0.504276	0.277681	0.437907	0.253216	0.367013	-0.615933	-0.444127	-0.643807	-0.463901	-0.317445	-0.571538	-0.533992	-0.697956	-0.671824	-0.565611	-0.96473	-1	-1	-1	-1	-0.991838	-0.981644	-0.959334	-0.980745	-0.991018	-0.972793	-0.988539	-1	-0.98896	-0.977761	-1	-0.978544	-0.988792	-0.97868	-0.986494
chr4_47482346_47482487_+(SINE:Alu:B1_Mus2)	0.299872	0.226073	0.472406	0.950347	0.355731	0.516421	0.475404	0.647731	0.400222	0.899447	0.0202071	0.170493	0.547923	1	0.661342	0.686258	-0.0893667	0.863562	0.682001	-0.656653	-0.35879	-0.596595	-0.439802	-0.363129	-0.59742	-0.683129	-0.803249	-0.673859	-0.703066	-0.926767	-0.887778	-0.902521	-0.948032	-0.966341	-0.962341	-0.966122	-0.93245	-0.973346	-0.925405	-0.962339	-0.957695	-0.950999	-0.95925	-0.958955	-0.912543	-0.940601	-0.937942	-0.931139	-0.975074
chr12_86137455_86138453_+(LTR:ERVK:RMER17A2)	0.779362	0.399227	0.494658	0.608404	0.079797	0.503017	0.271416	0.919939	0.158126	1	0.112748	0.551	0.442084	0.584326	0.640311	0.0767008	-0.120087	0.182128	0.415026	-0.750285	-0.540783	-0.553659	-0.458701	-0.44773	-0.756876	-0.855414	-0.731992	-0.6586	-0.640159	-0.935789	-0.970806	-0.972528	-0.970708	-0.981028	-0.974528	-0.990452	-0.957695	-0.989984	-0.981313	-0.957545	-0.988077	-0.988952	-0.954062	-0.988432	-0.987676	-0.97768	-0.976681	-0.977821	-0.98595
chr1_160196704_160196860_+(SINE:B4:RSINE1)	0.450139	0.0131924	0.278366	0.660103	0.536683	0.754952	0.6393	1	0.0938208	0.784444	-0.122469	0.244312	0.448715	0.57676	0.649791	0.280944	-0.147557	0.308826	0.308941	-0.765885	-0.287766	-0.684183	-0.507894	-0.0630841	-0.493474	-0.436523	-0.711189	-0.573236	-0.456036	-0.885335	-0.76887	-0.931317	-0.865742	-0.857705	-0.830181	-0.820973	-0.714431	-0.774641	-0.778083	-0.823098	-0.940385	-0.903328	-0.885151	-0.88432	-0.922974	-0.874445	-0.839674	-0.8891	-0.859497
chr7_24605712_24605922_+(SINE:B4:ID_B1)	0.312682	0.56935	0.381211	0.603853	0.527827	0.588082	0.671411	-0.0211951	0.577965	0.989209	0.810761	1	0.376382	0.477481	0.2611	0.427932	-0.0803929	0.298993	0.123933	-0.791216	-0.431191	-0.366297	-0.177137	-0.736145	-0.932242	-0.573341	-0.768195	-0.2681	-0.230359	-1	-0.918636	-1	-0.918365	-0.920689	-1	-1	-1	-1	-1	-0.763359	-0.700948	-1	-0.807958	-0.613137	-1	-0.906692	-1	-0.90728	-1
chr12_40876232_40876639_-(LTR:ERVL-MaLR:MTB_Mm)	0.50016	0.0615215	0.871143	0.619926	0.458967	0.662113	0.346027	0.370878	0.412668	0.741258	0.585054	0.29891	1	0.516302	0.65586	0.358634	-0.19502	0.82921	-0.0420529	-0.543101	-0.470972	-0.445287	-0.549816	-0.307101	-0.55516	-0.346416	-0.661815	-0.295262	-0.265047	-1	-1	-1	-0.928541	-1	-0.906789	-1	-1	-1	-1	-1	-1	-0.959572	-0.957974	-1	-1	-1	-0.914666	-1	-1
chr7_5358870_5359120_+(LINE:L1:Lx7)	1	0.422779	0.75693	0.208388	-0.0848221	0.278794	0.571591	0.44095	0.63496	0.749081	0.601209	0.148922	0.686359	-0.0745639	0.628209	0.149835	0.0481048	0.367856	0.0955765	-0.888457	-0.569495	-0.573671	-0.609232	-0.718071	-0.806935	-0.772058	-0.779837	-0.400441	-0.55144	-0.972684	-1	-1	-1	-1	-1	-1	-1	-1	-1	-1	-1	-1	-1	-1	-1	-1	-1	-1	-1
chr17_8287729_8288217_+(LINE:L1:L1MC1)	0.429708	0.142424	0.380246	0.532978	0.649119	0.696825	0.27378	1	0.445772	0.407493	0.448254	0.656736	0.824242	0.33644	0.813638	0.28571	0.032626	-0.0799041	0.241374	-0.798225	-0.725143	-0.611156	-0.318367	-0.38072	-0.550972	-0.587665	-0.679966	-0.494764	-0.690887	0.228262	-0.281075	-0.0275104	-0.278679	-0.518207	-0.294334	-0.316685	-0.37493	-0.491307	-0.266591	-0.803974	-0.366925	-0.413374	-0.840919	-0.759651	-0.687037	-0.562003	-0.623148	-0.411154	-0.772948
chr11_70453544_70453648_+(SINE:Alu:PB1D7)	0.560508	0.446089	1	-0.513688	0.251402	0.477489	0.505909	0.396317	0.938704	0.890252	-0.296784	0.889153	0.240094	0.606599	-0.0531441	-0.370715	0.519005	-0.363931	-0.000681938	-1	-0.839848	-0.841402	-0.613863	-0.85142	-0.923689	-0.919914	-1	-1	-0.606005	-1	-1	-0.913772	-0.908061	-0.821355	-0.520298	-0.910095	-0.920329	-1	-0.912019	-0.600233	-0.775467	-1	-0.891859	-0.891076	-0.651867	-0.894914	-0.890209	-0.895577	-1
chr13_69811951_69812094_+(SINE:Alu:B1_Mus2)	0.906848	0.468809	0.59266	0.535511	0.158286	0.397774	0.421928	0.41001	0.447409	0.611366	0.708505	0.619601	1	0.567174	0.605791	0.021821	0.20231	0.560056	0.12329	-0.736404	-0.501367	-0.564224	-0.317214	-0.538003	-0.69712	-0.725606	-0.732903	-0.471414	-0.495059	-0.85065	-0.829884	-0.866667	-0.818094	-0.861581	-0.80397	-0.838728	-0.877446	-0.916546	-0.799503	-0.95974	-0.823862	-0.888075	-0.82406	-0.835989	-0.881241	-0.931641	-0.89478	-0.925767	-0.887594
chr8_92907598_92908311_+(LTR:ERVK:RMER6A)	1	0.956321	0.288415	0.305059	0.251568	0.406674	-0.266591	0.431654	0.517447	0.997052	-0.070409	0.668235	0.854994	0.437148	0.605751	-0.22165	0.056839	0.548895	0.158783	-0.591011	-0.275739	-0.282765	-0.462695	-0.379757	-0.681444	-0.554247	-0.757821	-0.598556	-0.45176	-0.939905	-0.936246	-1	-0.936034	-0.937854	-1	-0.937449	-1	-1	-1	-1	-1	-1	-0.924761	-1	-1	-1	-1	-1	-1
chr1_131529908_131530464_+(LINE:L1:L1MB2)	0.660417	0.74909	0.785499	-0.0816733	0.216294	0.753477	-0.0632574	1	-0.0578435	0.905265	-0.0704576	0.016946	0.83206	0.0707601	0.150365	0.467914	-0.516818	0.0880747	-0.326578	-0.908584	-0.937736	-0.876681	-0.819854	-0.826706	-0.881328	-0.937729	-1	-0.807722	-0.693647	-0.932839	-1	-0.798858	-0.857024	-1	-0.813503	-1	-0.938051	-1	-0.657948	-1	-0.738119	-0.919111	-0.915914	-1	-1	-1	-1	-1	-1
chr2_153762803_153762989_+(DNA:hAT-Charlie:URR1B)	0.717688	0.680175	0.936458	0.210786	0.0904796	0.490781	0.705936	0.0246393	0.267049	0.58617	-0.0195412	0.519587	0.837063	1	0.134507	-0.025132	0.32367	0.441114	0.625516	-0.590199	-0.0230983	-0.0325749	0.0767436	-0.611579	-0.202028	0.116594	0.516625	0.149259	-0.176009	-0.69893	-1	-0.54916	-1	-0.844328	-0.721323	-0.843313	-0.722296	-0.671272	-0.69333	-1	-1	-0.818696	-1	-0.810166	-0.595513	-1	-1	-0.63602	-1
chr2_143064829_143064975_+(SINE:B2:B2_Mm2)	0.338133	0.273049	0.239914	0.65907	0.384831	0.677689	0.411602	0.645659	0.0456646	1	0.182334	0.410838	0.328495	0.681855	0.972354	0.284828	0.0427387	0.712994	0.392713	-0.79883	-0.577036	-0.528044	-0.304816	-0.336783	-0.682081	-0.714018	-0.857573	-0.503287	-0.484123	-0.929316	-0.945463	-0.97434	-0.965801	-0.98671	-0.946469	-0.953181	-0.976291	-0.957903	-0.960728	-1	-0.949888	-0.984521	-0.959774	-0.983793	-0.948201	-0.960911	-0.934657	-0.968926	-0.980316
chr5_38262394_38262681_+(SINE:B4:B4A)	0.645304	0.636649	0.458734	0.17942	0.195009	0.478565	0.176003	0.821525	0.151944	0.925408	0.551972	0.455552	1	0.53907	-0.196278	0.0683155	-0.0153823	0.576555	0.244105	-0.800407	-0.755304	-0.865377	-0.737787	-0.697313	-0.87045	-0.782466	-0.940907	-0.692141	-0.652187	-0.824038	-0.78221	-0.853613	-0.843918	-1	-0.972854	-0.908423	-0.972949	-0.967979	-0.970127	-0.954755	-0.961882	-0.823393	-0.889848	-0.926034	-0.881798	-0.96432	-0.85089	-0.751814	-0.865242
chr11_53328206_53328783_+(LINE:L1:Lx8b)	0.304745	0.1821	0.263545	0.176016	0.609116	0.316337	0.676556	1	0.241182	0.868801	-0.386497	-0.186335	-0.176473	0.456925	0.964977	0.110755	0.411528	0.316906	0.0323163	-0.84691	-0.270116	-0.39078	-0.286024	-0.419589	-0.602535	-0.509876	-0.852693	-0.334539	-0.127846	-0.92127	-0.892613	-0.955088	-0.880283	-0.895322	-0.864663	-0.836106	-0.917006	-0.950879	-0.931262	-0.982648	-0.941526	-0.945816	-0.971837	-0.985817	-1	-0.986316	-0.899927	-0.972806	-1
chr2_29466498_29467197_+(LINE:L1:L1MA8)	0.450864	0.130319	0.339401	0.256206	0.487594	0.722163	0.510582	0.650526	0.187037	0.886085	0.495077	0.718955	1	0.357438	0.273587	0.0384003	-0.00337657	0.557819	0.225468	-0.852966	-0.570212	-0.648761	-0.589525	-0.659334	-0.809128	-0.745435	-0.859426	-0.604834	-0.638658	-0.959492	-0.93315	-0.94608	-0.923346	-0.981382	-0.941674	-0.957836	-0.97509	-0.931198	-0.935815	-1	-0.947349	-0.918686	-0.898567	-0.965944	-0.933483	-0.917861	-0.914183	-0.940144	-0.979318
chr10_53600417_53600631_+(LINE:L2:L2)	0.354251	1	0.596584	-0.371086	0.230624	0.78503	0.493076	0.488962	0.523469	0.433524	0.144356	0.315523	0.824243	-0.455839	-0.343104	-0.0731579	0.0938288	0.535493	0.0338807	-0.784604	-0.482216	-0.350502	-0.475666	-0.759814	-0.728609	-0.723815	-0.821813	-0.520303	-0.507457	-0.981383	-0.930873	-0.953536	-0.980183	-0.951869	-0.948303	-1	-0.982828	-0.989836	-1	-0.985639	-0.975802	-0.966366	-0.953383	-0.988261	-0.962482	-0.898074	-0.976336	-0.988746	-0.985742
chr7_27751295_27751728_+(LTR:ERV1:RLTR14_RN)	0.173158	0.35618	0.538997	0.533618	0.0156133	0.817584	0.271053	0.43144	0.363625	1	0.0957751	0.603962	0.690812	0.490153	0.613744	0.0895267	-0.0137643	-0.339237	-0.394433	-0.847333	-0.688057	-0.176222	-0.49859	-0.710596	-0.801817	-0.584026	-0.887	-0.357785	-0.693032	-0.88784	-1	-0.88803	-1	-0.884012	-1	-1	-1	-1	-1	-0.826964	-1	-1	-1	-0.858559	-1	-0.863543	-1	-1	-1
chr10_39538742_39538946_+(SINE:MIR:MIRb)	0.226792	1	0.290838	0.902466	-0.415875	0.935878	0.687014	0.280666	0.00548981	0.568577	0.0503823	-0.819116	0.0805132	0.142738	0.178586	-0.651869	0.203212	-0.208261	-0.668297	-0.121946	-0.00326521	-0.210347	-0.0387217	-0.630113	-0.0501325	0.196226	-0.566724	-0.589593	-0.215328	-0.784973	-1	-1	-0.771119	-1	-0.800966	-1	-0.603321	-1	-1	-1	-1	-1	-1	-0.728837	-1	-1	-1	-1	-1
chr8_79753431_79756456_+(LINE:L1:L1_Mm)	0.968011	0.375788	0.468316	0.29606	0.142727	0.808507	0.0817695	0.255779	0.309977	0.736525	0.584365	0.323908	1	0.312958	0.637998	-0.0613992	0.350746	0.57478	-0.0313924	-0.791309	-0.321358	-0.25606	-0.364219	-0.271266	-0.736876	-0.631135	-0.616211	-0.356758	-0.314758	-0.737255	-0.740155	-0.620002	-0.634556	-0.971144	-0.977544	-0.847975	-0.778272	-0.774558	-0.5916	-0.910819	-0.955478	-0.795365	-0.786008	-0.833807	-0.662376	-0.888629	-0.807241	-0.770703	-0.941802
chr15_93324940_93325318_-(LTR:ERVL-MaLR:MTB_Mm)	-0.0902806	0.517982	0.785723	-0.185229	0.3759	0.26665	0.71705	0.197062	1	0.687733	0.695261	0.136191	0.413965	-0.065379	0.503747	0.366698	0.0346907	0.740604	0.38902	-1	-0.895653	-0.896666	-0.899365	-0.951596	-0.90056	-0.94782	-1	-1	-0.845976	-0.943723	-1	-1	-1	-1	-1	-0.941423	-1	-1	-1	-1	-1	-1	-1	-0.929031	-1	-1	-1	-1	-1
chr14_18274769_18275277_+(LTR:ERVL:MT2B)	0.0853707	0.24902	0.252398	0.809166	0.246372	0.269424	0.419375	0.599577	0.302972	1	0.161621	-0.0115638	0.614679	0.572263	0.51808	0.195762	-0.114401	0.965434	0.307647	-0.931456	-0.891068	-0.660962	-0.83491	-0.898938	-0.777549	-0.844363	-0.881619	-0.711659	-0.709041	-0.832142	-0.857536	-0.648094	-0.892796	-0.86113	-0.875701	-0.860225	-0.922584	-0.780065	-0.794823	-0.948207	-0.869094	-0.898916	-0.957968	-0.915328	-0.932345	-0.857045	-0.871981	-0.898533	-1
chrX_155147619_155148015_-(LTR:ERVL-MaLR:MTB)	0.187083	-0.0472553	0.509847	0.235839	1	0.412117	0.64636	0.497949	-0.161772	0.945903	0.485483	-0.00367845	0.516605	0.169543	0.315889	-0.0412378	-0.155588	0.932957	0.333246	-0.782146	-0.762592	-0.67673	-0.656555	-0.504427	-0.604071	-0.673524	-0.870999	-0.41959	-0.561958	-1	-1	-1	-1	-0.966897	-0.970371	-1	-1	-0.965049	-1	-1	-1	-0.922894	-1	-1	-0.956994	-1	-1	-1	-1
chr11_KB469739_fix_214657_214918_+(SINE:B4:B4A)	0.0517968	0.820231	0.240484	0.437183	-0.152488	0.45546	0.409284	0.447893	0.352774	1	0.662555	0.288375	0.954568	-0.378247	0.0493311	0.10205	0.700406	0.817099	-0.212465	-0.652552	-0.60559	-0.140714	0.445445	-0.487722	-0.398616	-0.0533006	-0.314206	-0.675202	0.00911415	-0.234218	-0.729196	-0.830114	-0.818863	-0.736028	-0.842483	-0.822871	-0.450616	-1	-0.479982	-1	-1	-1	-0.786942	-0.6781	-1	-0.896481	-1	-0.897134	-1
chr7_141397360_141397551_+(SINE:B2:B2_Mm1a)	0.550762	0.864516	0.660859	-0.180159	0.199867	0.284729	0.155114	0.387596	0.652324	0.459564	0.438413	0.0289348	1	-0.52602	-0.650822	-0.174878	-0.293843	-0.299426	-0.397257	-0.953753	-0.968501	-1	-0.878487	-1	-1	-1	-1	-0.805455	-0.907011	-0.592283	-0.351184	-0.660811	-0.927669	-0.718912	-0.905652	-0.469525	-0.937321	-0.629022	-0.55009	-0.790329	-0.381742	-0.222497	-0.361922	-0.271611	-0.771764	-0.2146	-0.654501	-0.0552502	-0.531634
chr12_72792373_72792499_+(SINE:B4:RSINE1)	0.426502	0.295681	0.562238	0.206637	-0.126724	0.640029	0.77482	0.549927	0.403009	0.302804	0.221374	0.352126	1	-0.288162	-0.339248	-0.479539	-0.0577605	0.183662	-0.338797	-0.708288	-0.801315	-0.704864	-0.0419156	-1	0.0413826	-0.801291	-0.568163	-0.284174	-0.217935	-0.357061	-0.431593	-0.5721	-0.0875184	-0.00267721	-0.00813627	-0.219249	-0.505799	-0.531997	0.200648	-0.834683	-0.860722	-0.354704	-0.59752	-0.729738	-0.856035	-1	-1	-1	-1
chr13_49189428_49189539_+(SINE:MIR:MIR)	0.475133	0.73739	0.629072	0.521519	-0.111287	0.211385	0.248849	0.117896	0.783939	0.411371	0.823635	0.677865	1	0.214574	0.0249164	0.0123368	-0.152179	0.142413	-0.0293283	-0.870718	-0.787204	-0.702069	-0.674469	-0.891078	-0.902101	-0.955968	-0.936206	-0.788506	-0.841143	-0.98417	-0.974809	-0.960492	-0.974725	-0.942704	-0.934064	-0.942331	-0.978098	-1	-0.991938	-0.963367	-1	-1	-0.980181	-1	-0.978733	-0.980741	-0.989939	-0.990431	-1
chr13_14624425_14624565_+(SINE:Alu:B1F)	0.753098	0.000306517	0.976378	0.730044	-0.3044	0.106555	0.875034	0.176482	0.436854	0.245284	0.375922	0.809399	-0.00738784	0.735045	1	0.243706	0.473772	-0.208019	-0.0519855	-0.790875	-0.287828	-0.435789	-0.313162	-0.207143	-0.185578	-0.572645	0.54789	-0.853381	-0.719674	-1	-0.837007	-1	-0.836464	-0.841118	-0.857789	-1	-0.574856	-0.832248	-0.843504	-1	-0.800307	-1	-1	-1	-1	-0.813079	-0.609421	-1	-1
chr15_52729522_52729927_+(LTR:ERVL-MaLR:ORR1D1)	0.646264	0.659859	0.196937	0.00261981	0.0467437	0.472355	0.388493	0.495712	0.345141	0.696884	0.678431	0.56395	1	-0.111767	0.135084	0.0522011	0.426544	0.353403	0.150467	-0.753467	-0.60491	-0.545163	-0.533232	-0.647202	-0.778799	-0.639437	-0.742384	-0.60347	-0.567472	-0.973365	-0.977394	-1	-0.988659	-0.977964	-0.990138	-1	-0.985259	-0.988367	-0.994574	-0.991782	-0.972304	-0.987168	-0.99333	-0.993282	-0.985686	-0.987038	-0.979686	-0.99356	-0.975522
chr16_70622583_70622883_+(LTR:ERVK:MLTR11B)	0.132541	0.384759	0.475397	0.836137	0.048538	0.310577	0.240156	0.688966	0.144831	0.662596	-0.19193	0.781201	0.377501	1	0.586723	0.633707	-0.444614	0.486187	0.020732	-0.819868	-0.570593	-0.514009	-0.526706	-0.203238	-0.503095	-0.662568	-0.733341	-0.400112	-0.57744	-0.966915	-1	-1	-1	-0.931573	-0.938752	-0.965563	-1	-1	-1	-1	-0.956998	-0.960153	-1	-0.958278	-1	-1	-1	-0.960002	-0.949325
chr17_15894724_15895119_-(LTR:ERVL-MaLR:MTA_Mm)	0.295174	0.372462	0.132708	0.842516	0.139931	0.430648	0.628129	0.264255	0.148389	0.572372	0.167737	0.232605	1	0.782232	0.668467	0.094254	0.121804	0.132224	0.0107828	-0.789319	-0.531251	-0.516852	-0.335728	-0.00598959	-0.453011	-0.158064	-0.490593	-0.606106	-0.576381	-0.979362	-0.989053	-0.958795	-0.989016	-0.967987	-0.894936	-0.957038	-0.942892	-0.977467	-0.989489	-0.984081	-1	-0.987572	-0.974162	-0.986987	-1	-1	-1	-0.987525	-1
chr2_80648997_80649390_+(LINE:L1:L1Md_F2)	0.575629	0.767867	0.58126	0.25438	-0.058548	0.279734	0.423233	0.0366519	0.412942	0.501074	0.573899	-0.00922944	1	0.0198175	0.485889	-0.0794561	0.0778441	0.872234	0.171562	-0.944719	-0.864454	-0.679337	-0.782127	-0.902193	-0.949766	-0.887032	-0.950899	-0.744199	-0.748052	-0.772566	-0.784569	-0.537793	-0.792497	-0.949601	-0.879704	-0.797089	-0.850155	-0.671852	-0.702145	-0.987469	-0.809965	-0.833691	-0.816948	-0.815623	-0.923611	-0.851766	-0.927727	-0.93126	-0.90047
chr2_29481121_29481696_+(LINE:L1:L1MC4a)	0.490118	-0.514142	0.567911	0.0503736	0.419009	-0.0594376	0.366083	1	0.954102	0.481873	0.275843	-0.340868	-0.250034	-0.826497	-0.105272	-0.365716	0.0439115	0.346355	-0.194196	-1	-1	-0.760213	-0.299432	-0.101437	0.846004	-0.51567	-1	-0.75075	-0.761725	-0.738818	-1	-1	-1	-1	-1	-1	-1	-1	-1	-1	-1	-1	-1	-1	-0.649102	-1	-1	-1	-0.599956
chr3_108575443_108576056_+(LINE:L1:L1MC4a)	0.412917	0.99905	0.388073	0.5793	-0.303227	0.146642	0.087133	0.309406	0.414462	0.656009	-0.0926933	0.183003	1	-0.189182	0.454354	0.138406	0.315056	0.231009	0.146084	-0.7833	-0.631014	-0.634594	-0.786484	-0.794605	-0.789019	-0.778582	-0.839603	-0.594852	-0.685312	-0.73466	-0.887401	-0.841066	-0.802296	-0.725604	-0.754396	-0.779053	-0.755253	-0.913085	-0.756752	-0.836257	-0.896536	-0.776297	-0.734235	-0.832695	-0.893055	-0.806307	-0.797636	-0.743372	-0.796794
chr2_70697843_70698495_+(LTR:ERVK:RMER6A)	0.94409	-0.278691	0.390593	0.134104	0.787479	0.396366	0.47498	0.0197305	-0.208798	1	-0.0816361	-0.466244	-0.443297	0.124001	0.835497	0.141409	-0.0982988	0.713265	0.305058	-0.808076	-0.542484	-0.417471	-0.747862	-0.0298088	-0.377138	-0.346327	-0.431771	-0.327204	0.607929	-1	-1	-1	-0.924957	-1	-0.934743	-1	-1	-1	-1	-0.891234	-1	-1	-1	-1	-1	-0.914227	-1	-1	-1
chr13_76260625_76261550_+(LTR:ERVK:RMER3D-int)	-0.458542	0.765442	0.953342	-0.236661	0.0312381	0.196188	0.98555	-0.0310254	0.420107	1	0.390791	-0.361318	-0.182465	0.386988	0.430498	-0.231744	0.365557	-0.161339	-0.414397	-1	-0.824032	-0.302957	-0.660584	-0.346987	-0.329226	-0.648022	-1	-0.637725	-0.653677	-1	-1	-1	-1	-1	-0.824309	-1	-1	-1	-1	-1	-1	-1	-1	-1	-1	-1	-1	-1	-1
chr9_82013555_82014222_+(LINE:L1:Lx2B2)	0.595495	0.193438	0.100383	0.111422	0.117175	0.732763	-0.0105345	0.805523	-0.0307771	1	0.205353	0.453001	0.94846	0.278551	0.183412	-0.00126716	0.183483	0.708073	-0.314845	-0.932827	-0.771242	-0.909384	-0.77938	-0.363312	-0.651197	-0.816971	-0.80112	-0.623234	-0.414714	-0.901299	-1	-0.950733	-0.94747	-1	-1	-1	-1	-1	-1	-1	-0.935856	-1	-1	-0.875532	-0.933698	-1	-0.874542	-1	-0.924412
chr4_80935399_80935783_+(LTR:ERVL:MER21B)	0.564223	0.785072	0.928036	-0.206121	-0.106253	0.0367045	0.147216	0.213023	1	0.244455	0.339292	-0.400344	0.102168	-0.526459	-0.0232073	-0.467338	-0.386337	-0.353915	-0.196416	-0.70145	-0.949164	-0.848973	-0.705837	-1	-1	-0.949158	-1	-0.790684	-0.849925	-1	-1	-1	-1	-1	-1	-1	-1	-1	-1	-1	-1	-1	-1	-1	-1	-1	-1	-1	-1
chr16_61653134_61653313_-(LINE:L1:Lx8)	-0.413421	0.0655701	0.133636	0.736596	0.157074	0.745458	0.958957	-0.0252576	0.236254	1	-0.784758	0.22319	0.233603	-0.0340616	-0.0641382	0.177078	-0.365991	-0.156347	-0.0483952	-0.520191	-0.550654	-0.676373	-0.645431	-0.0525476	-0.64964	-0.46889	-0.511678	-0.831801	-0.919604	-1	-1	-1	-1	-0.954433	-0.959214	-1	-0.959357	-1	-1	-1	-1	-1	-1	-1	-1	-0.892783	-1	-1	-1
chr9_63189456_63190133_+(LTR:ERVK:RMER19A)	-0.819514	0.588897	-0.186108	0.221343	0.546857	0.879724	-0.172688	0.937949	0.59762	1	-0.227338	0.596705	0.498815	0.260899	0.560544	0.0755584	-0.393086	0.257992	0.756809	-1	-0.824032	-0.825739	-0.830292	-1	-1	-1	-1	-1	-1	-1	-1	-1	-1	-1	-1	-1	-1	-1	-1	-1	-0.753293	-1	-1	-1	-1	-1	-1	-1	-1
chr10_45155923_45156208_+(LTR:ERVL-MaLR:MLT1E2)	0.220094	-0.204368	0.467189	0.0320428	0.742807	0.347716	0.304958	0.63758	1	0.0400085	-0.303568	0.619072	-0.385935	0.420624	0.31867	0.0386906	-0.316204	0.102382	-0.340215	-1	-0.801741	-0.803665	-1	-0.816066	-0.811064	-1	-1	-0.591834	-1	-1	-1	-0.786509	-0.544738	-1	-1	-0.777407	-1	-0.7665	-1	-1	-1	-1	-1	-0.730317	-1	-0.739819	-1	-0.74146	-1
chr13_10531887_10532391_+(LINE:L1:L1MEg)	-0.40502	-0.418014	-0.105656	0.845347	0.888624	-0.436673	1	0.952053	0.560482	0.690536	-0.490577	-0.298185	-0.251377	-0.0301245	0.714801	-0.493482	-0.833273	-0.385626	-0.356511	-1	-0.613276	-0.617028	-0.627033	0.0763441	-0.447191	-0.806615	-1	-0.402872	-0.238887	-1	-1	-1	-1	-1	-1	-1	-1	-1	-1	-1	-1	-1	-1	-1	-1	-1	-1	-1	-1
chr5_76147045_76147199_+(SINE:B4:B4A)	0.794256	0.872076	0.348519	-0.392916	-0.316546	0.302414	0.0417731	0.284377	1	0.631386	0.689871	-0.0476049	0.896377	-0.373254	-0.525968	-0.185341	-0.396651	-0.119947	-0.32081	-1	-0.825066	-0.769017	-0.887526	-1	-1	-1	-1	-0.879951	-0.770474	-0.874204	-1	-1	-1	-1	-1	-1	-1	-1	-1	-1	-0.918247	-1	-1	-1	-1	-1	-1	-1	-0.903661
chr5_124865550_124865690_+(SINE:B2:B3)	0.721992	0.230897	0.13492	-0.103641	0.261399	0.755796	0.0321981	0.422286	0.693632	0.411371	0.0774267	0.640579	1	0.0179289	-0.0455805	0.071283	-0.0534776	-0.128036	0.1819	-0.905194	-0.870855	-0.872108	-0.937725	-0.880186	-0.815391	-0.93542	-0.78948	-0.867061	-0.872914	-0.930348	-1	-0.930466	-0.925861	-1	-0.871058	-1	-0.871508	-1	-1	-1	-1	-1	-1	-0.912165	-0.906423	-1	-1	-1	-1
chr7_66071306_66071527_+(SINE:B4:ID_B1)	0.998956	0.319238	0.672514	0.324167	0.00911883	0.459363	-0.00644034	-0.00870951	0.136984	0.642323	0.154754	0.257067	1	0.110468	-0.0455805	-0.0158549	-0.230634	-0.048766	0.0353831	-0.896575	-0.812153	-0.837228	-0.818835	-0.891078	-0.955246	-0.765163	-1	-0.661609	-0.815148	-0.468114	-0.543208	-0.79772	-0.892161	-0.633308	-0.507675	-0.47274	-0.556117	-0.363942	-0.226029	-0.882775	-0.506196	-0.725456	-0.587763	-0.552839	-0.591664	-0.41452	-0.420503	-0.326352	-0.495679
chr1_181059909_181060732_+(LTR:ERVK:RLTR17D_Mm)	0.56236	0.528239	-0.203565	0.60885	0.487803	-0.0352771	0.245488	0.215629	0.269389	0.852877	-0.418393	0.0216062	1	-0.240706	0.321504	-0.768684	-0.771578	-0.158285	-0.504098	-1	-0.602631	-0.803243	-0.872255	-0.877114	-1	-0.933764	-0.856054	-0.727304	-0.804484	-1	-1	-1	-1	-1	-0.867752	-1	-1	-1	-1	-1	-1	-0.913961	-1	-1	-1	-1	-1	-1	-1
chr1_19024999_19025307_+(LINE:L1:L1_Mus2)	-0.290672	0.618952	0.919208	1	0.125797	0.343183	-0.132954	0.26939	0.860388	-0.193825	-0.190229	0.67339	0.249499	-0.00890815	0.703638	0.20773	-0.403691	0.0986744	-0.42463	-0.661541	-0.769476	-0.771713	-0.555353	-0.572265	-1	-0.308345	-0.749481	-0.525408	-0.319457	-1	-1	-0.751765	-1	-1	-1	-1	-1	-1	-1	-1	-1	-1	-1	-1	-1	-1	-1	-1	-1
chr1_20790406_20790799_-(LTR:ERVL-MaLR:MTA_Mm)	0.418223	-0.102368	0.580043	-0.3649	0.191657	0.500747	0.759057	0.194355	0.558968	0.777784	1	0.0332492	0.574519	-0.067492	-0.398899	-0.573872	-0.509072	0.227556	-0.052621	-0.641741	-0.918664	-0.597263	-0.529341	-0.547242	-0.61244	-0.918654	-0.734825	-0.497644	-0.119566	-0.912266	-1	-1	-0.906613	-1	-0.918791	-1	-0.919075	-1	-1	-0.729293	-1	-0.788666	-0.890157	-0.889362	-1	-1	-0.888481	-1	-1
chr14_73912320_73913935_+(LTR:ERVL-MaLR:ORR1E-int)	0.528395	0.893687	0.746031	-0.655246	0.261399	0.25414	0.494585	0.00289422	0.503224	0.476512	0.65758	0.0817007	1	0.138941	-0.486082	-0.306051	-0.486051	0.183662	-0.00819615	-0.562432	-0.602631	-0.704864	-0.616766	-0.723507	-0.242631	-0.801291	-0.892041	-0.181913	-0.608967	-1	-1	-1	-1	-1	-1	-1	-1	-1	-1	-1	-1	-1	-0.86584	-1	-1	-1	-1	-1	-1
chr6_51411654_51412047_-(LTR:ERVL-MaLR:MTB_Mm)	0.436864	0.361563	0.457881	0.557234	-0.059296	0.275396	0.687742	0.366038	0.0599	0.339607	0.153356	-0.245254	1	0.254766	0.61766	0.223231	0.358916	0.14755	-0.235134	-0.871449	-0.518442	-0.47976	-0.240028	-0.634467	-0.749683	-0.605951	-0.714549	-0.774679	-0.569201	-1	-1	-1	-1	-1	-1	-1	-0.956443	-1	-1	-1	-1	-0.943126	-1	-1	-1	-1	-1	-1	-1
chr17_5928921_5929129_+(SINE:B2:B3)	0.245812	0.218604	0.0533617	0.712419	0.038066	0.548139	0.927314	-0.163951	0.76136	0.128301	1	0.928732	0.704679	0.359908	0.178157	-0.668567	-0.149058	0.20602	-0.178938	-0.33125	-0.544516	-0.323401	0.171417	-0.718284	0.157512	0.0629253	-0.670005	-0.45299	-0.103558	-1	-1	-0.918253	-0.912839	-0.66128	-1	-0.829536	-0.92447	-0.910592	-0.833183	-1	-0.893568	-0.802755	-1	-1	-1	-0.900376	-1	-1	-1
chr1_90604722_90604859_+(SINE:Alu:B1_Mus1)	0.727751	0.934132	0.471674	0.331548	-0.506409	0.326844	0.179152	-0.0724219	0.94475	0.129097	0.413558	0.154859	1	-0.235547	-0.211566	-0.215536	-0.160799	0.293451	-0.065692	-0.807639	-0.794117	-0.573693	-0.693135	-0.913178	-0.839471	-0.794092	-0.918639	-0.711002	-0.631636	-0.939433	-0.935745	-0.838762	-0.871062	-0.89561	-0.850502	-0.873916	-0.888268	-0.911826	-0.917742	-1	-0.868796	-0.902738	-0.848341	-0.821784	-0.945753	-0.950875	-0.897352	-0.951185	-0.845386
chr3_KZ289066_fix_210144_210357_+(SINE:B4:B4A)	0.022327	1	0.0676103	0.228865	0.434692	0.120771	-0.210754	0.588796	0.587615	0.605269	0.750637	0.0472258	0.665453	0.202882	0.667079	0.282588	-0.050096	0.208443	-0.476258	-0.614889	-0.370483	0.402673	0.0624655	-0.221291	-0.0501325	0.311652	0.596281	0.0260177	0.238956	-0.943414	-0.939968	-0.887019	-1	-1	-0.895245	-0.941101	-0.947805	-1	-0.884722	-0.912701	-1	-1	-0.929154	-0.928641	-1	-1	-1	-1	-1
chr9_22335987_22336362_-(LTR:ERVL-MaLR:MTC)	0.850492	0.719575	0.668941	-0.217361	0.585967	0.489239	0.0178758	-0.0893156	-0.180993	0.57736	0.505176	-0.263316	0.327159	0.680612	1	-0.291088	-0.0666111	0.218143	-0.0993863	-1	-0.548958	-0.464	-0.478003	-0.832619	-0.7421	-0.819561	-1	-0.814283	-0.556151	-0.902696	-1	-1	-1	-1	-1	-1	-1	-1	-1	-1	-0.873528	-1	-1	-1	-1	-1	-1	-0.882363	-1
chr13_48407836_48409077_-(LTR:ERVL-MaLR:MTC-int)	-0.0457289	0.400146	-0.569676	0.816179	0.135916	0.581131	0.0935486	0.707732	0.87711	0.423486	0.225573	-0.155785	0.620938	1	0.0313701	-0.593805	0.00278067	-0.0762088	-0.225945	0.0245028	-0.534809	-0.539321	-0.102714	-0.568421	-0.556682	0.163119	-0.747229	-0.521142	-0.542227	-0.749109	-1	-1	-1	-1	-1	-1	-0.76858	-1	-1	-1	-1	-1	-1	-1	-1	-1	-1	-1	-1
chr18_31793057_31793235_+(SINE:B2:B2_Mm2)	0.108197	-0.0629875	0.033353	-0.300928	0.627687	0.511618	0.549758	1	-0.0208961	0.953297	-0.340636	-0.00299415	0.0351424	0.0366427	0.109763	-0.360386	-0.38418	0.0182517	-0.360097	-0.892451	-0.890123	-0.818648	-0.823386	-0.643218	-0.89529	-0.85348	-0.880593	-0.754939	-0.747709	-0.861727	-0.89522	-0.842241	-0.831793	-0.836581	-0.890296	-0.835515	-0.672035	-0.913728	-0.859155	-0.969525	-0.922976	-0.881046	-0.851613	-0.850539	-0.920385	-0.927903	-0.974892	-0.856715	-0.909234
chr7_80310313_80310464_+(SINE:Alu:B1_Mus2)	0.208205	1	0.34113	0.179214	-0.645985	0.495906	0.278041	0.912683	0.279714	0.346758	0.750637	-0.342238	0.683917	-0.545502	-0.196419	-0.762638	0.0156982	0.15162	-0.0953544	-1	-0.818775	-0.820533	-0.563055	-0.747805	-1	-0.909377	-0.901528	-0.626903	-0.554164	-0.90226	-0.585235	-0.804851	-0.895963	-0.898924	-0.81906	-0.898266	-1	-0.679844	-0.800884	-1	-1	-0.764565	-1	-0.876744	-1	-0.762173	-0.751526	-1	-1
chr3_137923802_137923987_+(SINE:B2:B3A)	0.403143	0.362257	0.359921	0.160307	-0.0527047	0.596178	0.123154	0.236771	0.627205	0.535215	0.506201	0.204265	1	-0.173367	-0.207794	0.0786373	-0.198944	0.0785517	-0.0147298	-0.985011	-0.897909	-0.91912	-0.901541	-0.9337	-0.970813	-0.928528	-1	-0.926437	-0.91963	-0.955951	-0.976635	-0.890065	-0.941392	-1	-0.959228	-0.931227	-0.949213	-0.891786	-0.977566	-1	-0.899808	-0.986737	-0.875915	-0.958339	-0.97041	-0.973205	-0.958007	-0.933434	-1
chr8_105892011_105892180_+(SINE:B2:B2_Mm1t)	0.232195	0.627134	0.111305	0.823987	-0.178624	-0.125019	0.299073	0.26793	0.454281	0.785549	0.529761	-0.0189226	1	-0.010048	0.0210069	0.153891	-0.0677207	0.956254	0.0494669	-0.735424	-0.819798	-0.405152	-0.652416	-0.554181	-0.828271	-0.699626	-0.934722	-0.505343	-0.586233	-0.870415	-1	-0.74127	-1	-1	-1	-1	-1	-1	-0.934002	-0.900041	-1	-1	-1	-0.918293	-1	-0.921172	-0.917643	-0.921669	-1
chr2_118469397_118469591_+(DNA:hAT-Charlie:MER20)	0.242576	0.580071	-0.103466	0.366377	-0.0533761	1	0.25306	0.111837	0.0999002	0.800592	0.276675	0.319124	0.594719	0.0416964	0.0743745	0.0578297	-0.164326	0.058541	0.00791297	-0.64426	-0.273118	-0.520113	-0.53265	-0.213244	-0.307297	-0.394192	0.0532419	-0.376469	-0.046279	-0.869324	-1	-0.869545	-1	-1	-1	-1	-1	-1	-0.866893	-1	-1	-1	-0.672786	-1	-1	-1	-1	-1	-1
chr1_164396040_164396452_+(LINE:L1:L1_Rod)	0.840189	1	0.844054	0.21066	0.168249	-0.225649	-0.250216	0.829523	-0.195608	0.0457179	0.750637	0.447076	0.0805132	0.714107	-0.263384	0.392524	-0.484338	0.42513	0.160962	-1	-1	-0.802587	-0.615489	-0.260227	-0.810027	-0.401887	-0.566724	-0.384389	-0.803832	-0.784973	-1	-1	-1	-1	-0.800966	-1	-1	-1	-1	-1	-1	-1	-1	-1	-1	-1	-1	-1	-1
chr5_92197090_92197340_+(SINE:B4:B4A)	-0.0656413	0.370929	0.0533617	0.580695	-0.110229	0.990464	0.499022	0.463085	-0.310772	0.792007	1	0.136574	0.410769	-0.102461	0.598928	-0.00570222	-0.214515	0.899481	-0.147359	-0.665625	-0.202902	-0.661701	-0.231257	0.479008	-0.782966	-0.316691	-0.876252	-0.648351	-0.439724	-0.754344	-1	-1	-1	-1	-1	-0.872152	-0.886704	-1	-0.749774	-1	-1	-1	-1	-0.845106	-1	-0.850563	-1	-1	-1
chr4_116128738_116129062_+(LTR:ERVK:RLTR12B2)	-0.388642	-0.401994	-0.0197722	0.953603	0.0996808	0.543557	-0.00360969	0.945007	0.603438	0.852877	0.0468924	-0.0985828	1	0.993148	0.125726	-0.190393	-0.0863132	0.0521441	-0.173497	-0.708288	-0.602631	-0.803243	-0.0419156	-0.139799	-0.558201	-0.00645677	-0.928027	-0.65913	-0.739312	-1	-0.924212	-1	-1	-1	-1	-1	-1	-1	-0.927233	-1	-1	-1	-1	-1	-1	-1	-1	-1	-1
chr4_147512486_147515105_+(Satellite:Satellite:MMSAT4)	0.324609	0.625952	0.405474	-0.0333381	0.0140655	-0.336044	0.476269	0.138759	0.685968	0.859689	0.156371	0.309706	1	0.0705492	0.590699	-0.358778	-0.279464	-0.275877	-0.241562	-0.553852	-0.594839	-0.548616	-0.462721	-0.318706	-0.420835	-0.442837	-0.697291	-0.191939	-0.352113	-0.644913	-0.797157	-0.890927	-0.941852	-0.74578	-0.898869	-0.459817	-0.521303	-0.701763	-0.638307	-0.578603	-0.893493	-0.802615	-0.829012	-0.827774	-0.853213	-0.966768	-1	-0.966978	-0.916327
chr6_3597591_3597998_+(LINE:L1:Lx5c)	-0.272802	-0.110855	0.475668	0.845347	0.558115	0.377021	1	0.46404	-0.105974	-0.0702051	0.0895993	-0.517502	0.509723	-0.49197	0.571901	-0.0713833	0.0698297	-0.155235	-0.410135	-0.479522	-0.645503	-0.473413	-0.658114	-0.671117	-0.493258	-0.82273	-0.422132	-0.270177	0.046531	-1	-0.797168	-1	-1	-1	-1	-1	-1	-1	-0.805253	-1	-1	-1	-1	-1	-1	-1	-1	-1	-1
chr3_69731785_69731980_+(SINE:Alu:B1_Mus2)	0.136875	0.845523	0.483466	0.145796	0.0365537	-0.267137	0.286172	0.428488	0.0229893	1	-0.461526	-0.144035	0.588716	-0.222663	-0.0239899	-0.258673	-0.532301	0.554837	-0.17593	-1	-0.8585	-0.953291	-0.909022	-0.868724	-0.910102	-0.952828	-1	-0.902895	-0.860757	-0.84737	-0.70314	-0.619071	-0.458455	-0.763241	-0.740991	-0.708742	-0.741895	-0.777798	-0.740885	-0.803773	-0.768553	-0.724259	-0.840756	-0.647127	-0.760765	-0.65956	-0.805992	-0.6002	-0.805185
chr5_123963889_123964156_+(SINE:B4:B4A)	0.490118	0.603333	0.343924	0.386493	-0.148594	-0.153494	-0.316959	1	0.758692	0.143159	-0.617247	-0.868174	-0.32503	0.353322	-0.570531	-0.492573	-0.749461	0.615626	-0.153905	-1	-1	-0.568383	-0.859886	-0.730431	-0.723099	-1	-1	-0.85045	-0.857035	-1	-1	-1	-1	-1	-0.854946	-1	-1	-1	-1	-1	-1	-1	-1	-1	-1	-1	-1	-1	-1
chr7_133660803_133660976_+(SINE:B2:B3A)	0.501648	-0.0207647	0.0533617	0.834735	-0.0466741	0.42176	0.529614	-0.253528	0.80512	0.280005	1	0.180856	-0.244231	-0.300619	0.202201	-0.289787	-0.298674	0.162948	-0.187961	-0.522321	-1	-0.838905	-0.0586824	-1	-0.844976	-1	-1	-0.497644	-0.519763	-1	-1	-1	-1	-1	-1	-1	-0.838149	-1	-1	-1	-1	-1	-1	-1	-1	-1	-1	-1	-1
chr11_58312128_58312248_+(LTR:ERVK:RLTR31D_MM)	0.363103	1	0.383041	0.297136	-0.188716	0.290585	-0.218975	0.0672216	0.508235	0.597625	-0.124681	0.50737	0.414958	0.904564	0.718771	-0.274727	-0.427042	-0.208261	-0.0325318	-1	-0.33551	-0.670978	-1	-0.537642	-0.366755	-0.00314465	-0.277873	-0.315988	-0.836527	-1	-1	-1	-0.809266	-1	-1	-1	-1	-1	-1	-1	-1	-1	-1	-1	-1	-1	-1	-1	-1
chr18_38455137_38455558_+(DNA:TcMar-Tigger:MER44A)	0.556575	1	0.606112	-0.442092	-0.296538	0.223974	0.0279296	0.0505002	0.842317	0.484245	0.152032	0.330376	0.991729	-0.723531	-0.714858	-0.528339	-0.656225	-0.366609	-0.400794	-0.962234	-0.88425	-0.936318	-0.925578	-0.964205	-0.975487	-1	-0.986023	-1	-0.898752	-0.902891	-0.852825	-0.847658	-0.940934	-0.985654	-0.897273	-0.942241	-0.923223	-0.863675	-0.901084	-0.978598	-0.945906	-0.89975	-0.878419	-0.895034	-0.962724	-0.91561	-0.876565	-0.899371	-1
chr10_61091496_61091710_+(SINE:B2:B3)	0.412889	0.494851	0.0922322	1	-0.066412	0.17392	0.00450418	0.548036	-0.149213	0.523867	0.333159	0.326467	0.806767	0.470522	-0.0235248	0.00644139	-0.151593	0.183531	-0.0644394	-0.917449	-0.606423	-0.8608	-0.755987	-0.713105	-0.946418	-0.915652	-0.969449	-0.739553	-0.778685	-1	-0.96783	-1	-1	-1	-0.943863	-1	-1	-1	-1	-1	-1	-1	-1	-1	-0.95926	-1	-1	-1	-1
chr2_127294624_127294761_+(SINE:Alu:B1_Mus2)	0.895101	0.235809	0.139449	-0.389329	0.460921	-0.14558	-0.00722521	-0.111773	0.952647	1	-0.304604	-0.361318	0.635071	-0.180416	0.560544	-0.462221	0.0620999	0.188103	-0.121596	-0.870821	-0.824032	-0.91287	-0.830292	-0.836747	-0.664613	-0.736017	-0.808769	-0.728294	-0.740258	-1	-0.899317	-1	-1	-1	-0.824309	-1	-1	-0.896377	-0.90333	-1	-1	-1	-1	-1	-0.872496	-1	-1	-1	-1
chr9_33955736_33960902_+(LINE:L1:L1Md_A)	0.206062	0.769584	-0.456132	0.700289	0.914181	-0.0484172	0.474228	0.618747	-0.209201	0.0280474	-0.483683	0.422623	0.365756	0.123428	0.15867	-0.144379	0.351863	0.089704	0.95659	-1	-0.608043	-0.223691	-0.0549653	1	-0.252947	0.176013	-1	-0.798264	-0.035734	-1	-1	-1	-1	-1	-1	-1	-0.805012	-1	-1	-1	-1	-1	-1	-1	-1	-1	-1	-0.744434	-1
chr3_135263385_135263712_+(LINE:L1:L1MC)	0.605929	0.927869	0.580043	0.234918	-0.235353	0.24404	0.338413	-0.150888	0.00512383	0.431117	1	0.67903	0.212379	0.376906	0.209715	-0.440707	-0.0795099	0.187176	-0.585522	-0.582031	-0.0747974	-0.506647	0.0295661	-0.471783	-0.118301	-0.0035075	-0.226574	-0.267397	0.120552	-0.769697	-0.755674	-0.770087	-0.75486	-0.841225	-0.573654	-0.760285	-1	-0.66472	-0.921804	-1	-0.800441	-0.815082	-0.903887	-0.612765	-1	-0.813204	-0.804842	-0.814383	-1
chr1_185271203_185271399_+(SINE:B2:B3A)	-0.527115	-0.537442	0.279472	1	-0.0993622	0.79091	0.734091	0.26939	0.860388	0.209262	0.619541	0.67339	0.427999	0.321456	0.703638	-1	-0.602461	-0.26755	0.15074	-1	-1	0.826299	0.33394	-0.14453	-0.560632	-0.538897	-0.498962	-1	-1	-1	-1	-1	-1	-1	-1	-1	-1	-1	-1	-1	-1	-1	-1	-1	-1	-1	-1	-1	-1
chr9_7308368_7311358_+(LTR:ERVK:RMER16-int)	0.971168	-0.758985	1	-0.166323	0.407827	0.866301	0.807091	-0.338587	-0.515324	0.680224	0.687718	-0.128083	0.674127	0.721356	0.420284	-0.580476	-1	-0.236717	-0.400409	-0.647293	-0.519544	-0.524205	-0.0732706	-1	-1	-1	-1	-1	-0.527206	-1	-1	-1	-1	-1	-1	-1	-1	-1	-1	-1	-1	-1	-1	-1	-1	-1	-1	-1	-1
chr5_135010351_135010584_+(LTR:ERVL:RMER10A)	0.186217	0.624435	0.604757	0.103726	-0.435195	0.197984	0.341223	0.627492	-0.222213	0.92115	0.421899	0.329254	1	0.187814	-0.287747	-0.0574729	0.0969356	-0.0200926	0.0263443	-0.943399	-0.691594	-0.847293	-0.665385	-0.892704	-0.963262	-0.922889	-0.916211	-0.801583	-0.62064	-1	-1	-1	-1	-0.956998	-0.96151	-1	-1	-0.954597	-1	-1	-0.945952	-0.949917	-1	-0.895122	-0.8324	-1	-1	-1	-0.936308
chr6_94558105_94558997_+(LTR:ERVK:RMER19B)	0.549491	0.263043	0.397472	0.0922254	-0.0163005	0.711568	-0.0529907	0.155383	0.523972	0.320787	0.105565	0.142324	0.559697	0.262912	0.488605	0.319113	0.0855057	1	-0.371567	-1	-1	-1	-1	-0.532817	-0.280166	-0.496372	-1	-0.222457	-0.752231	-1	-1	-1	-1	-1	-1	-1	-1	-1	-1	-1	-1	-1	-1	-1	-1	-1	-1	-0.671661	-1
chr6_11078266_11078421_-(LTR:ERVK:RMER17C-int)	-0.18389	0.297216	-0.171953	-0.137095	0.845767	0.931732	0.402834	-0.452319	0.404671	1	-0.301245	-0.00726626	-0.383886	0.354095	0.470077	-0.218383	0.972471	-0.209957	0.323972	-0.853971	-0.70162	-0.704514	-0.424468	-0.169537	-0.620867	-0.701584	-0.891913	-0.590472	0.174487	-1	-1	-1	-1	-1	-1	-1	-1	-1	-1	-1	-1	-1	-1	-1	-1	-1	-1	-1	-1
chr5_65823921_65824181_+(LINE:L1:L1MC5)	0.576284	0.0793011	-0.573509	1	0.801276	-0.104545	0.734091	0.833563	-0.224838	-0.193825	-0.190229	0.67339	0.546999	0.321456	-0.204969	-0.865808	-0.469948	0.586974	0.0228796	-0.774361	-0.692635	-0.391234	-0.110707	-0.429687	0.464561	-0.0777939	0.503115	-1	-0.546305	-0.502687	-1	-0.338039	-0.647098	-0.828571	-1	-0.654908	-0.847094	-0.638	-0.324581	-1	-1	-1	-1	-0.790952	-1	-1	-1	-0.59918	-1
chr2_148675001_148675182_+(SINE:B4:RSINE1)	0.152901	-0.0402365	0.10616	0.639175	-0.0422715	0.672186	0.169375	0.273034	0.302794	0.672736	0.281151	0.497354	1	0.473769	-0.027906	-0.206457	0.0516916	0.139823	-0.2638	-1	-0.928253	-0.834214	-0.90774	-0.822498	-0.954418	-0.976081	-0.97401	-0.827672	-0.858794	-0.793625	-0.835794	-0.587948	-0.615575	-0.626517	-0.617949	-0.704637	-0.833436	-0.830999	-0.842339	-0.920403	-0.765291	-0.751442	-0.838511	-0.804811	-0.896026	-0.874458	-1	-0.844063	-0.881463
chr18_26485896_26486306_-(LTR:ERVK:BGLII)	-0.18389	0.397002	0.288073	0.380648	-0.319981	0.931732	0.122267	0.369203	-0.0969973	1	0.39751	0.353728	0.694313	-0.287318	0.102558	-0.131537	-0.142404	-0.130953	-0.255266	-0.561913	-0.00539995	-0.606019	-0.616312	-0.0772638	-0.526083	-0.104752	-1	0.330966	-0.217008	-0.892717	-0.886184	-1	-1	-1	-0.900696	-1	-1	-1	-1	-1	-0.860557	-1	-0.865681	-1	-1	-0.869476	-1	-0.870299	-1
chr10_99025078_99025189_+(SINE:MIR:MIRc)	-0.0614736	0.377044	0.269672	0.984682	-0.55313	0.777193	-0.139595	-0.160222	0.384604	1	0.205353	0.24543	0.417062	-1	-0.323764	0.997466	0.183483	-0.63658	-0.619358	-1	-0.542484	-1	-1	-1	-1	-1	-1	-1	-1	-1	-1	-1	-1	-1	-1	-1	-1	-1	-1	-1	-1	-1	-1	-1	-1	-1	-1	-1	-1
chr8_106669701_106669858_+(SINE:Alu:B1_Mur3)	-0.103839	0.00181627	0.0968958	0.407783	0.0362663	1	0.525765	0.260081	-0.118598	0.746029	0.479783	0.415726	0.788018	-0.284491	-0.538779	-0.400563	-0.246627	-0.256397	-0.584618	-1	-1	-1	-1	-1	-0.881051	-0.937583	-0.932178	-0.807272	-0.938586	-1	-0.928583	-1	-1	-0.930384	-0.813067	-1	-1	-1	-1	-1	-0.912502	-1	-1	-1	-0.909558	-0.918099	-1	-1	-0.896891
chr1_11281047_11281351_+(SINE:B4:B4)	1	0.397372	-0.0723411	-0.274967	-0.18376	-0.188457	0.72875	0.329393	0.798456	0.315132	-0.0214832	0.263815	0.984413	0.317385	0.317539	-0.0270629	-0.759809	0.194862	-0.212028	-1	-0.665726	-0.779312	-0.623886	-0.638191	-0.893815	-1	-0.818365	-0.713254	-0.616232	-1	-1	-1	-1	-1	-0.944375	-1	-1	-1	-1	-1	-0.921891	-1	-1	-0.924217	-0.757789	-1	-1	-1	-1
chr6_49380147_49380350_+(DNA:hAT-Charlie:URR1A)	0.480611	1	0.589702	0.0138532	-0.194311	-0.132193	0.228094	0.135566	0.109506	0.562567	-0.396332	-0.313887	0.54359	0.0836311	-0.0347786	-0.459797	0.126159	0.747285	0.143805	-0.697223	-0.793779	-0.319265	-0.801115	-0.808679	-0.868984	-0.656257	-1	-0.504681	-0.661779	-1	-1	-0.851956	-1	-1	-0.931368	-1	-1	-1	-1	-1	-1	-0.821394	-1	-0.812991	-1	-1	-0.905751	-1	-1
chr19_26575799_26576559_+(LINE:L1:L1Md_F2)	0.291243	0.0982982	0.417725	-0.335167	-0.0911472	0.48832	0.492569	0.306085	0.435626	0.674911	0.105565	-0.404005	0.271492	-0.0586994	0.618049	-0.187503	-0.244866	1	-0.0436882	-0.678545	-0.0694948	-0.403749	-0.419326	-0.593754	-0.791352	-0.397836	-0.762067	-0.154845	-0.40751	-1	-1	-1	-1	-0.877888	-1	-1	-0.891082	-1	-1	-1	-1	-1	-1	-1	-1	-1	-0.924953	-1	-1
chr4_116698352_116698634_+(LTR:ERVK:RMER6A)	0.12297	-0.097394	0.0245132	0.164522	0.33615	0.192859	0.415525	0.649943	0.0812146	0.885781	-0.00086122	-0.345682	-0.137599	0.625177	1	-0.135168	0.0682771	0.487896	0.175305	-0.740056	-0.366169	-0.590162	-0.464572	-0.307784	-0.662355	-0.614717	-0.832217	-0.49892	-0.506228	-0.895395	-0.987086	-0.986189	-0.951891	-0.972651	-0.947593	-0.968135	-0.951605	-0.99552	-0.989972	-0.987687	-0.97729	-0.944673	-0.962878	-0.920942	-0.973526	-0.966628	-0.930746	-0.936957	-0.994143
chr4_40957483_40957694_+(SINE:B4:ID_B1)	0.244296	-0.0325443	0.438743	0.889129	0.154536	0.329138	-0.0347729	0.313213	0.129665	0.332597	-0.0438994	-0.237913	0.469269	0.270489	1	0.466715	-0.329462	-0.110484	0.242226	-0.543291	-0.626724	-0.537931	-0.670002	-0.624836	-0.822138	-0.782229	-0.864782	-0.551717	-0.479625	-0.832234	-0.786423	-0.799022	-0.464277	-0.826509	-0.813655	-0.825378	-0.969051	-0.963364	-0.931645	-1	-0.912778	-0.797943	-0.831966	-0.957687	-1	-0.795891	-0.957351	-0.837743	-0.948608
chr5_48386990_48387180_+(SINE:B2:B3)	0.251699	0.224363	0.209531	0.436911	0.277108	0.100458	0.229475	1	-0.120654	0.143159	0.45446	0.423724	0.0799513	-0.188007	-0.162535	-0.0105174	0.879041	0.384822	-0.129731	-1	-0.564155	-0.568383	-0.495591	-0.676517	-0.667719	-0.476923	-0.62108	-0.461621	-0.485327	-0.811949	-1	-1	-0.899917	-1	-1	-1	-1	-1	-1	-0.709881	-1	-1	-1	-1	-1	-1	-1	-0.886327	-1
chr10_76509833_76510034_+(SINE:B2:B3)	-0.369234	0.233982	-0.0897885	0.280513	-0.279201	0.552744	0.503482	0.693198	0.612983	0.612996	-0.0278857	0.450853	1	0.233853	0.0907652	-0.463016	-0.469735	0.465486	-0.386026	-1	-0.508019	-0.878198	-0.76276	-0.543567	0.0549071	-0.63097	-0.599009	-0.493565	-0.515865	-1	-0.859252	-1	-1	-1	-1	-0.861908	-1	-1	-1	-1	-1	-1	-1	-1	-1	-1	-1	-0.679215	-1
chr14_45223555_45223657_+(SINE:B2:B3A)	0.575167	-0.486411	-0.526457	0.332389	1	0.988491	0.925404	0.879245	0.0328169	-1	0.798216	-0.535499	0.585542	-0.633189	-0.621682	-0.106019	-0.117205	-0.593372	-0.574102	-1	-1	-1	-1	-1	-1	-1	-1	-1	-1	-1	-1	-1	-1	-1	-1	-1	-1	-1	-1	-1	-0.282299	-1	-1	-0.303668	-1	-1	-1	-1	-1
chr8_104251690_104252000_+(LTR:ERVL:RMER10A)	0.830729	-0.449001	-0.618973	0.310321	0.0728404	1	0.420135	0.512098	-0.168964	0.800592	-0.75885	-0.127913	-0.362113	0.574119	0.724968	0.198874	-0.408064	0.635927	-0.0861589	-0.798414	-0.8627	-0.728064	-0.735168	-0.617862	-1	-0.862683	-1	-0.858666	-0.459558	-0.7038	-1	-1	-1	-1	-1	-0.691695	-1	-1	-0.849145	-1	-1	-1	-1	-1	-1	-1	-1	-1	-1
chr12_17283457_17283615_+(SINE:B2:B3)	0.7142	0.117842	-0.0161684	0.318175	-0.0106678	0.819732	-0.142811	0.487358	-0.131471	0.549741	0.512178	0.654366	1	-0.346784	-0.625718	-0.557778	-0.650649	-0.356335	-0.452239	-0.925642	-1	-0.949846	-0.804626	-0.953014	-0.903473	-1	-1	-0.791468	-0.950163	-0.945371	-0.88409	-0.945464	-0.941852	-0.887014	-0.898869	-1	-0.949611	-1	-0.944355	-1	-1	-1	-1	-0.93111	-0.926606	-1	-0.930561	-1	-0.832654
chr12_69175988_69176347_+(LTR:ERVL-MaLR:MTD)	0.311954	0.361703	0.350642	0.0419463	-0.00775338	0.326033	0.349708	0.173915	0.0911935	0.704433	-0.15843	0.0636149	1	-0.0746101	-0.124609	-0.256602	-0.368749	0.00623849	-0.192448	-0.909421	-0.765565	-0.775985	-0.746138	-0.729084	-0.815783	-0.843691	-0.982121	-0.665535	-0.680262	-0.88909	-0.887043	-0.88042	-0.8725	-0.949534	-0.852168	-0.912263	-0.930434	-0.90312	-0.887026	-0.965778	-0.878908	-0.861076	-0.86114	-0.798595	-0.833111	-0.816486	-0.864661	-0.882004	-0.945639
chr1_12677281_12677637_-(LTR:ERVL-MaLR:MTA_Mm)	-0.00445234	-0.0261945	0.234578	1	0.18505	0.767346	0.254935	0.558899	-0.143242	-0.151395	0.278585	0.211006	0.503157	0.21713	0.613972	0.059412	-0.686153	0.638374	-0.192464	-0.821864	-0.636015	-0.879849	-0.765975	-0.774876	-0.65313	-0.393285	-0.736296	-1	-0.880607	-1	-1	-1	-1	-1	-1	-1	-1	-1	-1	-1	-1	-1	-0.836148	-1	-1	-1	-1	-1	-1
chr5_145244533_145244671_+(Satellite:Satellite:MMSAT4)	0.539948	-0.497895	-0.421307	0.736797	0.0998457	-0.0279852	1	0.263093	0.00972379	0.968977	0.97776	0.475875	0.453209	0.165481	0.756831	-0.126008	-0.244826	0.192609	-0.375437	-0.448905	0.0009319	-0.00877774	-0.276005	0.160763	0.0731006	-0.374342	-0.592093	-0.0984542	0.108092	-1	-1	-1	-0.856347	-0.860436	-0.75016	-1	-1	-0.852644	-1	-0.791791	-1	-1	-1	-1	-0.818684	-1	-1	-1	-1
chr12_4711034_4711174_+(SINE:Alu:B1_Mur1)	0.304449	0.913942	1	-0.448302	-0.3789	-0.135463	0.554629	-0.0662401	0.924449	0.000721456	0.451934	-0.076794	0.181737	-0.270955	0.691809	-0.111597	-0.451696	0.212273	-0.470949	-0.439819	-0.745641	-0.496217	-0.509379	-0.292059	-0.515202	-0.618415	-0.723578	-0.607252	0.501817	-0.862817	-1	-1	-1	-1	-1	-1	-1	-1	-1	-1	-1	-1	-1	-1	-1	-1	-1	-1	-1
chr12_31325042_31325191_+(SINE:Alu:B1_Mus1)	0.583441	0.608431	-0.368345	0.365145	0.043916	0.268555	-0.0229362	0.008134	0.197971	0.946719	0.27753	0.266129	1	-0.42562	-0.692831	-0.76669	-0.360025	-0.339689	-0.678899	-0.956411	-0.940623	-0.882398	-0.971368	-1	-1	-0.970308	-0.967736	-0.908318	-0.94157	-1	-1	-1	-1	-1	-0.970358	-1	-1	-1	-1	-1	-1	-1	-0.879719	-0.959616	-0.956976	-1	-1	-0.883854	-0.95095
chr5_107382794_107383324_+(LTR:ERVK:RMER19B)	-0.107852	0.308997	0.341034	0.760833	0.132766	0.970934	-0.318427	0.729606	0.0236977	-0.239533	0.400409	0.578514	0.459289	-0.0650997	0.178501	-0.36708	1	-0.0787704	0.206107	-0.574308	-0.420123	-0.425749	-0.300939	-0.193033	-0.585542	-0.275067	0.417893	-0.552315	-0.00139831	-0.687255	-1	-0.843892	-0.667106	-1	-1	-0.837237	-0.711527	-1	-1	-1	-1	-1	-1	-1	-1	-0.809752	-1	-0.810953	-1
chr13_119481354_119481662_+(LTR:ERVL-MaLR:ORR1C2)	0.382201	0.85902	0.558243	0.0717339	-0.067662	-0.400194	0.583936	-0.175486	0.58601	0.178188	0.479304	0.120893	1	0.649608	0.452378	-0.50971	-0.322183	0.159646	-0.065692	-0.835119	-0.5508	-0.443947	-0.296016	-0.479071	-0.571922	-0.326119	-0.328775	-0.364204	-0.668472	-1	-0.678727	-0.939536	-1	-1	-0.887876	-1	-0.888268	-0.867738	-1	-1	-0.921278	-0.781161	-0.848341	-0.847243	-0.918629	-0.778938	-1	-0.926777	-0.814464
chr10_82619852_82620010_-(SINE:B2:B2_Mm2)	0.0471829	-0.216702	1	0.51104	0.231849	0.22476	0.185903	0.0472376	0.272274	0.260168	0.00208274	0.144391	-0.0699296	0.0328134	-0.112323	-0.160953	-0.326805	0.28804	-0.200546	-0.911823	-0.879886	-0.702628	-0.131191	-0.832847	-0.885534	-0.759743	-1	-0.814536	-0.586305	-0.935219	-1	-0.870657	-1	-1	-0.940037	-1	-1	-1	-1	-1	-1	-0.921978	-0.918894	-1	-1	-1	-1	-0.921683	-0.900777
chr9_64984813_64984997_+(SINE:B2:B3)	0.363103	1	0.59818	0.614213	-0.350973	0.419644	0.24964	-0.390159	-0.463739	0.510481	-0.299745	0.447076	0.646496	-0.619087	0.866095	-0.0716508	0.489691	-0.155479	-0.336593	-1	-0.734204	-0.605174	-0.615489	-1	-0.873351	-0.601258	-0.711149	-0.863198	-1	-1	-1	-1	-1	-0.703512	-1	-0.85079	-0.867774	-1	-1	-0.778842	-1	-1	-1	-1	-1	-0.825594	-1	-1	-1
chr7_10728356_10728761_+(LINE:L1:L1_Mus1)	-0.230513	-0.0322658	-0.173817	0.859678	0.291066	-0.167371	0.578834	1	0.0811632	0.343056	0.38042	0.393901	0.244821	0.45913	0.61051	-0.282532	-0.168293	0.504008	-0.435276	-0.842644	-0.535575	-0.398567	-0.655459	-0.502844	-0.659548	-0.571248	-0.883529	-0.374833	-0.437515	-1	-1	-1	-1	-0.96015	-0.964331	-1	-0.964456	-1	-1	-1	-1	-1	-0.951754	-1	-1	-1	-1	-1	-1
chr2_80203407_80204306_+(LINE:L1:Lx5)	0.314823	0.000306517	-0.165529	0.256342	0.25208	0.705939	0.0268046	0.677577	-0.0420971	0.515095	0.0632127	-0.159922	0.231574	0.326799	1	-0.274505	-0.160769	0.357682	-0.130987	-0.651459	-0.643914	-0.600351	-0.336057	-0.471428	-0.773772	-0.715097	-0.767817	-0.804508	-0.743035	-0.974394	-1	-0.923311	-1	-1	-0.928895	-0.973347	-0.976381	-1	-1	-1	-1	-1	-1	-1	-1	-1	-0.934904	-0.969043	-1
chr13_100129542_100129934_+(LTR:ERVL-MaLR:MTA_Mm)	0.389224	0.590632	0.18494	-0.0526284	-0.0257491	0.0808034	0.303206	0.339416	0.260426	0.468744	0.438413	0.171842	1	0.0382424	0.536383	-0.239054	-0.12183	-0.140963	-0.257491	-0.799596	-0.527518	-0.625681	-0.58483	-0.736994	-0.869923	-0.705976	-0.840255	-0.71899	-0.783025	-0.864094	-0.939924	-0.920856	-0.891504	-0.929728	-0.958068	-0.964635	-0.895535	-0.93817	-0.826958	-1	-0.926398	-0.918158	-0.787307	-0.900025	-0.817411	-0.834653	-0.841646	-0.753544	-0.965306
chr17_48413729_48413914_+(SINE:B2:B3A)	0.132704	-0.129455	0.0215754	0.368746	0.54093	0.22565	0.409284	0.0859199	-0.124676	1	-0.237995	0.0736462	0.465926	0.130461	0.865477	0.239806	-0.523886	0.441147	0.312558	-0.884184	-0.763354	-0.765649	-0.543544	-0.41454	-0.699308	-0.684434	-0.742827	-0.675202	-0.689503	-1	-1	-0.915057	-0.728294	-0.736028	-0.842483	-0.734307	-0.921517	-0.814193	-0.91333	-0.868731	-1	-1	-0.786942	-1	-0.885686	-0.896481	-0.783692	-0.897134	-1
chr3_16210398_16210613_+(SINE:B4:ID_B1)	0.386043	0.993783	0.102993	1	-0.0683057	-0.459639	-0.327292	0.386115	0.603783	-0.0965284	0.0471172	0.081933	0.600344	0.196145	0.233669	-0.444722	-0.588753	-0.179151	-0.470924	-0.76658	-0.205091	-0.370242	-0.156705	-0.778758	-0.166715	-0.522997	-0.654456	0.0637414	-0.374214	-0.828513	-0.727106	-0.486409	-0.634929	-0.82266	-0.841268	-0.821504	-1	-0.812759	-0.912661	-1	-0.888554	-1	-0.892649	-0.891872	-0.884804	-0.895682	-1	-1	-1
chr3_40815553_40815766_+(SINE:B4:B4A)	0.0496904	0.320127	0.0368683	0.310714	0.380398	-0.384762	-0.0376844	0.520684	0.818995	0.49126	0.583507	-0.425134	1	0.0476113	0.512665	0.0638361	-0.327664	0.161329	-0.351273	-0.570688	-0.561394	0.158269	-0.247994	-0.457447	0.0217339	0.121017	0.165145	-0.0970173	-0.184734	-0.947433	-0.944232	-0.895043	-1	-1	-0.902685	-0.835853	-1	-1	-0.89291	-0.918901	-1	-1	-0.934186	-1	-1	-1	-1	-0.872897	-1
chr13_25203844_25204261_+(LINE:L1:L1MA8)	-0.549952	0.173918	0.488278	0.142048	1	-0.00575455	0.23776	0.208086	-0.114728	0.918104	0.155996	-0.336427	0.359036	-0.161575	0.729454	-0.744577	-0.117205	-0.302923	0.0951662	-1	-0.414958	-0.275791	-0.858942	-0.728615	-0.442467	-0.707444	-0.682106	-1	-0.856072	-0.684469	-0.832628	-1	-1	-0.83685	-0.561907	-1	-1	-1	-0.8393	-1	-1	-1	-1	-1	-1	-1	-1	-1	-1
chr4_32651125_32651298_+(SINE:B2:B2_Mm1t)	-0.0468091	0.936469	-0.206455	0.550532	-0.301766	-0.305784	-0.0589322	0.837014	0.081722	1	0.192797	0.686519	0.992743	0.0757041	0.532096	-0.18853	-0.0754041	-0.0914505	-0.0483952	-0.790083	0.000816302	-0.504446	-0.241617	-0.535748	0.0218826	-0.499531	0.00993889	-0.116955	-0.226184	-0.69156	-0.754584	-0.846041	-0.753766	-0.681033	-0.857251	-0.759216	-0.786623	-0.747418	-0.450189	-0.881037	-1	-1	-0.903458	-1	-0.896403	-1	-0.803971	-1	-1
chr12_69962838_69963093_+(SINE:B4:B4A)	0.464427	0.130877	0.390266	0.369108	-0.0458385	0.09462	0.201211	1	-0.241943	0.11688	0.187853	0.704651	0.745611	-0.300006	-0.166977	-0.0813822	0.166301	0.313194	0.0628281	-0.77934	-0.699417	-0.77675	-0.492692	-0.930284	-0.570327	-0.398762	-0.673345	-0.53588	-0.630263	-1	-1	-1	-1	-1	-0.924972	-1	-1	-1	-1	-1	-1	-1	-1	-1	-1	-1	-0.896969	-1	-1
chr3_106728893_106729039_+(LINE:L2:L2)	0.665443	-0.185465	0.251706	0.643542	-0.207016	-0.474386	0.0178758	0.738579	0.365012	0.656228	-0.524681	0.227806	-0.161794	0.745251	1	-0.291088	-0.533306	-0.140134	-0.0993863	-0.602663	-0.45875	-0.464	-0.478003	-1	-0.7421	-0.729342	-0.705901	-1	-1	-1	-1	-1	-1	-1	-1	-1	-1	-1	-1	-1	-0.620583	-1	-0.269051	-1	-0.607816	-0.64485	-1	-0.64709	-1
chr18_25128417_25129159_+(LINE:L1:Lx2B2)	0.0950103	0.278405	0.306154	0.284782	0.177305	-0.0635757	0.295307	0.548712	0.0074938	0.505463	-0.00196262	0.624955	1	0.0611138	0.094401	-0.127938	0.158098	-0.0972603	-0.312349	-0.797746	-0.793368	-0.62485	-0.402155	-0.648546	-0.245155	-0.552243	-0.251483	-0.503694	-0.423879	-1	-0.96059	-0.962915	-0.841837	-0.961585	-0.896846	-0.845337	-0.965735	-0.91888	-0.772968	-0.94269	-1	-1	-0.953491	-1	-1	-0.954805	-0.952782	-1	-0.943102
chr3_133345890_133346812_+(LINE:L1:Lx3C)	0.605929	-0.000363989	0.119197	0.04968	-0.443893	-0.17064	0.338413	0.436959	0.866659	0.617784	1	0.0332492	0.543028	-0.0820624	0.157119	-0.192133	-0.140876	0.187176	-0.230255	-0.895508	-0.786492	-0.506647	-0.519536	-0.867946	-0.728708	-0.64411	-0.922657	-0.340657	-0.649827	-1	-1	-1	-1	-1	-0.786827	-1	-0.85838	-0.91618	-1	-1	-1	-1	-0.711661	-1	-1	-0.719806	-1	-0.814383	-1
chr3_32574680_32574925_+(SINE:B2:B3)	0.617765	0.582434	0.0101095	1	-0.407475	0.649523	-0.31549	0.44755	-0.0208484	-0.151395	-0.14761	0.211006	0.691051	0.564882	0.882968	-0.364353	0.778464	-0.42175	-0.293406	-0.643728	-0.878672	-0.158941	0.0531104	-0.0995057	0.156233	0.0920862	-0.208887	-0.125751	0.074541	-0.738256	-0.861159	-0.477399	-0.860697	-1	-0.878862	-1	-1	-0.428422	-0.733387	-1	-0.829898	-0.842378	-0.836148	-1	-1	-0.840777	-1	-0.683563	-1
chr10_44026986_44027626_+(LTR:ERVL:MT2B1)	0.0471829	0.446089	1	0.0942014	0.290508	0.166438	-0.0399831	0.48818	-0.394155	0.312675	-0.0506585	0.144391	0.395106	0.807423	0.109597	-0.160953	-0.63751	-0.045896	0.249148	-1	-0.759772	-0.702628	-0.768318	-0.721412	-0.771068	-0.699679	-0.869467	-0.876357	-0.704504	-1	-1	-1	-1	-1	-1	-1	-1	-0.929268	-1	-1	-0.9158	-1	-1	-1	-1	-1	-1	-1	-1
chr10_13692259_13692660_-(LTR:ERVK:RLTR10A)	-0.326397	-0.0116619	0.215033	-0.145328	0.282917	0.913302	0.8526	0.506822	-0.171863	0.291904	-0.567445	0.0428541	0.0170593	1	0.820065	0.146904	-0.292155	0.0433407	-0.453608	-0.758941	-0.0148891	-0.34963	-0.366621	0.980188	-0.217675	-0.34318	-0.464721	0.521078	-0.192165	-1	-1	-1	-1	-1	-1	-1	-1	-1	-1	-1	-1	-1	-1	-1	-1	-1	-1	-1	-1
chr2_147071936_147072295_+(LINE:L1:L1_Mus1)	0.408253	0.721872	-0.0474326	0.191201	0.0896035	1	-0.354484	-0.133694	-0.0477715	0.575518	0.657905	0.0122444	0.528272	-0.0776646	0.014687	-0.475493	-0.186088	0.431436	-0.428849	-0.748017	-0.570938	-0.23518	-0.75172	-0.840776	-0.754668	-0.570886	-0.626977	-0.381665	-0.493336	-0.814875	-0.901801	-0.815189	-0.901474	-0.712836	-1	-1	-1	-0.898934	-1	-1	-1	-1	-0.884112	-1	-1	-1	-1	-0.664288	-1
chr10_94782526_94783430_+(LINE:L1:L1MEg)	0.182213	0.927323	-0.289182	1	0.125797	0.119319	-0.277462	-0.294784	0.550323	0.343624	-0.325191	0.0458685	0.487499	-1	-1	-0.66452	-0.337435	-0.084438	-0.68035	-1	-0.231588	0.141437	-0.258922	-0.643554	0.830702	-0.615747	-0.164936	0.186481	0.134238	-1	-1	-1	-1	-1	-1	-1	-0.235471	-1	-1	-1	-1	-1	-1	-1	-0.443218	-0.495794	-1	-1	-1
chr12_27114279_27114713_-(LTR:ERVK:RLTR10A)	-0.579955	0.232613	-0.242331	0.776519	1	-0.204604	0.155242	0.879245	0.652507	-0.283908	-0.280714	0.114803	-0.048675	-0.413102	-0.394691	0.43037	-1	-1	-0.659282	0.202557	-0.180941	-1	-1	0.519758	-1	-1	-1	-0.156878	-0.194002	-1	-1	-1	-1	-1	-1	-1	-1	-1	-1	-1	-1	-1	-1	-1	-1	-1	-1	-1	-1
chr2_3338859_3339065_+(SINE:B4:ID_B1)	0.292445	-0.209863	-0.562883	0.0932423	1	0.376648	0.777296	0.879245	-0.36442	0.10168	0.659892	0.429235	0.0976827	-0.54854	0.629677	-0.724929	-0.185113	-0.624651	-0.344772	-0.768739	-0.369955	0.0918839	-0.0885504	0.0229138	-0.849895	-0.369878	-0.315305	-0.513583	-0.225002	-1	-0.819753	-1	-1	-1	-1	0.0610685	-0.843285	-0.628981	-1	-1	-0.779169	-0.795371	-0.361851	-0.785744	-1	-1	-1	-1	-1
chr11_104590928_104591330_+(LTR:ERVL-MaLR:MTC)	0.0501116	0.320657	0.623576	0.142048	1	0.278316	-0.724942	0.208086	0.180362	0.278736	0.541328	0.858005	0.0192768	0.781654	0.837545	-0.106019	0.135022	-0.535282	-0.513259	-1	-0.268697	-0.565475	-0.153654	-0.864307	-0.58185	-0.707444	-0.841053	-0.849442	-0.280359	-0.842235	-1	-1	-1	-1	-1	-1	-1	-1	-1	-1	-1	-1	-1	-1	-1	-1	-1	-1	-1
chr16_63575402_63575797_-(LTR:ERVL-MaLR:MTA_Mm)	-0.474944	0.797561	-0.526457	0.110324	1	0.491368	0.203377	0.174528	-0.225387	0.79023	0.348662	-0.303248	0.585542	-0.449783	-0.432523	0.564467	-1	-0.390058	-0.361153	0.127397	-0.744044	-0.493054	-0.753149	-0.0501515	0.219604	-0.232039	-0.721843	-0.209573	-0.496251	-1	-1	-1	-1	-1	-0.744446	-1	-1	-1	-1	-1	-1	-1	-1	-1	-1	-1	-1	-0.66622	-1
chr2_112401582_112401966_+(LTR:ERVL-MaLR:MTA_Mm)	0.854453	0.813953	0.314118	0.232494	-0.117021	-1	0.0929156	0.00745283	0.433073	0.693646	0.53108	-0.121118	1	0.526893	0.670234	0.071283	-0.665933	-0.48708	-0.301605	-0.715581	-0.289703	0.15103	-0.439521	-0.580652	-0.692319	-0.547938	-0.78948	-0.734122	-0.364572	-0.791045	-0.556643	-0.513263	-0.555165	-0.927971	-0.548702	-0.56501	-0.807261	-0.771849	-0.787158	-0.785088	-1	-0.832223	-1	-0.912165	-1	-1	-0.911466	-0.831588	-1
chr5_113777413_113777609_+(SINE:B2:B2_Mm1a)	-0.0893962	0.123078	-0.000199089	0.272593	0.168767	0.574378	0.16147	-0.0789293	0.285001	0.889875	1	0.190863	0.703683	-0.225544	-0.486517	-0.3259	0.364614	0.41043	0.0597799	-0.886653	-0.652597	-0.541289	-0.32991	-0.928377	-0.963215	-0.806975	-0.958051	-0.801328	-0.620152	-0.583634	-0.823312	-0.210243	-0.867043	-0.784712	-0.92292	-0.826647	-0.807974	-0.863615	-0.6183	-1	-0.729411	-0.899706	-0.739355	-0.632455	-0.720306	-0.848031	-0.735379	-0.798652	-0.936226
chr17_20964103_20964265_+(SINE:B2:B3A)	0.135379	0.388229	0.194653	0.040417	-0.279201	-0.0146045	0.821526	0.523878	-0.255546	0.693646	-0.432933	0.422952	1	-0.272908	0.0225923	-0.355619	-0.522762	0.172389	-0.232533	-0.729124	-0.262029	-0.634594	-0.377245	-0.743256	-0.736273	-0.446454	-0.498761	-0.620174	-0.636898	-1	-0.894439	-1	-0.788174	-0.897102	-1	-0.792862	-1	-0.891357	-0.797293	-1	-1	-1	-1	-1	-1	-1	-1	-0.879706	-0.847595
chr11_JH584265_alt_775830_776197_+(LTR:ERVL-MaLR:ORR1B1)	0.192839	0.166788	0.936458	0.210786	0.817466	-0.548248	-0.343871	0.494266	-0.530723	0.830197	0.0213112	-0.577892	0.620938	1	0.890845	-0.593805	0.805005	-0.630484	-0.0324312	-0.658499	-0.767404	-0.769661	-1	-0.136841	-0.335024	-0.767376	-1	0.197145	-0.771113	-1	-1	-1	-1	-0.740546	-1	-1	-1	-1	-1	-1	-1	-1	-1	-1	-1	-1	-1	-1	-1
chr6_121195968_121196285_+(DNA:hAT-Charlie:MER33)	-0.119842	0.721872	-0.0474326	0.340101	-0.161843	1	0.936548	0.260081	-0.480603	-0.249753	-0.698563	0.557299	0.860505	0.22978	-0.365821	-0.550422	0.0358881	0.090618	-0.428849	-1	-1	-1	-1	-1	-1	-1	-1	-1	-0.831112	-0.814875	-1	-1	-1	-1	-1	-1	-1	-0.797868	-1	-1	-1	-1	-1	-1	-1	-1	-1	-1	-1
chr1_4897601_4897737_+(SINE:Alu:B1_Mus2)	0.480446	0.219464	-0.0161684	0.449993	-0.183801	0.106594	-0.142811	0.254959	0.302794	0.726854	-0.0660078	0.0339786	1	0.143129	0.291273	-0.270334	0.310066	0.327558	-0.241562	-0.219241	0.0635471	-0.0220007	-0.267347	0.480052	0.0859337	0.215629	0.568584	-0.0616062	-0.0281692	-0.918057	-0.565336	-1	-0.825555	-0.661041	-0.924152	-0.914708	-0.622081	-1	-0.833065	0.0113527	-1	-1	-1	-0.896665	-0.779819	-0.900305	-0.583368	-0.801868	-0.74898
chrX_166450238_166450370_+(SINE:B2:B2_Mm2)	0.131939	0.0483234	0.172932	0.130635	0.181128	0.197133	0.258509	0.120589	0.302794	0.652588	-0.133935	0.214455	1	-0.0325469	0.197363	-0.0568609	-0.402729	0.370896	-0.00368795	-0.775912	-0.659527	-0.686083	-0.626347	-0.738588	-0.809797	-0.62426	-0.859653	-0.468243	-0.387679	-0.987336	-1	-0.987357	-0.98652	-0.973808	-0.988278	-1	-0.953276	-0.986173	-1	-0.980463	-0.98354	-0.984748	-1	-0.98403	-1	-1	-0.967806	-0.98469	-1
chr19_53642675_53643091_+(LINE:L1:L1Md_T)	1	-0.347893	-0.473897	0.762232	-0.52386	0.4991	0.375142	0.26761	-0.0984303	0.7048	0.355653	0.769341	0.698614	0.106138	-0.339515	0.347923	-0.579666	-0.354627	-0.459235	-1	-0.918753	-1	-0.843286	-0.77387	-1	-1	-1	-1	-1	-0.912362	-0.721077	-0.91251	-0.906716	-0.637484	-0.91888	-0.726341	-0.838327	-0.521554	-0.910732	-0.72959	-0.772183	-1	-1	-0.889483	-1	-0.786753	-0.888603	-0.894049	-1
chr3_142109169_142109566_-(LTR:ERVL-MaLR:MTA_Mm)	-0.034341	0.47589	0.251946	-0.0810738	-0.137896	1	0.0512687	0.0260663	-0.347043	0.954929	0.291874	0.174648	0.822536	0.222753	0.522031	-0.434817	0.217697	0.262001	-0.265663	-0.913606	-0.764629	-0.70864	-0.773001	-0.617862	-0.71962	-0.70575	-1	-0.757714	-0.710478	-1	-0.932664	-1	-1	-1	-1	-1	-1	-1	-1	-1	-1	-1	-1	-1	-0.914726	-1	-1	-1	-1
chr13_JH584305_alt_54449_54841_+(LTR:ERVL-MaLR:MTA_Mm)	0.340316	0.444197	0.199375	-0.0876976	-0.0726477	0.140127	0.21915	0.24614	0.112267	0.615546	0.398615	0.26911	1	0.0168316	0.486329	-0.358166	0.0123234	0.0298952	-0.193098	-0.775163	-0.622264	-0.615818	-0.576625	-0.782157	-0.854064	-0.744742	-0.844675	-0.705747	-0.738796	-0.801782	-0.941587	-0.901059	-0.906227	-0.965836	-0.989807	-0.977076	-0.928898	-0.951905	-0.842962	-0.983011	-0.971374	-0.86737	-0.793192	-0.86113	-0.852052	-0.879421	-0.846027	-0.826928	-0.966266
chr5_118057510_118057695_+(SINE:Deu:AmnSINE1)	0.792992	0.906342	-0.578152	0.0550545	0.187777	0.107133	0.643746	0.0463087	-0.00326023	-0.00325213	0.468418	1	0.883271	-0.292004	-0.269794	-0.336343	-0.410183	-0.215151	-0.68383	-0.776817	-0.695981	-0.473128	-0.633495	-0.576922	0.0864632	0.216222	0.238959	-0.68705	-0.476451	-1	-1	-0.918156	-0.912735	-0.915219	-0.544688	-1	-0.395035	-0.910485	-0.916492	-1	-0.786883	-1	-0.897357	-1	-1	-0.900257	-1	-1	-1
chr3_28129383_28129604_+(LINE:L1:Lx6)	-0.766642	0.826094	-0.368609	0.776519	1	0.104717	0.0696687	0.461635	-0.54097	0.591316	0.998018	0.032225	0.585542	-0.184864	-0.831859	-0.20535	0.373236	-0.277105	-0.242848	-0.331913	-0.772484	-0.324072	-0.341731	-0.366768	0.084092	0.365264	-0.505498	0.639404	-0.552223	-1	-1	-1	-1	-1	-1	-1	-1	-1	-0.750022	-1	-1	-1	-1	-0.690519	-1	-1	-1	-1	-1
chr13_108664249_108664896_+(LINE:L1:L1MA5)	0.689903	-0.586751	-1	0.0720806	-0.19537	1	0.549238	0.512098	0.662071	0.440474	-1	0.495007	-0.681056	-1	0.217624	-0.640338	-1	-0.672815	-0.314619	0.814276	-0.5881	-0.592096	-1	-1	0.177596	-0.58805	-0.104744	-1	-0.594669	-1	-1	-1	-1	-1	-1	-1	-1	-1	-1	-1	-1	-1	-1	-1	-1	-1	-1	-1	-1
chr7_83159440_83160235_+(LINE:L1:Lx)	0.0291077	0.430478	-0.413805	-0.4044	0.0315773	1	0.0924115	0.45394	0.491603	0.43124	0.252124	0.485424	0.79917	-0.35673	-0.297524	-0.354453	-0.22593	0.384246	-0.428849	-0.922467	-0.947192	-0.895409	-0.439779	-0.853024	-0.849026	-0.894372	-0.942612	-0.945641	-0.53231	-1	-1	-0.943135	-1	-0.941094	-0.947275	-1	-0.947459	-1	-0.883958	-1	-1	-1	-0.928684	-0.928168	-0.923472	-1	-0.782789	-0.931136	-1
chr2_118640382_118640484_+(SINE:Alu:PB1D9)	0.73855	0.0527405	-0.178676	0.400561	0.734423	0.0973723	-0.468722	0.555626	0.139944	0.0585285	0.0632501	0.611283	1	-0.421631	-0.701744	-0.365688	-0.512819	0.0899556	0.00730078	-1	-0.919284	-1	-1	-1	-1	-1	-1	-1	-1	-1	-1	-1	-1	-1	-1	-1	-0.919692	-1	-0.911316	-1	-1	-1	-1	-1	-1	-1	-1	-1	-1
chr1_5152630_5154335_+(LTR:ERVL-MaLR:ORR1A3-int)	-0.0455021	-0.00918538	0.212221	0.202835	-0.202351	0.0881507	0.553655	0.586128	0.149524	0.577415	0.48438	0.27524	1	0.183955	0.361451	-0.087917	-0.29584	-0.140104	-0.0519522	-0.749042	-0.582178	-0.887154	-0.523776	-0.788564	-0.891407	-0.772069	-0.855525	-0.784951	-0.79442	-0.897571	-0.9348	-1	-0.956389	-0.95763	-0.981038	-0.957354	-0.943312	-1	-0.979133	-0.93679	-0.946747	-0.975327	-0.923055	-0.974166	-0.972477	-1	-0.973961	-0.975234	-0.937245
chr1_82732358_82732760_+(LTR:ERVL-MaLR:MTC)	-0.0614736	0.135458	-0.064452	-0.268802	-0.0121825	0.0055172	0.313249	0.436462	0.627517	1	-0.0484058	-0.912601	-0.16095	0.639168	0.637202	-0.327169	0.577977	0.243278	-0.0183445	-0.328267	-0.735122	0.740773	0.277276	-0.553201	-0.472207	-0.446098	-0.816821	-0.132447	-0.241734	-0.974026	-0.944889	-0.94814	-0.861764	-0.946279	-0.903832	-0.891858	-0.808335	-0.97164	-0.947086	-1	-0.96624	-0.937434	-1	-0.967245	-0.930208	-1	-0.867938	-0.937197	-1
chr8_33234362_33234579_-(DNA:hAT-Charlie:Charlie1a)	-0.0483751	0.628974	0.716523	0.609905	-0.32034	0.351497	-0.563793	0.490122	0.637916	-0.391626	0.0184792	0.683748	0.257234	-0.168977	-0.142908	-0.189863	1	0.105476	-0.0351142	-1	0.623655	-1	-0.552601	-0.569617	-0.115823	0.623851	0.00827967	-0.52247	-0.543496	-1	-1	-1	-1	-1	-1	-1	-0.538443	-1	-0.74515	-1	-1	-1	-1	-1	-1	-0.695604	-1	-1	-1
chr2_40615014_40615394_-(LTR:ERVL-MaLR:MTA_Mm)	0.140461	0.30148	1	-0.0353163	0.146374	-0.700059	0.277871	0.587392	-0.127583	0.512201	0.518946	0.457347	0.721959	0.150849	0.186951	-0.460612	-0.30757	-0.0186359	-0.177704	-0.818608	-0.56759	-0.632958	-0.582972	-0.713452	-0.882263	-0.814659	-0.932869	-0.554886	-0.513697	-1	-1	-1	-0.929075	-1	-1	-1	-1	-1	-1	-1	-1	-1	-1	-1	-1	-1	-1	-1	-1
chr2_118635324_118635479_+(SINE:B4:RSINE1)	0.0646392	-0.0554851	0.138828	0.486951	0.131722	0.664372	-0.250961	0.373548	-0.0502999	0.582846	0.123534	0.292312	1	-0.394605	-0.625368	-0.451975	-0.521275	-0.252191	-0.337253	-1	-1	-1	-0.976719	-0.977605	-1	-1	-0.973767	-1	-0.976246	-1	-1	-1	-1	-1	-1	-1	-1	-1	-1	-1	-1	-0.96864	-0.9674	-1	-0.930036	-1	-1	-0.937042	-1
chr2_127088538_127088731_+(SINE:B2:B3)	0.173158	0.803272	-0.0930913	0.275867	0.276771	0.110746	-0.692713	-0.100238	0.318671	1	0.00446049	-0.555204	0.771327	-0.414583	-1	-0.857324	-0.718218	0.168135	-0.456226	-1	-1	-1	-1	-1	-1	-1	-1	-1	-0.678414	-0.823749	-1	-1	-1	-0.817733	-1	-0.816545	-1	-1	-1	-1	-1	-1	-1	-1	-1	-1	-1	-1	-0.730041
chr6_KK082442_fix_60631_60810_+(SINE:B4:ID_B1)	0.589531	0.468438	0.911444	-0.477124	-0.243161	0.504968	0.214351	-0.525905	0.563352	0.0538239	0.587787	0.171842	1	-0.753229	-0.936372	-0.548933	-0.703052	-0.384496	-0.570218	-1	-1	-0.914739	-1	-1	-1	-1	-1	-1	-1	-1	-1	-1	-1	-1	-1	-0.710007	-1	-1	-1	-1	-0.879292	-1	-1	-0.882886	-1	-1	-1	-1	-1
chr16_14299225_14299576_-(LTR:ERVL-MaLR:MTD)	-0.360096	0.112763	0.218372	-0.278298	-0.255217	-0.259503	0.303644	0.654108	0.888097	1	0.0348987	0.00640776	0.610297	-0.304595	0.0245994	-0.0920611	-0.163194	-0.284173	-0.42327	-1	-0.653397	-0.656759	-0.398308	-0.228257	-0.339389	-0.653355	-0.924667	-0.643214	-0.658924	-0.925227	-0.682695	-0.850707	-0.840819	-1	-0.930788	-1	-0.862059	-0.836715	-0.923836	-0.884642	-1	-0.909943	-0.812768	-1	-0.899542	-1	-1	-0.909602	-1
chr2_118630360_118630546_+(SINE:B2:B3)	-0.254907	0.700581	0.269318	0.120449	0.497911	-0.137779	0.593835	-0.0369936	0.139944	0.129097	0.134133	0.904244	1	-0.479468	-0.821046	-0.647604	-0.721611	-0.551195	-0.194159	-1	-1	-1	-1	-1	-1	-1	-1	-0.916913	-1	-1	-1	-1	-1	-1	-1	-0.909377	-1	-1	-1	-1	-1	-0.895139	-0.890995	-1	-1	-1	-1	-1	-0.866646
chr12_69946788_69947192_+(LTR:ERVL-MaLR:MTD)	0.0302517	0.295681	0.725609	0.120449	-0.159068	-0.163907	0.619134	-0.0781477	0.737058	-0.121813	0.512178	0.171842	1	-0.0746101	-0.0455805	0.00237006	-0.752543	0.48177	-0.403081	-0.367957	-0.856506	-0.147385	-0.44644	-0.733747	-0.589758	-1	-1	-0.409159	-0.717588	-1	-1	-1	-1	-1	-1	-1	-1	-1	-1	-1	-1	-1	-1	-1	-1	-1	-1	-1	-1
chr4_107186995_107187137_+(SINE:Alu:B1F1)	1	0.173793	-0.278488	0.0150456	0.904559	0.8936	-0.266591	-0.642087	0.180237	0.0228801	0.369924	-0.646132	-0.0940725	-0.720555	-0.711788	0.0215839	-0.663733	-0.380442	-0.351082	-1	-1	-1	-1	-1	-1	-1	-1	-1	-1	-1	-1	-1	0.343294	-1	-1	-1	-1	-0.0813844	-0.571512	-1	-1	-1	-1	-1	-1	-1	-1	-1	-1
chr2_153744287_153744535_+(LTR:ERVL-MaLR:MTB)	0.164676	1	0.167123	0.0508441	-0.285248	-0.142333	-0.00345172	0.458986	0.374594	0.213386	0.0858383	0.144838	0.738981	0.0125529	-0.0302772	-0.140689	-0.129684	0.242729	0.0706882	-0.70361	-0.47009	-0.150374	-0.148234	-0.625431	-0.783575	-0.697158	-0.89031	-0.636348	-0.65236	-0.891125	-0.942248	-0.701102	-0.855139	-0.943705	-0.899223	-0.971669	-0.974894	-0.970281	-0.72275	-1	-0.893867	-0.770525	-0.897767	-0.69108	-0.853727	-0.768194	-0.827012	-0.769657	-0.83324
chr9_118880705_118881062_+(LTR:ERVL-MaLR:MTD)	-0.474572	-0.571706	-0.052243	1	0.417671	0.65825	0.766204	0.332075	-0.0525802	-0.0296046	-0.100255	0.162076	0.25611	0.345927	0.135758	-0.179937	-0.11658	0.0851105	0.420666	-0.74929	-0.231588	-0.661796	-0.58829	-0.445529	-0.349084	-0.487663	-0.257721	-0.472675	-0.579912	-1	-1	-1	-1	-1	-1	-1	-1	-1	-1	-1	-1	-1	-1	-1	-1	-1	-1	-1	-1
chr6_17890256_17891541_+(LINE:L1:L1Md_F2)	0.40779	0.927862	0.269672	-0.206127	-0.55313	-0.377982	0.462688	-0.328178	0.384604	1	-0.276788	-0.335771	0.771327	0.114634	0.0819769	-0.0412165	-0.28991	0.162943	0.0657974	-0.865653	-0.816994	-0.818769	-0.735255	-0.830217	-0.825599	-1	-0.90056	-0.905809	-0.729868	-1	-1	-1	-1	-1	-1	-1	-0.908959	-1	-1	-1	-1	-1	-1	-1	-1	-1	-1	-1	-1
chr1_83196823_83197182_+(LTR:ERVL-MaLR:MTE2a)	0.251369	-0.158473	-0.0830145	0.389277	0.117175	-0.407602	0.434008	0.539593	-0.153853	1	0.473209	0.107049	0.771327	-0.344333	-0.323764	0.131897	-0.276761	-0.15202	0.776329	-0.888045	-0.542484	-0.697948	-0.632299	-0.434055	-0.709331	-0.771214	-0.917133	-0.764521	-0.624817	-0.917749	-1	-1	-1	-1	-0.923867	-1	-0.924133	-1	-1	-1	-1	-0.900937	-0.897022	-0.896277	-0.889496	-1	-0.895451	-1	-1
chr7_133668077_133668214_+(SINE:Alu:B1_Mus2)	-0.157733	-0.0584312	0.0309304	0.0686747	-0.0260529	0.0822651	-0.00722521	0.453462	0.538449	1	0.339281	0.170917	0.589652	-0.285491	0.0837109	0.331644	-0.645967	0.490953	-0.316797	-0.741641	-0.765376	-0.941913	-0.717153	-0.891164	-0.832306	-0.824011	-0.553794	-0.456588	-0.595956	-1	-1	-1	-1	-0.869142	-1	-1	-1	-1	-1	-1	-1	-1	-0.920786	-1	-1	-1	-1	-1	-1
chr19_38056949_38057246_+(LTR:ERVK:RLTR9D)	0.635723	1	0.327719	-0.239014	-0.143284	-0.612824	-0.100259	0.0977137	0.608784	0.324576	0.610586	0.0853067	0.852308	0.257012	-0.11606	0.253271	-0.0374307	-0.493287	-0.137571	-0.882926	-0.521567	-0.447243	-0.384782	-0.778068	-0.848021	-0.920252	-1	-0.671674	-0.764598	-1	-1	-1	-1	-1	-0.920386	-1	-1	-1	-1	-1	-0.888206	-1	-1	-1	-0.768889	-1	-0.890672	-1	-1
chr18_67982634_67983927_+(LINE:L1:Lx5)	0.236302	0.0365445	0.00881779	-0.153438	0.065181	0.0590513	-0.0285194	0.685673	0.273843	0.706191	-0.0422874	0.145801	1	0.151596	-0.151627	0.152726	0.0888101	0.367787	-0.0926831	-0.831455	-0.655613	-0.43159	-0.114304	-0.201242	-0.288914	-0.253739	-0.625741	-0.645496	0.073167	-1	-1	-0.938192	-1	-1	-0.942692	-1	-1	-1	-1	-1	-1	-1	-0.922485	-1	-0.916821	-0.924675	-0.921303	-1	-0.90517
chr19_38072999_38073146_+(SINE:Alu:B1_Mus1)	0.324609	0.41347	0.629072	-0.134198	-0.139956	0.539172	0.435142	-0.138008	0.12514	-0.178839	0.237236	0.544701	1	-0.326989	-0.262494	-0.58994	-0.0382927	-0.114047	-0.462773	-0.655249	-0.706489	-0.534937	-0.547087	-0.400931	-0.776232	-0.471616	-0.68103	-0.577012	-0.595637	-1	-1	-1	-1	-0.934519	-1	-1	-1	-0.930863	-1	-1	-1	-1	-1	-0.92015	-1	-1	-1	-0.923449	-0.903015
chr6_87931955_87932152_+(SINE:B2:B3)	-0.264106	-0.280177	-0.203565	0.867415	0.0511654	0.463163	0.214351	0.514472	-0.0590934	0.56819	0.323156	0.236945	1	0.131032	0.272559	-0.310871	-0.257629	-0.430089	-0.522465	-0.683978	-0.282528	0.13682	0.24551	-0.267805	-0.316264	-0.282441	0.0136169	-0.113739	-0.646985	-1	-0.917897	-1	-0.917623	-0.839936	-0.856731	-0.838893	-0.857231	-0.9155	-0.92117	-0.880604	-1	-1	-0.903107	-0.902405	-1	-1	-1	-1	-1
chrX_35148424_35149667_+(LTR:ERV1:RLTR1B-int)	0.590286	1	-0.0267492	-0.519579	-0.621401	-0.13961	0.457913	0.270502	0.508235	0.258735	0.799266	-0.145823	0.843733	-0.365145	-0.590769	-0.516485	-0.379296	0.0116661	-0.539301	-0.837397	-0.723129	-0.670978	0.174896	-0.845881	-0.525066	-0.612334	-0.759291	-0.828997	-0.891018	-0.88054	-1	-1	-1	-1	-0.834138	-1	-1	-1	-1	-1	-1	-0.928061	-1	-1	-1	-0.927331	-1	-1	-1
chr4_107185325_107185530_+(SINE:B2:B3)	0.734978	0.544655	0.115009	-0.47273	-0.0205611	0.377095	-0.0856654	-0.154065	0.338557	0.399195	-0.110484	-0.145244	1	-0.695166	-0.872744	-0.610845	-0.737987	-0.645984	-0.662916	-0.91077	-0.949355	-0.979938	-0.960925	-0.953014	-0.980695	-0.98987	-0.988992	-1	-0.92026	-0.694079	-0.698633	-0.629153	-0.674369	-0.807923	-0.807851	-0.829416	-0.818599	-0.701763	-0.810807	-0.983144	-0.715982	-0.552595	-0.808493	-0.710661	-0.867891	-0.787318	-0.833347	-0.735824	-0.815919
chr1_65439426_65439821_-(LTR:ERVL-MaLR:MTA_Mm)	1	0.521583	-0.59916	0.3158	-0.576765	0.8936	0.222349	-0.204637	-0.125751	0.325956	-0.429199	0.17956	0.677644	-0.37901	0.280941	-0.243271	0.307705	0.0325969	-0.27898	-1	-0.566681	-0.785442	-1	-0.798995	-0.793528	0.300113	-0.529096	-0.330927	-0.360387	-1	-1	-1	-1	-1	-1	-1	-1	-1	-1	-1	-1	-1	-1	-1	-1	-1	-1	-1	-1
chr14_77998781_77999153_+(LINE:L1:Lx8)	0.422386	-0.403719	-0.0836884	0.0312759	0.354509	-0.0380612	0.117704	1	-0.200594	0.558853	-0.478064	-0.46071	0.38062	-0.716086	0.0248702	-0.827014	-0.316712	-0.213169	-0.175882	-1	-0.603778	-0.803811	-0.617872	-0.0810155	-0.244816	-0.405594	-1	-0.388205	-0.415144	-1	-1	-1	-1	-0.779012	-1	-1	-1	-1	-1	-1	-1	-1	-1	-1	-0.712902	-1	-1	-1	-1
chr14_42302057_42303080_+(LINE:L1:Lx8b)	0.229755	-0.157971	0.109105	-0.167828	-0.0631433	-0.534267	0.803827	0.430474	0.814253	0.257892	-0.157665	-0.129658	-0.535805	-0.140876	0.594934	-0.162468	-0.483093	1	-0.301741	-0.823965	-0.520412	-0.0501283	-0.0749442	-0.777532	-0.771481	-0.280531	-0.478813	-0.629742	-0.882015	-1	-1	-0.741782	-0.72468	-1	-0.880291	-1	-0.880709	-1	-1	-0.800477	-1	-1	-1	-1	-1	-1	-1	-0.687296	-1
chr8_25723680_25723821_+(SINE:Alu:B1_Mus1)	0.421284	1	0.0794463	-0.514892	-0.0739486	0.180413	0.0972448	0.0932514	0.00548981	0.424047	0.515796	-0.0514596	0.67536	-0.355468	-0.0118562	-0.193355	-0.32922	0.00415642	-0.373	-0.857227	-0.659652	-0.566654	-0.648313	-0.661689	-0.81466	-0.756865	-0.920742	-0.774777	-0.856462	-0.921331	-0.944361	-0.973822	-0.944175	-1	-0.927183	-0.918116	-0.975812	-1	-0.946579	-0.959544	-0.89775	-0.968417	-0.901507	-0.867725	-0.859079	-0.904289	-0.900004	-0.936595	-1
chr3_122925811_122925975_+(LTR:ERVL:LTR82A)	-0.286281	0.861684	-0.141738	-0.195048	0.812426	0.351497	0.526723	0.0643729	-0.298036	0.0139564	0.425871	-0.158126	0.077629	0.495841	0.199929	0.0126716	1	0.105476	-0.807023	-1	-0.768049	-1	-1	-0.354426	-0.115823	-0.536043	-1	-0.52247	-0.771748	-1	-1	-1	-1	-1	-1	-1	-1	-1	-1	-1	-1	-0.698665	-1	-1	-1	-1	-1	-1	-1
chr7_121056418_121056703_+(SINE:B4:B4)	0.677665	1	0.37122	0.0199699	-0.400898	-0.05688	-0.182928	-0.0148724	0.28909	-0.0168464	0.21198	0.0667545	0.781066	-0.120971	-0.622248	0.02654	-0.0303789	0.745885	-0.106952	-0.774858	-0.795542	-0.443194	-0.654926	-0.857736	-0.659022	-0.846638	-0.722259	-0.684302	-0.849102	-0.944865	-0.883015	-0.944958	-0.823938	-0.657898	-0.336553	-0.483503	-0.59315	-0.879599	-0.719196	-0.829879	-0.856675	-0.933595	-0.861941	-1	-0.925926	-0.932921	-1	-1	-1
chr8_91231759_91232100_+(LTR:ERVL-MaLR:ORR1D1)	0.642421	0.606552	-0.365164	0.190809	0.117175	-0.555702	0.72081	-0.370166	-0.307698	1	-0.196432	0.037858	-0.645735	-0.836083	0.859648	-0.00126716	0.183483	-0.27316	0.141926	-1	-1	-1	-0.77938	-1	-0.563997	-0.0848573	-1	-0.293564	-1	-1	-1	-1	-1	-1	-1	-1	-1	-1	-1	-1	-1	-1	-1	-1	-1	-1	-1	-1	-1
chr7_26544303_26545400_+(LINE:L1:L1Md_F2)	-0.128504	0.349733	0.113491	-0.0171021	-0.170092	-0.656195	0.731067	-0.155216	1	0.609537	0.181446	-0.486009	0.151372	0.77578	0.883814	-0.319905	-0.389468	-0.268828	-0.528725	-0.480202	-0.433547	-0.0183234	0.365757	-0.474475	-0.730091	-0.575109	-0.384413	0.0204158	-0.0941925	-1	-1	-0.923753	-1	-1	-0.929305	-1	-1	-1	-1	-1	-1	-1	-1	-1	-1	-1	-1	-1	-1
chr9_54357064_54362833_+(LINE:L1:L1Md_A)	-1	-0.288684	0.0930877	0.0251926	0.615823	0.606524	1	0.518264	-0.761593	0.85959	-0.584915	-0.35667	-0.45101	-0.153283	0.22259	-0.380922	0.630217	0.689529	-0.410135	0.0409564	-0.527338	-1	-0.544152	0.973297	-0.324344	-0.76364	-0.74317	-0.0269029	-0.534875	-1	-1	-1	-1	-1	-1	-1	-1	-1	-1	-1	-1	-1	-1	-1	-1	-1	-1	-1	-1
chr10_10620704_10625892_+(LINE:L1:L1Md_F2)	-0.354077	0.895448	-0.417448	0.365919	-0.0773514	0.834678	-0.407843	0.444902	-0.047073	0.376461	-0.72348	1	-0.0247348	0.353751	0.628921	0.374717	-0.456994	0.5007	-0.476061	-1	-1	-0.0645338	-0.392649	-0.707875	-1	-1	-0.657811	-0.0276182	-0.070434	-1	-1	-1	-1	-1	-1	-1	-1	-0.629153	-1	-1	-1	-1	-1	-1	-1	-1	-1	-1	-1
chr14_100774652_100775025_+(LTR:ERVK:RLTR31C_MM)	-0.250221	-0.0221278	-0.0532941	0.691244	0.475598	0.0884987	0.649684	-0.150206	-0.311732	0.49126	-0.358038	0.238173	1	-0.0222295	-0.243668	0.404264	-0.327664	-0.148359	-0.0674549	-0.427584	-0.268991	-0.806955	-0.0599927	-0.457447	-0.303363	0.218496	-0.417428	-0.949834	-0.85613	-1	-0.944232	-1	-0.944046	-0.945639	-0.951343	-1	-1	-1	-1	-1	-1	-1	-1	-1	-1	-0.936045	-1	-1	-1
chr2_90776953_90777134_+(SINE:B2:B2_Mm2)	0.571048	0.898323	0.194653	-0.0619496	-0.354633	0.10831	0.0166657	-0.173089	0.545174	-0.159742	0.266009	-0.373201	1	-0.461983	-0.356322	-0.370605	-0.119514	0.455262	0.0244796	-0.911808	-0.75973	-0.732319	-0.768277	-0.916409	-0.856892	-0.789739	-0.902084	-0.814504	-0.704452	-1	-1	-1	-1	-0.966498	-0.940027	-1	-1	-1	-1	-1	-0.915785	-0.960982	-1	-0.959146	-1	-1	-0.958821	-1	-1
chr9_57121960_57122153_+(SINE:B2:B2_Mm1a)	0.915866	0.874025	-0.712016	-0.729904	-0.0877797	-0.0930291	-0.121804	1	-0.371896	0.905265	0.0935793	-0.43503	0.928484	-0.1077	-0.309781	-0.456328	-0.731566	0.236448	-0.222974	-1	-1	-0.691702	-0.399513	-1	-0.406642	-1	0.0149635	-1	-0.0809405	-1	-1	-1	-1	-1	-1	-1	-1	-1	-1	-1	-1	-1	-1	-1	-1	-1	-1	-0.594025	-1
chr18_6773533_6774581_+(LTR:ERVK:RLTR13E)	-0.163551	1	0.424951	0.0219857	-0.380474	-0.648022	-0.0627701	-0.0020785	0.645347	0.742863	0.830212	0.397743	0.964569	-0.285789	-0.397314	-0.446155	-0.374955	-0.208261	-0.0199673	-0.733923	0.087347	0.256266	-0.126111	-0.579674	-0.568242	-0.456261	-0.901528	-0.813451	-0.286662	-0.706781	-0.792618	-0.902426	-0.791926	-1	-0.90953	-0.898266	-1	-0.893281	-1	-1	-1	-0.882282	-0.87763	-1	-0.868687	-1	-0.875763	-0.64551	-1
chr8_25021423_25021917_+(LTR:ERVK:RLTR11A2)	0.137435	-0.20529	-0.267256	-0.0378764	-0.226317	1	0.0427564	-0.563818	0.75796	0.939099	0.808624	0.437507	0.962731	-0.318891	-0.297524	-0.031679	-0.180396	-0.119116	-0.209176	-0.767401	-0.683154	-1	-0.083275	-0.706047	-0.849026	-1	-0.827835	-0.836923	-1	-0.487347	-1	-0.829405	-1	-0.823283	-1	-1	-0.527133	-1	-0.825937	-0.736365	-1	-0.794187	-0.14421	-1	-0.770417	-0.376289	-0.565578	-0.380224	-0.738262
chr7_90205021_90205161_+(SINE:Alu:B1_Mur4)	-0.074754	0.357559	0.251706	-0.60868	0.762186	-0.561989	-1	0.65579	0.820015	0.971699	0.980494	0.227806	0.39701	0.292779	1	-1	-0.222176	-0.283445	-0.624744	-1	0.804168	0.34	-0.130005	-0.163095	-0.140333	0.804386	-1	-1	-0.556151	-1	-1	-1	-1	-1	-1	-1	-1	-0.468784	-1	-1	-1	-1	-1	-1	-1	-0.408083	-1	-1	-1
chr6_88905590_88905749_+(LINE:L2:L2a)	0.779964	0.899372	0.167515	-0.657814	-0.383628	-0.310572	-0.258272	-0.348448	0.671074	1	-0.237995	-0.355812	0.893487	-0.773908	-0.883408	-0.862244	-0.727935	-0.686707	-0.803116	-1	-0.842236	-0.921883	-0.847848	-1	-1	-1	-0.914276	-0.837601	-0.844752	-1	-1	-0.915057	-1	-1	-1	-1	-1	-1	-1	-1	-1	-1	-1	-1	-1	-1	-1	-0.897134	-1
chr10_37001157_37001290_+(SINE:Alu:B1F)	-0.211858	-0.421803	-0.466887	1	0.688696	0.865531	-0.277462	-0.294784	0.162742	0.511578	-0.325191	0.0458685	0.0412492	-0.862348	0.419698	0.00644139	-0.503076	0.67853	-0.200875	-1	0.152618	-0.80976	0.111617	0.24756	-0.267719	-0.615747	-0.791234	-0.209013	-0.81096	-0.792786	-0.780169	-1	-0.779436	-1	-1	-0.784318	-0.808868	-1	-0.788932	-1	-1	-1	-1	-1	-1	-1	-1	-0.749487	-0.682617
chr8_109166303_109168164_+(LINE:L1:L1_Mur1)	0.394082	1	-0.329435	0.179214	-0.114963	-0.120056	-0.147973	-0.0020785	0.736755	-0.0493474	-0.045107	0.315523	0.262937	-0.155932	-0.0624883	-0.208793	-0.218694	-0.0643088	0.206194	-0.733923	-0.546939	-0.820533	-0.475666	-0.579674	-0.913648	-0.818754	-0.901528	-0.533628	-0.732498	-1	-1	-1	-1	-0.898924	-1	-1	-1	-1	-1	-1	-1	-1	-1	-1	-1	-1	-1	-1	-1
chr14_31005414_31005932_+(LTR:ERVK:RMER6A)	0.323011	1	0.193212	0.0173613	-0.0837259	-0.430624	0.102623	0.721904	0.182929	-0.487393	0.441701	0.170429	0.725189	0.0082985	0.559893	-0.28326	0.0111023	-0.0685427	-0.219521	-0.655665	-0.648211	-0.303248	-0.773817	-0.673629	-1	-0.882723	-1	-0.637876	-0.769214	-1	-1	-0.747455	-0.865364	-0.738393	-1	-0.605032	-1	-1	-1	-1	-1	-1	-0.841639	-0.680985	-0.830065	-0.846112	-1	-0.847083	-1
chr2_118639317_118639454_+(SINE:Alu:B1_Mus1)	0.126679	-0.0766414	0.0161413	0.803021	0.0149184	0.528032	-0.385846	0.144368	0.197971	0.168031	-0.0614068	0.131434	1	-0.42562	-0.67089	-0.455609	-0.334426	-0.528349	-0.407198	-1	-0.940623	-1	-1	-1	-1	-1	-0.967736	-0.969439	-1	-0.967976	-1	-1	-1	-1	-1	-1	-0.970462	-1	-1	-1	-1	-1	-1	-0.959616	-1	-0.961039	-0.959295	-1	-1
chr5_126815325_126815763_-(LTR:ERVL-MaLR:MTD)	-0.306065	0.470689	-0.0612205	0.565278	-0.449317	-0.0144745	0.0602873	0.862764	-0.0899923	0.478775	-0.306827	-0.488414	-0.476121	0.21198	1	0.181521	-0.416632	0.34354	0.313395	-1	-0.661718	-0.888333	-0.891251	-0.790774	-0.785083	-0.774452	-1	-0.535707	-0.667113	-1	-1	-1	-1	-1	-1	-1	-1	-1	-1	-1	-1	-1	-1	-1	-1	-1	-0.845396	-1	-1
chrX_27383319_27383844_-(LTR:ERVK:RLTR40)	0.0776482	0.800777	0.214901	-0.316336	-0.144815	-0.149736	-0.135547	-0.156271	0.94315	0.377881	0.768479	0.112257	1	-0.0275563	-0.385289	-0.159029	-0.547028	-0.130644	-0.307979	-0.550071	-0.518442	-0.262994	-0.282249	-0.715696	-0.290769	-0.430818	-0.714549	-0.459231	-0.698441	-0.905557	-1	-0.952858	-1	-0.951167	-0.912582	-1	-1	-1	-1	-1	-1	-0.943126	-0.940879	-0.940451	-0.936558	-0.942549	-1	-1	-1
chr18_38638989_38640320_+(LTR:ERVL-MaLR:MTD-int)	0.719367	-0.495455	0.0854768	0.454363	-0.181341	0.302317	-0.3695	1	-0.32358	0.31903	0.177701	-0.239463	0.0384147	0.0810559	0.61051	-0.121761	0.156333	-0.201064	0.394661	-1	-0.497102	-0.833994	-0.514992	-1	-1	-0.832347	-0.635654	-0.30977	-0.505122	-1	-1	-1	-0.807532	-1	-1	-1	-0.833215	-1	-1	-1	-1	-0.782222	-1	-1	-1	-1	-1	-1	-1
chr10_KZ289071_fix_257445_257748_+(LTR:ERVL-MaLR:ORR1D1)	-0.0986776	-0.77959	0.219341	0.906007	0.0728888	0.493401	0.0328721	0.209733	0.108098	0.344503	-0.807071	-0.202627	0.360888	0.259352	0.704751	-0.232686	-0.0528595	-0.127466	0.188047	-1	-0.78031	-1	-0.894063	-0.388551	-0.79064	-0.670425	-1	-0.43464	-0.783813	0.421823	0.382699	0.0645617	0.135069	-0.387355	-0.451637	-0.50669	-0.234971	0.423071	0.327582	-0.0860257	-0.075984	-0.286483	-0.258282	0.045921	0.432662	-0.279235	0.204852	0.145949	-0.0925997
chr8_116939406_116940190_+(LTR:ERVK:RMER17D2)	0.452363	0.769229	0.400836	-0.51087	-0.103575	0.190478	-0.00756111	-0.1216	0.368925	0.0431252	0.249274	0.213481	1	-0.257809	-0.219992	-0.364614	-0.265166	0.166438	-0.116439	-0.634249	-0.468998	-0.396245	-0.329827	-0.750641	-0.587676	-0.645956	-0.679411	-0.453398	-0.477465	-0.94343	-0.909978	-0.943526	-0.969893	-0.985375	-0.980364	-0.955839	-0.967388	-0.969117	-0.927972	-1	-0.981618	-0.931867	-0.884908	-0.910827	-0.942999	-0.931175	-0.883153	-0.931609	-0.935015
chr3_38787073_38788143_+(LTR:ERVK:MYSERV6-int)	-0.672821	-0.0399002	-0.114762	0.729694	0.0125882	0.393977	0.349751	-0.121738	0.126266	0.812766	-0.0195412	0.230142	-0.259	1	0.768063	-0.025132	-0.243617	0.140222	-0.469219	-0.882914	-0.840506	-0.842053	-0.846179	-0.26015	-0.696011	-1	-0.653343	-0.83582	-0.372197	-1	-1	-1	-1	-1	-1	-1	-1	-1	-1	-1	-1	-1	-1	-1	-1	-1	-1	-1	-1
chr7_130761979_130762134_+(SINE:MIR:MIR)	-0.369234	0.233982	0.365317	0.707351	0.201332	0.194419	-0.306085	0.467438	0.11668	-0.139736	-0.459936	-0.553584	1	-0.0305439	-0.454617	-0.355619	0.378688	0.367787	0.125619	-0.819416	-0.508019	-0.756396	-0.76276	-0.429458	-0.413941	-0.75398	-0.331681	-0.746783	-0.394831	-0.73466	-1	-0.867555	-1	-1	-0.631593	-1	-1	-0.710284	-1	-1	-1	-1	-1	-0.66539	-1	-1	-1	-1	-0.796794
chr4_144157566_144157739_-(LTR:ERVK:MLTR11B)	0.377069	0.526594	0.301107	-0.101422	-0.163231	-0.19288	0.0820947	0.232179	0.160905	0.240889	0.572066	0.311071	1	-0.166233	0.00166801	-0.162624	-0.437709	-0.0452573	-0.0851182	-0.549435	-0.399028	-0.544147	-0.358747	-0.667843	-0.646624	-0.360591	-0.583128	-0.460346	-0.496691	-0.972415	-0.970735	-0.972462	-0.955957	-0.985737	-0.885101	-0.899507	-0.885502	-0.984941	-0.873559	-0.914886	-0.964146	-0.966777	-0.982732	-0.965214	-1	-0.98322	-1	-1	-1
chr16_35042986_35043514_+(LTR:ERVK:RLTR11C_MM)	0.132704	-0.287736	0.240484	0.0949967	0.0016048	0.149047	-0.109926	0.520288	-0.283825	1	-0.376542	-0.212659	-0.0837964	-0.43477	-0.766815	-0.586731	-0.523886	-0.248097	-0.278093	-0.768368	-0.842236	-0.687533	-0.923924	-1	-1	-0.921108	-0.914276	-0.837601	-0.844752	-0.914913	-0.909732	-1	-0.818863	-0.912009	-1	-0.822871	-0.843033	-0.907096	-0.826661	-1	-1	-0.897521	-0.893471	-0.8927	-0.885686	-0.585922	-1	-0.794267	-1
chr8_11563101_11563289_+(DNA:hAT-Charlie:MER58B)	0.135379	0.983185	0.316556	-0.268278	-0.279201	0.100572	-0.157389	0.0642959	0.169856	0.382568	-0.0510312	0.267503	1	-0.490091	-0.649397	-0.608769	-0.386408	-0.371934	-0.407954	-0.88391	-0.947288	-0.869498	-0.872907	-0.926645	-0.924649	-0.973641	-1	-0.891478	-0.974064	-0.886283	-0.819038	-0.659426	-0.606609	-0.882402	-0.868426	-0.792862	-0.711548	-0.751672	-0.681461	-0.868421	-0.815243	-0.760319	-0.928813	-0.928298	-0.847221	-0.965412	-0.819318	-0.621932	-0.825823
chr1_37430476_37430588_+(DNA:hAT:MER53)	0.173618	0.450088	0.204969	-0.150471	-0.102425	0.186992	0.00461828	0.217991	0.100287	0.353356	0.141969	0.196129	1	-0.31275	-0.245036	-0.306651	-0.18647	0.00635134	-0.228026	-0.846083	-0.848327	-0.812248	-0.728956	-0.855147	-0.834203	-0.863924	-0.903042	-0.788767	-0.694907	-0.920604	-0.987238	-0.959168	-0.966708	-0.957703	-0.962141	-0.979966	-0.951177	-0.960596	-0.968141	-0.951747	-0.97811	-0.950739	-0.960841	-0.972694	-0.964444	-0.964874	-0.978593	-0.947644	-0.981575
chr3_82761039_82761391_+(LTR:ERVL:MT2A)	-1	-0.276955	1	0.563145	-1	0.749657	0.694148	-0.00788013	0.454028	0.260168	-0.683553	-0.673031	-0.720979	0.291017	0.331516	-0.685357	-0.0678832	-0.141306	-0.700205	-1	-1	-1	-0.652476	-0.665694	0.0301948	-0.639615	-1	-0.629072	0.0637867	-1	-1	-1	-1	-1	-1	-1	-1	-1	-1	-1	-1	-0.531867	-1	-1	-1	-1	-1	-1	-1
chr18_38463848_38464051_+(SINE:B2:B3)	0.246624	-0.69515	0.124319	-0.209137	-0.406432	0.47538	1	0.673189	-0.386953	0.593934	0.0673625	0.378564	-0.294155	-0.782273	0.122786	-0.734681	0.309996	-0.275916	-0.494402	-1	-1	-1	-1	-1	-1	-1	-1	-1	-1	-1	-1	-1	-1	-1	-1	-1	-1	-1	-1	-1	-1	-1	-1	-1	-1	-1	-1	-1	-1
chr17_74497650_74497812_+(SINE:B2:B3)	0.433608	1	0.398938	-0.463254	-0.384543	-0.0876897	-0.0627701	-0.116782	0.467784	0.222008	0.227458	0.122731	0.83634	-0.63879	-0.466588	-0.319744	-0.476435	0.0192498	-0.113551	-0.899074	-0.725039	-0.648287	-0.668525	-0.914969	-0.858066	-0.942709	-0.863045	-0.646201	-0.695601	-0.839347	-0.803344	-0.71625	-0.684302	-0.757186	-0.702593	-0.87137	-0.931607	-0.95952	-0.88671	-0.961869	-0.759065	-0.791626	-0.891695	-0.766239	-0.867178	-0.75944	-0.74867	-0.835658	-0.886431
chr12_35677367_35677760_-(LTR:ERVL-MaLR:MTA_Mm)	-0.458542	-0.117279	-0.348886	0.221343	0.374984	0.196188	0.3237	0.13047	0.0650801	1	-0.38187	-0.520989	0.0900473	0.134809	0.0403624	0.690163	-0.241357	0.677322	-0.414397	-0.483282	-0.648065	-1	-0.660584	-0.02048	-0.329226	-1	-1	-1	-0.653677	-1	-1	-1	-1	-1	-1	-1	-1	-1	-1	-1	-1	-1	-1	-1	-1	-1	-1	-1	-1
chr6_68899362_68899758_+(LTR:ERVL-MaLR:MTA_Mm)	0.753098	0.286108	-0.0776903	-0.382127	0.391199	-0.0317644	0.33931	-0.607839	0.58054	0.120755	-0.374581	-0.0953005	0.544063	-0.0814467	1	-0.378147	-0.1403	0.131402	-0.407491	-1	-0.287828	-0.717895	0.511043	-0.603571	-0.592789	-0.145291	-0.690422	-0.706762	-0.439348	-1	-1	-1	-1	-1	-1	-1	-1	-1	-1	-1	-1	-1	-1	-1	-1	-1	-1	-1	-1
chr11_GL456060_alt_804217_804592_+(Satellite:Satellite:MMSAT4)	-1	0.24935	-0.136049	0.35048	-0.0877797	-0.0930291	0.46366	1	0.256209	0.360904	0.0935793	0.69491	-0.0357578	-0.776925	0.380437	-0.184492	0.0737375	-0.0108412	-0.222974	-1	-0.377365	-0.691702	0.200973	-0.422353	0.186717	-0.0659341	0.353285	-0.359072	-0.693647	-1	-1	-1	-1	-1	-1	-1	-1	-0.633345	-1	-1	-1	-1	-1	-1	-1	-1	-1	-1	-1
chr6_134639099_134639929_+(LTR:ERVL-MaLR:MTC-int)	-0.0912649	1	0.475243	-0.192893	-0.350973	-0.483766	0.374604	-0.227535	0.698161	0.161909	0.128188	0.406879	0.440684	0.0157674	0.113109	-0.187694	-0.350648	0.513101	0.068822	-0.869918	-0.778503	-0.692913	-0.658212	-0.958901	-0.957784	-0.734172	-0.951858	-0.771996	-0.69485	-1	-1	-1	-0.898275	-0.901171	-0.91154	-0.950263	-1	-1	-1	-0.926281	-0.875785	-1	-1	-1	-1	-1	-1	-0.884463	-0.926811
chr14_16253740_16254091_+(LTR:ERVL-MaLR:ORR1A1)	0.117589	-0.453409	0.00794272	-0.527332	0.86245	0.322666	-0.743859	1	0.0991826	0.667107	-0.0431181	0.235872	0.0546399	-0.804809	-0.597372	-0.0485744	-0.0604797	0.0818924	-0.0934702	-0.600053	-0.727597	-0.73024	-0.211861	-0.241838	-0.740406	-0.182692	-1	-1	-1	-1	-1	-1	-0.68724	-1	-1	-1	-1	-1	-1	-1	-1	-1	-1	-1	-1	-1	-1	-1	-1
chr4_62363159_62363566_+(LINE:L1:L1Md_F2)	0.022327	1	0.0372805	-0.675716	0.460312	0.209924	0.522999	-0.542619	0.00548981	0.307147	-0.0152666	-0.0955777	0.254167	-0.375065	-0.0792296	-0.129673	-0.355422	-0.406196	-0.585371	-1	-0.875408	-0.0129341	-0.87984	-0.768821	-0.762533	-1	-0.729202	-0.743496	-0.75479	0.075137	0.425754	0.207481	0.144404	-0.0271483	-0.253622	-0.300577	-0.380189	-0.266308	-0.452432	-0.585329	-0.126611	-0.352553	-0.158705	0.186338	-0.277778	-0.509483	-0.829174	-0.0251538	0.0292208
chr14_7948943_7949503_+(LTR:ERVL:RLTR28)	0.277804	0.634481	-0.0248593	-0.334857	0.216826	0.116761	0.171441	-0.560247	0.256759	0.591907	0.51485	1	0.706714	-0.51932	-0.716709	-0.414251	-0.752106	0.141837	-0.601351	-0.859298	-0.808336	-0.810195	-0.445462	-0.644369	-0.543371	-0.712469	-0.583422	-0.309468	-0.339873	-1	-1	-0.896805	-0.449851	-1	-1	-0.892405	-0.904652	-1	-1	-1	-1	-0.875501	-1	-1	-0.861123	-1	-0.868606	-0.87503	-1
chr14_77899967_77900866_-(LINE:L1:Lx5)	-0.259803	-0.0949608	0.668941	-0.217361	0.585967	0.401636	0.357168	-0.00652608	0.274011	-0.369056	-0.524681	-0.0177549	0.955814	0.163501	1	-0.684928	0.0889538	-0.140134	-0.549693	-1	-0.819583	-1	-0.826001	-1	-0.656133	-1	-0.411802	-0.628566	-0.64492	-1	-1	-1	-1	-1	-1	-1	-1	-1	-1	-1	-1	-1	-1	-1	-1	-1	-1	-1	-1
chr1_175577642_175578253_+(LINE:L1:Lx5b)	-0.511055	-0.590057	-0.370036	0.18167	0.330321	0.785599	0.0245622	1	-0.244312	0.726647	-0.581364	-0.382064	-0.314484	0.415132	0.560182	0.0703537	-0.23664	0.460555	0.246479	-0.900013	0.157713	-0.662799	-0.0148268	0.832225	-0.286116	0.294071	-0.33393	0.962841	0.40731	-1	-1	-1	-1	-1	-1	-1	-1	-1	-1	-0.886672	-1	-1	-1	-0.907366	-0.90131	-0.910629	-1	-1	-1
chr3_93710670_93711064_+(LTR:ERVL-MaLR:MTA_Mm)	0.147655	-0.0270882	-0.286959	-0.244958	-0.0285438	0.255626	0.192409	0.163823	0.153837	1	-0.126556	0.218355	0.752073	0.122474	0.0106782	-0.305229	-0.356803	-0.0914505	-0.131143	-1	-0.676755	-0.753762	-0.52039	-0.515563	-0.597171	-0.552376	-0.810848	-0.846427	-0.706378	-0.973179	-1	-1	-1	-1	-1	-1	-1	-1	-1	-0.917243	-1	-1	-0.96642	-0.966177	-1	-1	-1	-1	-1
chr19_55316998_55317156_+(SINE:MIR:MIR)	0.396617	0.311471	-0.244243	-0.102168	-0.521211	0.163638	0.382793	0.0497225	-0.120886	1	0.291449	-0.209251	0.729152	-0.375555	-0.516975	-0.286619	-0.295546	0.124871	-0.410911	-1	-0.945534	-0.838186	-0.789885	-0.898938	-1	-1	-0.940809	-1	-1	-0.94125	-1	-0.941349	-0.937464	-1	-0.945619	-0.938848	-0.783236	-1	-1	-1	-0.923638	-1	-1	-1	-0.921069	-1	-1	-0.928973	-1
chr1_84905370_84905563_-(SINE:B2:B2_Mm2)	0.572425	-1	0.160309	-0.032677	-0.455495	0.624114	-0.0826574	0.790702	0.265341	0.462184	-0.265647	0.264616	0.618753	-0.201078	0.853964	0.0952482	-0.399143	-0.225061	-0.536193	-0.795376	-0.163784	-0.861983	-0.731177	-0.482803	0.062528	-0.581842	-1	-1	-0.725706	-1	-1	-1	-1	-0.844537	-1	-1	-0.861335	-1	-1	-0.768073	-1	-1	-1	-1	-1	-0.817101	-1	0.453959	-1
chr5_145242165_145242310_+(SINE:Alu:B1_Mus2)	0.289531	0.795024	-0.105373	0.216636	-0.480464	-0.859124	0.091254	-0.423075	1	0.775624	0.27396	-0.385718	0.347948	0.143429	0.715343	-0.535545	-0.499662	-0.30861	-0.316077	-0.716013	-0.613154	-0.56902	-0.673551	-0.910276	-0.76959	-0.854915	-1	-0.751118	-0.524154	-0.895681	-1	-0.635503	-0.722401	-0.94606	-0.710321	-0.891418	-1	-0.772196	-0.840611	-0.839061	-0.86441	-0.748717	-1	-0.934224	-0.929924	-0.809624	-0.9337	-0.873883	-1
chr11_117811666_117811844_+(SINE:B4:ID_B1)	0.720646	0.377056	0.34022	-0.536904	-0.478648	0.184805	-0.28299	-0.230197	1	0.20001	-0.26339	0.24544	0.771341	-0.289688	-0.436466	-0.26759	-0.671252	-0.394295	-0.492473	-1	-0.694987	-0.697946	-0.926459	-0.787769	-0.927332	-0.69495	-1	-0.529039	-0.924963	-0.835497	-0.91274	-0.671552	-0.91245	-0.914942	-0.695466	-0.828774	-0.848264	-0.910192	-0.916219	-1	-0.893093	-0.900937	-0.485107	-0.585104	-0.778991	-0.799861	-0.686351	-1	-1
chr7_35386492_35386666_+(SINE:B2:B3A)	-0.00654304	0.727574	0.144875	0.120449	-0.00139283	-0.163907	-0.038639	0.284009	0.0856614	0.129097	0.748456	0.757764	1	-0.460189	-0.52279	-0.671097	-0.257629	-0.316106	-0.731386	-0.683978	-0.354275	-0.520404	-0.429141	-0.900155	-0.538478	0.0225216	-0.707611	0.0524347	-0.31162	-0.941957	-1	-1	-0.938217	-0.939976	-0.892548	-0.939585	-0.785846	-1	-1	-0.910453	-1	-1	-1	-1	-0.922019	-0.929383	-1	-1	-0.911097
chr11_102032645_102033377_-(LTR:ERVK:RMER6A)	-0.796802	0.391322	0.282836	0.203155	-0.419496	0.539102	-0.0685798	1	0.798662	-0.653588	0.0438712	-0.640474	0.227217	0.277611	0.4641	-0.135068	0.708219	-0.370535	-0.505529	-0.127389	-1	-0.803811	-0.617872	-0.264812	-1	-0.60373	-1	-1	-1	-1	-1	-1	-1	-1	-1	-1	-1	-1	-1	-1	-1	-1	-1	-1	-1	-1	-1	-1	-1
chr8_20394465_20395000_+(LTR:ERV1:LTRIS2)	0.0596874	0.554817	0.194653	0.120449	0.513678	-0.498344	0.700091	-0.0518091	-0.478883	0.129097	0.36096	0.640579	1	-1	-0.236464	-0.3234	-0.109155	0.0258405	0.289345	-1	-0.22513	-0.744216	-0.750898	-0.281117	-0.50771	-0.741679	-1	-0.734122	-0.491658	-1	-1	-1	-1	-1	-1	-1	-1	-1	-1	-1	-1	-1	-1	-1	-1	-1	-1	-1	-1
chr13_47550224_47551143_+(LTR:ERVK:RMER19B)	-0.737286	0.284882	-0.052243	1	0.250886	0.243688	-0.0366159	-0.294784	-0.224838	0.791499	0.574554	-0.0703391	-0.206667	0.65182	0.892931	-0.552693	-0.337435	-0.389625	0.491699	-1	-0.487725	0.0146108	0.482155	0.901043	-0.511813	-0.743832	-1	-1	-0.747947	-1	-1	-1	-1	-1	-1	-1	-1	-1	-1	-1	-1	-1	-1	-1	-1	-1	-1	-1	-1
chr12_102491134_102491348_+(SINE:B2:B3)	0.340752	0.311471	0.108444	-0.338439	-0.468012	-0.365288	0.0242915	0.599577	-0.0109971	1	0.434944	0.482654	0.349582	-0.453611	0.288068	-0.524413	-0.154655	-0.0481863	-0.456226	-0.840064	-0.128541	-0.24487	-0.0544837	-0.494692	-0.169518	-0.0194899	-0.526476	0.121327	-0.142438	-0.647497	-0.875344	-0.882698	-0.874929	-0.878489	-0.673716	-0.877697	-0.674854	-0.871705	-0.880313	-1	-1	-1	-1	-1	-1	-1	-1	-1	-1
chr2_84953920_84954314_+(LTR:ERVL-MaLR:MTA_Mm)	0.205031	0.841741	0.426433	-0.554056	-0.713118	-0.215615	-0.0333645	-0.258708	1	0.476555	0.483141	-0.200458	0.648878	-0.105533	-0.837201	-0.6153	-0.556799	-0.416729	-0.266906	-0.89219	-1	-0.709133	-0.858366	-1	-0.930024	-1	-1	-0.848827	-0.927742	-0.762385	-1	-0.920929	-0.915692	-1	-1	-0.917558	-1	-0.913519	-1	-1	-0.897052	-1	-1	-0.800235	-0.574353	-0.71091	-0.697968	-0.808489	-0.878684
chr5_124545604_124545750_+(SINE:Alu:B1_Mus2)	0.903643	1	0.351247	-0.731627	-0.395733	-0.299079	0.066503	-0.526848	0.612251	0.18695	0.403528	0.0915441	0.969408	-0.729092	-0.796795	-0.579842	-0.585099	-0.262864	-0.385205	-0.848611	-0.948445	-0.846835	-0.850836	-0.984057	-0.983623	-0.948439	-0.962649	-0.91155	-0.915445	-0.814632	-0.882007	-0.703913	-0.723764	-0.904153	-0.794103	-0.82635	-0.811919	-0.95952	-0.88671	-0.942804	-0.807252	-0.732091	-0.767919	-0.719487	-0.82567	-0.81958	-0.835065	-0.820718	-0.943215
chr11_JH584327_alt_557979_558083_+(SINE:Alu:PB1D7)	1	-0.0218394	-0.0981094	-0.577064	-0.0477203	0.4202	-0.0832386	0.789567	-0.508235	0.2786	-1	-0.11533	0.132409	-0.650693	-1	-0.57434	-0.579666	-1	-0.594426	-1	-1	-1	-1	-0.547739	-0.535439	-1	-1	-1	-1	-0.474172	-1	0.0498763	-1	-1	-0.513282	-0.452682	-0.51498	-0.425865	-0.46439	-1	-1	-1	-1	-1	-1	-1	-0.33162	-1	-1
chr6_71302659_71302779_+(SINE:B4:RSINE1)	0.273484	0.500262	0.0479409	-0.292348	-0.132512	0.223336	-0.0114759	0.0729529	0.307365	0.148906	0.00281268	0.611797	1	-0.389567	-0.544558	-0.54102	-0.140413	-0.474482	-0.615459	-0.960081	-0.954686	-0.946151	-0.938817	-1	-0.982727	-0.990936	-0.990151	-0.962684	-0.964327	-0.970673	-1	-0.990241	-0.989595	-1	-0.981903	-0.989825	-0.972949	-1	-1	-0.969837	-0.987294	-0.988226	-0.963283	-0.987672	-0.973733	-0.988107	-0.975148	-0.917271	-0.985027
chr2_120422451_120422802_+(LTR:ERVL-MaLR:ORR1D2)	-0.233255	1	0.383041	-0.243338	-0.634922	0.209924	0.0543837	0.0291065	0.256862	0.307147	0.203563	0.469686	0.350641	-0.0179593	-0.171307	-0.782418	-0.462852	-0.208261	-0.170742	-0.634144	-0.875408	-0.876617	-0.75968	-0.422052	-0.762533	-0.750786	-1	-0.486991	-0.50958	-1	-1	-1	-0.856949	-1	-1	-1	-1	-1	-1	-1	-1	-1	-1	-1	-1	-1	-1	-1	-1
chr18_68358831_68359377_+(LTR:ERVK:RLTR50B)	0.400149	-0.543477	-0.368609	-1	1	0.546604	0.0696687	-0.373585	0.606604	0.79023	-0.400595	0.65156	-0.119143	-0.836973	-0.159293	-0.20535	-0.215294	-0.277105	0.325016	-0.331913	-0.317451	-0.549381	-1	-1	-0.132726	-1	-1	-0.297398	-0.552223	-1	-1	-1	-1	-1	-1	-1	-0.773633	-1	-1	-0.621386	-1	-1	-1	-1	-1	-1	-1	-1	-1
chr3_135460359_135460590_+(SINE:B4:ID_B1)	0.267906	0.635078	0.227568	-0.358677	-0.280337	-0.0497004	0.138591	-0.25015	0.359512	0.376723	0.0494037	-0.11664	1	-0.543473	-0.279266	-0.359925	-0.515014	0.0311663	-0.257566	-0.825716	-0.653653	-0.57111	-0.533129	-0.786923	-0.807566	-0.735769	-0.853899	-0.678417	-0.628759	-0.93862	-0.922133	-0.940403	-0.948549	-0.934609	-0.908001	-0.95503	-0.962316	-0.959859	-0.947594	-0.99002	-0.957689	-0.945087	-0.93642	-0.967546	-0.931372	-0.964815	-0.948117	-0.93071	-0.969645
chr10_88176479_88176662_+(SINE:B2:B2_Mm2)	-0.608947	-0.808744	0.939777	-0.338439	0.30337	0.666119	0.613259	-0.300185	-0.423082	1	-0.16295	0.210834	0.180885	-0.0438186	-0.0138231	0.331644	0.150608	0.211399	-0.365597	-0.720111	-0.618737	-0.811218	-0.632299	-0.823142	0.453344	0.525238	-0.585666	-0.803768	-0.249633	-1	-1	-1	-1	-1	-1	-1	-1	-1	-1	-1	-1	-1	-1	-1	-1	-1	-1	-1	-1
chr4_12935380_12939793_+(LINE:L1:L1Md_T)	0.22692	0.000103997	-0.631151	0.902663	-0.0263575	-0.419176	0.687189	0.0978278	-0.195524	0.394436	0.0504916	-0.45729	0.543751	1	0.915402	-0.303666	-0.312379	-0.208179	-0.668262	-1	-0.601265	-0.407699	0.153654	-0.445112	-0.240027	-0.800608	-0.783339	-1	-0.607623	-1	-1	-1	-1	-1	-1	-1	-1	-1	-1	-0.668229	-1	-1	-1	-1	-1	-1	-1	-1	-1
chr12_84477238_84478331_+(LTR:ERVL-MaLR:MTA_Mm-int)	0.135379	0.604176	0.59287	-0.786581	0.0811987	-0.522232	-0.0747804	-0.096961	0.488907	0.612996	-0.243911	0.00443636	1	0.49825	-0.36372	-0.67781	0.484741	0.367787	-0.795342	-0.819416	-0.631014	-0.634594	-0.76276	-0.771783	-0.648364	-0.87699	-1	-0.746783	-0.515865	-1	-0.718503	-0.735109	-1	-0.725604	-0.877198	-1	-1	-1	-1	-1	-0.827561	-0.840212	-1	-0.66539	-0.643516	-0.838589	-0.831363	-1	-1
chr1_4816790_4817956_+(LTR:ERVL-MaLR:MTA_Mm-int)	0.652211	0.553969	0.776674	-0.51623	-0.273831	-0.879668	0.165141	-0.488256	1	0.029175	0.142583	-0.381605	0.391241	-0.467266	-0.0384697	-0.188523	-0.626049	-0.557079	-0.845363	-0.818071	-0.752177	-0.447807	-0.402481	-0.942521	-0.645744	-0.690184	-0.86534	-0.68112	-0.756129	-0.799512	-0.716406	-0.733136	-1	-0.86178	-0.876283	-0.652198	-0.753429	-0.781094	-0.795783	-0.896898	-1	-0.758533	-1	-0.915724	-0.910215	-0.75608	-0.74516	-0.919206	-1
chr5_9109153_9109343_+(SINE:B2:B2_Mm1t)	0.481168	-0.00870227	0.0546192	-0.340591	0.0393053	0.180942	0.500812	-0.302461	0.150084	0.262547	0.0679401	1	0.235896	-0.237543	-0.831491	-0.00451517	-0.213577	0.147087	-0.114724	-0.888409	-0.847991	-0.774198	-0.560194	-0.858974	-0.927569	-0.847972	-1	-0.843525	-0.700829	-0.836034	-1	-1	-1	-1	-1	-1	-1	-1	-1	-1	-1	-1	-1	-1	-1	-1	-1	-1	-1
chr5_67268230_67268443_+(DNA:TcMar-Tigger:MER2)	-0.0203198	0.437427	-0.00599009	-0.378487	-0.300303	0.159451	0.459466	0.424478	0.0839886	0.148234	0.363057	-0.458316	-0.0755008	0.796597	0.235304	-0.374484	-0.0734667	0.232905	-0.304668	-1	-0.761211	-0.763527	-0.884853	-1	-1	-0.880591	-0.870249	-0.631294	-0.647528	-0.0984987	-0.180233	-0.485728	-0.588751	-0.866819	-0.880793	-0.597852	-0.881209	-1	-1	-1	-0.832609	-0.84489	-0.67752	-0.675186	-0.826976	0.410166	-0.345201	-0.688607	-0.802743
chr3_95120300_95120467_+(SINE:B2:B2_Mm2)	-0.0366478	0.531259	-0.131162	-0.796282	0.0320533	0.824203	-0.116836	-0.0302593	0.894973	-0.178839	0.752752	0.171842	1	-0.579368	-0.392642	-0.0773639	-0.291374	-0.160676	-0.804645	-0.827625	-0.765191	-0.418672	-0.207403	-0.455392	-0.552464	-0.647744	-0.744824	-0.274877	-0.422338	-0.873361	-1	-1	-0.730403	-0.869038	-1	-1	-0.766378	-1	-1	-1	-0.835399	-1	-1	-0.8403	-1	-1	-1	-1	-1
chr5_110170521_110170721_+(SINE:B2:B3A)	0.545377	-0.35216	-0.402674	0.307191	0.0511654	-0.581953	0.214351	-0.0123011	0.519926	0.693646	-0.243911	0.171842	1	0.388085	-0.52279	-0.624111	0.855926	-0.145133	-0.462773	-1	-0.569517	-0.360539	0.0379247	-0.00155204	-0.794879	-0.784732	-0.766088	0.550956	-0.152763	0.160862	-1	-1	-0.75287	-1	-1	-1	-1	-0.492997	-0.763509	-1	-1	-1	-1	-1	-1	-1	-1	-1	-1
chr12_69304326_69304474_+(SINE:Alu:B1_Mus1)	-0.0580556	-0.0210413	-0.0973736	0.742921	-0.103005	0.0033118	-0.244404	0.580318	-0.363079	0.505463	0.209742	0.614538	1	-0.341945	-0.151627	-0.799526	-0.257629	0.00304408	-0.570218	-0.66291	-0.713011	-0.602113	-0.557152	-0.680497	-0.562409	-0.598167	-0.750494	-0.70458	-0.209245	-0.752349	-0.868635	-0.938192	-0.934099	-0.935974	-0.885385	-0.871114	-1	-1	-1	-1	-1	-1	-1	-1	-0.916821	-1	-1	-1	-1
chr2_148692014_148692193_+(DNA:hAT-Charlie:URR1B)	-0.434818	0.105678	0.401765	0.075661	0.0764233	0.070229	0.165809	0.26429	0.250717	-0.0364771	-0.153157	1	0.386705	0.579376	-0.0837318	-0.518849	-0.52487	0.313112	-0.770777	-0.797741	-0.448966	-0.590734	-0.0699936	-0.74439	-0.474876	-0.0355739	-0.850292	-0.574583	-0.593315	-0.851406	-1	-0.851657	-0.841832	-1	-1	-1	-1	-1	-1	-0.770754	-0.806862	-1	-1	-1	-1	-0.819215	-1	-1	-1
chr18_44384964_44385150_+(SINE:B2:B3)	-0.387918	-0.201713	0.0120576	-0.309676	0.165747	-0.130721	0.215789	0.460484	0.10367	1	-0.2139	-0.0975148	0.617298	0.710436	-0.117954	0.215849	-0.485442	-0.367966	-0.255266	-0.707942	-0.5027	-0.212039	-0.904078	-0.538632	-0.526083	-0.50264	-1	-0.795236	-0.902126	-1	-1	-1	-1	-1	-1	-1	-0.901043	-1	-0.890721	-1	-0.860557	-0.870788	-1	-0.864709	-0.855865	-1	-1	-1	-1
chr2_66115993_66116171_+(SINE:B2:B2_Mm2)	-0.220818	0.676763	0.264926	-0.868182	-0.109601	0.623004	0.428648	-0.0239211	0.226159	-0.0701554	-0.599718	-0.172817	1	-0.129045	-0.214007	-1	-0.0829541	0.327558	-0.747187	-1	-1	-0.849539	-0.560408	-0.436171	-0.710418	-0.240232	-0.669772	-0.687202	-0.700975	-1	-1	-1	-1	-1	-1	-1	-1	-1	-1	-1	-1	-1	-1	-1	-1	-1	-1	-1	-1
chr12_28654584_28654945_+(LTR:ERVL-MaLR:MTC)	-0.765368	0.147537	-0.365164	0.190809	0.117175	-0.555702	0.398158	0.364639	0.384604	1	0.00446049	-0.481071	0.239929	0.229376	0.352471	-0.300887	0.0848592	0.271969	0.0467653	-1	-0.885621	-0.886731	-0.669069	-0.575541	-0.890999	-0.771214	-0.8757	-0.764521	-0.887445	-0.629872	-0.607335	-0.13783	-0.606026	-1	-0.771601	-0.229491	-0.886199	-1	-0.497316	-1	-0.358562	-0.851406	-0.845533	-0.0664912	0.160287	-0.549691	-0.529531	-0.701687	0.322797
chr15_103153152_103153443_-(LTR:ERVL:MER21C)	-0.105464	1	-0.30848	0.729514	-0.634922	-0.395038	0.522999	-0.313929	0.00548981	0.416076	0.203563	0.017475	0.833013	0.24987	-0.355461	0.414282	-0.247993	-0.208261	-0.378056	-0.817072	-0.875408	-0.383084	-0.519361	-0.537642	-0.762533	-0.626179	-1	-0.871748	-0.632185	-0.865608	-1	-1	-1	-1	-1	-0.860115	-0.752076	-1	-1	-1	-1	-1	-1	-1	-1	-1	-1	-0.837526	-1
chr6_47515744_47515949_+(SINE:B2:B3)	0.141202	-0.0830568	0.139515	0.310064	-0.223755	0.0804896	-0.177978	-0.088278	0.523266	0.285434	0.221374	0.334098	1	-0.202741	0.145303	-0.375446	-0.211945	-0.0846346	-0.239617	-0.474918	-0.324472	-0.331025	-0.348503	-0.594477	-0.166894	0.0730267	-0.654531	-0.0182957	-0.374348	-0.785687	-0.909055	-0.87163	-0.954376	-0.955675	-0.920651	-0.776928	-0.920928	-0.765999	-0.694381	-1	-1	-1	-1	-1	-1	-0.73926	-1	-0.948181	-0.803046
chr6_83350819_83351055_+(SINE:B4:B4)	1	-0.565262	-0.0647061	0.00251421	0.622402	-0.1584	-0.117193	0.0604842	-0.0528965	0.136533	-0.809733	-0.475751	0.0625076	-0.586007	-0.35953	-0.243271	-0.128197	-0.827901	-0.51932	-1	-0.85556	-0.785442	-0.860699	-1	-0.931176	-1	-0.921516	-1	-0.786796	-0.844199	-0.917356	-1	-1	-1	-0.927894	-0.918916	-0.85629	-1	-0.682602	-0.879818	-1	-0.812353	-0.902469	-1	-0.686023	-0.431342	-1	-1	-1
chr6_115947296_115947440_+(SINE:Alu:B1_Mus1)	0.259343	0.265464	0.0616342	-0.141441	-0.124121	0.1576	-0.0401029	0.146791	-0.148375	0.423102	0.504621	0.244376	1	-0.586552	-0.700102	-0.477592	-0.51537	-0.512892	-0.506388	-0.980051	-0.945199	-0.957392	-0.949769	-0.987395	-0.993526	-0.991847	-0.994094	-0.938927	-0.928246	-0.983879	-0.991189	-0.992685	-0.98804	-0.987875	-0.991861	-0.998983	-0.998198	-1	-0.999005	-0.993217	-0.974601	-0.977642	-0.979816	-0.975974	-0.979654	-0.979197	-0.981992	-0.976966	-0.989524
chr8_56588682_56588862_+(SINE:B2:B3)	0.301371	0.591187	0.201639	-0.318557	-0.203327	-0.0318921	0.0794228	-0.182116	0.127564	0.29417	0.220354	0.247224	1	-0.209901	-0.106976	-0.353735	-0.231581	-0.0641455	-0.15803	-0.756054	-0.652592	-0.551255	-0.373603	-0.747761	-0.668928	-0.516592	-0.803022	-0.642386	-0.524358	-0.951122	-1	-0.96747	-0.947973	-0.898907	-0.969838	-0.966083	-0.924858	-0.928842	-0.983404	-1	-0.93647	-0.941131	-0.938804	-1	-0.956221	-0.960355	-0.917161	-0.980303	-1
chr1_117800985_117802270_+(Satellite:Satellite:MMSAT4)	0.334798	-0.183971	0.504802	-0.0120659	-0.682225	-0.52608	0.376653	-0.104233	0.148713	0.991119	1	0.180856	0.259615	0.398762	0.322421	-0.289787	-0.298674	-0.870784	-1	-0.522321	-0.674654	0.28876	0.25509	-0.547242	0.0851677	-0.349229	-1	-0.330192	-0.199606	-1	-1	-1	-1	-1	-1	-1	-1	-1	-1	-1	-1	-1	-1	-1	-1	-1	-1	-1	-1
chr17_9193707_9194706_+(LTR:ERVK:RLTR10-int)	-0.105929	-0.344091	-0.193646	0.134404	0.064257	-0.576747	0.434387	1	0.0991826	0.333686	-0.234494	-1	0.181197	0.24922	0.61051	-0.23886	0.879041	-0.307589	-0.0934702	-0.680043	-0.564155	-0.784192	-0.159319	0.010883	-0.792325	-0.564103	-0.52635	-1	-0.356658	-1	-1	-1	-1	-1	-1	-1	-1	-1	-1	-1	-1	-1	-1	-1	-1	-1	-1	-1	-1
chr16_37398991_37399370_-(LTR:ERVL-MaLR:MTD)	0.220094	-0.00545984	-1	-0.139964	-0.0317742	0.540247	0.118535	0.0917203	1	0.0400085	0.566971	-0.820103	0.535162	0.562686	0.611708	-0.65377	-0.316204	-0.370067	-0.175269	-1	-0.405224	-0.803665	-0.808794	-0.0803321	-0.622127	-0.405152	-1	-0.795917	-0.219612	-1	-1	-1	-1	-1	-1	-1	-1	-1	-1	-1	-1	-1	-1	-1	-1	-1	-1	-1	-1
chr2_181651419_181651615_+(SINE:B2:B2_Mm2)	-0.00654304	-0.0282395	-0.253342	0.680674	-0.369301	0.0973723	-0.241031	-0.111071	0.791341	0.270234	0.7012	-0.560559	1	-0.652979	0.073722	-0.577125	-0.582417	0.666991	-0.59708	-0.525968	-0.515706	-0.360539	-0.532934	-0.400931	-0.230797	-0.192746	-0.824566	-0.00295655	-0.523429	-1	-1	-1	-1	-0.819928	-0.838822	-1	-1	-0.809874	-0.645263	-1	-1	-1	-1	-1	-1	-0.576297	-0.778664	-1	-1
chr2_127079317_127079674_+(LTR:ERVL-MaLR:MTA_Mm)	-0.0338699	-0.000967783	-0.103761	-0.0893814	0.104031	-0.0329978	0.012241	0.185569	-0.212676	1	-0.0309911	-0.0476127	0.375383	-0.633598	-0.801107	-0.483009	-0.651917	-0.422804	-0.417842	-0.960486	-0.973087	-0.973348	-0.896179	-0.975032	-1	-1	-1	-0.83378	-0.894066	-1	-0.969203	-1	-0.9691	-1	-1	-1	-0.973223	-1	-1	-1	-0.962268	-0.965037	-0.963655	-1	-0.960999	-1	-1	-1	-1
chr7_10706123_10707640_+(LINE:L1:L1Md_A)	0.630288	0.727574	-0.0197722	-0.253034	0.0996808	-0.935685	0.55686	-0.57453	-0.198281	0.794975	0.337696	-0.278866	1	0.0440297	0.664116	-0.363881	-1	-0.736964	-0.8898	-0.902763	-0.801315	-0.672071	-0.552894	-0.754228	-0.873772	-0.933764	-1	-0.931826	-0.804484	-1	-1	-1	-1	-0.926124	-1	-1	-1	-1	-1	-1	-1	-1	-1	-1	-1	-1	-1	-1	-1
chr13_29327688_29329095_+(LINE:L1:L1M2)	-0.593302	0.193448	0.100392	-0.426643	-0.225419	0.155185	0.49138	0.0917203	1	0.0400085	-0.187496	-0.280413	0.0234416	-0.526459	-0.316245	-0.53836	-0.316204	-0.370067	-0.340215	-0.805942	-0.603483	-0.607329	-0.872529	-0.50951	-0.748085	-0.735623	-0.712726	-1	-0.349677	-1	-1	-1	-1	-0.852565	-1	-1	-0.868496	-1	-1	-1	-1	-1	-1	-1	-1	-1	-1	-1	-1
chr4_44385684_44386079_+(LTR:ERVL-MaLR:MTA_Mm)	-0.361378	-0.219156	-0.424033	-0.32476	-0.54389	0.813942	0.317294	1	-0.21487	0.769175	-0.589908	0.12994	0.807954	-0.219237	-0.884964	-0.32041	-0.597348	-0.258131	-0.222974	-0.542918	-1	-1	-0.699757	-0.133529	-0.258302	0.245421	-0.661679	-0.519304	-1	-1	-1	-1	-1	-1	-1	-1	-0.845128	-1	-1	-1	-1	-1	-0.789786	-1	-1	-1	-1	-1	-1
chr13_100111057_100111390_+(LTR:ERVK:RLTR18B)	-0.123451	0.000306517	0.185827	0.112171	0.947679	-0.723361	0.875034	-0.346399	-0.425258	0.245284	-0.499665	-0.483029	0.433773	-0.183508	1	-0.626888	0.105329	-0.0948784	-0.644495	-0.581751	-0.00295969	-0.576842	-0.0384271	0.057143	-1	-0.430194	-0.845211	-1	-0.859837	-1	-0.837007	-1	-0.836464	-1	-0.857789	-0.840083	-0.858285	-1	-0.843504	-1	-1	-1	-1	-1	-1	-1	-1	-0.814258	-1
chr1_139412189_139413067_+(LTR:ERVK:RLTR13D6)	-0.277486	-1	-0.131162	0.426026	0.376071	-0.0878984	0.545537	-0.138008	0.184358	0.847613	-0.381382	0.91756	1	-0.158736	0.735308	-0.179879	-0.595071	-0.440451	-0.609289	-0.655249	-0.765191	-0.302406	-0.0941748	-0.128627	-0.552464	-0.530325	-0.234471	-1	-0.537871	-1	-0.731299	-1	-1	-0.738077	-0.765559	-1	-1	-1	-1	-1	-1	-1	-1	-1	-1	-1	-1	-1	-1
chr1_16668575_16668883_+(LTR:ERVL-MaLR:ORR1E)	-0.237447	-0.0245935	-0.206455	-0.106893	0.0613159	0.0552085	0.183057	0.207181	-0.192314	1	0.0546835	-0.325392	0.372778	-0.0164991	-0.0701761	-0.500634	-0.408259	-0.000595581	0.0943455	-1	-0.656863	-0.773461	-0.77938	-0.893885	-0.9455	-0.771214	-0.81355	-0.882261	-0.606057	-0.629872	-0.607335	0.0469202	-0.737351	-0.744827	-0.657402	-0.229491	-0.374095	-0.797935	-0.497316	-0.71449	-0.118023	-0.479921	-0.382133	-0.844415	-0.419856	0.125774	-0.451119	-0.17964	-0.905514
chr1_185281920_185282032_+(SINE:B4:RSINE1)	-0.570104	-0.158986	0.357016	1	-0.385929	-0.18595	-0.802944	0.538654	0.268446	0.648994	0.47231	-0.619684	0.622726	0.051158	-0.225619	-1	0.445597	0.165261	-0.128228	-0.38462	-0.580866	-0.584932	-0.191552	-0.805575	-0.600574	-0.580815	-0.772255	-0.568552	-0.58755	-1	-1	-1	-1	-1	-1	-1	-1	-1	-1	-1	-1	-1	-1	-1	-1	-1	-1	-1	-1
chr1_53307967_53308180_+(SINE:B2:B3)	0.466448	-0.330603	0.322575	-0.338439	-0.0690212	-0.352065	0.254757	-0.0377543	-0.230775	1	0.841511	0.383811	0.918937	-0.453611	-0.506912	-0.417406	-0.34251	-0.621438	-0.206996	-1	-1	-1	-0.908075	-0.823142	-1	-1	-0.896417	-0.901884	-0.906204	-0.897187	-1	-1	-1	-1	-1	-1	-1	-1	-1	-1	-1	-1	-1	-0.870346	-1	-0.874914	-1	-1	-1
chr14_61601837_61601984_+(SINE:Alu:B1_Mus2)	-0.124575	0.169589	-0.210462	0.155898	-0.146018	-0.231795	-0.275742	0.108106	0.281011	0.947432	-0.195615	-0.43332	-0.194033	0.342501	1	-0.091138	-0.228159	0.488229	-0.32454	-0.694356	-0.542019	-0.628923	-0.538234	-0.536483	-0.722261	-0.812621	-0.886885	-0.378562	-0.139615	-0.932636	-1	-0.843083	-1	-0.744567	-0.792154	-0.883138	-0.979288	-0.975482	-1	-1	-0.970814	-0.864777	-0.91566	-0.943366	-1	-0.945362	-0.857289	-0.972853	-1
chr7_41627807_41628158_+(LTR:ERVL-MaLR:ORR1B2)	-0.0650317	-0.0854508	-0.156761	0.318105	-0.406432	0.47538	1	0.115459	-0.0804301	-0.468689	-0.199478	-0.448574	-0.294155	0.52409	-0.101771	-0.204043	-0.476002	0.206807	-0.241602	-1	-0.392291	-1	-0.120864	-0.436201	0.158267	-0.392218	-0.66979	-1	-1	-1	-1	-1	-1	-1	-1	-1	-1	-1	-1	-1	-1	-1	-1	-1	-1	-1	-1	-1	-1
chr5_144260139_144260258_+(SINE:Alu:B1_Mur2)	0.525201	1	0.295822	-0.588656	-0.368514	-0.0686858	-0.371803	-0.0901833	0.35877	-0.0484909	0.46675	0.799067	0.393403	-0.86874	-0.769061	-0.190831	-0.38678	0.0613578	-0.184189	-0.952538	-0.816816	-0.626516	-0.698626	-0.950015	-0.917849	-0.881455	-0.941449	-0.94454	-0.88336	-0.988377	-0.950677	-0.976793	-0.901024	-0.831723	-0.84938	-0.963706	-0.935674	-0.974618	-0.952643	-0.964137	-1	-0.972002	-0.956344	-1	-1	-1	-0.940904	-1	-0.964395
chr6_95124433_95124617_+(SINE:B2:B2_Mm1t)	0.518205	-0.0549695	-0.502089	0.284206	-0.342838	-0.869324	-0.114289	0.481961	0.22171	1	0.418062	-0.389495	-0.791609	0.832011	0.591143	-0.647506	-0.419861	-0.572447	-0.664139	-0.209726	-0.0580552	0.199324	0.167991	-0.00127375	-0.102346	-0.86542	-0.122587	0.662202	-0.205494	-1	-1	-1	-1	-1	-1	-1	-0.866116	-1	-1	-0.77607	-1	-1	-1	-1	-1	-0.823408	-1	-1	-1
chr8_109384760_109385262_+(LINE:L1:Lx4B)	0.074739	-0.36924	-0.418422	1	-0.385929	0.221075	-0.211777	0.346322	0.0570386	0.282551	-0.0798061	0.140947	0.135908	0.051158	-0.225619	-0.0850533	-0.096502	0.498192	0.0461268	-1	-0.371299	-0.584932	-0.393664	-0.61115	-1	-0.790408	-1	-0.784276	-0.381325	-1	-1	-1	-1	-1	-0.790762	-1	-1	-1	-1	-1	-1	-1	-1	-1	-1	-1	-1	-1	-1
chr2_24007832_24008226_-(LTR:ERVL-MaLR:MTA_Mm)	-0.810296	-0.628879	-0.315632	0.604649	-0.187071	0.796114	1	0.612566	-0.533552	0.0510725	0.136973	-0.160874	0.432148	0.0602366	0.708588	-0.515504	0.116344	-0.118506	-0.692244	-0.864223	-0.907523	-0.175777	-0.464874	-0.656818	-0.294968	-0.35258	-0.899501	-0.619223	-0.271978	-1	-1	-1	-1	-1	-0.907668	-1	-0.90799	-1	-0.898393	-1	-1	-1	-1	-1	-1	-1	-1	-0.758809	-1
chr1_185266005_185266259_+(SINE:B4:B4A)	0.145125	0.680175	0.0327777	0.937257	-0.45476	0.0842043	-0.475097	0.0246393	0.126266	-0.511948	-0.509771	0.0130583	0.296751	1	-0.174904	0.462302	-0.518665	-0.55658	-1	-1	-0.44177	0.105629	-0.461628	-0.482105	0.0639622	-1	0.81995	0.149259	0.0986552	-1	-1	-1	-1	-1	-1	-1	-1	-1	-1	-1	-1	-1	-1	-1	-1	-1	-1	-1	-1
chr12_17269803_17269989_+(SINE:B2:B2_Mm2)	0.190229	0.464682	0.073456	-0.155604	-0.378441	-0.236611	-0.155234	0.37419	-0.169233	0.570918	-0.0466705	0.460557	1	-0.0343757	-0.336056	-0.575082	-0.741784	-0.494513	-0.22141	-1	-1	-0.888789	-0.963898	-0.930543	-0.928654	-1	-1	-0.845868	-0.926327	-0.959622	-0.871491	-0.798453	-0.957021	-0.916488	-0.925251	-1	-0.925512	-0.867738	-1	-1	-0.947518	-0.805476	-1	-0.847243	-1	-0.950875	-0.794703	-0.90237	-1
chr4_KZ289070_fix_246570_247143_+(LTR:ERV1:LTRIS_Mus)	-1	-0.132347	1	-0.24969	0.689393	0.259753	-0.186809	0.190544	-0.127583	0.134151	-0.240527	0.177088	0.339301	0.54922	0.278255	-0.244857	-1	-0.313045	0.0792635	-1	-1	-1	-1	-1	-1	-0.567537	-1	-1	-1	-1	-1	-1	-1	-1	-1	-1	-1	-1	-1	-1	-1	-1	-1	-1	-1	-1	-1	-1	-1
chr17_59255286_59255821_+(LINE:L1:Lx3C)	-0.0398277	0.690565	0.0391644	-0.512691	0.0972231	1	-0.295801	-0.140854	-0.244513	-0.0178589	-1	-0.320451	-0.420102	-0.329211	-0.584901	-0.0191034	-0.192814	0.635927	0.0903786	-0.72511	-1	-1	-0.638866	-0.478902	-0.821576	-0.81275	-1	-0.421817	-0.631517	-1	-1	-1	-1	-1	-1	-1	-1	-1	-1	-1	-1	-1	-1	-1	-1	-1	-1	-1	-1
chr5_48376086_48376279_+(SINE:B4:ID_B1)	-0.318449	1	-0.0165045	-0.0775924	0.557666	-0.0965903	-0.000288075	-0.146223	0.0725225	-0.419046	0.283801	-0.0352829	-0.48547	-0.142946	-0.410707	-0.883956	0.260507	0.583477	0.547949	-1	-0.601306	-0.341956	-0.487318	-1	-0.873351	-0.734172	-0.711149	-0.863198	-0.476885	-0.856648	-1	-1	-1	-1	-1	-1	-1	-1	-0.853982	-1	-1	-0.827347	-1	-1	-1	-1	-1	-1	-1
chr3_135463418_135463568_+(SINE:B2:B2_Mm2)	-0.569586	-0.0176333	-0.0942313	-0.029133	-0.316875	0.494226	0.578349	0.027007	-0.0122402	0.467541	-0.877159	0.0153992	0.516372	0.102542	0.447255	-0.267159	-0.396941	1	-0.185364	-0.794626	-0.72024	-0.722954	-0.730192	-0.0915891	-0.200184	-0.58031	0.672143	-0.280053	-0.311754	-0.849117	-1	-1	-1	-1	-0.86034	-0.842951	-1	-1	-1	-1	-1	-1	-1	-1	-1	-1	-1	-1	-1
chr9_106124212_106124652_+(LTR:ERVL:MT2B1)	1	-0.347893	-0.39874	0.127828	0.904559	-0.3688	-0.388826	0.193045	-0.344313	0.136533	-1	-1	0.509879	0.397227	-1	0.135093	-0.439555	0.548895	0.0815307	-1	-1	-1	-1	-1	-1	-1	-1	-1	-1	-1	-1	-1	-1	-1	-1	-1	-1	-0.234487	-1	-1	-1	-1	-1	-1	-1	-1	-1	-1	-1
chr13_3925136_3925333_+(LINE:L1:L1MD1)	-0.488837	1	-0.231644	0.153009	0.298055	0.129262	-0.37518	0.0672216	0.173071	-0.273807	0.021205	-0.246315	-0.0995724	0.0713172	0.473233	-0.854945	-0.283803	0.715434	-0.308951	-1	-1	-0.506467	-0.359148	-0.845881	-1	-1	-1	-0.828997	-1	-1	-1	-1	-1	-1	-1	-1	-1	-1	-1	-1	-1	-1	-1	-1	-1	-1	-1	-1	-1
chr6_38536179_38536327_+(SINE:Alu:B1_Mus1)	-0.112801	-0.338801	-0.161741	-0.0351275	0.247177	1	0.316852	-0.0927414	-0.252068	-0.135716	-0.168033	0.270756	0.435247	0.180589	0.095862	-0.280676	-0.360709	-0.312911	0.130878	-0.697621	-0.34096	-0.592096	-0.443854	-0.312151	-0.411202	-0.67044	-0.552372	-0.9576	-0.918934	-0.82228	-1	-0.911291	-1	-0.908107	-0.917749	-0.953754	-0.918036	-0.902977	-0.728461	-0.794365	-1	-0.946489	-0.944374	-0.831913	-1	-0.89189	-0.943525	-0.892572	-1
chr19_47044245_47044615_-(LTR:ERVL-MaLR:MTA_Mm)	-0.19812	0.0257111	0.0569962	0.0435188	0.0573116	0.401636	-0.264867	-0.00652608	-0.271994	0.57736	-0.154989	-0.727154	-0.487763	-0.612166	1	-0.317344	-0.68887	0.433109	-0.14942	-0.823406	-0.398611	-0.583111	-0.536003	-0.38627	-0.713444	0.0224856	-0.738579	0.176209	-0.349021	-1	-1	-1	-1	-1	-1	-1	-1	-1	-1	-1	-1	-1	-0.918783	-0.918196	-1	-1	-1	-1	-1
chr9_105073058_105073316_+(LINE:L1:L1MC4)	0.343807	0.276903	0.211966	-0.253034	-0.232192	-0.200259	-0.0496386	-0.27855	0.0573398	0.53819	-0.211038	-0.252738	1	-0.222136	-0.087077	-0.150165	-0.160799	0.0109733	-0.283697	-0.780159	-0.737967	-0.481017	-0.566779	-0.652714	-0.571922	-0.775373	-0.674558	-0.614669	-0.5948	-0.919244	-0.914327	-0.919381	-1	-0.958244	-0.962625	-0.915944	-0.813779	-0.911826	-0.958871	-1	-1	-0.902738	-0.898894	-0.898162	-0.78301	-0.90175	-0.794703	-0.951185	-0.938155
chr10_111622543_111623225_+(LTR:ERVK:RMER19A)	-0.585944	-0.0549695	-0.502089	-0.41627	0.314323	0.437436	0.265301	-0.0120259	-0.0497815	1	-0.409141	-0.389495	0.667131	0.446325	-0.303875	0.17498	-0.535889	-0.679335	-0.552186	-0.802431	-0.0580552	-0.866742	-0.351116	-0.250955	-0.743528	-0.596261	-0.853765	-0.584449	-0.735165	-1	-1	-1	-1	-0.849898	-0.865648	-1	-1	-1	-1	-1	-1	-1	-1	-1	-1	-1	-1	-1	-1
chr3_121455906_121456009_+(SINE:B4:RSINE1)	-0.581702	0.227487	-0.622741	-0.41029	-0.203327	0.188132	0.278264	0.746667	0.0970894	0.663933	0.551972	-0.506593	1	0.168914	0.205583	-0.525193	-0.0622688	-0.460084	-0.660699	-0.600815	-0.456232	-0.19226	-0.737787	-0.747761	-0.7409	-0.456166	-0.704533	0.119487	-0.331129	-1	-1	-1	-1	-1	-1	-0.847372	-0.864745	-0.839894	-1	-1	-1	-1	-1	-1	-1	-1	-1	-1	-1
chr4_62298123_62298246_+(SINE:Alu:B1F)	0.695547	0.382098	-0.617701	0.075661	-0.327235	0.739122	-0.481863	0.26429	-0.444126	0.0839633	-0.153157	1	0.920053	-0.111601	-0.0837318	-0.518849	-0.643652	-0.45287	-0.541553	-1	-0.586725	-1	-1	-1	-1	-1	-1	-1	-0.728877	-1	-1	-1	-1	-1	-1	-1	-1	-1	-1	-0.770754	-1	-1	-1	-1	-1	-0.819215	-1	-1	-1
chr2_172381326_172381458_+(SINE:Alu:B1_Mur2)	0.0596874	0.295681	-1	-0.327731	0.261399	0.755796	-0.27139	0.422286	0.042235	0.129097	-0.31952	-0.765632	1	-0.444766	-0.618232	-0.3234	-0.554578	0.0258405	-0.785109	-0.620774	-0.74171	-1	-0.750898	-1	-1	-1	-1	-1	-1	-1	-1	-1	-0.703443	-1	-1	-1	-1	-1	-1	-1	-1	-1	-0.651184	-1	-1	-1	-1	-1	-1
chr8_122017026_122017435_+(LTR:ERVL-MaLR:MTC)	-0.250294	1	0.413775	-0.538796	-0.156264	-0.290178	-0.000288075	-0.329175	0.407686	0.103813	0.575573	0.0250119	0.183419	0.285581	-0.0669527	-0.419782	-0.255155	0.00286904	-0.281309	-1	-0.867102	-0.473565	-0.423233	-0.815057	-0.746702	-1	-1	-0.863198	-0.869221	-0.928324	-1	-0.928446	-0.847413	-1	-1	-1	-0.933887	-0.843479	-1	-1	-1	-0.827347	-0.820524	-0.909612	-0.903704	-1	-0.908893	-1	-1
chr3_153116474_153116952_+(LINE:L1:L1MB4)	0.267179	-0.380248	1	-0.464065	0.508386	-0.400117	-0.709575	0.417314	0.557887	-0.459928	-0.457519	0.401295	-0.282517	-0.557366	-0.0869604	0.0787751	-0.201043	0.472046	-0.229097	-1	-0.691136	-0.388263	-0.702123	-0.426905	0.177365	-0.691098	0.342621	-0.682061	-0.696061	-1	-1	-1	-0.645376	-1	-1	-1	-1	-1	-1	-1	-1	-1	-1	-0.579865	-1	-1	-1	-1	-1
chr5_94989752_94990497_+(LTR:ERVL-MaLR:MT-int)	0.498361	0.256261	-0.324321	-0.275759	0.324941	-0.696004	0.0792885	-0.712705	1	0.185975	0.0996289	-0.337222	0.131172	-0.476612	0.233843	-0.544434	-0.820054	-0.419799	-0.131862	-0.693593	-0.37392	0.550016	0.00634722	-0.128736	-0.502799	0.669748	-0.773205	-0.248115	0.437557	-1	-1	-1	-1	-1	-0.895817	-1	-1	-0.877106	-1	-1	-1	-1	-1	-1	-1	-1	-1	-1	-1
chr3_129889634_129889895_+(SINE:B4:B4A)	0.401538	0.523255	-0.297759	-0.604826	-0.555115	0.179534	0.142112	0.114732	0.225294	0.194671	1	-0.173401	0.528333	-0.56483	-0.551178	-0.337135	-0.214515	0.326622	-0.494731	-1	-1	-0.849645	-0.853573	-0.718284	-1	-1	-1	-0.843711	-0.850593	-0.836229	-0.305028	-0.836506	-0.651356	-1	-0.84841	-1	-0.848939	-0.821184	-1	-0.74734	-0.361411	-0.802755	-0.794959	-0.793475	-0.779974	-1	-1	-1	-1
chr17_43534155_43534349_-(DNA:hAT-Charlie:Charlie5)	-0.396463	-0.704822	-0.455676	-0.744743	0.43684	1	0.106599	0.350087	0.187194	0.543365	0.0334992	-0.199103	-0.316549	0.264917	0.739464	-0.229296	-0.746313	-0.298888	-0.0208845	-1	-0.705786	-0.70864	-0.432504	0.0918241	-0.71962	-0.4115	-1	-0.0914264	-1	-1	-1	-1	-1	-1	-1	-1	-1	-1	-1	-1	-1	-1	-1	-1	-1	-1	-1	-1	-1
chr18_89049031_89050299_+(LINE:L1:L1_Mm)	0.742992	0.420772	-0.476004	-0.0171021	-1	-0.449912	0.0652718	-0.2202	1	0.238105	0.741079	-0.229013	0.535162	0.420624	-0.162749	-0.752693	-0.755787	-0.100096	-0.293088	-1	-0.15032	0.121916	-1	-0.474475	-1	-1	-0.384413	-0.708453	0.11484	-1	-1	-1	-1	-1	-1	-1	-1	-1	-1	-1	-1	-1	-1	-1	-1	-1	-1	-1	-1
chr3_102849286_102849684_-(LTR:ERVL-MaLR:MTA_Mm)	0.192095	-0.562727	-0.328038	0.00835869	-0.290495	-0.0124095	0.366083	1	-0.853442	0.778248	-0.872416	-0.736347	-0.662515	-0.791797	-0.141061	-0.492573	-0.624192	0.154019	-0.758259	-1	-0.854718	-1	-0.439546	0.347844	-0.723099	-0.273504	-0.842117	-1	-0.571106	-1	-1	-1	-1	-1	-1	-1	-1	-1	-1	-1	-1	-1	-1	-1	-1	-1	-1	-1	-1
chr4_127129439_127129631_+(SINE:B2:B3)	-0.0117994	0.00775162	0.0998389	-0.466453	-0.279201	0.493024	-0.151882	0.109985	0.178718	0.308319	0.134133	0.0416377	1	-0.0746101	-0.37887	-0.642011	-0.275305	-0.28354	-0.437191	-0.939805	-0.918003	-0.776696	-0.8023	-0.809819	-0.902323	-0.958997	-0.910891	-0.767884	-0.757932	-0.911553	-1	-0.977926	-0.952928	-1	-0.938599	-1	-1	-1	-1	-1	-0.97126	-0.973369	-1	-0.972116	-0.970293	-1	-1	-0.973268	-1
chr3_30609260_30609440_+(LTR:ERVL-MaLR:MTE-int)	0.401538	0.827906	-0.297759	0.185521	0.038066	-0.705116	-0.28618	0.254073	0.0721321	-0.203553	1	-0.448934	0.763461	0.523096	-0.102356	-0.337135	-0.869086	-0.638194	-0.242097	-0.33125	-0.848172	-0.0978683	-0.560718	-1	-0.855311	-0.696307	-0.835002	-0.374845	-0.402372	-1	-1	-1	-0.825678	-0.83064	-1	-1	-1	-1	-1	-1	-0.574274	-0.802755	-0.794959	-1	-1	-1	-1	-1	-1
chr4_115776624_115776735_+(SINE:Alu:PB1D10)	0.122151	0.397002	-0.355963	-0.395966	-0.514272	0.352212	-0.438866	0.0953626	0.00333632	1	0.135477	0.624473	0.386256	-0.501123	0.0290542	-0.131537	-0.0566441	0.0270559	-0.338014	-1	-0.70162	-0.606019	-0.424468	-0.446358	-0.241734	-0.403168	-0.675739	-0.795236	-0.608504	-1	-1	-1	-1	-1	-0.900696	-1	-1	-1	-1	-1	-1	-1	-0.865681	-0.864709	-1	-1	-1	-1	-1
chr12_5816395_5816981_+(LINE:L1:Lx)	-0.120131	-0.234975	0.0580602	0.157731	-0.255217	0.0181836	-0.103745	-0.125231	-0.134622	1	0.422986	-0.481071	-0.188142	0.365973	-0.366029	-0.25095	-0.506882	0.438537	-0.762099	-1	-0.809368	-0.433653	-0.81615	-0.911571	-1	-1	-1	-0.607536	-0.906204	-1	-1	-1	-1	-1	-0.904834	-0.892985	-1	-1	-1	-1	-1	-1	-1	-1	-1	-1	-1	-1	-1
chr18_9919539_9919927_-(LTR:ERVL-MaLR:MTA_Mm)	-0.0338699	0.485048	-0.00417865	-0.182778	-0.342838	-0.34662	0.265301	-0.259019	-0.321272	1	-1	-0.877899	-0.791609	-0.614313	-0.801107	-0.765004	-0.767945	-0.465559	-0.888046	-1	-0.865436	-1	-0.61067	-1	-0.871764	-1	-0.853765	-0.445933	-0.735165	-1	-1	-1	-1	-1	-1	-1	-1	-1	-1	-1	-1	-1	-1	-1	-1	-1	-1	-1	-1
chr1_172188388_172188569_+(SINE:B2:B3)	0.408253	0.147914	-0.153273	0.191201	-0.329475	1	-0.569656	-0.159946	-0.0766269	-0.199737	0.607665	-0.37708	0.240337	-0.344117	-0.154427	-0.400563	-0.605376	-0.454691	-0.428849	0.679885	-0.542333	0.359681	-0.117228	-0.787701	-1	-0.771139	-0.253954	0.177781	-0.324448	-1	-1	-1	-1	-1	-1	-1	-1	-1	-1	-1	-1	-1	-1	-1	-1	-1	-1	-1	-1
chr12_86034510_86035401_+(LINE:L1:L1MB8)	-0.0420668	0.24935	0.439918	0.620576	-1	-0.395353	-0.414536	1	0.256209	-0.455638	0.640369	-1	0.928484	-0.330775	-0.539854	-0.728164	-0.463131	0.731028	-0.222974	-1	-1	-1	-1	-0.711176	-0.406642	-0.688645	-0.661679	-0.679536	-0.387294	-0.664194	-0.643747	-1	-0.64256	-1	-1	-0.65047	-0.690256	-0.26669	-0.315895	-1	-1	-1	-1	-1	-1	-1	-1	-1	-1
chr3_30614559_30614727_+(SINE:B2:B3)	0.173158	0.147537	-1	0.488511	-1	0.666119	-1	0.0497225	0.730755	1	0.506691	-0.481071	-0.557168	-0.590208	-1	-1	-0.506882	-1	-0.524198	-0.160334	-0.428105	-1	-1	0.59172	-0.454996	-0.428036	-1	-0.411303	0.12555	-1	-1	-1	-1	-1	-1	-1	-1	-1	-1	-1	-1	-1	-1	-1	-1	-1	-1	-1	-1
chr13_7788779_7789162_+(LTR:ERVL-MaLR:MTB_Mm)	0.0377609	-0.687662	-0.208045	-0.257236	0.36833	-0.244191	-0.194987	1	-0.0578435	0.496994	-0.0431181	0.0593187	0.446363	0.226913	0.207883	-0.456328	-0.127588	-0.196308	-0.0934702	-0.657189	-0.299535	-0.537553	-0.474574	-0.494559	-0.92583	-0.688645	-0.830839	-0.519304	-0.463882	-1	-1	-1	-1	-0.913183	-1	-0.912618	-0.845128	-1	-0.914487	-1	-1	-1	-0.894893	-1	-1	-1	-1	-1	-1
chr15_12175220_12175481_+(DNA:hAT-Charlie:URR1A)	-0.134886	-0.15378	0.170357	0.280606	0.64766	-0.795228	-0.603449	0.354656	-0.361851	0.843557	-0.259288	-0.425995	-0.346892	0.057665	-0.376661	-0.447634	1	0.172474	-0.298265	-0.690405	-0.578272	0.0440936	-0.38991	-0.804372	0.607594	-0.156441	-0.312537	0.0852959	0.452512	-1	-1	-1	-1	-1	-0.789467	-1	-1	-1	-0.768318	-1	-1	-1	-1	-1	-1	-1	-1	-1	-1
chr11_75705243_75705395_+(SINE:Alu:B1_Mur2)	-0.32647	0.800777	0.0934109	-0.0124856	0.0689818	-0.0647093	-0.341369	0.124972	-0.028425	-0.0814126	0.268692	0.310875	1	-0.341248	-0.0617571	-0.61774	-0.282795	-0.130644	-0.380823	-0.678622	-0.518442	-0.783234	-0.36669	-0.593852	-0.290769	-0.211901	-0.381522	-0.369102	-0.483042	-0.763893	-0.899806	-0.717151	-0.899472	-0.609335	-0.650326	-0.901697	-0.86933	-0.742202	-0.7595	-0.927148	-0.754493	-0.943126	-1	-0.940451	-1	-1	-0.81993	-1	-1
chr18_65210356_65210533_+(SINE:B2:B3)	0.4369	-1	-0.424033	0.485528	0.824441	-0.0930291	-0.26817	1	-0.685948	-0.0473673	-0.179816	0.12994	0.0847725	0.115375	-0.539854	-0.184492	0.476389	-0.0108412	0.295043	-0.771459	-0.377365	-0.845851	-0.549635	-0.566764	-0.406642	-0.377289	-0.661679	-0.359072	-0.54047	-1	-1	-1	-1	-0.826367	-0.844586	-1	-1	-1	-0.828974	-1	-1	-1	-1	-1	-1	-1	-1	-1	-1
chr3_58434621_58434904_+(SINE:B4:B4A)	0.307244	0.278694	-0.083007	-0.631413	-0.30841	-0.587434	0.0652718	0.429634	1	-0.257137	0.492353	-0.229013	0.0965446	-0.0867418	-0.267405	-0.752693	-0.633681	-0.100096	-0.528725	-0.376243	-0.858387	-0.439042	-0.590273	-0.737238	-1	-1	-0.846103	-0.854226	-0.72129	-0.541743	-0.351785	-0.542519	-0.0244377	-0.368137	0.131128	-0.205024	-0.43641	-0.499644	-0.533218	-0.528678	-0.801458	-0.63205	-0.426262	-0.80737	-0.794777	-1	-0.223346	-0.445986	-1
chr14_122156626_122156822_+(SINE:B2:B3A)	-0.222143	1	-0.158149	-0.342033	-0.00529484	-0.0951875	-0.0627701	0.33237	-0.43168	0.193482	0.179777	0.0223904	0.224805	-0.658421	-0.599665	-0.508076	-0.17793	-0.311532	-0.441152	-0.968186	-0.891659	-0.914168	-0.958205	-0.879385	-0.896754	-0.891646	-0.952905	-0.866172	-0.808096	-1	-0.950409	-0.930001	-0.975122	-0.97583	-0.956732	-1	-0.978441	-1	-0.976193	-1	-1	-1	-0.970738	-1	-0.937198	-1	-1	-0.971744	-0.964201
chr19_38963420_38963613_+(SINE:B2:B2_Mm1a)	-0.172119	0.457641	-0.328008	-0.229691	0.103724	0.0189885	-0.089237	0.407471	-0.0229047	0.0585285	-0.1494	-0.707039	1	0.214574	0.312327	-0.15425	-0.0952359	-0.10239	-0.462773	-1	-0.838569	-0.600337	-0.143712	-0.625582	-0.307717	-0.515648	-0.561416	-0.0860435	0.111999	-0.912935	-1	-1	-1	-1	-0.919411	-1	-0.919692	-0.429622	-0.822632	-1	-0.886837	-1	-1	-1	-0.766058	-1	-1	-0.894743	-1
chr8_94138515_94138672_+(SINE:MIR:MIR3)	0.899013	-0.248139	-0.062092	-0.0821026	0.765334	-0.186626	-0.792745	0.78012	-0.332951	-0.537509	0.238811	1	0.228834	-0.36825	-0.152961	-0.422619	-0.581885	0.190555	-0.083107	-0.805831	-0.779586	-0.91269	-0.489825	-0.754615	-0.91598	-0.955912	-0.712561	-0.909244	-0.913241	-1	-1	-0.95253	-1	-1	-1	-0.950506	-1	-1	-1	-1	-1	-1	-1	-0.940036	-1	-1	-1	-1	-1
chr16_80140716_80141114_-(LTR:ERVL-MaLR:MTB)	0.642421	-0.770493	-0.576776	-0.00765922	0.564044	-0.333553	-0.569798	-0.370166	0.615371	1	0.607137	-0.792428	0.417062	-0.50825	0.52153	-0.00126716	-0.211011	0.271969	-0.238716	-0.328267	-0.084968	-1	-0.558759	-0.575541	-1	-0.313643	-0.502799	-0.0580854	-0.0995597	-1	-1	-1	-1	-1	-1	-1	-1	-1	-0.497316	-1	-1	-1	-1	-1	-1	-1	-1	-1	-1
chr19_31783678_31784076_+(LTR:ERVL-MaLR:MTA_Mm)	-0.707907	1	0.580618	0.235367	-0.721845	-0.446892	0.0711199	-0.215919	0.149131	0.244902	-0.499818	-0.483187	0.764103	0.224362	0.473233	-0.00534017	-0.754447	-0.0951558	-1	-1	-0.430437	-1	0.0986038	-0.47159	-1	-0.430368	-0.690517	-0.413704	-0.15928	-1	-1	-1	-1	-1	-1	-1	-1	-1	-1	-1	-1	-1	-1	-1	-1	-1	-1	-1	-1
chr10_21305355_21305548_+(SINE:B2:B3)	-0.0706118	1	0.173489	-0.606929	-0.468978	-0.472033	0.0224326	-0.417879	0.828163	0.188316	0.511914	0.233303	0.824243	-0.350717	-0.799105	-0.446155	-0.609347	-0.136285	-0.246129	-0.467846	-0.456326	-0.371867	-0.388277	-0.83187	-1	-1	-0.901528	-0.813451	-0.286662	-1	-1	-1	-1	-1	-1	-1	-0.909846	-1	-1	-1	-1	-1	-1	-0.876744	-1	-1	-1	-1	-1
chr3_158065181_158065602_+(LINE:L1:Lx2B)	0.292943	1	0.0033824	-0.440451	-0.455962	-0.373687	-0.228164	-0.219762	0.330795	0.255887	0.107021	0.0374255	0.702489	-0.264782	-0.241718	-0.692826	-0.469171	-0.534271	-0.365861	-0.784791	-0.765474	-0.448404	-0.151813	-0.864012	-0.664753	-0.941361	-0.745132	-0.547345	-0.567276	-1	-0.899359	-0.842159	-0.932682	-0.934598	-0.97073	-0.934172	-0.941665	-0.965473	-0.96779	-0.90243	-1	-1	-1	-1	-0.957516	-0.961528	-0.919611	-1	-1
chr5_143417286_143417526_+(LINE:L1:L1M5)	0.035958	1	0.327719	-0.192893	-0.402895	-0.199837	-0.325194	-0.0242545	0.0457094	-0.116949	0.237117	0.15766	0.234872	-0.276266	-0.469636	-0.187694	-0.335369	0.0345386	-0.00488983	-0.921951	-0.893682	-0.894713	-0.897464	-0.852045	-0.924011	-0.867086	-0.855575	-0.781116	-0.921533	-0.913989	-1	-0.942756	-0.908448	-0.851756	-0.920386	-0.970158	-1	-0.968696	-1	-0.955768	-1	-0.965469	-0.928209	-1	-1	-0.930238	-0.963557	-0.861355	-1
chr4_29086332_29086828_+(LINE:L1:L1MA6)	-0.074754	-1	-0.165529	-0.217361	0.762186	-1	-0.15177	0.65579	0.365012	0.971699	0.188297	-0.590731	-0.301495	-0.676805	1	-0.21232	-0.611088	-0.283445	0.125767	-1	-1	-1	-0.565003	-1	0.289501	0.35329	-1	-0.535707	-0.112301	-1	-1	-1	-1	-1	-1	-1	-1	-1	-1	-1	-1	-1	-1	-1	-1	-1	-1	-1	-1
chr12_69299529_69299777_+(DNA:hAT-Charlie:URR1B)	0.253718	1	0.16866	-0.558725	-0.535264	-0.0599441	-0.020344	-0.284754	0.0841084	0.090186	0.455262	0.265447	0.842145	-0.65906	-0.563487	-0.462761	-0.356307	-0.139839	-0.324308	-0.867509	-0.860539	-0.658792	-0.628147	-0.90867	-0.906186	-0.901545	-0.901933	-0.704439	-0.701308	-0.991151	-0.971837	-0.938163	-0.990581	-0.935944	-0.893521	-0.990789	-0.975514	-1	-0.990987	-0.972697	-0.988499	-1	-0.988921	-0.988841	-1	-0.967703	-0.966257	-0.978604	-0.959339
chr14_77955275_77956075_+(LTR:ERVL-MaLR:ORR1C2-int)	0.0189302	0.196013	0.102756	-0.138116	-0.611877	0.157667	0.307762	-0.088278	-0.198281	0.389658	0.221374	-0.0985828	1	-0.572897	0.0278364	-0.826513	0.0278976	-0.368714	-0.669399	-1	-0.602631	-0.606485	-1	-0.631342	-0.242631	-0.403874	-1	-0.386435	-1	-1	-1	-1	-1	-1	-1	-1	-1	-1	-1	-1	-1	-1	-0.73168	-1	-1	-1	-1	-1	-1
chrX_134567141_134567537_-(LTR:ERVL-MaLR:MTA_Mm)	0.252481	-0.474945	-0.677257	0.362134	-0.829613	0.355255	0.312258	0.921199	-0.472063	0.372647	-0.693607	0.266323	-0.189531	1	0.418134	-0.847677	-0.849583	0.108549	0.306218	-1	-0.47666	-1	-0.495276	-0.676315	-0.667512	-0.825532	-0.620844	-0.820428	-1	-1	-1	-1	-1	-1	-1	-1	-1	-1	-1	-1	-0.755426	-1	-1	-1	-1	-1	-1	-1	-1
chr12_69302827_69303016_+(SINE:B2:B2_Mm1a)	-0.3089	-0.211325	0.350477	-0.220557	-0.122505	0.635834	-0.26083	-0.587743	0.472723	0.374553	0.0848232	-0.388604	1	-0.758594	-0.336056	-0.607768	-0.515845	-0.197168	-0.159123	-0.670238	-0.8877	-0.332736	-0.241864	-0.791628	-0.678941	-0.775373	-0.755918	-0.537603	-0.557963	-1	-0.742981	-1	-1	-1	-0.663629	-1	-1	-0.867738	-1	-0.626239	-1	-1	-0.696682	-1	-1	-1	-1	-1	-1
chr5_136029293_136029395_+(SINE:Alu:PB1D10)	-0.0706118	1	0.25731	-0.292471	-0.557481	-0.120056	-0.0627701	-0.334719	0.096898	0.188316	0.43234	0.315523	0.824243	-0.480573	-0.531244	-0.525276	-0.140563	-0.352214	-0.396903	-1	-1	-0.910267	-0.563055	-0.747805	-0.740945	-1	-0.803056	-0.813451	-1	-0.706781	-0.792618	-0.804851	-1	-0.898924	-0.63812	-0.694797	-1	-1	-0.800884	-0.698421	-1	-0.764565	-1	-1	-0.868687	-1	-0.751526	-0.881837	-1
chr3_54285234_54285633_+(LTR:ERVL-MaLR:MTB)	-0.390406	0.788842	0.0995739	-0.656241	-0.225995	-0.0380612	-0.813716	1	-0.400446	0.732059	0.0438712	-0.280947	0.840826	-0.00630219	-1	-0.654027	-0.658356	0.888394	-0.175882	-0.70913	-1	-1	-1	-1	-0.811204	-1	-1	-0.796068	-0.610096	-1	-1	-1	-1	-1	-1	-1	-1	-1	-1	-1	-1	-1	-1	-1	-0.712902	-1	-1	-1	-1
chr6_8234568_8234707_+(SINE:Alu:B1_Mur1)	0.110295	-0.0949608	-0.499318	0.40875	0.938405	0.226432	-0.660708	-0.172105	-0.271994	0.104152	-0.84156	-0.181462	0.117608	0.551334	1	-0.0547835	-0.377741	-0.283445	-0.0993863	-0.470218	-0.639166	-0.821333	-0.304004	0.339048	-0.656133	-0.819561	-0.411802	-1	-0.82246	-1	-0.793542	-0.805721	-0.792854	-1	-0.819866	-0.594877	-1	-0.787514	-0.00885818	-0.699765	-0.494111	-1	-1	-0.754587	-1	-1	-0.752634	-0.764727	-0.701925
chr11_74086332_74086464_+(Satellite:Satellite:MMSAT4)	-0.148504	0.24935	-0.424033	-0.54984	0.520367	-0.697676	-0.316959	1	0.256209	0.17945	0.275843	0.412425	0.446363	-0.182058	-0.23309	-0.00326847	-0.552609	-0.175701	-0.481983	-0.847639	-0.481137	-0.794468	-0.499595	-0.614902	-0.505535	-0.481074	-0.548905	-0.572715	-0.489411	-1	-1	-1	-1	-1	-1	-1	-1	-1	-1	-1	-1	-1	-1	-1	-1	-1	-1	-1	-1
chr12_30947112_30947642_+(LINE:L1:L1_Mur2)	-0.227311	-0.0282395	-0.402674	0.867415	-0.159068	0.25414	-0.291629	-0.209841	-0.240037	0.505463	-0.527444	0.0741889	1	-0.460189	-0.443255	-0.436167	-0.0720368	-0.145133	-0.283697	-0.367957	-0.569517	-0.680269	-0.58483	-0.600621	-0.692319	-0.569465	-0.883044	-0.446087	-0.894095	-1	-1	-1	-0.876435	-1	-1	-0.879169	-1	-1	-1	-1	-1	-1	-1	-1	-1	-1	-1	-1	-1
chr3_36556602_36556792_+(SINE:B2:B2_Mm1a)	0.766964	-0.468192	-0.509659	0.609595	-0.482263	0.158204	0.121458	-0.391904	0.336818	-0.0731322	0.163753	-0.158287	-0.589554	0.519292	0.0772798	-0.537153	-0.657209	1	-0.117988	-1	-0.867482	-0.737535	-1	-0.877057	-0.873713	-0.734932	-1	-0.727178	-1	-0.857059	-0.241773	0.426995	-1	-1	-0.86769	-0.55365	-0.604456	-0.531781	-0.271997	-0.779475	-1	-0.655683	-0.821037	-0.278967	-0.231834	-0.652186	0.090157	-0.82719	-1
chr14_41917187_41919422_+(LINE:L1:L1_Mur1)	-1	1	0.229369	-1	0.947082	0.290585	-0.37518	0.219682	-1	0.742863	0.750637	0.205896	0.0290601	-1	0.96431	0.160436	-1	-0.472174	-0.447161	-0.0243845	-1	-0.341956	0.281704	-0.383522	-0.366755	-1	-0.277873	0.368024	-0.346107	-1	-1	-1	-1	-1	-1	-1	-1	-1	-1	-1	-1	-1	-1	-1	-1	-1	-1	-1	-1
chr5_118500886_118501157_+(LTR:ERVL-MaLR:MLT1K)	-0.753604	-0.758985	1	0.458935	-0.296086	-0.766712	-0.0964547	0.543298	0.454028	0.260168	0.0548239	0.307875	0.116085	0.204949	-0.644929	-0.580476	0.657097	-0.045896	-0.400409	-0.647293	-1	-0.524205	0.158412	-0.554259	-1	-1	-1	-0.505429	-0.290809	-1	-1	-1	-1	-1	-0.760149	-1	-1	-1	-1	-1	-1	-1	-1	-1	-1	-1	-1	-1	-1
chr14_103692569_103692969_+(LTR:ERVL-MaLR:MTC)	-0.182138	1	0.0142298	-0.0487672	-0.610584	0.0647328	0.124676	-0.451143	0.608784	-0.477141	0.137914	-0.18602	0.466411	-0.214367	-0.779015	-0.738902	-0.742169	-0.524957	-0.336593	-0.853658	-0.601306	-0.802587	-0.519361	-0.907528	-0.71504	-0.601258	-0.566724	-0.794796	-0.607664	-1	-1	-0.892668	-1	-1	-0.900483	-0.664277	-0.80166	-0.647828	-0.890486	-0.502395	-1	-1	-1	-1	-1	-1	-1	-1	-1
chr1_180748813_180749011_+(SINE:B2:B3A)	0.20419	0.334944	0.230854	-0.0493159	-0.159068	-0.771975	-0.26403	0.221155	0.105401	0.163312	0.0997657	-0.00570946	1	-0.663495	0.44609	-0.521596	-0.392606	-0.253934	-0.479053	-0.770166	-0.608652	0.0851461	-0.547087	-0.636928	-0.477874	-0.295488	-0.829882	-0.355447	-0.460849	-0.915574	-1	-0.831433	-1	-1	-0.843706	-1	-1	-0.907818	-1	-0.86975	-1	-1	-1	-1	-1	-1	-1	-1	-1
chr1_58978493_58979458_+(LINE:L1:L1Md_F2)	0.575211	0.96103	0.226941	-0.818306	-0.522714	-0.525461	0.312812	-0.743732	0.690111	-0.145548	0.655222	0.140171	1	-0.649852	-0.484098	-0.451406	-0.699039	-0.33459	-0.767686	-0.69252	-0.790576	-0.585214	-0.394076	-0.611415	-0.866949	-0.581101	-1	-0.712564	-0.656526	-1	-1	-0.924828	-1	-1	-0.930301	-0.76487	-0.930545	-1	-1	-1	-1	-1	-1	-1	-0.696507	-1	-1	-0.908967	-1
chr3_111954032_111954560_+(LINE:L1:Lx6)	0.0907963	0.066974	-1	0.537789	-0.307505	-0.655745	1	-0.349316	0.0728315	0.549658	-0.688686	-0.678335	-0.176515	0.270075	0.047934	-0.0713833	-0.694334	-0.155235	-0.410135	-0.479522	-0.645503	-0.648942	-0.658114	0.315532	-0.324344	-0.64546	-1	-1	-1	-1	-1	-1	-1	-1	-1	-1	-1	-1	-1	-1	-1	-1	-1	-1	-1	-1	-1	-1	-1
chr9_99289473_99289846_+(LTR:ERVL-MaLR:ORR1E)	0.324609	0.619601	0.194653	-1	-0.0539511	0.25414	-0.089237	0.185239	-0.0229047	-0.435451	-0.432933	0.464803	1	-0.537305	-0.52279	0.409583	-0.443222	-0.48708	0.0744542	-1	-0.677138	-0.680269	-0.688623	-0.400931	-0.692319	-0.354197	-0.298265	-0.667652	-1	-1	-1	-1	-1	-1	-1	-1	-1	-1	-1	-1	-1	-1	-1	-1	-1	-1	-0.557329	-1	-1
chr3_65549699_65549899_+(LINE:L1:L1MA5)	0.566021	0.417506	-0.198949	-0.426643	-0.554839	-0.86722	-0.0357454	-0.205261	1	0.275106	0.460905	-0.358988	0.182252	-0.00393036	0.145205	-0.30356	-0.567715	-0.275939	-0.696651	-0.464668	-0.521445	-0.0747416	0.0988849	-0.894291	-0.565664	-0.703716	-0.85141	-0.366638	-0.416952	-1	-1	-0.852765	-0.895342	-0.822062	-0.931742	-0.948829	-0.977327	-0.946322	-0.974962	-0.924155	-0.968051	-0.703948	-0.907674	-0.969002	-1	-1	-0.937511	-0.910848	-1
chr4_32159387_32160005_-(LINE:L1:Lx2B)	-0.832406	-0.836066	-0.244243	0.275867	-1	-0.0479322	0.382793	0.949485	0.318671	1	-0.282528	0.037858	-0.367383	0.756252	0.449076	-0.286619	-0.436437	0.168135	-0.320282	-0.760095	-0.509804	-0.514559	-0.684828	-1	-0.688569	-0.509745	-0.644857	-1	-0.517621	-1	-0.813016	-1	-0.812393	-1	-1	-1	-1	-1	-1	-1	-1	-1	-1	-1	-1	-1	-1	-1	-0.730041
chr13_23689192_23689389_+(SINE:B2:B3)	-0.252686	0.044276	-0.711145	0.264263	0.321639	0.819432	-0.510637	0.0507897	-0.159993	0.0920182	-0.725778	-0.811107	-0.51642	0.566251	1	-0.454683	-0.102511	-0.00784748	-0.480415	-1	-0.895913	-0.690769	-0.799232	-0.227472	-0.801615	-0.895901	-1	-0.892855	-0.897573	-0.887726	-1	-1	-1	-1	-1	-1	-1	-1	-1	-1	-1	-1	-1	-1	-1	-1	-1	-1	-1
chr3_69744294_69744467_+(SINE:B2:B3A)	-0.441206	-0.590057	-0.11805	0.18167	0.197289	0.0581327	-0.103508	1	-0.450409	0.190791	-0.641169	-0.258477	-0.367216	-0.609619	-0.396059	-1	-0.64768	0.190082	-0.320103	-1	-1	-0.73024	-0.868644	-1	-0.740406	-1	-1	-0.719594	-1	-1	-0.844139	-0.853334	-0.530859	-1	-0.728025	-0.388323	-0.457947	-1	-0.551056	-0.320034	-1	-0.823056	-0.816062	-0.814731	-0.80262	-0.106293	-1	-0.644772	-0.774975
chr15_99006377_99006559_+(SINE:B2:B2_Mm1a)	0.124276	-0.497953	-0.426884	0.116383	0.419743	-0.838016	0.725291	-0.606354	-0.110584	1	-0.539622	0.837874	0.236239	-0.538984	-0.43647	-0.667089	-0.609615	-0.3943	-0.286296	-0.860056	-0.451934	-0.834815	-0.862112	-0.336783	-0.137077	-0.165886	-0.715145	-0.926413	-0.835857	-1	-0.972732	-1	-1	-1	-0.976208	-1	-0.976291	-1	-0.921456	-1	-0.966592	-1	-1	-1	-1	-0.937457	-0.967329	-0.968926	-0.960631
chrX_34807569_34808811_+(LTR:ERV1:RLTR1B-int)	0.254893	0.636649	0.383282	-0.528232	-0.336106	-0.075897	-0.233042	-0.500952	0.234226	0.0696709	0.671354	-0.629944	1	-0.707772	0.205583	-0.762597	-0.648351	-0.352101	-0.547598	-1	-0.184347	-0.19226	-0.213362	-0.117162	-1	-0.728083	-0.852266	-0.580192	-0.598677	-1	-1	-1	-1	-1	-1	-1	-1	-1	-1	-1	-1	-1	-0.816413	-0.815084	-1	-1	-1	-1	-1
chr11_4219741_4219843_+(SINE:Alu:PB1D10)	-0.00322501	0.950012	0.541112	-0.277306	-0.864399	-0.0562537	0.174892	-0.617758	0.400512	-0.393106	-0.512319	-0.370131	-0.0324937	-0.5026	-0.384395	-0.393875	-0.880292	-0.779443	-0.191468	-1	-1	-0.587545	-1	-1	-0.867696	-1	-1	-1	-0.863382	-0.700496	-0.523388	0.494986	-0.521799	-0.380548	-0.445545	-0.844128	-0.86187	-1	-0.847462	-1	-0.610715	-0.278555	-0.062551	-0.0557658	-0.396425	-0.271227	-0.238601	-0.637912	-0.541259
chr3_39883100_39883599_+(LTR:ERVL:MT2_Mm)	0.232746	0.607765	-0.629399	0.0427447	-0.217387	-0.610945	-0.246577	0.103041	-0.191704	0.751322	-0.648173	-1	-0.0693511	-0.712929	-0.703923	-1	0.381773	-0.681768	-0.666687	-1	-0.599371	-0.206515	-0.227245	-0.628318	-0.618209	-1	-0.564621	-1	-1	-1	-0.541544	-0.56859	-1	-0.553109	1	-0.550197	-0.202791	-0.0563168	-1	-1	-1	-1	-1	-1	-1	-1	-1	-1	-1
chrX_75167291_75167873_+(LINE:L1:Lx3A)	-0.217895	0.275041	-1	0.102601	0.986088	-0.506335	-0.0439946	-0.533457	-0.230775	1	-0.776787	-0.0774596	-0.0159295	-0.453611	-0.0607839	-0.778059	-0.123346	-0.1924	-0.788532	-1	-0.491649	-0.24487	-1	-0.528379	-1	-0.745794	-1	-0.476714	-0.499755	-1	-1	-1	-1	-1	-1	-1	-1	-1	-1	-1	-1	-1	-1	-1	-1	-1	-1	-1	-1
chr14_65818405_65818672_-(LINE:L1:L1MC3)	-0.217895	-0.38798	-0.435701	0.323121	0.0426963	-0.555702	0.00380562	-0.020259	0.0769143	1	-0.598216	-0.308095	0.180885	0.202057	0.690589	-0.866836	-0.34251	-0.15202	-0.365597	-1	-0.542484	-0.697948	-0.411679	-0.434055	-0.854666	-0.694952	-0.337066	-0.0580854	-0.249633	-1	-1	-0.835777	-1	-1	-0.847734	-1	-1	-1	-1	-1	-1	-1	-1	-1	-1	-1	-1	-1	-0.748039
chr8_34163211_34163438_+(LINE:L1:L1MB7)	0.777765	0.807134	-0.11973	-0.528232	-0.535274	-0.405934	-0.328911	-0.313809	0.165658	0.307376	-0.104632	0.171842	1	-0.707772	-0.899535	-0.792272	-0.736263	-0.622059	-0.688974	-1	-1	-0.932688	-0.934447	-1	-1	-1	-1	-0.965016	-0.966556	-0.963341	-0.766654	-0.743823	-0.960979	-1	-1	-0.961843	-0.966186	-0.959973	-0.925319	-1	-0.857057	-0.911696	-0.816413	-0.815084	-0.852247	-0.9554	-0.906806	-0.734086	-1
chr3_67440627_67441218_+(LINE:L1:L1MB3)	-0.147091	0.668564	1	-0.134258	-0.675117	-0.353973	-0.374469	-0.542099	0.509952	-0.127576	0.898683	0.509087	0.28779	-0.523317	-0.508363	-0.419121	-0.569792	0.18896	-0.584899	-0.755818	-1	-0.341207	-1	-1	-0.683017	-0.833668	-1	-1	-1	-1	-0.809683	-0.82091	-1	-1	-0.667899	-0.813275	-1	-0.804126	-0.817269	-1	-1	-0.567877	-0.550798	-0.773774	-1	-0.781744	-0.771973	-0.783121	-1
chr5_122857117_122857467_+(LTR:ERVL-MaLR:ORR1C2)	0.193636	1	0.16624	-0.270799	-0.526385	-0.267506	-0.189423	-0.337416	0.0761459	-0.03907	0.00306781	-0.0809114	0.852308	-0.343698	-0.41867	-0.28492	-0.498275	0.0100018	-0.139364	-0.920896	-0.816816	-0.701212	-0.760979	-0.950015	-0.958925	-0.838348	-0.929739	-0.811435	-0.851549	-0.988377	-1	-0.976793	-1	-0.98798	-1	-0.987902	-0.989279	-0.987309	-0.976321	-1	-1	-0.972002	-0.956344	-0.956028	-1	-1	-0.955678	-0.957844	-0.964395
chr19_47632173_47632383_+(SINE:B2:B3)	0.173158	0.721306	0.0580602	-0.50383	-1	-0.444627	-0.462247	-0.475139	0.730755	1	-0.49777	-0.481071	-0.114337	-0.590208	-0.154706	-0.00126716	-1	-0.545725	-0.524198	-1	-1	0.132695	0.654654	-1	-0.454996	0.143928	-0.378499	0.76609	0.688326	-1	-1	-1	-1	-1	-1	-1	-1	-1	-1	-1	-1	-1	-1	-0.222076	-1	-1	-1	-1	-1
chr3_146460973_146461370_+(LTR:ERVL-MaLR:MTA_Mm)	1	0.0356995	0.167153	0.194171	-0.663901	-0.331671	-0.24502	-0.789463	-0.0743242	0.504235	-0.093433	-0.479606	0.421063	-0.0959119	-0.576159	-0.899845	-0.703294	-0.544443	-0.713712	-1	-0.885298	-0.886411	-1	-1	-1	-1	-1	-0.881928	-0.887127	-1	-1	-1	-1	-1	-1	-1	-1	-1	-1	-1	-1	-1	-1	-1	-1	-1	-1	-0.850423	-1
chr5_24175994_24177411_+(LTR:ERVL-MaLR:ORR1B1-int)	-0.233255	1	-0.30848	-0.135243	-0.756615	0.209924	0.171537	-0.77131	0.508235	0.0892895	0.531808	-0.0955777	0.929488	-0.464341	-0.0792296	-0.564836	-0.570282	-0.208261	-0.585371	-1	0.245918	-0.259701	-0.75968	-0.768821	-1	-0.501572	-0.729202	-0.486991	-0.75479	-1	-1	-1	-1	-1	-1	-0.720231	-1	-1	-1	-1	-0.650644	-1	-1	-0.661046	-1	-1	-0.658349	-1	-1
chr1_138603964_138604303_-(LTR:ERVL-MaLR:MTD)	1	0.630268	-0.69937	-0.436086	0.587133	-0.6844	-0.388826	-0.403478	0.311374	-0.1476	-0.714599	-1	-0.24506	0.397227	-0.279471	-0.716227	-0.439555	-0.741851	-0.729617	-1	-0.350022	-1	-0.686572	-0.396986	-1	-1	-1	0.338147	-0.680194	-1	-1	-1	-1	-1	-1	-1	-1	-1	-1	-1	-1	-1	-1	-1	-1	-1	-1	-1	-1
chr9_121939986_121940382_+(LTR:ERVL-MaLR:MTC)	-0.246424	-0.262881	0.495216	-0.235086	-0.138861	0.426972	-0.0328102	-0.055997	0.0376317	-0.229182	-0.483829	1	-0.544876	0.474084	-0.78281	-0.358465	-0.746597	-0.0662312	-0.266486	-0.784257	-0.706115	-0.854483	-0.858285	-0.454699	-1	-0.412159	-0.680624	-0.848741	-1	-1	-1	-0.841768	-1	-1	-1	-1	-1	-1	-0.838551	-1	-1	-1	-0.801557	-0.800121	-1	-0.614326	-1	-1	-1
chr12_98640200_98641612_+(LINE:L1:L1_Mus3)	0.186203	-0.00545984	0.0698251	0.00337495	-0.677258	-0.679115	-0.223239	0.213023	1	-0.133326	0.0156294	-0.550258	0.279302	-0.171303	-0.0232073	-0.567212	-1	-0.475056	-0.450179	-1	-1	-1	-1	-1	-1	-1	-1	-1	-0.837419	-1	-1	-1	-1	-1	-0.835044	-0.814506	-0.835619	-1	-1	-1	-1	-0.785363	-1	-1	-1	-0.783183	-1	-1	-1
chr4_146717971_146720845_+(Satellite:Satellite:MMSAT4)	0.0409018	0.103017	-0.139452	0.614193	-0.421783	-0.589364	-0.284306	0.629918	0.194385	-0.40849	0.114028	-0.155883	0.571636	0.0301831	1	-0.926155	-0.343711	-0.596938	-0.577837	-0.875832	-0.492578	-0.58125	-0.59219	-0.058482	-0.758219	-0.154194	-0.724282	-0.390615	-0.251004	-0.817555	-0.709668	-1	-0.611601	-0.905664	-0.746687	-0.430295	-0.579285	-0.800794	-0.535402	-0.43706	-0.881432	-1	-0.771578	-1	-1	-1	-0.768094	-0.779431	-0.720554
chr14_56418164_56419276_+(LINE:L1:L1_Mur3)	0.050425	-0.200845	1	-0.308925	-0.777711	0.105047	-0.465006	-0.164531	0.492292	-0.00513072	-0.400416	-0.38048	-0.0307687	-0.347697	0.429628	-0.105752	-0.313177	0.355832	-0.14795	-1	-0.772416	-0.774623	-0.780511	-0.89443	-0.566234	-0.886194	-1	-0.531459	-0.888022	-0.877257	-1	-0.877465	-0.738698	-0.619204	-0.545546	-1	-0.660349	-0.865981	-1	-0.810636	-1	-0.704337	-0.846326	-0.845213	-1	-1	-1	-1	-1
chr15_92071632_92072481_+(LINE:L1:L1_Mur1)	0.387869	0.0181691	-0.217684	0.173959	-0.66959	0.314034	-0.681914	0.862764	-0.658747	0.18302	-0.851463	-0.232621	-0.345152	-0.151614	1	-0.55693	0.166736	-0.193876	-0.0149537	-0.751665	-0.830859	-0.665	-0.510628	-0.215402	-0.516437	-0.830839	-1	-0.82589	-0.667113	-1	-1	-1	-1	-1	-1	-1	-1	-1	-1	-1	-1	-1	-1	-1	-1	-1	-1	-1	-1
chr5_67318588_67319015_+(LTR:ERVL:MT2B1)	-0.454759	1	-0.0165045	-0.769398	-0.0913615	0.290585	-0.500144	-0.268191	0.340653	0.161909	-0.533163	-0.638231	0.0290601	-0.904772	-0.901784	-0.535825	-0.770817	-0.577739	-0.226025	-1	-0.867102	-0.736782	-1	-0.876704	-1	-1	-0.855575	-0.726395	-0.869221	-1	-0.84792	-1	-1	-1	-1	-1	-1	-1	-1	-1	-1	-1	-1	-1	-1	-1	-1	-0.826694	-1
chr11_GL456060_alt_803296_804178_+(Satellite:Satellite:MMSAT4)	0.526834	-0.439942	-0.483611	-0.192809	-1	-0.638599	0.749678	-0.146134	0.689399	0.626841	-0.67318	0.0130583	0.584917	1	0.512676	-0.18761	-1	-0.55658	-1	-0.726799	-0.255694	-0.447186	-0.461628	-0.309473	-0.468019	-0.0695049	-0.797783	-1	-0.633782	-1	-1	-1	-1	-1	-1	-1	-1	-1	-1	-1	-1	-1	-1	-1	-1	-1	-1	-1	-1
chr4_91642315_91643117_+(LINE:L1:L1_Mus4)	-0.296105	-0.540985	0.269672	-0.603064	0.340609	-0.333553	0.505708	-0.370166	-0.307698	1	0.607137	-0.377285	0.0627961	-0.836083	-0.154706	-0.600507	-0.802753	-0.27316	-0.0483952	-1	-1	-0.320383	-0.77938	-0.575541	-1	-0.542429	-1	-1	-0.54978	-1	-1	-1	-1	-1	-1	-1	-1	-1	-1	-1	-1	-1	-1	-1	-1	-1	-1	-1	-1
chr12_86149789_86150155_+(LTR:ERVL-MaLR:MTE2b)	-0.256895	-0.180612	0.0479485	1	-0.0993622	-0.0533761	-0.0586361	-0.407618	-0.0432291	-0.28596	-0.24807	-0.115494	-0.337001	-0.150493	0.090328	-0.171843	-0.386654	-0.215233	-0.0355707	-0.941978	-0.710199	-0.830415	-0.84755	-0.560044	-0.774039	-0.683815	-0.799585	-0.742364	-0.831485	-1	-0.984926	-1	-0.984876	-0.955918	-0.934239	-0.98521	-0.986894	-1	-0.985527	-1	-1	-0.982887	-0.98221	-1	-1	-1	-1	-0.982822	-1
chrX_163929058_163929160_+(SINE:Alu:PB1D10)	1	-0.0218394	0.803781	-0.154129	-1	-0.0532002	-0.541619	0.342175	-1	0.2786	-0.571899	0.327005	-0.24506	-1	-0.639735	-1	-0.579666	-0.225552	-0.594426	0.431463	-1	-0.517246	-1	0.356782	-0.535439	-0.512458	-0.470233	-1	-0.0405807	-1	-1	-1	-1	-1	-1	-1	-1	-1	-1	-1	-1	-1	-1	-1	-1	-1	-1	-1	-1
chr7_23419620_23419820_+(SINE:B2:B3)	0.466448	-0.713116	-0.735485	0.488511	0.117175	-0.444627	0.075506	-0.475139	-0.134622	1	0.255576	-0.221606	-0.114337	-0.795104	-0.154706	0.498099	-0.506882	-0.318588	0.189506	-1	-0.714052	-0.150479	0.103102	-0.734713	-0.454996	-0.142054	-0.68925	0.177393	0.406938	-1	-1	-1	-1	-1	-1	-1	-1	-1	-1	-1	-1	-1	-1	-1	-1	-1	-1	-1	-1
chr17_66536344_66536840_+(LTR:ERVK:RLTR25B)	-0.0457289	-0.333264	-0.631151	0.614381	0.428009	0.161648	-0.125161	0.585751	-0.597762	-0.418985	-0.649836	-0.276387	0.543751	1	-0.31242	-0.651833	-0.770793	-0.0498147	-0.00478634	-0.804857	-0.867088	-0.868378	-0.230897	-0.506766	-0.873338	-0.867072	-1	-0.452734	-0.607623	-1	-1	-1	-1	-1	-1	-1	-1	-0.843463	-1	-1	-1	-1	-1	-1	-1	-1	-1	-0.826676	-1
chr18_68317804_68317914_+(SINE:B4:RSINE1)	0.100968	1	-0.290748	0.0643164	-0.400898	-0.702173	-0.134865	0.266593	-0.0718556	-0.195602	-0.596007	-0.443432	0.306115	-0.890121	0.0199303	0.205069	0.18999	-0.269164	-0.744844	-0.774858	-0.846656	-0.0888623	-0.556333	-0.715472	-0.5616	-0.233188	-0.500066	-0.0529068	0.207188	-0.834594	-1	-1	-0.823938	-1	-1	-0.827834	-1	-0.819399	-1	-1	-1	-1	-0.792912	-1	-1	-0.798762	-1	-1	-1
chr5_25262668_25262955_+(SINE:B4:B4)	0.096068	-0.285246	0.318045	0.236177	-0.304158	0.0377569	-1	0.307658	-0.640661	0.868577	-0.0615442	-0.0303413	-0.724178	-0.744757	-1	-0.688965	-0.692857	-0.717051	-1	-1	-1	-1	-1	-1	-1	-1	-1	-1	-1	-1	-1	-1	-1	-1	-1	0.199796	-0.64559	-0.580473	-1	-1	-1	-1	-1	-1	-1	-1	-0.511607	-1	-1
chr8_60902899_60903092_+(SINE:B2:B3)	-0.224619	0.706506	-0.00931244	0.093121	-0.384684	-0.0823368	-0.64458	0.32978	0.0168146	-0.173831	-0.114823	-0.0282282	1	0.0833834	-0.301644	-0.229886	-0.402482	-0.099262	-0.266226	-0.630024	-0.559017	-0.625681	-0.513947	0.0520232	-0.0994696	-0.369948	0.163853	-0.546062	-0.318077	-0.932047	-1	-1	-0.927669	-1	-0.937101	-1	-1	-1	-0.792349	-1	-1	-1	-0.914923	-0.914307	-0.908705	-0.917326	-1	-1	-1
chr7_45551141_45551491_+(LTR:ERVK:RLTR53_Mm)	0.273152	-0.110466	-0.507895	1	0.0391975	0.0332174	-0.333042	-0.511773	0.431068	-0.689933	-0.0656493	-0.678194	-0.313462	0.143568	-0.213706	-0.690326	-0.694201	-0.0140102	-0.852469	-1	-0.468022	-0.824394	-1	-0.835487	-0.662024	-1	-1	-0.817464	-0.825502	-0.808726	-0.797079	-0.80905	-1	-0.802198	-1	-0.402726	-1	-1	-1	-1	-1	-1	-1	-0.758791	-0.743024	-0.301869	-0.756872	-0.768758	-0.121094
chr7_21610258_21611221_+(LINE:L1:Lx)	0.67594	0.639339	-0.0930913	-0.432948	0.276771	-0.682644	-0.0781377	-0.700079	-1	1	-0.713011	-0.406938	0.51828	0.170834	-0.0339492	-0.714648	-0.154655	-0.221243	0.359435	-1	-1	-0.676373	-1	-0.39363	-0.377138	0.307347	-1	0.00919422	-0.678414	-1	-1	-1	-1	-1	-1	-1	-1	-1	-0.64094	-1	-1	-1	-1	-1	-0.526413	-1	-1	-1	-1
chr1_66709045_66709458_+(DNA:hAT-Charlie:Charlie1a)	-0.0799057	1	-0.124074	-0.481146	-0.513229	-0.661221	-0.0159086	-0.313929	0.759607	0.00214633	-0.0371495	-0.366904	0.775129	-0.321499	-0.189722	-0.260222	-0.613253	-0.247848	-0.585371	-0.926829	-0.601306	-0.457114	-0.279041	-0.907528	-0.85752	-0.800629	-0.891681	-0.486991	-0.705748	-0.946243	-1	-1	-0.88556	-0.944408	-1	-1	-0.950415	-0.882609	-1	-1	-1	-0.870511	-1	-1	-0.927778	-0.934598	-1	-1	-1
chr17_36116904_36117063_+(SINE:B4:RSINE1)	0.514039	-0.506342	0.137915	-0.146212	-0.279106	-0.0443389	0.156677	-0.0968419	-0.255448	0.0754724	-0.135784	-0.330287	-0.0474934	0.234016	1	-0.355534	-0.363598	-0.413728	-0.385945	-0.27757	-0.753977	-0.756364	-1	-0.0870128	0.641183	-0.507895	-0.197912	-0.240248	-0.515801	-1	-1	-1	-1	-1	-0.26309	-1	-1	-1	-1	-1	-1	-1	-1	-1	-1	-1	-1	-1	-1
chr15_90231438_90231651_+(LINE:CR1:L3)	-0.3089	0.126679	0.0388284	-0.123127	-0.0128185	-0.563777	-0.26083	-0.0724219	-0.0937087	0.767282	0.183444	0.324691	1	-0.517188	-0.502042	-0.117479	-0.515845	-0.553982	-0.532846	-1	-1	-0.888789	-0.891695	-1	-1	-0.887686	-1	-0.653202	-1	-1	-1	-1	-1	-1	-0.775753	-1	-0.888268	-1	-1	-1	-1	-1	-1	-0.847243	-1	-1	-1	-1	-1
chr12_26645175_26645688_+(LINE:L1:L1_Mur2)	-0.552965	-0.562727	-0.193646	-0.432798	0.702811	-0.576747	0.0245622	1	0.319019	-0.237894	0.339635	0.186437	-0.32503	-0.687695	-0.355796	0.331996	-0.436288	0.557925	-0.456082	-1	-0.346233	-0.352575	-0.159319	-0.39347	-0.584649	-0.346154	-0.763175	-0.551351	-0.571106	-1	-1	-1	-1	-1	-1	-1	-1	-1	-1	-1	-1	-1	-0.7057	-0.70357	-1	-1	-1	-0.715818	-1
chr5_129757386_129757517_+(SINE:Alu:B1F)	-0.207858	0.033123	-0.404645	0.00507554	-0.371383	1	-0.273795	-0.409337	-0.350753	0.462981	0.582546	-0.53281	0.295709	-0.446599	-0.714619	-0.100845	-0.889012	-0.284282	-0.357455	-0.811013	-0.742563	-0.49012	-0.255161	-1	-0.754668	-0.742531	-0.300582	-0.734999	-0.620002	-1	-1	-1	-1	-1	-0.742967	-0.855482	-1	-1	-1	-0.785797	-1	-1	-1	-1	-0.813464	-1	-1	-1	-1
chr7_92581261_92581512_+(LTR:ERVL-MaLR:MTC)	0.324609	-0.136213	0.194653	-0.253034	-0.579534	0.25414	-0.190433	-1	0.737058	0.129097	-0.621956	-0.218772	1	-0.0746101	-0.0455805	0.127666	-0.257629	-0.316106	-0.641849	-1	-0.139033	-0.147385	-0.16966	-1	-1	-1	-1	0.329391	-0.152763	-1	-1	-1	-1	-1	-1	-1	-1	-1	-1	-1	-1	-1	-1	-1	-1	-1	-1	-1	-1
chr11_115575223_115577662_+(LINE:L1:L1_Mus1)	-0.137515	0.827906	-0.1249	-0.635224	-0.589337	-0.5917	-0.0445793	-0.163951	0.908631	0.0108756	1	-0.30057	0.790591	-0.548092	0.0616361	-0.602281	-0.395781	-0.165063	-0.475298	-0.639904	-0.649627	-0.548934	-0.6283	-0.869977	-0.899831	-0.824793	-0.923847	-0.8918	-0.862086	-0.848827	-0.879716	-0.886812	-0.879316	-0.921834	-1	-0.881987	-0.825699	-0.834939	-0.846015	-1	-0.705266	-0.635855	-0.810731	-0.857021	-0.644574	-0.816078	-0.471571	-0.817238	-0.82634
chr7_122078028_122078205_+(DNA:hAT-Charlie:MER5A)	0.52776	0.120796	0.0334042	-0.246165	0.091141	-0.276759	-0.182988	0.139179	-0.62435	-0.131825	-0.0189465	0.351564	0.441708	-0.733172	-0.541335	-0.241309	-0.143775	-0.112622	-0.48365	-0.817756	-0.751747	-0.508311	-0.760578	-1	-0.763421	-0.379294	-1	-0.872227	-0.633559	0.338899	0.704511	-0.0643573	-0.572452	-0.307703	0.239314	-0.303191	-0.753002	-0.41524	-0.181717	-0.793439	0.218176	-0.0324588	-0.497109	-0.662313	-0.820119	-0.67421	-0.659625	-0.352531	0.0253746
chr5_48328540_48329240_+(LTR:ERVL-MaLR:MTD-int)	0.249511	1	0.178146	-0.423495	-0.567315	-0.516031	-0.37518	0.168862	0.00548981	-0.273807	-0.270568	-0.547789	0.54359	-0.24611	-0.427076	-0.323079	-0.283803	0.0116661	-0.355021	-0.837397	-0.667755	-0.670978	-0.893191	-0.897254	-0.841689	-0.723096	-0.939823	-0.828997	-0.564071	-1	-0.936633	-1	-1	-1	-0.944713	-1	-1	-1	-1	-1	-0.922365	-1	-1	-1	-1	-1	-1	-1	-1
chr3_132458224_132458460_-(LTR:ERVL-MaLR:MTE2a)	-0.149194	0.248338	0.151001	-0.280327	-0.189794	-0.597228	-0.220014	-0.238713	0.255191	0.450455	-0.635769	-1	-0.036539	0.783154	-0.080454	-1	-0.642377	0.976715	-0.654935	-1	-0.585246	-0.589269	1	-0.615214	-0.604748	-1	-1	-0.146122	-0.59186	-1	-1	-1	-1	-1	-1	-1	-1	-1	-1	-1	-1	-1	-1	-1	-1	-1	-1	-1	-1
chr8_39093942_39095966_+(LINE:L1:Lx5)	0.216792	0.371011	0.0557395	-0.452804	-0.471973	-0.00835461	-0.20926	-0.448726	0.090711	0.273516	0.081383	0.00832953	1	-0.418941	-0.445105	-0.226368	-0.430274	-0.0934432	-0.287862	-0.845664	-0.834815	-0.776932	-0.78276	-0.860682	-0.842582	-0.819776	-0.836806	-0.829962	-0.852226	-1	-0.948447	-1	-1	-0.966498	-0.970013	-0.98314	-0.985059	-0.982314	-0.967001	-1	-0.936839	-0.980491	-0.91888	-0.979573	-0.956476	-0.980293	-0.979411	-0.960834	-1
chr17_16729000_16729985_+(LTR:ERVL-MaLR:MTA_Mm-int)	-0.593604	-0.60248	-0.816738	0.546914	-0.225995	0.346714	-0.0685798	1	-0.600297	0.385648	-0.478064	-0.820237	-0.539793	-0.00630219	-0.26795	-0.827014	-1	0.416296	-0.505529	-0.418259	-0.603778	-1	-0.808936	-0.448609	-0.622408	-0.00932401	-0.569409	-1	-1	-1	-1	-1	-1	-1	-1	-1	-1	-1	-1	-1	-1	-1	-1	-1	-1	-1	-1	-1	-1
chr12_79218237_79218627_+(LINE:L1:Lx5c)	0.0862224	1	-0.250853	-0.729763	-0.391537	-0.0320611	-0.472808	0.0291065	0.194019	-0.0741039	0.531808	0.017475	0.833013	-0.598256	-0.769807	-0.836814	-0.516567	-0.901033	-0.792685	-1	-0.875408	-0.876617	-1	-1	-0.8219	-0.937697	-1	-1	-1	-0.932804	-0.857425	-1	-1	-0.791532	-0.875604	-0.930058	-0.752076	-0.853262	-0.863108	-1	-0.912661	-0.838138	-0.831741	-0.830523	-0.909722	-0.918247	-1	-1	-1
chr6_115949275_115949403_+(SINE:B4:ID_B1)	-0.0550558	0.0761577	-0.223856	-0.0922222	-0.202989	0.134317	-0.337908	-0.0185922	-0.0108725	0.0845085	0.118241	0.212148	1	-0.618056	-0.815195	-0.663855	-0.645364	-0.668072	-0.731729	-0.956522	-0.967097	-0.964158	-0.974614	-0.984737	-0.981186	-0.983546	-0.964243	-0.96613	-0.948194	-0.992902	-0.99247	-0.985828	-0.996222	-0.988989	-0.990145	-1	-0.996726	-0.996125	-0.996385	-1	-0.981548	-0.995725	-0.995556	-0.982097	-0.985695	-0.969774	-0.981955	-0.982837	-0.989128
chr7_48810205_48810709_+(LINE:L1:L1_Mus3)	-0.148061	1	-0.154809	-0.711748	-0.513229	-0.354707	0.171537	-0.237699	0.256862	0.0166702	0.0941483	-0.246315	0.414958	-0.583377	-0.631692	-0.854945	-0.92838	-0.604131	-0.516266	-1	-0.750816	-1	-1	-0.92294	-1	-0.916929	-0.909734	-0.828997	-0.836527	-1	-1	-1	-1	-1	-1	-1	-1	-1	-1	-1	-1	-1	-1	-1	-1	-1	-1	-1	-1
chr2_167504588_167504737_+(SINE:Alu:B1_Mm)	0.194402	1	0.0133169	-0.666084	-0.518049	-0.386653	-0.0998881	-0.673946	0.702364	-0.249361	0.56864	-0.149306	0.895101	-0.54743	-0.54782	-0.569145	-0.617083	-0.0906763	-0.408845	-0.869596	-0.871707	-0.657947	-0.619296	-0.908444	-0.962381	-0.881562	-0.924927	-0.867938	-0.796063	-0.93613	-0.966121	-0.914985	-0.977339	-0.966975	-0.950734	-0.9446	-1	-0.988377	-0.934942	-1	-0.944657	-0.948717	-0.973345	-0.959728	-0.985699	-0.974098	-0.986469	-1	-0.983696
chr7_141402413_141402562_+(SINE:Alu:PB1D10)	0.367339	-0.247669	0.0790411	0.0120185	-0.0234334	-0.27179	-0.529929	-0.388264	0.428871	-0.12586	-0.341471	-0.0171644	1	-0.76119	-0.692123	-0.636237	-0.568946	-0.867633	-0.653402	-1	-0.916681	-1	-0.839289	-0.922701	-1	-0.916671	-1	-1	-0.918009	-0.640507	-0.809309	-0.910279	-1	-0.814119	-0.750434	-0.719361	-0.751305	-0.705611	-0.63382	-0.861347	-0.883186	-1	-0.774957	-0.886664	-0.758511	-0.781315	-1	-0.782694	-0.862344
chr2_60246388_60246506_+(SINE:Alu:B1_Mm)	0.466448	0.00409488	-0.338712	-0.255744	-0.162119	-0.58347	-0.462247	0.0497225	-0.423082	1	-0.49777	-0.610803	0.328495	-0.385312	-1	-1	-0.383603	-0.772863	-0.881049	-1	-1	-0.858413	-0.862112	-1	-1	-1	-1	-1	-1	-0.84578	-0.509168	-0.846041	-1	-1	-1	-0.678955	-1	-1	-0.842911	-1	-0.599101	-1	-1	-1	-1	-0.812371	-1	-1	-1
chr17_24424786_24424932_+(SINE:Alu:B1_Mur3)	-0.181903	-0.733256	-0.508111	-0.307995	0.558115	0.290957	1	-0.755993	-0.463584	0.394692	0.634399	0.688741	0.646971	-1	-0.0175619	-0.0713833	-0.312252	-0.577618	-0.778801	-1	-0.734127	-0.736707	-0.230756	-0.506676	0.0134839	-0.468191	0.444671	-0.178949	0.046531	-0.713214	-1	-1	-1	-1	-1	-1	-0.470942	-1	-1	-1	-1	-1	-1	-1	-1	-1	-1	-1	-1
chr14_21053728_21053858_+(SINE:B4:RSINE1)	-0.563681	-0.359816	-0.0162211	-0.815465	-0.792251	0.239319	1	-0.609589	0.71653	0.487672	0.120731	0.157994	0.482274	-0.237955	0.257521	-0.44283	-0.266403	-0.493141	-0.469122	-0.687713	0.276188	-0.368096	-0.794868	-0.605341	-0.189213	0.0636188	-0.768853	-0.781053	-1	-1	-1	-1	-1	-1	-1	-0.761195	-1	-1	-1	-1	-1	-1	-0.712755	-1	-1	-1	-1	-1	-1
chr11_86494362_86494552_+(LINE:L1:L1Md_F2)	0.103841	0.547619	0.227837	-0.439775	-0.579534	-0.338093	-0.055505	-0.308611	0.266605	-0.184541	0.165637	-0.251323	1	-0.5116	-0.337209	-0.404843	-0.164833	-0.145133	-0.462773	-0.841989	-0.533643	-0.857898	-0.58483	-0.900155	-0.89744	-0.748854	-0.961015	-0.778435	-0.788191	-1	-0.917897	-0.92274	-0.876435	-0.879952	-0.928365	-0.919446	-0.928615	-0.873249	-0.684678	-0.880604	-0.89941	-0.860186	-0.903107	-0.853608	-0.792051	-0.905844	-1	-0.812876	-1
chr11_53434927_53435054_+(SINE:Alu:B1_Mur2)	0.173637	0.614513	-0.0146401	-0.513555	-0.50113	-0.232262	-0.239013	-0.390912	0.28338	0.0549759	0.119974	0.0241233	1	-0.659361	-0.833947	-0.664834	-0.880706	-0.514141	-0.663341	-0.992364	-0.95527	-0.975277	-0.962881	-0.995175	-0.991078	-0.989596	-0.99887	-0.972159	-0.969291	-0.993268	-0.992858	-0.984318	-0.989251	-0.993038	-0.986498	-0.997664	-0.99793	-1	-1	-1	-0.988333	-0.987837	-0.985952	-0.981605	-0.984925	-0.983618	-0.97718	-0.990504	-0.994844
chr1_182275884_182276074_-(LTR:ERVL:RMER15)	0.0205161	0.5528	-0.0842546	-0.53351	-0.386479	-0.263132	-0.0455298	-0.26672	0.287586	-0.0729981	-0.0776892	-0.0652619	1	-0.36627	-0.539502	-0.530505	-0.653368	-0.217647	-0.410513	-0.837685	-0.879398	-0.875591	-0.762529	-0.90676	-0.894646	-0.839177	-0.879859	-0.870682	-0.831871	-0.956637	-0.982749	-0.967533	-0.965383	-0.949552	-0.96488	-0.983074	-0.970002	-0.994082	-0.977915	-0.983275	-0.971819	-0.980415	-0.966068	-0.972658	-0.978153	-0.986811	-0.979331	-0.967235	-0.991698
chr3_KZ289066_fix_112144_112420_+(LINE:L1:L1M2)	-0.23467	-0.481728	-0.309756	0.294741	-0.383316	0.17053	-0.0285194	0.000868171	-0.594686	0.756373	-0.697564	-0.479181	1	0.0693395	0.187722	-0.398578	-0.802035	0.504566	-0.140437	-0.915728	-0.827807	-0.829477	-1	-1	-1	-0.942595	-1	-0.822748	-0.943518	-1	-0.802952	-0.690961	-0.934099	-0.935974	-1	-0.935557	-1	-1	-0.936936	-1	-1	-1	-0.922485	-1	-1	-1	-0.921303	-1	-1
chr4_62293943_62294186_+(SINE:B4:B4A)	0.278194	0.932249	0.205191	-0.852565	-0.723364	-0.504921	-0.467364	-0.480133	1	-0.207613	-0.104588	-0.537408	0.754471	-0.797054	-0.790687	-0.752693	-0.755787	-0.370067	-0.62298	-1	-1	-1	-1	-1	-0.946018	-0.886696	-1	-1	-1	-1	-0.935179	-1	-1	-1	-1	-1	-1	-1	-1	-1	-1	-1	-1	-1	-1	-1	-0.922335	-1	-1
chrX_150225896_150226699_-(LTR:ERV1:MuRRS4-int)	0.066776	1	0.523349	-0.699215	-0.746033	-1	0.0594773	-0.443189	0.0492068	0.36398	-0.162739	-0.528128	-0.194649	-0.0684199	0.217018	-0.545916	-0.701065	-0.724613	-0.567343	-0.745492	-0.133274	0.459141	-0.0805164	-0.83918	-0.587014	-0.219852	-0.717428	-0.821562	-0.573548	-1	-1	-0.813336	-1	-1	-0.913463	-1	-1	-1	-1	-1	-1	-1	-0.88295	-1	-1	-1	-1	-1	-1
chr1_11389709_11390131_-(LTR:ERVK:BGLII)	0.817994	-0.644342	0.311705	-0.692442	-0.307505	-0.655745	1	-0.674658	0.0728315	-0.0702051	-1	0.28666	0.0979805	-0.49197	0.047934	-0.380922	-0.388669	-0.436824	-1	-0.479522	-0.291007	-0.648942	0.367545	-0.342234	-0.662172	0.0636188	-0.614754	0.0947342	-1	-1	-1	-1	-1	-1	-1	-1	-1	-1	-1	-1	-1	-1	-1	-1	-1	-1	-1	-1	-1
chr10_25511610_25511808_+(SINE:B2:B3)	-0.508232	0.803854	-0.556479	0.247917	-0.297549	-0.18519	-0.0983326	-0.00994217	-0.395414	0.152753	1	-0.0211323	0.763461	-0.484667	-0.202751	-0.476685	-0.68994	-0.428727	-0.700828	-0.648026	-0.520543	-0.406492	-0.421998	-0.777593	-0.543087	-0.760242	-0.609216	-0.0129138	-0.410236	-1	-1	-1	-1	-1	-0.880324	-1	-0.880741	-1	-1	-1	-1	-1	-1	-0.836954	-1	-1	-1	-1	-0.801966
chr1_85106767_85109031_+(LTR:ERVL:MERVL-int)	0.0968622	-0.117228	0.014294	-0.494993	-0.524016	-0.23755	0.00556098	-0.478214	0.775236	0.112491	-0.227293	-0.422696	-0.171935	-0.185218	-0.259699	-0.44446	-0.323018	1	-0.245429	-0.96025	-0.810485	-0.718486	-0.0991896	-0.648357	-0.858097	-0.837539	-0.911734	-0.832787	-0.70694	-0.547352	-0.752149	-0.839655	-0.813493	-0.894301	-0.87836	-0.924008	-0.959595	-0.920285	-0.925634	-0.977473	-0.86715	-0.841725	-0.725783	-0.539663	-0.72536	-0.520353	-0.87008	-0.682252	-0.709258
chr1_159291579_159293841_+(LTR:ERVL-MaLR:ORR1B1-int)	-0.0823263	0.305647	-0.172359	-0.0826326	-0.682225	-0.447093	0.376653	-0.104233	-0.0974398	0.137782	1	-0.188161	0.133653	-0.417182	-0.158459	-0.0767235	-0.71947	-0.28931	-0.390971	-0.522321	-0.0239621	0.127665	0.0982039	-0.471783	-0.147368	-0.593268	-0.292867	-0.58137	0.120552	-0.298125	-0.162311	-0.824828	-0.626453	-0.183442	-0.0254942	-0.5434	-0.352596	-0.616823	-0.553168	-0.729293	-0.771932	-0.894333	-0.67047	-1	-1	-0.89326	-1	-0.787866	-1
chr2_31998572_31998711_+(SINE:B2:B2_Mm2)	-0.419003	-0.526409	0.0479919	-0.590459	-0.262304	-0.449912	0.154044	-0.133555	1	0.320646	-0.336732	-0.0576832	-0.415176	-0.594107	-0.441833	-0.505385	-0.592979	-0.100096	-0.842908	-0.861387	-0.905591	-0.719521	-0.635798	-0.824825	-0.730091	-0.811159	-1	-1	-0.907097	-1	-1	-0.898337	-0.783208	-0.89469	-0.905739	-0.894003	-1	-1	-0.896271	-0.685785	-1	-1	-1	-1	-1	-1	-1	-1	-1
chr18_38315811_38316326_+(LTR:ERVL:RLTR28)	-0.405192	1	0.106432	-0.55976	-0.539781	-0.472033	-0.38654	-0.268191	0.425967	0.235848	0.177701	0.447076	0.683917	-0.376688	-0.383921	-0.525276	-0.906243	-0.481771	-0.487367	-0.893569	-0.710041	-0.67696	-0.650444	-0.798244	-0.861837	-0.637507	-0.842445	-0.850761	-0.750332	-0.804521	-0.834094	-0.765822	-0.833541	-0.757419	-0.81906	-0.633757	-0.855753	-0.701187	-0.800884	-0.698421	-0.949185	-0.905826	-1	-0.852093	-1	-0.809739	-1	-0.858204	-0.880236
chr8_69107188_69107378_+(SINE:B2:B2_Mm2)	-0.0331747	-0.0542896	-0.302423	-0.345752	-0.447587	-0.816922	0.240887	0.384159	0.521444	-0.0110537	0.158917	-1	0.459789	-0.45965	-0.024724	-0.341538	-0.0246658	0.198009	-1	-1	-0.811476	-0.253217	1	-1	-0.28136	-0.0572635	-0.180492	-0.611874	0.484145	-0.593293	-0.784264	-1	-0.783545	-1	-0.811771	-0.576671	-1	-1	-1	-0.686273	-1	-1	-1	-1	-1	-1	-0.741517	-1	-1
chr9_69423026_69423888_+(DNA:TcMar-Tigger:Tigger6a)	0.295344	0.0860471	0.168259	-0.373889	-0.647563	-0.299182	0.187522	-0.00652608	0.0920093	-0.369056	-0.366242	-0.34517	-0.301495	0.034223	1	-0.842464	-0.844435	-0.426756	-0.249489	-0.735109	-0.819583	-0.464	-0.130005	-1	-1	-1	-1	-0.442848	-0.289841	-1	-1	-1	-1	-1	-1	-1	-1	-1	-1	-1	-1	-1	-1	-1	-1	-1	-1	-1	-1
chr2_151553823_151554552_+(LTR:ERVK:RMER19B)	-0.0774123	1	0.0119809	-0.704717	-0.382632	-0.338969	-0.0627701	-0.687642	0.4224	-0.0648051	-0.16738	-0.492641	0.957724	-0.477406	-0.263384	-0.554223	-0.203449	-0.188951	-0.393226	-0.78584	-0.683962	-0.566654	-0.413855	-0.684243	-0.81466	-0.756865	-0.788646	-0.799801	-0.617233	-0.711549	-0.805263	-0.554966	-0.609228	-0.837293	-0.635913	-0.918116	-0.733935	-0.799577	-0.786315	-0.959544	-0.89775	-0.684172	-0.868676	-0.867725	-0.859079	-0.872386	-0.933336	-0.968298	-0.959835
chr5_76564337_76564836_+(LINE:L1:L1_Mur2)	-0.242721	1	-0.112122	-0.551607	-0.711543	-0.641504	0.110791	0.0841616	0.340653	-0.160844	-0.0274238	-0.129075	0.77227	0.00518647	-0.126973	-0.806594	-0.36338	-0.706763	-0.631441	-0.783197	-0.778503	-0.707536	-0.572765	-0.931502	-0.648197	-0.556953	-0.759291	-0.619993	-0.491416	-0.92036	-1	-0.920495	-1	-1	-0.926284	-0.834211	-1	-0.913044	-0.918879	-1	-1	-0.808164	-0.900291	-0.899569	-1	-1	-1	-0.711157	-1
chr19_43883656_43883858_+(SINE:B2:B3A)	-0.518324	-0.0576868	-0.565581	-0.592564	-0.770655	-0.0878984	0.766328	-0.138008	0.421229	0.642323	0.0310304	-0.360813	1	-0.326989	-0.652938	-1	-0.797535	-0.626967	-1	-1	-1	0.162657	-0.547087	-1	-0.776232	-0.530325	-0.234471	-1	-0.768935	-1	-1	-1	-1	-1	-0.765559	-1	-1	-1	-1	-1	-1	-1	-1	-1	-1	-1	-1	-1	-1
chr4_49653458_49653629_+(SINE:B2:B2_Mm1t)	-0.00445234	0.460708	-0.775531	1	-0.76299	-0.293062	-0.31549	-0.66595	0.591121	-0.151395	0.172036	0.651371	-0.0605271	-0.739186	-0.103349	-0.682176	-0.581538	0.0601244	-0.293406	-0.643728	-0.878672	-0.639546	-0.297926	-0.549753	-0.421884	-0.635971	-1	-0.750215	-0.761213	-0.345641	-0.444637	-0.477399	-0.58209	-0.593985	-1	-0.727559	-0.75857	-0.571316	-0.333469	-0.394287	-1	-1	-0.672297	-1	-0.824174	-1	-1	-1	-1
chr6_133507311_133508542_+(LINE:L1:L1_Mus2)	-0.608947	0.275041	-0.764876	0.212861	-0.503478	-0.753168	-0.521997	-0.0669133	0.794857	1	-0.107146	0.037858	0.377699	-0.453611	-0.154706	-0.667089	-0.561673	-0.1924	-0.471331	-1	-0.872912	-1	-1	-1	-1	-0.872897	-0.861889	-0.869179	-0.874939	-1	-1	-1	-1	-1	-1	-1	-1	-1	-1	-1	-1	-1	-1	-1	-1	-1	-1	-1	-1
chr9_120794705_120794889_+(SINE:B2:B2_Mm2)	-0.247683	0.156394	-0.321492	1	-0.692964	-0.389462	-0.50736	-0.134507	0.37415	-0.175503	-0.171826	-0.429526	-0.188637	-0.624586	0.00669489	-0.542527	0.264897	-0.250904	-0.564114	-0.69231	-0.161732	-0.481165	-0.49472	-0.513938	-0.600574	-0.476019	-0.316766	-1	-0.793775	-1	-1	-1	-1	-1	-1	-1	-1	-1	-1	-1	-1	-0.863872	-1	-1	-1	-1	-1	-1	-1
chr4_147753948_147754196_-(LTR:ERVL:RMER15)	0.448772	-0.291434	0.306634	0.225475	-1	-0.314151	0.328178	-0.351831	0.0686837	-0.382533	0.240442	-0.679579	-0.453132	0.265165	0.826794	-0.383316	-0.695516	-0.158501	-0.706208	-1	-0.646874	-0.650299	-0.659436	-0.344777	0.346087	-0.293662	0.535024	0.454002	0.0424848	-1	-1	-1	-1	-1	-1	-1	-1	-1	-1	-1	-1	-1	-1	-1	-0.488258	-1	-1	-1	-1
chr6_30743293_30743442_+(SINE:B4:RSINE1)	0.168374	1	-0.059156	-0.929408	-0.642373	-0.841969	0.185883	-0.514616	0.846818	-0.181921	-0.0710905	-0.261696	0.89011	-0.737637	-0.84967	-0.822382	-0.929842	-0.741473	-0.864611	-0.820805	-0.918634	-0.879135	-0.803821	-0.924513	-0.96123	-0.837248	-0.955788	-0.664974	-0.919931	-0.956117	-1	-0.912382	-0.95329	-1	-1	-1	-0.959523	-1	-0.910601	-1	-1	-1	-1	-0.944661	-1	-0.94661	-1	-1	-1
chr18_34408363_34408746_+(LTR:ERVL:MT2B1)	-0.0602828	-0.172725	-0.576239	0.0333438	0.34231	0.156641	-0.138504	-0.243241	-0.353032	0.0413195	-0.597706	-0.418062	-0.361513	0.247348	-0.458325	1	-0.368008	-0.636119	-0.00907536	-0.865483	-0.633523	-0.818539	-0.91164	-0.830001	-0.912689	-0.725109	-1	-1	-1	-1	-1	-1	-1	-1	-1	-1	-1	-1	-1	-1	-1	-1	-1	-1	-1	-1	-1	-1	-1
chr5_88754926_88755467_+(DNA:hAT-Tip100:MER115)	0.022327	1	0.0756983	-0.279369	-0.675486	-0.677354	-0.68759	-1	0.508235	0.742863	0.604751	-0.397052	0.286325	-0.0477181	-0.754461	-0.854945	-1	-0.604131	-0.0325318	-0.756096	-0.33551	0.151577	-0.198935	-0.845881	-0.366755	-0.501572	-1	-0.315988	-0.182633	-0.820811	-1	0.0733168	-0.618532	-0.814695	-1	-0.253949	-0.504151	0.565209	-0.087386	-0.723553	-0.767096	0.726525	-0.551309	-0.774031	-0.518519	-0.563985	-0.544465	0.0831625	-0.451082
chr14_53732398_53732880_-(LTR:ERVK:RLTR20B3A_MM)	-0.518324	0.177892	0.520467	0.0185901	-0.0826192	-1	-0.116836	0.0774897	-0.289385	0.231742	-0.175176	0.0653113	1	-0.495242	-0.479408	-0.58994	-0.595071	-0.626967	-0.804645	-0.310498	-0.530382	0.162657	-0.547087	-0.564314	-1	-0.765163	-0.744824	-0.03317	-0.0757413	-1	-1	-1	-1	-1	-1	-1	-0.766378	-1	-1	-1	-1	-1	-1	-1	-1	-1	-0.678057	-1	-1
chr5_21567413_21567684_+(SINE:B4:B4)	-0.58606	-0.43314	-0.328008	0.050421	-0.369301	0.0973723	-0.468722	0.185239	0.384218	0.48194	-0.291167	-0.194358	1	-0.248121	-0.284185	-0.506646	-0.0952359	-0.551195	-0.664233	-0.881492	-1	-1	-1	-1	-1	-0.919275	-0.824566	-1	-1	-1	-1	-1	-0.907326	-1	-1	-1	-1	-0.904937	-1	-1	-1	-1	-1	-1	-1	-1	-0.778664	-1	-1
chr5_110120708_110121105_-(LTR:ERVL-MaLR:MTB)	0.167948	0.428051	0.316702	-1	0.112214	-0.17064	0.07073	0.045061	-0.712822	-0.253331	1	-0.483375	0.322596	-0.796014	0.051926	-0.751426	-1	0.356772	-0.052621	-0.582031	-0.715322	-1	-0.725449	-1	-1	-1	-1	0.758247	-0.159586	-1	-1	-1	-1	-1	-1	-1	-1	-1	-1	-1	-1	-1	-1	-1	-1	-1	-1	-1	-1
chr8_83968330_83968536_+(SINE:B2:B3)	0.205503	0.306272	-0.082038	-0.554263	-0.450071	-0.220861	-0.133079	-0.147403	0.100452	-0.0216543	0.131043	0.02177	1	-0.460399	-0.271833	-0.502229	-0.611621	-0.133486	-0.344202	-0.824337	-0.598841	-0.505158	-0.518086	-0.758414	-0.69148	-0.66918	-0.86233	-0.710214	-0.716049	-0.878537	-0.975839	-0.939371	-0.870711	-0.952897	-0.887571	-0.920983	-0.922975	-0.933689	-0.930406	-0.953153	-0.960532	-0.981714	-0.904955	-0.91384	-0.959204	-0.944584	-0.893855	-0.935756	-0.941862
chr7_106666002_106667237_+(LINE:L1:L1_Mur2)	-0.552965	-0.125455	-0.193646	-1	-0.148594	-0.153494	0.6393	1	-1	0.524212	-0.617247	-0.604521	0.0124543	-0.37539	-0.677898	-0.23886	-1	-1	0.0878358	-0.360085	0.307534	-1	-0.579659	-1	-1	0.307692	-1	-1	-0.142211	-1	-1	-1	-1	-1	-1	-1	-1	-1	-1	-1	-1	-0.433778	-1	-1	-1	-1	-1	-0.431635	-1
chr6_86312873_86313245_-(LTR:ERVL-MaLR:MTD)	-0.290672	-0.537442	-0.360264	1	-0.324522	-0.104545	-0.566477	0.26939	-0.534903	0.410806	0.214656	-0.581653	-0.107501	0.156274	0.36291	0.00644139	-0.00615224	-0.450663	-0.61642	-1	0.383142	-0.543425	-0.555353	-0.14453	-0.560632	-1	-1	-1	0.134238	-1	-1	-1	-1	-1	-1	-1	-1	-1	-1	-1	-1	-1	-1	-1	-1	-1	-1	-1	-1
chr3_20300885_20301281_-(LTR:ERVL-MaLR:MTA_Mm)	-0.786699	0.460502	-0.422876	-0.097872	-1	0.61563	0.368826	-0.809141	-0.370634	1	-0.452112	-0.622597	-0.83897	0.490153	-0.53893	-0.636824	-0.820684	-0.174046	-0.826981	-1	-0.376115	-1	-1	-0.421193	-0.801817	-0.584026	-0.774	-0.357785	-0.590709	-1	-1	-1	-1	-1	-1	-1	-1	-1	-1	-1	-1	-1	-1	-1	-1	-1	-1	-1	-1
chr13_67070174_67070707_-(Satellite:Satellite:MMSAT4)	-0.197206	0.334944	-0.420774	-0.185128	-0.0826192	-0.315924	-0.116836	-0.353506	0.263315	0.0264519	-0.312646	-0.0767302	1	-0.214821	0.388247	-0.384909	-0.662559	-0.191762	-0.544171	-0.770166	-0.608652	-0.224896	-0.471602	-0.782157	-0.776232	-0.138929	-0.829882	-0.436016	-0.383828	-1	-1	-1	-1	-1	-0.921853	-1	-1	-1	-1	-1	-1	-1	-0.682895	-1	-1	-1	-1	-1	-1
chr3_40935889_40936067_+(SINE:B4:ID_B1)	-0.24308	0.110583	-0.658671	0.92077	-0.6396	-0.283349	0.040872	-0.66136	-0.255546	0.612996	-0.351924	-0.330376	1	-0.471206	-0.454617	-0.67781	-0.681841	0.465486	0.227948	-1	-1	-0.634594	-0.64414	-0.657675	-1	-1	-0.198017	-0.240348	0.0893048	-1	-1	-1	-1	-1	-1	-1	-1	-1	-1	-1	-1	-1	-1	-1	-1	-1	-1	-1	-1
chr8_31377335_31377601_+(LTR:ERVK:RLTR20A4)	-0.664812	0.639339	-0.0930913	-0.716474	-1	0.58678	-0.0781377	-0.400159	-0.340665	1	0.147955	-0.110407	0.771327	-0.0633325	-0.758487	-1	-1	0.297928	-0.456226	-1	-0.673203	-1	0.260688	-0.696815	-1	-0.673163	-1	0.68199	-1	-1	-1	-1	-1	-1	-1	-1	-1	-1	-1	-1	-1	-1	-1	-1	-1	-1	-1	-1	-1
chr12_4702893_4703054_+(SINE:B2:B3A)	-0.00654304	0.511627	-0.203565	-0.159663	-0.789767	-0.790977	-0.089237	-0.407381	0.737058	0.129097	0.512178	-0.707039	1	-0.0746101	0.0339545	-0.530139	-0.814407	-0.74354	-0.910462	-1	-0.139033	-0.0408084	-0.377245	-1	-0.692319	-0.784732	-0.766088	-0.667652	-0.682286	-1	-1	-1	-1	-1	-1	-1	-1	-1	-1	-1	-1	-1	-1	-1	-1	-1	-1	-1	-1
chr15_KQ030493_fix_102382_102589_+(SINE:B2:B3)	-0.0953888	0.516894	0.0489633	-0.398783	-0.692342	-0.265869	-0.289161	-0.479651	0.525222	0.0464802	0.217119	-0.371207	1	-0.368026	-0.255087	-0.394911	-0.837041	-0.49959	-0.737938	-0.907506	-0.937002	-0.750454	-0.756974	-0.649326	-0.939965	-0.87399	-0.794614	-0.61091	-0.690035	-0.252518	-0.134913	0.153243	-0.710677	-0.929728	-0.811304	-0.71708	-0.937321	-0.406436	-0.0309626	-1	-0.558387	-0.836315	-0.744769	-0.571536	-0.908705	-0.338611	-0.82725	-0.507087	-0.895919
chr10_124083690_124084850_-(LTR:ERVL-MaLR:MTB_Mm-int)	-0.159911	-1	-0.621166	-0.644696	1	-0.204604	0.155242	0.127547	-0.173746	0.432184	-1	-0.628399	-1	-1	-0.394691	-0.642408	-0.646882	-0.674697	-0.659282	-1	-0.59047	-1	-1	-1	-1	-0.590421	-1	-1	0.208997	-1	-0.531359	-1	-1	-1	-0.591113	-1	-1	-1	-1	-1	-1	-1	-1	-1	-1	-1	-1	-1	-1
chr10_9691998_9692322_+(LINE:L1:Lx4A)	0.277909	1	0.152534	-0.351432	-0.269844	-0.516031	-0.531385	-0.313929	0.00548981	-0.564284	-0.562341	-0.0955777	-0.807051	-0.107236	-0.447538	-0.782418	-0.570282	-0.406196	-0.585371	-1	-1	-1	-1	-1	-1	-0.750786	-1	-1	-1	-1	-1	-1	-0.713899	-1	-1	-1	-1	-1	-1	-1	-1	-1	-1	-1	-1	-1	-1	-1	-0.588312
chr8_86841141_86841345_-(LINE:L2:L2a)	-0.61327	0.134853	-0.128029	-0.0186282	-0.0793119	-0.08461	-0.113652	0.0381193	-0.239278	-0.0110537	-0.172202	0.0263859	0.459789	-0.864913	-0.582025	-0.506153	-0.837444	-0.700498	-0.215762	-1	-0.622951	0.30687	1	-0.475291	-0.82034	-0.434358	-1	-1	-0.257927	-0.593293	-1	-1	-0.56709	-1	-0.811771	-0.788335	-1	-1	-1	-1	-1	-1	-1	-1	-1	-1	-1	-1	-1
chr5_9463419_9463716_+(LINE:L1:Lx9)	-0.318449	1	-0.692658	0.441262	0.298055	0.290585	-0.37518	-0.390159	-0.664837	-0.709523	-0.416454	-0.0955777	0.54359	-0.523859	-0.263384	-0.419782	-0.427042	-0.208261	-0.723581	-1	-1	-1	-1	-1	-1	-0.667715	-0.638936	-1	-1	-1	-1	-1	-1	-1	-1	-1	-1	-1	-1	-1	-1	-1	-1	-1	-1	-0.563985	-1	-1	-1
chr11_73711733_73712615_+(Satellite:Satellite:MMSAT4)	-0.217895	-0.617488	-0.47097	0.488511	-0.627608	-0.814876	0.613259	-0.825046	0.346143	1	-0.49777	-0.135118	0.476106	0.0927787	0.690589	-0.500634	-0.835627	-0.0914505	-0.682798	-0.440223	-0.428105	-0.811218	0.103102	-0.646284	-0.454996	-0.0467263	-0.378499	-1	-0.249633	-1	-1	-1	-1	-1	-1	-1	-1	-1	-1	-1	-1	-1	-1	-1	-1	-1	-1	-1	-1
chr8_95533174_95533321_+(SINE:B2:B2_Mm1a)	0.581604	-1	-0.388671	-0.235524	-0.569677	0.497462	-0.378591	-0.595659	1	-0.0370292	-0.41964	0.998854	0.87631	-0.684306	-0.674402	-0.2306	-0.810057	0.224869	-0.450179	0.940578	0.762298	-1	-1	-0.795629	-1	0.762511	-0.760605	-0.773241	-0.783226	-1	-1	-1	-1	-0.754276	-1	-0.752674	-1	-1	-1	-1	-1	-1	-0.702506	-1	-0.680765	-1	-1	-0.138201	-0.636053
chr14_16301913_16302304_+(LTR:ERVL-MaLR:MTC)	0.182213	-0.768721	-0.360264	1	-0.324522	0.119319	0.0838071	-0.365305	-0.302355	-0.395369	0.0122133	-1	-0.286001	-0.339272	0.533274	-0.194847	-0.403691	-0.084438	-0.80821	-1	-1	-0.771713	-1	-0.786133	-1	-0.308345	-0.498962	-0.762704	-0.546305	-1	-1	-1	-1	-1	-1	-1	-1	-1	-1	-1	-1	-1	-1	-1	-1	-1	-1	-1	-0.619141
chr13_117260987_117261426_+(LTR:ERVL-MaLR:MTD)	0.277909	1	0.152534	-0.567621	-0.0264588	-0.516031	-0.531385	-0.0852386	-0.497255	-0.346426	-0.78117	0.808845	0.736539	-0.285789	-0.263384	-0.347254	-0.140563	-0.208261	-0.585371	-1	-0.750816	-0.753234	-0.75968	-0.306462	-1	-0.750786	-1	-0.230487	-0.75479	-1	-1	-1	-0.713899	-1	-0.00482975	-0.720231	-1	-1	-1	-1	-1	-1	-1	-1	-1	-1	-1	-1	-1
[truncated: 3,467 more rows]
[truncated: 112 more columns]

## Sheet: Fig5G
TE	Gene	person_corValue
chr10_128551549_128551895_-_TE	chr10_128551549_128551895_-_adj_Pa2g4	0.524032
chr10_128551549_128551895_-_TE	chr10_128551549_128551895_-_adj_Rpl41	0.847282
chr10_128551549_128551895_-_TE	chr10_128551549_128551895_-_adj_Zc3h10	0.0168699
[truncated: 49 more rows]

## Sheet: Fig5H
ERVL adjGene	TE adjGene	oocyte_9_1	oocyte_8_1	oocyte_7_1	oocyte_6_1	oocyte_5_1	oocyte_4_1	oocyte_3_1	oocyte_2_1	oocyte_10_1	oocyte_1_1	Zygote_9_1	Zygote_8_1	Zygote_7_1	Zygote_6_1	Zygote_5_1	Zygote_4_1	Zygote_3_1	Zygote_2_1	Zygote_1_1	E2_5_2	E2_5_1	E2_4_2	E2_4_1	E2_3_2	E2_3_1	E2_2_2	E2_2_1	E2_1_2	E2_1_1	L2_6_2	L2_6_1	L2_5_2	L2_5_1	L2_4_2	L2_4_1	L2_3_2	L2_3_1	L2_2_2	L2_2_1	L2_1_1	4cell_5_4	4cell_5_3	4cell_5_2	4cell_5_1	4cell_4_4	4cell_4_3	4cell_4_2	4cell_4_1
[truncated: 43 more rows]
[truncated: 113 more columns]
