# Supplementary material for: Single-cell analysis of isoform switching and transposable element expression during preimplantation embryonic development
Source: PLoS Biol. 2024 Feb 16;22(2):e3002505. doi: 10.1371/journal.pbio.3002505 (PMC10903961; doi:10.1371/journal.pbio.3002505)
Supplement: S6 Data — (XLSX) [file pbio.3002505.s016.xlsx]

## Sheet: S2A Fig
Stages	Cell	Type	Count
8cell	8cell_3_2	3	141
8cell	8cell_3_2	above5	29
8cell	8cell_3_2	1	1369
8cell	8cell_3_2	4	59
8cell	8cell_3_2	5	23
8cell	8cell_3_2	2	441
E2	E2_4_2	4	314
E2	E2_4_2	above5	552
E2	E2_4_2	3	537
E2	E2_4_2	1	2277
E2	E2_4_2	2	1083
E2	E2_4_2	5	231
4cell	4cell_1_3	1	2020
4cell	4cell_1_3	3	460
4cell	4cell_1_3	above5	153
4cell	4cell_1_3	4	219
4cell	4cell_1_3	2	858
4cell	4cell_1_3	5	119
blastocyst	blastocyst_4	4	284
blastocyst	blastocyst_4	above5	218
blastocyst	blastocyst_4	3	449
blastocyst	blastocyst_4	1	2163
blastocyst	blastocyst_4	2	905
blastocyst	blastocyst_4	5	134
8cell	8cell_3_3	2	359
8cell	8cell_3_3	5	40
8cell	8cell_3_3	4	67
8cell	8cell_3_3	1	1379
8cell	8cell_3_3	above5	34
8cell	8cell_3_3	3	143
4cell	4cell_1_1	1	1950
4cell	4cell_1_1	3	357
4cell	4cell_1_1	above5	110
4cell	4cell_1_1	4	159
4cell	4cell_1_1	5	90
4cell	4cell_1_1	2	786
blastocyst	blastocyst_3	2	1032
blastocyst	blastocyst_3	5	137
blastocyst	blastocyst_3	above5	198
blastocyst	blastocyst_3	1	2157
blastocyst	blastocyst_3	3	486
blastocyst	blastocyst_3	4	213
8cell	8cell_4_1	4	181
8cell	8cell_4_1	1	2062
8cell	8cell_4_1	above5	164
8cell	8cell_4_1	3	346
8cell	8cell_4_1	2	798
8cell	8cell_4_1	5	108
Zygote	Zygote4	2	1173
Zygote	Zygote4	5	286
Zygote	Zygote4	3	657
Zygote	Zygote4	above5	922
Zygote	Zygote4	1	2264
Zygote	Zygote4	4	447
8cell	8cell_4_3	4	172
8cell	8cell_4_3	above5	151
8cell	8cell_4_3	1	1997
8cell	8cell_4_3	3	366
8cell	8cell_4_3	2	756
8cell	8cell_4_3	5	82
8cell	8cell_2_1	5	38
8cell	8cell_2_1	2	507
8cell	8cell_2_1	above5	67
8cell	8cell_2_1	1	1465
8cell	8cell_2_1	3	195
8cell	8cell_2_1	4	86
8cell	8cell_2_3	above5	124
8cell	8cell_2_3	3	390
8cell	8cell_2_3	1	2034
8cell	8cell_2_3	4	164
8cell	8cell_2_3	5	90
8cell	8cell_2_3	2	805
oocyte	oocyte5	2	982
oocyte	oocyte5	5	241
oocyte	oocyte5	above5	798
oocyte	oocyte5	3	542
oocyte	oocyte5	1	2222
oocyte	oocyte5	4	354
Zygote	Zygote9	4	448
Zygote	Zygote9	3	630
Zygote	Zygote9	above5	1172
Zygote	Zygote9	1	2347
Zygote	Zygote9	2	1180
Zygote	Zygote9	5	312
8cell	8cell_4_5	1	2131
8cell	8cell_4_5	above5	135
8cell	8cell_4_5	3	400
8cell	8cell_4_5	4	150
8cell	8cell_4_5	2	786
8cell	8cell_4_5	5	94
blastocyst	blastocyst_5	4	259
blastocyst	blastocyst_5	3	512
blastocyst	blastocyst_5	above5	191
blastocyst	blastocyst_5	1	2333
blastocyst	blastocyst_5	5	138
blastocyst	blastocyst_5	2	968
Zygote	Zygote8	2	1057
Zygote	Zygote8	5	293
Zygote	Zygote8	4	402
Zygote	Zygote8	3	640
Zygote	Zygote8	above5	1038
Zygote	Zygote8	1	2304
32cell	32cell_1	above5	135
32cell	32cell_1	1	1612
32cell	32cell_1	3	280
32cell	32cell_1	4	163
32cell	32cell_1	5	91
32cell	32cell_1	2	616
16cell	16cell_1_1	above5	188
16cell	16cell_1_1	1	1919
16cell	16cell_1_1	3	348
16cell	16cell_1_1	4	196
16cell	16cell_1_1	5	111
16cell	16cell_1_1	2	778
blastocyst	blastocyst_2	2	917
blastocyst	blastocyst_2	5	98
blastocyst	blastocyst_2	4	192
blastocyst	blastocyst_2	above5	131
blastocyst	blastocyst_2	3	431
blastocyst	blastocyst_2	1	2116
16cell	16cell_2_8	1	1484
16cell	16cell_2_8	3	224
16cell	16cell_2_8	above5	104
16cell	16cell_2_8	4	119
16cell	16cell_2_8	2	555
16cell	16cell_2_8	5	63
16cell	16cell_1_11	above5	124
16cell	16cell_1_11	3	326
16cell	16cell_1_11	1	1942
16cell	16cell_1_11	4	172
16cell	16cell_1_11	2	742
16cell	16cell_1_11	5	83
ESC	ESC_2	4	94
ESC	ESC_2	above5	41
ESC	ESC_2	1	2228
ESC	ESC_2	3	240
ESC	ESC_2	2	720
ESC	ESC_2	5	44
E2	E2_2_1	2	793
E2	E2_2_1	5	155
E2	E2_2_1	4	235
E2	E2_2_1	1	1874
E2	E2_2_1	3	399
E2	E2_2_1	above5	328
4cell	4cell_5_1	2	974
4cell	4cell_5_1	5	121
4cell	4cell_5_1	4	245
4cell	4cell_5_1	above5	180
4cell	4cell_5_1	3	496
4cell	4cell_5_1	1	2210
ESC	ESC_1	2	714
ESC	ESC_1	5	39
ESC	ESC_1	4	88
ESC	ESC_1	above5	50
ESC	ESC_1	1	2065
ESC	ESC_1	3	191
oocyte	oocyte7	above5	930
oocyte	oocyte7	3	621
oocyte	oocyte7	1	2377
oocyte	oocyte7	4	390
oocyte	oocyte7	2	1063
oocyte	oocyte7	5	262
L2	L2_6_2	5	225
L2	L2_6_2	2	1040
L2	L2_6_2	4	395
L2	L2_6_2	above5	355
L2	L2_6_2	1	2077
L2	L2_6_2	3	584
32cell	32cell_3	4	93
32cell	32cell_3	above5	49
32cell	32cell_3	3	164
32cell	32cell_3	1	1259
32cell	32cell_3	2	402
32cell	32cell_3	5	40
blastocyst	blastocyst_9	2	882
blastocyst	blastocyst_9	5	157
blastocyst	blastocyst_9	above5	276
blastocyst	blastocyst_9	3	448
blastocyst	blastocyst_9	1	2055
blastocyst	blastocyst_9	4	244
16cell	16cell_1_3	2	880
16cell	16cell_1_3	5	146
16cell	16cell_1_3	1	1819
16cell	16cell_1_3	3	475
16cell	16cell_1_3	above5	265
16cell	16cell_1_3	4	246
8cell	8cell_1_4	2	730
8cell	8cell_1_4	5	78
8cell	8cell_1_4	4	173
8cell	8cell_1_4	3	309
8cell	8cell_1_4	above5	137
8cell	8cell_1_4	1	1746
16cell	16cell_1_5	4	201
16cell	16cell_1_5	3	356
16cell	16cell_1_5	above5	208
16cell	16cell_1_5	1	1809
16cell	16cell_1_5	2	753
16cell	16cell_1_5	5	140
4cell	4cell_2_1	4	137
4cell	4cell_2_1	above5	63
4cell	4cell_2_1	3	256
4cell	4cell_2_1	1	1625
4cell	4cell_2_1	5	50
4cell	4cell_2_1	2	566
32cell	32cell_20	5	157
32cell	32cell_20	2	756
32cell	32cell_20	4	214
32cell	32cell_20	3	459
32cell	32cell_20	above5	280
32cell	32cell_20	1	1709
Zygote	Zygote2	1	2362
Zygote	Zygote2	above5	1200
Zygote	Zygote2	3	726
Zygote	Zygote2	4	478
Zygote	Zygote2	2	1172
Zygote	Zygote2	5	383
16cell	16cell_2_7	2	380
16cell	16cell_2_7	5	47
16cell	16cell_2_7	1	1204
16cell	16cell_2_7	above5	57
16cell	16cell_2_7	3	164
16cell	16cell_2_7	4	81
blastocyst	blastocyst_1	4	195
blastocyst	blastocyst_1	above5	151
blastocyst	blastocyst_1	3	423
blastocyst	blastocyst_1	1	2372
blastocyst	blastocyst_1	2	902
blastocyst	blastocyst_1	5	102
16cell	16cell_3_1	above5	32
16cell	16cell_3_1	3	156
16cell	16cell_3_1	1	1776
16cell	16cell_3_1	4	54
16cell	16cell_3_1	5	33
16cell	16cell_3_1	2	502
16cell	16cell_4_5	5	10
16cell	16cell_4_5	2	388
16cell	16cell_4_5	1	1516
16cell	16cell_4_5	above5	21
16cell	16cell_4_5	3	129
16cell	16cell_4_5	4	38
Zygote	Zygote3	3	640
Zygote	Zygote3	1	2235
Zygote	Zygote3	above5	952
Zygote	Zygote3	4	423
Zygote	Zygote3	5	328
Zygote	Zygote3	2	1079
16cell	16cell_2_13	above5	313
16cell	16cell_2_13	1	1844
16cell	16cell_2_13	3	465
16cell	16cell_2_13	4	247
16cell	16cell_2_13	5	172
16cell	16cell_2_13	2	892
16cell	16cell_1_6	4	164
16cell	16cell_1_6	above5	129
16cell	16cell_1_6	3	354
16cell	16cell_1_6	1	1973
16cell	16cell_1_6	2	763
16cell	16cell_1_6	5	97
32cell	32cell_8	2	888
32cell	32cell_8	5	159
32cell	32cell_8	above5	275
32cell	32cell_8	3	472
32cell	32cell_8	1	1813
32cell	32cell_8	4	233
16cell	16cell_3_3	5	20
16cell	16cell_3_3	2	369
16cell	16cell_3_3	4	52
16cell	16cell_3_3	3	128
16cell	16cell_3_3	above5	19
16cell	16cell_3_3	1	1438
16cell	16cell_1_2	4	174
16cell	16cell_1_2	3	332
16cell	16cell_1_2	above5	169
16cell	16cell_1_2	1	1638
16cell	16cell_1_2	5	114
16cell	16cell_1_2	2	670
16cell	16cell_1_9	2	782
16cell	16cell_1_9	5	104
16cell	16cell_1_9	4	205
16cell	16cell_1_9	3	364
16cell	16cell_1_9	above5	160
16cell	16cell_1_9	1	1882
Zygote	Zygote1	2	1180
Zygote	Zygote1	5	304
Zygote	Zygote1	4	435
Zygote	Zygote1	above5	990
Zygote	Zygote1	3	705
Zygote	Zygote1	1	2348
16cell	16cell_2_9	4	216
16cell	16cell_2_9	1	1678
16cell	16cell_2_9	above5	184
16cell	16cell_2_9	3	351
16cell	16cell_2_9	5	117
16cell	16cell_2_9	2	727
16cell	16cell_2_12	2	660
16cell	16cell_2_12	5	120
16cell	16cell_2_12	above5	154
16cell	16cell_2_12	3	301
16cell	16cell_2_12	1	1578
16cell	16cell_2_12	4	152
16cell	16cell_2_2	2	841
16cell	16cell_2_2	5	130
16cell	16cell_2_2	4	226
16cell	16cell_2_2	above5	201
16cell	16cell_2_2	3	362
16cell	16cell_2_2	1	1779
32cell	32cell_12	5	124
32cell	32cell_12	2	807
32cell	32cell_12	above5	229
32cell	32cell_12	3	376
32cell	32cell_12	1	1704
32cell	32cell_12	4	215
8cell	8cell_4_2	2	848
8cell	8cell_4_2	5	97
8cell	8cell_4_2	above5	185
8cell	8cell_4_2	1	2007
8cell	8cell_4_2	3	429
8cell	8cell_4_2	4	198
L2	L2_2_1	4	392
L2	L2_2_1	1	1900
L2	L2_2_1	3	533
L2	L2_2_1	above5	409
L2	L2_2_1	2	962
L2	L2_2_1	5	226
16cell	16cell_2_3	4	240
16cell	16cell_2_3	3	424
16cell	16cell_2_3	above5	221
16cell	16cell_2_3	1	1919
16cell	16cell_2_3	2	872
16cell	16cell_2_3	5	135
16cell	16cell_3_7	4	29
16cell	16cell_3_7	above5	11
16cell	16cell_3_7	3	87
16cell	16cell_3_7	1	1357
16cell	16cell_3_7	2	288
16cell	16cell_3_7	5	10
8cell	8cell_1_8	4	181
8cell	8cell_1_8	1	1772
8cell	8cell_1_8	above5	130
8cell	8cell_1_8	3	366
8cell	8cell_1_8	5	110
8cell	8cell_1_8	2	708
8cell	8cell_2_7	4	122
8cell	8cell_2_7	3	258
8cell	8cell_2_7	above5	119
8cell	8cell_2_7	1	1559
8cell	8cell_2_7	2	580
8cell	8cell_2_7	5	59
4cell	4cell_3_1	above5	59
4cell	4cell_3_1	3	335
4cell	4cell_3_1	1	2020
4cell	4cell_3_1	4	114
4cell	4cell_3_1	5	55
4cell	4cell_3_1	2	738
4cell	4cell_5_3	5	124
4cell	4cell_5_3	2	1088
4cell	4cell_5_3	4	226
4cell	4cell_5_3	3	494
4cell	4cell_5_3	above5	145
4cell	4cell_5_3	1	2346
L2	L2_5_1	above5	319
L2	L2_5_1	1	2043
L2	L2_5_1	3	592
L2	L2_5_1	4	307
L2	L2_5_1	5	166
L2	L2_5_1	2	1094
blastocyst	blastocyst_7	above5	205
blastocyst	blastocyst_7	3	509
blastocyst	blastocyst_7	1	2191
blastocyst	blastocyst_7	4	254
blastocyst	blastocyst_7	5	117
blastocyst	blastocyst_7	2	1032
8cell	8cell_4_7	2	604
8cell	8cell_4_7	5	53
8cell	8cell_4_7	3	218
8cell	8cell_4_7	above5	55
8cell	8cell_4_7	1	1828
8cell	8cell_4_7	4	116
16cell	16cell_3_6	above5	30
16cell	16cell_3_6	1	1667
16cell	16cell_3_6	3	153
16cell	16cell_3_6	4	63
16cell	16cell_3_6	5	21
16cell	16cell_3_6	2	466
8cell	8cell_2_2	5	70
8cell	8cell_2_2	2	649
8cell	8cell_2_2	3	277
8cell	8cell_2_2	above5	131
8cell	8cell_2_2	1	1672
8cell	8cell_2_2	4	147
Zygote	Zygote5	5	382
Zygote	Zygote5	2	1234
Zygote	Zygote5	4	538
Zygote	Zygote5	3	754
Zygote	Zygote5	1	2292
Zygote	Zygote5	above5	1345
4cell	4cell_5_2	5	133
4cell	4cell_5_2	2	1026
4cell	4cell_5_2	1	2274
4cell	4cell_5_2	above5	147
4cell	4cell_5_2	3	455
4cell	4cell_5_2	4	224
Zygote	Zygote6	5	345
Zygote	Zygote6	2	1283
Zygote	Zygote6	above5	1276
Zygote	Zygote6	3	756
Zygote	Zygote6	1	2445
Zygote	Zygote6	4	559
16cell	16cell_4_4	3	191
16cell	16cell_4_4	1	1796
16cell	16cell_4_4	above5	48
16cell	16cell_4_4	4	66
16cell	16cell_4_4	2	550
16cell	16cell_4_4	5	26
16cell	16cell_4_2	4	75
16cell	16cell_4_2	3	176
16cell	16cell_4_2	above5	44
16cell	16cell_4_2	1	1758
16cell	16cell_4_2	2	494
16cell	16cell_4_2	5	33
blastocyst	blastocyst_12	5	208
blastocyst	blastocyst_12	2	887
blastocyst	blastocyst_12	3	499
blastocyst	blastocyst_12	above5	337
blastocyst	blastocyst_12	1	1863
blastocyst	blastocyst_12	4	269
32cell	32cell_22	2	507
32cell	32cell_22	5	32
32cell	32cell_22	3	177
32cell	32cell_22	above5	42
32cell	32cell_22	1	1480
32cell	32cell_22	4	87
E2	E2_5_2	4	137
E2	E2_5_2	above5	164
E2	E2_5_2	3	314
E2	E2_5_2	1	1857
E2	E2_5_2	5	81
E2	E2_5_2	2	699
32cell	32cell_18	5	35
32cell	32cell_18	2	318
32cell	32cell_18	4	72
32cell	32cell_18	1	1022
32cell	32cell_18	above5	39
32cell	32cell_18	3	108
L2	L2_3_1	above5	306
L2	L2_3_1	3	593
L2	L2_3_1	1	2227
L2	L2_3_1	4	312
L2	L2_3_1	2	981
L2	L2_3_1	5	205
4cell	4cell_4_3	above5	160
4cell	4cell_4_3	1	2327
4cell	4cell_4_3	3	495
4cell	4cell_4_3	4	231
4cell	4cell_4_3	5	126
4cell	4cell_4_3	2	1011
32cell	32cell_21	1	1332
32cell	32cell_21	above5	91
32cell	32cell_21	3	228
32cell	32cell_21	4	128
32cell	32cell_21	2	501
32cell	32cell_21	5	71
8cell	8cell_2_8	4	167
8cell	8cell_2_8	3	296
8cell	8cell_2_8	1	1687
8cell	8cell_2_8	above5	153
8cell	8cell_2_8	2	706
8cell	8cell_2_8	5	84
4cell	4cell_4_2	4	214
4cell	4cell_4_2	1	2276
4cell	4cell_4_2	3	457
4cell	4cell_4_2	above5	179
4cell	4cell_4_2	2	958
4cell	4cell_4_2	5	118
oocyte	oocyte1	2	1102
oocyte	oocyte1	5	285
oocyte	oocyte1	4	471
oocyte	oocyte1	1	2370
oocyte	oocyte1	3	674
oocyte	oocyte1	above5	1141
32cell	32cell_7	4	257
32cell	32cell_7	above5	282
32cell	32cell_7	1	1951
32cell	32cell_7	3	490
32cell	32cell_7	2	855
32cell	32cell_7	5	127
L2	L2_5_2	4	344
L2	L2_5_2	3	633
L2	L2_5_2	above5	283
L2	L2_5_2	1	2437
L2	L2_5_2	2	1171
L2	L2_5_2	5	217
8cell	8cell_1_5	3	387
8cell	8cell_1_5	above5	132
8cell	8cell_1_5	1	1854
8cell	8cell_1_5	4	171
8cell	8cell_1_5	5	91
8cell	8cell_1_5	2	743
L2	L2_2_2	3	506
L2	L2_2_2	above5	280
L2	L2_2_2	1	1895
L2	L2_2_2	4	287
L2	L2_2_2	2	926
L2	L2_2_2	5	183
8cell	8cell_2_4	2	738
8cell	8cell_2_4	5	83
8cell	8cell_2_4	1	1775
8cell	8cell_2_4	above5	120
8cell	8cell_2_4	3	284
8cell	8cell_2_4	4	161
16cell	16cell_1_10	3	303
16cell	16cell_1_10	above5	108
16cell	16cell_1_10	1	1758
16cell	16cell_1_10	4	133
16cell	16cell_1_10	2	619
16cell	16cell_1_10	5	82
32cell	32cell_16	4	125
32cell	32cell_16	3	265
32cell	32cell_16	above5	118
32cell	32cell_16	1	1462
32cell	32cell_16	2	548
32cell	32cell_16	5	69
oocyte	oocyte10	5	258
oocyte	oocyte10	2	1010
oocyte	oocyte10	3	568
oocyte	oocyte10	1	2267
oocyte	oocyte10	above5	908
oocyte	oocyte10	4	380
E2	E2_1_2	4	330
E2	E2_1_2	3	523
E2	E2_1_2	1	2161
E2	E2_1_2	above5	505
E2	E2_1_2	2	986
E2	E2_1_2	5	206
E2	E2_3_1	5	191
E2	E2_3_1	2	890
E2	E2_3_1	1	2112
E2	E2_3_1	3	506
E2	E2_3_1	above5	520
E2	E2_3_1	4	331
32cell	32cell_5	4	79
32cell	32cell_5	above5	72
32cell	32cell_5	3	172
32cell	32cell_5	1	1144
32cell	32cell_5	2	416
32cell	32cell_5	5	55
32cell	32cell_15	5	140
32cell	32cell_15	2	823
32cell	32cell_15	4	244
32cell	32cell_15	above5	259
32cell	32cell_15	3	435
32cell	32cell_15	1	1819
4cell	4cell_2_3	4	21
4cell	4cell_2_3	3	60
4cell	4cell_2_3	above5	4
4cell	4cell_2_3	1	1090
4cell	4cell_2_3	5	7
4cell	4cell_2_3	2	235
4cell	4cell_3_3	1	2022
4cell	4cell_3_3	above5	62
4cell	4cell_3_3	3	340
4cell	4cell_3_3	4	119
4cell	4cell_3_3	2	775
4cell	4cell_3_3	5	56
32cell	32cell_11	4	189
32cell	32cell_11	1	1689
32cell	32cell_11	3	322
32cell	32cell_11	above5	180
32cell	32cell_11	5	118
32cell	32cell_11	2	766
32cell	32cell_17	5	126
32cell	32cell_17	2	775
32cell	32cell_17	4	199
32cell	32cell_17	1	1766
32cell	32cell_17	3	325
32cell	32cell_17	above5	202
8cell	8cell_4_4	2	864
8cell	8cell_4_4	5	108
8cell	8cell_4_4	4	181
8cell	8cell_4_4	1	1997
8cell	8cell_4_4	3	355
8cell	8cell_4_4	above5	148
32cell	32cell_13	5	135
32cell	32cell_13	2	714
32cell	32cell_13	1	1617
32cell	32cell_13	above5	229
32cell	32cell_13	3	368
32cell	32cell_13	4	219
4cell	4cell_3_2	4	100
4cell	4cell_3_2	1	1937
4cell	4cell_3_2	above5	50
4cell	4cell_3_2	3	263
4cell	4cell_3_2	5	50
4cell	4cell_3_2	2	682
oocyte	oocyte8	5	278
oocyte	oocyte8	2	1018
oocyte	oocyte8	3	545
oocyte	oocyte8	1	2262
oocyte	oocyte8	above5	946
oocyte	oocyte8	4	375
E2	E2_2_2	5	196
E2	E2_2_2	2	909
E2	E2_2_2	4	268
E2	E2_2_2	3	496
E2	E2_2_2	above5	435
E2	E2_2_2	1	2056
ESC	ESC_4	5	35
ESC	ESC_4	2	583
ESC	ESC_4	3	216
ESC	ESC_4	above5	33
ESC	ESC_4	1	1937
ESC	ESC_4	4	73
16cell	16cell_3_5	2	437
16cell	16cell_3_5	5	24
16cell	16cell_3_5	above5	20
16cell	16cell_3_5	1	1640
16cell	16cell_3_5	3	123
16cell	16cell_3_5	4	47
E2	E2_3_2	2	970
E2	E2_3_2	5	220
E2	E2_3_2	4	319
E2	E2_3_2	1	2202
E2	E2_3_2	above5	505
E2	E2_3_2	3	568
4cell	4cell_4_4	4	225
4cell	4cell_4_4	above5	127
4cell	4cell_4_4	1	2213
4cell	4cell_4_4	3	389
4cell	4cell_4_4	2	930
4cell	4cell_4_4	5	106
blastocyst	blastocyst_10	2	844
blastocyst	blastocyst_10	5	148
blastocyst	blastocyst_10	4	246
blastocyst	blastocyst_10	above5	260
blastocyst	blastocyst_10	3	433
blastocyst	blastocyst_10	1	1940
L2	L2_4_2	2	958
L2	L2_4_2	5	149
L2	L2_4_2	3	504
L2	L2_4_2	above5	208
L2	L2_4_2	1	2089
L2	L2_4_2	4	263
8cell	8cell_2_6	above5	73
8cell	8cell_2_6	3	224
8cell	8cell_2_6	1	1479
8cell	8cell_2_6	4	100
8cell	8cell_2_6	2	548
8cell	8cell_2_6	5	56
32cell	32cell_4	2	730
32cell	32cell_4	5	117
32cell	32cell_4	1	1728
32cell	32cell_4	3	371
32cell	32cell_4	above5	189
32cell	32cell_4	4	197
E2	E2_4_1	above5	603
E2	E2_4_1	1	2294
E2	E2_4_1	3	585
E2	E2_4_1	4	353
E2	E2_4_1	5	229
E2	E2_4_1	2	1020
16cell	16cell_2_5	3	433
16cell	16cell_2_5	1	1726
16cell	16cell_2_5	above5	299
16cell	16cell_2_5	4	244
16cell	16cell_2_5	2	817
16cell	16cell_2_5	5	173
8cell	8cell_1_7	2	751
8cell	8cell_1_7	5	101
8cell	8cell_1_7	1	1768
8cell	8cell_1_7	above5	165
8cell	8cell_1_7	3	365
8cell	8cell_1_7	4	176
blastocyst	blastocyst_6	5	70
blastocyst	blastocyst_6	2	450
blastocyst	blastocyst_6	above5	76
blastocyst	blastocyst_6	1	1294
blastocyst	blastocyst_6	3	209
blastocyst	blastocyst_6	4	95
32cell	32cell_24	2	859
32cell	32cell_24	5	178
32cell	32cell_24	3	490
32cell	32cell_24	above5	327
32cell	32cell_24	1	1790
32cell	32cell_24	4	274
blastocyst	blastocyst_11	above5	212
blastocyst	blastocyst_11	1	2124
blastocyst	blastocyst_11	3	480
blastocyst	blastocyst_11	4	246
blastocyst	blastocyst_11	5	135
blastocyst	blastocyst_11	2	906
32cell	32cell_14	4	93
32cell	32cell_14	3	212
32cell	32cell_14	1	1138
32cell	32cell_14	above5	86
32cell	32cell_14	5	61
32cell	32cell_14	2	410
8cell	8cell_1_2	4	188
8cell	8cell_1_2	1	1759
8cell	8cell_1_2	above5	125
8cell	8cell_1_2	3	294
8cell	8cell_1_2	2	680
8cell	8cell_1_2	5	78
16cell	16cell_2_15	5	44
16cell	16cell_2_15	2	379
16cell	16cell_2_15	4	85
16cell	16cell_2_15	1	1173
16cell	16cell_2_15	above5	58
16cell	16cell_2_15	3	182
4cell	4cell_5_4	5	90
4cell	4cell_5_4	2	960
4cell	4cell_5_4	4	179
4cell	4cell_5_4	3	461
4cell	4cell_5_4	above5	128
4cell	4cell_5_4	1	2289
Zygote	Zygote7	5	365
Zygote	Zygote7	2	1224
Zygote	Zygote7	4	494
Zygote	Zygote7	above5	1400
Zygote	Zygote7	3	736
Zygote	Zygote7	1	2474
16cell	16cell_2_11	5	128
16cell	16cell_2_11	2	782
16cell	16cell_2_11	above5	226
16cell	16cell_2_11	1	1836
16cell	16cell_2_11	3	385
16cell	16cell_2_11	4	240
8cell	8cell_1_3	5	109
8cell	8cell_1_3	2	719
8cell	8cell_1_3	4	160
8cell	8cell_1_3	3	332
8cell	8cell_1_3	above5	156
8cell	8cell_1_3	1	1715
16cell	16cell_4_1	5	85
16cell	16cell_4_1	2	765
16cell	16cell_4_1	above5	118
16cell	16cell_4_1	1	2087
16cell	16cell_4_1	3	330
16cell	16cell_4_1	4	153
16cell	16cell_1_7	1	2154
16cell	16cell_1_7	above5	274
16cell	16cell_1_7	3	494
16cell	16cell_1_7	4	252
16cell	16cell_1_7	2	912
16cell	16cell_1_7	5	146
L2	L2_3_2	3	569
L2	L2_3_2	above5	279
L2	L2_3_2	1	2132
L2	L2_3_2	4	287
L2	L2_3_2	2	1024
L2	L2_3_2	5	175
16cell	16cell_2_10	4	179
16cell	16cell_2_10	above5	157
16cell	16cell_2_10	1	1666
16cell	16cell_2_10	3	311
16cell	16cell_2_10	5	89
16cell	16cell_2_10	2	646
4cell	4cell_4_1	above5	170
4cell	4cell_4_1	3	476
4cell	4cell_4_1	1	2313
4cell	4cell_4_1	4	256
4cell	4cell_4_1	5	111
4cell	4cell_4_1	2	1020
8cell	8cell_4_6	2	856
8cell	8cell_4_6	5	107
8cell	8cell_4_6	4	209
8cell	8cell_4_6	3	431
8cell	8cell_4_6	above5	178
8cell	8cell_4_6	1	2149
ESC	ESC_3	above5	44
ESC	ESC_3	3	223
ESC	ESC_3	1	2201
ESC	ESC_3	4	101
ESC	ESC_3	5	39
ESC	ESC_3	2	696
16cell	16cell_2_14	5	55
16cell	16cell_2_14	2	433
16cell	16cell_2_14	above5	62
16cell	16cell_2_14	1	1236
16cell	16cell_2_14	3	178
16cell	16cell_2_14	4	103
oocyte	oocyte4	4	348
oocyte	oocyte4	above5	859
oocyte	oocyte4	3	537
oocyte	oocyte4	1	2167
oocyte	oocyte4	5	270
oocyte	oocyte4	2	1050
32cell	32cell_6	1	1722
32cell	32cell_6	above5	113
32cell	32cell_6	3	291
32cell	32cell_6	4	143
32cell	32cell_6	5	72
32cell	32cell_6	2	727
blastocyst	blastocyst_8	above5	203
blastocyst	blastocyst_8	3	388
blastocyst	blastocyst_8	1	2022
blastocyst	blastocyst_8	4	207
blastocyst	blastocyst_8	5	146
blastocyst	blastocyst_8	2	819
16cell	16cell_1_4	4	238
16cell	16cell_1_4	3	437
16cell	16cell_1_4	above5	198
16cell	16cell_1_4	1	1963
16cell	16cell_1_4	5	132
16cell	16cell_1_4	2	882
8cell	8cell_1_6	1	1777
8cell	8cell_1_6	above5	198
8cell	8cell_1_6	3	388
8cell	8cell_1_6	4	193
8cell	8cell_1_6	2	818
8cell	8cell_1_6	5	122
E2	E2_1_1	1	2203
E2	E2_1_1	3	578
E2	E2_1_1	above5	605
E2	E2_1_1	4	342
E2	E2_1_1	2	1007
E2	E2_1_1	5	215
oocyte	oocyte2	2	1091
oocyte	oocyte2	5	276
oocyte	oocyte2	above5	1006
oocyte	oocyte2	3	627
oocyte	oocyte2	1	2208
oocyte	oocyte2	4	377
oocyte	oocyte9	5	291
oocyte	oocyte9	2	1000
oocyte	oocyte9	3	538
oocyte	oocyte9	above5	829
oocyte	oocyte9	1	2179
oocyte	oocyte9	4	333
16cell	16cell_2_6	2	913
16cell	16cell_2_6	5	160
16cell	16cell_2_6	4	263
16cell	16cell_2_6	above5	287
16cell	16cell_2_6	3	480
16cell	16cell_2_6	1	1924
L2	L2_4_1	5	238
L2	L2_4_1	2	1053
L2	L2_4_1	3	595
L2	L2_4_1	above5	325
L2	L2_4_1	1	2252
L2	L2_4_1	4	343
16cell	16cell_2_1	5	115
16cell	16cell_2_1	2	704
16cell	16cell_2_1	4	169
16cell	16cell_2_1	above5	170
16cell	16cell_2_1	1	1624
16cell	16cell_2_1	3	332
16cell	16cell_4_3	5	20
16cell	16cell_4_3	2	401
16cell	16cell_4_3	4	55
16cell	16cell_4_3	3	151
16cell	16cell_4_3	above5	23
16cell	16cell_4_3	1	1420
4cell	4cell_1_4	4	168
4cell	4cell_1_4	3	364
4cell	4cell_1_4	above5	117
4cell	4cell_1_4	1	1912
4cell	4cell_1_4	5	106
4cell	4cell_1_4	2	795
E2	E2_5_1	5	197
E2	E2_5_1	2	1024
E2	E2_5_1	1	2188
E2	E2_5_1	above5	509
E2	E2_5_1	3	545
E2	E2_5_1	4	349
16cell	16cell_3_4	4	56
16cell	16cell_3_4	1	1700
16cell	16cell_3_4	above5	37
16cell	16cell_3_4	3	158
16cell	16cell_3_4	2	468
16cell	16cell_3_4	5	16
16cell	16cell_3_2	4	68
16cell	16cell_3_2	1	1942
16cell	16cell_3_2	above5	29
16cell	16cell_3_2	3	181
16cell	16cell_3_2	5	31
16cell	16cell_3_2	2	544
8cell	8cell_2_5	5	89
8cell	8cell_2_5	2	663
8cell	8cell_2_5	1	1632
8cell	8cell_2_5	above5	149
8cell	8cell_2_5	3	321
8cell	8cell_2_5	4	158
blastocyst	blastocyst_13	5	146
blastocyst	blastocyst_13	2	773
blastocyst	blastocyst_13	1	1683
blastocyst	blastocyst_13	3	397
blastocyst	blastocyst_13	above5	223
blastocyst	blastocyst_13	4	187
L2	L2_1_1	5	47
L2	L2_1_1	2	569
L2	L2_1_1	4	85
L2	L2_1_1	above5	44
L2	L2_1_1	1	1690
L2	L2_1_1	3	240
ESC	ESC_5	2	485
ESC	ESC_5	5	23
ESC	ESC_5	4	48
ESC	ESC_5	3	143
ESC	ESC_5	above5	16
ESC	ESC_5	1	1930
8cell	8cell_1_1	above5	206
8cell	8cell_1_1	3	404
8cell	8cell_1_1	1	1970
8cell	8cell_1_1	4	237
8cell	8cell_1_1	2	855
8cell	8cell_1_1	5	121
16cell	16cell_1_8	5	161
16cell	16cell_1_8	2	922
16cell	16cell_1_8	4	265
16cell	16cell_1_8	1	2046
16cell	16cell_1_8	3	462
16cell	16cell_1_8	above5	271
oocyte	oocyte3	above5	948
oocyte	oocyte3	1	2269
oocyte	oocyte3	3	580
oocyte	oocyte3	4	383
oocyte	oocyte3	2	1087
oocyte	oocyte3	5	270
oocyte	oocyte6	4	433
oocyte	oocyte6	above5	1089
oocyte	oocyte6	3	660
oocyte	oocyte6	1	2180
oocyte	oocyte6	2	1095
oocyte	oocyte6	5	297
32cell	32cell_9	3	455
32cell	32cell_9	above5	271
32cell	32cell_9	1	1969
32cell	32cell_9	4	253
32cell	32cell_9	2	917
32cell	32cell_9	5	140
4cell	4cell_1_2	2	673
4cell	4cell_1_2	5	65
4cell	4cell_1_2	3	311
4cell	4cell_1_2	above5	77
4cell	4cell_1_2	1	1845
4cell	4cell_1_2	4	125
L2	L2_6_1	5	201
L2	L2_6_1	2	1023
L2	L2_6_1	4	346
L2	L2_6_1	above5	281
L2	L2_6_1	1	2081
L2	L2_6_1	3	554
8cell	8cell_3_1	4	149
8cell	8cell_3_1	above5	109
8cell	8cell_3_1	3	278
8cell	8cell_3_1	1	1637
8cell	8cell_3_1	2	653
8cell	8cell_3_1	5	75
32cell	32cell_19	2	529
32cell	32cell_19	5	90
32cell	32cell_19	above5	92
32cell	32cell_19	1	1416
32cell	32cell_19	3	258
32cell	32cell_19	4	105
32cell	32cell_23	5	58
32cell	32cell_23	2	411
32cell	32cell_23	1	1239
32cell	32cell_23	3	178
32cell	32cell_23	above5	81
32cell	32cell_23	4	100
16cell	16cell_2_4	4	196
16cell	16cell_2_4	above5	176
16cell	16cell_2_4	3	306
16cell	16cell_2_4	1	1530
16cell	16cell_2_4	5	112
16cell	16cell_2_4	2	651

## Sheet: S2B Fig
Stages	Cell	Type	Count
E2C	E2C_4_2	2	462
E2C	E2C_4_2	above5	47
E2C	E2C_4_2	4	87
E2C	E2C_4_2	5	44
E2C	E2C_4_2	1	1398
E2C	E2C_4_2	3	197
mESC	mESC_2_12	above5	50
mESC	mESC_2_12	2	921
mESC	mESC_2_12	1	2577
mESC	mESC_2_12	3	322
mESC	mESC_2_12	4	118
mESC	mESC_2_12	5	50
Morula	Morula_2_2	4	426
Morula	Morula_2_2	5	330
Morula	Morula_2_2	1	1845
Morula	Morula_2_2	3	653
Morula	Morula_2_2	2	980
Morula	Morula_2_2	above5	797
mESC	mESC_1_7	2	1184
mESC	mESC_1_7	above5	236
mESC	mESC_1_7	5	141
mESC	mESC_1_7	4	295
mESC	mESC_1_7	3	565
mESC	mESC_1_7	1	2565
L2C	L2C_10_2	2	694
L2C	L2C_10_2	above5	224
L2C	L2C_10_2	5	90
L2C	L2C_10_2	4	222
L2C	L2C_10_2	3	326
L2C	L2C_10_2	1	1677
E2C	E2C_7_1	2	969
E2C	E2C_7_1	above5	661
E2C	E2C_7_1	5	220
E2C	E2C_7_1	4	330
E2C	E2C_7_1	3	563
E2C	E2C_7_1	1	2132
E2C	E2C_5_2	2	1261
E2C	E2C_5_2	above5	1605
E2C	E2C_5_2	4	563
E2C	E2C_5_2	5	390
E2C	E2C_5_2	1	2278
E2C	E2C_5_2	3	820
mESC	mESC_2_09	2	1383
mESC	mESC_2_09	above5	196
mESC	mESC_2_09	5	174
mESC	mESC_2_09	4	313
mESC	mESC_2_09	3	660
mESC	mESC_2_09	1	2762
L2C	L2C_5_1	3	391
L2C	L2C_5_1	1	1761
L2C	L2C_5_1	5	124
L2C	L2C_5_1	4	233
L2C	L2C_5_1	above5	260
L2C	L2C_5_1	2	743
mESC	mESC_2_39	3	607
mESC	mESC_2_39	1	2630
mESC	mESC_2_39	5	149
mESC	mESC_2_39	4	307
mESC	mESC_2_39	above5	216
mESC	mESC_2_39	2	1243
mESC	mESC_1_2	5	152
mESC	mESC_1_2	4	293
mESC	mESC_1_2	3	567
mESC	mESC_1_2	1	2595
mESC	mESC_1_2	2	1144
mESC	mESC_1_2	above5	233
ZY	ZY_10	above5	2606
ZY	ZY_10	2	1412
ZY	ZY_10	1	2339
ZY	ZY_10	3	1000
ZY	ZY_10	4	679
ZY	ZY_10	5	496
mESC	mESC_2_45	5	140
mESC	mESC_2_45	4	312
mESC	mESC_2_45	3	674
mESC	mESC_2_45	1	2936
mESC	mESC_2_45	2	1403
mESC	mESC_2_45	above5	234
mESC	mESC_2_27	3	821
mESC	mESC_2_27	1	2959
mESC	mESC_2_27	5	223
mESC	mESC_2_27	4	453
mESC	mESC_2_27	above5	438
mESC	mESC_2_27	2	1551
ICM	ICM_EBlast_4	above5	87
ICM	ICM_EBlast_4	2	468
ICM	ICM_EBlast_4	1	1155
ICM	ICM_EBlast_4	3	200
ICM	ICM_EBlast_4	4	108
ICM	ICM_EBlast_4	5	45
Morula	Morula_2_5	4	460
Morula	Morula_2_5	5	340
Morula	Morula_2_5	1	1769
Morula	Morula_2_5	3	636
Morula	Morula_2_5	2	975
Morula	Morula_2_5	above5	885
4C	4C_7_3	1	1757
4C	4C_7_3	3	483
4C	4C_7_3	4	323
4C	4C_7_3	5	199
4C	4C_7_3	above5	390
4C	4C_7_3	2	894
Morula	Morula_4_6	above5	1145
Morula	Morula_4_6	2	1053
Morula	Morula_4_6	3	699
Morula	Morula_4_6	1	1826
Morula	Morula_4_6	5	322
Morula	Morula_4_6	4	474
Morula	Morula_1_4	above5	1013
Morula	Morula_1_4	2	956
Morula	Morula_1_4	1	1751
Morula	Morula_1_4	3	611
Morula	Morula_1_4	4	465
Morula	Morula_1_4	5	325
Morula	Morula_5_5	1	1652
Morula	Morula_5_5	3	584
Morula	Morula_5_5	4	391
Morula	Morula_5_5	5	268
Morula	Morula_5_5	above5	802
Morula	Morula_5_5	2	897
M2	M2_9	2	1115
M2	M2_9	above5	2971
M2	M2_9	4	597
M2	M2_9	5	458
M2	M2_9	1	2039
M2	M2_9	3	770
4C	4C_5_2	above5	417
4C	4C_5_2	2	845
4C	4C_5_2	1	1604
4C	4C_5_2	3	476
4C	4C_5_2	4	287
4C	4C_5_2	5	216
mESC	mESC_2_23	above5	299
mESC	mESC_2_23	2	1332
mESC	mESC_2_23	1	2741
mESC	mESC_2_23	3	626
mESC	mESC_2_23	4	343
mESC	mESC_2_23	5	166
mESC	mESC_2_32	above5	372
mESC	mESC_2_32	2	1456
mESC	mESC_2_32	1	2905
mESC	mESC_2_32	3	784
mESC	mESC_2_32	4	471
mESC	mESC_2_32	5	207
ZY	ZY_1	3	792
ZY	ZY_1	1	2185
ZY	ZY_1	5	413
ZY	ZY_1	4	531
ZY	ZY_1	above5	1905
ZY	ZY_1	2	1222
TE	TE_LBlast_14	2	642
TE	TE_LBlast_14	above5	106
TE	TE_LBlast_14	5	75
TE	TE_LBlast_14	4	138
TE	TE_LBlast_14	3	302
TE	TE_LBlast_14	1	1561
Morula	Morula_4_1	3	467
Morula	Morula_4_1	1	1573
Morula	Morula_4_1	5	204
Morula	Morula_4_1	4	292
Morula	Morula_4_1	above5	416
Morula	Morula_4_1	2	826
E2C	E2C_9_2	1	1874
E2C	E2C_9_2	3	369
E2C	E2C_9_2	4	228
E2C	E2C_9_2	5	146
E2C	E2C_9_2	above5	328
E2C	E2C_9_2	2	825
8C	8C_4_6	5	61
8C	8C_4_6	4	102
8C	8C_4_6	3	202
8C	8C_4_6	1	967
8C	8C_4_6	2	422
8C	8C_4_6	above5	85
L2C	L2C_10_1	5	197
L2C	L2C_10_1	4	356
L2C	L2C_10_1	3	507
L2C	L2C_10_1	1	1922
L2C	L2C_10_1	2	894
L2C	L2C_10_1	above5	527
ZY	ZY_2	above5	1719
ZY	ZY_2	2	1154
ZY	ZY_2	3	760
ZY	ZY_2	1	2189
ZY	ZY_2	5	409
ZY	ZY_2	4	580
mESC	mESC_1_1	5	215
mESC	mESC_1_1	4	392
mESC	mESC_1_1	3	728
mESC	mESC_1_1	1	2736
mESC	mESC_1_1	2	1342
mESC	mESC_1_1	above5	360
mESC	mESC_2_10	3	616
mESC	mESC_2_10	1	2519
mESC	mESC_2_10	5	181
mESC	mESC_2_10	4	311
mESC	mESC_2_10	above5	261
mESC	mESC_2_10	2	1150
mESC	mESC_2_11	1	2887
mESC	mESC_2_11	3	692
mESC	mESC_2_11	4	366
mESC	mESC_2_11	5	186
mESC	mESC_2_11	above5	302
mESC	mESC_2_11	2	1455
ZY	ZY_8	above5	1011
ZY	ZY_8	2	1044
ZY	ZY_8	1	2057
ZY	ZY_8	3	629
ZY	ZY_8	4	392
ZY	ZY_8	5	294
ICM	ICM_LBlast_8	2	585
ICM	ICM_LBlast_8	above5	86
ICM	ICM_LBlast_8	4	128
ICM	ICM_LBlast_8	5	50
ICM	ICM_LBlast_8	1	1365
ICM	ICM_LBlast_8	3	286
Morula	Morula_5_6	2	1056
Morula	Morula_5_6	above5	1055
Morula	Morula_5_6	5	328
Morula	Morula_5_6	4	444
Morula	Morula_5_6	3	598
Morula	Morula_5_6	1	1821
E2C	E2C_4_1	4	405
E2C	E2C_4_1	5	269
E2C	E2C_4_1	1	2286
E2C	E2C_4_1	3	658
E2C	E2C_4_1	2	1045
E2C	E2C_4_1	above5	789
8C	8C_5_1	2	104
8C	8C_5_1	above5	8
8C	8C_5_1	4	13
8C	8C_5_1	5	3
8C	8C_5_1	1	437
8C	8C_5_1	3	35
L2C	L2C_4_1	above5	420
L2C	L2C_4_1	2	847
L2C	L2C_4_1	1	1793
L2C	L2C_4_1	3	457
L2C	L2C_4_1	4	282
L2C	L2C_4_1	5	179
mESC	mESC_2_48	2	1523
mESC	mESC_2_48	above5	342
mESC	mESC_2_48	4	424
mESC	mESC_2_48	5	240
mESC	mESC_2_48	1	2872
mESC	mESC_2_48	3	751
TE	TE_LBlast_13	above5	3281
TE	TE_LBlast_13	2	1188
TE	TE_LBlast_13	3	871
TE	TE_LBlast_13	1	2003
TE	TE_LBlast_13	5	577
TE	TE_LBlast_13	4	685
mESC	mESC_2_34	above5	298
mESC	mESC_2_34	2	1387
mESC	mESC_2_34	3	653
mESC	mESC_2_34	1	2864
mESC	mESC_2_34	5	204
mESC	mESC_2_34	4	346
ZY	ZY_5	2	1320
ZY	ZY_5	above5	2571
ZY	ZY_5	5	510
ZY	ZY_5	4	688
ZY	ZY_5	3	911
ZY	ZY_5	1	2232
4C	4C_7_1	2	164
4C	4C_7_1	above5	9
4C	4C_7_1	5	7
4C	4C_7_1	4	25
4C	4C_7_1	3	43
4C	4C_7_1	1	622
TE	TE_EBlast_1	3	670
TE	TE_EBlast_1	1	2107
TE	TE_EBlast_1	5	299
TE	TE_EBlast_1	4	440
TE	TE_EBlast_1	above5	742
TE	TE_EBlast_1	2	1239
mESC	mESC_2_08	4	149
mESC	mESC_2_08	5	63
mESC	mESC_2_08	1	2580
mESC	mESC_2_08	3	361
mESC	mESC_2_08	2	1027
mESC	mESC_2_08	above5	58
8C	8C_4_4	2	169
8C	8C_4_4	above5	12
8C	8C_4_4	4	26
8C	8C_4_4	5	15
8C	8C_4_4	1	608
8C	8C_4_4	3	68
mESC	mESC_1_5	5	263
mESC	mESC_1_5	4	470
mESC	mESC_1_5	3	790
mESC	mESC_1_5	1	2566
mESC	mESC_1_5	2	1344
mESC	mESC_1_5	above5	484
L2C	L2C_3_1	1	2253
L2C	L2C_3_1	3	654
L2C	L2C_3_1	4	425
L2C	L2C_3_1	5	287
L2C	L2C_3_1	above5	932
L2C	L2C_3_1	2	1103
TE	TE_LBlast_7	above5	37
TE	TE_LBlast_7	2	392
TE	TE_LBlast_7	1	1184
TE	TE_LBlast_7	3	176
TE	TE_LBlast_7	4	80
TE	TE_LBlast_7	5	34
E2C	E2C_3_2	1	2240
E2C	E2C_3_2	3	820
E2C	E2C_3_2	4	581
E2C	E2C_3_2	5	479
E2C	E2C_3_2	above5	1840
E2C	E2C_3_2	2	1313
8C	8C_4_1	above5	28
8C	8C_4_1	2	273
8C	8C_4_1	3	134
8C	8C_4_1	1	803
8C	8C_4_1	5	34
8C	8C_4_1	4	58
Morula	Morula_2_4	above5	963
Morula	Morula_2_4	2	1056
Morula	Morula_2_4	3	664
Morula	Morula_2_4	1	1855
Morula	Morula_2_4	5	357
Morula	Morula_2_4	4	446
mESC	mESC_2_44	2	1378
mESC	mESC_2_44	above5	321
mESC	mESC_2_44	5	181
mESC	mESC_2_44	4	374
mESC	mESC_2_44	3	677
mESC	mESC_2_44	1	2825
E2C	E2C_2_2	above5	402
E2C	E2C_2_2	2	921
E2C	E2C_2_2	1	2140
E2C	E2C_2_2	3	518
E2C	E2C_2_2	4	308
E2C	E2C_2_2	5	167
mESC	mESC_2_04	4	217
mESC	mESC_2_04	5	99
mESC	mESC_2_04	1	2740
mESC	mESC_2_04	3	497
mESC	mESC_2_04	2	1174
mESC	mESC_2_04	above5	123
ZY	ZY_3	2	1305
ZY	ZY_3	above5	1953
ZY	ZY_3	4	520
ZY	ZY_3	5	476
ZY	ZY_3	1	2162
ZY	ZY_3	3	816
TE	TE_LBlast_9	2	184
TE	TE_LBlast_9	above5	8
TE	TE_LBlast_9	4	19
TE	TE_LBlast_9	5	9
TE	TE_LBlast_9	1	750
TE	TE_LBlast_9	3	39
ICM	ICM_EBlast_5	4	132
ICM	ICM_EBlast_5	5	82
ICM	ICM_EBlast_5	1	1401
ICM	ICM_EBlast_5	3	310
ICM	ICM_EBlast_5	2	590
ICM	ICM_EBlast_5	above5	120
L2C	L2C_6_1	2	305
L2C	L2C_6_1	above5	45
L2C	L2C_6_1	5	26
L2C	L2C_6_1	4	55
L2C	L2C_6_1	3	93
L2C	L2C_6_1	1	1000
4C	4C_3_1	1	1151
4C	4C_3_1	3	242
4C	4C_3_1	4	98
4C	4C_3_1	5	62
4C	4C_3_1	above5	96
4C	4C_3_1	2	442
ICM	ICM_EBlast_6	2	160
ICM	ICM_EBlast_6	above5	18
ICM	ICM_EBlast_6	5	10
ICM	ICM_EBlast_6	4	22
ICM	ICM_EBlast_6	3	47
ICM	ICM_EBlast_6	1	670
mESC	mESC_2_18	2	1464
mESC	mESC_2_18	above5	305
mESC	mESC_2_18	4	374
mESC	mESC_2_18	5	186
mESC	mESC_2_18	1	2891
mESC	mESC_2_18	3	732
mESC	mESC_2_36	above5	315
mESC	mESC_2_36	2	1544
mESC	mESC_2_36	3	742
mESC	mESC_2_36	1	2930
mESC	mESC_2_36	5	225
mESC	mESC_2_36	4	394
mESC	mESC_2_19	5	203
mESC	mESC_2_19	4	356
mESC	mESC_2_19	3	669
mESC	mESC_2_19	1	2824
mESC	mESC_2_19	2	1401
mESC	mESC_2_19	above5	284
TE	TE_LBlast_10	4	376
TE	TE_LBlast_10	5	202
TE	TE_LBlast_10	1	2462
TE	TE_LBlast_10	3	597
TE	TE_LBlast_10	2	1280
TE	TE_LBlast_10	above5	321
ICM	ICM_EBlast_3	1	1345
ICM	ICM_EBlast_3	3	307
ICM	ICM_EBlast_3	4	176
ICM	ICM_EBlast_3	5	104
ICM	ICM_EBlast_3	above5	163
ICM	ICM_EBlast_3	2	569
mESC	mESC_2_03	above5	214
mESC	mESC_2_03	2	1321
mESC	mESC_2_03	3	619
mESC	mESC_2_03	1	2792
mESC	mESC_2_03	5	136
mESC	mESC_2_03	4	276
L2C	L2C_5_2	5	353
L2C	L2C_5_2	4	535
L2C	L2C_5_2	3	771
L2C	L2C_5_2	1	2238
L2C	L2C_5_2	2	1133
L2C	L2C_5_2	above5	1250
ZY	ZY_7	5	492
ZY	ZY_7	4	664
ZY	ZY_7	3	906
ZY	ZY_7	1	2247
ZY	ZY_7	2	1387
ZY	ZY_7	above5	2677
Morula	Morula_5_2	2	1161
Morula	Morula_5_2	above5	1060
Morula	Morula_5_2	5	337
Morula	Morula_5_2	4	494
Morula	Morula_5_2	3	724
Morula	Morula_5_2	1	2072
M2	M2_1	above5	1822
M2	M2_1	2	1043
M2	M2_1	1	1893
M2	M2_1	3	634
M2	M2_1	4	446
M2	M2_1	5	393
4C	4C_4_3	5	1
4C	4C_4_3	4	7
4C	4C_4_3	3	25
4C	4C_4_3	1	389
4C	4C_4_3	2	73
4C	4C_4_3	above5	7
M2	M2_3	2	1163
M2	M2_3	above5	3211
M2	M2_3	4	584
M2	M2_3	5	501
M2	M2_3	1	2099
M2	M2_3	3	745
8C	8C_2_3	5	20
8C	8C_2_3	4	31
8C	8C_2_3	3	73
8C	8C_2_3	1	650
8C	8C_2_3	2	197
8C	8C_2_3	above5	18
TE	TE_EBlast_2	2	354
TE	TE_EBlast_2	above5	33
TE	TE_EBlast_2	4	61
TE	TE_EBlast_2	5	27
TE	TE_EBlast_2	1	1035
TE	TE_EBlast_2	3	130
Morula	Morula_4_5	3	693
Morula	Morula_4_5	1	1832
Morula	Morula_4_5	5	343
Morula	Morula_4_5	4	462
Morula	Morula_4_5	above5	1227
Morula	Morula_4_5	2	1020
TE	TE_EBlast_5	1	820
TE	TE_EBlast_5	3	93
TE	TE_EBlast_5	4	33
TE	TE_EBlast_5	5	23
TE	TE_EBlast_5	above5	24
TE	TE_EBlast_5	2	260
mESC	mESC_2_40	2	1424
mESC	mESC_2_40	above5	364
mESC	mESC_2_40	4	434
mESC	mESC_2_40	5	231
mESC	mESC_2_40	1	2890
mESC	mESC_2_40	3	723
mESC	mESC_2_02	2	1391
mESC	mESC_2_02	above5	282
mESC	mESC_2_02	5	193
mESC	mESC_2_02	4	382
mESC	mESC_2_02	3	688
mESC	mESC_2_02	1	2907
mESC	mESC_2_29	2	1505
mESC	mESC_2_29	above5	333
mESC	mESC_2_29	5	205
mESC	mESC_2_29	4	411
mESC	mESC_2_29	3	780
mESC	mESC_2_29	1	2819
Morula	Morula_4_3	above5	1398
Morula	Morula_4_3	2	1158
Morula	Morula_4_3	3	793
Morula	Morula_4_3	1	1987
Morula	Morula_4_3	5	426
Morula	Morula_4_3	4	560
M2	M2_2	above5	631
M2	M2_2	2	708
M2	M2_2	1	1495
M2	M2_2	3	438
M2	M2_2	4	303
M2	M2_2	5	208
4C	4C_9_1	4	186
4C	4C_9_1	5	84
4C	4C_9_1	1	1394
4C	4C_9_1	3	282
4C	4C_9_1	2	633
4C	4C_9_1	above5	134
Morula	Morula_5_1	above5	234
Morula	Morula_5_1	2	695
Morula	Morula_5_1	3	331
Morula	Morula_5_1	1	1423
Morula	Morula_5_1	5	125
Morula	Morula_5_1	4	203
mESC	mESC_2_35	above5	268
mESC	mESC_2_35	2	1356
mESC	mESC_2_35	1	2968
mESC	mESC_2_35	3	712
mESC	mESC_2_35	4	363
mESC	mESC_2_35	5	197
Morula	Morula_2_1	4	544
Morula	Morula_2_1	5	358
Morula	Morula_2_1	1	1938
Morula	Morula_2_1	3	755
Morula	Morula_2_1	2	1142
Morula	Morula_2_1	above5	1338
8C	8C_2_8	1	616
8C	8C_2_8	3	63
8C	8C_2_8	4	30
8C	8C_2_8	5	14
8C	8C_2_8	above5	15
8C	8C_2_8	2	187
8C	8C_2_7	4	247
8C	8C_2_7	5	166
8C	8C_2_7	1	1273
8C	8C_2_7	3	381
8C	8C_2_7	2	636
8C	8C_2_7	above5	429
ZY	ZY_6	1	2175
ZY	ZY_6	3	772
ZY	ZY_6	4	585
ZY	ZY_6	5	413
ZY	ZY_6	above5	1929
ZY	ZY_6	2	1245
ZY	ZY_4	2	1173
ZY	ZY_4	above5	1407
ZY	ZY_4	5	351
ZY	ZY_4	4	502
ZY	ZY_4	3	748
ZY	ZY_4	1	2216
mESC	mESC_2_20	3	761
mESC	mESC_2_20	1	2890
mESC	mESC_2_20	5	207
mESC	mESC_2_20	4	385
mESC	mESC_2_20	above5	331
mESC	mESC_2_20	2	1422
L2C	L2C_2_2	2	1231
L2C	L2C_2_2	above5	1476
L2C	L2C_2_2	5	437
L2C	L2C_2_2	4	571
L2C	L2C_2_2	3	781
L2C	L2C_2_2	1	2297
Morula	Morula_4_2	2	943
Morula	Morula_4_2	above5	757
Morula	Morula_4_2	4	399
Morula	Morula_4_2	5	305
Morula	Morula_4_2	1	1744
Morula	Morula_4_2	3	594
TE	TE_LBlast_12	above5	120
TE	TE_LBlast_12	2	664
TE	TE_LBlast_12	3	298
TE	TE_LBlast_12	1	1458
TE	TE_LBlast_12	5	79
TE	TE_LBlast_12	4	158
ICM	ICM_EBlast_1	2	694
ICM	ICM_EBlast_1	above5	320
ICM	ICM_EBlast_1	4	226
ICM	ICM_EBlast_1	5	139
ICM	ICM_EBlast_1	1	1385
ICM	ICM_EBlast_1	3	353
mESC	mESC_1_3	2	1236
mESC	mESC_1_3	above5	289
mESC	mESC_1_3	4	316
mESC	mESC_1_3	5	175
mESC	mESC_1_3	1	2666
mESC	mESC_1_3	3	632
E2C	E2C_9_1	3	75
E2C	E2C_9_1	1	854
E2C	E2C_9_1	5	19
E2C	E2C_9_1	4	40
E2C	E2C_9_1	above5	27
E2C	E2C_9_1	2	229
Morula	Morula_4_4	2	1164
Morula	Morula_4_4	above5	1245
Morula	Morula_4_4	5	394
Morula	Morula_4_4	4	524
Morula	Morula_4_4	3	779
Morula	Morula_4_4	1	2023
TE	TE_LBlast_6	2	442
TE	TE_LBlast_6	above5	30
TE	TE_LBlast_6	5	34
TE	TE_LBlast_6	4	71
TE	TE_LBlast_6	3	157
TE	TE_LBlast_6	1	1152
mESC	mESC_2_01	3	712
mESC	mESC_2_01	1	2709
mESC	mESC_2_01	5	190
mESC	mESC_2_01	4	369
mESC	mESC_2_01	above5	304
mESC	mESC_2_01	2	1277
Morula	Morula_2_3	3	817
Morula	Morula_2_3	1	2065
Morula	Morula_2_3	5	409
Morula	Morula_2_3	4	520
Morula	Morula_2_3	above5	1256
Morula	Morula_2_3	2	1190
mESC	mESC_2_14	above5	263
mESC	mESC_2_14	2	1367
mESC	mESC_2_14	3	648
mESC	mESC_2_14	1	2600
mESC	mESC_2_14	5	179
mESC	mESC_2_14	4	352
E2C	E2C_2_1	5	195
E2C	E2C_2_1	4	365
E2C	E2C_2_1	3	577
E2C	E2C_2_1	1	2134
E2C	E2C_2_1	2	1002
E2C	E2C_2_1	above5	546
L2C	L2C_9_2	above5	339
L2C	L2C_9_2	2	838
L2C	L2C_9_2	1	1803
L2C	L2C_9_2	3	436
L2C	L2C_9_2	4	284
L2C	L2C_9_2	5	145
Morula	Morula_2_6	3	824
Morula	Morula_2_6	1	1960
Morula	Morula_2_6	5	512
Morula	Morula_2_6	4	613
Morula	Morula_2_6	above5	2059
Morula	Morula_2_6	2	1164
4C	4C_1_1	3	74
4C	4C_1_1	1	706
4C	4C_1_1	5	12
4C	4C_1_1	4	35
4C	4C_1_1	above5	10
4C	4C_1_1	2	209
mESC	mESC_2_30	4	462
mESC	mESC_2_30	5	273
mESC	mESC_2_30	1	2721
mESC	mESC_2_30	3	865
mESC	mESC_2_30	2	1450
mESC	mESC_2_30	above5	493
8C	8C_1_4	5	204
8C	8C_1_4	4	270
8C	8C_1_4	3	452
8C	8C_1_4	1	1310
8C	8C_1_4	2	753
8C	8C_1_4	above5	482
ICM	ICM_LBlast_11	3	35
ICM	ICM_LBlast_11	1	571
ICM	ICM_LBlast_11	5	7
ICM	ICM_LBlast_11	4	15
ICM	ICM_LBlast_11	above5	9
ICM	ICM_LBlast_11	2	137
TE	TE_EBlast_4	above5	3
TE	TE_EBlast_4	2	65
TE	TE_EBlast_4	1	380
TE	TE_EBlast_4	3	21
TE	TE_EBlast_4	4	5
TE	TE_EBlast_4	5	3
4C	4C_1_3	1	928
4C	4C_1_3	3	100
4C	4C_1_3	4	49
4C	4C_1_3	5	28
4C	4C_1_3	above5	28
4C	4C_1_3	2	329
M2	M2_10	above5	3161
M2	M2_10	2	1190
M2	M2_10	3	807
M2	M2_10	1	2061
M2	M2_10	5	458
M2	M2_10	4	599
ICM	ICM_LBlast_10	above5	74
ICM	ICM_LBlast_10	2	492
ICM	ICM_LBlast_10	3	224
ICM	ICM_LBlast_10	1	1314
ICM	ICM_LBlast_10	5	58
ICM	ICM_LBlast_10	4	111
mESC	mESC_2_46	above5	313
mESC	mESC_2_46	2	1498
mESC	mESC_2_46	1	2877
mESC	mESC_2_46	3	713
mESC	mESC_2_46	4	382
mESC	mESC_2_46	5	180
mESC	mESC_1_4	above5	220
mESC	mESC_1_4	2	1217
mESC	mESC_1_4	1	2499
mESC	mESC_1_4	3	537
mESC	mESC_1_4	4	274
mESC	mESC_1_4	5	153
L2C	L2C_4_2	1	1901
L2C	L2C_4_2	3	489
L2C	L2C_4_2	4	299
L2C	L2C_4_2	5	199
L2C	L2C_4_2	above5	423
L2C	L2C_4_2	2	869
ICM	ICM_LBlast_7	above5	50
ICM	ICM_LBlast_7	2	501
ICM	ICM_LBlast_7	1	1237
ICM	ICM_LBlast_7	3	206
ICM	ICM_LBlast_7	4	95
ICM	ICM_LBlast_7	5	49
mESC	mESC_2_06	4	268
mESC	mESC_2_06	5	131
mESC	mESC_2_06	1	2760
mESC	mESC_2_06	3	542
mESC	mESC_2_06	2	1200
mESC	mESC_2_06	above5	150
4C	4C_8_1	5	235
4C	4C_8_1	4	336
4C	4C_8_1	3	525
4C	4C_8_1	1	1677
4C	4C_8_1	2	893
4C	4C_8_1	above5	555
mESC	mESC_2_43	above5	331
mESC	mESC_2_43	2	1511
mESC	mESC_2_43	1	2892
mESC	mESC_2_43	3	736
mESC	mESC_2_43	4	403
mESC	mESC_2_43	5	210
mESC	mESC_2_24	above5	288
mESC	mESC_2_24	2	1462
mESC	mESC_2_24	1	2938
mESC	mESC_2_24	3	742
mESC	mESC_2_24	4	357
mESC	mESC_2_24	5	222
L2C	L2C_2_1	2	1246
L2C	L2C_2_1	above5	1525
L2C	L2C_2_1	5	382
L2C	L2C_2_1	4	553
L2C	L2C_2_1	3	788
L2C	L2C_2_1	1	2264
4C	4C_1_2	5	16
4C	4C_1_2	4	40
4C	4C_1_2	3	94
4C	4C_1_2	1	821
4C	4C_1_2	2	252
4C	4C_1_2	above5	20
E2C	E2C_1_1	4	480
E2C	E2C_1_1	5	308
E2C	E2C_1_1	1	2237
E2C	E2C_1_1	3	705
E2C	E2C_1_1	2	1137
E2C	E2C_1_1	above5	951
Morula	Morula_1_2	2	967
Morula	Morula_1_2	above5	1080
Morula	Morula_1_2	4	454
Morula	Morula_1_2	5	334
Morula	Morula_1_2	1	1729
Morula	Morula_1_2	3	640
4C	4C_5_1	5	325
4C	4C_5_1	4	450
4C	4C_5_1	3	666
4C	4C_5_1	1	1867
4C	4C_5_1	2	1016
4C	4C_5_1	above5	1245
mESC	mESC_2_31	above5	337
mESC	mESC_2_31	2	1401
mESC	mESC_2_31	1	2879
mESC	mESC_2_31	3	678
mESC	mESC_2_31	4	417
mESC	mESC_2_31	5	210
M2	M2_5	1	2306
M2	M2_5	3	938
M2	M2_5	4	690
M2	M2_5	5	556
M2	M2_5	above5	3231
M2	M2_5	2	1387
mESC	mESC_2_25	2	1444
mESC	mESC_2_25	above5	285
mESC	mESC_2_25	5	190
mESC	mESC_2_25	4	364
mESC	mESC_2_25	3	660
mESC	mESC_2_25	1	2858
Morula	Morula_1_5	4	508
Morula	Morula_1_5	5	385
Morula	Morula_1_5	1	1861
Morula	Morula_1_5	3	714
Morula	Morula_1_5	2	1066
Morula	Morula_1_5	above5	1581
mESC	mESC_2_07	2	1250
mESC	mESC_2_07	above5	171
mESC	mESC_2_07	5	133
mESC	mESC_2_07	4	278
mESC	mESC_2_07	3	573
mESC	mESC_2_07	1	2758
8C	8C_1_3	3	475
8C	8C_1_3	1	1407
8C	8C_1_3	5	186
8C	8C_1_3	4	286
8C	8C_1_3	above5	545
8C	8C_1_3	2	747
mESC	mESC_2_47	1	2232
mESC	mESC_2_47	3	416
mESC	mESC_2_47	4	186
mESC	mESC_2_47	5	87
mESC	mESC_2_47	above5	106
mESC	mESC_2_47	2	927
4C	4C_6_4	5	91
4C	4C_6_4	4	144
4C	4C_6_4	3	339
4C	4C_6_4	1	1386
4C	4C_6_4	2	591
4C	4C_6_4	above5	152
mESC	mESC_2_42	3	622
mESC	mESC_2_42	1	2928
mESC	mESC_2_42	5	158
mESC	mESC_2_42	4	299
mESC	mESC_2_42	above5	190
mESC	mESC_2_42	2	1382
M2	M2_8	above5	1851
M2	M2_8	2	1017
M2	M2_8	1	2002
M2	M2_8	3	647
M2	M2_8	4	480
M2	M2_8	5	351
L2C	L2C_8_1	4	68
L2C	L2C_8_1	5	45
L2C	L2C_8_1	1	1077
L2C	L2C_8_1	3	145
L2C	L2C_8_1	2	331
L2C	L2C_8_1	above5	84
Morula	Morula_5_3	2	940
Morula	Morula_5_3	above5	947
Morula	Morula_5_3	4	427
Morula	Morula_5_3	5	317
Morula	Morula_5_3	1	1705
Morula	Morula_5_3	3	609
8C	8C_2_6	3	24
8C	8C_2_6	1	389
8C	8C_2_6	5	3
8C	8C_2_6	4	7
8C	8C_2_6	above5	4
8C	8C_2_6	2	97
mESC	mESC_2_38	2	1561
mESC	mESC_2_38	above5	475
mESC	mESC_2_38	5	308
mESC	mESC_2_38	4	453
mESC	mESC_2_38	3	883
mESC	mESC_2_38	1	2907
TE	TE_LBlast_11	5	5
TE	TE_LBlast_11	4	6
TE	TE_LBlast_11	3	26
TE	TE_LBlast_11	1	411
TE	TE_LBlast_11	2	94
TE	TE_LBlast_11	above5	4
mESC	mESC_2_05	above5	263
mESC	mESC_2_05	2	1392
mESC	mESC_2_05	1	2850
mESC	mESC_2_05	3	704
mESC	mESC_2_05	4	302
mESC	mESC_2_05	5	180
mESC	mESC_2_28	2	1426
mESC	mESC_2_28	above5	387
mESC	mESC_2_28	4	389
mESC	mESC_2_28	5	240
mESC	mESC_2_28	1	2761
mESC	mESC_2_28	3	758
4C	4C_6_3	2	304
4C	4C_6_3	above5	24
4C	4C_6_3	5	20
4C	4C_6_3	4	45
4C	4C_6_3	3	128
4C	4C_6_3	1	826
L2C	L2C_6_2	3	45
L2C	L2C_6_2	1	639
L2C	L2C_6_2	5	6
L2C	L2C_6_2	4	22
L2C	L2C_6_2	above5	10
L2C	L2C_6_2	2	128
L2C	L2C_3_2	2	830
L2C	L2C_3_2	above5	499
L2C	L2C_3_2	4	332
L2C	L2C_3_2	5	216
L2C	L2C_3_2	1	1912
L2C	L2C_3_2	3	507
ICM	ICM_EBlast_2	2	456
ICM	ICM_EBlast_2	above5	101
ICM	ICM_EBlast_2	4	104
ICM	ICM_EBlast_2	5	70
ICM	ICM_EBlast_2	1	1099
ICM	ICM_EBlast_2	3	193
mESC	mESC_2_17	1	2541
mESC	mESC_2_17	3	531
mESC	mESC_2_17	4	247
mESC	mESC_2_17	5	128
mESC	mESC_2_17	above5	171
mESC	mESC_2_17	2	1171
L2C	L2C_7_2	2	640
L2C	L2C_7_2	above5	217
L2C	L2C_7_2	4	166
L2C	L2C_7_2	5	115
L2C	L2C_7_2	1	1733
L2C	L2C_7_2	3	333
mESC	mESC_2_41	4	362
mESC	mESC_2_41	5	226
mESC	mESC_2_41	1	2812
mESC	mESC_2_41	3	689
mESC	mESC_2_41	2	1404
mESC	mESC_2_41	above5	316
mESC	mESC_2_33	2	1333
mESC	mESC_2_33	above5	217
mESC	mESC_2_33	4	302
mESC	mESC_2_33	5	157
mESC	mESC_2_33	1	2900
mESC	mESC_2_33	3	614
4C	4C_7_2	4	253
4C	4C_7_2	5	157
4C	4C_7_2	1	1637
4C	4C_7_2	3	409
4C	4C_7_2	2	815
4C	4C_7_2	above5	323
mESC	mESC_2_37	2	1262
mESC	mESC_2_37	above5	176
mESC	mESC_2_37	4	269
mESC	mESC_2_37	5	154
mESC	mESC_2_37	1	2763
mESC	mESC_2_37	3	571
L2C	L2C_8_2	5	131
L2C	L2C_8_2	4	244
L2C	L2C_8_2	3	429
L2C	L2C_8_2	1	1782
L2C	L2C_8_2	2	753
L2C	L2C_8_2	above5	284
mESC	mESC_2_26	3	741
mESC	mESC_2_26	1	2879
mESC	mESC_2_26	5	189
mESC	mESC_2_26	4	381
mESC	mESC_2_26	above5	341
mESC	mESC_2_26	2	1447
Morula	Morula_5_4	2	760
Morula	Morula_5_4	above5	490
Morula	Morula_5_4	4	311
Morula	Morula_5_4	5	191
Morula	Morula_5_4	1	1550
Morula	Morula_5_4	3	507
ICM	ICM_LBlast_9	4	11
ICM	ICM_LBlast_9	5	6
ICM	ICM_LBlast_9	1	602
ICM	ICM_LBlast_9	3	36
ICM	ICM_LBlast_9	2	138
ICM	ICM_LBlast_9	above5	7
ICM	ICM_LBlast_12	2	711
ICM	ICM_LBlast_12	above5	145
ICM	ICM_LBlast_12	5	108
ICM	ICM_LBlast_12	4	188
ICM	ICM_LBlast_12	3	316
ICM	ICM_LBlast_12	1	1565
Morula	Morula_1_1	1	1137
Morula	Morula_1_1	3	206
Morula	Morula_1_1	4	95
Morula	Morula_1_1	5	44
Morula	Morula_1_1	above5	66
Morula	Morula_1_1	2	465
E2C	E2C_11_1	2	283
E2C	E2C_11_1	above5	46
E2C	E2C_11_1	4	52
E2C	E2C_11_1	5	31
E2C	E2C_11_1	1	1092
E2C	E2C_11_1	3	132
L2C	L2C_1_2	2	363
L2C	L2C_1_2	above5	64
L2C	L2C_1_2	5	39
L2C	L2C_1_2	4	78
L2C	L2C_1_2	3	184
L2C	L2C_1_2	1	1160
Morula	Morula_1_3	3	701
Morula	Morula_1_3	1	1882
Morula	Morula_1_3	5	367
Morula	Morula_1_3	4	511
Morula	Morula_1_3	above5	1561
Morula	Morula_1_3	2	1070
mESC	mESC_2_13	2	1504
mESC	mESC_2_13	above5	314
mESC	mESC_2_13	4	396
mESC	mESC_2_13	5	218
mESC	mESC_2_13	1	2925
mESC	mESC_2_13	3	723
mESC	mESC_2_16	2	1285
mESC	mESC_2_16	above5	206
mESC	mESC_2_16	5	155
mESC	mESC_2_16	4	338
mESC	mESC_2_16	3	581
mESC	mESC_2_16	1	2760
TE	TE_EBlast_3	2	27
TE	TE_EBlast_3	3	5
TE	TE_EBlast_3	1	162
TE	TE_EBlast_3	5	1
TE	TE_EBlast_3	4	1
mESC	mESC_2_21	4	329
mESC	mESC_2_21	5	151
mESC	mESC_2_21	1	2764
mESC	mESC_2_21	3	596
mESC	mESC_2_21	2	1251
mESC	mESC_2_21	above5	232
8C	8C_2_4	4	14
8C	8C_2_4	5	11
8C	8C_2_4	1	534
8C	8C_2_4	3	57
8C	8C_2_4	2	184
8C	8C_2_4	above5	10
mESC	mESC_2_15	2	1312
mESC	mESC_2_15	above5	227
mESC	mESC_2_15	5	165
mESC	mESC_2_15	4	319
mESC	mESC_2_15	3	589
mESC	mESC_2_15	1	2700
L2C	L2C_9_1	1	1857
L2C	L2C_9_1	3	450
L2C	L2C_9_1	4	256
L2C	L2C_9_1	5	152
L2C	L2C_9_1	above5	345
L2C	L2C_9_1	2	836
E2C	E2C_8_2	above5	40
E2C	E2C_8_2	2	213
E2C	E2C_8_2	1	864
E2C	E2C_8_2	3	76
E2C	E2C_8_2	4	25
E2C	E2C_8_2	5	20
E2C	E2C_3_1	1	2199
E2C	E2C_3_1	3	865
E2C	E2C_3_1	4	588
E2C	E2C_3_1	5	522
E2C	E2C_3_1	above5	2065
E2C	E2C_3_1	2	1271
TE	TE_LBlast_8	2	359
TE	TE_LBlast_8	above5	24
TE	TE_LBlast_8	5	30
TE	TE_LBlast_8	4	47
TE	TE_LBlast_8	3	124
TE	TE_LBlast_8	1	1033
8C	8C_1_5	above5	401
8C	8C_1_5	2	739
8C	8C_1_5	1	1265
8C	8C_1_5	3	385
8C	8C_1_5	4	262
8C	8C_1_5	5	150

## Sheet: S2C Fig
Stages	Cell	Type	Count
oocyte_split4	oocyte_split4_6	5	309
oocyte_split4	oocyte_split4_6	1	1706
oocyte_split4	oocyte_split4_6	3	558
oocyte_split4	oocyte_split4_6	2	853
oocyte_split4	oocyte_split4_6	above5	1471
oocyte_split4	oocyte_split4_6	4	415
oocyte_split2	oocyte_split2_1	above5	1626
oocyte_split2	oocyte_split2_1	2	909
oocyte_split2	oocyte_split2_1	4	394
oocyte_split2	oocyte_split2_1	5	292
oocyte_split2	oocyte_split2_1	1	1855
oocyte_split2	oocyte_split2_1	3	570
oocyte_split4	oocyte_split4_2	5	285
oocyte_split4	oocyte_split4_2	1	1723
oocyte_split4	oocyte_split4_2	3	517
oocyte_split4	oocyte_split4_2	above5	1511
oocyte_split4	oocyte_split4_2	2	860
oocyte_split4	oocyte_split4_2	4	390
oocyte_split2	oocyte_split2_3	above5	1822
oocyte_split2	oocyte_split2_3	2	1075
oocyte_split2	oocyte_split2_3	4	480
oocyte_split2	oocyte_split2_3	5	346
oocyte_split2	oocyte_split2_3	1	1982
oocyte_split2	oocyte_split2_3	3	620
oocyte_split2	oocyte_split2_2	4	412
oocyte_split2	oocyte_split2_2	above5	1678
oocyte_split2	oocyte_split2_2	2	921
oocyte_split2	oocyte_split2_2	3	614
oocyte_split2	oocyte_split2_2	5	324
oocyte_split2	oocyte_split2_2	1	1846
oocyte_split2	oocyte_split2_4	4	433
oocyte_split2	oocyte_split2_4	2	931
oocyte_split2	oocyte_split2_4	above5	1490
oocyte_split2	oocyte_split2_4	3	566
oocyte_split2	oocyte_split2_4	1	1912
oocyte_split2	oocyte_split2_4	5	268
oocyte_split2	oocyte_split2_6	4	381
oocyte_split2	oocyte_split2_6	above5	1384
oocyte_split2	oocyte_split2_6	2	890
oocyte_split2	oocyte_split2_6	3	517
oocyte_split2	oocyte_split2_6	1	1681
oocyte_split2	oocyte_split2_6	5	271
oocyte_split4	oocyte_split4_1	4	446
oocyte_split4	oocyte_split4_1	2	922
oocyte_split4	oocyte_split4_1	above5	1657
oocyte_split4	oocyte_split4_1	3	626
oocyte_split4	oocyte_split4_1	5	345
oocyte_split4	oocyte_split4_1	1	1837
oocyte_split2	oocyte_split2_5	5	315
oocyte_split2	oocyte_split2_5	1	1911
oocyte_split2	oocyte_split2_5	3	554
oocyte_split2	oocyte_split2_5	2	956
oocyte_split2	oocyte_split2_5	above5	1495
oocyte_split2	oocyte_split2_5	4	433
oocyte_split4	oocyte_split4_4	4	465
oocyte_split4	oocyte_split4_4	2	1007
oocyte_split4	oocyte_split4_4	above5	1783
oocyte_split4	oocyte_split4_4	3	617
oocyte_split4	oocyte_split4_4	1	1984
oocyte_split4	oocyte_split4_4	5	351
oocyte	oocyte_b5_4	1	2035
oocyte	oocyte_b5_4	5	332
oocyte	oocyte_b5_4	3	587
oocyte	oocyte_b5_4	2	1010
oocyte	oocyte_b5_4	above5	1626
oocyte	oocyte_b5_4	4	417
oocyte	oocyte_b5_2	3	599
oocyte	oocyte_b5_2	1	1964
oocyte	oocyte_b5_2	5	317
oocyte	oocyte_b5_2	4	421
oocyte	oocyte_b5_2	above5	1528
oocyte	oocyte_b5_2	2	984
oocyte_split4	oocyte_split4_5	1	1934
oocyte_split4	oocyte_split4_5	5	327
oocyte_split4	oocyte_split4_5	3	616
oocyte_split4	oocyte_split4_5	above5	1654
oocyte_split4	oocyte_split4_5	2	1017
oocyte_split4	oocyte_split4_5	4	431
oocyte	oocyte_b5_3	2	1015
oocyte	oocyte_b5_3	above5	1785
oocyte	oocyte_b5_3	4	453
oocyte	oocyte_b5_3	5	351
oocyte	oocyte_b5_3	1	2047
oocyte	oocyte_b5_3	3	678
oocyte_split4	oocyte_split4_3	4	437
oocyte_split4	oocyte_split4_3	above5	1699
oocyte_split4	oocyte_split4_3	2	932
oocyte_split4	oocyte_split4_3	3	634
oocyte_split4	oocyte_split4_3	1	1868
oocyte_split4	oocyte_split4_3	5	326
oocyte	oocyte_b5_1	4	412
oocyte	oocyte_b5_1	2	967
oocyte	oocyte_b5_1	above5	1672
oocyte	oocyte_b5_1	3	650
oocyte	oocyte_b5_1	1	2002
oocyte	oocyte_b5_1	5	323

## Sheet: S2D Fig
Barcode	SampleID	Group	Gene	Type	Count	CPM
TGCTCGTCATCGCTAA-2	L2_2_2	L2	Hdlbp	1	1	26.6014
TGCTCGTCATCGCTAA-2	L2_2_2	L2	Sf3b1	5	1	186.21
TGCTCGTCATCGCTAA-2	L2_2_2	L2	Rbm15b	2	1	53.2028
TGCTCGTCATCGCTAA-2	L2_2_2	L2	Ensa	1	1	26.6014
TGCTCGTCATCGCTAA-2	L2_2_2	L2	Nepro	2	1	106.406
TGCTCGTCATCGCTAA-2	L2_2_2	L2	Ctc1	1	1	26.6014
TGCTCGTCATCGCTAA-2	L2_2_2	L2	Tomm7	3	1	744.839
TGCTCGTCATCGCTAA-2	L2_2_2	L2	C130036L24Rik	1	1	26.6014
TGCTCGTCATCGCTAA-2	L2_2_2	L2	Serinc1	1	1	53.2028
TGCTCGTCATCGCTAA-2	L2_2_2	L2	Nedd4l	1	1	26.6014
TGCTCGTCATCGCTAA-2	L2_2_2	L2	Gdap2	1	1	53.2028
TGCTCGTCATCGCTAA-2	L2_2_2	L2	Msrb1	2	1	53.2028
TGCTCGTCATCGCTAA-2	L2_2_2	L2	Ube2a	2	1	133.007
TGCTCGTCATCGCTAA-2	L2_2_2	L2	Ndufv2	1	1	79.8042
TGCTCGTCATCGCTAA-2	L2_2_2	L2	Pafah1b1	4	1	133.007
TGCTCGTCATCGCTAA-2	L2_2_2	L2	Clpp	3	1	212.811
TGCTCGTCATCGCTAA-2	L2_2_2	L2	Prdx6	2	1	239.413
TGCTCGTCATCGCTAA-2	L2_2_2	L2	Luc7l	above5	1	266.014
TGCTCGTCATCGCTAA-2	L2_2_2	L2	Prkrip1	above5	1	345.818
TGCTCGTCATCGCTAA-2	L2_2_2	L2	Blcap	1	1	26.6014
TGCTCGTCATCGCTAA-2	L2_2_2	L2	Bbip1	2	1	106.406
TGCTCGTCATCGCTAA-2	L2_2_2	L2	Atp5g3	2	1	53.2028
TGCTCGTCATCGCTAA-2	L2_2_2	L2	Shld1	1	1	26.6014
TGCTCGTCATCGCTAA-2	L2_2_2	L2	Mzt1	2	1	53.2028
TGCTCGTCATCGCTAA-2	L2_2_2	L2	Dtymk	4	1	319.217
TGCTCGTCATCGCTAA-2	L2_2_2	L2	Zfp36	2	1	53.2028
TGCTCGTCATCGCTAA-2	L2_2_2	L2	Osbpl11	3	1	79.8042
TGCTCGTCATCGCTAA-2	L2_2_2	L2	Glul	3	1	319.217
TGCTCGTCATCGCTAA-2	L2_2_2	L2	Nde1	2	1	53.2028
TGCTCGTCATCGCTAA-2	L2_2_2	L2	Plrg1	2	1	79.8042
TGCTCGTCATCGCTAA-2	L2_2_2	L2	Folr1	above5	1	505.427
TGCTCGTCATCGCTAA-2	L2_2_2	L2	Cox17	3	1	478.825
TGCTCGTCATCGCTAA-2	L2_2_2	L2	Actr2	1	1	106.406
TGCTCGTCATCGCTAA-2	L2_2_2	L2	Tada3	1	1	26.6014
TGCTCGTCATCGCTAA-2	L2_2_2	L2	Ube2z	1	1	26.6014
TGCTCGTCATCGCTAA-2	L2_2_2	L2	Aurka	3	1	345.818
TGCTCGTCATCGCTAA-2	L2_2_2	L2	Bola1	3	1	79.8042
TGCTCGTCATCGCTAA-2	L2_2_2	L2	Bhmt2	1	1	26.6014
TGCTCGTCATCGCTAA-2	L2_2_2	L2	Angel2	1	1	26.6014
TGCTCGTCATCGCTAA-2	L2_2_2	L2	Ier3ip1	1	1	292.615
TGCTCGTCATCGCTAA-2	L2_2_2	L2	Btrc	2	1	53.2028
TGCTCGTCATCGCTAA-2	L2_2_2	L2	Dcaf8	1	1	26.6014
TGCTCGTCATCGCTAA-2	L2_2_2	L2	Tbc1d1	1	1	26.6014
TGCTCGTCATCGCTAA-2	L2_2_2	L2	Med17	1	1	26.6014
TGCTCGTCATCGCTAA-2	L2_2_2	L2	Gm15056	1	1	26.6014
TGCTCGTCATCGCTAA-2	L2_2_2	L2	Togaram1	2	1	79.8042
TGCTCGTCATCGCTAA-2	L2_2_2	L2	Gm48436	1	1	26.6014
TGCTCGTCATCGCTAA-2	L2_2_2	L2	Nop53	3	1	106.406
TGCTCGTCATCGCTAA-2	L2_2_2	L2	Apool	1	1	26.6014
TGCTCGTCATCGCTAA-2	L2_2_2	L2	Pusl1	1	1	26.6014
TGCTCGTCATCGCTAA-2	L2_2_2	L2	Zpr1	above5	1	292.615
TGCTCGTCATCGCTAA-2	L2_2_2	L2	Rnf115	2	1	53.2028
TGCTCGTCATCGCTAA-2	L2_2_2	L2	4930432K21Rik	1	1	26.6014
TGCTCGTCATCGCTAA-2	L2_2_2	L2	Nup50	4	1	159.608
TGCTCGTCATCGCTAA-2	L2_2_2	L2	Ccdc137	1	1	53.2028
TGCTCGTCATCGCTAA-2	L2_2_2	L2	Rnaseh2a	1	1	26.6014
TGCTCGTCATCGCTAA-2	L2_2_2	L2	Sumo1	above5	1	1143.86
TGCTCGTCATCGCTAA-2	L2_2_2	L2	E330034G19Rik	2	1	106.406
TGCTCGTCATCGCTAA-2	L2_2_2	L2	Slc3a2	3	1	133.007
TGCTCGTCATCGCTAA-2	L2_2_2	L2	Polr1d	2	1	611.832
TGCTCGTCATCGCTAA-2	L2_2_2	L2	Ndufaf2	1	1	53.2028
TGCTCGTCATCGCTAA-2	L2_2_2	L2	Commd4	2	1	133.007
TGCTCGTCATCGCTAA-2	L2_2_2	L2	Suz12	4	1	133.007
TGCTCGTCATCGCTAA-2	L2_2_2	L2	Chchd10	1	1	106.406
TGCTCGTCATCGCTAA-2	L2_2_2	L2	Gm3139	1	1	26.6014
TGCTCGTCATCGCTAA-2	L2_2_2	L2	Nat9	1	1	26.6014
TGCTCGTCATCGCTAA-2	L2_2_2	L2	Mta3	2	1	79.8042
TGCTCGTCATCGCTAA-2	L2_2_2	L2	Parp1	1	1	26.6014
TGCTCGTCATCGCTAA-2	L2_2_2	L2	Dstn	4	1	266.014
TGCTCGTCATCGCTAA-2	L2_2_2	L2	Pigm	1	1	26.6014
TGCTCGTCATCGCTAA-2	L2_2_2	L2	Zfp58	1	1	26.6014
TGCTCGTCATCGCTAA-2	L2_2_2	L2	Asnsd1	1	1	26.6014
TGCTCGTCATCGCTAA-2	L2_2_2	L2	Rp9	1	1	53.2028
TGCTCGTCATCGCTAA-2	L2_2_2	L2	Rps6kb1	1	1	26.6014
TGCTCGTCATCGCTAA-2	L2_2_2	L2	Cab39l	1	1	106.406
TGCTCGTCATCGCTAA-2	L2_2_2	L2	Pno1	above5	1	984.252
TGCTCGTCATCGCTAA-2	L2_2_2	L2	Plpbp	3	1	133.007
TGCTCGTCATCGCTAA-2	L2_2_2	L2	Tktl2	1	1	26.6014
TGCTCGTCATCGCTAA-2	L2_2_2	L2	Vps4a	1	1	26.6014
TGCTCGTCATCGCTAA-2	L2_2_2	L2	Borcs8	1	1	26.6014
TGCTCGTCATCGCTAA-2	L2_2_2	L2	Kmt5a	1	1	26.6014
TGCTCGTCATCGCTAA-2	L2_2_2	L2	Fbxl17	1	1	26.6014
TGCTCGTCATCGCTAA-2	L2_2_2	L2	Ncaph2	1	1	53.2028
TGCTCGTCATCGCTAA-2	L2_2_2	L2	Sycp3	2	1	53.2028
TGCTCGTCATCGCTAA-2	L2_2_2	L2	Slc27a4	1	1	26.6014
TGCTCGTCATCGCTAA-2	L2_2_2	L2	Eid2	1	1	26.6014
TGCTCGTCATCGCTAA-2	L2_2_2	L2	Tex10	3	1	79.8042
TGCTCGTCATCGCTAA-2	L2_2_2	L2	Naxe	2	1	79.8042
TGCTCGTCATCGCTAA-2	L2_2_2	L2	Inip	3	1	133.007
TGCTCGTCATCGCTAA-2	L2_2_2	L2	Brdt	2	1	79.8042
TGCTCGTCATCGCTAA-2	L2_2_2	L2	Fam204a	1	1	26.6014
TGCTCGTCATCGCTAA-2	L2_2_2	L2	Slc25a12	1	1	26.6014
TGCTCGTCATCGCTAA-2	L2_2_2	L2	Tdp2	1	1	26.6014
TGCTCGTCATCGCTAA-2	L2_2_2	L2	Cfap157	1	1	79.8042
TGCTCGTCATCGCTAA-2	L2_2_2	L2	Id3	1	1	26.6014
TGCTCGTCATCGCTAA-2	L2_2_2	L2	Dlgap4	1	1	26.6014
TGCTCGTCATCGCTAA-2	L2_2_2	L2	AU022751	1	1	26.6014
TGCTCGTCATCGCTAA-2	L2_2_2	L2	Cux2	1	1	26.6014
TGCTCGTCATCGCTAA-2	L2_2_2	L2	Hsph1	5	1	186.21
TGCTCGTCATCGCTAA-2	L2_2_2	L2	Rnf4	3	1	239.413
TGCTCGTCATCGCTAA-2	L2_2_2	L2	Ppat	above5	1	611.832
TGCTCGTCATCGCTAA-2	L2_2_2	L2	Gt	1	1	26.6014
TGCTCGTCATCGCTAA-2	L2_2_2	L2	Nol7	above5	1	319.217
TGCTCGTCATCGCTAA-2	L2_2_2	L2	Trappc5	1	1	79.8042
TGCTCGTCATCGCTAA-2	L2_2_2	L2	Ndufs2	2	1	79.8042
TGCTCGTCATCGCTAA-2	L2_2_2	L2	2810013P06Rik	1	1	26.6014
TGCTCGTCATCGCTAA-2	L2_2_2	L2	Mta2	3	1	79.8042
TGCTCGTCATCGCTAA-2	L2_2_2	L2	Ecsit	1	1	26.6014
TGCTCGTCATCGCTAA-2	L2_2_2	L2	Vti1a	1	1	26.6014
TGCTCGTCATCGCTAA-2	L2_2_2	L2	Ufsp1	1	1	26.6014
TGCTCGTCATCGCTAA-2	L2_2_2	L2	Kyat3	2	1	53.2028
TGCTCGTCATCGCTAA-2	L2_2_2	L2	Lrr1	4	1	532.028
TGCTCGTCATCGCTAA-2	L2_2_2	L2	Eapp	3	1	159.608
TGCTCGTCATCGCTAA-2	L2_2_2	L2	Fis1	3	1	186.21
TGCTCGTCATCGCTAA-2	L2_2_2	L2	Nop9	4	1	159.608
TGCTCGTCATCGCTAA-2	L2_2_2	L2	Uxt	1	1	79.8042
TGCTCGTCATCGCTAA-2	L2_2_2	L2	Trip13	2	1	53.2028
TGCTCGTCATCGCTAA-2	L2_2_2	L2	Atp6v1d	1	1	159.608
TGCTCGTCATCGCTAA-2	L2_2_2	L2	Ash2l	1	1	79.8042
TGCTCGTCATCGCTAA-2	L2_2_2	L2	Dek	1	1	53.2028
TGCTCGTCATCGCTAA-2	L2_2_2	L2	Rabac1	1	1	106.406
TGCTCGTCATCGCTAA-2	L2_2_2	L2	Mcm5	1	1	26.6014
TGCTCGTCATCGCTAA-2	L2_2_2	L2	Eci1	4	1	239.413
TGCTCGTCATCGCTAA-2	L2_2_2	L2	Sgo2a	1	1	79.8042
TGCTCGTCATCGCTAA-2	L2_2_2	L2	Gmps	1	1	106.406
TGCTCGTCATCGCTAA-2	L2_2_2	L2	Smyd5	1	1	53.2028
TGCTCGTCATCGCTAA-2	L2_2_2	L2	Gm47186	1	1	26.6014
TGCTCGTCATCGCTAA-2	L2_2_2	L2	Nap1l1	above5	1	505.427
TGCTCGTCATCGCTAA-2	L2_2_2	L2	Gabpb1	2	1	106.406
TGCTCGTCATCGCTAA-2	L2_2_2	L2	Ddx3x	1	1	26.6014
TGCTCGTCATCGCTAA-2	L2_2_2	L2	Egln2	2	1	79.8042
TGCTCGTCATCGCTAA-2	L2_2_2	L2	Ect2	1	1	26.6014
TGCTCGTCATCGCTAA-2	L2_2_2	L2	Ubl3	2	1	53.2028
TGCTCGTCATCGCTAA-2	L2_2_2	L2	Prr11	2	1	79.8042
TGCTCGTCATCGCTAA-2	L2_2_2	L2	Tmem183a	1	1	26.6014
TGCTCGTCATCGCTAA-2	L2_2_2	L2	Anp32e	3	1	79.8042
TGCTCGTCATCGCTAA-2	L2_2_2	L2	Rbm34	3	1	79.8042
TGCTCGTCATCGCTAA-2	L2_2_2	L2	Rsrc2	5	1	292.615
TGCTCGTCATCGCTAA-2	L2_2_2	L2	Parl	4	1	266.014
TGCTCGTCATCGCTAA-2	L2_2_2	L2	Ubxn4	2	1	159.608
TGCTCGTCATCGCTAA-2	L2_2_2	L2	Mrpl20	above5	1	532.028
TGCTCGTCATCGCTAA-2	L2_2_2	L2	Mfn1	5	1	159.608
TGCTCGTCATCGCTAA-2	L2_2_2	L2	H2afj	1	1	638.434
TGCTCGTCATCGCTAA-2	L2_2_2	L2	Ndufb3	1	1	26.6014
TGCTCGTCATCGCTAA-2	L2_2_2	L2	Pigyl	2	1	399.021
TGCTCGTCATCGCTAA-2	L2_2_2	L2	Rplp1	3	1	1888.7
TGCTCGTCATCGCTAA-2	L2_2_2	L2	Ten1	1	1	26.6014
TGCTCGTCATCGCTAA-2	L2_2_2	L2	Plekhg3	1	1	26.6014
TGCTCGTCATCGCTAA-2	L2_2_2	L2	Lmna	1	1	26.6014
TGCTCGTCATCGCTAA-2	L2_2_2	L2	Timm17a	4	1	1463.08
TGCTCGTCATCGCTAA-2	L2_2_2	L2	Sfpq	1	1	26.6014
TGCTCGTCATCGCTAA-2	L2_2_2	L2	Oat	1	1	26.6014
TGCTCGTCATCGCTAA-2	L2_2_2	L2	Pih1d1	3	1	79.8042
TGCTCGTCATCGCTAA-2	L2_2_2	L2	Med9	1	1	106.406
TGCTCGTCATCGCTAA-2	L2_2_2	L2	Imp4	4	1	425.622
TGCTCGTCATCGCTAA-2	L2_2_2	L2	Inpp5b	1	1	26.6014
TGCTCGTCATCGCTAA-2	L2_2_2	L2	Prpf18	3	1	106.406
TGCTCGTCATCGCTAA-2	L2_2_2	L2	Adrm1	above5	1	478.825
TGCTCGTCATCGCTAA-2	L2_2_2	L2	Mvb12a	1	1	26.6014
TGCTCGTCATCGCTAA-2	L2_2_2	L2	Mia2	2	1	53.2028
TGCTCGTCATCGCTAA-2	L2_2_2	L2	Psma4	5	1	638.434
TGCTCGTCATCGCTAA-2	L2_2_2	L2	Lyrm9	1	1	26.6014
TGCTCGTCATCGCTAA-2	L2_2_2	L2	Klb	1	1	53.2028
TGCTCGTCATCGCTAA-2	L2_2_2	L2	Vamp2	1	1	26.6014
TGCTCGTCATCGCTAA-2	L2_2_2	L2	Hsp90ab1	above5	1	877.846
TGCTCGTCATCGCTAA-2	L2_2_2	L2	Tcl1b4	1	1	26.6014
TGCTCGTCATCGCTAA-2	L2_2_2	L2	Leprotl1	1	1	26.6014
TGCTCGTCATCGCTAA-2	L2_2_2	L2	Cct5	above5	1	239.413
TGCTCGTCATCGCTAA-2	L2_2_2	L2	Mob4	2	1	79.8042
TGCTCGTCATCGCTAA-2	L2_2_2	L2	Synj2bp	2	1	79.8042
TGCTCGTCATCGCTAA-2	L2_2_2	L2	Prpf3	2	1	79.8042
TGCTCGTCATCGCTAA-2	L2_2_2	L2	Cds2	1	1	26.6014
TGCTCGTCATCGCTAA-2	L2_2_2	L2	Fam234a	1	1	26.6014
TGCTCGTCATCGCTAA-2	L2_2_2	L2	Gys1	1	1	26.6014
TGCTCGTCATCGCTAA-2	L2_2_2	L2	Naa35	2	1	53.2028
TGCTCGTCATCGCTAA-2	L2_2_2	L2	Sec61a2	1	1	53.2028
TGCTCGTCATCGCTAA-2	L2_2_2	L2	Gm48423	1	1	106.406
TGCTCGTCATCGCTAA-2	L2_2_2	L2	Tfg	4	1	159.608
TGCTCGTCATCGCTAA-2	L2_2_2	L2	Hspbp1	4	1	186.21
TGCTCGTCATCGCTAA-2	L2_2_2	L2	Siah2	3	1	133.007
TGCTCGTCATCGCTAA-2	L2_2_2	L2	Pafah1b2	1	1	106.406
TGCTCGTCATCGCTAA-2	L2_2_2	L2	Ywhaq	5	1	665.035
TGCTCGTCATCGCTAA-2	L2_2_2	L2	AI413582	1	1	26.6014
TGCTCGTCATCGCTAA-2	L2_2_2	L2	Eif4e	above5	1	1170.46
TGCTCGTCATCGCTAA-2	L2_2_2	L2	Cphx1	1	1	106.406
TGCTCGTCATCGCTAA-2	L2_2_2	L2	Dnajc8	1	1	79.8042
TGCTCGTCATCGCTAA-2	L2_2_2	L2	Gpcpd1	2	1	79.8042
TGCTCGTCATCGCTAA-2	L2_2_2	L2	Cfl1	1	1	239.413
TGCTCGTCATCGCTAA-2	L2_2_2	L2	Map4k5	1	1	26.6014
TGCTCGTCATCGCTAA-2	L2_2_2	L2	Ppp5c	2	1	79.8042
TGCTCGTCATCGCTAA-2	L2_2_2	L2	Birc3	1	1	26.6014
TGCTCGTCATCGCTAA-2	L2_2_2	L2	Psmd5	5	1	399.021
TGCTCGTCATCGCTAA-2	L2_2_2	L2	Pes1	1	1	26.6014
TGCTCGTCATCGCTAA-2	L2_2_2	L2	Gm3106	2	1	79.8042
TGCTCGTCATCGCTAA-2	L2_2_2	L2	Nop16	3	1	425.622
TGCTCGTCATCGCTAA-2	L2_2_2	L2	Rpsa	5	1	159.608
TGCTCGTCATCGCTAA-2	L2_2_2	L2	Idh3g	3	1	79.8042
TGCTCGTCATCGCTAA-2	L2_2_2	L2	Cnbp	above5	1	877.846
TGCTCGTCATCGCTAA-2	L2_2_2	L2	Rbm48	1	1	26.6014
TGCTCGTCATCGCTAA-2	L2_2_2	L2	Smarca2	1	1	26.6014
TGCTCGTCATCGCTAA-2	L2_2_2	L2	Nsd2	1	1	26.6014
TGCTCGTCATCGCTAA-2	L2_2_2	L2	Hsp90aa1	above5	1	585.231
TGCTCGTCATCGCTAA-2	L2_2_2	L2	Mak16	5	1	159.608
TGCTCGTCATCGCTAA-2	L2_2_2	L2	Fam45a	4	1	186.21
TGCTCGTCATCGCTAA-2	L2_2_2	L2	Tmigd1	1	1	26.6014
TGCTCGTCATCGCTAA-2	L2_2_2	L2	Arcn1	3	1	133.007
TGCTCGTCATCGCTAA-2	L2_2_2	L2	Eif5	above5	1	1143.86
TGCTCGTCATCGCTAA-2	L2_2_2	L2	Poc1a	2	1	53.2028
TGCTCGTCATCGCTAA-2	L2_2_2	L2	Gm16050	1	1	26.6014
TGCTCGTCATCGCTAA-2	L2_2_2	L2	Rpl6	above5	1	1090.66
TGCTCGTCATCGCTAA-2	L2_2_2	L2	Wrap53	1	1	26.6014
TGCTCGTCATCGCTAA-2	L2_2_2	L2	Eif6	above5	1	984.252
TGCTCGTCATCGCTAA-2	L2_2_2	L2	Pfdn1	1	1	26.6014
TGCTCGTCATCGCTAA-2	L2_2_2	L2	Ranbp1	4	1	478.825
TGCTCGTCATCGCTAA-2	L2_2_2	L2	Ptp4a2	4	1	106.406
TGCTCGTCATCGCTAA-2	L2_2_2	L2	Ccnb1ip1	5	1	212.811
TGCTCGTCATCGCTAA-2	L2_2_2	L2	Atp6ap1	1	1	53.2028
TGCTCGTCATCGCTAA-2	L2_2_2	L2	Pdlim5	2	1	53.2028
TGCTCGTCATCGCTAA-2	L2_2_2	L2	Mrpl52	3	1	266.014
TGCTCGTCATCGCTAA-2	L2_2_2	L2	Fastkd5	1	1	53.2028
TGCTCGTCATCGCTAA-2	L2_2_2	L2	Rab1a	2	1	106.406
TGCTCGTCATCGCTAA-2	L2_2_2	L2	Slc25a3	above5	1	266.014
TGCTCGTCATCGCTAA-2	L2_2_2	L2	Zfp977	1	1	26.6014
TGCTCGTCATCGCTAA-2	L2_2_2	L2	Rars	above5	1	399.021
TGCTCGTCATCGCTAA-2	L2_2_2	L2	Akap8l	2	1	79.8042
TGCTCGTCATCGCTAA-2	L2_2_2	L2	Siah1b	1	1	26.6014
TGCTCGTCATCGCTAA-2	L2_2_2	L2	Slain1	3	1	212.811
TGCTCGTCATCGCTAA-2	L2_2_2	L2	Cox5b	4	1	133.007
TGCTCGTCATCGCTAA-2	L2_2_2	L2	Cbx3	1	1	26.6014
TGCTCGTCATCGCTAA-2	L2_2_2	L2	Slc5a11	1	1	26.6014
TGCTCGTCATCGCTAA-2	L2_2_2	L2	Pum2	2	1	106.406
TGCTCGTCATCGCTAA-2	L2_2_2	L2	Cstf1	4	1	186.21
TGCTCGTCATCGCTAA-2	L2_2_2	L2	Dand5	1	1	26.6014
TGCTCGTCATCGCTAA-2	L2_2_2	L2	Cdk5rap3	1	1	26.6014
TGCTCGTCATCGCTAA-2	L2_2_2	L2	Gm11381	2	1	79.8042
TGCTCGTCATCGCTAA-2	L2_2_2	L2	Canx	2	1	53.2028
TGCTCGTCATCGCTAA-2	L2_2_2	L2	Rnaset2a	1	1	79.8042
TGCTCGTCATCGCTAA-2	L2_2_2	L2	Ift20	4	1	319.217
TGCTCGTCATCGCTAA-2	L2_2_2	L2	Irf2bp1	1	1	26.6014
TGCTCGTCATCGCTAA-2	L2_2_2	L2	Sfn	1	1	159.608
TGCTCGTCATCGCTAA-2	L2_2_2	L2	Smarcad1	2	1	106.406
TGCTCGTCATCGCTAA-2	L2_2_2	L2	Cdc42	5	1	425.622
TGCTCGTCATCGCTAA-2	L2_2_2	L2	Smarcb1	2	1	106.406
TGCTCGTCATCGCTAA-2	L2_2_2	L2	Rpl35a	4	1	532.028
TGCTCGTCATCGCTAA-2	L2_2_2	L2	Ttc4	1	1	26.6014
TGCTCGTCATCGCTAA-2	L2_2_2	L2	Atg14	3	1	212.811
TGCTCGTCATCGCTAA-2	L2_2_2	L2	Znhit2	2	1	133.007
TGCTCGTCATCGCTAA-2	L2_2_2	L2	Rpl15	4	1	798.042
TGCTCGTCATCGCTAA-2	L2_2_2	L2	Akt1	1	1	53.2028
TGCTCGTCATCGCTAA-2	L2_2_2	L2	Smc4	2	1	53.2028
TGCTCGTCATCGCTAA-2	L2_2_2	L2	Fam210a	1	1	53.2028
TGCTCGTCATCGCTAA-2	L2_2_2	L2	Nub1	above5	1	585.231
TGCTCGTCATCGCTAA-2	L2_2_2	L2	AC125178.1	1	1	53.2028
TGCTCGTCATCGCTAA-2	L2_2_2	L2	Rev3l	1	1	26.6014
TGCTCGTCATCGCTAA-2	L2_2_2	L2	Dolk	3	1	79.8042
TGCTCGTCATCGCTAA-2	L2_2_2	L2	Mysm1	2	1	106.406
TGCTCGTCATCGCTAA-2	L2_2_2	L2	Gm5617	1	1	26.6014
TGCTCGTCATCGCTAA-2	L2_2_2	L2	Grpel2	1	1	26.6014
TGCTCGTCATCGCTAA-2	L2_2_2	L2	Nae1	2	1	106.406
TGCTCGTCATCGCTAA-2	L2_2_2	L2	BC052040	1	1	26.6014
TGCTCGTCATCGCTAA-2	L2_2_2	L2	Grhl2	1	1	53.2028
TGCTCGTCATCGCTAA-2	L2_2_2	L2	Rexo1	1	1	26.6014
TGCTCGTCATCGCTAA-2	L2_2_2	L2	2023-03-05	2	1	79.8042
TGCTCGTCATCGCTAA-2	L2_2_2	L2	Snf8	3	1	79.8042
TGCTCGTCATCGCTAA-2	L2_2_2	L2	2700062C07Rik	2	1	106.406
TGCTCGTCATCGCTAA-2	L2_2_2	L2	Plvap	1	1	26.6014
TGCTCGTCATCGCTAA-2	L2_2_2	L2	Kmt2b	1	1	26.6014
TGCTCGTCATCGCTAA-2	L2_2_2	L2	Sec22b	1	1	26.6014
TGCTCGTCATCGCTAA-2	L2_2_2	L2	Dnlz	2	1	79.8042
TGCTCGTCATCGCTAA-2	L2_2_2	L2	Wdr33	1	1	53.2028
TGCTCGTCATCGCTAA-2	L2_2_2	L2	Eif3k	3	1	372.42
TGCTCGTCATCGCTAA-2	L2_2_2	L2	Cdkn3	2	1	53.2028
TGCTCGTCATCGCTAA-2	L2_2_2	L2	Stx5a	2	1	159.608
TGCTCGTCATCGCTAA-2	L2_2_2	L2	Msto1	2	1	106.406
TGCTCGTCATCGCTAA-2	L2_2_2	L2	Itsn1	1	1	26.6014
TGCTCGTCATCGCTAA-2	L2_2_2	L2	Zfand2a	2	1	53.2028
TGCTCGTCATCGCTAA-2	L2_2_2	L2	Med10	1	1	425.622
TGCTCGTCATCGCTAA-2	L2_2_2	L2	Mtch2	1	1	53.2028
TGCTCGTCATCGCTAA-2	L2_2_2	L2	Rps6ka5	1	1	26.6014
TGCTCGTCATCGCTAA-2	L2_2_2	L2	Pofut2	2	1	79.8042
TGCTCGTCATCGCTAA-2	L2_2_2	L2	Zdhhc8	1	1	26.6014
TGCTCGTCATCGCTAA-2	L2_2_2	L2	Mcm2	above5	1	239.413
TGCTCGTCATCGCTAA-2	L2_2_2	L2	Cggbp1	2	1	266.014
TGCTCGTCATCGCTAA-2	L2_2_2	L2	Pttg1ip	above5	1	771.441
TGCTCGTCATCGCTAA-2	L2_2_2	L2	Ssna1	1	1	79.8042
TGCTCGTCATCGCTAA-2	L2_2_2	L2	Ifrd2	2	1	53.2028
TGCTCGTCATCGCTAA-2	L2_2_2	L2	Snhg14	1	1	26.6014
TGCTCGTCATCGCTAA-2	L2_2_2	L2	Rpl29	4	1	159.608
TGCTCGTCATCGCTAA-2	L2_2_2	L2	Slc35b1	1	1	26.6014
TGCTCGTCATCGCTAA-2	L2_2_2	L2	Pam16	4	1	558.629
TGCTCGTCATCGCTAA-2	L2_2_2	L2	Arl6ip4	2	1	79.8042
TGCTCGTCATCGCTAA-2	L2_2_2	L2	Hnrnpa1	above5	1	399.021
TGCTCGTCATCGCTAA-2	L2_2_2	L2	Zbtb24	1	1	26.6014
TGCTCGTCATCGCTAA-2	L2_2_2	L2	Tbce	2	1	53.2028
TGCTCGTCATCGCTAA-2	L2_2_2	L2	Tango2	2	1	53.2028
TGCTCGTCATCGCTAA-2	L2_2_2	L2	Fam3c	2	1	53.2028
TGCTCGTCATCGCTAA-2	L2_2_2	L2	Snrpb	4	1	452.224
TGCTCGTCATCGCTAA-2	L2_2_2	L2	Mesd	1	1	79.8042
TGCTCGTCATCGCTAA-2	L2_2_2	L2	Mrpl18	4	1	425.622
TGCTCGTCATCGCTAA-2	L2_2_2	L2	Rps2	3	1	133.007
TGCTCGTCATCGCTAA-2	L2_2_2	L2	Gm7969	2	1	53.2028
TGCTCGTCATCGCTAA-2	L2_2_2	L2	Cul3	above5	1	319.217
TGCTCGTCATCGCTAA-2	L2_2_2	L2	Tacc2	2	1	53.2028
TGCTCGTCATCGCTAA-2	L2_2_2	L2	Stam2	1	1	106.406
TGCTCGTCATCGCTAA-2	L2_2_2	L2	Ndufa10	2	1	159.608
TGCTCGTCATCGCTAA-2	L2_2_2	L2	Ssb	1	1	26.6014
TGCTCGTCATCGCTAA-2	L2_2_2	L2	Dmap1	1	1	26.6014
TGCTCGTCATCGCTAA-2	L2_2_2	L2	AW209491	1	1	79.8042
TGCTCGTCATCGCTAA-2	L2_2_2	L2	Prdx1	1	1	106.406
TGCTCGTCATCGCTAA-2	L2_2_2	L2	Morf4l2	1	1	26.6014
TGCTCGTCATCGCTAA-2	L2_2_2	L2	Scnm1	4	1	186.21
TGCTCGTCATCGCTAA-2	L2_2_2	L2	D230025D16Rik	3	1	133.007
TGCTCGTCATCGCTAA-2	L2_2_2	L2	Polr2e	5	1	505.427
TGCTCGTCATCGCTAA-2	L2_2_2	L2	AA465934	1	1	26.6014
TGCTCGTCATCGCTAA-2	L2_2_2	L2	Snw1	3	1	79.8042
TGCTCGTCATCGCTAA-2	L2_2_2	L2	Flii	1	1	26.6014
TGCTCGTCATCGCTAA-2	L2_2_2	L2	Gm2000	1	1	558.629
TGCTCGTCATCGCTAA-2	L2_2_2	L2	Wdr47	1	1	26.6014
TGCTCGTCATCGCTAA-2	L2_2_2	L2	Setd2	3	1	79.8042
TGCTCGTCATCGCTAA-2	L2_2_2	L2	Tsc22d4	4	1	133.007
TGCTCGTCATCGCTAA-2	L2_2_2	L2	Sh3gl1	2	1	79.8042
TGCTCGTCATCGCTAA-2	L2_2_2	L2	Srsf5	4	1	239.413
TGCTCGTCATCGCTAA-2	L2_2_2	L2	Cdc5l	3	1	79.8042
TGCTCGTCATCGCTAA-2	L2_2_2	L2	Fanca	1	1	26.6014
TGCTCGTCATCGCTAA-2	L2_2_2	L2	2900097C17Rik	2	1	53.2028
TGCTCGTCATCGCTAA-2	L2_2_2	L2	Iqub	1	1	26.6014
TGCTCGTCATCGCTAA-2	L2_2_2	L2	Eri1	2	1	53.2028
TGCTCGTCATCGCTAA-2	L2_2_2	L2	Tpi1	1	1	53.2028
TGCTCGTCATCGCTAA-2	L2_2_2	L2	Sirt1	1	1	26.6014
TGCTCGTCATCGCTAA-2	L2_2_2	L2	Rsl1d1	above5	1	558.629
TGCTCGTCATCGCTAA-2	L2_2_2	L2	Snhg8	1	1	26.6014
TGCTCGTCATCGCTAA-2	L2_2_2	L2	Hmgcl	1	1	26.6014
TGCTCGTCATCGCTAA-2	L2_2_2	L2	Ipo11	1	1	26.6014
TGCTCGTCATCGCTAA-2	L2_2_2	L2	Ube2i	above5	1	292.615
TGCTCGTCATCGCTAA-2	L2_2_2	L2	Agpat5	above5	1	399.021
TGCTCGTCATCGCTAA-2	L2_2_2	L2	Prpf31	1	1	53.2028
TGCTCGTCATCGCTAA-2	L2_2_2	L2	Pstk	2	1	79.8042
TGCTCGTCATCGCTAA-2	L2_2_2	L2	Cenpx	1	1	53.2028
TGCTCGTCATCGCTAA-2	L2_2_2	L2	7420426K07Rik	1	1	26.6014
TGCTCGTCATCGCTAA-2	L2_2_2	L2	Ctu2	2	1	53.2028
TGCTCGTCATCGCTAA-2	L2_2_2	L2	Map7	2	1	53.2028
TGCTCGTCATCGCTAA-2	L2_2_2	L2	Gcsh	3	1	1702.49
TGCTCGTCATCGCTAA-2	L2_2_2	L2	Cfl2	2	1	212.811
TGCTCGTCATCGCTAA-2	L2_2_2	L2	Tuba4a	1	1	53.2028
TGCTCGTCATCGCTAA-2	L2_2_2	L2	Chmp1a	1	1	26.6014
TGCTCGTCATCGCTAA-2	L2_2_2	L2	Dnajc4	2	1	53.2028
TGCTCGTCATCGCTAA-2	L2_2_2	L2	Larp7	2	1	79.8042
TGCTCGTCATCGCTAA-2	L2_2_2	L2	Bad	1	1	26.6014
TGCTCGTCATCGCTAA-2	L2_2_2	L2	Ntmt1	1	1	133.007
TGCTCGTCATCGCTAA-2	L2_2_2	L2	Mfap5	1	1	159.608
TGCTCGTCATCGCTAA-2	L2_2_2	L2	Brca2	above5	1	292.615
TGCTCGTCATCGCTAA-2	L2_2_2	L2	Cnnm2	4	1	212.811
TGCTCGTCATCGCTAA-2	L2_2_2	L2	Ap1s1	3	1	186.21
TGCTCGTCATCGCTAA-2	L2_2_2	L2	Polq	1	1	26.6014
TGCTCGTCATCGCTAA-2	L2_2_2	L2	Prdx4	1	1	292.615
TGCTCGTCATCGCTAA-2	L2_2_2	L2	Nkiras1	above5	1	266.014
TGCTCGTCATCGCTAA-2	L2_2_2	L2	Arpc4	2	1	53.2028
TGCTCGTCATCGCTAA-2	L2_2_2	L2	Fadd	1	1	26.6014
TGCTCGTCATCGCTAA-2	L2_2_2	L2	Smn1	3	1	186.21
TGCTCGTCATCGCTAA-2	L2_2_2	L2	Eif1ax	4	1	133.007
TGCTCGTCATCGCTAA-2	L2_2_2	L2	Lrrc42	2	1	159.608
TGCTCGTCATCGCTAA-2	L2_2_2	L2	Arhgef39	1	1	26.6014
TGCTCGTCATCGCTAA-2	L2_2_2	L2	Thoc5	2	1	159.608
TGCTCGTCATCGCTAA-2	L2_2_2	L2	Pold3	4	1	186.21
TGCTCGTCATCGCTAA-2	L2_2_2	L2	Gm2a	1	1	186.21
TGCTCGTCATCGCTAA-2	L2_2_2	L2	Wdr89	1	1	26.6014
TGCTCGTCATCGCTAA-2	L2_2_2	L2	Ecd	3	1	133.007
TGCTCGTCATCGCTAA-2	L2_2_2	L2	Dnajc3	1	1	26.6014
TGCTCGTCATCGCTAA-2	L2_2_2	L2	Mrps15	1	1	133.007
TGCTCGTCATCGCTAA-2	L2_2_2	L2	Lck	1	1	26.6014
TGCTCGTCATCGCTAA-2	L2_2_2	L2	Wdr62	1	1	53.2028
TGCTCGTCATCGCTAA-2	L2_2_2	L2	Klc4	1	1	26.6014
TGCTCGTCATCGCTAA-2	L2_2_2	L2	Lsm6	1	1	26.6014
TGCTCGTCATCGCTAA-2	L2_2_2	L2	Exosc1	5	1	372.42
TGCTCGTCATCGCTAA-2	L2_2_2	L2	Smpd1	2	1	133.007
TGCTCGTCATCGCTAA-2	L2_2_2	L2	Lsm14a	3	1	79.8042
TGCTCGTCATCGCTAA-2	L2_2_2	L2	Tipin	above5	1	904.448
TGCTCGTCATCGCTAA-2	L2_2_2	L2	Nutf2-ps1	1	1	79.8042
TGCTCGTCATCGCTAA-2	L2_2_2	L2	Exosc7	3	1	212.811
TGCTCGTCATCGCTAA-2	L2_2_2	L2	Urb2	1	1	26.6014
TGCTCGTCATCGCTAA-2	L2_2_2	L2	Zmpste24	5	1	212.811
TGCTCGTCATCGCTAA-2	L2_2_2	L2	Nudcd2	1	1	79.8042
TGCTCGTCATCGCTAA-2	L2_2_2	L2	Tcl1b3	1	1	53.2028
TGCTCGTCATCGCTAA-2	L2_2_2	L2	Psma2	3	1	585.231
TGCTCGTCATCGCTAA-2	L2_2_2	L2	Snrpc	4	1	585.231
TGCTCGTCATCGCTAA-2	L2_2_2	L2	Nln	1	1	26.6014
TGCTCGTCATCGCTAA-2	L2_2_2	L2	Tox4	4	1	159.608
TGCTCGTCATCGCTAA-2	L2_2_2	L2	5730455P16Rik	1	1	26.6014
TGCTCGTCATCGCTAA-2	L2_2_2	L2	Mybbp1a	2	1	53.2028
TGCTCGTCATCGCTAA-2	L2_2_2	L2	Usp36	1	1	26.6014
TGCTCGTCATCGCTAA-2	L2_2_2	L2	Cep55	1	1	26.6014
TGCTCGTCATCGCTAA-2	L2_2_2	L2	Atxn10	1	1	53.2028
TGCTCGTCATCGCTAA-2	L2_2_2	L2	Ascc2	1	1	26.6014
TGCTCGTCATCGCTAA-2	L2_2_2	L2	Mcub	1	1	26.6014
TGCTCGTCATCGCTAA-2	L2_2_2	L2	Mrpl58	3	1	79.8042
TGCTCGTCATCGCTAA-2	L2_2_2	L2	Mad2l1	above5	1	478.825
TGCTCGTCATCGCTAA-2	L2_2_2	L2	Atp6v1e1	2	1	133.007
TGCTCGTCATCGCTAA-2	L2_2_2	L2	Tex261	1	1	26.6014
TGCTCGTCATCGCTAA-2	L2_2_2	L2	Psmd10	2	1	53.2028
TGCTCGTCATCGCTAA-2	L2_2_2	L2	Psmb6	3	1	638.434
TGCTCGTCATCGCTAA-2	L2_2_2	L2	Mbd2	1	1	26.6014
TGCTCGTCATCGCTAA-2	L2_2_2	L2	Renbp	1	1	26.6014
TGCTCGTCATCGCTAA-2	L2_2_2	L2	Khdc1c	1	1	26.6014
TGCTCGTCATCGCTAA-2	L2_2_2	L2	Rpl36al	3	1	1223.66
TGCTCGTCATCGCTAA-2	L2_2_2	L2	Omt2a	3	1	2181.32
TGCTCGTCATCGCTAA-2	L2_2_2	L2	Rpl32	4	1	798.042
TGCTCGTCATCGCTAA-2	L2_2_2	L2	Tmem192	1	1	79.8042
TGCTCGTCATCGCTAA-2	L2_2_2	L2	Arhgap8	1	1	26.6014
TGCTCGTCATCGCTAA-2	L2_2_2	L2	Nbn	1	1	26.6014
TGCTCGTCATCGCTAA-2	L2_2_2	L2	Rnaseh2b	1	1	79.8042
TGCTCGTCATCGCTAA-2	L2_2_2	L2	Tsc22d1	2	1	53.2028
TGCTCGTCATCGCTAA-2	L2_2_2	L2	Snhg17	1	1	26.6014
TGCTCGTCATCGCTAA-2	L2_2_2	L2	Cbx5	4	1	186.21
TGCTCGTCATCGCTAA-2	L2_2_2	L2	Aen	2	1	53.2028
TGCTCGTCATCGCTAA-2	L2_2_2	L2	Rfc1	1	1	26.6014
TGCTCGTCATCGCTAA-2	L2_2_2	L2	Med4	4	1	266.014
TGCTCGTCATCGCTAA-2	L2_2_2	L2	Pacsin2	1	1	26.6014
TGCTCGTCATCGCTAA-2	L2_2_2	L2	Eif1a	1	1	53.2028
TGCTCGTCATCGCTAA-2	L2_2_2	L2	Usp1	5	1	266.014
TGCTCGTCATCGCTAA-2	L2_2_2	L2	Fbxo8	2	1	79.8042
TGCTCGTCATCGCTAA-2	L2_2_2	L2	Pmm1	4	1	292.615
TGCTCGTCATCGCTAA-2	L2_2_2	L2	Dhps	2	1	79.8042
TGCTCGTCATCGCTAA-2	L2_2_2	L2	Polb	1	1	53.2028
TGCTCGTCATCGCTAA-2	L2_2_2	L2	Rnf138	1	1	26.6014
TGCTCGTCATCGCTAA-2	L2_2_2	L2	Snrpa	1	1	133.007
TGCTCGTCATCGCTAA-2	L2_2_2	L2	Taf11	3	1	106.406
TGCTCGTCATCGCTAA-2	L2_2_2	L2	Tomm22	2	1	425.622
TGCTCGTCATCGCTAA-2	L2_2_2	L2	Ccndbp1	2	1	133.007
TGCTCGTCATCGCTAA-2	L2_2_2	L2	Gm960	1	1	26.6014
TGCTCGTCATCGCTAA-2	L2_2_2	L2	Rac1	3	1	106.406
TGCTCGTCATCGCTAA-2	L2_2_2	L2	Arl1	4	1	186.21
TGCTCGTCATCGCTAA-2	L2_2_2	L2	Trmt13	1	1	26.6014
TGCTCGTCATCGCTAA-2	L2_2_2	L2	Supt20	1	1	26.6014
TGCTCGTCATCGCTAA-2	L2_2_2	L2	Chfr	1	1	53.2028
TGCTCGTCATCGCTAA-2	L2_2_2	L2	Gyg	1	1	26.6014
TGCTCGTCATCGCTAA-2	L2_2_2	L2	Rps26	3	1	1090.66
TGCTCGTCATCGCTAA-2	L2_2_2	L2	Fbl	3	1	186.21
TGCTCGTCATCGCTAA-2	L2_2_2	L2	Mrpl43	2	1	212.811
TGCTCGTCATCGCTAA-2	L2_2_2	L2	Rbm19	2	1	79.8042
TGCTCGTCATCGCTAA-2	L2_2_2	L2	Snx10	1	1	53.2028
TGCTCGTCATCGCTAA-2	L2_2_2	L2	Iscu	1	1	53.2028
TGCTCGTCATCGCTAA-2	L2_2_2	L2	Dppa4	above5	1	904.448
TGCTCGTCATCGCTAA-2	L2_2_2	L2	Ighg3	1	1	26.6014
TGCTCGTCATCGCTAA-2	L2_2_2	L2	Tspan4	1	1	26.6014
TGCTCGTCATCGCTAA-2	L2_2_2	L2	Trappc6b	1	1	26.6014
TGCTCGTCATCGCTAA-2	L2_2_2	L2	Ddx18	1	1	26.6014
TGCTCGTCATCGCTAA-2	L2_2_2	L2	Rab3gap1	1	1	26.6014
TGCTCGTCATCGCTAA-2	L2_2_2	L2	Dlgap5	4	1	106.406
TGCTCGTCATCGCTAA-2	L2_2_2	L2	Mrpl11	1	1	26.6014
TGCTCGTCATCGCTAA-2	L2_2_2	L2	Brd1	1	1	26.6014
TGCTCGTCATCGCTAA-2	L2_2_2	L2	Clk3	2	1	79.8042
TGCTCGTCATCGCTAA-2	L2_2_2	L2	Snapin	1	1	26.6014
TGCTCGTCATCGCTAA-2	L2_2_2	L2	Relb	1	1	26.6014
TGCTCGTCATCGCTAA-2	L2_2_2	L2	Kpnb1	3	1	106.406
TGCTCGTCATCGCTAA-2	L2_2_2	L2	Med29	5	1	1223.66
TGCTCGTCATCGCTAA-2	L2_2_2	L2	Fbxl14	2	1	53.2028
TGCTCGTCATCGCTAA-2	L2_2_2	L2	Syncrip	5	1	292.615
TGCTCGTCATCGCTAA-2	L2_2_2	L2	Dpy30	4	1	877.846
TGCTCGTCATCGCTAA-2	L2_2_2	L2	Ncbp1	3	1	106.406
TGCTCGTCATCGCTAA-2	L2_2_2	L2	1700080O16Rik	1	1	26.6014
TGCTCGTCATCGCTAA-2	L2_2_2	L2	Dhx16	3	1	79.8042
TGCTCGTCATCGCTAA-2	L2_2_2	L2	Steap1	1	1	26.6014
TGCTCGTCATCGCTAA-2	L2_2_2	L2	Tesc	3	1	106.406
TGCTCGTCATCGCTAA-2	L2_2_2	L2	Bud31	above5	1	931.049
TGCTCGTCATCGCTAA-2	L2_2_2	L2	Cct7	2	1	159.608
TGCTCGTCATCGCTAA-2	L2_2_2	L2	Nek1	1	1	26.6014
TGCTCGTCATCGCTAA-2	L2_2_2	L2	Vrk3	2	1	53.2028
TGCTCGTCATCGCTAA-2	L2_2_2	L2	Lamtor4	1	1	26.6014
TGCTCGTCATCGCTAA-2	L2_2_2	L2	Med7	2	1	106.406
TGCTCGTCATCGCTAA-2	L2_2_2	L2	Nup37	2	1	79.8042
TGCTCGTCATCGCTAA-2	L2_2_2	L2	Cdca4	1	1	26.6014
TGCTCGTCATCGCTAA-2	L2_2_2	L2	Lrrc17	1	1	26.6014
TGCTCGTCATCGCTAA-2	L2_2_2	L2	Lrrc14	1	1	26.6014
TGCTCGTCATCGCTAA-2	L2_2_2	L2	Yeats4	1	1	26.6014
TGCTCGTCATCGCTAA-2	L2_2_2	L2	Lsm12	2	1	79.8042
TGCTCGTCATCGCTAA-2	L2_2_2	L2	Rspry1	2	1	106.406
TGCTCGTCATCGCTAA-2	L2_2_2	L2	Tasp1	1	1	26.6014
TGCTCGTCATCGCTAA-2	L2_2_2	L2	AU020206	4	1	212.811
TGCTCGTCATCGCTAA-2	L2_2_2	L2	Rnf167	1	1	26.6014
TGCTCGTCATCGCTAA-2	L2_2_2	L2	Rad51ap1	1	1	26.6014
TGCTCGTCATCGCTAA-2	L2_2_2	L2	Ppp2r2a	3	1	106.406
TGCTCGTCATCGCTAA-2	L2_2_2	L2	Tfdp1	1	1	26.6014
TGCTCGTCATCGCTAA-2	L2_2_2	L2	Parp12	1	1	26.6014
TGCTCGTCATCGCTAA-2	L2_2_2	L2	Atp13a1	2	1	53.2028
TGCTCGTCATCGCTAA-2	L2_2_2	L2	Psat1	2	1	106.406
TGCTCGTCATCGCTAA-2	L2_2_2	L2	Nbr1	2	1	79.8042
TGCTCGTCATCGCTAA-2	L2_2_2	L2	Mphosph6	3	1	771.441
TGCTCGTCATCGCTAA-2	L2_2_2	L2	Prdx5	2	1	239.413
TGCTCGTCATCGCTAA-2	L2_2_2	L2	Pnldc1	1	1	26.6014
TGCTCGTCATCGCTAA-2	L2_2_2	L2	Zfp639	1	1	79.8042
TGCTCGTCATCGCTAA-2	L2_2_2	L2	Tacc3	3	1	159.608
TGCTCGTCATCGCTAA-2	L2_2_2	L2	4833417C18Rik	1	1	26.6014
TGCTCGTCATCGCTAA-2	L2_2_2	L2	Melk	1	1	26.6014
TGCTCGTCATCGCTAA-2	L2_2_2	L2	Nsmce4a	above5	1	212.811
TGCTCGTCATCGCTAA-2	L2_2_2	L2	E130311K13Rik	1	1	26.6014
TGCTCGTCATCGCTAA-2	L2_2_2	L2	H13	1	1	26.6014
TGCTCGTCATCGCTAA-2	L2_2_2	L2	Tmem258	2	1	319.217
TGCTCGTCATCGCTAA-2	L2_2_2	L2	Tmed6	2	1	372.42
TGCTCGTCATCGCTAA-2	L2_2_2	L2	Amhr2	3	1	79.8042
TGCTCGTCATCGCTAA-2	L2_2_2	L2	Nlrp5	1	1	26.6014
TGCTCGTCATCGCTAA-2	L2_2_2	L2	Rab20	3	1	452.224
TGCTCGTCATCGCTAA-2	L2_2_2	L2	Srp19	1	1	53.2028
TGCTCGTCATCGCTAA-2	L2_2_2	L2	Mettl6	4	1	133.007
TGCTCGTCATCGCTAA-2	L2_2_2	L2	Psmd2	1	1	26.6014
TGCTCGTCATCGCTAA-2	L2_2_2	L2	Ubac2	1	1	26.6014
TGCTCGTCATCGCTAA-2	L2_2_2	L2	Mpdu1	3	1	79.8042
TGCTCGTCATCGCTAA-2	L2_2_2	L2	Rpl14	4	1	718.238
TGCTCGTCATCGCTAA-2	L2_2_2	L2	Stau1	2	1	79.8042
TGCTCGTCATCGCTAA-2	L2_2_2	L2	Mospd1	3	1	186.21
TGCTCGTCATCGCTAA-2	L2_2_2	L2	Memo1	1	1	26.6014
TGCTCGTCATCGCTAA-2	L2_2_2	L2	Ptrhd1	1	1	26.6014
TGCTCGTCATCGCTAA-2	L2_2_2	L2	9130023H24Rik	1	1	26.6014
TGCTCGTCATCGCTAA-2	L2_2_2	L2	Usp48	3	1	79.8042
TGCTCGTCATCGCTAA-2	L2_2_2	L2	Larp1b	3	1	186.21
TGCTCGTCATCGCTAA-2	L2_2_2	L2	Atp6v1c1	above5	1	399.021
TGCTCGTCATCGCTAA-2	L2_2_2	L2	Gnl1	2	1	53.2028
TGCTCGTCATCGCTAA-2	L2_2_2	L2	Sppl3	1	1	26.6014
TGCTCGTCATCGCTAA-2	L2_2_2	L2	Tead4	1	1	26.6014
TGCTCGTCATCGCTAA-2	L2_2_2	L2	Phc2	2	1	106.406
TGCTCGTCATCGCTAA-2	L2_2_2	L2	Erp44	1	1	53.2028
TGCTCGTCATCGCTAA-2	L2_2_2	L2	Ndufs5	2	1	159.608
TGCTCGTCATCGCTAA-2	L2_2_2	L2	Zfand6	3	1	186.21
TGCTCGTCATCGCTAA-2	L2_2_2	L2	1700030N03Rik	1	1	26.6014
TGCTCGTCATCGCTAA-2	L2_2_2	L2	Cmya5	1	1	79.8042
TGCTCGTCATCGCTAA-2	L2_2_2	L2	Hmgn2	3	1	133.007
TGCTCGTCATCGCTAA-2	L2_2_2	L2	Eif3i	4	1	159.608
TGCTCGTCATCGCTAA-2	L2_2_2	L2	Rbm5	3	1	79.8042
TGCTCGTCATCGCTAA-2	L2_2_2	L2	Adck1	1	1	26.6014
TGCTCGTCATCGCTAA-2	L2_2_2	L2	Rpl24	4	1	1117.26
TGCTCGTCATCGCTAA-2	L2_2_2	L2	Slbp	above5	1	345.818
TGCTCGTCATCGCTAA-2	L2_2_2	L2	Eef1d	3	1	266.014
TGCTCGTCATCGCTAA-2	L2_2_2	L2	Orc2	2	1	79.8042
TGCTCGTCATCGCTAA-2	L2_2_2	L2	Psmb2	4	1	691.637
TGCTCGTCATCGCTAA-2	L2_2_2	L2	Tfb2m	2	1	106.406
TGCTCGTCATCGCTAA-2	L2_2_2	L2	Cpt2	1	1	53.2028
TGCTCGTCATCGCTAA-2	L2_2_2	L2	Ccne1	5	1	159.608
TGCTCGTCATCGCTAA-2	L2_2_2	L2	C130073F10Rik	2	1	79.8042
TGCTCGTCATCGCTAA-2	L2_2_2	L2	Stub1	2	1	79.8042
TGCTCGTCATCGCTAA-2	L2_2_2	L2	Tent2	1	1	26.6014
TGCTCGTCATCGCTAA-2	L2_2_2	L2	Zbtb44	1	1	53.2028
TGCTCGTCATCGCTAA-2	L2_2_2	L2	Cenpp	2	1	79.8042
TGCTCGTCATCGCTAA-2	L2_2_2	L2	Swt1	1	1	26.6014
TGCTCGTCATCGCTAA-2	L2_2_2	L2	Tpt1	5	1	558.629
TGCTCGTCATCGCTAA-2	L2_2_2	L2	Mrpl47	1	1	26.6014
TGCTCGTCATCGCTAA-2	L2_2_2	L2	Rhcg	1	1	26.6014
TGCTCGTCATCGCTAA-2	L2_2_2	L2	Sdf2l1	2	1	53.2028
TGCTCGTCATCGCTAA-2	L2_2_2	L2	Zfp654	1	1	53.2028
TGCTCGTCATCGCTAA-2	L2_2_2	L2	Serinc3	2	1	79.8042
TGCTCGTCATCGCTAA-2	L2_2_2	L2	Rmnd1	1	1	26.6014
TGCTCGTCATCGCTAA-2	L2_2_2	L2	Tax1bp1	2	1	53.2028
TGCTCGTCATCGCTAA-2	L2_2_2	L2	Uchl5	4	1	159.608
TGCTCGTCATCGCTAA-2	L2_2_2	L2	2210016F16Rik	2	1	159.608
TGCTCGTCATCGCTAA-2	L2_2_2	L2	Lage3	2	1	212.811
TGCTCGTCATCGCTAA-2	L2_2_2	L2	Rad1	3	1	79.8042
TGCTCGTCATCGCTAA-2	L2_2_2	L2	E2f5	1	1	53.2028
TGCTCGTCATCGCTAA-2	L2_2_2	L2	Ankle2	1	1	26.6014
TGCTCGTCATCGCTAA-2	L2_2_2	L2	Rfc4	1	1	26.6014
TGCTCGTCATCGCTAA-2	L2_2_2	L2	Rpl22	above5	1	558.629
TGCTCGTCATCGCTAA-2	L2_2_2	L2	Ubfd1	3	1	106.406
TGCTCGTCATCGCTAA-2	L2_2_2	L2	Arg2	1	1	26.6014
TGCTCGTCATCGCTAA-2	L2_2_2	L2	Gm47467	1	1	53.2028
TGCTCGTCATCGCTAA-2	L2_2_2	L2	Dus4l	1	1	26.6014
TGCTCGTCATCGCTAA-2	L2_2_2	L2	Bbs2	2	1	133.007
TGCTCGTCATCGCTAA-2	L2_2_2	L2	Timm9	4	1	186.21
TGCTCGTCATCGCTAA-2	L2_2_2	L2	Tmem185b	1	1	26.6014
TGCTCGTCATCGCTAA-2	L2_2_2	L2	Hspa9	5	1	133.007
TGCTCGTCATCGCTAA-2	L2_2_2	L2	Zfp655	3	1	133.007
TGCTCGTCATCGCTAA-2	L2_2_2	L2	Ifrd1	2	1	53.2028
TGCTCGTCATCGCTAA-2	L2_2_2	L2	Trim44	1	1	53.2028
TGCTCGTCATCGCTAA-2	L2_2_2	L2	2310011J03Rik	1	1	26.6014
TGCTCGTCATCGCTAA-2	L2_2_2	L2	Zdhhc6	1	1	53.2028
TGCTCGTCATCGCTAA-2	L2_2_2	L2	Supt4a	5	1	1330.07
TGCTCGTCATCGCTAA-2	L2_2_2	L2	Ctsl	above5	1	1622.69
TGCTCGTCATCGCTAA-2	L2_2_2	L2	Ppp1cc	4	1	159.608
TGCTCGTCATCGCTAA-2	L2_2_2	L2	Ostc	2	1	106.406
TGCTCGTCATCGCTAA-2	L2_2_2	L2	Srp14	2	1	744.839
TGCTCGTCATCGCTAA-2	L2_2_2	L2	Slc6a6	1	1	53.2028
TGCTCGTCATCGCTAA-2	L2_2_2	L2	Cdt1	1	1	26.6014
TGCTCGTCATCGCTAA-2	L2_2_2	L2	Krt28	1	1	26.6014
TGCTCGTCATCGCTAA-2	L2_2_2	L2	Nudc	4	1	239.413
TGCTCGTCATCGCTAA-2	L2_2_2	L2	Rmnd5b	4	1	212.811
TGCTCGTCATCGCTAA-2	L2_2_2	L2	Cln8	1	1	26.6014
TGCTCGTCATCGCTAA-2	L2_2_2	L2	Higd2a	1	1	106.406
TGCTCGTCATCGCTAA-2	L2_2_2	L2	Arnt	1	1	26.6014
TGCTCGTCATCGCTAA-2	L2_2_2	L2	Sap30l	3	1	133.007
TGCTCGTCATCGCTAA-2	L2_2_2	L2	Rbm42	4	1	106.406
TGCTCGTCATCGCTAA-2	L2_2_2	L2	Eloc	above5	1	3591.19
TGCTCGTCATCGCTAA-2	L2_2_2	L2	Atad2b	1	1	26.6014
TGCTCGTCATCGCTAA-2	L2_2_2	L2	Rpl23a	5	1	1250.27
TGCTCGTCATCGCTAA-2	L2_2_2	L2	Mfap1a	2	1	133.007
TGCTCGTCATCGCTAA-2	L2_2_2	L2	Lypla1	3	1	79.8042
TGCTCGTCATCGCTAA-2	L2_2_2	L2	Leo1	4	1	106.406
TGCTCGTCATCGCTAA-2	L2_2_2	L2	Lyrm2	2	1	106.406
TGCTCGTCATCGCTAA-2	L2_2_2	L2	Herc2	2	1	53.2028
TGCTCGTCATCGCTAA-2	L2_2_2	L2	Hsbp1	2	1	266.014
TGCTCGTCATCGCTAA-2	L2_2_2	L2	Serp1	3	1	2154.71
TGCTCGTCATCGCTAA-2	L2_2_2	L2	Papola	above5	1	877.846
TGCTCGTCATCGCTAA-2	L2_2_2	L2	Pebp1	1	1	452.224
TGCTCGTCATCGCTAA-2	L2_2_2	L2	Bet1	1	1	53.2028
TGCTCGTCATCGCTAA-2	L2_2_2	L2	Lsm1	2	1	79.8042
TGCTCGTCATCGCTAA-2	L2_2_2	L2	Csde1	above5	1	478.825
TGCTCGTCATCGCTAA-2	L2_2_2	L2	Srrm1	3	1	133.007
TGCTCGTCATCGCTAA-2	L2_2_2	L2	Zdhhc4	1	1	26.6014
TGCTCGTCATCGCTAA-2	L2_2_2	L2	Poc5	2	1	79.8042
TGCTCGTCATCGCTAA-2	L2_2_2	L2	Alkbh4	1	1	26.6014
TGCTCGTCATCGCTAA-2	L2_2_2	L2	Ermp1	1	1	26.6014
TGCTCGTCATCGCTAA-2	L2_2_2	L2	Yif1a	3	1	79.8042
TGCTCGTCATCGCTAA-2	L2_2_2	L2	Rpl38	above5	1	1755.69
TGCTCGTCATCGCTAA-2	L2_2_2	L2	Slc25a11	1	1	26.6014
TGCTCGTCATCGCTAA-2	L2_2_2	L2	H2-Q7	5	1	133.007
TGCTCGTCATCGCTAA-2	L2_2_2	L2	mt-Nd1	above5	1	12077
TGCTCGTCATCGCTAA-2	L2_2_2	L2	Tmem70	1	1	26.6014
TGCTCGTCATCGCTAA-2	L2_2_2	L2	Rab12	1	1	26.6014
TGCTCGTCATCGCTAA-2	L2_2_2	L2	Ranbp3	3	1	159.608
TGCTCGTCATCGCTAA-2	L2_2_2	L2	Hsp90b1	2	1	53.2028
TGCTCGTCATCGCTAA-2	L2_2_2	L2	Ap3m2	1	1	26.6014
TGCTCGTCATCGCTAA-2	L2_2_2	L2	Urod	3	1	106.406
TGCTCGTCATCGCTAA-2	L2_2_2	L2	Rheb	5	1	505.427
TGCTCGTCATCGCTAA-2	L2_2_2	L2	Spdl1	4	1	212.811
TGCTCGTCATCGCTAA-2	L2_2_2	L2	Omt2b	above5	1	2766.55
TGCTCGTCATCGCTAA-2	L2_2_2	L2	Pgs1	1	1	26.6014
TGCTCGTCATCGCTAA-2	L2_2_2	L2	Mapre1	2	1	53.2028
TGCTCGTCATCGCTAA-2	L2_2_2	L2	Dmxl2	1	1	26.6014
TGCTCGTCATCGCTAA-2	L2_2_2	L2	Eef1a1	above5	1	558.629
TGCTCGTCATCGCTAA-2	L2_2_2	L2	Akt2	1	1	26.6014
TGCTCGTCATCGCTAA-2	L2_2_2	L2	Dnajb6	above5	1	665.035
TGCTCGTCATCGCTAA-2	L2_2_2	L2	U2surp	1	1	26.6014
TGCTCGTCATCGCTAA-2	L2_2_2	L2	Mki67	2	1	186.21
TGCTCGTCATCGCTAA-2	L2_2_2	L2	Med28	3	1	1117.26
TGCTCGTCATCGCTAA-2	L2_2_2	L2	Grwd1	2	1	133.007
TGCTCGTCATCGCTAA-2	L2_2_2	L2	Selenok	5	1	452.224
TGCTCGTCATCGCTAA-2	L2_2_2	L2	Tusc3	1	1	26.6014
TGCTCGTCATCGCTAA-2	L2_2_2	L2	Ndufc1	3	1	665.035
TGCTCGTCATCGCTAA-2	L2_2_2	L2	Gtpbp3	1	1	26.6014
TGCTCGTCATCGCTAA-2	L2_2_2	L2	Fubp3	1	1	53.2028
TGCTCGTCATCGCTAA-2	L2_2_2	L2	Rrp8	3	1	79.8042
TGCTCGTCATCGCTAA-2	L2_2_2	L2	Ap4b1	1	1	26.6014
TGCTCGTCATCGCTAA-2	L2_2_2	L2	Pole4	above5	1	931.049
TGCTCGTCATCGCTAA-2	L2_2_2	L2	Cst3	1	1	26.6014
TGCTCGTCATCGCTAA-2	L2_2_2	L2	Erp29	1	1	53.2028
TGCTCGTCATCGCTAA-2	L2_2_2	L2	Ipo13	1	1	26.6014
TGCTCGTCATCGCTAA-2	L2_2_2	L2	Mapkapk5	above5	1	186.21
TGCTCGTCATCGCTAA-2	L2_2_2	L2	Acadm	1	1	53.2028
TGCTCGTCATCGCTAA-2	L2_2_2	L2	Sptssa	2	1	79.8042
TGCTCGTCATCGCTAA-2	L2_2_2	L2	Traip	1	1	53.2028
TGCTCGTCATCGCTAA-2	L2_2_2	L2	Rbm8a	4	1	1330.07
TGCTCGTCATCGCTAA-2	L2_2_2	L2	Coa7	1	1	26.6014
TGCTCGTCATCGCTAA-2	L2_2_2	L2	Oaz2	above5	1	372.42
TGCTCGTCATCGCTAA-2	L2_2_2	L2	Vta1	1	1	53.2028
TGCTCGTCATCGCTAA-2	L2_2_2	L2	Pigf	1	1	53.2028
TGCTCGTCATCGCTAA-2	L2_2_2	L2	Inka1	1	1	558.629
TGCTCGTCATCGCTAA-2	L2_2_2	L2	Map1s	2	1	53.2028
TGCTCGTCATCGCTAA-2	L2_2_2	L2	1110059G10Rik	1	1	26.6014
TGCTCGTCATCGCTAA-2	L2_2_2	L2	Dbi	1	1	159.608
TGCTCGTCATCGCTAA-2	L2_2_2	L2	Rplp2	above5	1	1649.29
TGCTCGTCATCGCTAA-2	L2_2_2	L2	Obox2	1	1	26.6014
TGCTCGTCATCGCTAA-2	L2_2_2	L2	Phlda2	1	1	1143.86
TGCTCGTCATCGCTAA-2	L2_2_2	L2	Eef1g	4	1	212.811
TGCTCGTCATCGCTAA-2	L2_2_2	L2	Ube2e3	4	1	558.629
TGCTCGTCATCGCTAA-2	L2_2_2	L2	Ess2	1	1	26.6014
TGCTCGTCATCGCTAA-2	L2_2_2	L2	Eif4h	1	1	53.2028
TGCTCGTCATCGCTAA-2	L2_2_2	L2	Wdr45b	1	1	159.608
TGCTCGTCATCGCTAA-2	L2_2_2	L2	Lamtor3	1	1	212.811
TGCTCGTCATCGCTAA-2	L2_2_2	L2	Tomm40	1	1	53.2028
TGCTCGTCATCGCTAA-2	L2_2_2	L2	Cdk1	above5	1	718.238
TGCTCGTCATCGCTAA-2	L2_2_2	L2	Arpc1a	above5	1	611.832
TGCTCGTCATCGCTAA-2	L2_2_2	L2	G3bp1	4	1	133.007
TGCTCGTCATCGCTAA-2	L2_2_2	L2	Ttc1	above5	1	931.049
TGCTCGTCATCGCTAA-2	L2_2_2	L2	Sat2	1	1	26.6014
TGCTCGTCATCGCTAA-2	L2_2_2	L2	Tmprss11a	1	1	26.6014
TGCTCGTCATCGCTAA-2	L2_2_2	L2	Exoc3l2	1	1	26.6014
TGCTCGTCATCGCTAA-2	L2_2_2	L2	Tex11	1	1	26.6014
TGCTCGTCATCGCTAA-2	L2_2_2	L2	Puf60	above5	1	239.413
TGCTCGTCATCGCTAA-2	L2_2_2	L2	Klf11	1	1	26.6014
TGCTCGTCATCGCTAA-2	L2_2_2	L2	Sms	1	1	26.6014
TGCTCGTCATCGCTAA-2	L2_2_2	L2	Tnfsf12	1	1	53.2028
TGCTCGTCATCGCTAA-2	L2_2_2	L2	Mfsd10	1	1	26.6014
TGCTCGTCATCGCTAA-2	L2_2_2	L2	Huwe1	2	1	53.2028
TGCTCGTCATCGCTAA-2	L2_2_2	L2	Dtx2	2	1	186.21
TGCTCGTCATCGCTAA-2	L2_2_2	L2	Txlng	2	1	53.2028
TGCTCGTCATCGCTAA-2	L2_2_2	L2	Tbc1d25	1	1	79.8042
TGCTCGTCATCGCTAA-2	L2_2_2	L2	Lyar	above5	1	399.021
TGCTCGTCATCGCTAA-2	L2_2_2	L2	Slc15a5	1	1	26.6014
TGCTCGTCATCGCTAA-2	L2_2_2	L2	Pdha1	5	1	133.007
TGCTCGTCATCGCTAA-2	L2_2_2	L2	Rbm3os	1	1	26.6014
TGCTCGTCATCGCTAA-2	L2_2_2	L2	Snapc5	1	1	159.608
TGCTCGTCATCGCTAA-2	L2_2_2	L2	Rtraf	1	1	106.406
TGCTCGTCATCGCTAA-2	L2_2_2	L2	Itpk1	1	1	26.6014
TGCTCGTCATCGCTAA-2	L2_2_2	L2	Picalm	1	1	26.6014
TGCTCGTCATCGCTAA-2	L2_2_2	L2	Kif20a	3	1	79.8042
TGCTCGTCATCGCTAA-2	L2_2_2	L2	Ssbp1	4	1	266.014
TGCTCGTCATCGCTAA-2	L2_2_2	L2	Capn11	1	1	79.8042
TGCTCGTCATCGCTAA-2	L2_2_2	L2	Tbc1d9	1	1	26.6014
TGCTCGTCATCGCTAA-2	L2_2_2	L2	Mrm2	1	1	26.6014
TGCTCGTCATCGCTAA-2	L2_2_2	L2	Cdca5	2	1	133.007
TGCTCGTCATCGCTAA-2	L2_2_2	L2	Ndufaf7	1	1	53.2028
TGCTCGTCATCGCTAA-2	L2_2_2	L2	Golga5	2	1	53.2028
TGCTCGTCATCGCTAA-2	L2_2_2	L2	Med25	3	1	79.8042
TGCTCGTCATCGCTAA-2	L2_2_2	L2	Psmg1	2	1	106.406
TGCTCGTCATCGCTAA-2	L2_2_2	L2	Cnn3	3	1	186.21
TGCTCGTCATCGCTAA-2	L2_2_2	L2	Tmod3	2	1	106.406
TGCTCGTCATCGCTAA-2	L2_2_2	L2	Suclg1	2	1	53.2028
TGCTCGTCATCGCTAA-2	L2_2_2	L2	Epc1	2	1	79.8042
TGCTCGTCATCGCTAA-2	L2_2_2	L2	Vdac3	2	1	79.8042
TGCTCGTCATCGCTAA-2	L2_2_2	L2	Eif4e2	5	1	372.42
TGCTCGTCATCGCTAA-2	L2_2_2	L2	Krr1	3	1	106.406
TGCTCGTCATCGCTAA-2	L2_2_2	L2	Tars	1	1	26.6014
TGCTCGTCATCGCTAA-2	L2_2_2	L2	Bnip3l	3	1	133.007
TGCTCGTCATCGCTAA-2	L2_2_2	L2	2900093K20Rik	1	1	26.6014
TGCTCGTCATCGCTAA-2	L2_2_2	L2	C1qbp	2	1	239.413
TGCTCGTCATCGCTAA-2	L2_2_2	L2	Cuta	3	1	79.8042
TGCTCGTCATCGCTAA-2	L2_2_2	L2	Ndufs8	2	1	186.21
TGCTCGTCATCGCTAA-2	L2_2_2	L2	Cstb	1	1	372.42
TGCTCGTCATCGCTAA-2	L2_2_2	L2	Fam49b	1	1	26.6014
TGCTCGTCATCGCTAA-2	L2_2_2	L2	Cst6	1	1	26.6014
TGCTCGTCATCGCTAA-2	L2_2_2	L2	Rabggta	1	1	26.6014
TGCTCGTCATCGCTAA-2	L2_2_2	L2	Ercc1	2	1	266.014
TGCTCGTCATCGCTAA-2	L2_2_2	L2	Lonp2	3	1	133.007
TGCTCGTCATCGCTAA-2	L2_2_2	L2	Calcoco2	2	1	106.406
TGCTCGTCATCGCTAA-2	L2_2_2	L2	4732440D04Rik	1	1	26.6014
TGCTCGTCATCGCTAA-2	L2_2_2	L2	Snupn	3	1	266.014
TGCTCGTCATCGCTAA-2	L2_2_2	L2	Exo1	2	1	79.8042
TGCTCGTCATCGCTAA-2	L2_2_2	L2	Eml3	1	1	26.6014
TGCTCGTCATCGCTAA-2	L2_2_2	L2	Thyn1	3	1	106.406
TGCTCGTCATCGCTAA-2	L2_2_2	L2	AA467197	1	1	26.6014
TGCTCGTCATCGCTAA-2	L2_2_2	L2	Tfap2e	2	1	53.2028
TGCTCGTCATCGCTAA-2	L2_2_2	L2	Tpr	above5	1	212.811
TGCTCGTCATCGCTAA-2	L2_2_2	L2	Pdhb	3	1	292.615
TGCTCGTCATCGCTAA-2	L2_2_2	L2	Tsc22d2	2	1	79.8042
TGCTCGTCATCGCTAA-2	L2_2_2	L2	Cwc15	above5	1	798.042
TGCTCGTCATCGCTAA-2	L2_2_2	L2	Ifitm1	2	1	53.2028
TGCTCGTCATCGCTAA-2	L2_2_2	L2	Vamp8	2	1	345.818
TGCTCGTCATCGCTAA-2	L2_2_2	L2	Skap2	2	1	53.2028
TGCTCGTCATCGCTAA-2	L2_2_2	L2	Padi6	3	1	79.8042
TGCTCGTCATCGCTAA-2	L2_2_2	L2	Ndc80	1	1	53.2028
TGCTCGTCATCGCTAA-2	L2_2_2	L2	Rpp38	1	1	53.2028
TGCTCGTCATCGCTAA-2	L2_2_2	L2	Dimt1	3	1	186.21
TGCTCGTCATCGCTAA-2	L2_2_2	L2	Riok1	1	1	26.6014
TGCTCGTCATCGCTAA-2	L2_2_2	L2	Slc2a8	1	1	53.2028
TGCTCGTCATCGCTAA-2	L2_2_2	L2	Vps26a	3	1	159.608
TGCTCGTCATCGCTAA-2	L2_2_2	L2	Atad3a	2	1	53.2028
TGCTCGTCATCGCTAA-2	L2_2_2	L2	Polr2k	3	1	611.832
TGCTCGTCATCGCTAA-2	L2_2_2	L2	Sub1	above5	1	2500.53
TGCTCGTCATCGCTAA-2	L2_2_2	L2	Utp23	3	1	532.028
TGCTCGTCATCGCTAA-2	L2_2_2	L2	Jagn1	1	1	106.406
TGCTCGTCATCGCTAA-2	L2_2_2	L2	Nhp2	above5	1	1596.08
TGCTCGTCATCGCTAA-2	L2_2_2	L2	Khdc1a	1	1	26.6014
TGCTCGTCATCGCTAA-2	L2_2_2	L2	Lclat1	1	1	26.6014
TGCTCGTCATCGCTAA-2	L2_2_2	L2	Ifi35	1	1	79.8042
TGCTCGTCATCGCTAA-2	L2_2_2	L2	D1Pas1	1	1	26.6014
TGCTCGTCATCGCTAA-2	L2_2_2	L2	Kdm6a	1	1	26.6014
TGCTCGTCATCGCTAA-2	L2_2_2	L2	Ap1ar	1	1	26.6014
TGCTCGTCATCGCTAA-2	L2_2_2	L2	Oaz1	above5	1	1463.08
TGCTCGTCATCGCTAA-2	L2_2_2	L2	Rbm3	3	1	239.413
TGCTCGTCATCGCTAA-2	L2_2_2	L2	Vps35l	2	1	53.2028
TGCTCGTCATCGCTAA-2	L2_2_2	L2	Tspyl1	1	1	26.6014
TGCTCGTCATCGCTAA-2	L2_2_2	L2	Uba52	above5	1	2128.11
TGCTCGTCATCGCTAA-2	L2_2_2	L2	Gm16145	1	1	26.6014
TGCTCGTCATCGCTAA-2	L2_2_2	L2	1700047F07Rik	2	1	53.2028
TGCTCGTCATCGCTAA-2	L2_2_2	L2	Shcbp1	1	1	26.6014
TGCTCGTCATCGCTAA-2	L2_2_2	L2	Rab6a	1	1	26.6014
TGCTCGTCATCGCTAA-2	L2_2_2	L2	Acbd6	1	1	26.6014
TGCTCGTCATCGCTAA-2	L2_2_2	L2	Leprot	1	1	26.6014
TGCTCGTCATCGCTAA-2	L2_2_2	L2	Rere	1	1	26.6014
TGCTCGTCATCGCTAA-2	L2_2_2	L2	Erich1	1	1	26.6014
TGCTCGTCATCGCTAA-2	L2_2_2	L2	Usp15	2	1	53.2028
TGCTCGTCATCGCTAA-2	L2_2_2	L2	Cdc42se2	5	1	133.007
TGCTCGTCATCGCTAA-2	L2_2_2	L2	Ncstn	1	1	26.6014
TGCTCGTCATCGCTAA-2	L2_2_2	L2	Cstf3	1	1	53.2028
TGCTCGTCATCGCTAA-2	L2_2_2	L2	Eya3	1	1	26.6014
TGCTCGTCATCGCTAA-2	L2_2_2	L2	Mrpl45	4	1	133.007
TGCTCGTCATCGCTAA-2	L2_2_2	L2	Snrpf	3	1	691.637
TGCTCGTCATCGCTAA-2	L2_2_2	L2	Psmg2	1	1	53.2028
TGCTCGTCATCGCTAA-2	L2_2_2	L2	Cenpj	1	1	26.6014
TGCTCGTCATCGCTAA-2	L2_2_2	L2	Mael	4	1	159.608
TGCTCGTCATCGCTAA-2	L2_2_2	L2	Strn3	1	1	26.6014
TGCTCGTCATCGCTAA-2	L2_2_2	L2	Ppp1ca	2	1	266.014
TGCTCGTCATCGCTAA-2	L2_2_2	L2	Gsk3b	2	1	53.2028
TGCTCGTCATCGCTAA-2	L2_2_2	L2	Trim68	1	1	26.6014
TGCTCGTCATCGCTAA-2	L2_2_2	L2	Ppt2	1	1	26.6014
TGCTCGTCATCGCTAA-2	L2_2_2	L2	Armc6	1	1	26.6014
TGCTCGTCATCGCTAA-2	L2_2_2	L2	Rrm2	5	1	319.217
TGCTCGTCATCGCTAA-2	L2_2_2	L2	Uqcrc2	1	1	53.2028
TGCTCGTCATCGCTAA-2	L2_2_2	L2	Rab3a	1	1	26.6014
TGCTCGTCATCGCTAA-2	L2_2_2	L2	Psmg4	1	1	79.8042
TGCTCGTCATCGCTAA-2	L2_2_2	L2	Llph	2	1	558.629
TGCTCGTCATCGCTAA-2	L2_2_2	L2	Litaf	2	1	79.8042
TGCTCGTCATCGCTAA-2	L2_2_2	L2	Ndufs1	1	1	26.6014
TGCTCGTCATCGCTAA-2	L2_2_2	L2	Oosp1	4	1	186.21
TGCTCGTCATCGCTAA-2	L2_2_2	L2	Ddx24	2	1	53.2028
TGCTCGTCATCGCTAA-2	L2_2_2	L2	Mat2a	4	1	186.21
TGCTCGTCATCGCTAA-2	L2_2_2	L2	Fam207a	1	1	186.21
TGCTCGTCATCGCTAA-2	L2_2_2	L2	Ube2o	1	1	26.6014
TGCTCGTCATCGCTAA-2	L2_2_2	L2	Psmb7	3	1	239.413
TGCTCGTCATCGCTAA-2	L2_2_2	L2	Coa6	2	1	79.8042
TGCTCGTCATCGCTAA-2	L2_2_2	L2	Bloc1s2	1	1	53.2028
TGCTCGTCATCGCTAA-2	L2_2_2	L2	Cyb5d1	1	1	26.6014
TGCTCGTCATCGCTAA-2	L2_2_2	L2	Capza1	1	1	26.6014
TGCTCGTCATCGCTAA-2	L2_2_2	L2	Pten	4	1	106.406
TGCTCGTCATCGCTAA-2	L2_2_2	L2	Nptn	4	1	106.406
TGCTCGTCATCGCTAA-2	L2_2_2	L2	Gemin5	4	1	133.007
TGCTCGTCATCGCTAA-2	L2_2_2	L2	Mrps9	1	1	26.6014
TGCTCGTCATCGCTAA-2	L2_2_2	L2	Hectd1	1	1	26.6014
TGCTCGTCATCGCTAA-2	L2_2_2	L2	Gm3286	5	1	159.608
TGCTCGTCATCGCTAA-2	L2_2_2	L2	Crcp	2	1	79.8042
TGCTCGTCATCGCTAA-2	L2_2_2	L2	Pex16	4	1	159.608
TGCTCGTCATCGCTAA-2	L2_2_2	L2	Zfp758	1	1	26.6014
TGCTCGTCATCGCTAA-2	L2_2_2	L2	Terb2	1	1	26.6014
TGCTCGTCATCGCTAA-2	L2_2_2	L2	Smarca4	2	1	53.2028
TGCTCGTCATCGCTAA-2	L2_2_2	L2	Qtrt1	1	1	26.6014
TGCTCGTCATCGCTAA-2	L2_2_2	L2	Pus1	1	1	26.6014
TGCTCGTCATCGCTAA-2	L2_2_2	L2	Rpl37	5	1	2154.71
TGCTCGTCATCGCTAA-2	L2_2_2	L2	Ccne2	1	1	53.2028
TGCTCGTCATCGCTAA-2	L2_2_2	L2	Rab10	1	1	26.6014
TGCTCGTCATCGCTAA-2	L2_2_2	L2	Dhx30	2	1	53.2028
TGCTCGTCATCGCTAA-2	L2_2_2	L2	Ost4	2	1	851.245
TGCTCGTCATCGCTAA-2	L2_2_2	L2	Cmc1	2	1	53.2028
TGCTCGTCATCGCTAA-2	L2_2_2	L2	Carhsp1	1	1	53.2028
TGCTCGTCATCGCTAA-2	L2_2_2	L2	Ndufs7	2	1	106.406
TGCTCGTCATCGCTAA-2	L2_2_2	L2	Cox5a	3	1	1010.85
TGCTCGTCATCGCTAA-2	L2_2_2	L2	Nup54	2	1	53.2028
TGCTCGTCATCGCTAA-2	L2_2_2	L2	Klf17	2	1	106.406
TGCTCGTCATCGCTAA-2	L2_2_2	L2	Nap1l4	3	1	79.8042
TGCTCGTCATCGCTAA-2	L2_2_2	L2	Plekhj1	3	1	133.007
TGCTCGTCATCGCTAA-2	L2_2_2	L2	Map2k2	3	1	106.406
TGCTCGTCATCGCTAA-2	L2_2_2	L2	Rilpl2	1	1	26.6014
TGCTCGTCATCGCTAA-2	L2_2_2	L2	Snrpg	3	1	1649.29
TGCTCGTCATCGCTAA-2	L2_2_2	L2	Ccnt1	2	1	53.2028
TGCTCGTCATCGCTAA-2	L2_2_2	L2	Sfrp1	1	1	26.6014
TGCTCGTCATCGCTAA-2	L2_2_2	L2	Hnrnpdl	5	1	159.608
TGCTCGTCATCGCTAA-2	L2_2_2	L2	Hist1h4i	1	1	26.6014
TGCTCGTCATCGCTAA-2	L2_2_2	L2	Cst7	2	1	133.007
TGCTCGTCATCGCTAA-2	L2_2_2	L2	Klhl8	2	1	53.2028
TGCTCGTCATCGCTAA-2	L2_2_2	L2	Swi5	3	1	106.406
TGCTCGTCATCGCTAA-2	L2_2_2	L2	Ddx56	1	1	79.8042
TGCTCGTCATCGCTAA-2	L2_2_2	L2	Tmem186	1	1	26.6014
TGCTCGTCATCGCTAA-2	L2_2_2	L2	Dnajc12	1	1	53.2028
TGCTCGTCATCGCTAA-2	L2_2_2	L2	Phb	2	1	106.406
TGCTCGTCATCGCTAA-2	L2_2_2	L2	Ywhae	above5	1	478.825
TGCTCGTCATCGCTAA-2	L2_2_2	L2	Ndufa13	1	1	239.413
TGCTCGTCATCGCTAA-2	L2_2_2	L2	Ube2j2	3	1	239.413
TGCTCGTCATCGCTAA-2	L2_2_2	L2	Fam135a	1	1	26.6014
TGCTCGTCATCGCTAA-2	L2_2_2	L2	Hspb11	1	1	26.6014
TGCTCGTCATCGCTAA-2	L2_2_2	L2	Hexim1	1	1	26.6014
TGCTCGTCATCGCTAA-2	L2_2_2	L2	Sec1	1	1	26.6014
TGCTCGTCATCGCTAA-2	L2_2_2	L2	Calm3	2	1	186.21
TGCTCGTCATCGCTAA-2	L2_2_2	L2	Ccnc	2	1	79.8042
TGCTCGTCATCGCTAA-2	L2_2_2	L2	2310061I04Rik	3	1	106.406
TGCTCGTCATCGCTAA-2	L2_2_2	L2	Anxa7	5	1	239.413
TGCTCGTCATCGCTAA-2	L2_2_2	L2	Mrpl54	1	1	106.406
TGCTCGTCATCGCTAA-2	L2_2_2	L2	Cd164	1	1	133.007
TGCTCGTCATCGCTAA-2	L2_2_2	L2	Kif3c	1	1	26.6014
TGCTCGTCATCGCTAA-2	L2_2_2	L2	Ccdc12	1	1	26.6014
TGCTCGTCATCGCTAA-2	L2_2_2	L2	Sipa1l2	1	1	26.6014
TGCTCGTCATCGCTAA-2	L2_2_2	L2	Eif3d	3	1	159.608
TGCTCGTCATCGCTAA-2	L2_2_2	L2	Socs4	2	1	53.2028
TGCTCGTCATCGCTAA-2	L2_2_2	L2	Ddost	2	1	79.8042
TGCTCGTCATCGCTAA-2	L2_2_2	L2	Sephs1	2	1	53.2028
TGCTCGTCATCGCTAA-2	L2_2_2	L2	Txnrd2	1	1	26.6014
TGCTCGTCATCGCTAA-2	L2_2_2	L2	Pwp1	5	1	292.615
TGCTCGTCATCGCTAA-2	L2_2_2	L2	2200002J24Rik	1	1	26.6014
TGCTCGTCATCGCTAA-2	L2_2_2	L2	St13	1	1	26.6014
TGCTCGTCATCGCTAA-2	L2_2_2	L2	Erg28	1	1	79.8042
TGCTCGTCATCGCTAA-2	L2_2_2	L2	Gm15751	1	1	79.8042
TGCTCGTCATCGCTAA-2	L2_2_2	L2	Rps12	5	1	266.014
TGCTCGTCATCGCTAA-2	L2_2_2	L2	Atp5a1	above5	1	345.818
TGCTCGTCATCGCTAA-2	L2_2_2	L2	Dppa5a	5	1	4442.43
TGCTCGTCATCGCTAA-2	L2_2_2	L2	Cct2	3	1	133.007
TGCTCGTCATCGCTAA-2	L2_2_2	L2	Pex11b	1	1	53.2028
TGCTCGTCATCGCTAA-2	L2_2_2	L2	Bmp6	1	1	26.6014
TGCTCGTCATCGCTAA-2	L2_2_2	L2	Sltm	4	1	186.21
TGCTCGTCATCGCTAA-2	L2_2_2	L2	Dnaja1	4	1	186.21
TGCTCGTCATCGCTAA-2	L2_2_2	L2	Rpl39	3	1	824.644
TGCTCGTCATCGCTAA-2	L2_2_2	L2	Srcap	1	1	26.6014
TGCTCGTCATCGCTAA-2	L2_2_2	L2	Pex19	3	1	159.608
TGCTCGTCATCGCTAA-2	L2_2_2	L2	Hjurp	2	1	79.8042
TGCTCGTCATCGCTAA-2	L2_2_2	L2	Stxbp2	1	1	26.6014
TGCTCGTCATCGCTAA-2	L2_2_2	L2	Ticrr	1	1	26.6014
TGCTCGTCATCGCTAA-2	L2_2_2	L2	Polr3e	2	1	133.007
TGCTCGTCATCGCTAA-2	L2_2_2	L2	Tmed2	2	1	106.406
TGCTCGTCATCGCTAA-2	L2_2_2	L2	Ube2b	above5	1	585.231
TGCTCGTCATCGCTAA-2	L2_2_2	L2	Gtf3c1	1	1	26.6014
TGCTCGTCATCGCTAA-2	L2_2_2	L2	Mrps14	1	1	478.825
TGCTCGTCATCGCTAA-2	L2_2_2	L2	Tcerg1l	1	1	26.6014
TGCTCGTCATCGCTAA-2	L2_2_2	L2	Dmtf1	1	1	53.2028
TGCTCGTCATCGCTAA-2	L2_2_2	L2	Lsm2	4	1	665.035
TGCTCGTCATCGCTAA-2	L2_2_2	L2	Orc6	5	1	319.217
TGCTCGTCATCGCTAA-2	L2_2_2	L2	Arhgdig	1	1	26.6014
TGCTCGTCATCGCTAA-2	L2_2_2	L2	Rpl10l	1	1	26.6014
TGCTCGTCATCGCTAA-2	L2_2_2	L2	Ccdc69	1	1	133.007
TGCTCGTCATCGCTAA-2	L2_2_2	L2	Enah	1	1	26.6014
TGCTCGTCATCGCTAA-2	L2_2_2	L2	Npm1	above5	1	1702.49
TGCTCGTCATCGCTAA-2	L2_2_2	L2	Med13	2	1	53.2028
TGCTCGTCATCGCTAA-2	L2_2_2	L2	Slc16a11	1	1	26.6014
TGCTCGTCATCGCTAA-2	L2_2_2	L2	Psmb1	above5	1	904.448
TGCTCGTCATCGCTAA-2	L2_2_2	L2	Mkln1	1	1	53.2028
TGCTCGTCATCGCTAA-2	L2_2_2	L2	Cebpz	2	1	53.2028
TGCTCGTCATCGCTAA-2	L2_2_2	L2	Pigq	1	1	26.6014
TGCTCGTCATCGCTAA-2	L2_2_2	L2	Dnajc9	1	1	106.406
TGCTCGTCATCGCTAA-2	L2_2_2	L2	Atp5j2	3	1	665.035
TGCTCGTCATCGCTAA-2	L2_2_2	L2	Ube4b	4	1	186.21
TGCTCGTCATCGCTAA-2	L2_2_2	L2	Stx12	3	1	106.406
TGCTCGTCATCGCTAA-2	L2_2_2	L2	Foxj3	1	1	26.6014
TGCTCGTCATCGCTAA-2	L2_2_2	L2	Ndufb10	2	1	159.608
TGCTCGTCATCGCTAA-2	L2_2_2	L2	L2hgdh	4	1	186.21
TGCTCGTCATCGCTAA-2	L2_2_2	L2	Tsr3	2	1	79.8042
TGCTCGTCATCGCTAA-2	L2_2_2	L2	Ascc1	2	1	53.2028
TGCTCGTCATCGCTAA-2	L2_2_2	L2	E330021D16Rik	2	1	53.2028
TGCTCGTCATCGCTAA-2	L2_2_2	L2	Cars	1	1	26.6014
TGCTCGTCATCGCTAA-2	L2_2_2	L2	Plac9b	2	1	53.2028
TGCTCGTCATCGCTAA-2	L2_2_2	L2	Drosha	3	1	106.406
TGCTCGTCATCGCTAA-2	L2_2_2	L2	Cbx1	3	1	79.8042
TGCTCGTCATCGCTAA-2	L2_2_2	L2	Pitpna	1	1	26.6014
TGCTCGTCATCGCTAA-2	L2_2_2	L2	Ramac	4	1	345.818
TGCTCGTCATCGCTAA-2	L2_2_2	L2	Tctn2	1	1	26.6014
TGCTCGTCATCGCTAA-2	L2_2_2	L2	Map1lc3a	2	1	133.007
TGCTCGTCATCGCTAA-2	L2_2_2	L2	Mrpl34	1	1	585.231
TGCTCGTCATCGCTAA-2	L2_2_2	L2	Nasp	above5	1	239.413
TGCTCGTCATCGCTAA-2	L2_2_2	L2	Ndufa11	4	1	851.245
TGCTCGTCATCGCTAA-2	L2_2_2	L2	Haus1	1	1	26.6014
TGCTCGTCATCGCTAA-2	L2_2_2	L2	Stmn1	1	1	26.6014
TGCTCGTCATCGCTAA-2	L2_2_2	L2	Gmnn	3	1	1303.47
TGCTCGTCATCGCTAA-2	L2_2_2	L2	AC124742.1	2	1	79.8042
TGCTCGTCATCGCTAA-2	L2_2_2	L2	Capn7	1	1	26.6014
TGCTCGTCATCGCTAA-2	L2_2_2	L2	Pdf	1	1	26.6014
TGCTCGTCATCGCTAA-2	L2_2_2	L2	Pabpc4	3	1	133.007
TGCTCGTCATCGCTAA-2	L2_2_2	L2	Eef1akmt4	1	1	79.8042
TGCTCGTCATCGCTAA-2	L2_2_2	L2	Fkbp4	3	1	212.811
TGCTCGTCATCGCTAA-2	L2_2_2	L2	Dhx38	1	1	26.6014
TGCTCGTCATCGCTAA-2	L2_2_2	L2	Tekt2	2	1	53.2028
TGCTCGTCATCGCTAA-2	L2_2_2	L2	Psmg3	1	1	53.2028
TGCTCGTCATCGCTAA-2	L2_2_2	L2	Ntan1	1	1	53.2028
TGCTCGTCATCGCTAA-2	L2_2_2	L2	Plk3	1	1	26.6014
TGCTCGTCATCGCTAA-2	L2_2_2	L2	Hinfp	1	1	26.6014
TGCTCGTCATCGCTAA-2	L2_2_2	L2	Nup153	1	1	26.6014
TGCTCGTCATCGCTAA-2	L2_2_2	L2	Rnf14	5	1	186.21
TGCTCGTCATCGCTAA-2	L2_2_2	L2	Ccdc166	1	1	26.6014
TGCTCGTCATCGCTAA-2	L2_2_2	L2	Arpc5l	1	1	26.6014
TGCTCGTCATCGCTAA-2	L2_2_2	L2	1600012H06Rik	2	1	79.8042
TGCTCGTCATCGCTAA-2	L2_2_2	L2	Mrpl37	3	1	79.8042
TGCTCGTCATCGCTAA-2	L2_2_2	L2	Atp1b3	3	1	239.413
TGCTCGTCATCGCTAA-2	L2_2_2	L2	Tnfsf13b	3	1	106.406
TGCTCGTCATCGCTAA-2	L2_2_2	L2	Ndufaf6	1	1	26.6014
TGCTCGTCATCGCTAA-2	L2_2_2	L2	Kntc1	1	1	26.6014
TGCTCGTCATCGCTAA-2	L2_2_2	L2	Rps9	above5	1	1330.07
TGCTCGTCATCGCTAA-2	L2_2_2	L2	Rps27	2	1	1995.11
TGCTCGTCATCGCTAA-2	L2_2_2	L2	Tma7	5	1	1941.9
TGCTCGTCATCGCTAA-2	L2_2_2	L2	Gigyf2	1	1	106.406
TGCTCGTCATCGCTAA-2	L2_2_2	L2	Farsa	1	1	26.6014
TGCTCGTCATCGCTAA-2	L2_2_2	L2	Safb	2	1	79.8042
TGCTCGTCATCGCTAA-2	L2_2_2	L2	Phf6	1	1	26.6014
TGCTCGTCATCGCTAA-2	L2_2_2	L2	Rbm39	above5	1	186.21
TGCTCGTCATCGCTAA-2	L2_2_2	L2	Cox7a2l	2	1	212.811
TGCTCGTCATCGCTAA-2	L2_2_2	L2	Uqcc3	2	1	585.231
TGCTCGTCATCGCTAA-2	L2_2_2	L2	Atp13a3	above5	1	558.629
TGCTCGTCATCGCTAA-2	L2_2_2	L2	Cactin	1	1	26.6014
TGCTCGTCATCGCTAA-2	L2_2_2	L2	Incenp	2	1	53.2028
TGCTCGTCATCGCTAA-2	L2_2_2	L2	Ccnyl1	1	1	26.6014
TGCTCGTCATCGCTAA-2	L2_2_2	L2	Fus	1	1	26.6014
TGCTCGTCATCGCTAA-2	L2_2_2	L2	Cdca8	above5	1	505.427
TGCTCGTCATCGCTAA-2	L2_2_2	L2	Rpl10-ps3	1	1	345.818
TGCTCGTCATCGCTAA-2	L2_2_2	L2	Mpc2	4	1	1436.48
TGCTCGTCATCGCTAA-2	L2_2_2	L2	Ttll4	1	1	26.6014
TGCTCGTCATCGCTAA-2	L2_2_2	L2	Gabarapl2	above5	1	1755.69
TGCTCGTCATCGCTAA-2	L2_2_2	L2	Nat10	1	1	26.6014
TGCTCGTCATCGCTAA-2	L2_2_2	L2	Elob	3	1	984.252
TGCTCGTCATCGCTAA-2	L2_2_2	L2	Syngr1	3	1	159.608
TGCTCGTCATCGCTAA-2	L2_2_2	L2	Lamtor1	4	1	665.035
TGCTCGTCATCGCTAA-2	L2_2_2	L2	Tbrg4	1	1	26.6014
TGCTCGTCATCGCTAA-2	L2_2_2	L2	Selenos	3	1	1489.68
TGCTCGTCATCGCTAA-2	L2_2_2	L2	Dtnb	2	1	79.8042
TGCTCGTCATCGCTAA-2	L2_2_2	L2	Meis2	3	1	106.406
TGCTCGTCATCGCTAA-2	L2_2_2	L2	Eif3c	above5	1	505.427
TGCTCGTCATCGCTAA-2	L2_2_2	L2	Cnih1	2	1	159.608
TGCTCGTCATCGCTAA-2	L2_2_2	L2	Hnrnpk	above5	1	399.021
TGCTCGTCATCGCTAA-2	L2_2_2	L2	Sh2d3c	2	1	53.2028
TGCTCGTCATCGCTAA-2	L2_2_2	L2	Sem1	2	1	877.846
TGCTCGTCATCGCTAA-2	L2_2_2	L2	Plce1	1	1	26.6014
TGCTCGTCATCGCTAA-2	L2_2_2	L2	Rce1	1	1	26.6014
TGCTCGTCATCGCTAA-2	L2_2_2	L2	Ing5	2	1	79.8042
TGCTCGTCATCGCTAA-2	L2_2_2	L2	Ctsz	4	1	186.21
TGCTCGTCATCGCTAA-2	L2_2_2	L2	R3hcc1	1	1	26.6014
TGCTCGTCATCGCTAA-2	L2_2_2	L2	Rpn2	3	1	79.8042
TGCTCGTCATCGCTAA-2	L2_2_2	L2	Oosp3	2	1	53.2028
TGCTCGTCATCGCTAA-2	L2_2_2	L2	Zkscan14	1	1	79.8042
TGCTCGTCATCGCTAA-2	L2_2_2	L2	Arglu1	2	1	79.8042
TGCTCGTCATCGCTAA-2	L2_2_2	L2	Rpf2	above5	1	452.224
TGCTCGTCATCGCTAA-2	L2_2_2	L2	Cers5	3	1	159.608
TGCTCGTCATCGCTAA-2	L2_2_2	L2	Myo1b	3	1	79.8042
TGCTCGTCATCGCTAA-2	L2_2_2	L2	Cul1	above5	1	532.028
TGCTCGTCATCGCTAA-2	L2_2_2	L2	Snrpn	2	1	53.2028
TGCTCGTCATCGCTAA-2	L2_2_2	L2	Mov10l1	1	1	26.6014
TGCTCGTCATCGCTAA-2	L2_2_2	L2	Nipsnap1	2	1	106.406
TGCTCGTCATCGCTAA-2	L2_2_2	L2	Nono	1	1	26.6014
TGCTCGTCATCGCTAA-2	L2_2_2	L2	Rpl11	4	1	851.245
TGCTCGTCATCGCTAA-2	L2_2_2	L2	Gm36172	1	1	26.6014
TGCTCGTCATCGCTAA-2	L2_2_2	L2	Apbb2	1	1	26.6014
TGCTCGTCATCGCTAA-2	L2_2_2	L2	Nmd3	3	1	266.014
TGCTCGTCATCGCTAA-2	L2_2_2	L2	Wdr26	2	1	53.2028
TGCTCGTCATCGCTAA-2	L2_2_2	L2	Brk1	1	1	133.007
TGCTCGTCATCGCTAA-2	L2_2_2	L2	Tmbim6	3	1	558.629
TGCTCGTCATCGCTAA-2	L2_2_2	L2	Tex19.1	1	1	106.406
TGCTCGTCATCGCTAA-2	L2_2_2	L2	Rpa2	1	1	212.811
TGCTCGTCATCGCTAA-2	L2_2_2	L2	Psmc1	1	1	26.6014
TGCTCGTCATCGCTAA-2	L2_2_2	L2	Tnpo3	1	1	26.6014
TGCTCGTCATCGCTAA-2	L2_2_2	L2	Psmc4	5	1	266.014
TGCTCGTCATCGCTAA-2	L2_2_2	L2	Cdc23	1	1	26.6014
TGCTCGTCATCGCTAA-2	L2_2_2	L2	Ciao2a	2	1	319.217
TGCTCGTCATCGCTAA-2	L2_2_2	L2	Sap30bp	2	1	106.406
TGCTCGTCATCGCTAA-2	L2_2_2	L2	Abcf2	5	1	212.811
TGCTCGTCATCGCTAA-2	L2_2_2	L2	Ss18l2	4	1	452.224
TGCTCGTCATCGCTAA-2	L2_2_2	L2	Mtfr1l	2	1	53.2028
TGCTCGTCATCGCTAA-2	L2_2_2	L2	Sacm1l	2	1	53.2028
TGCTCGTCATCGCTAA-2	L2_2_2	L2	B3galt4	1	1	26.6014
TGCTCGTCATCGCTAA-2	L2_2_2	L2	Polr2c	4	1	478.825
TGCTCGTCATCGCTAA-2	L2_2_2	L2	Trim6	3	1	106.406
TGCTCGTCATCGCTAA-2	L2_2_2	L2	Gnl2	2	1	106.406
TGCTCGTCATCGCTAA-2	L2_2_2	L2	Map1lc3b	above5	1	10214.9
TGCTCGTCATCGCTAA-2	L2_2_2	L2	Dynlt1a	2	1	79.8042
TGCTCGTCATCGCTAA-2	L2_2_2	L2	Isoc2b	1	1	26.6014
TGCTCGTCATCGCTAA-2	L2_2_2	L2	Srsf7	above5	1	585.231
TGCTCGTCATCGCTAA-2	L2_2_2	L2	Dynlt1b	2	1	106.406
TGCTCGTCATCGCTAA-2	L2_2_2	L2	Ankrd37	1	1	26.6014
TGCTCGTCATCGCTAA-2	L2_2_2	L2	Fkbp3	2	1	505.427
TGCTCGTCATCGCTAA-2	L2_2_2	L2	Gm5	2	1	266.014
TGCTCGTCATCGCTAA-2	L2_2_2	L2	Rfc5	1	1	26.6014
TGCTCGTCATCGCTAA-2	L2_2_2	L2	Mien1	1	1	26.6014
TGCTCGTCATCGCTAA-2	L2_2_2	L2	Stk35	2	1	106.406
TGCTCGTCATCGCTAA-2	L2_2_2	L2	Utp15	2	1	53.2028
TGCTCGTCATCGCTAA-2	L2_2_2	L2	H2-K1	1	1	26.6014
TGCTCGTCATCGCTAA-2	L2_2_2	L2	3110040N11Rik	1	1	26.6014
TGCTCGTCATCGCTAA-2	L2_2_2	L2	1700017B05Rik	1	1	26.6014
TGCTCGTCATCGCTAA-2	L2_2_2	L2	Pecr	2	1	53.2028
TGCTCGTCATCGCTAA-2	L2_2_2	L2	Lsm8	2	1	532.028
TGCTCGTCATCGCTAA-2	L2_2_2	L2	Brms1	3	1	133.007
TGCTCGTCATCGCTAA-2	L2_2_2	L2	Gm11361	1	1	79.8042
TGCTCGTCATCGCTAA-2	L2_2_2	L2	Ndfip2	1	1	26.6014
TGCTCGTCATCGCTAA-2	L2_2_2	L2	Paf1	1	1	79.8042
TGCTCGTCATCGCTAA-2	L2_2_2	L2	Cldn6	1	1	26.6014
TGCTCGTCATCGCTAA-2	L2_2_2	L2	Fars2	2	1	106.406
TGCTCGTCATCGCTAA-2	L2_2_2	L2	Timm17b	1	1	133.007
TGCTCGTCATCGCTAA-2	L2_2_2	L2	Yipf3	1	1	26.6014
TGCTCGTCATCGCTAA-2	L2_2_2	L2	Lamp2	3	1	372.42
TGCTCGTCATCGCTAA-2	L2_2_2	L2	Zc3h14	1	1	26.6014
TGCTCGTCATCGCTAA-2	L2_2_2	L2	Set	above5	1	2154.71
TGCTCGTCATCGCTAA-2	L2_2_2	L2	Nup188	2	1	53.2028
TGCTCGTCATCGCTAA-2	L2_2_2	L2	Brox	1	1	26.6014
TGCTCGTCATCGCTAA-2	L2_2_2	L2	Gm41396	1	1	26.6014
TGCTCGTCATCGCTAA-2	L2_2_2	L2	Mrps18c	2	1	212.811
TGCTCGTCATCGCTAA-2	L2_2_2	L2	Mcrip2	2	1	133.007
TGCTCGTCATCGCTAA-2	L2_2_2	L2	Dnajb1	1	1	53.2028
TGCTCGTCATCGCTAA-2	L2_2_2	L2	Kif22	5	1	319.217
TGCTCGTCATCGCTAA-2	L2_2_2	L2	Eif2b3	4	1	106.406
TGCTCGTCATCGCTAA-2	L2_2_2	L2	Ddb2	1	1	26.6014
TGCTCGTCATCGCTAA-2	L2_2_2	L2	1810009A15Rik	3	1	505.427
TGCTCGTCATCGCTAA-2	L2_2_2	L2	Cox18	3	1	133.007
TGCTCGTCATCGCTAA-2	L2_2_2	L2	Zfp296	2	1	106.406
TGCTCGTCATCGCTAA-2	L2_2_2	L2	Ficd	1	1	26.6014
TGCTCGTCATCGCTAA-2	L2_2_2	L2	Fermt2	1	1	26.6014
TGCTCGTCATCGCTAA-2	L2_2_2	L2	Hnrnpf	above5	1	771.441
TGCTCGTCATCGCTAA-2	L2_2_2	L2	Rif1	3	1	106.406
TGCTCGTCATCGCTAA-2	L2_2_2	L2	4930509G22Rik	1	1	53.2028
TGCTCGTCATCGCTAA-2	L2_2_2	L2	Mycbp2	1	1	26.6014
TGCTCGTCATCGCTAA-2	L2_2_2	L2	Triap1	1	1	133.007
TGCTCGTCATCGCTAA-2	L2_2_2	L2	Brat1	1	1	26.6014
TGCTCGTCATCGCTAA-2	L2_2_2	L2	Pafah1b3	1	1	53.2028
TGCTCGTCATCGCTAA-2	L2_2_2	L2	Alox12	3	1	159.608
TGCTCGTCATCGCTAA-2	L2_2_2	L2	Armc1	2	1	159.608
TGCTCGTCATCGCTAA-2	L2_2_2	L2	A130010J15Rik	1	1	26.6014
TGCTCGTCATCGCTAA-2	L2_2_2	L2	Odc1	above5	1	744.839
TGCTCGTCATCGCTAA-2	L2_2_2	L2	Eif3b	above5	1	239.413
TGCTCGTCATCGCTAA-2	L2_2_2	L2	Ube2c	4	1	904.448
TGCTCGTCATCGCTAA-2	L2_2_2	L2	Ywhag	1	1	53.2028
TGCTCGTCATCGCTAA-2	L2_2_2	L2	Tfrc	above5	1	399.021
TGCTCGTCATCGCTAA-2	L2_2_2	L2	Naca	4	1	665.035
TGCTCGTCATCGCTAA-2	L2_2_2	L2	Hpcal1	1	1	26.6014
TGCTCGTCATCGCTAA-2	L2_2_2	L2	Tbl3	4	1	159.608
TGCTCGTCATCGCTAA-2	L2_2_2	L2	Oip5os1	3	1	106.406
TGCTCGTCATCGCTAA-2	L2_2_2	L2	Uqcc1	2	1	53.2028
TGCTCGTCATCGCTAA-2	L2_2_2	L2	Ddx41	2	1	53.2028
TGCTCGTCATCGCTAA-2	L2_2_2	L2	Ndfip1	3	1	186.21
TGCTCGTCATCGCTAA-2	L2_2_2	L2	Timm10b	2	1	53.2028
TGCTCGTCATCGCTAA-2	L2_2_2	L2	Vil1	1	1	26.6014
TGCTCGTCATCGCTAA-2	L2_2_2	L2	2023-03-07	1	1	26.6014
TGCTCGTCATCGCTAA-2	L2_2_2	L2	Nfyb	3	1	266.014
TGCTCGTCATCGCTAA-2	L2_2_2	L2	Rab3il1	2	1	53.2028
TGCTCGTCATCGCTAA-2	L2_2_2	L2	Dst	1	1	53.2028
TGCTCGTCATCGCTAA-2	L2_2_2	L2	Tyms	1	1	26.6014
TGCTCGTCATCGCTAA-2	L2_2_2	L2	Nubp1	1	1	26.6014
TGCTCGTCATCGCTAA-2	L2_2_2	L2	Mrpl24	1	1	26.6014
TGCTCGTCATCGCTAA-2	L2_2_2	L2	Actg1	3	1	106.406
TGCTCGTCATCGCTAA-2	L2_2_2	L2	Prelid1	1	1	133.007
TGCTCGTCATCGCTAA-2	L2_2_2	L2	Meaf6	2	1	53.2028
TGCTCGTCATCGCTAA-2	L2_2_2	L2	Edf1	5	1	691.637
TGCTCGTCATCGCTAA-2	L2_2_2	L2	Pmf1	1	1	106.406
TGCTCGTCATCGCTAA-2	L2_2_2	L2	Sat1	2	1	319.217
TGCTCGTCATCGCTAA-2	L2_2_2	L2	Mrpl55	2	1	53.2028
TGCTCGTCATCGCTAA-2	L2_2_2	L2	Fchsd2	1	1	53.2028
TGCTCGTCATCGCTAA-2	L2_2_2	L2	Pkig	3	1	79.8042
TGCTCGTCATCGCTAA-2	L2_2_2	L2	Pop5	3	1	106.406
TGCTCGTCATCGCTAA-2	L2_2_2	L2	Smad2	1	1	26.6014
TGCTCGTCATCGCTAA-2	L2_2_2	L2	Cand1	above5	1	345.818
TGCTCGTCATCGCTAA-2	L2_2_2	L2	Pitpnb	3	1	159.608
TGCTCGTCATCGCTAA-2	L2_2_2	L2	Vcp	3	1	79.8042
TGCTCGTCATCGCTAA-2	L2_2_2	L2	Vps72	1	1	26.6014
TGCTCGTCATCGCTAA-2	L2_2_2	L2	Tmem68	1	1	26.6014
TGCTCGTCATCGCTAA-2	L2_2_2	L2	Ccdc58	1	1	399.021
TGCTCGTCATCGCTAA-2	L2_2_2	L2	Tomm6	3	1	665.035
TGCTCGTCATCGCTAA-2	L2_2_2	L2	Gclc	1	1	26.6014
TGCTCGTCATCGCTAA-2	L2_2_2	L2	Rnf5	1	1	26.6014
TGCTCGTCATCGCTAA-2	L2_2_2	L2	Rps15a	5	1	558.629
TGCTCGTCATCGCTAA-2	L2_2_2	L2	Srsf11	2	1	79.8042
TGCTCGTCATCGCTAA-2	L2_2_2	L2	Bcas2	above5	1	452.224
TGCTCGTCATCGCTAA-2	L2_2_2	L2	Tmc4	1	1	26.6014
TGCTCGTCATCGCTAA-2	L2_2_2	L2	Baz1a	3	1	133.007
TGCTCGTCATCGCTAA-2	L2_2_2	L2	Cd164l2	1	1	26.6014
TGCTCGTCATCGCTAA-2	L2_2_2	L2	Caml	2	1	53.2028
TGCTCGTCATCGCTAA-2	L2_2_2	L2	4921524J17Rik	3	1	106.406
TGCTCGTCATCGCTAA-2	L2_2_2	L2	Shisal2b	1	1	53.2028
TGCTCGTCATCGCTAA-2	L2_2_2	L2	Pdia6	1	1	79.8042
TGCTCGTCATCGCTAA-2	L2_2_2	L2	Cep95	1	1	26.6014
TGCTCGTCATCGCTAA-2	L2_2_2	L2	Fbxw22	2	1	79.8042
TGCTCGTCATCGCTAA-2	L2_2_2	L2	Cyb5r4	1	1	26.6014
TGCTCGTCATCGCTAA-2	L2_2_2	L2	Pcgf6	1	1	53.2028
TGCTCGTCATCGCTAA-2	L2_2_2	L2	Gm21731	2	1	159.608
TGCTCGTCATCGCTAA-2	L2_2_2	L2	Lmnb1	1	1	26.6014
TGCTCGTCATCGCTAA-2	L2_2_2	L2	Supt5	above5	1	186.21
TGCTCGTCATCGCTAA-2	L2_2_2	L2	Ddx52	2	1	53.2028
TGCTCGTCATCGCTAA-2	L2_2_2	L2	Polr1e	1	1	53.2028
TGCTCGTCATCGCTAA-2	L2_2_2	L2	Cnot8	above5	1	532.028
TGCTCGTCATCGCTAA-2	L2_2_2	L2	Dap3	1	1	26.6014
TGCTCGTCATCGCTAA-2	L2_2_2	L2	Dnajb14	2	1	133.007
TGCTCGTCATCGCTAA-2	L2_2_2	L2	Gins4	3	1	159.608
TGCTCGTCATCGCTAA-2	L2_2_2	L2	Herc4	1	1	26.6014
TGCTCGTCATCGCTAA-2	L2_2_2	L2	Asf1a	1	1	26.6014
TGCTCGTCATCGCTAA-2	L2_2_2	L2	Pgls	1	1	53.2028
TGCTCGTCATCGCTAA-2	L2_2_2	L2	Neu1	1	1	26.6014
TGCTCGTCATCGCTAA-2	L2_2_2	L2	Hexim2	1	1	26.6014
TGCTCGTCATCGCTAA-2	L2_2_2	L2	Rpl27	3	1	452.224
TGCTCGTCATCGCTAA-2	L2_2_2	L2	Phax	5	1	266.014
TGCTCGTCATCGCTAA-2	L2_2_2	L2	Spc24	2	1	53.2028
TGCTCGTCATCGCTAA-2	L2_2_2	L2	Hspa14	4	1	399.021
TGCTCGTCATCGCTAA-2	L2_2_2	L2	Mob1b	4	1	133.007
TGCTCGTCATCGCTAA-2	L2_2_2	L2	AF067063	1	1	106.406
TGCTCGTCATCGCTAA-2	L2_2_2	L2	Samhd1	1	1	79.8042
TGCTCGTCATCGCTAA-2	L2_2_2	L2	Fam71e1	1	1	26.6014
TGCTCGTCATCGCTAA-2	L2_2_2	L2	Helq	1	1	26.6014
TGCTCGTCATCGCTAA-2	L2_2_2	L2	Cbr1	1	1	53.2028
TGCTCGTCATCGCTAA-2	L2_2_2	L2	Snx5	1	1	26.6014
TGCTCGTCATCGCTAA-2	L2_2_2	L2	Adtrp	1	1	26.6014
TGCTCGTCATCGCTAA-2	L2_2_2	L2	Fbp2	1	1	26.6014
TGCTCGTCATCGCTAA-2	L2_2_2	L2	Slirp	3	1	399.021
TGCTCGTCATCGCTAA-2	L2_2_2	L2	Mrps21	1	1	53.2028
TGCTCGTCATCGCTAA-2	L2_2_2	L2	Prpf8	3	1	106.406
TGCTCGTCATCGCTAA-2	L2_2_2	L2	Cox7b	1	1	212.811
TGCTCGTCATCGCTAA-2	L2_2_2	L2	Rpl7l1	5	1	399.021
TGCTCGTCATCGCTAA-2	L2_2_2	L2	Ufsp2	3	1	79.8042
TGCTCGTCATCGCTAA-2	L2_2_2	L2	Preb	2	1	106.406
TGCTCGTCATCGCTAA-2	L2_2_2	L2	Nucb2	2	1	53.2028
TGCTCGTCATCGCTAA-2	L2_2_2	L2	Snrpb2	3	1	186.21
TGCTCGTCATCGCTAA-2	L2_2_2	L2	Btbd7	1	1	26.6014
TGCTCGTCATCGCTAA-2	L2_2_2	L2	Spin1	above5	1	585.231
TGCTCGTCATCGCTAA-2	L2_2_2	L2	Srsf3	2	1	53.2028
TGCTCGTCATCGCTAA-2	L2_2_2	L2	Pelp1	2	1	159.608
TGCTCGTCATCGCTAA-2	L2_2_2	L2	Rack1	5	1	292.615
TGCTCGTCATCGCTAA-2	L2_2_2	L2	Gemin6	1	1	53.2028
TGCTCGTCATCGCTAA-2	L2_2_2	L2	Nedd1	1	1	26.6014
TGCTCGTCATCGCTAA-2	L2_2_2	L2	mt-Nd3	2	1	1596.08
TGCTCGTCATCGCTAA-2	L2_2_2	L2	Hdgf	1	1	79.8042
TGCTCGTCATCGCTAA-2	L2_2_2	L2	Taf7	1	1	292.615
TGCTCGTCATCGCTAA-2	L2_2_2	L2	Xylb	1	1	159.608
TGCTCGTCATCGCTAA-2	L2_2_2	L2	Ubxn8	4	1	159.608
TGCTCGTCATCGCTAA-2	L2_2_2	L2	Klhl15	3	1	106.406
TGCTCGTCATCGCTAA-2	L2_2_2	L2	Rps18	3	1	665.035
TGCTCGTCATCGCTAA-2	L2_2_2	L2	Rbm14	1	1	26.6014
TGCTCGTCATCGCTAA-2	L2_2_2	L2	Pradc1	1	1	26.6014
TGCTCGTCATCGCTAA-2	L2_2_2	L2	Uqcrq	3	1	611.832
TGCTCGTCATCGCTAA-2	L2_2_2	L2	Gtf2h2	1	1	53.2028
TGCTCGTCATCGCTAA-2	L2_2_2	L2	Mrpl16	1	1	79.8042
TGCTCGTCATCGCTAA-2	L2_2_2	L2	Cpn1	1	1	53.2028
TGCTCGTCATCGCTAA-2	L2_2_2	L2	Hint2	1	1	26.6014
TGCTCGTCATCGCTAA-2	L2_2_2	L2	Snrnp200	1	1	26.6014
TGCTCGTCATCGCTAA-2	L2_2_2	L2	Rnf135	1	1	26.6014
TGCTCGTCATCGCTAA-2	L2_2_2	L2	Kif11	3	1	186.21
TGCTCGTCATCGCTAA-2	L2_2_2	L2	Ldhc	1	1	26.6014
TGCTCGTCATCGCTAA-2	L2_2_2	L2	Eif2b2	1	1	26.6014
TGCTCGTCATCGCTAA-2	L2_2_2	L2	Aldoa	1	1	53.2028
TGCTCGTCATCGCTAA-2	L2_2_2	L2	Emc4	1	1	372.42
TGCTCGTCATCGCTAA-2	L2_2_2	L2	Ppp1r3d	1	1	26.6014
TGCTCGTCATCGCTAA-2	L2_2_2	L2	Phf14	2	1	53.2028
TGCTCGTCATCGCTAA-2	L2_2_2	L2	Zfp410	2	1	53.2028
TGCTCGTCATCGCTAA-2	L2_2_2	L2	Psmd3	4	1	106.406
TGCTCGTCATCGCTAA-2	L2_2_2	L2	Dpagt1	1	1	26.6014
TGCTCGTCATCGCTAA-2	L2_2_2	L2	Polr3a	2	1	53.2028
TGCTCGTCATCGCTAA-2	L2_2_2	L2	Fastk	2	1	79.8042
TGCTCGTCATCGCTAA-2	L2_2_2	L2	Ncapg	1	1	26.6014
TGCTCGTCATCGCTAA-2	L2_2_2	L2	Platr27	1	1	26.6014
TGCTCGTCATCGCTAA-2	L2_2_2	L2	Frg1	3	1	266.014
TGCTCGTCATCGCTAA-2	L2_2_2	L2	Bora	1	1	26.6014
TGCTCGTCATCGCTAA-2	L2_2_2	L2	Gm2694	2	1	186.21
TGCTCGTCATCGCTAA-2	L2_2_2	L2	Ahctf1	5	1	345.818
TGCTCGTCATCGCTAA-2	L2_2_2	L2	Rps8	4	1	1356.67
TGCTCGTCATCGCTAA-2	L2_2_2	L2	Psme1	1	1	106.406
TGCTCGTCATCGCTAA-2	L2_2_2	L2	Fbxo9	3	1	106.406
TGCTCGTCATCGCTAA-2	L2_2_2	L2	Aasdhppt	1	1	26.6014
TGCTCGTCATCGCTAA-2	L2_2_2	L2	Atp5o	1	1	53.2028
TGCTCGTCATCGCTAA-2	L2_2_2	L2	Prkcz	2	1	186.21
TGCTCGTCATCGCTAA-2	L2_2_2	L2	Dpp9	1	1	26.6014
TGCTCGTCATCGCTAA-2	L2_2_2	L2	Pnrc1	1	1	26.6014
TGCTCGTCATCGCTAA-2	L2_2_2	L2	Prorp	4	1	239.413
TGCTCGTCATCGCTAA-2	L2_2_2	L2	Gpi1	1	1	26.6014
TGCTCGTCATCGCTAA-2	L2_2_2	L2	Dscc1	1	1	26.6014
TGCTCGTCATCGCTAA-2	L2_2_2	L2	Prkab1	1	1	26.6014
TGCTCGTCATCGCTAA-2	L2_2_2	L2	Tcp1	above5	1	638.434
TGCTCGTCATCGCTAA-2	L2_2_2	L2	Rps10	above5	1	585.231
TGCTCGTCATCGCTAA-2	L2_2_2	L2	AU016765	1	1	26.6014
TGCTCGTCATCGCTAA-2	L2_2_2	L2	Plaa	3	1	106.406
TGCTCGTCATCGCTAA-2	L2_2_2	L2	Stk16	1	1	26.6014
TGCTCGTCATCGCTAA-2	L2_2_2	L2	H2afx	1	1	26.6014
TGCTCGTCATCGCTAA-2	L2_2_2	L2	Mtrex	3	1	212.811
TGCTCGTCATCGCTAA-2	L2_2_2	L2	Rbis	1	1	239.413
TGCTCGTCATCGCTAA-2	L2_2_2	L2	Hadhb	2	1	53.2028
TGCTCGTCATCGCTAA-2	L2_2_2	L2	Ktn1	1	1	26.6014
TGCTCGTCATCGCTAA-2	L2_2_2	L2	Gpr108	1	1	26.6014
TGCTCGTCATCGCTAA-2	L2_2_2	L2	2300002M23Rik	1	1	26.6014
TGCTCGTCATCGCTAA-2	L2_2_2	L2	Brf2	2	1	79.8042
TGCTCGTCATCGCTAA-2	L2_2_2	L2	Ostf1	1	1	53.2028
TGCTCGTCATCGCTAA-2	L2_2_2	L2	Slc39a7	1	1	26.6014
TGCTCGTCATCGCTAA-2	L2_2_2	L2	Mettl9	3	1	159.608
TGCTCGTCATCGCTAA-2	L2_2_2	L2	Dnajc25	1	1	53.2028
TGCTCGTCATCGCTAA-2	L2_2_2	L2	Timm50	2	1	53.2028
TGCTCGTCATCGCTAA-2	L2_2_2	L2	Mrpl19	1	1	53.2028
TGCTCGTCATCGCTAA-2	L2_2_2	L2	Zmiz2	1	1	26.6014
TGCTCGTCATCGCTAA-2	L2_2_2	L2	Lsg1	4	1	212.811
TGCTCGTCATCGCTAA-2	L2_2_2	L2	Maea	2	1	53.2028
TGCTCGTCATCGCTAA-2	L2_2_2	L2	Ube2e1	1	1	26.6014
TGCTCGTCATCGCTAA-2	L2_2_2	L2	Grb2	1	1	26.6014
TGCTCGTCATCGCTAA-2	L2_2_2	L2	Ndufa8	2	1	186.21
TGCTCGTCATCGCTAA-2	L2_2_2	L2	Rnf20	2	1	79.8042
TGCTCGTCATCGCTAA-2	L2_2_2	L2	Abhd17b	1	1	53.2028
TGCTCGTCATCGCTAA-2	L2_2_2	L2	Zfp821	3	1	106.406
TGCTCGTCATCGCTAA-2	L2_2_2	L2	Rasa4	1	1	26.6014
TGCTCGTCATCGCTAA-2	L2_2_2	L2	Cetn3	1	1	26.6014
TGCTCGTCATCGCTAA-2	L2_2_2	L2	Mpc1	3	1	532.028
TGCTCGTCATCGCTAA-2	L2_2_2	L2	Rpl7	above5	1	851.245
TGCTCGTCATCGCTAA-2	L2_2_2	L2	Gnpnat1	5	1	186.21
TGCTCGTCATCGCTAA-2	L2_2_2	L2	Dnaja2	above5	1	239.413
TGCTCGTCATCGCTAA-2	L2_2_2	L2	Gm37596	1	1	26.6014
TGCTCGTCATCGCTAA-2	L2_2_2	L2	Nadk	4	1	159.608
TGCTCGTCATCGCTAA-2	L2_2_2	L2	Denr	3	1	212.811
TGCTCGTCATCGCTAA-2	L2_2_2	L2	Ggct	2	1	53.2028
TGCTCGTCATCGCTAA-2	L2_2_2	L2	Zfand5	above5	1	292.615
TGCTCGTCATCGCTAA-2	L2_2_2	L2	Polg	1	1	26.6014
TGCTCGTCATCGCTAA-2	L2_2_2	L2	Cd55	1	1	26.6014
TGCTCGTCATCGCTAA-2	L2_2_2	L2	Sdhaf1	1	1	26.6014
TGCTCGTCATCGCTAA-2	L2_2_2	L2	Sytl2	1	1	26.6014
TGCTCGTCATCGCTAA-2	L2_2_2	L2	Art3	1	1	53.2028
TGCTCGTCATCGCTAA-2	L2_2_2	L2	Tkt	1	1	26.6014
TGCTCGTCATCGCTAA-2	L2_2_2	L2	Fcf1	above5	1	1064.06
TGCTCGTCATCGCTAA-2	L2_2_2	L2	Guk1	2	1	79.8042
TGCTCGTCATCGCTAA-2	L2_2_2	L2	Dpf2	4	1	159.608
TGCTCGTCATCGCTAA-2	L2_2_2	L2	Psmc3ip	4	1	292.615
TGCTCGTCATCGCTAA-2	L2_2_2	L2	Yrdc	2	1	53.2028
TGCTCGTCATCGCTAA-2	L2_2_2	L2	Txndc15	2	1	106.406
TGCTCGTCATCGCTAA-2	L2_2_2	L2	Rad21	3	1	79.8042
TGCTCGTCATCGCTAA-2	L2_2_2	L2	Dysf	1	1	26.6014
TGCTCGTCATCGCTAA-2	L2_2_2	L2	Diras2	1	1	26.6014
TGCTCGTCATCGCTAA-2	L2_2_2	L2	Neurl2	1	1	26.6014
TGCTCGTCATCGCTAA-2	L2_2_2	L2	Hmg20a	1	1	26.6014
TGCTCGTCATCGCTAA-2	L2_2_2	L2	Noa1	2	1	53.2028
TGCTCGTCATCGCTAA-2	L2_2_2	L2	Mfap2	1	1	26.6014
TGCTCGTCATCGCTAA-2	L2_2_2	L2	Pdcd7	1	1	53.2028
TGCTCGTCATCGCTAA-2	L2_2_2	L2	Tyw3	1	1	53.2028
TGCTCGTCATCGCTAA-2	L2_2_2	L2	Sh3bp4	1	1	26.6014
TGCTCGTCATCGCTAA-2	L2_2_2	L2	Slc6a8	1	1	26.6014
TGCTCGTCATCGCTAA-2	L2_2_2	L2	Btg4	5	1	266.014
TGCTCGTCATCGCTAA-2	L2_2_2	L2	Rab11fip1	2	1	79.8042
TGCTCGTCATCGCTAA-2	L2_2_2	L2	Gm12031	1	1	106.406
TGCTCGTCATCGCTAA-2	L2_2_2	L2	Riox2	4	1	133.007
TGCTCGTCATCGCTAA-2	L2_2_2	L2	Mcmbp	2	1	53.2028
TGCTCGTCATCGCTAA-2	L2_2_2	L2	Slc39a2	1	1	26.6014
TGCTCGTCATCGCTAA-2	L2_2_2	L2	Sec23b	1	1	26.6014
TGCTCGTCATCGCTAA-2	L2_2_2	L2	Cmtm4	1	1	26.6014
TGCTCGTCATCGCTAA-2	L2_2_2	L2	Traf2	1	1	26.6014
TGCTCGTCATCGCTAA-2	L2_2_2	L2	Nop56	above5	1	399.021
TGCTCGTCATCGCTAA-2	L2_2_2	L2	Dnajc17	1	1	133.007
TGCTCGTCATCGCTAA-2	L2_2_2	L2	Dus3l	2	1	79.8042
TGCTCGTCATCGCTAA-2	L2_2_2	L2	Gpr89	1	1	26.6014
TGCTCGTCATCGCTAA-2	L2_2_2	L2	Pdlim4	1	1	53.2028
TGCTCGTCATCGCTAA-2	L2_2_2	L2	Umps	4	1	186.21
TGCTCGTCATCGCTAA-2	L2_2_2	L2	Mcrs1	3	1	106.406
TGCTCGTCATCGCTAA-2	L2_2_2	L2	Clptm1l	2	1	53.2028
TGCTCGTCATCGCTAA-2	L2_2_2	L2	Sec61g	4	1	212.811
TGCTCGTCATCGCTAA-2	L2_2_2	L2	Gm13496	1	1	26.6014
TGCTCGTCATCGCTAA-2	L2_2_2	L2	Plekha1	1	1	26.6014
TGCTCGTCATCGCTAA-2	L2_2_2	L2	Eif3l	5	1	319.217
TGCTCGTCATCGCTAA-2	L2_2_2	L2	Banp	2	1	53.2028
TGCTCGTCATCGCTAA-2	L2_2_2	L2	AC124606.1	3	1	79.8042
TGCTCGTCATCGCTAA-2	L2_2_2	L2	Rwdd4a	1	1	53.2028
TGCTCGTCATCGCTAA-2	L2_2_2	L2	Polr2d	2	1	133.007
TGCTCGTCATCGCTAA-2	L2_2_2	L2	Rbm22	1	1	53.2028
TGCTCGTCATCGCTAA-2	L2_2_2	L2	Setdb1	1	1	53.2028
TGCTCGTCATCGCTAA-2	L2_2_2	L2	Slc31a1	1	1	133.007
TGCTCGTCATCGCTAA-2	L2_2_2	L2	Nme1	4	1	292.615
TGCTCGTCATCGCTAA-2	L2_2_2	L2	Rprd1a	3	1	266.014
TGCTCGTCATCGCTAA-2	L2_2_2	L2	Zranb2	2	1	53.2028
TGCTCGTCATCGCTAA-2	L2_2_2	L2	Usp34	1	1	26.6014
TGCTCGTCATCGCTAA-2	L2_2_2	L2	Tmem167	4	1	212.811
TGCTCGTCATCGCTAA-2	L2_2_2	L2	Aldh2	1	1	26.6014
TGCTCGTCATCGCTAA-2	L2_2_2	L2	Bclaf1	above5	1	478.825
TGCTCGTCATCGCTAA-2	L2_2_2	L2	Nf2	1	1	79.8042
TGCTCGTCATCGCTAA-2	L2_2_2	L2	Phf3	2	1	79.8042
TGCTCGTCATCGCTAA-2	L2_2_2	L2	Gatad2a	1	1	26.6014
TGCTCGTCATCGCTAA-2	L2_2_2	L2	Rchy1	1	1	26.6014
TGCTCGTCATCGCTAA-2	L2_2_2	L2	Ginm1	1	1	26.6014
TGCTCGTCATCGCTAA-2	L2_2_2	L2	Cdk5r1	1	1	26.6014
TGCTCGTCATCGCTAA-2	L2_2_2	L2	Ahsa1	5	1	292.615
TGCTCGTCATCGCTAA-2	L2_2_2	L2	Spire1	1	1	26.6014
TGCTCGTCATCGCTAA-2	L2_2_2	L2	Pdcl3	1	1	26.6014
TGCTCGTCATCGCTAA-2	L2_2_2	L2	Arl6ip6	1	1	79.8042
TGCTCGTCATCGCTAA-2	L2_2_2	L2	Pex1	1	1	26.6014
TGCTCGTCATCGCTAA-2	L2_2_2	L2	Saraf	2	1	53.2028
TGCTCGTCATCGCTAA-2	L2_2_2	L2	Dcaf11	1	1	53.2028
TGCTCGTCATCGCTAA-2	L2_2_2	L2	Cnot1	above5	1	266.014
TGCTCGTCATCGCTAA-2	L2_2_2	L2	Mphosph10	5	1	239.413
TGCTCGTCATCGCTAA-2	L2_2_2	L2	Ppa1	1	1	212.811
TGCTCGTCATCGCTAA-2	L2_2_2	L2	Rhebl1	1	1	26.6014
TGCTCGTCATCGCTAA-2	L2_2_2	L2	Gm20337	1	1	53.2028
TGCTCGTCATCGCTAA-2	L2_2_2	L2	Depdc5	1	1	26.6014
TGCTCGTCATCGCTAA-2	L2_2_2	L2	Fam104a	2	1	292.615
TGCTCGTCATCGCTAA-2	L2_2_2	L2	Relch	1	1	133.007
TGCTCGTCATCGCTAA-2	L2_2_2	L2	Gm9774	1	1	53.2028
TGCTCGTCATCGCTAA-2	L2_2_2	L2	Dxo	2	1	53.2028
TGCTCGTCATCGCTAA-2	L2_2_2	L2	Lman2	3	1	345.818
TGCTCGTCATCGCTAA-2	L2_2_2	L2	Mtmr14	2	1	53.2028
TGCTCGTCATCGCTAA-2	L2_2_2	L2	Ppil1	2	1	106.406
TGCTCGTCATCGCTAA-2	L2_2_2	L2	Mfap1b	3	1	79.8042
TGCTCGTCATCGCTAA-2	L2_2_2	L2	Gm40977	1	1	53.2028
TGCTCGTCATCGCTAA-2	L2_2_2	L2	Ube2d2a	above5	1	292.615
TGCTCGTCATCGCTAA-2	L2_2_2	L2	Mtpn	2	1	53.2028
TGCTCGTCATCGCTAA-2	L2_2_2	L2	Gm10282	2	1	1276.87
TGCTCGTCATCGCTAA-2	L2_2_2	L2	Haspin	3	1	79.8042
TGCTCGTCATCGCTAA-2	L2_2_2	L2	Pdzd11	3	1	159.608
TGCTCGTCATCGCTAA-2	L2_2_2	L2	Atp5e	1	1	452.224
TGCTCGTCATCGCTAA-2	L2_2_2	L2	Strip1	2	1	106.406
TGCTCGTCATCGCTAA-2	L2_2_2	L2	Ptges3	2	1	79.8042
TGCTCGTCATCGCTAA-2	L2_2_2	L2	Rmc1	1	1	26.6014
TGCTCGTCATCGCTAA-2	L2_2_2	L2	Bola2	4	1	1622.69
TGCTCGTCATCGCTAA-2	L2_2_2	L2	Rbbp4	1	1	26.6014
TGCTCGTCATCGCTAA-2	L2_2_2	L2	Gadd45gip1	3	1	611.832
TGCTCGTCATCGCTAA-2	L2_2_2	L2	Bms1	2	1	53.2028
TGCTCGTCATCGCTAA-2	L2_2_2	L2	Dcun1d1	1	1	26.6014
TGCTCGTCATCGCTAA-2	L2_2_2	L2	Sdhb	2	1	106.406
TGCTCGTCATCGCTAA-2	L2_2_2	L2	Pdia3	4	1	372.42
TGCTCGTCATCGCTAA-2	L2_2_2	L2	Tmem214	1	1	26.6014
TGCTCGTCATCGCTAA-2	L2_2_2	L2	Cenpw	1	1	292.615
TGCTCGTCATCGCTAA-2	L2_2_2	L2	Gm4316	1	1	53.2028
TGCTCGTCATCGCTAA-2	L2_2_2	L2	Rps20	3	1	452.224
TGCTCGTCATCGCTAA-2	L2_2_2	L2	Ube2k	above5	1	452.224
TGCTCGTCATCGCTAA-2	L2_2_2	L2	Otud6b	above5	1	319.217
TGCTCGTCATCGCTAA-2	L2_2_2	L2	Abhd11	1	1	26.6014
TGCTCGTCATCGCTAA-2	L2_2_2	L2	Smc6	2	1	53.2028
TGCTCGTCATCGCTAA-2	L2_2_2	L2	Chtop	2	1	53.2028
TGCTCGTCATCGCTAA-2	L2_2_2	L2	Rps27l	5	1	1995.11
TGCTCGTCATCGCTAA-2	L2_2_2	L2	Rsrp1	5	1	452.224
TGCTCGTCATCGCTAA-2	L2_2_2	L2	Srsf6	3	1	186.21
TGCTCGTCATCGCTAA-2	L2_2_2	L2	Ndufa2	2	1	798.042
TGCTCGTCATCGCTAA-2	L2_2_2	L2	Vhl	1	1	212.811
TGCTCGTCATCGCTAA-2	L2_2_2	L2	Nsun2	above5	1	159.608
TGCTCGTCATCGCTAA-2	L2_2_2	L2	Dnmt1	1	1	26.6014
TGCTCGTCATCGCTAA-2	L2_2_2	L2	Gtf2h4	1	1	53.2028
TGCTCGTCATCGCTAA-2	L2_2_2	L2	Zc3h13	1	1	26.6014
TGCTCGTCATCGCTAA-2	L2_2_2	L2	Tmem159	1	1	26.6014
TGCTCGTCATCGCTAA-2	L2_2_2	L2	Unc13c	2	1	106.406
TGCTCGTCATCGCTAA-2	L2_2_2	L2	Pcnt	above5	1	239.413
TGCTCGTCATCGCTAA-2	L2_2_2	L2	Proser2	2	1	53.2028
TGCTCGTCATCGCTAA-2	L2_2_2	L2	Galnt1	1	1	26.6014
TGCTCGTCATCGCTAA-2	L2_2_2	L2	Taf8	2	1	53.2028
TGCTCGTCATCGCTAA-2	L2_2_2	L2	Scaf1	2	1	53.2028
TGCTCGTCATCGCTAA-2	L2_2_2	L2	Dclk3	1	1	26.6014
TGCTCGTCATCGCTAA-2	L2_2_2	L2	Tmem208	2	1	106.406
TGCTCGTCATCGCTAA-2	L2_2_2	L2	Prps1	4	1	1995.11
TGCTCGTCATCGCTAA-2	L2_2_2	L2	Cyb5r3	1	1	26.6014
TGCTCGTCATCGCTAA-2	L2_2_2	L2	Tsg101	2	1	79.8042
TGCTCGTCATCGCTAA-2	L2_2_2	L2	Trmt112	1	1	159.608
TGCTCGTCATCGCTAA-2	L2_2_2	L2	Ppp2r2d	1	1	26.6014
TGCTCGTCATCGCTAA-2	L2_2_2	L2	Snx14	1	1	26.6014
TGCTCGTCATCGCTAA-2	L2_2_2	L2	1300002E11Rik	1	1	26.6014
TGCTCGTCATCGCTAA-2	L2_2_2	L2	Tsen54	1	1	26.6014
TGCTCGTCATCGCTAA-2	L2_2_2	L2	Bpgm	1	1	79.8042
TGCTCGTCATCGCTAA-2	L2_2_2	L2	Dhx15	1	1	26.6014
TGCTCGTCATCGCTAA-2	L2_2_2	L2	Anapc7	3	1	79.8042
TGCTCGTCATCGCTAA-2	L2_2_2	L2	Gpr107	2	1	106.406
TGCTCGTCATCGCTAA-2	L2_2_2	L2	Prpf6	1	1	26.6014
TGCTCGTCATCGCTAA-2	L2_2_2	L2	Tmsb10	1	1	292.615
TGCTCGTCATCGCTAA-2	L2_2_2	L2	Scamp3	1	1	26.6014
TGCTCGTCATCGCTAA-2	L2_2_2	L2	Cstf2	1	1	26.6014
TGCTCGTCATCGCTAA-2	L2_2_2	L2	Fbxl15	3	1	106.406
TGCTCGTCATCGCTAA-2	L2_2_2	L2	Ndufa12	2	1	585.231
TGCTCGTCATCGCTAA-2	L2_2_2	L2	Emg1	3	1	638.434
TGCTCGTCATCGCTAA-2	L2_2_2	L2	Mbip	1	1	26.6014
TGCTCGTCATCGCTAA-2	L2_2_2	L2	Fasn	1	1	26.6014
TGCTCGTCATCGCTAA-2	L2_2_2	L2	Setd6	1	1	26.6014
TGCTCGTCATCGCTAA-2	L2_2_2	L2	Dynll1	3	1	904.448
TGCTCGTCATCGCTAA-2	L2_2_2	L2	Derl1	1	1	106.406
TGCTCGTCATCGCTAA-2	L2_2_2	L2	Nme2	4	1	2234.52
TGCTCGTCATCGCTAA-2	L2_2_2	L2	Rcan3	1	1	26.6014
TGCTCGTCATCGCTAA-2	L2_2_2	L2	Ptpn21	1	1	26.6014
TGCTCGTCATCGCTAA-2	L2_2_2	L2	Gars	2	1	53.2028
TGCTCGTCATCGCTAA-2	L2_2_2	L2	Supv3l1	2	1	79.8042
TGCTCGTCATCGCTAA-2	L2_2_2	L2	Chchd1	3	1	133.007
TGCTCGTCATCGCTAA-2	L2_2_2	L2	Polr3g	3	1	133.007
TGCTCGTCATCGCTAA-2	L2_2_2	L2	Ciapin1	2	1	53.2028
TGCTCGTCATCGCTAA-2	L2_2_2	L2	Cmas	2	1	53.2028
TGCTCGTCATCGCTAA-2	L2_2_2	L2	Mrps28	1	1	79.8042
TGCTCGTCATCGCTAA-2	L2_2_2	L2	Fbxo45	2	1	53.2028
TGCTCGTCATCGCTAA-2	L2_2_2	L2	Zfp930	1	1	26.6014
TGCTCGTCATCGCTAA-2	L2_2_2	L2	Haus3	1	1	133.007
TGCTCGTCATCGCTAA-2	L2_2_2	L2	Cited1	1	1	478.825
TGCTCGTCATCGCTAA-2	L2_2_2	L2	Sgf29	1	1	53.2028
TGCTCGTCATCGCTAA-2	L2_2_2	L2	Ddx19a	1	1	26.6014
TGCTCGTCATCGCTAA-2	L2_2_2	L2	Gabarap	1	1	53.2028
TGCTCGTCATCGCTAA-2	L2_2_2	L2	Exoc7	1	1	26.6014
TGCTCGTCATCGCTAA-2	L2_2_2	L2	Ak6	5	1	1542.88
TGCTCGTCATCGCTAA-2	L2_2_2	L2	Smim40	2	1	212.811
TGCTCGTCATCGCTAA-2	L2_2_2	L2	Tmem56	1	1	133.007
TGCTCGTCATCGCTAA-2	L2_2_2	L2	Tprgl	1	1	26.6014
TGCTCGTCATCGCTAA-2	L2_2_2	L2	Iqgap2	1	1	26.6014
TGCTCGTCATCGCTAA-2	L2_2_2	L2	Gm1976	1	1	26.6014
TGCTCGTCATCGCTAA-2	L2_2_2	L2	Iws1	4	1	133.007
TGCTCGTCATCGCTAA-2	L2_2_2	L2	Ptprr	1	1	26.6014
TGCTCGTCATCGCTAA-2	L2_2_2	L2	Gm20508	1	1	26.6014
TGCTCGTCATCGCTAA-2	L2_2_2	L2	Urb1	1	1	53.2028
TGCTCGTCATCGCTAA-2	L2_2_2	L2	Trim43a	above5	1	239.413
TGCTCGTCATCGCTAA-2	L2_2_2	L2	Trmt5	1	1	26.6014
TGCTCGTCATCGCTAA-2	L2_2_2	L2	Spint2	2	1	133.007
TGCTCGTCATCGCTAA-2	L2_2_2	L2	Ndufb6	2	1	425.622
TGCTCGTCATCGCTAA-2	L2_2_2	L2	Mrnip	1	1	26.6014
TGCTCGTCATCGCTAA-2	L2_2_2	L2	Dynlt1c	1	1	106.406
TGCTCGTCATCGCTAA-2	L2_2_2	L2	Cxadr	1	1	159.608
TGCTCGTCATCGCTAA-2	L2_2_2	L2	Exd2	1	1	53.2028
TGCTCGTCATCGCTAA-2	L2_2_2	L2	Pwwp3a	2	1	53.2028
TGCTCGTCATCGCTAA-2	L2_2_2	L2	Taf1b	3	1	133.007
TGCTCGTCATCGCTAA-2	L2_2_2	L2	Tmem131l	2	1	53.2028
TGCTCGTCATCGCTAA-2	L2_2_2	L2	Trnt1	2	1	79.8042
TGCTCGTCATCGCTAA-2	L2_2_2	L2	Mtfmt	2	1	53.2028
TGCTCGTCATCGCTAA-2	L2_2_2	L2	Ssr1	1	1	106.406
TGCTCGTCATCGCTAA-2	L2_2_2	L2	Cnot3	1	1	26.6014
TGCTCGTCATCGCTAA-2	L2_2_2	L2	Crebzf	1	1	53.2028
TGCTCGTCATCGCTAA-2	L2_2_2	L2	Cfap298	1	1	79.8042
TGCTCGTCATCGCTAA-2	L2_2_2	L2	Txndc17	1	1	26.6014
TGCTCGTCATCGCTAA-2	L2_2_2	L2	Usp10	2	1	931.049
TGCTCGTCATCGCTAA-2	L2_2_2	L2	Pex6	1	1	26.6014
TGCTCGTCATCGCTAA-2	L2_2_2	L2	Rps17	5	1	771.441
TGCTCGTCATCGCTAA-2	L2_2_2	L2	Zmat2	2	1	133.007
TGCTCGTCATCGCTAA-2	L2_2_2	L2	Lsm7	2	1	212.811
TGCTCGTCATCGCTAA-2	L2_2_2	L2	Ppan	4	1	186.21
TGCTCGTCATCGCTAA-2	L2_2_2	L2	Mrpl39	5	1	159.608
TGCTCGTCATCGCTAA-2	L2_2_2	L2	Cherp	1	1	53.2028
TGCTCGTCATCGCTAA-2	L2_2_2	L2	Rab27a	1	1	26.6014
TGCTCGTCATCGCTAA-2	L2_2_2	L2	Ebna1bp2	5	1	771.441
TGCTCGTCATCGCTAA-2	L2_2_2	L2	Cdc42bpa	1	1	26.6014
TGCTCGTCATCGCTAA-2	L2_2_2	L2	Stk38l	1	1	26.6014
TGCTCGTCATCGCTAA-2	L2_2_2	L2	Snx4	1	1	26.6014
TGCTCGTCATCGCTAA-2	L2_2_2	L2	Actn4	1	1	26.6014
TGCTCGTCATCGCTAA-2	L2_2_2	L2	Orc4	3	1	79.8042
TGCTCGTCATCGCTAA-2	L2_2_2	L2	Uqcrfs1	1	1	212.811
TGCTCGTCATCGCTAA-2	L2_2_2	L2	Hscb	1	1	26.6014
TGCTCGTCATCGCTAA-2	L2_2_2	L2	Tor2a	2	1	159.608
TGCTCGTCATCGCTAA-2	L2_2_2	L2	Rcc2	4	1	186.21
TGCTCGTCATCGCTAA-2	L2_2_2	L2	Smarcc1	1	1	26.6014
TGCTCGTCATCGCTAA-2	L2_2_2	L2	C1d	5	1	425.622
TGCTCGTCATCGCTAA-2	L2_2_2	L2	Zfp638	1	1	26.6014
TGCTCGTCATCGCTAA-2	L2_2_2	L2	Rbx1	above5	1	1915.3
TGCTCGTCATCGCTAA-2	L2_2_2	L2	Cdkn2aipnl	1	1	26.6014
TGCTCGTCATCGCTAA-2	L2_2_2	L2	Ptp4a1	5	1	186.21
TGCTCGTCATCGCTAA-2	L2_2_2	L2	Atg4b	1	1	26.6014
TGCTCGTCATCGCTAA-2	L2_2_2	L2	Hars	2	1	53.2028
TGCTCGTCATCGCTAA-2	L2_2_2	L2	Sap30	2	1	79.8042
TGCTCGTCATCGCTAA-2	L2_2_2	L2	Polr3c	1	1	26.6014
TGCTCGTCATCGCTAA-2	L2_2_2	L2	A430005L14Rik	2	1	478.825
TGCTCGTCATCGCTAA-2	L2_2_2	L2	Hax1	2	1	239.413
TGCTCGTCATCGCTAA-2	L2_2_2	L2	Slc25a32	2	1	79.8042
TGCTCGTCATCGCTAA-2	L2_2_2	L2	Ccdc28a	1	1	26.6014
TGCTCGTCATCGCTAA-2	L2_2_2	L2	Riok3	2	1	79.8042
TGCTCGTCATCGCTAA-2	L2_2_2	L2	Trir	2	1	79.8042
TGCTCGTCATCGCTAA-2	L2_2_2	L2	Scamp2	1	1	26.6014
TGCTCGTCATCGCTAA-2	L2_2_2	L2	Trmt6	1	1	26.6014
TGCTCGTCATCGCTAA-2	L2_2_2	L2	Ccdc90b	1	1	53.2028
TGCTCGTCATCGCTAA-2	L2_2_2	L2	Coq3	2	1	133.007
TGCTCGTCATCGCTAA-2	L2_2_2	L2	Sae1	2	1	186.21
TGCTCGTCATCGCTAA-2	L2_2_2	L2	Rnmt	5	1	292.615
TGCTCGTCATCGCTAA-2	L2_2_2	L2	Chka	above5	1	159.608
TGCTCGTCATCGCTAA-2	L2_2_2	L2	Plekha3	1	1	26.6014
TGCTCGTCATCGCTAA-2	L2_2_2	L2	Hmgn1	5	1	425.622
TGCTCGTCATCGCTAA-2	L2_2_2	L2	Usp9x	1	1	26.6014
TGCTCGTCATCGCTAA-2	L2_2_2	L2	Pdcd5	2	1	186.21
TGCTCGTCATCGCTAA-2	L2_2_2	L2	Cct6a	2	1	53.2028
TGCTCGTCATCGCTAA-2	L2_2_2	L2	Chrna10	2	1	159.608
TGCTCGTCATCGCTAA-2	L2_2_2	L2	Trpc4ap	2	1	53.2028
TGCTCGTCATCGCTAA-2	L2_2_2	L2	Top2a	above5	1	186.21
TGCTCGTCATCGCTAA-2	L2_2_2	L2	Llgl2	2	1	79.8042
TGCTCGTCATCGCTAA-2	L2_2_2	L2	Rpn1	2	1	53.2028
TGCTCGTCATCGCTAA-2	L2_2_2	L2	Mark2	1	1	26.6014
TGCTCGTCATCGCTAA-2	L2_2_2	L2	Nfya	2	1	53.2028
TGCTCGTCATCGCTAA-2	L2_2_2	L2	Abhd3	2	1	53.2028
TGCTCGTCATCGCTAA-2	L2_2_2	L2	Cep89	1	1	26.6014
TGCTCGTCATCGCTAA-2	L2_2_2	L2	Arpc2	above5	1	372.42
TGCTCGTCATCGCTAA-2	L2_2_2	L2	D13Ertd608e	1	1	26.6014
TGCTCGTCATCGCTAA-2	L2_2_2	L2	Atp5f1	above5	1	585.231
TGCTCGTCATCGCTAA-2	L2_2_2	L2	Mrpl38	2	1	133.007
TGCTCGTCATCGCTAA-2	L2_2_2	L2	Ctnnb1	3	1	106.406
TGCTCGTCATCGCTAA-2	L2_2_2	L2	Fkbp1a	3	1	239.413
TGCTCGTCATCGCTAA-2	L2_2_2	L2	Mrtfb	1	1	26.6014
TGCTCGTCATCGCTAA-2	L2_2_2	L2	Btf3l4	3	1	266.014
TGCTCGTCATCGCTAA-2	L2_2_2	L2	Asna1	2	1	53.2028
TGCTCGTCATCGCTAA-2	L2_2_2	L2	Terf1	1	1	26.6014
TGCTCGTCATCGCTAA-2	L2_2_2	L2	Dpm2	1	1	26.6014
TGCTCGTCATCGCTAA-2	L2_2_2	L2	Diablo	3	1	79.8042
TGCTCGTCATCGCTAA-2	L2_2_2	L2	Loxl1	1	1	26.6014
TGCTCGTCATCGCTAA-2	L2_2_2	L2	Yipf5	2	1	79.8042
TGCTCGTCATCGCTAA-2	L2_2_2	L2	Spic	4	1	824.644
TGCTCGTCATCGCTAA-2	L2_2_2	L2	Mmaa	1	1	26.6014
TGCTCGTCATCGCTAA-2	L2_2_2	L2	Sirt7	1	1	26.6014
TGCTCGTCATCGCTAA-2	L2_2_2	L2	Atp5b	above5	1	425.622
TGCTCGTCATCGCTAA-2	L2_2_2	L2	Trmt10c	1	1	159.608
TGCTCGTCATCGCTAA-2	L2_2_2	L2	Ddb1	3	1	106.406
TGCTCGTCATCGCTAA-2	L2_2_2	L2	Rbm45	1	1	53.2028
TGCTCGTCATCGCTAA-2	L2_2_2	L2	Aurkaip1	5	1	266.014
TGCTCGTCATCGCTAA-2	L2_2_2	L2	Ino80c	2	1	159.608
TGCTCGTCATCGCTAA-2	L2_2_2	L2	Ptrh2	2	1	319.217
TGCTCGTCATCGCTAA-2	L2_2_2	L2	Mettl26	1	1	26.6014
TGCTCGTCATCGCTAA-2	L2_2_2	L2	AU022252	1	1	26.6014
TGCTCGTCATCGCTAA-2	L2_2_2	L2	Rbm4	1	1	26.6014
TGCTCGTCATCGCTAA-2	L2_2_2	L2	Ung	2	1	79.8042
TGCTCGTCATCGCTAA-2	L2_2_2	L2	Wwtr1	2	1	79.8042
TGCTCGTCATCGCTAA-2	L2_2_2	L2	Snrpe	2	1	1117.26
TGCTCGTCATCGCTAA-2	L2_2_2	L2	Cfap20	1	1	53.2028
TGCTCGTCATCGCTAA-2	L2_2_2	L2	Dhdds	2	1	53.2028
TGCTCGTCATCGCTAA-2	L2_2_2	L2	Rpl37a	5	1	2287.72
TGCTCGTCATCGCTAA-2	L2_2_2	L2	Pfdn4	3	1	239.413
TGCTCGTCATCGCTAA-2	L2_2_2	L2	Nelfa	4	1	133.007
TGCTCGTCATCGCTAA-2	L2_2_2	L2	Ddx39	4	1	585.231
TGCTCGTCATCGCTAA-2	L2_2_2	L2	Ppia	3	1	1170.46
TGCTCGTCATCGCTAA-2	L2_2_2	L2	Gm49898	1	1	26.6014
TGCTCGTCATCGCTAA-2	L2_2_2	L2	Pcf11	1	1	26.6014
TGCTCGTCATCGCTAA-2	L2_2_2	L2	Gm2042	4	1	106.406
TGCTCGTCATCGCTAA-2	L2_2_2	L2	Pkd1l2	1	1	26.6014
TGCTCGTCATCGCTAA-2	L2_2_2	L2	Akirin2	1	1	26.6014
TGCTCGTCATCGCTAA-2	L2_2_2	L2	Pdhx	1	1	53.2028
TGCTCGTCATCGCTAA-2	L2_2_2	L2	Vkorc1l1	1	1	53.2028
TGCTCGTCATCGCTAA-2	L2_2_2	L2	Pdia5	1	1	26.6014
TGCTCGTCATCGCTAA-2	L2_2_2	L2	Nanos1	2	1	53.2028
TGCTCGTCATCGCTAA-2	L2_2_2	L2	H2afv	5	1	1170.46
TGCTCGTCATCGCTAA-2	L2_2_2	L2	Zfp936	1	1	53.2028
TGCTCGTCATCGCTAA-2	L2_2_2	L2	Btbd10	1	1	53.2028
TGCTCGTCATCGCTAA-2	L2_2_2	L2	Sec63	1	1	26.6014
TGCTCGTCATCGCTAA-2	L2_2_2	L2	Oog4	1	1	26.6014
TGCTCGTCATCGCTAA-2	L2_2_2	L2	Rpl35	3	1	2048.31
TGCTCGTCATCGCTAA-2	L2_2_2	L2	Rpl41	above5	1	10693.8
TGCTCGTCATCGCTAA-2	L2_2_2	L2	Scfd2	2	1	106.406
TGCTCGTCATCGCTAA-2	L2_2_2	L2	Lin37	4	1	159.608
TGCTCGTCATCGCTAA-2	L2_2_2	L2	Polr3h	2	1	159.608
TGCTCGTCATCGCTAA-2	L2_2_2	L2	Atox1	1	1	319.217
TGCTCGTCATCGCTAA-2	L2_2_2	L2	Sin3b	1	1	79.8042
TGCTCGTCATCGCTAA-2	L2_2_2	L2	Gm41409	1	1	79.8042
TGCTCGTCATCGCTAA-2	L2_2_2	L2	Plac8	1	1	26.6014
TGCTCGTCATCGCTAA-2	L2_2_2	L2	Wdr55	2	1	53.2028
TGCTCGTCATCGCTAA-2	L2_2_2	L2	Kif23	above5	1	239.413
TGCTCGTCATCGCTAA-2	L2_2_2	L2	Kpna2	above5	1	824.644
TGCTCGTCATCGCTAA-2	L2_2_2	L2	Scml2	1	1	26.6014
TGCTCGTCATCGCTAA-2	L2_2_2	L2	Dhx32	1	1	26.6014
TGCTCGTCATCGCTAA-2	L2_2_2	L2	Ccdc126	4	1	159.608
TGCTCGTCATCGCTAA-2	L2_2_2	L2	Atp6v1g1	2	1	79.8042
TGCTCGTCATCGCTAA-2	L2_2_2	L2	Psma5	3	1	292.615
TGCTCGTCATCGCTAA-2	L2_2_2	L2	Cdan1	2	1	53.2028
TGCTCGTCATCGCTAA-2	L2_2_2	L2	Uqcr11	2	1	372.42
TGCTCGTCATCGCTAA-2	L2_2_2	L2	Kat2a	1	1	26.6014
TGCTCGTCATCGCTAA-2	L2_2_2	L2	Ppp1r12c	1	1	26.6014
TGCTCGTCATCGCTAA-2	L2_2_2	L2	Gtpbp4	3	1	133.007
TGCTCGTCATCGCTAA-2	L2_2_2	L2	Psma3	3	1	691.637
TGCTCGTCATCGCTAA-2	L2_2_2	L2	Nfs1	2	1	79.8042
TGCTCGTCATCGCTAA-2	L2_2_2	L2	Fbxo33	1	1	26.6014
TGCTCGTCATCGCTAA-2	L2_2_2	L2	Reg3g	1	1	26.6014
TGCTCGTCATCGCTAA-2	L2_2_2	L2	Elp6	5	1	239.413
TGCTCGTCATCGCTAA-2	L2_2_2	L2	Ddias	2	1	53.2028
TGCTCGTCATCGCTAA-2	L2_2_2	L2	Cycs	4	1	771.441
TGCTCGTCATCGCTAA-2	L2_2_2	L2	Eral1	1	1	26.6014
TGCTCGTCATCGCTAA-2	L2_2_2	L2	Ftsj3	2	1	53.2028
TGCTCGTCATCGCTAA-2	L2_2_2	L2	Ckap5	5	1	159.608
TGCTCGTCATCGCTAA-2	L2_2_2	L2	Dync1h1	1	1	53.2028
TGCTCGTCATCGCTAA-2	L2_2_2	L2	Hmgb3	3	1	292.615
TGCTCGTCATCGCTAA-2	L2_2_2	L2	Acsl4	2	1	53.2028
TGCTCGTCATCGCTAA-2	L2_2_2	L2	Acly	2	1	53.2028
TGCTCGTCATCGCTAA-2	L2_2_2	L2	Tigar	3	1	292.615
TGCTCGTCATCGCTAA-2	L2_2_2	L2	Atf1	above5	1	292.615
TGCTCGTCATCGCTAA-2	L2_2_2	L2	Bysl	5	1	133.007
TGCTCGTCATCGCTAA-2	L2_2_2	L2	Aars	5	1	133.007
TGCTCGTCATCGCTAA-2	L2_2_2	L2	Timm10	1	1	292.615
TGCTCGTCATCGCTAA-2	L2_2_2	L2	Noc4l	4	1	186.21
TGCTCGTCATCGCTAA-2	L2_2_2	L2	Tmem199	1	1	79.8042
TGCTCGTCATCGCTAA-2	L2_2_2	L2	Pdrg1	2	1	186.21
TGCTCGTCATCGCTAA-2	L2_2_2	L2	Msh2	1	1	26.6014
TGCTCGTCATCGCTAA-2	L2_2_2	L2	Fxr2	1	1	53.2028
TGCTCGTCATCGCTAA-2	L2_2_2	L2	Spcs1	1	1	106.406
TGCTCGTCATCGCTAA-2	L2_2_2	L2	Sfi1	1	1	26.6014
TGCTCGTCATCGCTAA-2	L2_2_2	L2	9630014M24Rik	1	1	26.6014
TGCTCGTCATCGCTAA-2	L2_2_2	L2	Ascc3	1	1	53.2028
TGCTCGTCATCGCTAA-2	L2_2_2	L2	Aaas	1	1	26.6014
TGCTCGTCATCGCTAA-2	L2_2_2	L2	Rpl12	4	1	186.21
TGCTCGTCATCGCTAA-2	L2_2_2	L2	Dld	2	1	53.2028
TGCTCGTCATCGCTAA-2	L2_2_2	L2	Ndufs6	1	1	53.2028
TGCTCGTCATCGCTAA-2	L2_2_2	L2	Nup160	1	1	26.6014
TGCTCGTCATCGCTAA-2	L2_2_2	L2	Pdcd11	5	1	212.811
TGCTCGTCATCGCTAA-2	L2_2_2	L2	Tmem128	1	1	26.6014
TGCTCGTCATCGCTAA-2	L2_2_2	L2	Dpm3	1	1	53.2028
TGCTCGTCATCGCTAA-2	L2_2_2	L2	Zfp566	1	1	26.6014
TGCTCGTCATCGCTAA-2	L2_2_2	L2	Selenot	4	1	505.427
TGCTCGTCATCGCTAA-2	L2_2_2	L2	Ran	above5	1	1463.08
TGCTCGTCATCGCTAA-2	L2_2_2	L2	Rpl17	above5	1	558.629
TGCTCGTCATCGCTAA-2	L2_2_2	L2	4930453N24Rik	2	1	186.21
TGCTCGTCATCGCTAA-2	L2_2_2	L2	Mrps18b	1	1	53.2028
TGCTCGTCATCGCTAA-2	L2_2_2	L2	Med23	1	1	26.6014
TGCTCGTCATCGCTAA-2	L2_2_2	L2	Ska3	2	1	106.406
TGCTCGTCATCGCTAA-2	L2_2_2	L2	Mgme1	2	1	53.2028
TGCTCGTCATCGCTAA-2	L2_2_2	L2	Ccz1	3	1	79.8042
TGCTCGTCATCGCTAA-2	L2_2_2	L2	Cpsf3	2	1	53.2028
TGCTCGTCATCGCTAA-2	L2_2_2	L2	Alg13	2	1	239.413
TGCTCGTCATCGCTAA-2	L2_2_2	L2	Tfcp2	1	1	26.6014
TGCTCGTCATCGCTAA-2	L2_2_2	L2	Rbpms2	1	1	26.6014
TGCTCGTCATCGCTAA-2	L2_2_2	L2	Cdkl2	1	1	26.6014
TGCTCGTCATCGCTAA-2	L2_2_2	L2	Spop	1	1	26.6014
TGCTCGTCATCGCTAA-2	L2_2_2	L2	Thap1	4	1	212.811
TGCTCGTCATCGCTAA-2	L2_2_2	L2	Tomm20	5	1	2048.31
TGCTCGTCATCGCTAA-2	L2_2_2	L2	Trp53i13	1	1	26.6014
TGCTCGTCATCGCTAA-2	L2_2_2	L2	Gstp1	1	1	26.6014
TGCTCGTCATCGCTAA-2	L2_2_2	L2	1500026H17Rik	1	1	26.6014
TGCTCGTCATCGCTAA-2	L2_2_2	L2	Hspb1	2	1	399.021
TGCTCGTCATCGCTAA-2	L2_2_2	L2	Glis1	1	1	26.6014
TGCTCGTCATCGCTAA-2	L2_2_2	L2	4833420G17Rik	2	1	79.8042
TGCTCGTCATCGCTAA-2	L2_2_2	L2	Tecr	1	1	26.6014
TGCTCGTCATCGCTAA-2	L2_2_2	L2	Cmss1	2	1	558.629
TGCTCGTCATCGCTAA-2	L2_2_2	L2	Fpgs	3	1	106.406
TGCTCGTCATCGCTAA-2	L2_2_2	L2	mt-Atp8	3	1	1330.07
TGCTCGTCATCGCTAA-2	L2_2_2	L2	Snx8	1	1	53.2028
TGCTCGTCATCGCTAA-2	L2_2_2	L2	Khdc1b	above5	1	345.818
TGCTCGTCATCGCTAA-2	L2_2_2	L2	Tmem234	1	1	26.6014
TGCTCGTCATCGCTAA-2	L2_2_2	L2	Cop1	5	1	133.007
TGCTCGTCATCGCTAA-2	L2_2_2	L2	Top1	2	1	53.2028
TGCTCGTCATCGCTAA-2	L2_2_2	L2	Cwc27	1	1	26.6014
TGCTCGTCATCGCTAA-2	L2_2_2	L2	Tfpt	2	1	79.8042
TGCTCGTCATCGCTAA-2	L2_2_2	L2	Exosc3	3	1	399.021
TGCTCGTCATCGCTAA-2	L2_2_2	L2	Ube2s	1	1	26.6014
TGCTCGTCATCGCTAA-2	L2_2_2	L2	Iqcg	3	1	79.8042
TGCTCGTCATCGCTAA-2	L2_2_2	L2	Fundc1	2	1	53.2028
TGCTCGTCATCGCTAA-2	L2_2_2	L2	Unk	1	1	26.6014
TGCTCGTCATCGCTAA-2	L2_2_2	L2	Grsf1	3	1	133.007
TGCTCGTCATCGCTAA-2	L2_2_2	L2	Ubr5	3	1	106.406
TGCTCGTCATCGCTAA-2	L2_2_2	L2	Pnkd	1	1	79.8042
TGCTCGTCATCGCTAA-2	L2_2_2	L2	Trp53rkb	1	1	53.2028
TGCTCGTCATCGCTAA-2	L2_2_2	L2	Ubl5	4	1	1276.87
TGCTCGTCATCGCTAA-2	L2_2_2	L2	Cdv3	1	1	53.2028
TGCTCGTCATCGCTAA-2	L2_2_2	L2	Utp18	4	1	133.007
TGCTCGTCATCGCTAA-2	L2_2_2	L2	Aldh9a1	1	1	26.6014
TGCTCGTCATCGCTAA-2	L2_2_2	L2	Whamm	1	1	26.6014
TGCTCGTCATCGCTAA-2	L2_2_2	L2	Ppie	1	1	26.6014
TGCTCGTCATCGCTAA-2	L2_2_2	L2	Med1	1	1	53.2028
TGCTCGTCATCGCTAA-2	L2_2_2	L2	Xpo5	1	1	53.2028
TGCTCGTCATCGCTAA-2	L2_2_2	L2	1810055G02Rik	1	1	26.6014
TGCTCGTCATCGCTAA-2	L2_2_2	L2	Pdlim1	1	1	26.6014
TGCTCGTCATCGCTAA-2	L2_2_2	L2	Pdcd2l	3	1	106.406
TGCTCGTCATCGCTAA-2	L2_2_2	L2	Lbr	1	1	26.6014
TGCTCGTCATCGCTAA-2	L2_2_2	L2	Mzt2	1	1	26.6014
TGCTCGTCATCGCTAA-2	L2_2_2	L2	Alyref	2	1	79.8042
TGCTCGTCATCGCTAA-2	L2_2_2	L2	Erh	above5	1	1516.28
TGCTCGTCATCGCTAA-2	L2_2_2	L2	Snapc2	2	1	79.8042
TGCTCGTCATCGCTAA-2	L2_2_2	L2	Gm35996	1	1	26.6014
TGCTCGTCATCGCTAA-2	L2_2_2	L2	Eif3h	5	1	372.42
TGCTCGTCATCGCTAA-2	L2_2_2	L2	Cphx3	2	1	53.2028
TGCTCGTCATCGCTAA-2	L2_2_2	L2	Ptdss2	above5	1	319.217
TGCTCGTCATCGCTAA-2	L2_2_2	L2	Ctdspl2	1	1	26.6014
TGCTCGTCATCGCTAA-2	L2_2_2	L2	Eef1e1	3	1	345.818
TGCTCGTCATCGCTAA-2	L2_2_2	L2	Uba2	4	1	399.021
TGCTCGTCATCGCTAA-2	L2_2_2	L2	Nup85	5	1	159.608
TGCTCGTCATCGCTAA-2	L2_2_2	L2	C2cd3	1	1	53.2028
TGCTCGTCATCGCTAA-2	L2_2_2	L2	Gm16367	2	1	133.007
TGCTCGTCATCGCTAA-2	L2_2_2	L2	Fancm	3	1	79.8042
TGCTCGTCATCGCTAA-2	L2_2_2	L2	Cystm1	4	1	345.818
TGCTCGTCATCGCTAA-2	L2_2_2	L2	Thoc3	2	1	106.406
TGCTCGTCATCGCTAA-2	L2_2_2	L2	Mrps10	1	1	79.8042
TGCTCGTCATCGCTAA-2	L2_2_2	L2	Bcap31	4	1	319.217
TGCTCGTCATCGCTAA-2	L2_2_2	L2	Atl2	2	1	106.406
TGCTCGTCATCGCTAA-2	L2_2_2	L2	Ctsa	above5	1	399.021
TGCTCGTCATCGCTAA-2	L2_2_2	L2	Gpatch3	1	1	26.6014
TGCTCGTCATCGCTAA-2	L2_2_2	L2	Nemp1	3	1	79.8042
TGCTCGTCATCGCTAA-2	L2_2_2	L2	Psma1	1	1	79.8042
TGCTCGTCATCGCTAA-2	L2_2_2	L2	Gdpgp1	1	1	26.6014
TGCTCGTCATCGCTAA-2	L2_2_2	L2	Sec13	1	1	53.2028
TGCTCGTCATCGCTAA-2	L2_2_2	L2	mt-Cytb	above5	1	17689.9
TGCTCGTCATCGCTAA-2	L2_2_2	L2	Sgpp1	1	1	26.6014
TGCTCGTCATCGCTAA-2	L2_2_2	L2	Jak2	above5	1	159.608
TGCTCGTCATCGCTAA-2	L2_2_2	L2	Rab11a	5	1	319.217
TGCTCGTCATCGCTAA-2	L2_2_2	L2	Rsc1a1	2	1	159.608
TGCTCGTCATCGCTAA-2	L2_2_2	L2	2510039O18Rik	1	1	53.2028
TGCTCGTCATCGCTAA-2	L2_2_2	L2	Pdlim7	1	1	26.6014
TGCTCGTCATCGCTAA-2	L2_2_2	L2	Emc1	1	1	26.6014
TGCTCGTCATCGCTAA-2	L2_2_2	L2	L3mbtl2	1	1	26.6014
TGCTCGTCATCGCTAA-2	L2_2_2	L2	Mcl1	5	1	159.608
TGCTCGTCATCGCTAA-2	L2_2_2	L2	D10Wsu102e	5	1	186.21
TGCTCGTCATCGCTAA-2	L2_2_2	L2	Rpf1	5	1	239.413
TGCTCGTCATCGCTAA-2	L2_2_2	L2	Dnph1	2	1	79.8042
TGCTCGTCATCGCTAA-2	L2_2_2	L2	Nmt1	1	1	26.6014
TGCTCGTCATCGCTAA-2	L2_2_2	L2	Vrk1	1	1	26.6014
TGCTCGTCATCGCTAA-2	L2_2_2	L2	Snx2	2	1	53.2028
TGCTCGTCATCGCTAA-2	L2_2_2	L2	Zcchc17	5	1	186.21
TGCTCGTCATCGCTAA-2	L2_2_2	L2	Pex3	3	1	106.406
TGCTCGTCATCGCTAA-2	L2_2_2	L2	Vamp3	1	1	26.6014
TGCTCGTCATCGCTAA-2	L2_2_2	L2	Txn1	1	1	26.6014
TGCTCGTCATCGCTAA-2	L2_2_2	L2	Snrpd3	1	1	53.2028
TGCTCGTCATCGCTAA-2	L2_2_2	L2	Prcc	2	1	106.406
TGCTCGTCATCGCTAA-2	L2_2_2	L2	Wdr83os	1	1	26.6014
TGCTCGTCATCGCTAA-2	L2_2_2	L2	Timd2	above5	1	3085.76
TGCTCGTCATCGCTAA-2	L2_2_2	L2	Map3k6	1	1	26.6014
TGCTCGTCATCGCTAA-2	L2_2_2	L2	Mprip	2	1	53.2028
TGCTCGTCATCGCTAA-2	L2_2_2	L2	Psmd4	above5	1	478.825
TGCTCGTCATCGCTAA-2	L2_2_2	L2	Stard3	1	1	26.6014
TGCTCGTCATCGCTAA-2	L2_2_2	L2	Snai1	1	1	26.6014
TGCTCGTCATCGCTAA-2	L2_2_2	L2	Cabin1	2	1	79.8042
TGCTCGTCATCGCTAA-2	L2_2_2	L2	Slc39a4	above5	1	345.818
TGCTCGTCATCGCTAA-2	L2_2_2	L2	Commd2	1	1	79.8042
TGCTCGTCATCGCTAA-2	L2_2_2	L2	Rbm27	1	1	26.6014
TGCTCGTCATCGCTAA-2	L2_2_2	L2	Ralgps2	1	1	26.6014
TGCTCGTCATCGCTAA-2	L2_2_2	L2	Hnrnpr	1	1	79.8042
TGCTCGTCATCGCTAA-2	L2_2_2	L2	Itpa	2	1	159.608
TGCTCGTCATCGCTAA-2	L2_2_2	L2	Etaa1	1	1	26.6014
TGCTCGTCATCGCTAA-2	L2_2_2	L2	Ppib	2	1	53.2028
TGCTCGTCATCGCTAA-2	L2_2_2	L2	mt-Co3	above5	1	5932.11
TGCTCGTCATCGCTAA-2	L2_2_2	L2	Lonp1	2	1	53.2028
TGCTCGTCATCGCTAA-2	L2_2_2	L2	Ubr3	1	1	26.6014
TGCTCGTCATCGCTAA-2	L2_2_2	L2	Tasor2	2	1	53.2028
TGCTCGTCATCGCTAA-2	L2_2_2	L2	Dmac1	1	1	26.6014
TGCTCGTCATCGCTAA-2	L2_2_2	L2	Zfp82	1	1	53.2028
TGCTCGTCATCGCTAA-2	L2_2_2	L2	Ankrd35	1	1	53.2028
TGCTCGTCATCGCTAA-2	L2_2_2	L2	Rabggtb	3	1	106.406
TGCTCGTCATCGCTAA-2	L2_2_2	L2	Mrps24	3	1	319.217
TGCTCGTCATCGCTAA-2	L2_2_2	L2	Gins1	1	1	53.2028
TGCTCGTCATCGCTAA-2	L2_2_2	L2	Prkcsh	2	1	53.2028
TGCTCGTCATCGCTAA-2	L2_2_2	L2	Crb3	4	1	186.21
TGCTCGTCATCGCTAA-2	L2_2_2	L2	Cops4	2	1	345.818
TGCTCGTCATCGCTAA-2	L2_2_2	L2	Lsm10	1	1	79.8042
TGCTCGTCATCGCTAA-2	L2_2_2	L2	Arl5b	1	1	53.2028
TGCTCGTCATCGCTAA-2	L2_2_2	L2	Faim	2	1	79.8042
TGCTCGTCATCGCTAA-2	L2_2_2	L2	Rnf11	3	1	133.007
TGCTCGTCATCGCTAA-2	L2_2_2	L2	Nop10	1	1	718.238
TGCTCGTCATCGCTAA-2	L2_2_2	L2	Calm1	5	1	505.427
TGCTCGTCATCGCTAA-2	L2_2_2	L2	Ivns1abp	1	1	53.2028
TGCTCGTCATCGCTAA-2	L2_2_2	L2	Rad51	1	1	26.6014
TGCTCGTCATCGCTAA-2	L2_2_2	L2	Bub1	1	1	26.6014
TGCTCGTCATCGCTAA-2	L2_2_2	L2	Plbd1	1	1	26.6014
TGCTCGTCATCGCTAA-2	L2_2_2	L2	Tab2	1	1	26.6014
TGCTCGTCATCGCTAA-2	L2_2_2	L2	Spns1	above5	1	266.014
TGCTCGTCATCGCTAA-2	L2_2_2	L2	Ctnnbl1	5	1	186.21
TGCTCGTCATCGCTAA-2	L2_2_2	L2	U2af1	4	1	159.608
TGCTCGTCATCGCTAA-2	L2_2_2	L2	Thoc1	4	1	159.608
TGCTCGTCATCGCTAA-2	L2_2_2	L2	Pdxk	above5	1	1303.47
TGCTCGTCATCGCTAA-2	L2_2_2	L2	Trap1	2	1	53.2028
TGCTCGTCATCGCTAA-2	L2_2_2	L2	Psmd12	5	1	425.622
TGCTCGTCATCGCTAA-2	L2_2_2	L2	Map2k1	2	1	79.8042
TGCTCGTCATCGCTAA-2	L2_2_2	L2	Ccpg1os	1	1	26.6014
TGCTCGTCATCGCTAA-2	L2_2_2	L2	Cecr2	4	1	212.811
TGCTCGTCATCGCTAA-2	L2_2_2	L2	Exosc10	5	1	186.21
TGCTCGTCATCGCTAA-2	L2_2_2	L2	1110012L19Rik	1	1	26.6014
TGCTCGTCATCGCTAA-2	L2_2_2	L2	Kcnk6	2	1	53.2028
TGCTCGTCATCGCTAA-2	L2_2_2	L2	Mettl3	1	1	26.6014
TGCTCGTCATCGCTAA-2	L2_2_2	L2	Pip4p2	1	1	26.6014
TGCTCGTCATCGCTAA-2	L2_2_2	L2	Endog	1	1	26.6014
TGCTCGTCATCGCTAA-2	L2_2_2	L2	Impdh2	above5	1	558.629
TGCTCGTCATCGCTAA-2	L2_2_2	L2	Ccdc115	1	1	106.406
TGCTCGTCATCGCTAA-2	L2_2_2	L2	Rpl31	above5	1	505.427
TGCTCGTCATCGCTAA-2	L2_2_2	L2	Fbxw9	1	1	26.6014
TGCTCGTCATCGCTAA-2	L2_2_2	L2	Csnk2a1	1	1	26.6014
TGCTCGTCATCGCTAA-2	L2_2_2	L2	Mfsd11	1	1	26.6014
TGCTCGTCATCGCTAA-2	L2_2_2	L2	Brip1	1	1	79.8042
TGCTCGTCATCGCTAA-2	L2_2_2	L2	Stk11	4	1	106.406
TGCTCGTCATCGCTAA-2	L2_2_2	L2	Washc2	1	1	26.6014
TGCTCGTCATCGCTAA-2	L2_2_2	L2	Pphln1	above5	1	292.615
TGCTCGTCATCGCTAA-2	L2_2_2	L2	Lyplal1	1	1	26.6014
TGCTCGTCATCGCTAA-2	L2_2_2	L2	Gm13191	1	1	26.6014
TGCTCGTCATCGCTAA-2	L2_2_2	L2	Hilpda	1	1	53.2028
TGCTCGTCATCGCTAA-2	L2_2_2	L2	Adat3	1	1	26.6014
TGCTCGTCATCGCTAA-2	L2_2_2	L2	Dnttip2	4	1	319.217
TGCTCGTCATCGCTAA-2	L2_2_2	L2	Mgat2	3	1	159.608
TGCTCGTCATCGCTAA-2	L2_2_2	L2	Jmy	1	1	26.6014
TGCTCGTCATCGCTAA-2	L2_2_2	L2	Btbd1	1	1	26.6014
TGCTCGTCATCGCTAA-2	L2_2_2	L2	Ccdc25	2	1	133.007
TGCTCGTCATCGCTAA-2	L2_2_2	L2	Pnisr	1	1	26.6014
TGCTCGTCATCGCTAA-2	L2_2_2	L2	Wdyhv1	1	1	53.2028
TGCTCGTCATCGCTAA-2	L2_2_2	L2	Hdac6	1	1	26.6014
TGCTCGTCATCGCTAA-2	L2_2_2	L2	Eef2	3	1	186.21
TGCTCGTCATCGCTAA-2	L2_2_2	L2	Lamp1	1	1	26.6014
TGCTCGTCATCGCTAA-2	L2_2_2	L2	Npdc1	3	1	79.8042
TGCTCGTCATCGCTAA-2	L2_2_2	L2	Alas1	3	1	133.007
TGCTCGTCATCGCTAA-2	L2_2_2	L2	Psma7	3	1	771.441
TGCTCGTCATCGCTAA-2	L2_2_2	L2	Purb	3	1	239.413
TGCTCGTCATCGCTAA-2	L2_2_2	L2	Tmem203	2	1	106.406
TGCTCGTCATCGCTAA-2	L2_2_2	L2	Xpo6	1	1	53.2028
TGCTCGTCATCGCTAA-2	L2_2_2	L2	Zfp472	2	1	53.2028
TGCTCGTCATCGCTAA-2	L2_2_2	L2	Rpl7a	2	1	186.21
TGCTCGTCATCGCTAA-2	L2_2_2	L2	Med30	2	1	53.2028
TGCTCGTCATCGCTAA-2	L2_2_2	L2	Ruvbl2	1	1	53.2028
TGCTCGTCATCGCTAA-2	L2_2_2	L2	Snrpd2	2	1	558.629
TGCTCGTCATCGCTAA-2	L2_2_2	L2	Slc25a36	3	1	106.406
TGCTCGTCATCGCTAA-2	L2_2_2	L2	Sdhd	1	1	26.6014
TGCTCGTCATCGCTAA-2	L2_2_2	L2	Nedd8	3	1	665.035
TGCTCGTCATCGCTAA-2	L2_2_2	L2	Sft2d1	1	1	106.406
TGCTCGTCATCGCTAA-2	L2_2_2	L2	Wdr75	1	1	53.2028
TGCTCGTCATCGCTAA-2	L2_2_2	L2	Ckap2	3	1	79.8042
TGCTCGTCATCGCTAA-2	L2_2_2	L2	Nrf1	3	1	106.406
TGCTCGTCATCGCTAA-2	L2_2_2	L2	Txndc9	above5	1	877.846
TGCTCGTCATCGCTAA-2	L2_2_2	L2	Phf5a	1	1	478.825
TGCTCGTCATCGCTAA-2	L2_2_2	L2	P4hb	3	1	186.21
TGCTCGTCATCGCTAA-2	L2_2_2	L2	Tbc1d15	3	1	79.8042
TGCTCGTCATCGCTAA-2	L2_2_2	L2	Eif1b	2	1	266.014
TGCTCGTCATCGCTAA-2	L2_2_2	L2	Psmc6	4	1	186.21
TGCTCGTCATCGCTAA-2	L2_2_2	L2	Ccdc134	1	1	26.6014
TGCTCGTCATCGCTAA-2	L2_2_2	L2	Cdc20	above5	1	824.644
TGCTCGTCATCGCTAA-2	L2_2_2	L2	Ruvbl1	above5	1	372.42
TGCTCGTCATCGCTAA-2	L2_2_2	L2	Znrf2	1	1	26.6014
TGCTCGTCATCGCTAA-2	L2_2_2	L2	Mcm7	3	1	79.8042
TGCTCGTCATCGCTAA-2	L2_2_2	L2	Rbm25	3	1	133.007
TGCTCGTCATCGCTAA-2	L2_2_2	L2	Ddx39b	2	1	79.8042
TGCTCGTCATCGCTAA-2	L2_2_2	L2	Hsd17b7	1	1	26.6014
TGCTCGTCATCGCTAA-2	L2_2_2	L2	Ftl1	3	1	2952.76
TGCTCGTCATCGCTAA-2	L2_2_2	L2	Zfp68	2	1	53.2028
TGCTCGTCATCGCTAA-2	L2_2_2	L2	Serpinc1	1	1	53.2028
TGCTCGTCATCGCTAA-2	L2_2_2	L2	Syf2	above5	1	425.622
TGCTCGTCATCGCTAA-2	L2_2_2	L2	Josd2	3	1	106.406
TGCTCGTCATCGCTAA-2	L2_2_2	L2	Zfp982	2	1	106.406
TGCTCGTCATCGCTAA-2	L2_2_2	L2	Rnf8	2	1	53.2028
TGCTCGTCATCGCTAA-2	L2_2_2	L2	Asb8	1	1	53.2028
TGCTCGTCATCGCTAA-2	L2_2_2	L2	Snx6	above5	1	505.427
TGCTCGTCATCGCTAA-2	L2_2_2	L2	Rnf122	1	1	26.6014
TGCTCGTCATCGCTAA-2	L2_2_2	L2	AC133103.1	2	1	53.2028
TGCTCGTCATCGCTAA-2	L2_2_2	L2	Agmat	2	1	53.2028
TGCTCGTCATCGCTAA-2	L2_2_2	L2	Gm14812	1	1	26.6014
TGCTCGTCATCGCTAA-2	L2_2_2	L2	Tyw5	1	1	26.6014
TGCTCGTCATCGCTAA-2	L2_2_2	L2	Ubc	1	1	79.8042
TGCTCGTCATCGCTAA-2	L2_2_2	L2	Slc12a2	above5	1	292.615
TGCTCGTCATCGCTAA-2	L2_2_2	L2	Cap1	1	1	26.6014
TGCTCGTCATCGCTAA-2	L2_2_2	L2	Ryk	1	1	26.6014
TGCTCGTCATCGCTAA-2	L2_2_2	L2	Copg1	1	1	26.6014
TGCTCGTCATCGCTAA-2	L2_2_2	L2	Aff4	1	1	26.6014
TGCTCGTCATCGCTAA-2	L2_2_2	L2	Fam32a	1	1	425.622
TGCTCGTCATCGCTAA-2	L2_2_2	L2	Eif4enif1	3	1	106.406
TGCTCGTCATCGCTAA-2	L2_2_2	L2	Rpl36a	5	1	372.42
TGCTCGTCATCGCTAA-2	L2_2_2	L2	Cmc4	1	1	79.8042
TGCTCGTCATCGCTAA-2	L2_2_2	L2	Ube2n	above5	1	1250.27
TGCTCGTCATCGCTAA-2	L2_2_2	L2	Sec61b	1	1	79.8042
TGCTCGTCATCGCTAA-2	L2_2_2	L2	Gpn1	2	1	159.608
TGCTCGTCATCGCTAA-2	L2_2_2	L2	Tuba3a	1	1	26.6014
TGCTCGTCATCGCTAA-2	L2_2_2	L2	Eloa	5	1	239.413
TGCTCGTCATCGCTAA-2	L2_2_2	L2	Mrpl46	2	1	212.811
TGCTCGTCATCGCTAA-2	L2_2_2	L2	Arl6ip1	2	1	53.2028
TGCTCGTCATCGCTAA-2	L2_2_2	L2	Gpx7	1	1	53.2028
TGCTCGTCATCGCTAA-2	L2_2_2	L2	Utp6	1	1	26.6014
TGCTCGTCATCGCTAA-2	L2_2_2	L2	Troap	3	1	79.8042
TGCTCGTCATCGCTAA-2	L2_2_2	L2	Blmh	1	1	26.6014
TGCTCGTCATCGCTAA-2	L2_2_2	L2	Timm22	1	1	53.2028
TGCTCGTCATCGCTAA-2	L2_2_2	L2	Sdad1	2	1	53.2028
TGCTCGTCATCGCTAA-2	L2_2_2	L2	Thap11	1	1	106.406
TGCTCGTCATCGCTAA-2	L2_2_2	L2	Mtfr1	2	1	79.8042
TGCTCGTCATCGCTAA-2	L2_2_2	L2	Traf7	2	1	79.8042
TGCTCGTCATCGCTAA-2	L2_2_2	L2	Bax	3	1	212.811
TGCTCGTCATCGCTAA-2	L2_2_2	L2	Wasl	1	1	26.6014
TGCTCGTCATCGCTAA-2	L2_2_2	L2	Bub3	2	1	292.615
TGCTCGTCATCGCTAA-2	L2_2_2	L2	Ube2t	2	1	159.608
TGCTCGTCATCGCTAA-2	L2_2_2	L2	Nampt	2	1	53.2028
TGCTCGTCATCGCTAA-2	L2_2_2	L2	Uchl1	4	1	133.007
TGCTCGTCATCGCTAA-2	L2_2_2	L2	Mrpl44	1	1	26.6014
TGCTCGTCATCGCTAA-2	L2_2_2	L2	Qrich1	1	1	53.2028
TGCTCGTCATCGCTAA-2	L2_2_2	L2	B020004C17Rik	4	1	2926.15
TGCTCGTCATCGCTAA-2	L2_2_2	L2	Pzp	1	1	26.6014
TGCTCGTCATCGCTAA-2	L2_2_2	L2	Selenow	1	1	26.6014
TGCTCGTCATCGCTAA-2	L2_2_2	L2	Hba-a1	1	1	106.406
TGCTCGTCATCGCTAA-2	L2_2_2	L2	Bcat2	1	1	26.6014
TGCTCGTCATCGCTAA-2	L2_2_2	L2	Idh3a	1	1	26.6014
TGCTCGTCATCGCTAA-2	L2_2_2	L2	Fbxo38	1	1	26.6014
TGCTCGTCATCGCTAA-2	L2_2_2	L2	Ctsh	1	1	26.6014
TGCTCGTCATCGCTAA-2	L2_2_2	L2	Fdx2	2	1	53.2028
TGCTCGTCATCGCTAA-2	L2_2_2	L2	Atp5j	3	1	505.427
TGCTCGTCATCGCTAA-2	L2_2_2	L2	Med20	2	1	53.2028
TGCTCGTCATCGCTAA-2	L2_2_2	L2	Mrpl57	4	1	558.629
TGCTCGTCATCGCTAA-2	L2_2_2	L2	Micos13	2	1	106.406
TGCTCGTCATCGCTAA-2	L2_2_2	L2	Ufc1	3	1	79.8042
TGCTCGTCATCGCTAA-2	L2_2_2	L2	Pgp	1	1	425.622
TGCTCGTCATCGCTAA-2	L2_2_2	L2	Mapk1ip1	1	1	26.6014
TGCTCGTCATCGCTAA-2	L2_2_2	L2	Zbtb49	1	1	26.6014
TGCTCGTCATCGCTAA-2	L2_2_2	L2	Cenpb	1	1	26.6014
TGCTCGTCATCGCTAA-2	L2_2_2	L2	Rps4x	4	1	425.622
TGCTCGTCATCGCTAA-2	L2_2_2	L2	Ocm	2	1	106.406
TGCTCGTCATCGCTAA-2	L2_2_2	L2	Nme5	2	1	53.2028
TGCTCGTCATCGCTAA-2	L2_2_2	L2	Mdm4	above5	1	718.238
TGCTCGTCATCGCTAA-2	L2_2_2	L2	Lmbr1l	1	1	26.6014
TGCTCGTCATCGCTAA-2	L2_2_2	L2	Ormdl2	1	1	26.6014
TGCTCGTCATCGCTAA-2	L2_2_2	L2	Rab5a	3	1	106.406
TGCTCGTCATCGCTAA-2	L2_2_2	L2	Nxf1	5	1	186.21
TGCTCGTCATCGCTAA-2	L2_2_2	L2	Nsmce3	1	1	79.8042
TGCTCGTCATCGCTAA-2	L2_2_2	L2	Rdh10	2	1	79.8042
TGCTCGTCATCGCTAA-2	L2_2_2	L2	Sirt6	1	1	26.6014
TGCTCGTCATCGCTAA-2	L2_2_2	L2	Laptm4a	2	1	186.21
TGCTCGTCATCGCTAA-2	L2_2_2	L2	Diaph3	2	1	53.2028
TGCTCGTCATCGCTAA-2	L2_2_2	L2	Tra2a	1	1	26.6014
TGCTCGTCATCGCTAA-2	L2_2_2	L2	H2-Q6	3	1	79.8042
TGCTCGTCATCGCTAA-2	L2_2_2	L2	Nufip1	2	1	212.811
TGCTCGTCATCGCTAA-2	L2_2_2	L2	Cops6	4	1	239.413
TGCTCGTCATCGCTAA-2	L2_2_2	L2	Rab10os	3	1	266.014
TGCTCGTCATCGCTAA-2	L2_2_2	L2	Gpx4	2	1	399.021
TGCTCGTCATCGCTAA-2	L2_2_2	L2	Hspa5	above5	1	399.021
TGCTCGTCATCGCTAA-2	L2_2_2	L2	Ptpn1	1	1	26.6014
TGCTCGTCATCGCTAA-2	L2_2_2	L2	Pprc1	3	1	159.608
TGCTCGTCATCGCTAA-2	L2_2_2	L2	Gar1	1	1	26.6014
TGCTCGTCATCGCTAA-2	L2_2_2	L2	Gde1	4	1	478.825
TGCTCGTCATCGCTAA-2	L2_2_2	L2	Prkaa1	3	1	106.406
TGCTCGTCATCGCTAA-2	L2_2_2	L2	Cxxc1	1	1	26.6014
TGCTCGTCATCGCTAA-2	L2_2_2	L2	Zcchc10	1	1	106.406
TGCTCGTCATCGCTAA-2	L2_2_2	L2	Mylpf	1	1	26.6014
TGCTCGTCATCGCTAA-2	L2_2_2	L2	Ube2g1	3	1	106.406
TGCTCGTCATCGCTAA-2	L2_2_2	L2	Kcmf1	above5	1	159.608
TGCTCGTCATCGCTAA-2	L2_2_2	L2	Khdrbs1	3	1	106.406
TGCTCGTCATCGCTAA-2	L2_2_2	L2	1700021F05Rik	5	1	372.42
TGCTCGTCATCGCTAA-2	L2_2_2	L2	Nlrp9c	1	1	159.608
TGCTCGTCATCGCTAA-2	L2_2_2	L2	Cox7c	3	1	452.224
TGCTCGTCATCGCTAA-2	L2_2_2	L2	Drg2	2	1	79.8042
TGCTCGTCATCGCTAA-2	L2_2_2	L2	Plekhm2	1	1	26.6014
TGCTCGTCATCGCTAA-2	L2_2_2	L2	Gtf2h3	1	1	79.8042
TGCTCGTCATCGCTAA-2	L2_2_2	L2	Mea1	2	1	106.406
TGCTCGTCATCGCTAA-2	L2_2_2	L2	Tmem216	4	1	133.007
TGCTCGTCATCGCTAA-2	L2_2_2	L2	Srsf4	2	1	53.2028
TGCTCGTCATCGCTAA-2	L2_2_2	L2	Trappc2l	1	1	186.21
TGCTCGTCATCGCTAA-2	L2_2_2	L2	Plaat3	5	1	186.21
TGCTCGTCATCGCTAA-2	L2_2_2	L2	Rita1	1	1	79.8042
TGCTCGTCATCGCTAA-2	L2_2_2	L2	Dnajc24	1	1	26.6014
TGCTCGTCATCGCTAA-2	L2_2_2	L2	Commd7	2	1	53.2028
TGCTCGTCATCGCTAA-2	L2_2_2	L2	Exosc9	2	1	53.2028
TGCTCGTCATCGCTAA-2	L2_2_2	L2	Arl8b	1	1	26.6014
TGCTCGTCATCGCTAA-2	L2_2_2	L2	Cptp	1	1	26.6014
TGCTCGTCATCGCTAA-2	L2_2_2	L2	Uqcc2	1	1	79.8042
TGCTCGTCATCGCTAA-2	L2_2_2	L2	Cox4i2	1	1	26.6014
TGCTCGTCATCGCTAA-2	L2_2_2	L2	BC061195	1	1	26.6014
TGCTCGTCATCGCTAA-2	L2_2_2	L2	Ppig	2	1	106.406
TGCTCGTCATCGCTAA-2	L2_2_2	L2	Tmx1	1	1	26.6014
TGCTCGTCATCGCTAA-2	L2_2_2	L2	Mt2	3	1	2686.74
TGCTCGTCATCGCTAA-2	L2_2_2	L2	Zfp955a	1	1	26.6014
TGCTCGTCATCGCTAA-2	L2_2_2	L2	Acsbg1	1	1	26.6014
TGCTCGTCATCGCTAA-2	L2_2_2	L2	Acbd7	2	1	53.2028
TGCTCGTCATCGCTAA-2	L2_2_2	L2	Ddt	1	1	159.608
TGCTCGTCATCGCTAA-2	L2_2_2	L2	Sgk3	4	1	106.406
TGCTCGTCATCGCTAA-2	L2_2_2	L2	Mllt11	1	1	26.6014
TGCTCGTCATCGCTAA-2	L2_2_2	L2	Pld3	1	1	26.6014
TGCTCGTCATCGCTAA-2	L2_2_2	L2	Arl3	2	1	53.2028
TGCTCGTCATCGCTAA-2	L2_2_2	L2	Nob1	2	1	212.811
TGCTCGTCATCGCTAA-2	L2_2_2	L2	Nutf2	4	1	292.615
TGCTCGTCATCGCTAA-2	L2_2_2	L2	Faf1	3	1	106.406
TGCTCGTCATCGCTAA-2	L2_2_2	L2	Mpv17l2	2	1	53.2028
TGCTCGTCATCGCTAA-2	L2_2_2	L2	Cep76	1	1	26.6014
TGCTCGTCATCGCTAA-2	L2_2_2	L2	Scfd1	1	1	26.6014
TGCTCGTCATCGCTAA-2	L2_2_2	L2	Tex264	1	1	26.6014
TGCTCGTCATCGCTAA-2	L2_2_2	L2	Chek2	1	1	26.6014
TGCTCGTCATCGCTAA-2	L2_2_2	L2	Btaf1	2	1	53.2028
TGCTCGTCATCGCTAA-2	L2_2_2	L2	Dnajb9	4	1	851.245
TGCTCGTCATCGCTAA-2	L2_2_2	L2	Phtf2	2	1	53.2028
TGCTCGTCATCGCTAA-2	L2_2_2	L2	Pet100	1	1	26.6014
TGCTCGTCATCGCTAA-2	L2_2_2	L2	Mcm6	5	1	159.608
TGCTCGTCATCGCTAA-2	L2_2_2	L2	Psmb10	3	1	133.007
TGCTCGTCATCGCTAA-2	L2_2_2	L2	Ints7	2	1	53.2028
TGCTCGTCATCGCTAA-2	L2_2_2	L2	Gnai3	2	1	53.2028
TGCTCGTCATCGCTAA-2	L2_2_2	L2	Wars	2	1	53.2028
TGCTCGTCATCGCTAA-2	L2_2_2	L2	Rae1	3	1	133.007
TGCTCGTCATCGCTAA-2	L2_2_2	L2	Etfrf1	1	1	53.2028
TGCTCGTCATCGCTAA-2	L2_2_2	L2	Rpl36	5	1	931.049
TGCTCGTCATCGCTAA-2	L2_2_2	L2	Hdac1	2	1	186.21
TGCTCGTCATCGCTAA-2	L2_2_2	L2	Heatr1	4	1	133.007
TGCTCGTCATCGCTAA-2	L2_2_2	L2	Copz1	3	1	159.608
TGCTCGTCATCGCTAA-2	L2_2_2	L2	Aamdc	2	1	79.8042
TGCTCGTCATCGCTAA-2	L2_2_2	L2	Usp19	5	1	159.608
TGCTCGTCATCGCTAA-2	L2_2_2	L2	Mrps33	2	1	133.007
TGCTCGTCATCGCTAA-2	L2_2_2	L2	Snu13	above5	1	3777.4
TGCTCGTCATCGCTAA-2	L2_2_2	L2	Ints3	1	1	26.6014
TGCTCGTCATCGCTAA-2	L2_2_2	L2	Ndufb7	1	1	452.224
TGCTCGTCATCGCTAA-2	L2_2_2	L2	Clint1	1	1	26.6014
TGCTCGTCATCGCTAA-2	L2_2_2	L2	Depdc7	5	1	478.825
TGCTCGTCATCGCTAA-2	L2_2_2	L2	Yipf1	2	1	53.2028
TGCTCGTCATCGCTAA-2	L2_2_2	L2	Kti12	2	1	266.014
TGCTCGTCATCGCTAA-2	L2_2_2	L2	2023-03-06	1	1	26.6014
TGCTCGTCATCGCTAA-2	L2_2_2	L2	Ociad1	3	1	106.406
TGCTCGTCATCGCTAA-2	L2_2_2	L2	Ccna2	above5	1	744.839
TGCTCGTCATCGCTAA-2	L2_2_2	L2	Txlna	1	1	26.6014
TGCTCGTCATCGCTAA-2	L2_2_2	L2	Trim37	1	1	26.6014
TGCTCGTCATCGCTAA-2	L2_2_2	L2	Mvp	1	1	26.6014
[truncated: 591,817+ more rows]

## Sheet: S2E Fig
Stages	Cell	Gene	Type	Count	CPM
M2	M2_10	Gm48591	1	1	0.107163
M2	M2_10	Sf3b2	above5	1	14.467
M2	M2_10	Sdhaf3	2	1	0.428652
M2	M2_10	Tmem131l	above5	1	5.94754
M2	M2_10	Hyal3	1	1	0.37507
M2	M2_10	Scyl3	3	1	0.535815
M2	M2_10	Elk3	1	1	0.321489
M2	M2_10	Akap13	above5	1	10.4484
M2	M2_10	Tbpl1	3	1	2.304
M2	M2_10	Supt6	above5	1	19.4501
M2	M2_10	Gm13180	3	1	3.00056
M2	M2_10	Entpd6	1	1	0.214326
M2	M2_10	Faap20	3	1	0.428652
M2	M2_10	Cul4b	above5	1	16.771
M2	M2_10	Cfap45	above5	1	2.73265
M2	M2_10	Ube2e1	above5	1	3.85787
M2	M2_10	Tmc3	1	1	0.214326
M2	M2_10	Phlda1	1	1	1.12521
M2	M2_10	Tnfaip8	above5	1	55.5104
M2	M2_10	Iqcb1	above5	1	2.46475
M2	M2_10	Zkscan1	3	1	1.12521
M2	M2_10	Cyp2j12	4	1	3.42921
M2	M2_10	Phlpp2	1	1	0.107163
M2	M2_10	Tcl1b1	above5	1	275.034
M2	M2_10	Bcar3	above5	1	5.30457
M2	M2_10	Srbd1	above5	1	5.73322
M2	M2_10	Exosc8	above5	1	15.1636
M2	M2_10	Serpini1	5	1	3.05414
M2	M2_10	Npm2	above5	1	382.036
M2	M2_10	1700001G11Rik	1	1	0.107163
M2	M2_10	Mtpn	4	1	1.17879
M2	M2_10	G2e3	2	1	0.428652
M2	M2_10	Psenen	5	1	4.66159
M2	M2_10	Rnf182	3	1	1.4467
M2	M2_10	Dcaf1	above5	1	9.80541
M2	M2_10	Polr3gl	1	1	0.107163
M2	M2_10	Crlf2	2	1	0.321489
M2	M2_10	Tubg1	above5	1	2.78624
M2	M2_10	Sergef	1	1	0.482233
M2	M2_10	Slc4a10	1	1	0.267907
M2	M2_10	Lamtor1	3	1	0.750141
M2	M2_10	Oog3	above5	1	229.222
M2	M2_10	Elmod2	above5	1	30.0056
M2	M2_10	Ndufs2	1	1	0.214326
M2	M2_10	Gm34816	2	1	2.62549
M2	M2_10	Fem1c	2	1	0.696559
M2	M2_10	Ccne2	above5	1	9.80541
M2	M2_10	Taf4b	above5	1	3.58996
M2	M2_10	Zfp820	above5	1	4.60801
M2	M2_10	Urb1	2	1	0.267907
M2	M2_10	Ckap5	above5	1	50.2594
M2	M2_10	Pnpla2	3	1	0.37507
M2	M2_10	Cenpp	above5	1	7.2335
M2	M2_10	Pter	above5	1	2.8934
M2	M2_10	Zfp952	above5	1	5.35815
M2	M2_10	Alkbh2	4	1	4.60801
M2	M2_10	Rbm39	above5	1	41.2041
M2	M2_10	Prkdc	1	1	0.267907
M2	M2_10	Gm26726	1	1	0.214326
M2	M2_10	Anapc7	5	1	6.32261
M2	M2_10	Itm2b	above5	1	4.98308
M2	M2_10	Phf14	above5	1	40.5612
M2	M2_10	Terf2	3	1	0.750141
M2	M2_10	Bloc1s4	2	1	0.37507
M2	M2_10	Kdm7a	above5	1	16.5567
M2	M2_10	Cftr	2	1	0.214326
M2	M2_10	R3hdm2	above5	1	21.4862
M2	M2_10	Ceacam10	2	1	1.12521
M2	M2_10	Cep76	2	1	0.321489
M2	M2_10	Dpy19l3	1	1	0.321489
M2	M2_10	Crybg3	above5	1	3.16131
M2	M2_10	Cdc37	4	1	1.55386
M2	M2_10	Pnp	5	1	13.1275
M2	M2_10	Eef2k	above5	1	5.94754
M2	M2_10	1700123O20Rik	1	1	0.160744
M2	M2_10	Gm42707	2	1	0.37507
M2	M2_10	Zfp605	3	1	2.8934
M2	M2_10	Polm	3	1	0.803722
M2	M2_10	Ccdc186	above5	1	180.837
M2	M2_10	Dusp23	1	1	1.92893
M2	M2_10	Tubd1	4	1	2.51833
M2	M2_10	Calb1	5	1	2.83982
M2	M2_10	Mrpl11	1	1	0.107163
M2	M2_10	Dtwd2	1	1	0.214326
M2	M2_10	Casc3	1	1	0.160744
M2	M2_10	Nop56	above5	1	15.5922
M2	M2_10	Tspan13	5	1	2.35758
M2	M2_10	Slc3a2	above5	1	24.0045
M2	M2_10	Ighg1	5	1	2.73265
M2	M2_10	Plk1	above5	1	15.8601
M2	M2_10	Mtmr7	4	1	1.17879
M2	M2_10	Tulp4	above5	1	3.05414
M2	M2_10	AU016765	above5	1	61.8866
M2	M2_10	Orc6	above5	1	153.35
M2	M2_10	Cers5	above5	1	9.10885
M2	M2_10	Dynll1	3	1	2.41117
M2	M2_10	Zfp639	above5	1	3.37563
M2	M2_10	Thumpd1	3	1	0.750141
M2	M2_10	Tspyl1	4	1	10.8235
M2	M2_10	Tada3	2	1	0.428652
M2	M2_10	Fmnl2	above5	1	1.50028
M2	M2_10	Dera	3	1	3.58996
M2	M2_10	Rabep1	above5	1	15.1636
M2	M2_10	Adamts19	1	1	2.19684
M2	M2_10	Smarca4	above5	1	5.30457
M2	M2_10	1110032A03Rik	1	1	0.321489
M2	M2_10	Rpa2	1	1	0.160744
M2	M2_10	Jak2	above5	1	16.4495
M2	M2_10	Ndufa4	4	1	40.6683
M2	M2_10	Pigk	5	1	3.21489
M2	M2_10	Lama2	above5	1	6.53694
M2	M2_10	Zfhx3	5	1	1.39312
M2	M2_10	Ggnbp2	1	1	0.107163
M2	M2_10	Cbfa2t3	2	1	0.535815
M2	M2_10	Rdx	above5	1	440.547
M2	M2_10	Gm37787	3	1	2.0361
M2	M2_10	Strbp	above5	1	13.8776
M2	M2_10	Fbxw7	2	1	0.535815
M2	M2_10	Rnf128	1	1	0.160744
M2	M2_10	Cnga1	3	1	1.33954
M2	M2_10	Dennd6a	above5	1	45.7586
M2	M2_10	Gm33906	above5	1	15.0028
M2	M2_10	Tpi1	1	1	0.857303
M2	M2_10	Chrm3	2	1	0.696559
M2	M2_10	Apmap	1	1	0.267907
M2	M2_10	Ppp1r11	2	1	0.696559
M2	M2_10	Tlr3	3	1	1.50028
M2	M2_10	Opn3	2	1	0.696559
M2	M2_10	Chmp2a	3	1	0.428652
M2	M2_10	Zhx1	1	1	0.642978
M2	M2_10	Gm39129	1	1	0.107163
M2	M2_10	Rrm2b	above5	1	90.6063
M2	M2_10	Tubgcp3	1	1	0.107163
M2	M2_10	Gak	1	1	0.107163
M2	M2_10	Palb2	above5	1	10.1269
M2	M2_10	Gm8579	1	1	0.160744
M2	M2_10	Trim75	above5	1	2.14326
M2	M2_10	Ppip5k2	above5	1	30.2735
M2	M2_10	Homer1	1	1	0.267907
M2	M2_10	Togaram1	above5	1	32.5239
M2	M2_10	Tbp	above5	1	5.57247
M2	M2_10	Saxo1	1	1	0.267907
M2	M2_10	Zfp143	5	1	5.94754
M2	M2_10	Abcf2	above5	1	9.37676
M2	M2_10	Gm29016	above5	1	4.55442
M2	M2_10	Amotl1	1	1	0.428652
M2	M2_10	Gm50165	1	1	0.428652
M2	M2_10	Mcub	4	1	1.76819
M2	M2_10	Shq1	2	1	0.37507
M2	M2_10	Gm40660	1	1	0.482233
M2	M2_10	Cenpn	above5	1	62.8511
M2	M2_10	Zfp24	2	1	1.12521
M2	M2_10	Hypk	5	1	85.9983
M2	M2_10	Fignl1	5	1	4.55442
M2	M2_10	Pphln1	above5	1	3.96503
M2	M2_10	Leo1	above5	1	4.50084
M2	M2_10	Shcbp1l	2	1	0.589396
M2	M2_10	Isl2	3	1	3.7507
M2	M2_10	Cdk8	above5	1	3.96503
M2	M2_10	Btbd9	5	1	1.55386
M2	M2_10	Mdm4	above5	1	589.021
M2	M2_10	Scaf11	above5	1	7.66215
M2	M2_10	Lamtor5	2	1	1.33954
M2	M2_10	Tmem136	1	1	0.267907
M2	M2_10	Lmbrd1	above5	1	1.87535
M2	M2_10	Pard3	above5	1	22.7721
M2	M2_10	Ahnak	5	1	4.28652
M2	M2_10	Dazl	above5	1	234.258
M2	M2_10	Copg1	above5	1	2.46475
M2	M2_10	Bhlhe40	1	1	0.107163
M2	M2_10	Slc9a4	2	1	0.428652
M2	M2_10	Tex30	above5	1	18.5392
M2	M2_10	Ugp2	4	1	0.803722
M2	M2_10	Afdn	above5	1	21.8612
M2	M2_10	Cldnd1	above5	1	9.21601
M2	M2_10	Cdk12	4	1	8.78736
M2	M2_10	Gkap1	above5	1	49.6164
M2	M2_10	Plekha4	2	1	0.803722
M2	M2_10	Rpl24	2	1	1.07163
M2	M2_10	Pdpn	4	1	2.25042
M2	M2_10	Lrrc36	2	1	0.428652
M2	M2_10	Cep350	3	1	0.642978
M2	M2_10	Gm5065	above5	1	40.0789
M2	M2_10	Natd1	3	1	0.535815
M2	M2_10	Tinf2	above5	1	9.85899
M2	M2_10	Asb3	4	1	1.71461
M2	M2_10	Uros	1	1	0.107163
M2	M2_10	Clk2	above5	1	6.96559
M2	M2_10	Prep	above5	1	8.19796
M2	M2_10	Trim15	2	1	0.37507
M2	M2_10	Ppp1r35	3	1	0.535815
M2	M2_10	Ap4b1	2	1	0.214326
M2	M2_10	Calr4	above5	1	18.2713
M2	M2_10	Sall4	4	1	4.01861
M2	M2_10	M6pr	4	1	0.857303
M2	M2_10	Cebpd	1	1	0.107163
M2	M2_10	Tent5c	2	1	1.50028
M2	M2_10	Spry4	2	1	4.01861
M2	M2_10	Snx16	above5	1	20.6824
M2	M2_10	Plekhj1	above5	1	7.60857
M2	M2_10	Psmc5	above5	1	3.16131
M2	M2_10	Itsn2	above5	1	10.7699
M2	M2_10	Edrf1	above5	1	75.657
M2	M2_10	Zfp979	above5	1	24.3796
M2	M2_10	Uvrag	above5	1	6.42978
M2	M2_10	Otud1	3	1	2.67907
M2	M2_10	Mrpl36	1	1	0.107163
M2	M2_10	1700007J10Rik	1	1	0.214326
M2	M2_10	Uqcrh	3	1	6.85843
M2	M2_10	Myo5b	above5	1	11.8951
M2	M2_10	Gm15510	1	1	0.214326
M2	M2_10	Magea10	1	1	1.12521
M2	M2_10	Trpc4	3	1	3.53638
M2	M2_10	Ttc37	above5	1	38.4715
M2	M2_10	Adm2	2	1	1.01805
M2	M2_10	Wdr48	above5	1	10.7163
M2	M2_10	Ccdc86	4	1	7.60857
M2	M2_10	Acsl3	above5	1	43.2938
M2	M2_10	Amfr	above5	1	1.28596
M2	M2_10	Trim61	above5	1	131.435
M2	M2_10	Kbtbd3	1	1	0.589396
M2	M2_10	Golga5	above5	1	51.1703
M2	M2_10	Copb2	above5	1	16.6638
M2	M2_10	Bcas2	above5	1	22.8793
M2	M2_10	Gm15668	above5	1	8.78736
M2	M2_10	Ddx25	4	1	2.25042
M2	M2_10	Ptprg	5	1	1.87535
M2	M2_10	Jpt1	3	1	1.71461
M2	M2_10	Rnmt	above5	1	18.3249
M2	M2_10	Rnps1	above5	1	15.0564
M2	M2_10	Ppp1r42	2	1	0.37507
M2	M2_10	Lamb1	above5	1	59.529
M2	M2_10	4931428L18Rik	above5	1	85.8375
M2	M2_10	Utp23	1	1	0.267907
M2	M2_10	Camsap1	above5	1	11.4664
M2	M2_10	Gbe1	1	1	0.107163
M2	M2_10	Rplp0	above5	1	6.21545
M2	M2_10	Vamp5	1	1	0.214326
M2	M2_10	Rpl18a	1	1	0.803722
M2	M2_10	Ccnf	1	1	0.428652
M2	M2_10	Cenpx	above5	1	24.7011
M2	M2_10	Zfp655	above5	1	25.1297
M2	M2_10	Mrps15	5	1	3.85787
M2	M2_10	Prkaa1	3	1	1.33954
M2	M2_10	Rhno1	3	1	1.4467
M2	M2_10	Brd3	above5	1	4.12577
M2	M2_10	Rpl36al	1	1	0.803722
M2	M2_10	Hs2st1	2	1	0.321489
M2	M2_10	Scaf8	4	1	1.87535
M2	M2_10	Parp4	3	1	0.696559
M2	M2_10	Pramef20	5	1	1.76819
M2	M2_10	Nampt	2	1	0.321489
M2	M2_10	Havcr1	2	1	0.214326
M2	M2_10	Adig	1	1	0.37507
M2	M2_10	Rpgrip1l	above5	1	9.10885
M2	M2_10	Mrpl52	1	1	0.267907
M2	M2_10	Nub1	above5	1	8.84094
M2	M2_10	Stard4	2	1	0.321489
M2	M2_10	Pigh	1	1	0.214326
M2	M2_10	Gon4l	5	1	2.14326
M2	M2_10	Nfxl1	above5	1	12.806
M2	M2_10	Dcun1d4	2	1	0.750141
M2	M2_10	Gm30624	5	1	3.96503
M2	M2_10	Fgfr1op	3	1	1.50028
M2	M2_10	Flot1	3	1	1.07163
M2	M2_10	Tubal3	above5	1	3.21489
M2	M2_10	0610040F04Rik	above5	1	6.16187
M2	M2_10	Ate1	5	1	8.9481
M2	M2_10	Gm12018	3	1	1.4467
M2	M2_10	Srrm2	above5	1	14.0383
M2	M2_10	Zfp735	above5	1	9.48392
M2	M2_10	Col13a1	1	1	0.160744
M2	M2_10	Speer4f2	above5	1	4.66159
M2	M2_10	Acbd6	3	1	1.50028
M2	M2_10	Heatr5a	4	1	2.41117
M2	M2_10	Clns1a	5	1	3.64354
M2	M2_10	Lcp2	5	1	1.98251
M2	M2_10	2010110K18Rik	2	1	0.428652
M2	M2_10	Tet3	above5	1	7.60857
M2	M2_10	Pthlh	2	1	1.23237
M2	M2_10	Efcab3	4	1	0.857303
M2	M2_10	Elof1	3	1	3.7507
M2	M2_10	Ube2cbp	above5	1	1.71461
M2	M2_10	Sars	above5	1	3.10773
M2	M2_10	Pgpep1l	1	1	0.107163
M2	M2_10	Ubn2	above5	1	9.91257
M2	M2_10	Hspa4	above5	1	7.12633
M2	M2_10	Sacm1l	4	1	0.964466
M2	M2_10	Jkamp	above5	1	14.7885
M2	M2_10	Comtd1	2	1	0.535815
M2	M2_10	Wdr73	2	1	0.535815
M2	M2_10	Mrpl47	above5	1	48.8127
M2	M2_10	Ube2e3	above5	1	3.64354
M2	M2_10	Nlrp2	above5	1	13.7704
M2	M2_10	Stx8	5	1	1.39312
M2	M2_10	Hsf2bp	above5	1	10.502
M2	M2_10	Ubap2l	above5	1	25.8798
M2	M2_10	Rev1	above5	1	17.3068
M2	M2_10	Cdc34b	3	1	4.92949
M2	M2_10	Pecr	above5	1	130.953
M2	M2_10	Prpsap2	5	1	4.17935
M2	M2_10	4930503L19Rik	1	1	0.160744
M2	M2_10	Arpp19	above5	1	5.94754
M2	M2_10	Gm45040	above5	1	2.35758
M2	M2_10	Serpinb8	1	1	0.160744
M2	M2_10	Zfp654	above5	1	5.67964
M2	M2_10	Cyp2c70	1	1	0.267907
M2	M2_10	Rnaseh2c	1	1	0.482233
M2	M2_10	Dnajc9	above5	1	17.5747
M2	M2_10	Tcf25	3	1	24.2188
M2	M2_10	Masp1	1	1	0.428652
M2	M2_10	1600002D24Rik	2	1	0.214326
M2	M2_10	Xpo4	3	1	1.28596
M2	M2_10	Cept1	above5	1	36.1675
M2	M2_10	Iqcf5	2	1	1.33954
M2	M2_10	Ccdc148	1	1	1.60744
M2	M2_10	Gm17399	3	1	1.17879
M2	M2_10	Nup54	above5	1	23.8438
M2	M2_10	Gm28499	1	1	0.321489
M2	M2_10	Kif1bp	2	1	0.535815
M2	M2_10	Ddx58	2	1	0.37507
M2	M2_10	Cpne1	4	1	0.910885
M2	M2_10	Dis3l	above5	1	2.8934
M2	M2_10	Pnrc1	2	1	0.589396
M2	M2_10	Gm31219	above5	1	5.09024
M2	M2_10	Atp5e	2	1	6.21545
M2	M2_10	Dap3	above5	1	27.9159
M2	M2_10	Eci1	2	1	1.23237
M2	M2_10	Ubl3	above5	1	1.82177
M2	M2_10	N4bp2l2	above5	1	49.027
M2	M2_10	Phkg2	1	1	0.160744
M2	M2_10	Thumpd3	5	1	4.76875
M2	M2_10	BC005624	3	1	1.07163
M2	M2_10	Carhsp1	3	1	1.12521
M2	M2_10	Znfx1	4	1	1.17879
M2	M2_10	Tpp2	above5	1	7.82289
M2	M2_10	Psmg4	2	1	0.910885
M2	M2_10	Tle4	4	1	0.964466
M2	M2_10	Zfp62	1	1	0.321489
M2	M2_10	Mrpl57	2	1	3.85787
M2	M2_10	Srek1ip1	above5	1	78.7112
M2	M2_10	Fbxw14	above5	1	104.323
M2	M2_10	Aftph	above5	1	6.59052
M2	M2_10	Snrpa	4	1	1.50028
M2	M2_10	Cacul1	1	1	0.214326
M2	M2_10	Med24	3	1	0.750141
M2	M2_10	Hmgcs1	above5	1	38.0428
M2	M2_10	Mrpl24	above5	1	12.6988
M2	M2_10	AY512915	above5	1	10.5555
M2	M2_10	Trmt1	1	1	0.107163
M2	M2_10	Efhc2	above5	1	24.2724
M2	M2_10	Slc25a17	above5	1	7.01917
M2	M2_10	Rps6ka5	above5	1	4.17935
M2	M2_10	2310003L06Rik	1	1	0.321489
M2	M2_10	Gm33973	1	1	0.214326
M2	M2_10	Snd1	4	1	1.4467
M2	M2_10	Tial1	above5	1	2.57191
M2	M2_10	Capn15	1	1	0.107163
M2	M2_10	Tmtc2	1	1	0.160744
M2	M2_10	Apip	above5	1	19.3429
M2	M2_10	Clk4	1	1	0.160744
M2	M2_10	Rufy1	4	1	1.55386
M2	M2_10	Ssna1	3	1	8.6802
M2	M2_10	Map7	2	1	0.214326
M2	M2_10	Gm33819	2	1	1.50028
M2	M2_10	Tbc1d5	2	1	0.214326
M2	M2_10	Uqcrq	2	1	1.76819
M2	M2_10	Snrnp70	5	1	15.3243
M2	M2_10	AI987944	above5	1	72.7636
M2	M2_10	Rev3l	above5	1	3.4828
M2	M2_10	Gm43269	1	1	8.62662
M2	M2_10	Tmpo	2	1	0.267907
M2	M2_10	Pcca	3	1	0.482233
M2	M2_10	Dna2	5	1	5.14382
M2	M2_10	Bbx	4	1	0.642978
M2	M2_10	Rnf219	above5	1	22.8257
M2	M2_10	Nek11	3	1	0.535815
M2	M2_10	Gm28807	5	1	1.28596
M2	M2_10	Gm2042	above5	1	2.78624
M2	M2_10	Ski	above5	1	5.89396
M2	M2_10	Ttc14	5	1	0.589396
M2	M2_10	Igkv19-93	1	1	0.160744
M2	M2_10	Hmgcll1	4	1	2.14326
M2	M2_10	Ppp6r3	3	1	0.696559
M2	M2_10	Cnpy1	1	1	0.160744
M2	M2_10	Cab39l	above5	1	1.55386
M2	M2_10	Huwe1	above5	1	7.17992
M2	M2_10	Dhx38	above5	1	3.4828
M2	M2_10	Hspe1-rs1	1	1	1.17879
M2	M2_10	Tex264	3	1	0.482233
M2	M2_10	Ppih	above5	1	2.51833
M2	M2_10	Tm2d1	3	1	0.428652
M2	M2_10	Taf1d	above5	1	17.1997
M2	M2_10	Igf2bp3	above5	1	12.9131
M2	M2_10	Ighg3	4	1	1.17879
M2	M2_10	Ccng2	3	1	0.964466
M2	M2_10	Casq2	3	1	1.76819
M2	M2_10	Hnrnpl	2	1	0.642978
M2	M2_10	Mcm9	1	1	0.107163
M2	M2_10	Psma3	above5	1	3.64354
M2	M2_10	Crnkl1	above5	1	112.039
M2	M2_10	Gab3	above5	1	3.91145
M2	M2_10	4930522L14Rik	2	1	0.321489
M2	M2_10	Gart	2	1	0.214326
M2	M2_10	Cd81	2	1	0.428652
M2	M2_10	Adgrb3	3	1	0.482233
M2	M2_10	Gm14061	1	1	0.107163
M2	M2_10	Fuca1	2	1	0.910885
M2	M2_10	Galnt11	above5	1	1.28596
M2	M2_10	Evi2	1	1	0.535815
M2	M2_10	Rnf187	2	1	0.37507
M2	M2_10	Utp14a	above5	1	11.3593
M2	M2_10	Sdha	above5	1	11.8951
M2	M2_10	Ist1	4	1	1.07163
M2	M2_10	Ppm1a	above5	1	11.0378
M2	M2_10	Nup107	above5	1	11.52
M2	M2_10	Dnah7b	2	1	0.589396
M2	M2_10	Hist2h3c1	2	1	0.482233
M2	M2_10	Exoc4	4	1	2.67907
M2	M2_10	Ythdc1	above5	1	11.6808
M2	M2_10	Bbs4	above5	1	55.1889
M2	M2_10	Dpp8	1	1	0.267907
M2	M2_10	Rad54b	5	1	18.1105
M2	M2_10	Sipa1l3	2	1	1.07163
M2	M2_10	Rpe	above5	1	7.44782
M2	M2_10	Atp6v1a	above5	1	4.60801
M2	M2_10	Brms1l	2	1	0.321489
M2	M2_10	B4galt6	above5	1	12.0022
M2	M2_10	Isoc1	2	1	0.750141
M2	M2_10	Clip4	above5	1	3.37563
M2	M2_10	Dcbld1	above5	1	4.87591
M2	M2_10	Gm17830	above5	1	14.7885
M2	M2_10	H1foo	above5	1	711.615
M2	M2_10	Gm35996	1	1	0.214326
M2	M2_10	Lrguk	1	1	0.428652
M2	M2_10	Gmpr	1	1	0.107163
M2	M2_10	Nek5	1	1	0.107163
M2	M2_10	Tbcc	1	1	0.428652
M2	M2_10	Fabp7	1	1	0.321489
M2	M2_10	Oca2	1	1	0.321489
M2	M2_10	Srsf11	above5	1	5.73322
M2	M2_10	Txnrd1	above5	1	5.09024
M2	M2_10	Slc4a5	5	1	9.00169
M2	M2_10	Ppp1r21	2	1	0.535815
M2	M2_10	Ippk	above5	1	3.96503
M2	M2_10	Cdc27	above5	1	40.7755
M2	M2_10	Gpha2	1	1	0.160744
M2	M2_10	Me1	above5	1	26.8979
M2	M2_10	Iglc3	1	1	1.07163
M2	M2_10	Tbl1xr1	above5	1	11.4664
M2	M2_10	Gja4	1	1	0.857303
M2	M2_10	Gm26969	2	1	0.910885
M2	M2_10	Ufsp2	above5	1	17.789
M2	M2_10	D030068K23Rik	3	1	0.857303
M2	M2_10	Lamp1	above5	1	5.46531
M2	M2_10	Rsl24d1	4	1	1.23237
M2	M2_10	Thra	2	1	0.37507
M2	M2_10	Cdyl2	3	1	0.589396
M2	M2_10	Serpine2	above5	1	41.5792
M2	M2_10	Pfn1	above5	1	2.73265
M2	M2_10	Tomm7	1	1	1.71461
M2	M2_10	Gng5	1	1	9.96615
M2	M2_10	Anapc13	1	1	1.55386
M2	M2_10	Ylpm1	above5	1	4.23294
M2	M2_10	Atp11b	4	1	1.33954
M2	M2_10	Abcc5	3	1	0.910885
M2	M2_10	Hist1h2ba	1	1	0.267907
M2	M2_10	Rab27a	2	1	1.71461
M2	M2_10	Hp1bp3	above5	1	3.16131
M2	M2_10	Trav7-6	3	1	1.01805
M2	M2_10	Selenoi	5	1	1.4467
M2	M2_10	Atg14	above5	1	17.3068
M2	M2_10	Abi1	above5	1	2.51833
M2	M2_10	Rnf24	above5	1	46.5087
M2	M2_10	Atg5	above5	1	141.241
M2	M2_10	Stk32b	4	1	0.803722
M2	M2_10	Rubcn	2	1	6.00112
M2	M2_10	Ulk1	1	1	0.214326
M2	M2_10	Gpx4	1	1	0.107163
M2	M2_10	Snrpd3	4	1	29.6306
M2	M2_10	Tle1	1	1	0.267907
M2	M2_10	Uri1	above5	1	2.51833
M2	M2_10	Aldh9a1	above5	1	19.5572
M2	M2_10	Myo19	5	1	1.87535
M2	M2_10	Cwc15	above5	1	42.4365
M2	M2_10	Actb	above5	1	23.0936
M2	M2_10	R3hdml	3	1	1.76819
M2	M2_10	Gm36355	1	1	0.214326
M2	M2_10	Kcnh5	1	1	0.107163
M2	M2_10	Snhg6	2	1	2.67907
M2	M2_10	2810402E24Rik	1	1	0.642978
M2	M2_10	Btaf1	above5	1	9.69825
M2	M2_10	Stk36	2	1	0.482233
M2	M2_10	Nlrp9b	above5	1	123.077
M2	M2_10	Gm19276	1	1	0.214326
M2	M2_10	Ccdc172	above5	1	2.8934
M2	M2_10	Pakap	above5	1	151.636
M2	M2_10	Slain2	above5	1	12.2166
M2	M2_10	Aarsd1	1	1	0.107163
M2	M2_10	Olfr1043	1	1	0.214326
M2	M2_10	Gm48773	1	1	0.321489
M2	M2_10	Atp11a	above5	1	2.0361
M2	M2_10	Rbm8a2	1	1	0.214326
M2	M2_10	Tmem131	above5	1	2.62549
M2	M2_10	Wdr43	above5	1	9.26959
M2	M2_10	mt-Co3	5	1	4.55442
M2	M2_10	Nbdy	2	1	1.23237
M2	M2_10	Lenep	1	1	0.214326
M2	M2_10	Ndufs6	1	1	0.910885
M2	M2_10	D6Ertd474e	above5	1	37.3999
M2	M2_10	Eloc	above5	1	108.824
M2	M2_10	Npffr2	5	1	1.4467
M2	M2_10	Gm12130	1	1	0.160744
M2	M2_10	Ak2	above5	1	19.2893
M2	M2_10	Psmb1	above5	1	1.71461
M2	M2_10	Nipsnap1	above5	1	10.3948
M2	M2_10	Erc2	3	1	1.23237
M2	M2_10	D230025D16Rik	4	1	0.696559
M2	M2_10	Ccdc91	above5	1	9.37676
M2	M2_10	Haus5	4	1	0.535815
M2	M2_10	Rttn	above5	1	51.3846
M2	M2_10	Atp10b	1	1	0.37507
M2	M2_10	Lrriq3	above5	1	1.71461
M2	M2_10	Uggt1	1	1	0.535815
M2	M2_10	Ccdc73	above5	1	25.7727
M2	M2_10	Parl	above5	1	31.0773
M2	M2_10	B3gnt4	1	1	0.642978
M2	M2_10	Rpap3	above5	1	19.075
M2	M2_10	Aimp2	3	1	0.696559
M2	M2_10	Jag1	above5	1	11.2521
M2	M2_10	Sntb2	3	1	0.750141
M2	M2_10	Apba2	4	1	1.39312
M2	M2_10	Arhgap42	above5	1	12.2702
M2	M2_10	Dnaja4	4	1	1.4467
M2	M2_10	Romo1	3	1	41.74
M2	M2_10	Numa1	above5	1	4.23294
M2	M2_10	Kbtbd6	4	1	6.21545
M2	M2_10	Tmtc3	5	1	1.71461
M2	M2_10	1700030K09Rik	3	1	1.4467
M2	M2_10	Zfp597	3	1	4.76875
M2	M2_10	Eif1ad	2	1	1.92893
M2	M2_10	Smc3	above5	1	75.2284
M2	M2_10	Rfpl4	above5	1	493.485
M2	M2_10	Fgd6	above5	1	12.163
M2	M2_10	Ahsa1	above5	1	43.6689
M2	M2_10	Esd	1	1	0.214326
M2	M2_10	Dph6	above5	1	38.4179
M2	M2_10	Pgap1	1	1	0.642978
M2	M2_10	Gsdme	1	1	0.482233
M2	M2_10	Ssr3	above5	1	5.30457
M2	M2_10	Ralgapa1	2	1	0.37507
M2	M2_10	Zbtb37	1	1	0.160744
M2	M2_10	Lrp1	1	1	0.214326
M2	M2_10	Ddost	3	1	0.482233
M2	M2_10	Plcxd2	2	1	0.964466
M2	M2_10	Baiap2l2	1	1	0.107163
M2	M2_10	Etfb	1	1	0.107163
M2	M2_10	Pop4	2	1	3.42921
M2	M2_10	Fam90a1a	5	1	7.28708
M2	M2_10	Clta	above5	1	5.41173
M2	M2_10	Hmg20b	above5	1	4.55442
M2	M2_10	Chmp1a	2	1	0.321489
M2	M2_10	Cldn9	1	1	0.267907
M2	M2_10	Bpgm	above5	1	230.293
M2	M2_10	Usp3	above5	1	33.9171
M2	M2_10	Arhgef33	1	1	0.214326
M2	M2_10	Adhfe1	2	1	1.82177
M2	M2_10	Smc2	above5	1	14.8421
M2	M2_10	Snrpc	1	1	0.107163
M2	M2_10	Cask	3	1	0.696559
M2	M2_10	Gm35208	1	1	0.107163
M2	M2_10	Washc4	4	1	0.803722
M2	M2_10	Fpgt	1	1	0.37507
M2	M2_10	Hadh	1	1	0.214326
M2	M2_10	Ube3a	above5	1	20.093
M2	M2_10	Gtf2b	above5	1	58.4574
M2	M2_10	Cmtm8	above5	1	38.8466
M2	M2_10	Crebbp	above5	1	45.1692
M2	M2_10	Lrrtm2	4	1	1.55386
M2	M2_10	Prpf18	2	1	0.910885
M2	M2_10	Gm4129	1	1	0.160744
M2	M2_10	Brsk2	3	1	0.642978
M2	M2_10	Ints2	2	1	0.535815
M2	M2_10	Prickle3	1	1	0.107163
M2	M2_10	Bmx	1	1	0.214326
M2	M2_10	Ndufb10	1	1	0.428652
M2	M2_10	1190007I07Rik	above5	1	6.32261
M2	M2_10	Pagr1a	1	1	0.160744
M2	M2_10	Cpq	3	1	0.803722
M2	M2_10	Chmp2b	above5	1	2.46475
M2	M2_10	Chic1	1	1	0.37507
M2	M2_10	Pik3c3	above5	1	0.964466
M2	M2_10	Rad52	4	1	1.71461
M2	M2_10	Rbm38	above5	1	16.7174
M2	M2_10	Brdt	above5	1	107.377
M2	M2_10	Cyp51	2	1	0.642978
M2	M2_10	Gm15942	1	1	0.321489
M2	M2_10	Cstf2t	1	1	1.17879
M2	M2_10	Mrps27	5	1	17.7355
M2	M2_10	AC164084.1	1	1	0.428652
M2	M2_10	Tgs1	2	1	0.910885
M2	M2_10	Oas1e	above5	1	64.137
M2	M2_10	Sf3a1	above5	1	11.1985
M2	M2_10	Ly6g6e	1	1	0.107163
M2	M2_10	Mapk8ip3	1	1	0.107163
M2	M2_10	Slc35a1	above5	1	6.26903
M2	M2_10	1700067K01Rik	3	1	0.482233
M2	M2_10	Wls	2	1	0.910885
M2	M2_10	Rnf20	above5	1	15.6458
M2	M2_10	Parn	1	1	0.107163
M2	M2_10	Ly6a	1	1	0.267907
M2	M2_10	2300009A05Rik	1	1	0.37507
M2	M2_10	Mnat1	above5	1	24.1652
M2	M2_10	Lgalsl	3	1	0.857303
M2	M2_10	Psma7	above5	1	327.543
M2	M2_10	Evl	above5	1	1.23237
M2	M2_10	Wdr1	5	1	1.39312
M2	M2_10	Stk24	above5	1	6.00112
M2	M2_10	Ccdc191	above5	1	6.80485
M2	M2_10	Rel	3	1	5.1974
M2	M2_10	Snrk	1	1	0.160744
M2	M2_10	Snrpa1	above5	1	31.6666
M2	M2_10	Paip2b	5	1	11.2521
M2	M2_10	Mbd4	above5	1	3.37563
M2	M2_10	Fkbpl	4	1	3.58996
M2	M2_10	Zfp955b	above5	1	3.64354
M2	M2_10	Nos1	3	1	0.535815
M2	M2_10	Sco1	2	1	0.214326
M2	M2_10	Prpf8	5	1	1.71461
M2	M2_10	Best2	1	1	0.160744
M2	M2_10	Castor1	5	1	1.50028
M2	M2_10	Pik3ca	above5	1	3.16131
M2	M2_10	Trav21-dv12	1	1	0.160744
M2	M2_10	Rap2c	3	1	1.17879
M2	M2_10	Ubac2	above5	1	4.07219
M2	M2_10	Miox	above5	1	9.59108
M2	M2_10	Mthfs	above5	1	2.83982
M2	M2_10	Tmem138	above5	1	2.14326
M2	M2_10	Rheb	above5	1	48.1697
M2	M2_10	Nolc1	above5	1	20.6289
M2	M2_10	A530021J07Rik	3	1	6.96559
M2	M2_10	Ccdc84	above5	1	12.163
M2	M2_10	4921524J17Rik	above5	1	106.038
M2	M2_10	Pard6g	3	1	1.28596
M2	M2_10	Cdc34	above5	1	2.78624
M2	M2_10	Lrrc49	4	1	1.4467
M2	M2_10	Dnah7c	above5	1	8.35871
M2	M2_10	Gm43689	1	1	0.214326
M2	M2_10	2900093K20Rik	1	1	0.535815
M2	M2_10	Gm16253	1	1	0.107163
M2	M2_10	Ric1	above5	1	2.19684
M2	M2_10	Olfr206	2	1	0.535815
M2	M2_10	Taf8	above5	1	13.9848
M2	M2_10	Taf12	above5	1	8.9481
M2	M2_10	Nubpl	3	1	1.28596
M2	M2_10	Gpbp1l1	above5	1	7.93006
M2	M2_10	Nup50	above5	1	1.82177
M2	M2_10	Acsl1	3	1	0.428652
M2	M2_10	Ptcd1	1	1	0.321489
M2	M2_10	Dop1b	above5	1	3.37563
M2	M2_10	Rsl1d1	above5	1	333.813
M2	M2_10	Rars	above5	1	3.26847
M2	M2_10	Hnrnpk	above5	1	8.73378
M2	M2_10	C430002N11Rik	5	1	3.80428
M2	M2_10	Hjurp	2	1	2.41117
M2	M2_10	Fancb	4	1	1.87535
M2	M2_10	Rpgrip1	1	1	0.107163
M2	M2_10	Rida	1	1	0.321489
M2	M2_10	Ppil6	3	1	1.50028
M2	M2_10	Gm7072	1	1	0.267907
M2	M2_10	Cyp2u1	2	1	0.37507
M2	M2_10	Dand5	4	1	1.39312
M2	M2_10	Nfya	above5	1	2.35758
M2	M2_10	Pdss2	above5	1	19.5037
M2	M2_10	Fbxo9	above5	1	11.6808
M2	M2_10	Dock7	above5	1	20.093
M2	M2_10	Nfu1	above5	1	8.46587
M2	M2_10	Wasf1	3	1	1.28596
M2	M2_10	Ptgis	1	1	0.214326
M2	M2_10	Mkln1	above5	1	32.7919
M2	M2_10	Myl4	4	1	2.94698
M2	M2_10	Itga6	above5	1	26.8979
M2	M2_10	Lamtor4	2	1	0.428652
M2	M2_10	Jak1	above5	1	36.4354
M2	M2_10	Nagk	1	1	0.160744
M2	M2_10	Thsd7a	above5	1	9.32318
M2	M2_10	2500002B13Rik	above5	1	25.0225
M2	M2_10	Gm26569	2	1	0.535815
M2	M2_10	Gin1	1	1	0.535815
M2	M2_10	Sel1l	2	1	1.28596
M2	M2_10	Rarb	1	1	0.214326
M2	M2_10	Tmtc4	above5	1	2.83982
M2	M2_10	Taco1	1	1	0.160744
M2	M2_10	Hivep1	above5	1	32.2025
M2	M2_10	Cenpi	1	1	0.214326
M2	M2_10	Zcchc7	above5	1	11.8415
M2	M2_10	Prepl	2	1	0.428652
M2	M2_10	Mcm7	above5	1	2.62549
M2	M2_10	Mrpl21	3	1	17.9498
M2	M2_10	Myh11	above5	1	3.16131
M2	M2_10	Ikbkb	1	1	0.107163
M2	M2_10	Pa2g4	above5	1	29.5234
M2	M2_10	Nudt4	2	1	0.428652
M2	M2_10	Sds	1	1	0.160744
M2	M2_10	Fam221a	above5	1	6.21545
M2	M2_10	Banf1	above5	1	17.3068
M2	M2_10	Arl2	2	1	0.535815
M2	M2_10	Tmem255b	3	1	0.482233
M2	M2_10	Dus3l	1	1	0.160744
M2	M2_10	4930522H14Rik	5	1	1.39312
M2	M2_10	Sppl2a	1	1	0.160744
M2	M2_10	Slc25a46	1	1	0.214326
M2	M2_10	Cdc25a	above5	1	8.84094
M2	M2_10	Lrrfip1	above5	1	18.8071
M2	M2_10	Nutf2	4	1	1.50028
M2	M2_10	Rsbn1l	1	1	0.535815
M2	M2_10	Diablo	3	1	1.01805
M2	M2_10	Galc	1	1	0.642978
M2	M2_10	Usp48	above5	1	9.10885
M2	M2_10	Cmya5	5	1	41.0434
M2	M2_10	2310057M21Rik	4	1	2.94698
M2	M2_10	Gm7160	1	1	0.107163
M2	M2_10	Plaa	above5	1	17.3604
M2	M2_10	Zfp182	3	1	1.60744
M2	M2_10	Gm13822	1	1	0.267907
M2	M2_10	Ankrd42	2	1	0.37507
M2	M2_10	Gm48604	1	1	0.160744
M2	M2_10	Orc4	above5	1	24.3796
M2	M2_10	Usp10	above5	1	12.9131
M2	M2_10	Got2	1	1	0.160744
M2	M2_10	Epsti1	above5	1	11.0914
M2	M2_10	AW209491	3	1	0.535815
M2	M2_10	Pibf1	above5	1	8.14438
M2	M2_10	Ncbp2	5	1	11.4129
M2	M2_10	Dctn3	above5	1	5.30457
M2	M2_10	Mrpl37	5	1	1.17879
M2	M2_10	Fank1	above5	1	6.21545
M2	M2_10	Lrriq4	4	1	3.4828
M2	M2_10	Top2b	3	1	1.92893
M2	M2_10	Stt3a	above5	1	7.98364
M2	M2_10	Slc30a6	1	1	0.160744
M2	M2_10	Arl6ip1	above5	1	296.359
M2	M2_10	Spata5	above5	1	26.8443
M2	M2_10	Zswim8	1	1	0.107163
M2	M2_10	Gm2447	2	1	1.33954
M2	M2_10	A1bg	2	1	0.321489
M2	M2_10	Snu13	3	1	2.83982
M2	M2_10	Sart1	above5	1	3.26847
M2	M2_10	Smu1	above5	1	85.3017
M2	M2_10	Klb	1	1	0.214326
M2	M2_10	Scamp1	above5	1	2.83982
M2	M2_10	Cd177	2	1	0.589396
M2	M2_10	Kansl1l	3	1	0.642978
M2	M2_10	A430033K04Rik	above5	1	60.9221
M2	M2_10	Mycbp2	above5	1	19.1286
M2	M2_10	Cyb5r4	3	1	0.535815
M2	M2_10	Glod4	above5	1	7.55499
M2	M2_10	Ppp2r5a	5	1	2.46475
M2	M2_10	1110012L19Rik	3	1	4.12577
M2	M2_10	Arhgap5	1	1	0.267907
M2	M2_10	Rfx3	1	1	0.428652
M2	M2_10	Pdzd2	above5	1	7.82289
M2	M2_10	Arhgap28	4	1	2.67907
M2	M2_10	Laptm4b	above5	1	46.0801
M2	M2_10	Etfa	above5	1	18.6999
M2	M2_10	Gm12122	1	1	12.6988
M2	M2_10	Zfp426	1	1	0.37507
M2	M2_10	Nedd1	above5	1	17.9498
M2	M2_10	Acat1	above5	1	25.0225
M2	M2_10	Rc3h2	1	1	0.214326
M2	M2_10	Rnf8	above5	1	22.1291
M2	M2_10	Fbxo38	3	1	2.41117
M2	M2_10	Chd1	4	1	0.964466
M2	M2_10	Sypl	above5	1	34.4529
M2	M2_10	Steap2	3	1	19.075
M2	M2_10	Acot3	1	1	0.214326
M2	M2_10	Sfpq	above5	1	9.75183
M2	M2_10	Gdpd1	above5	1	24.5939
M2	M2_10	Arl14ep	above5	1	3.00056
M2	M2_10	Bcat2	2	1	0.803722
M2	M2_10	Kif20b	above5	1	58.1359
M2	M2_10	Atp2b4	1	1	0.160744
M2	M2_10	Fbxw15	above5	1	66.8697
M2	M2_10	Lrrc8b	5	1	3.85787
M2	M2_10	Trp53i13	1	1	0.107163
M2	M2_10	Eid2b	1	1	0.482233
M2	M2_10	Pcdh9	above5	1	32.4704
M2	M2_10	Cela1	1	1	0.160744
M2	M2_10	Fgd1	above5	1	2.304
M2	M2_10	Sin3a	above5	1	35.4709
M2	M2_10	Chn1	above5	1	8.62662
M2	M2_10	Ubxn6	1	1	0.214326
M2	M2_10	Chchd5	1	1	0.214326
M2	M2_10	AV356131	1	1	0.535815
M2	M2_10	Swt1	above5	1	68.4771
M2	M2_10	Rexo1	3	1	2.14326
M2	M2_10	Cep120	above5	1	3.10773
M2	M2_10	Rab25	1	1	0.428652
M2	M2_10	Insig1	above5	1	4.82233
M2	M2_10	Ppp1r9a	3	1	1.60744
M2	M2_10	Hspa5	above5	1	21.2718
M2	M2_10	Mtmr3	1	1	0.750141
M2	M2_10	Ccnb1ip1	1	1	0.321489
M2	M2_10	Fgfbp1	1	1	0.107163
M2	M2_10	Crk	2	1	0.37507
M2	M2_10	Ciao2a	2	1	7.39424
M2	M2_10	Gar1	2	1	0.214326
M2	M2_10	Zfyve16	4	1	2.35758
M2	M2_10	Tmco5	2	1	1.4467
M2	M2_10	Rnf7	2	1	2.304
M2	M2_10	Pex11a	above5	1	27.9695
M2	M2_10	St13	above5	1	22.4506
M2	M2_10	Ptpn21	above5	1	25.8798
M2	M2_10	Gm45490	5	1	2.304
M2	M2_10	Gm48877	2	1	0.482233
M2	M2_10	Taf4	above5	1	2.25042
M2	M2_10	Gm20548	above5	1	5.51889
M2	M2_10	Gm30725	1	1	0.107163
M2	M2_10	Bri3	4	1	12.7524
M2	M2_10	Gm9844	1	1	0.107163
M2	M2_10	Phykpl	2	1	0.642978
M2	M2_10	Faim	above5	1	4.76875
M2	M2_10	Alyref	2	1	0.267907
M2	M2_10	Snx3	4	1	2.35758
M2	M2_10	Dpp10	above5	1	3.85787
M2	M2_10	Mrps36	above5	1	12.5381
M2	M2_10	Rpp25l	2	1	3.53638
M2	M2_10	Zdhhc8	1	1	0.214326
M2	M2_10	Evi2b	1	1	0.107163
M2	M2_10	Ino80d	above5	1	11.7879
M2	M2_10	6030458C11Rik	above5	1	22.3435
M2	M2_10	Mrps22	above5	1	12.9667
M2	M2_10	Tex26	above5	1	14.8956
M2	M2_10	Dnajc14	above5	1	1.60744
M2	M2_10	Fam81b	2	1	1.33954
M2	M2_10	Atad5	above5	1	8.25155
M2	M2_10	Amot	1	1	0.107163
M2	M2_10	Wdr20	above5	1	6.53694
M2	M2_10	Thnsl1	4	1	1.71461
M2	M2_10	S100pbp	1	1	0.160744
M2	M2_10	Nae1	above5	1	52.7242
M2	M2_10	Zfp652	2	1	0.589396
M2	M2_10	Tead2	1	1	0.107163
M2	M2_10	Ndufv2	5	1	2.35758
M2	M2_10	Ubxn4	above5	1	55.2961
M2	M2_10	Yes1	3	1	0.803722
M2	M2_10	Lypla2	1	1	0.107163
M2	M2_10	Dctn5	2	1	0.910885
M2	M2_10	Arl3	above5	1	17.3068
M2	M2_10	Itgb4	1	1	0.107163
M2	M2_10	Tor1aip1	5	1	8.0908
M2	M2_10	Nmral1	2	1	0.321489
M2	M2_10	mt-Co1	above5	1	348.226
M2	M2_10	Ecpas	above5	1	83.6407
M2	M2_10	Fbxo43	above5	1	23.7902
M2	M2_10	Ypel1	1	1	0.107163
M2	M2_10	Lcmt2	1	1	0.160744
M2	M2_10	Ccnq	1	1	0.428652
M2	M2_10	Srsf3	above5	1	7.01917
M2	M2_10	Arv1	1	1	0.160744
M2	M2_10	Cltb	4	1	0.589396
M2	M2_10	Rsrc2	above5	1	10.4484
M2	M2_10	Gm2694	above5	1	6.10829
M2	M2_10	Gm19757	above5	1	66.5482
M2	M2_10	Cd59b	1	1	0.428652
M2	M2_10	Pinx1	above5	1	38.3107
M2	M2_10	Elk4	5	1	1.39312
M2	M2_10	Trim30d	1	1	0.107163
M2	M2_10	Adgb	2	1	0.267907
M2	M2_10	A430035B10Rik	1	1	0.267907
M2	M2_10	Ubr4	above5	1	4.98308
M2	M2_10	Napg	above5	1	5.46531
M2	M2_10	Sebox	2	1	0.857303
M2	M2_10	Tcstv3	2	1	0.750141
M2	M2_10	Selenot	3	1	0.910885
M2	M2_10	Tex16	1	1	0.428652
M2	M2_10	Smim26	1	1	9.64466
M2	M2_10	Tpgs2	above5	1	12.3237
M2	M2_10	Hsf2	1	1	0.160744
M2	M2_10	1700094J05Rik	1	1	0.160744
M2	M2_10	Slc25a48	above5	1	7.28708
M2	M2_10	Egfl6	3	1	1.39312
M2	M2_10	Wfdc15b	1	1	0.160744
M2	M2_10	Gm13778	2	1	0.696559
M2	M2_10	Ptpn3	2	1	1.23237
M2	M2_10	Bsg	above5	1	1.98251
M2	M2_10	Rfk	5	1	1.76819
M2	M2_10	Gm48449	1	1	0.107163
M2	M2_10	Timm44	4	1	7.98364
M2	M2_10	Trmo	2	1	0.428652
M2	M2_10	Zpbp2	1	1	0.160744
M2	M2_10	Gm36447	1	1	0.214326
M2	M2_10	Tnks2	3	1	0.428652
M2	M2_10	Cfap97	above5	1	28.7732
M2	M2_10	Gm20627	above5	1	10.5555
M2	M2_10	Dpysl5	1	1	0.107163
M2	M2_10	Nol9	above5	1	1.66103
M2	M2_10	Tipin	above5	1	55.8855
M2	M2_10	Senp5	above5	1	8.03722
M2	M2_10	Daam1	above5	1	30.9701
M2	M2_10	Prdx6	1	1	0.535815
M2	M2_10	Bag4	above5	1	1.33954
M2	M2_10	Med9	2	1	0.482233
M2	M2_10	Pdpk1	above5	1	16.6103
M2	M2_10	Nabp2	2	1	0.642978
M2	M2_10	Coasy	1	1	0.107163
M2	M2_10	Dgkd	above5	1	3.37563
M2	M2_10	Fsd2	1	1	0.214326
M2	M2_10	Bnip3	above5	1	7.66215
M2	M2_10	Zdhhc14	4	1	3.21489
M2	M2_10	Hs3st5	1	1	0.214326
M2	M2_10	Qrfprl	3	1	1.82177
M2	M2_10	Sucla2	above5	1	8.89452
M2	M2_10	Galnt3	2	1	0.964466
M2	M2_10	Nobox	above5	1	7.17992
M2	M2_10	Cdca5	above5	1	16.6103
M2	M2_10	Gm50056	above5	1	5.35815
M2	M2_10	Ttll4	2	1	1.07163
M2	M2_10	Galm	above5	1	7.71573
M2	M2_10	Rnf185	above5	1	4.71517
M2	M2_10	Ppp4c	above5	1	4.87591
M2	M2_10	Fgfr1	2	1	0.267907
M2	M2_10	Cacfd1	1	1	0.160744
M2	M2_10	Noc4l	above5	1	2.67907
M2	M2_10	Aass	3	1	0.428652
M2	M2_10	Virma	above5	1	14.1455
M2	M2_10	Tma16	above5	1	3.32205
M2	M2_10	Cdk5	1	1	0.214326
M2	M2_10	Krr1	above5	1	22.9864
M2	M2_10	U2surp	above5	1	39.7574
M2	M2_10	Mif	1	1	0.321489
M2	M2_10	1700066M21Rik	3	1	0.642978
M2	M2_10	Esr2	above5	1	4.98308
M2	M2_10	Rfesd	3	1	0.964466
M2	M2_10	Gpr137	1	1	0.214326
M2	M2_10	Rims1	above5	1	14.467
M2	M2_10	Cyth3	4	1	0.964466
M2	M2_10	Sirt6	1	1	0.214326
M2	M2_10	9130023H24Rik	1	1	0.321489
M2	M2_10	Oas1c	above5	1	129.185
M2	M2_10	Por	3	1	1.87535
M2	M2_10	Prdm2	4	1	6.37619
M2	M2_10	Tube1	above5	1	2.73265
M2	M2_10	Nsd3	2	1	0.964466
M2	M2_10	Spam1	above5	1	7.2335
M2	M2_10	Zfp160	4	1	2.73265
M2	M2_10	Rnf146	above5	1	2.0361
M2	M2_10	Mis12	above5	1	3.64354
M2	M2_10	Zfp236	2	1	0.535815
M2	M2_10	Prex1	2	1	0.321489
M2	M2_10	Slc6a6	above5	1	3.10773
M2	M2_10	Gm15629	above5	1	26.3621
M2	M2_10	Fam169a	1	1	0.964466
M2	M2_10	1110008P14Rik	1	1	0.750141
M2	M2_10	Ebpl	5	1	23.9509
M2	M2_10	Apool	above5	1	2.78624
M2	M2_10	Sgms1	4	1	0.964466
M2	M2_10	Gm7706	above5	1	5.09024
M2	M2_10	Rhox1	1	1	0.107163
M2	M2_10	Hmgcr	above5	1	21.0039
M2	M2_10	Ddx24	above5	1	85.2481
M2	M2_10	Pdxdc1	3	1	1.55386
M2	M2_10	Dnaaf5	above5	1	2.25042
M2	M2_10	Svbp	1	1	0.37507
M2	M2_10	Hira	2	1	0.321489
M2	M2_10	Pomp	above5	1	6.6441
M2	M2_10	Meis2	above5	1	181.802
M2	M2_10	Cox14	1	1	3.53638
M2	M2_10	Dusp7	5	1	3.10773
M2	M2_10	Gm5141	1	1	0.803722
M2	M2_10	Zswim3	2	1	4.82233
M2	M2_10	Pabpc4	above5	1	30.0592
M2	M2_10	Cntnap5c	1	1	0.214326
M2	M2_10	Prkar2a	1	1	0.160744
M2	M2_10	Qsox2	1	1	0.214326
M2	M2_10	Otud6b	5	1	3.85787
M2	M2_10	Med14	above5	1	1.01805
M2	M2_10	Scp2	5	1	3.58996
M2	M2_10	Galnt4	1	1	0.107163
M2	M2_10	Fermt2	above5	1	46.723
M2	M2_10	Pnrc2	1	1	0.160744
M2	M2_10	Srfbp1	above5	1	2.83982
M2	M2_10	Zmat5	1	1	0.267907
M2	M2_10	Rab3il1	1	1	0.160744
M2	M2_10	Samhd1	2	1	2.8934
M2	M2_10	Rrh	2	1	1.12521
M2	M2_10	Prdm16	1	1	0.160744
M2	M2_10	Ndufs4	5	1	5.67964
M2	M2_10	Mrps33	above5	1	9.85899
M2	M2_10	Zfp334	1	1	0.482233
M2	M2_10	Pkp2	1	1	0.107163
M2	M2_10	Nipsnap3b	1	1	0.214326
M2	M2_10	Zwilch	above5	1	17.6819
M2	M2_10	Asna1	1	1	0.160744
M2	M2_10	Fam133b	above5	1	57.9751
M2	M2_10	Ndufab1	1	1	4.3401
M2	M2_10	Grin2b	1	1	0.267907
M2	M2_10	Usp30	1	1	0.214326
M2	M2_10	Cnot11	above5	1	20.8968
M2	M2_10	Abhd17a	3	1	0.321489
M2	M2_10	Lrrc58	2	1	0.428652
M2	M2_10	4930469K13Rik	4	1	7.76931
M2	M2_10	H2afy	above5	1	1.01805
M2	M2_10	Cebpg	above5	1	9.59108
M2	M2_10	Tstd2	2	1	0.535815
M2	M2_10	Ddb2	above5	1	12.1094
M2	M2_10	Gm12940	1	1	0.107163
M2	M2_10	Pate14	3	1	11.1449
M2	M2_10	Irak1bp1	2	1	1.50028
M2	M2_10	2810030D12Rik	1	1	0.214326
M2	M2_10	Als2	1	1	0.321489
M2	M2_10	Saraf	above5	1	8.89452
M2	M2_10	Dcaf6	5	1	1.4467
M2	M2_10	Med6	above5	1	25.0761
M2	M2_10	Fastkd5	3	1	2.08968
M2	M2_10	Rnf113a2	3	1	6.59052
M2	M2_10	Nop58	above5	1	17.8962
M2	M2_10	Sms	above5	1	33.7027
M2	M2_10	Tdrp	4	1	1.98251
M2	M2_10	Idi1	2	1	1.66103
M2	M2_10	Utp3	above5	1	7.76931
M2	M2_10	Ppp1r14c	3	1	3.05414
M2	M2_10	Rcan1	1	1	0.107163
M2	M2_10	Fitm2	2	1	0.750141
M2	M2_10	Zscan4-ps1	1	1	0.214326
M2	M2_10	Akirin1	1	1	0.160744
M2	M2_10	Pycr1	1	1	0.160744
M2	M2_10	Magoh	above5	1	183.677
M2	M2_10	Apbb1	2	1	0.267907
M2	M2_10	Fbxo36	5	1	1.23237
M2	M2_10	Iah1	1	1	0.321489
M2	M2_10	Micu3	3	1	2.78624
M2	M2_10	Mterf1b	1	1	0.107163
M2	M2_10	Fnip1	5	1	2.19684
M2	M2_10	Nrd1	1	1	0.910885
M2	M2_10	Mbl2	above5	1	17.9498
M2	M2_10	Socs6	above5	1	1.92893
M2	M2_10	Cplane1	above5	1	1.66103
M2	M2_10	Cyfip1	above5	1	7.55499
M2	M2_10	Nav3	above5	1	8.78736
M2	M2_10	Rbpj	above5	1	6.05471
M2	M2_10	Gm15246	4	1	0.857303
M2	M2_10	Mycbp	above5	1	19.7716
M2	M2_10	Cdc42bpb	above5	1	4.66159
M2	M2_10	Zfp950	1	1	0.160744
M2	M2_10	Slc20a2	1	1	0.642978
M2	M2_10	Abhd17b	above5	1	8.25155
M2	M2_10	Ctnna1	above5	1	34.2921
M2	M2_10	Ehf	above5	1	70.674
M2	M2_10	Tm9sf1	1	1	0.107163
M2	M2_10	Gm43348	3	1	6.42978
M2	M2_10	Rnf40	1	1	0.910885
M2	M2_10	Pls1	above5	1	13.6097
M2	M2_10	Ptpn2	above5	1	51.4382
M2	M2_10	Gosr1	2	1	0.589396
M2	M2_10	Ptpn11	above5	1	27.8624
M2	M2_10	Asz1	above5	1	9.05527
M2	M2_10	Slc35a2	1	1	0.214326
M2	M2_10	Mtfmt	2	1	1.71461
M2	M2_10	Tom1l1	above5	1	3.05414
M2	M2_10	Helz	3	1	0.750141
M2	M2_10	Nr2c1	1	1	0.107163
M2	M2_10	Atp13a3	above5	1	2.46475
M2	M2_10	C87436	above5	1	37.7749
M2	M2_10	Fbxw2	1	1	0.107163
M2	M2_10	Rbm25	above5	1	64.8336
M2	M2_10	Fzd3	4	1	0.642978
M2	M2_10	Ehd4	above5	1	12.4309
M2	M2_10	Armc10	5	1	2.83982
M2	M2_10	Nup93	above5	1	15.3243
M2	M2_10	Vwa8	5	1	1.23237
M2	M2_10	Tcaim	above5	1	3.4828
M2	M2_10	Gda	3	1	1.50028
M2	M2_10	1110035H17Rik	1	1	0.107163
M2	M2_10	Dtd2	1	1	0.267907
M2	M2_10	Dnajc25	2	1	0.910885
M2	M2_10	Cd1d1	2	1	0.642978
M2	M2_10	Ndufa6	3	1	7.71573
M2	M2_10	Eny2	above5	1	161.923
M2	M2_10	Kcnn4	2	1	0.535815
M2	M2_10	Vamp4	3	1	1.66103
M2	M2_10	Rnf122	1	1	1.33954
M2	M2_10	Slc10a7	1	1	0.214326
M2	M2_10	Kat8	3	1	0.642978
M2	M2_10	Psmf1	1	1	0.107163
M2	M2_10	Arhgef1	2	1	0.321489
M2	M2_10	Gphn	above5	1	6.37619
M2	M2_10	Mesp2	2	1	2.83982
M2	M2_10	Zfp345	4	1	1.39312
M2	M2_10	Polr2l	2	1	2.62549
M2	M2_10	Atp5a1	above5	1	8.41229
M2	M2_10	Tubg2	above5	1	7.82289
M2	M2_10	Mbd3	1	1	0.107163
M2	M2_10	Ndufa13	4	1	3.05414
M2	M2_10	Dynll2	above5	1	4.71517
M2	M2_10	Usp33	above5	1	2.73265
M2	M2_10	Zfp423	4	1	1.12521
M2	M2_10	Scaper	above5	1	6.26903
M2	M2_10	Mcrip2	2	1	0.910885
M2	M2_10	Zfp846	1	1	0.37507
M2	M2_10	Rbbp5	4	1	1.55386
M2	M2_10	Cdkn2d	1	1	0.160744
M2	M2_10	Nek7	4	1	1.07163
M2	M2_10	Wfdc3	4	1	7.17992
M2	M2_10	Grb2	2	1	0.321489
M2	M2_10	Surf1	2	1	0.428652
M2	M2_10	Brd2	above5	1	11.3057
M2	M2_10	Gm15496	2	1	0.589396
M2	M2_10	Txnl4b	1	1	0.107163
M2	M2_10	Tiprl	above5	1	4.92949
M2	M2_10	Rnf170	3	1	1.07163
M2	M2_10	Slc25a51	2	1	1.12521
M2	M2_10	Thrap3	above5	1	7.01917
M2	M2_10	Mettl9	above5	1	16.6638
M2	M2_10	Cox17	1	1	2.19684
M2	M2_10	Gm16553	1	1	0.428652
M2	M2_10	Rfx7	above5	1	2.62549
M2	M2_10	Gm34961	1	1	0.107163
M2	M2_10	Mab21l2	2	1	2.14326
M2	M2_10	Lsm4	1	1	0.160744
M2	M2_10	Mpc2	2	1	7.01917
M2	M2_10	Neto2	1	1	0.482233
M2	M2_10	H2-Ke6	1	1	0.107163
M2	M2_10	Zbtb21	3	1	0.642978
M2	M2_10	Bmi1	above5	1	18.4856
M2	M2_10	Zfp592	3	1	0.535815
M2	M2_10	Sec23a	above5	1	4.17935
M2	M2_10	Mrpl43	1	1	0.107163
M2	M2_10	Zbed3	above5	1	139.526
M2	M2_10	Gm19784	above5	1	7.71573
M2	M2_10	Cyc1	1	1	0.214326
M2	M2_10	Car8	2	1	0.428652
M2	M2_10	Rac3	1	1	0.160744
M2	M2_10	Gm30043	1	1	0.107163
M2	M2_10	Dclk2	above5	1	9.37676
M2	M2_10	Bet1	5	1	10.8235
M2	M2_10	Poglut2	above5	1	3.91145
M2	M2_10	Nlrp9a	above5	1	25.6655
M2	M2_10	Rplp2	above5	1	11.8415
M2	M2_10	Sec31a	above5	1	7.98364
M2	M2_10	Aagab	2	1	16.8246
M2	M2_10	Gm17197	1	1	0.267907
M2	M2_10	Mphosph6	above5	1	620.045
M2	M2_10	Zmym1	above5	1	12.6452
M2	M2_10	Tmem256	1	1	0.214326
M2	M2_10	Pabpc1l	1	1	2.14326
M2	M2_10	Abhd12	1	1	0.37507
M2	M2_10	Cep41	above5	1	11.7343
M2	M2_10	Golgb1	above5	1	23.5758
M2	M2_10	Tfcp2	above5	1	1.92893
M2	M2_10	Mcee	3	1	0.964466
M2	M2_10	Dnajc3	above5	1	80.5329
M2	M2_10	Ift122	above5	1	4.44726
M2	M2_10	Ddx46	above5	1	35.0423
M2	M2_10	Gm45901	2	1	1.12521
M2	M2_10	Zfp513	1	1	0.107163
M2	M2_10	Scoc	above5	1	5.89396
M2	M2_10	Fam50a	above5	1	16.2888
M2	M2_10	1110051M20Rik	1	1	0.803722
M2	M2_10	Tmem135	1	1	0.696559
M2	M2_10	Pum3	above5	1	13.1275
M2	M2_10	Ppwd1	3	1	16.128
M2	M2_10	Gm19412	1	1	0.321489
M2	M2_10	Stard13	3	1	4.60801
M2	M2_10	Cdc42bpa	above5	1	27.7016
M2	M2_10	Dnah5	1	1	0.107163
M2	M2_10	Ypel3	5	1	1.66103
M2	M2_10	Actr3	above5	1	1.17879
M2	M2_10	Ivd	2	1	2.08968
M2	M2_10	Usp42	3	1	1.4467
M2	M2_10	Gm42567	2	1	1.12521
M2	M2_10	Nek4	2	1	0.37507
M2	M2_10	Coq2	2	1	0.321489
M2	M2_10	Ifitm6	above5	1	29.5234
M2	M2_10	Dcakd	2	1	0.964466
M2	M2_10	Gm48453	2	1	0.37507
M2	M2_10	Klf6	1	1	0.214326
M2	M2_10	Crtc3	1	1	0.160744
M2	M2_10	Tfpt	4	1	1.17879
M2	M2_10	Zfp61	1	1	1.28596
M2	M2_10	Mbtd1	above5	1	22.3971
M2	M2_10	Commd10	4	1	1.60744
M2	M2_10	Hspa2	2	1	0.428652
M2	M2_10	Zfp563	1	1	0.910885
M2	M2_10	Snap23	above5	1	11.6272
M2	M2_10	Thoc1	above5	1	10.502
M2	M2_10	Tmem216	above5	1	6.6441
M2	M2_10	Cmc2	above5	1	10.6091
M2	M2_10	Dmac1	2	1	1.87535
M2	M2_10	Rtkn2	1	1	0.214326
M2	M2_10	Gdap2	5	1	4.39368
M2	M2_10	Mat2a	above5	1	2.62549
M2	M2_10	Zfp207	above5	1	8.0908
M2	M2_10	Zfp420	4	1	1.66103
M2	M2_10	Lig4	1	1	2.78624
M2	M2_10	Ccdc68	1	1	0.267907
M2	M2_10	Ctcf	above5	1	8.03722
M2	M2_10	Phtf2	above5	1	33.1133
M2	M2_10	Ccdc107	1	1	0.428652
M2	M2_10	Rab9	4	1	11.4664
M2	M2_10	Ttc3	above5	1	5.94754
M2	M2_10	Taf2	2	1	0.214326
M2	M2_10	Cul1	above5	1	284.143
M2	M2_10	Sh3rf2	2	1	1.33954
M2	M2_10	Scarb1	4	1	0.535815
M2	M2_10	Elp5	above5	1	7.71573
M2	M2_10	Ahdc1	2	1	0.857303
M2	M2_10	Pcolce2	2	1	2.0361
M2	M2_10	Brf2	above5	1	69.2808
M2	M2_10	Mtmr6	1	1	0.214326
M2	M2_10	Spryd7	2	1	0.37507
M2	M2_10	Zfp385b	5	1	1.76819
M2	M2_10	Klhdc10	2	1	0.321489
M2	M2_10	Runx1t1	above5	1	4.55442
M2	M2_10	Lbp	2	1	0.482233
M2	M2_10	Arntl2	above5	1	7.34066
M2	M2_10	Wrap73	2	1	0.696559
M2	M2_10	Cct7	above5	1	5.25098
M2	M2_10	Rpp38	3	1	13.2346
M2	M2_10	Fcho2	above5	1	2.67907
M2	M2_10	Rps3a1	3	1	1.17879
M2	M2_10	Nxt1	3	1	21.5933
M2	M2_10	Rwdd2b	2	1	1.12521
M2	M2_10	Rbsn	above5	1	2.0361
M2	M2_10	Tmco4	2	1	0.428652
M2	M2_10	Ino80b	2	1	0.482233
M2	M2_10	Rprd2	2	1	0.964466
M2	M2_10	Cpne9	4	1	2.51833
M2	M2_10	Gm43305	1	1	0.589396
M2	M2_10	Rhobtb3	1	1	0.803722
M2	M2_10	Bax	2	1	1.76819
M2	M2_10	Mtbp	above5	1	3.00056
M2	M2_10	Dcp2	above5	1	7.12633
M2	M2_10	Bud23	3	1	1.01805
M2	M2_10	Gm9866	4	1	1.66103
M2	M2_10	Ddx39	above5	1	9.69825
M2	M2_10	1700047F07Rik	1	1	0.160744
M2	M2_10	Rbl1	4	1	1.39312
M2	M2_10	Pik3c2b	1	1	0.214326
M2	M2_10	Agps	4	1	1.39312
M2	M2_10	Cuta	above5	1	5.94754
M2	M2_10	Cttnbp2nl	above5	1	66.6018
M2	M2_10	5530601H04Rik	4	1	2.19684
M2	M2_10	Mab21l1	1	1	0.535815
M2	M2_10	Mrps18b	3	1	1.12521
M2	M2_10	Slc39a10	above5	1	112.95
M2	M2_10	Adrb3	1	1	0.107163
M2	M2_10	Slc25a44	2	1	0.428652
M2	M2_10	Mrpl50	4	1	2.94698
M2	M2_10	Rasl11b	1	1	0.160744
M2	M2_10	Rock2	above5	1	2.46475
M2	M2_10	Ociad1	above5	1	6.6441
M2	M2_10	Gspt2	above5	1	7.98364
M2	M2_10	Dusp1	4	1	4.60801
M2	M2_10	Adh5	above5	1	26.0406
M2	M2_10	Nhlrc2	3	1	2.35758
M2	M2_10	Nip7	above5	1	6.59052
M2	M2_10	Lcor	above5	1	3.32205
M2	M2_10	Gm14055	1	1	0.267907
M2	M2_10	Lage3	1	1	0.428652
M2	M2_10	Hormad1	1	1	0.214326
M2	M2_10	Trio	above5	1	1.17879
M2	M2_10	Slco3a1	above5	1	30.1664
M2	M2_10	Slc4a8	above5	1	14.1991
M2	M2_10	2700049A03Rik	above5	1	96.5002
M2	M2_10	Rsu1	above5	1	6.42978
M2	M2_10	Eif3d	3	1	1.60744
M2	M2_10	Aip	3	1	0.803722
M2	M2_10	Gm11413	2	1	0.482233
M2	M2_10	Senp3	2	1	0.37507
M2	M2_10	Lrif1	above5	1	3.64354
M2	M2_10	Ptpre	above5	1	77.4788
M2	M2_10	Cpm	3	1	0.37507
M2	M2_10	Dcps	3	1	1.39312
M2	M2_10	Nrg3	2	1	0.321489
M2	M2_10	Trp53bp1	above5	1	35.0423
M2	M2_10	Rpl13	3	1	1.17879
M2	M2_10	Zfp451	above5	1	12.0022
M2	M2_10	Fbxw16	above5	1	34.4529
M2	M2_10	Poc1b	1	1	0.267907
M2	M2_10	Ftsj1	1	1	0.160744
M2	M2_10	Gpa33	1	1	0.160744
M2	M2_10	Vil1	above5	1	4.17935
M2	M2_10	Syce2	above5	1	28.7732
M2	M2_10	Mdh1	above5	1	21.4862
M2	M2_10	Hhat	above5	1	10.8235
M2	M2_10	Acsl4	2	1	2.51833
M2	M2_10	Atp1b3	above5	1	15.1636
M2	M2_10	Tdrd3	above5	1	3.7507
M2	M2_10	Ankrd44	above5	1	29.0412
M2	M2_10	Dnajc1	above5	1	10.7699
M2	M2_10	Trim27	5	1	1.4467
M2	M2_10	Kit	above5	1	17.789
M2	M2_10	Gnb1	above5	1	3.58996
M2	M2_10	Wnk2	above5	1	4.92949
M2	M2_10	Zfp560	above5	1	15.4315
M2	M2_10	Tasor	2	1	0.803722
M2	M2_10	Dnm2	1	1	0.37507
M2	M2_10	Coq5	3	1	0.535815
M2	M2_10	Gm13200	1	1	0.107163
M2	M2_10	Mtf2	above5	1	16.128
M2	M2_10	Lig3	2	1	4.28652
M2	M2_10	2310061I04Rik	above5	1	13.7169
M2	M2_10	Cox6a1	2	1	4.87591
M2	M2_10	Nudt6	5	1	0.857303
M2	M2_10	Bub1b	above5	1	112.307
M2	M2_10	A430105J06Rik	1	1	0.642978
M2	M2_10	Srp54b	1	1	0.482233
M2	M2_10	Dhx8	4	1	4.07219
M2	M2_10	Txndc15	1	1	0.107163
M2	M2_10	Foxo1	above5	1	45.062
M2	M2_10	Zfp750	above5	1	3.37563
M2	M2_10	Angel2	above5	1	68.102
M2	M2_10	Sec61g	4	1	5.25098
M2	M2_10	Fam168a	above5	1	2.25042
M2	M2_10	Nans	2	1	0.267907
M2	M2_10	Drc1	2	1	0.428652
M2	M2_10	Sash1	above5	1	3.58996
M2	M2_10	Zfp575	1	1	0.107163
M2	M2_10	Nrsn1	2	1	1.01805
M2	M2_10	Dipk1b	1	1	0.160744
M2	M2_10	AU018091	1	1	0.160744
M2	M2_10	Gm43666	2	1	0.37507
M2	M2_10	Naaa	1	1	0.267907
M2	M2_10	Arglu1	3	1	0.37507
M2	M2_10	Ncoa4	1	1	0.160744
M2	M2_10	Qtrt2	5	1	3.58996
M2	M2_10	Abcc4	2	1	0.37507
M2	M2_10	Prps1	1	1	0.214326
M2	M2_10	Smg1	above5	1	6.32261
M2	M2_10	Naa15	above5	1	4.92949
M2	M2_10	Ablim1	1	1	0.160744
M2	M2_10	Slc4a4	1	1	0.267907
M2	M2_10	Tpd52l1	4	1	0.696559
M2	M2_10	Copb1	above5	1	62.5832
M2	M2_10	Nrp1	above5	1	5.62605
M2	M2_10	Gcsh	2	1	0.214326
M2	M2_10	Olah	above5	1	14.1991
M2	M2_10	Noxo1	1	1	1.07163
M2	M2_10	Cox18	5	1	3.4828
M2	M2_10	Gnpat	4	1	0.696559
M2	M2_10	Gosr2	1	1	0.428652
M2	M2_10	Lypla1	above5	1	3.32205
M2	M2_10	Spint2	4	1	4.12577
M2	M2_10	Fam126a	1	1	0.267907
M2	M2_10	Zfp830	5	1	9.16243
M2	M2_10	Rps6ka6	2	1	0.642978
M2	M2_10	Grsf1	above5	1	1.71461
M2	M2_10	Prim2	above5	1	6.85843
M2	M2_10	Mrpl51	3	1	1.17879
M2	M2_10	Hoxa1	1	1	0.107163
M2	M2_10	Grhpr	1	1	0.107163
M2	M2_10	Smc1a	above5	1	20.2002
M2	M2_10	Mrgbp	2	1	1.28596
M2	M2_10	Gm13391	1	1	0.535815
M2	M2_10	Snrpf	above5	1	53.7422
M2	M2_10	Trmt12	1	1	1.82177
M2	M2_10	Pak2	3	1	1.98251
M2	M2_10	Sbf2	above5	1	7.12633
M2	M2_10	Tmem87b	above5	1	6.53694
M2	M2_10	Gm36670	1	1	0.37507
M2	M2_10	Txndc2	above5	1	21.3254
M2	M2_10	Abcd3	1	1	0.589396
M2	M2_10	Eral1	2	1	0.267907
M2	M2_10	Popdc2	4	1	2.304
M2	M2_10	Zfp729b	1	1	0.321489
M2	M2_10	Scnm1	2	1	3.80428
M2	M2_10	Rpap2	above5	1	7.07275
M2	M2_10	Gm49857	2	1	0.267907
M2	M2_10	Herc2	above5	1	39.0073
M2	M2_10	Cd7	3	1	0.589396
M2	M2_10	Kif17	above5	1	13.1275
M2	M2_10	Gspt1	above5	1	4.44726
M2	M2_10	A330093E20Rik	above5	1	15.485
M2	M2_10	Cdh4	1	1	0.107163
M2	M2_10	Trafd1	above5	1	10.6627
M2	M2_10	Matr3	above5	1	61.5651
M2	M2_10	Wdr78	1	1	0.267907
M2	M2_10	Lama1	1	1	0.160744
M2	M2_10	Letm2	above5	1	2.83982
M2	M2_10	Mrc1	1	1	0.267907
M2	M2_10	Polr3k	5	1	9.32318
M2	M2_10	Pdha2	1	1	0.750141
M2	M2_10	Taf9	4	1	8.51945
M2	M2_10	Ascc3	above5	1	9.05527
M2	M2_10	Frmd5	5	1	3.58996
M2	M2_10	Kif14	above5	1	14.6813
M2	M2_10	Grip1	2	1	0.482233
M2	M2_10	Zbtb26	1	1	0.589396
M2	M2_10	Mff	above5	1	9.69825
M2	M2_10	Bud31	3	1	1.23237
M2	M2_10	Cldn34b2	4	1	12.163
M2	M2_10	Ncor1	above5	1	19.4501
M2	M2_10	Topors	4	1	0.696559
M2	M2_10	Mlip	2	1	0.482233
M2	M2_10	Mybl2	1	1	0.160744
M2	M2_10	AC149090.1	1	1	0.428652
M2	M2_10	Gm45587	above5	1	4.87591
M2	M2_10	Sdcbp	above5	1	4.55442
M2	M2_10	Jagn1	4	1	10.2341
M2	M2_10	Ncapg	above5	1	109.092
M2	M2_10	Usp39	above5	1	2.67907
M2	M2_10	Hrh2	1	1	0.642978
M2	M2_10	Gm45379	4	1	8.35871
M2	M2_10	Ccno	3	1	0.964466
M2	M2_10	Musk	above5	1	1.71461
M2	M2_10	Apex2	3	1	2.0361
M2	M2_10	Npc1	above5	1	23.2544
M2	M2_10	Arhgap17	3	1	1.17879
M2	M2_10	Zc3h15	above5	1	46.2944
M2	M2_10	E330034G19Rik	above5	1	713.973
M2	M2_10	Acd	above5	1	5.84038
M2	M2_10	Gm15706	1	1	0.642978
M2	M2_10	Trappc6b	4	1	2.0361
M2	M2_10	Arfgap3	1	1	2.78624
M2	M2_10	Lars	above5	1	8.19796
M2	M2_10	Dock9	2	1	0.482233
M2	M2_10	Tmem120a	1	1	0.214326
M2	M2_10	Cnih1	above5	1	14.3598
M2	M2_10	Sept2	3	1	2.0361
M2	M2_10	Pex16	2	1	0.214326
M2	M2_10	Tm2d3	above5	1	71.3705
M2	M2_10	Csde1	above5	1	38.2572
M2	M2_10	Etv1	3	1	0.910885
M2	M2_10	Fam45a	above5	1	1.98251
M2	M2_10	Marc2	above5	1	33.9706
M2	M2_10	Mrps23	above5	1	9.21601
M2	M2_10	Tmem9b	above5	1	11.3593
M2	M2_10	Osbpl9	above5	1	7.98364
M2	M2_10	Lin28b	above5	1	2.62549
M2	M2_10	Med27	above5	1	139.58
M2	M2_10	Fbxl2	1	1	0.160744
M2	M2_10	Lmo1	above5	1	62.7439
M2	M2_10	Ndufb9	1	1	1.07163
M2	M2_10	Isca2	1	1	0.214326
M2	M2_10	Ly6e	5	1	2.78624
M2	M2_10	Lin52	4	1	1.76819
M2	M2_10	AA545190	above5	1	90.767
M2	M2_10	Gimap9	1	1	0.160744
M2	M2_10	Polb	above5	1	8.51945
M2	M2_10	Ndfip2	above5	1	13.2346
M2	M2_10	Fbxw13	above5	1	2.46475
M2	M2_10	Tmem47	2	1	1.01805
M2	M2_10	Cdca4	4	1	4.39368
M2	M2_10	Sc5d	above5	1	9.80541
M2	M2_10	Med1	above5	1	1.92893
M2	M2_10	Rnf111	above5	1	5.25098
M2	M2_10	Bcas1	5	1	1.33954
M2	M2_10	Ufl1	above5	1	15.8065
M2	M2_10	Ap2a2	1	1	0.160744
M2	M2_10	2023-03-03	1	1	0.37507
M2	M2_10	Actn1	5	1	1.01805
M2	M2_10	Zc3h6	above5	1	63.1725
M2	M2_10	Rufy3	1	1	0.107163
M2	M2_10	Snapc1	above5	1	10.2876
M2	M2_10	Cep135	above5	1	2.57191
M2	M2_10	Dip2b	3	1	6.32261
M2	M2_10	Zfp616	above5	1	12.1094
M2	M2_10	Map4k5	above5	1	12.2702
M2	M2_10	Alg11	4	1	1.12521
M2	M2_10	Zbtb32	3	1	1.12521
M2	M2_10	Gatad2a	above5	1	9.10885
M2	M2_10	Hey1	1	1	0.107163
M2	M2_10	A830008E24Rik	1	1	2.08968
M2	M2_10	Rnf14	above5	1	6.6441
M2	M2_10	Mettl15	4	1	1.01805
M2	M2_10	Dnah8	above5	1	12.3773
M2	M2_10	Rnf141	above5	1	2.83982
M2	M2_10	Ada	1	1	0.428652
M2	M2_10	Mia2	above5	1	23.7366
M2	M2_10	Dscam	1	1	0.160744
M2	M2_10	Myo1b	above5	1	2.35758
M2	M2_10	Pdcd2l	above5	1	22.0756
M2	M2_10	Abhd13	1	1	0.214326
M2	M2_10	Sept11	above5	1	1.82177
M2	M2_10	Bzw2	above5	1	1.33954
M2	M2_10	D16Ertd519e	above5	1	19.2893
M2	M2_10	Orc2	above5	1	20.6289
M2	M2_10	Gng3	5	1	7.93006
M2	M2_10	Cntln	above5	1	3.00056
M2	M2_10	Anapc10	above5	1	27.0051
M2	M2_10	Gm42488	1	1	0.107163
M2	M2_10	Dmwd	2	1	0.535815
M2	M2_10	Kmt2d	4	1	0.750141
M2	M2_10	Tshz2	2	1	0.910885
M2	M2_10	Tox3	above5	1	12.4309
M2	M2_10	Ccz1	above5	1	7.28708
M2	M2_10	Pex7	above5	1	1.60744
M2	M2_10	Fem1b	1	1	0.214326
M2	M2_10	Ssb	above5	1	813.313
M2	M2_10	Rtbdn	1	1	0.107163
M2	M2_10	Rhoh	1	1	0.321489
M2	M2_10	Uggt2	2	1	2.08968
M2	M2_10	Wdr62	1	1	0.214326
M2	M2_10	Defb50	1	1	0.321489
M2	M2_10	Casc1	1	1	0.535815
M2	M2_10	Ift20	above5	1	15.0028
M2	M2_10	1700094D03Rik	1	1	0.214326
M2	M2_10	Bcl2l10	above5	1	450.834
M2	M2_10	Mdh2	2	1	0.535815
M2	M2_10	Dnajc30	1	1	0.107163
M2	M2_10	Rad51	above5	1	7.50141
M2	M2_10	Katnal2	above5	1	5.73322
M2	M2_10	Gm47561	2	1	1.98251
M2	M2_10	Zfp873	above5	1	18.9143
M2	M2_10	Mindy3	above5	1	19.718
M2	M2_10	Map2k1	above5	1	16.3423
M2	M2_10	Ints4	above5	1	1.71461
M2	M2_10	Gm2174	1	1	0.160744
M2	M2_10	1810053B23Rik	1	1	0.107163
M2	M2_10	Ndufv1	2	1	0.321489
M2	M2_10	Ep400	above5	1	26.3085
M2	M2_10	Blmh	above5	1	8.84094
M2	M2_10	Ncoa1	above5	1	2.83982
M2	M2_10	Elobl	above5	1	34.56
M2	M2_10	Tox4	2	1	0.910885
M2	M2_10	Ppp4r3b	above5	1	5.67964
M2	M2_10	Sugct	2	1	0.803722
M2	M2_10	Bmp6	3	1	0.428652
M2	M2_10	Lypd6b	1	1	0.750141
M2	M2_10	Ccdc15	above5	1	3.85787
M2	M2_10	Snx9	above5	1	26.7907
M2	M2_10	4732419C18Rik	1	1	0.107163
M2	M2_10	Mrpl27	1	1	0.107163
M2	M2_10	Stx12	above5	1	4.92949
M2	M2_10	Gstm5	above5	1	13.9312
M2	M2_10	Pkib	3	1	1.39312
M2	M2_10	Ing5	3	1	8.73378
M2	M2_10	Rad18	above5	1	9.5375
M2	M2_10	Ank	2	1	0.428652
M2	M2_10	Fkbp6	1	1	0.107163
M2	M2_10	Cops3	5	1	2.51833
M2	M2_10	Gm6602	3	1	0.857303
M2	M2_10	Pabpn1	above5	1	7.12633
M2	M2_10	Map3k4	4	1	4.66159
M2	M2_10	BC002059	above5	1	4.17935
M2	M2_10	Gclc	1	1	0.160744
M2	M2_10	Naa50	above5	1	24.5939
M2	M2_10	A430005L14Rik	5	1	3.16131
M2	M2_10	Rab2a	above5	1	5.89396
M2	M2_10	Hcfc1	5	1	1.4467
M2	M2_10	Itgb3bp	3	1	1.4467
M2	M2_10	Mthfd1	above5	1	2.08968
M2	M2_10	Safb2	5	1	2.0361
M2	M2_10	Igbp1	above5	1	3.37563
M2	M2_10	Crb3	above5	1	5.25098
M2	M2_10	Lsm10	3	1	0.857303
M2	M2_10	Mras	1	1	0.160744
M2	M2_10	Plce1	above5	1	8.6802
M2	M2_10	Ppp1r8	2	1	1.01805
M2	M2_10	Blvra	above5	1	9.37676
M2	M2_10	Eogt	1	1	0.107163
M2	M2_10	Svopl	1	1	0.160744
M2	M2_10	Cpb2	4	1	3.21489
M2	M2_10	Ctbs	1	1	0.107163
M2	M2_10	Mrpl9	above5	1	3.32205
M2	M2_10	Ireb2	above5	1	7.2335
M2	M2_10	F2	1	1	0.107163
M2	M2_10	Tpp1	3	1	2.67907
M2	M2_10	Msh2	above5	1	10.1269
M2	M2_10	Fmn2	above5	1	33.542
M2	M2_10	Rnf138	above5	1	3.21489
M2	M2_10	Ptprb	3	1	1.50028
M2	M2_10	Wdr19	4	1	1.4467
M2	M2_10	Qsox1	1	1	0.107163
M2	M2_10	Tcp1	above5	1	7.93006
M2	M2_10	Minpp1	2	1	0.642978
M2	M2_10	Mapk6	above5	1	11.8951
M2	M2_10	Pnn	above5	1	24.969
M2	M2_10	Fhl2	1	1	0.107163
M2	M2_10	Hsdl2	above5	1	30.3807
M2	M2_10	Lamtor2	4	1	14.467
M2	M2_10	4933412E12Rik	1	1	0.535815
M2	M2_10	Mbd2	1	1	0.214326
M2	M2_10	Eif4a2	above5	1	47.7411
M2	M2_10	Thap2	1	1	0.857303
M2	M2_10	Ddx10	above5	1	3.80428
M2	M2_10	Mrpl54	1	1	0.589396
M2	M2_10	Mfng	1	1	0.107163
M2	M2_10	Cenph	above5	1	35.9532
M2	M2_10	Zfp85	1	1	0.214326
M2	M2_10	Zfp119a	1	1	0.107163
M2	M2_10	Faf1	3	1	0.37507
M2	M2_10	Naa20	above5	1	8.57303
M2	M2_10	Cd164	above5	1	12.9131
M2	M2_10	Sugt1	above5	1	79.5685
M2	M2_10	Vps37b	2	1	0.696559
M2	M2_10	Soat1	above5	1	6.69768
M2	M2_10	Ndufa3	2	1	0.910885
M2	M2_10	Ascc1	4	1	0.535815
M2	M2_10	Smim4	2	1	0.857303
M2	M2_10	Psme3	2	1	0.428652
M2	M2_10	Tmem70	above5	1	10.6091
M2	M2_10	Nufip1	4	1	3.64354
M2	M2_10	Wdr5	5	1	3.10773
M2	M2_10	Zmynd10	1	1	0.37507
M2	M2_10	Lrrc42	above5	1	10.0197
M2	M2_10	1110004F10Rik	3	1	1.33954
M2	M2_10	Mfap2	above5	1	16.3423
M2	M2_10	Tubb4b	3	1	1.17879
M2	M2_10	Smap2	3	1	0.696559
M2	M2_10	Stk35	5	1	6.59052
M2	M2_10	Dap	1	1	0.321489
M2	M2_10	Gm31452	4	1	2.62549
M2	M2_10	Kif20a	above5	1	11.0378
M2	M2_10	Dab2	above5	1	35.3102
M2	M2_10	Slc49a4	1	1	2.304
M2	M2_10	Lnx2	2	1	0.267907
M2	M2_10	Frg1	5	1	8.57303
M2	M2_10	Heatr6	above5	1	10.877
M2	M2_10	Lrrcc1	above5	1	6.85843
M2	M2_10	Mlx	above5	1	10.0197
M2	M2_10	Hspa14	above5	1	15.0564
M2	M2_10	Capn12	1	1	0.214326
M2	M2_10	Cln3	5	1	2.304
M2	M2_10	Hhex	above5	1	3.58996
M2	M2_10	Arid4b	above5	1	3.00056
M2	M2_10	Gm15606	2	1	0.535815
M2	M2_10	Lyrm1	2	1	0.214326
M2	M2_10	Ciapin1	above5	1	6.16187
M2	M2_10	Psmd6	5	1	2.83982
M2	M2_10	Aplp2	above5	1	12.2702
M2	M2_10	Lgmn	above5	1	1.39312
M2	M2_10	Raet1e	1	1	0.214326
M2	M2_10	Osbpl11	above5	1	8.78736
M2	M2_10	Gm10010	1	1	0.321489
M2	M2_10	Cstf3	above5	1	1.87535
M2	M2_10	Tspan9	3	1	0.696559
M2	M2_10	Tomm22	5	1	4.23294
M2	M2_10	Ccdc47	above5	1	26.1478
M2	M2_10	Ccdc92	2	1	0.321489
M2	M2_10	Ythdf1	1	1	0.696559
M2	M2_10	Mtfr1l	4	1	0.696559
M2	M2_10	Malat1	5	1	4.01861
M2	M2_10	Tent4b	above5	1	11.6808
M2	M2_10	Pvt1	4	1	3.58996
M2	M2_10	Rnf126	4	1	2.08968
M2	M2_10	Tspan8	2	1	0.321489
M2	M2_10	Cct6a	1	1	0.160744
M2	M2_10	A630010A05Rik	above5	1	7.98364
M2	M2_10	Lactb2	above5	1	6.21545
M2	M2_10	Mre11a	5	1	1.92893
M2	M2_10	Tfap2c	1	1	0.107163
M2	M2_10	Ndufc1	2	1	1.07163
M2	M2_10	Fam151a	2	1	0.321489
M2	M2_10	Haspin	above5	1	16.4495
M2	M2_10	Wasf3	2	1	1.01805
M2	M2_10	BC052040	1	1	0.214326
M2	M2_10	B230219D22Rik	2	1	1.92893
M2	M2_10	Canx	above5	1	23.04
M2	M2_10	Iqca	above5	1	22.9864
M2	M2_10	Mmaa	3	1	0.482233
M2	M2_10	Gm10130	3	1	2.35758
M2	M2_10	Nfkbib	3	1	1.17879
M2	M2_10	Naa16	above5	1	31.1844
M2	M2_10	Gm49967	1	1	0.214326
M2	M2_10	Antxr1	1	1	0.696559
M2	M2_10	Nbea	4	1	1.71461
M2	M2_10	Zfp516	1	1	0.214326
M2	M2_10	Nlrp4f	above5	1	93.9283
M2	M2_10	Bphl	2	1	0.428652
M2	M2_10	Fdx1	above5	1	8.51945
M2	M2_10	Gm4224	2	1	1.01805
M2	M2_10	Sap18	3	1	1.98251
M2	M2_10	Wrb	1	1	0.589396
M2	M2_10	Abhd17c	2	1	0.696559
M2	M2_10	Pde6d	2	1	2.46475
M2	M2_10	Shisa8	1	1	0.107163
M2	M2_10	Gimd1	1	1	0.107163
M2	M2_10	Nvl	above5	1	12.7524
M2	M2_10	Uhmk1	2	1	0.267907
M2	M2_10	Tmprss11a	5	1	5.1974
M2	M2_10	Rmdn3	above5	1	1.17879
M2	M2_10	Atp2a2	above5	1	26.8979
M2	M2_10	Rab14	above5	1	114.718
M2	M2_10	Gm43574	above5	1	20.6289
M2	M2_10	Cbr1	1	1	0.214326
M2	M2_10	Srgap2	5	1	1.50028
M2	M2_10	Map3k7cl	1	1	0.107163
M2	M2_10	Atad2b	above5	1	13.0203
M2	M2_10	6720489N17Rik	4	1	3.64354
M2	M2_10	Dtnbp1	1	1	0.160744
M2	M2_10	Rnf2	above5	1	7.93006
M2	M2_10	Chaf1a	above5	1	12.6452
M2	M2_10	Usp27x	3	1	2.304
M2	M2_10	Dnaja1	above5	1	17.3068
M2	M2_10	Timm10	1	1	0.107163
M2	M2_10	Cks1b	4	1	158.976
M2	M2_10	Nono	3	1	6.37619
M2	M2_10	Atf2	above5	1	7.28708
M2	M2_10	Stard5	1	1	0.267907
M2	M2_10	Rere	2	1	0.482233
M2	M2_10	1700010I14Rik	3	1	1.12521
M2	M2_10	Ptrhd1	2	1	2.67907
M2	M2_10	Ltn1	above5	1	3.21489
M2	M2_10	Ddx47	above5	1	1.17879
M2	M2_10	Pkp4	above5	1	5.46531
M2	M2_10	6430710C18Rik	above5	1	13.2882
M2	M2_10	Gast	1	1	0.107163
M2	M2_10	Cdk16	2	1	0.321489
M2	M2_10	Aqp9	1	1	0.535815
M2	M2_10	Bcl7b	5	1	1.60744
M2	M2_10	Suco	above5	1	23.5758
M2	M2_10	Rlf	4	1	1.23237
M2	M2_10	Fkbp1a	above5	1	6.48336
M2	M2_10	Gm12932	1	1	0.160744
M2	M2_10	Zfp664	above5	1	23.7902
M2	M2_10	Ick	above5	1	10.7699
M2	M2_10	Qdpr	1	1	0.160744
M2	M2_10	Cables2	1	1	0.160744
M2	M2_10	Tmem182	2	1	0.803722
M2	M2_10	Gata3	above5	1	7.07275
M2	M2_10	Kbtbd8os	1	1	0.160744
M2	M2_10	Gm45645	1	1	0.321489
M2	M2_10	Ftsj3	above5	1	17.2532
M2	M2_10	Cdc6	above5	1	3.16131
M2	M2_10	Vta1	above5	1	20.2538
M2	M2_10	Raph1	1	1	0.535815
M2	M2_10	Rhd	above5	1	2.57191
M2	M2_10	Srsf10	2	1	1.28596
M2	M2_10	Fancl	2	1	1.28596
M2	M2_10	Lman1	above5	1	19.075
M2	M2_10	Kcnmb3	2	1	0.857303
M2	M2_10	Fmo5	1	1	0.107163
M2	M2_10	Pbk	above5	1	3.85787
M2	M2_10	Fam13c	above5	1	66.3339
M2	M2_10	Akirin2	above5	1	25.1297
M2	M2_10	Plvap	1	1	0.214326
M2	M2_10	Enpp5	above5	1	11.7343
M2	M2_10	Golga2	5	1	1.98251
M2	M2_10	Rps8	3	1	2.83982
M2	M2_10	Coq7	3	1	1.71461
M2	M2_10	Pdzrn4	1	1	0.428652
M2	M2_10	Nsa2	4	1	1.01805
M2	M2_10	Cntrl	above5	1	2.57191
M2	M2_10	Zar1	above5	1	57.2786
M2	M2_10	Twistnb	above5	1	4.3401
M2	M2_10	Gapvd1	above5	1	3.58996
M2	M2_10	BC048403	4	1	2.35758
M2	M2_10	Slc41a1	1	1	0.589396
M2	M2_10	Aldh6a1	2	1	0.482233
M2	M2_10	Klhl1	4	1	1.66103
M2	M2_10	Bmp15	above5	1	51.8669
M2	M2_10	Sema4d	1	1	0.589396
M2	M2_10	Gorab	1	1	0.482233
M2	M2_10	Pla1a	1	1	0.535815
M2	M2_10	Trip13	2	1	0.214326
M2	M2_10	Gcat	2	1	0.214326
M2	M2_10	Fam161a	above5	1	7.44782
M2	M2_10	Ube2a	2	1	0.428652
M2	M2_10	Trappc6a	4	1	2.57191
M2	M2_10	Gm47319	2	1	0.589396
M2	M2_10	Arfip1	above5	1	138.776
M2	M2_10	Prkab1	above5	1	4.76875
M2	M2_10	D5Ertd577e	1	1	0.107163
M2	M2_10	Spin1	above5	1	284.571
M2	M2_10	D630033O11Rik	1	1	0.214326
M2	M2_10	Noct	2	1	1.39312
M2	M2_10	Fbxw25	5	1	2.0361
M2	M2_10	Mansc4	1	1	0.696559
M2	M2_10	Vps50	above5	1	4.28652
M2	M2_10	Arnt	3	1	0.482233
M2	M2_10	Zranb1	above5	1	10.502
M2	M2_10	Tfam	3	1	4.87591
M2	M2_10	BC051019	above5	1	4.50084
M2	M2_10	Ndfip1	above5	1	20.736
M2	M2_10	Abhd11	above5	1	9.16243
M2	M2_10	Ythdf2	5	1	6.32261
M2	M2_10	Rgs2	above5	1	525.956
M2	M2_10	Rph3a	above5	1	4.71517
M2	M2_10	Slc25a32	above5	1	3.85787
M2	M2_10	Nelfcd	3	1	1.01805
M2	M2_10	Mpp7	2	1	0.482233
M2	M2_10	Mtx2	3	1	0.642978
M2	M2_10	Fnta	above5	1	7.07275
M2	M2_10	Cstf2	1	1	0.214326
M2	M2_10	Ier3ip1	1	1	0.107163
M2	M2_10	Tktl2	1	1	0.214326
M2	M2_10	Malrd1	1	1	0.160744
M2	M2_10	Akap9	above5	1	11.3057
M2	M2_10	Mpdz	above5	1	5.51889
M2	M2_10	Gm31314	1	1	0.37507
M2	M2_10	Frmd4a	1	1	1.76819
M2	M2_10	Tmsb4x	1	1	0.267907
M2	M2_10	Pign	5	1	2.57191
M2	M2_10	Tmem42	4	1	2.51833
M2	M2_10	Vma21	above5	1	8.25155
M2	M2_10	Tor1a	above5	1	28.6125
M2	M2_10	Ugt8a	1	1	0.803722
M2	M2_10	Slu7	above5	1	13.1275
M2	M2_10	Clpb	1	1	0.107163
M2	M2_10	Themis	2	1	1.07163
M2	M2_10	Celf1	above5	1	3.96503
M2	M2_10	Atp6v1g1	1	1	0.267907
M2	M2_10	Pik3ip1	1	1	0.107163
M2	M2_10	Mrpl18	above5	1	90.2312
M2	M2_10	Psmd14	above5	1	1.01805
M2	M2_10	Spg21	5	1	1.07163
M2	M2_10	Ogfod3	1	1	0.696559
M2	M2_10	2610021A01Rik	3	1	0.803722
M2	M2_10	Lca5l	1	1	0.107163
M2	M2_10	Zfp87	1	1	0.107163
M2	M2_10	Emc2	above5	1	7.76931
M2	M2_10	Mea1	above5	1	7.12633
M2	M2_10	Spidr	above5	1	4.07219
M2	M2_10	4930480M12Rik	2	1	1.12521
M2	M2_10	Qars	above5	1	7.01917
M2	M2_10	Mapk1ip1	3	1	0.642978
M2	M2_10	Mettl22	1	1	0.160744
M2	M2_10	Lancl1	2	1	0.589396
M2	M2_10	AC151602.1	1	1	0.696559
M2	M2_10	Zfp82	2	1	0.964466
M2	M2_10	Itch	4	1	3.16131
M2	M2_10	Pus1	1	1	0.160744
M2	M2_10	Mkln1os	1	1	1.07163
M2	M2_10	Gsdmc3	1	1	0.107163
M2	M2_10	Txnl1	above5	1	9.48392
M2	M2_10	Prkar1a	4	1	1.66103
M2	M2_10	Sf3a3	above5	1	40.6683
M2	M2_10	Ebna1bp2	above5	1	3.80428
M2	M2_10	Thoc6	above5	1	6.21545
M2	M2_10	Rnaseh2b	4	1	1.71461
M2	M2_10	Zfp459	1	1	0.107163
M2	M2_10	Ribc1	above5	1	5.94754
M2	M2_10	Gm28989	3	1	0.750141
M2	M2_10	Gdap1	above5	1	23.2008
M2	M2_10	Mzt1	above5	1	11.5736
M2	M2_10	Dock3	3	1	0.428652
M2	M2_10	Ocrl	1	1	0.37507
M2	M2_10	Pdlim1	above5	1	6.32261
M2	M2_10	Cycs	3	1	3.4828
M2	M2_10	Ppp1cb	above5	1	3.26847
M2	M2_10	Klhl13	5	1	2.19684
M2	M2_10	Rad23a	1	1	0.107163
M2	M2_10	Mak16	1	1	0.160744
M2	M2_10	Elac2	3	1	0.589396
M2	M2_10	Smc6	above5	1	90.767
M2	M2_10	Samd7	5	1	4.12577
M2	M2_10	Mroh2b	5	1	2.14326
M2	M2_10	Cdk7	above5	1	6.10829
M2	M2_10	Atxn3	above5	1	1.98251
M2	M2_10	Timm17a	above5	1	2.94698
M2	M2_10	1700028K03Rik	above5	1	4.17935
M2	M2_10	Tusc3	above5	1	24.326
M2	M2_10	Atp6v0d1	5	1	1.92893
M2	M2_10	Tmod4	1	1	0.107163
M2	M2_10	Bnip2	4	1	1.71461
M2	M2_10	Gm14097	1	1	0.214326
M2	M2_10	Gm34808	4	1	2.14326
M2	M2_10	Kif18b	1	1	0.160744
M2	M2_10	Suv39h2	above5	1	15.2171
M2	M2_10	Axin1	2	1	0.857303
M2	M2_10	Trim24	above5	1	36.2747
M2	M2_10	B530045E10Rik	above5	1	1.60744
M2	M2_10	Lyar	above5	1	75.1212
M2	M2_10	Ap1ar	4	1	3.21489
M2	M2_10	Sdhaf2	2	1	3.53638
M2	M2_10	Polr1e	2	1	0.696559
M2	M2_10	Rimklb	above5	1	1.87535
M2	M2_10	Zfp518a	above5	1	6.42978
M2	M2_10	Ube2d1	3	1	0.964466
M2	M2_10	Abcb4	4	1	4.17935
M2	M2_10	Itgb6	2	1	0.589396
M2	M2_10	Gpr180	above5	1	7.2335
M2	M2_10	Ccser1	above5	1	15.8065
M2	M2_10	Gm47066	above5	1	76.3
M2	M2_10	Htr5b	1	1	0.214326
M2	M2_10	Fastk	1	1	0.107163
M2	M2_10	Aig1	above5	1	12.8596
M2	M2_10	Zfp260	4	1	1.39312
M2	M2_10	Nol7	above5	1	2.62549
M2	M2_10	Dcst2	1	1	1.12521
M2	M2_10	Nol10	above5	1	4.50084
M2	M2_10	Wiz	1	1	0.160744
M2	M2_10	Fndc3b	2	1	0.696559
M2	M2_10	Pcnt	above5	1	20.4145
M2	M2_10	Phf6	above5	1	8.9481
M2	M2_10	Lsm1	above5	1	20.4681
M2	M2_10	Rnf227	3	1	0.964466
M2	M2_10	Tab3	1	1	0.267907
M2	M2_10	Zfp946	1	1	0.107163
M2	M2_10	Fgf9	2	1	0.910885
M2	M2_10	Olfr1104	2	1	1.82177
M2	M2_10	Stk39	above5	1	3.16131
M2	M2_10	Pdzph1	above5	1	5.73322
M2	M2_10	Rab3gap2	above5	1	13.5025
M2	M2_10	Sptan1	above5	1	2.46475
M2	M2_10	Bod1l	above5	1	13.3954
M2	M2_10	Dus4l	1	1	0.267907
M2	M2_10	Edf1	1	1	0.321489
M2	M2_10	Spcs1	2	1	12.4309
M2	M2_10	Pfdn4	above5	1	212.986
M2	M2_10	Pfn2	1	1	0.428652
M2	M2_10	Ankrd40	3	1	0.37507
M2	M2_10	Cfap20	above5	1	6.91201
M2	M2_10	4933424G06Rik	1	1	0.482233
M2	M2_10	Wwp1	above5	1	3.4828
M2	M2_10	1700006J14Rik	1	1	0.160744
M2	M2_10	Thegl	1	1	0.214326
M2	M2_10	Kmt2b	5	1	3.37563
M2	M2_10	Sorcs2	1	1	0.482233
M2	M2_10	Rbm28	above5	1	14.8956
M2	M2_10	Ap1s2	5	1	2.0361
M2	M2_10	Smchd1	above5	1	12.5381
M2	M2_10	Zfp90	2	1	2.57191
M2	M2_10	Nsd1	above5	1	14.5742
M2	M2_10	1110059G10Rik	above5	1	51.1167
M2	M2_10	Pms2	4	1	1.33954
M2	M2_10	Gatad2b	above5	1	51.1167
M2	M2_10	Stat3	above5	1	8.6802
M2	M2_10	Tril	3	1	1.01805
M2	M2_10	Ccdc122	2	1	5.51889
M2	M2_10	Spindoc	1	1	0.107163
M2	M2_10	Cystm1	2	1	1.66103
M2	M2_10	Ube2w	above5	1	62.5296
M2	M2_10	Nktr	above5	1	7.44782
M2	M2_10	Chd8	above5	1	8.78736
M2	M2_10	Vps53	above5	1	2.51833
M2	M2_10	Llgl1	1	1	0.964466
M2	M2_10	Lbr	above5	1	11.4664
M2	M2_10	Selenof	above5	1	18.3249
M2	M2_10	Gm47480	1	1	0.214326
M2	M2_10	Gtf2h2	above5	1	6.96559
M2	M2_10	4931406P16Rik	above5	1	17.8426
M2	M2_10	Usp29	above5	1	6.37619
M2	M2_10	Mpv17l	3	1	0.428652
M2	M2_10	Prxl2a	1	1	0.214326
M2	M2_10	Drg1	1	1	0.910885
M2	M2_10	Syne2	above5	1	52.9921
M2	M2_10	Phc2	1	1	0.589396
M2	M2_10	Prim1	above5	1	4.44726
M2	M2_10	Anks1b	2	1	0.321489
M2	M2_10	Efhd1	1	1	0.37507
M2	M2_10	Pacs2	1	1	0.428652
M2	M2_10	Usp12	1	1	0.482233
M2	M2_10	Rph3al	1	1	0.535815
M2	M2_10	5730522E02Rik	1	1	0.107163
M2	M2_10	Sav1	3	1	0.910885
M2	M2_10	Rbm42	above5	1	1.01805
M2	M2_10	Rrbp1	3	1	13.3954
M2	M2_10	Mns1	2	1	0.214326
M2	M2_10	Eldr	1	1	0.160744
M2	M2_10	Xpo7	3	1	1.66103
M2	M2_10	Cox19	1	1	0.267907
M2	M2_10	Pdhb	above5	1	6.26903
M2	M2_10	9130401M01Rik	1	1	0.482233
M2	M2_10	Zfand3	2	1	0.535815
M2	M2_10	Tsnax	2	1	0.428652
M2	M2_10	1810009A15Rik	above5	1	5.09024
M2	M2_10	Gm29129	3	1	1.33954
M2	M2_10	Krt12	3	1	9.37676
M2	M2_10	Bclaf1	above5	1	8.25155
M2	M2_10	Acot9	above5	1	5.14382
M2	M2_10	1110019D14Rik	2	1	0.428652
M2	M2_10	Nudt5	above5	1	10.2876
M2	M2_10	Zfyve21	above5	1	26.8443
M2	M2_10	Cers6	above5	1	5.35815
M2	M2_10	Gulp1	1	1	0.482233
M2	M2_10	Tmem60	3	1	29.3091
M2	M2_10	Papolg	above5	1	10.3948
M2	M2_10	Tbc1d8	above5	1	11.8951
M2	M2_10	Lztfl1	above5	1	15.9673
M2	M2_10	Baz1b	above5	1	20.1466
M2	M2_10	Hint1	3	1	1.82177
M2	M2_10	Zbtb9	1	1	0.267907
M2	M2_10	Cep250	1	1	0.321489
M2	M2_10	Gm14164	1	1	0.214326
M2	M2_10	Sp110	above5	1	12.5916
M2	M2_10	Cdk15	2	1	0.428652
M2	M2_10	Tmem150a	2	1	0.696559
M2	M2_10	Oog4	above5	1	35.3638
M2	M2_10	Fam193a	above5	1	25.344
M2	M2_10	Slc25a22	1	1	0.535815
M2	M2_10	U2af1l4	above5	1	3.16131
M2	M2_10	Mfsd1	above5	1	8.9481
M2	M2_10	Impa2	2	1	0.696559
M2	M2_10	Rab38	4	1	2.41117
M2	M2_10	Epp13	2	1	1.66103
M2	M2_10	Zzz3	above5	1	9.10885
M2	M2_10	Lama5	1	1	0.160744
M2	M2_10	Gm31717	5	1	6.85843
M2	M2_10	Gm34586	above5	1	3.80428
M2	M2_10	Prdx1	above5	1	95.2678
M2	M2_10	Thada	1	1	0.160744
M2	M2_10	Tmem14c	above5	1	50.6345
M2	M2_10	Gcfc2	5	1	1.23237
M2	M2_10	Echdc3	3	1	1.71461
M2	M2_10	Olfr819	1	1	0.267907
M2	M2_10	Pfkfb1	2	1	0.321489
M2	M2_10	Zranb2	above5	1	12.7524
M2	M2_10	Gm2788	1	1	0.482233
M2	M2_10	Slk	above5	1	1.39312
M2	M2_10	Lrig1	1	1	0.267907
M2	M2_10	Cops5	above5	1	8.35871
M2	M2_10	Kifap3	2	1	0.482233
M2	M2_10	Arhgap18	3	1	0.535815
M2	M2_10	Mad2l2	above5	1	5.25098
M2	M2_10	Tmem183a	4	1	2.73265
M2	M2_10	Maea	above5	1	12.5381
[truncated: 771,559+ more rows]

## Sheet: S2G Fig
Barcode	Cell	Stages	Gene	IsoNum	MajorIsoCount	SecondIsoCount	Ratio
TGCTCGTCATCGCTAA-2	L2_2_2	L2	Actl6a	4	5	1	62.5
TGCTCGTCATCGCTAA-2	L2_2_2	L2	Cwc15	9	16	4	53.3333
TGCTCGTCATCGCTAA-2	L2_2_2	L2	Slirp	3	13	1	86.6667
TGCTCGTCATCGCTAA-2	L2_2_2	L2	Mrps18c	2	7	1	87.5
TGCTCGTCATCGCTAA-2	L2_2_2	L2	Ufm1	3	7	6	38.8889
TGCTCGTCATCGCTAA-2	L2_2_2	L2	Cdc42	5	6	5	37.5
TGCTCGTCATCGCTAA-2	L2_2_2	L2	Tpt1	5	17	1	80.9524
TGCTCGTCATCGCTAA-2	L2_2_2	L2	Atg14	3	5	2	62.5
TGCTCGTCATCGCTAA-2	L2_2_2	L2	Ssbp1	4	7	1	70
TGCTCGTCATCGCTAA-2	L2_2_2	L2	Eny2	5	14	9	48.2759
TGCTCGTCATCGCTAA-2	L2_2_2	L2	Ndufs5	2	5	1	83.3333
TGCTCGTCATCGCTAA-2	L2_2_2	L2	Med29	5	39	3	84.7826
TGCTCGTCATCGCTAA-2	L2_2_2	L2	Rpl13	6	74	7	85.0575
TGCTCGTCATCGCTAA-2	L2_2_2	L2	Racgap1	10	5	2	33.3333
TGCTCGTCATCGCTAA-2	L2_2_2	L2	Cog4	3	9	2	75
TGCTCGTCATCGCTAA-2	L2_2_2	L2	Myl12a	2	6	1	85.7143
TGCTCGTCATCGCTAA-2	L2_2_2	L2	Foxr1	5	9	1	69.2308
TGCTCGTCATCGCTAA-2	L2_2_2	L2	Cdc20	6	24	2	77.4194
TGCTCGTCATCGCTAA-2	L2_2_2	L2	Bcas2	6	8	4	47.0588
TGCTCGTCATCGCTAA-2	L2_2_2	L2	Hnrnpc	10	7	4	25.9259
TGCTCGTCATCGCTAA-2	L2_2_2	L2	Pin1	2	9	1	90
TGCTCGTCATCGCTAA-2	L2_2_2	L2	Psma2	3	20	1	90.9091
TGCTCGTCATCGCTAA-2	L2_2_2	L2	Chrna10	2	5	1	83.3333
TGCTCGTCATCGCTAA-2	L2_2_2	L2	Fth1	3	35	6	79.5455
TGCTCGTCATCGCTAA-2	L2_2_2	L2	Snrnp25	2	6	1	85.7143
TGCTCGTCATCGCTAA-2	L2_2_2	L2	Selenok	5	10	3	58.8235
TGCTCGTCATCGCTAA-2	L2_2_2	L2	Dppa3	10	305	34	80.9019
TGCTCGTCATCGCTAA-2	L2_2_2	L2	Tomm6	3	22	2	88
TGCTCGTCATCGCTAA-2	L2_2_2	L2	Ftl1	3	103	5	92.7928
TGCTCGTCATCGCTAA-2	L2_2_2	L2	Calm1	5	10	3	52.6316
TGCTCGTCATCGCTAA-2	L2_2_2	L2	Psma3	3	13	12	50
TGCTCGTCATCGCTAA-2	L2_2_2	L2	Ift20	4	5	4	41.6667
TGCTCGTCATCGCTAA-2	L2_2_2	L2	Txndc9	6	21	6	63.6364
TGCTCGTCATCGCTAA-2	L2_2_2	L2	Thoc7	5	5	1	55.5556
TGCTCGTCATCGCTAA-2	L2_2_2	L2	Dynlrb1	4	7	2	63.6364
TGCTCGTCATCGCTAA-2	L2_2_2	L2	Rps18	3	23	1	92
TGCTCGTCATCGCTAA-2	L2_2_2	L2	Sumo1	8	20	11	46.5116
TGCTCGTCATCGCTAA-2	L2_2_2	L2	Rbm8a	4	40	8	80
TGCTCGTCATCGCTAA-2	L2_2_2	L2	Znhit3	5	44	21	56.4103
TGCTCGTCATCGCTAA-2	L2_2_2	L2	Ube2c	4	27	4	79.4118
TGCTCGTCATCGCTAA-2	L2_2_2	L2	Snrpe	2	40	2	95.2381
TGCTCGTCATCGCTAA-2	L2_2_2	L2	mt-Nd5	16	17	12	20
TGCTCGTCATCGCTAA-2	L2_2_2	L2	Lman2	3	11	1	84.6154
TGCTCGTCATCGCTAA-2	L2_2_2	L2	Ptrh1	2	7	1	87.5
TGCTCGTCATCGCTAA-2	L2_2_2	L2	Nup35	6	17	15	45.9459
TGCTCGTCATCGCTAA-2	L2_2_2	L2	Rpl41	7	342	25	85.0746
TGCTCGTCATCGCTAA-2	L2_2_2	L2	Bzw1	13	7	4	23.3333
TGCTCGTCATCGCTAA-2	L2_2_2	L2	Rpl11	4	24	4	75
TGCTCGTCATCGCTAA-2	L2_2_2	L2	Rpl13a	7	24	2	75
TGCTCGTCATCGCTAA-2	L2_2_2	L2	Ndufa4	3	20	14	57.1429
TGCTCGTCATCGCTAA-2	L2_2_2	L2	Cox7a2l	2	7	1	87.5
TGCTCGTCATCGCTAA-2	L2_2_2	L2	Sae1	2	6	1	85.7143
TGCTCGTCATCGCTAA-2	L2_2_2	L2	Uqcr10	3	28	3	87.5
TGCTCGTCATCGCTAA-2	L2_2_2	L2	Siva1	3	11	1	84.6154
TGCTCGTCATCGCTAA-2	L2_2_2	L2	Rheb	5	11	3	57.8947
TGCTCGTCATCGCTAA-2	L2_2_2	L2	Pcbp1	2	10	4	71.4286
TGCTCGTCATCGCTAA-2	L2_2_2	L2	Selenos	3	54	1	96.4286
TGCTCGTCATCGCTAA-2	L2_2_2	L2	Npl	3	6	1	75
TGCTCGTCATCGCTAA-2	L2_2_2	L2	mt-Nd3	2	36	24	60
TGCTCGTCATCGCTAA-2	L2_2_2	L2	Oser1	3	11	5	57.8947
TGCTCGTCATCGCTAA-2	L2_2_2	L2	Dbf4	11	5	3	29.4118
TGCTCGTCATCGCTAA-2	L2_2_2	L2	Magoh	3	23	5	79.3103
TGCTCGTCATCGCTAA-2	L2_2_2	L2	Rpl39	3	29	1	93.5484
TGCTCGTCATCGCTAA-2	L2_2_2	L2	Ndufa12	2	21	1	95.4545
TGCTCGTCATCGCTAA-2	L2_2_2	L2	Rps27a	5	26	10	66.6667
TGCTCGTCATCGCTAA-2	L2_2_2	L2	Rpl9	4	30	1	90.9091
TGCTCGTCATCGCTAA-2	L2_2_2	L2	Pigyl	2	11	4	73.3333
TGCTCGTCATCGCTAA-2	L2_2_2	L2	BC031181	5	7	6	41.1765
TGCTCGTCATCGCTAA-2	L2_2_2	L2	Dppa2	10	14	7	37.8378
TGCTCGTCATCGCTAA-2	L2_2_2	L2	Mrpl33	2	9	1	90
TGCTCGTCATCGCTAA-2	L2_2_2	L2	Lsm5	3	12	1	85.7143
TGCTCGTCATCGCTAA-2	L2_2_2	L2	Rps21	2	25	1	96.1538
TGCTCGTCATCGCTAA-2	L2_2_2	L2	Ebna1bp2	5	23	3	79.3103
TGCTCGTCATCGCTAA-2	L2_2_2	L2	Ube2n	8	25	9	53.1915
TGCTCGTCATCGCTAA-2	L2_2_2	L2	Cox6a1	2	23	5	82.1429
TGCTCGTCATCGCTAA-2	L2_2_2	L2	Eif6	6	26	5	70.2703
TGCTCGTCATCGCTAA-2	L2_2_2	L2	Edf1	5	18	5	69.2308
TGCTCGTCATCGCTAA-2	L2_2_2	L2	Tomm22	2	15	1	93.75
TGCTCGTCATCGCTAA-2	L2_2_2	L2	Snhg15	3	6	2	66.6667
TGCTCGTCATCGCTAA-2	L2_2_2	L2	Rps24	8	47	7	65.2778
TGCTCGTCATCGCTAA-2	L2_2_2	L2	Gpx4	2	14	1	93.3333
TGCTCGTCATCGCTAA-2	L2_2_2	L2	Cox14	3	6	4	54.5455
TGCTCGTCATCGCTAA-2	L2_2_2	L2	Ptma	5	25	8	67.5676
TGCTCGTCATCGCTAA-2	L2_2_2	L2	Prkcz	2	6	1	85.7143
TGCTCGTCATCGCTAA-2	L2_2_2	L2	Tubb4b	2	5	3	62.5
TGCTCGTCATCGCTAA-2	L2_2_2	L2	Dph3	2	9	1	90
TGCTCGTCATCGCTAA-2	L2_2_2	L2	Sec62	4	5	3	41.6667
TGCTCGTCATCGCTAA-2	L2_2_2	L2	Unc50	5	11	4	61.1111
TGCTCGTCATCGCTAA-2	L2_2_2	L2	Eif2s2	10	72	3	84.7059
TGCTCGTCATCGCTAA-2	L2_2_2	L2	Znrd1	5	9	4	52.9412
TGCTCGTCATCGCTAA-2	L2_2_2	L2	Etf1	8	10	4	43.4783
TGCTCGTCATCGCTAA-2	L2_2_2	L2	Frg1	3	8	1	80
TGCTCGTCATCGCTAA-2	L2_2_2	L2	Snrpd1	3	13	5	68.4211
TGCTCGTCATCGCTAA-2	L2_2_2	L2	Rprd1a	3	6	2	60
TGCTCGTCATCGCTAA-2	L2_2_2	L2	Srp9	4	10	4	62.5
TGCTCGTCATCGCTAA-2	L2_2_2	L2	Fbxw24	3	5	2	62.5
TGCTCGTCATCGCTAA-2	L2_2_2	L2	Ssu72	2	10	1	90.9091
TGCTCGTCATCGCTAA-2	L2_2_2	L2	Rpp25	2	5	1	83.3333
TGCTCGTCATCGCTAA-2	L2_2_2	L2	Smu1	5	6	4	46.1538
TGCTCGTCATCGCTAA-2	L2_2_2	L2	Ube2j2	3	5	2	55.5556
TGCTCGTCATCGCTAA-2	L2_2_2	L2	Rps3	6	23	3	76.6667
TGCTCGTCATCGCTAA-2	L2_2_2	L2	Psmd12	5	12	1	75
TGCTCGTCATCGCTAA-2	L2_2_2	L2	Uqcrq	3	18	4	78.2609
TGCTCGTCATCGCTAA-2	L2_2_2	L2	Psmb1	6	29	1	85.2941
TGCTCGTCATCGCTAA-2	L2_2_2	L2	Rab7	4	9	3	64.2857
TGCTCGTCATCGCTAA-2	L2_2_2	L2	Dynll1	3	24	6	70.5882
TGCTCGTCATCGCTAA-2	L2_2_2	L2	Letm1	4	5	1	62.5
TGCTCGTCATCGCTAA-2	L2_2_2	L2	Hexb	5	9	2	60
TGCTCGTCATCGCTAA-2	L2_2_2	L2	Hpf1	9	6	3	33.3333
TGCTCGTCATCGCTAA-2	L2_2_2	L2	Rwdd1	2	16	3	84.2105
TGCTCGTCATCGCTAA-2	L2_2_2	L2	Nedd8	3	23	1	92
TGCTCGTCATCGCTAA-2	L2_2_2	L2	Mrps24	3	9	2	75
TGCTCGTCATCGCTAA-2	L2_2_2	L2	Ccna2	6	19	3	67.8571
TGCTCGTCATCGCTAA-2	L2_2_2	L2	Cnot8	7	11	3	55
TGCTCGTCATCGCTAA-2	L2_2_2	L2	Sap18b	2	11	6	64.7059
TGCTCGTCATCGCTAA-2	L2_2_2	L2	Mrpl18	4	13	1	81.25
TGCTCGTCATCGCTAA-2	L2_2_2	L2	BC003965	2	9	1	90
TGCTCGTCATCGCTAA-2	L2_2_2	L2	Polr2e	5	14	2	73.6842
TGCTCGTCATCGCTAA-2	L2_2_2	L2	Tiprl	6	13	7	48.1481
TGCTCGTCATCGCTAA-2	L2_2_2	L2	Mcts2	2	5	3	62.5
TGCTCGTCATCGCTAA-2	L2_2_2	L2	Tma16	3	9	1	81.8182
TGCTCGTCATCGCTAA-2	L2_2_2	L2	Nfyb	3	5	4	50
TGCTCGTCATCGCTAA-2	L2_2_2	L2	Rnf4	3	6	2	66.6667
TGCTCGTCATCGCTAA-2	L2_2_2	L2	Cct4	6	10	1	66.6667
TGCTCGTCATCGCTAA-2	L2_2_2	L2	Ankrd10	3	8	1	80
TGCTCGTCATCGCTAA-2	L2_2_2	L2	Csnk2b	6	6	5	35.2941
TGCTCGTCATCGCTAA-2	L2_2_2	L2	Pttg1	8	6	5	31.5789
TGCTCGTCATCGCTAA-2	L2_2_2	L2	Atp13a3	11	6	2	28.5714
TGCTCGTCATCGCTAA-2	L2_2_2	L2	Rpl18	7	19	2	67.8571
TGCTCGTCATCGCTAA-2	L2_2_2	L2	Clns1a	5	9	4	56.25
TGCTCGTCATCGCTAA-2	L2_2_2	L2	Ndfip1	3	5	1	71.4286
TGCTCGTCATCGCTAA-2	L2_2_2	L2	Nip7	4	11	4	61.1111
TGCTCGTCATCGCTAA-2	L2_2_2	L2	Mrpl40	4	18	4	66.6667
TGCTCGTCATCGCTAA-2	L2_2_2	L2	Cmpk1	3	6	1	75
TGCTCGTCATCGCTAA-2	L2_2_2	L2	Hmgb1	7	24	23	40
TGCTCGTCATCGCTAA-2	L2_2_2	L2	1600025M17Rik	2	5	1	83.3333
TGCTCGTCATCGCTAA-2	L2_2_2	L2	Hnrnpf	9	8	7	27.5862
TGCTCGTCATCGCTAA-2	L2_2_2	L2	Ndufab1	2	5	1	83.3333
TGCTCGTCATCGCTAA-2	L2_2_2	L2	Polr2f	6	68	3	88.3117
TGCTCGTCATCGCTAA-2	L2_2_2	L2	Ccnb2	2	7	3	70
TGCTCGTCATCGCTAA-2	L2_2_2	L2	Pa2g4	12	30	6	51.7241
TGCTCGTCATCGCTAA-2	L2_2_2	L2	Rpl36al	3	42	3	91.3043
TGCTCGTCATCGCTAA-2	L2_2_2	L2	Rps26	3	35	4	85.3659
TGCTCGTCATCGCTAA-2	L2_2_2	L2	Rrm2	5	7	2	58.3333
TGCTCGTCATCGCTAA-2	L2_2_2	L2	Rpl35	3	70	6	90.9091
TGCTCGTCATCGCTAA-2	L2_2_2	L2	Omt2a	3	79	2	96.3415
TGCTCGTCATCGCTAA-2	L2_2_2	L2	Spag7	2	6	2	75
TGCTCGTCATCGCTAA-2	L2_2_2	L2	Prdx6	2	7	2	77.7778
TGCTCGTCATCGCTAA-2	L2_2_2	L2	Supt4a	5	42	3	84
TGCTCGTCATCGCTAA-2	L2_2_2	L2	Srp14	2	27	1	96.4286
TGCTCGTCATCGCTAA-2	L2_2_2	L2	Rps9	8	20	12	40
TGCTCGTCATCGCTAA-2	L2_2_2	L2	Ctsl	12	29	7	47.541
TGCTCGTCATCGCTAA-2	L2_2_2	L2	Psmb2	4	23	1	88.4615
TGCTCGTCATCGCTAA-2	L2_2_2	L2	Tmem120a	2	11	1	91.6667
TGCTCGTCATCGCTAA-2	L2_2_2	L2	Psmb3	2	9	1	90
TGCTCGTCATCGCTAA-2	L2_2_2	L2	Rps13	3	28	1	93.3333
TGCTCGTCATCGCTAA-2	L2_2_2	L2	Set	10	62	5	76.5432
TGCTCGTCATCGCTAA-2	L2_2_2	L2	Ercc1	2	8	2	80
TGCTCGTCATCGCTAA-2	L2_2_2	L2	Romo1	3	29	1	93.5484
TGCTCGTCATCGCTAA-2	L2_2_2	L2	Tmem258	2	11	1	91.6667
TGCTCGTCATCGCTAA-2	L2_2_2	L2	Ube2v1	2	5	1	83.3333
TGCTCGTCATCGCTAA-2	L2_2_2	L2	Hax1	2	5	4	55.5556
TGCTCGTCATCGCTAA-2	L2_2_2	L2	B020004C17Rik	4	57	39	51.8182
TGCTCGTCATCGCTAA-2	L2_2_2	L2	Ppat	6	12	4	52.1739
TGCTCGTCATCGCTAA-2	L2_2_2	L2	Cnot7	3	5	1	71.4286
TGCTCGTCATCGCTAA-2	L2_2_2	L2	Uchl3	4	10	1	76.9231
TGCTCGTCATCGCTAA-2	L2_2_2	L2	Pdhb	3	8	2	72.7273
TGCTCGTCATCGCTAA-2	L2_2_2	L2	Dut	2	7	1	87.5
TGCTCGTCATCGCTAA-2	L2_2_2	L2	Ube2v2	3	8	1	80
TGCTCGTCATCGCTAA-2	L2_2_2	L2	Psmc4	5	5	2	50
TGCTCGTCATCGCTAA-2	L2_2_2	L2	Syf2	8	5	4	31.25
TGCTCGTCATCGCTAA-2	L2_2_2	L2	mt-Nd4	10	135	117	30.3371
TGCTCGTCATCGCTAA-2	L2_2_2	L2	Pdcd5	2	6	1	85.7143
TGCTCGTCATCGCTAA-2	L2_2_2	L2	Dtymk	4	7	2	58.3333
TGCTCGTCATCGCTAA-2	L2_2_2	L2	Cdk2ap1	2	19	1	95
TGCTCGTCATCGCTAA-2	L2_2_2	L2	Nub1	11	6	4	27.2727
TGCTCGTCATCGCTAA-2	L2_2_2	L2	Gabarapl2	9	24	15	36.3636
TGCTCGTCATCGCTAA-2	L2_2_2	L2	1700021F05Rik	5	9	2	64.2857
TGCTCGTCATCGCTAA-2	L2_2_2	L2	Emc6	2	11	3	78.5714
TGCTCGTCATCGCTAA-2	L2_2_2	L2	Rpl18a	6	53	6	75.7143
TGCTCGTCATCGCTAA-2	L2_2_2	L2	Ahsa1	5	5	3	45.4545
TGCTCGTCATCGCTAA-2	L2_2_2	L2	Thap1	4	5	1	62.5
TGCTCGTCATCGCTAA-2	L2_2_2	L2	Cox4i1	4	17	3	77.2727
TGCTCGTCATCGCTAA-2	L2_2_2	L2	Uba52	6	65	10	81.25
TGCTCGTCATCGCTAA-2	L2_2_2	L2	Ahctf1	5	5	2	38.4615
TGCTCGTCATCGCTAA-2	L2_2_2	L2	Rsrc2	5	5	2	45.4545
TGCTCGTCATCGCTAA-2	L2_2_2	L2	Ss18l2	4	9	4	52.9412
TGCTCGTCATCGCTAA-2	L2_2_2	L2	Smn1	3	5	1	71.4286
TGCTCGTCATCGCTAA-2	L2_2_2	L2	Laptm4a	2	6	1	85.7143
TGCTCGTCATCGCTAA-2	L2_2_2	L2	Atp5mpl	2	25	1	96.1538
TGCTCGTCATCGCTAA-2	L2_2_2	L2	Apex1	2	9	1	90
TGCTCGTCATCGCTAA-2	L2_2_2	L2	Cycs	4	19	7	65.5172
TGCTCGTCATCGCTAA-2	L2_2_2	L2	Gmnn	3	47	1	95.9184
TGCTCGTCATCGCTAA-2	L2_2_2	L2	Fdft1	3	8	1	80
TGCTCGTCATCGCTAA-2	L2_2_2	L2	Cks2	6	105	4	90.5172
TGCTCGTCATCGCTAA-2	L2_2_2	L2	Psmd14	8	6	2	42.8571
TGCTCGTCATCGCTAA-2	L2_2_2	L2	H2afz	3	35	12	72.9167
TGCTCGTCATCGCTAA-2	L2_2_2	L2	Pigx	7	7	3	36.8421
TGCTCGTCATCGCTAA-2	L2_2_2	L2	Spin1	8	12	2	54.5455
TGCTCGTCATCGCTAA-2	L2_2_2	L2	Ddx5	7	7	3	41.1765
TGCTCGTCATCGCTAA-2	L2_2_2	L2	Rps17	5	21	5	72.4138
TGCTCGTCATCGCTAA-2	L2_2_2	L2	Rps6	5	32	1	88.8889
TGCTCGTCATCGCTAA-2	L2_2_2	L2	Ube2l3	6	51	3	87.931
TGCTCGTCATCGCTAA-2	L2_2_2	L2	Ccnb1	14	42	10	56.7568
TGCTCGTCATCGCTAA-2	L2_2_2	L2	Mrpl28	4	7	2	58.3333
TGCTCGTCATCGCTAA-2	L2_2_2	L2	Gm2694	2	6	1	85.7143
TGCTCGTCATCGCTAA-2	L2_2_2	L2	Polr3k	5	37	5	80.4348
TGCTCGTCATCGCTAA-2	L2_2_2	L2	Eif5a	7	25	2	75.7576
TGCTCGTCATCGCTAA-2	L2_2_2	L2	Cox7c	3	14	2	82.3529
TGCTCGTCATCGCTAA-2	L2_2_2	L2	Tmem59	6	10	7	37.037
TGCTCGTCATCGCTAA-2	L2_2_2	L2	Eif2b1	2	7	1	87.5
TGCTCGTCATCGCTAA-2	L2_2_2	L2	Timm23	5	33	1	89.1892
TGCTCGTCATCGCTAA-2	L2_2_2	L2	Mrpl21	3	12	1	85.7143
TGCTCGTCATCGCTAA-2	L2_2_2	L2	mt-Cytb	13	283	89	42.5564
TGCTCGTCATCGCTAA-2	L2_2_2	L2	Isyna1	6	5	4	29.4118
TGCTCGTCATCGCTAA-2	L2_2_2	L2	Ndufa6	2	5	1	83.3333
TGCTCGTCATCGCTAA-2	L2_2_2	L2	Park7	2	6	1	85.7143
TGCTCGTCATCGCTAA-2	L2_2_2	L2	Uqcc3	2	20	2	90.9091
TGCTCGTCATCGCTAA-2	L2_2_2	L2	Cystm1	4	9	2	69.2308
TGCTCGTCATCGCTAA-2	L2_2_2	L2	Snrnp27	4	5	2	55.5556
TGCTCGTCATCGCTAA-2	L2_2_2	L2	Gadd45gip1	3	16	6	69.5652
TGCTCGTCATCGCTAA-2	L2_2_2	L2	Prps1	4	43	30	57.3333
TGCTCGTCATCGCTAA-2	L2_2_2	L2	Taldo1	5	7	3	53.8462
TGCTCGTCATCGCTAA-2	L2_2_2	L2	Srsf7	6	10	7	45.4545
TGCTCGTCATCGCTAA-2	L2_2_2	L2	Ndufb10	2	5	1	83.3333
TGCTCGTCATCGCTAA-2	L2_2_2	L2	Ddx39	4	18	2	81.8182
TGCTCGTCATCGCTAA-2	L2_2_2	L2	Sgta	4	8	2	66.6667
TGCTCGTCATCGCTAA-2	L2_2_2	L2	Eloc	11	108	10	80
TGCTCGTCATCGCTAA-2	L2_2_2	L2	Ppia	3	40	3	90.9091
TGCTCGTCATCGCTAA-2	L2_2_2	L2	Adrm1	7	9	3	50
TGCTCGTCATCGCTAA-2	L2_2_2	L2	Fau	3	84	5	92.3077
TGCTCGTCATCGCTAA-2	L2_2_2	L2	Snrpa1	10	7	2	35
TGCTCGTCATCGCTAA-2	L2_2_2	L2	Kif11	3	5	1	71.4286
TGCTCGTCATCGCTAA-2	L2_2_2	L2	Rpl35a	4	10	8	50
TGCTCGTCATCGCTAA-2	L2_2_2	L2	Jpt2	2	5	1	83.3333
TGCTCGTCATCGCTAA-2	L2_2_2	L2	A430005L14Rik	2	17	1	94.4444
TGCTCGTCATCGCTAA-2	L2_2_2	L2	Atpif1	3	24	3	85.7143
TGCTCGTCATCGCTAA-2	L2_2_2	L2	Wdr61	4	6	2	60
TGCTCGTCATCGCTAA-2	L2_2_2	L2	Cops6	4	6	1	66.6667
TGCTCGTCATCGCTAA-2	L2_2_2	L2	Rsl1d1	7	13	2	61.9048
TGCTCGTCATCGCTAA-2	L2_2_2	L2	Gfer	3	5	1	71.4286
TGCTCGTCATCGCTAA-2	L2_2_2	L2	Fkbp1a	3	6	2	66.6667
TGCTCGTCATCGCTAA-2	L2_2_2	L2	Nubp2	5	6	1	60
TGCTCGTCATCGCTAA-2	L2_2_2	L2	Psmc2	2	15	1	93.75
TGCTCGTCATCGCTAA-2	L2_2_2	L2	Exosc3	3	13	1	86.6667
TGCTCGTCATCGCTAA-2	L2_2_2	L2	Pfdn6	3	33	2	91.6667
TGCTCGTCATCGCTAA-2	L2_2_2	L2	Rpl34	5	22	6	70.9677
TGCTCGTCATCGCTAA-2	L2_2_2	L2	Wdr18	3	6	1	75
TGCTCGTCATCGCTAA-2	L2_2_2	L2	Rpl39l	3	21	2	87.5
TGCTCGTCATCGCTAA-2	L2_2_2	L2	Cox6c	4	10	6	50
TGCTCGTCATCGCTAA-2	L2_2_2	L2	Txnl4a	3	7	2	70
TGCTCGTCATCGCTAA-2	L2_2_2	L2	Rrp15	5	13	4	65
TGCTCGTCATCGCTAA-2	L2_2_2	L2	Fkbp3	2	18	1	94.7368
TGCTCGTCATCGCTAA-2	L2_2_2	L2	Nol12	2	5	1	83.3333
TGCTCGTCATCGCTAA-2	L2_2_2	L2	Eif4e2	5	6	4	42.8571
TGCTCGTCATCGCTAA-2	L2_2_2	L2	Psma5	3	9	1	81.8182
TGCTCGTCATCGCTAA-2	L2_2_2	L2	H2afv	5	35	5	79.5455
TGCTCGTCATCGCTAA-2	L2_2_2	L2	Cnih4	2	18	1	94.7368
TGCTCGTCATCGCTAA-2	L2_2_2	L2	Npm1	17	31	7	48.4375
TGCTCGTCATCGCTAA-2	L2_2_2	L2	Cdca8	7	11	2	57.8947
TGCTCGTCATCGCTAA-2	L2_2_2	L2	Cd320	3	21	1	91.3043
TGCTCGTCATCGCTAA-2	L2_2_2	L2	Kpna2	7	17	6	54.8387
TGCTCGTCATCGCTAA-2	L2_2_2	L2	Pttg1ip	7	14	9	48.2759
TGCTCGTCATCGCTAA-2	L2_2_2	L2	Pfdn4	3	7	1	77.7778
TGCTCGTCATCGCTAA-2	L2_2_2	L2	Cdk1	7	18	3	66.6667
TGCTCGTCATCGCTAA-2	L2_2_2	L2	Atp5md	4	26	1	89.6552
TGCTCGTCATCGCTAA-2	L2_2_2	L2	Glul	3	7	3	58.3333
TGCTCGTCATCGCTAA-2	L2_2_2	L2	Eif4a3	7	10	3	50
TGCTCGTCATCGCTAA-2	L2_2_2	L2	Manf	2	15	1	93.75
TGCTCGTCATCGCTAA-2	L2_2_2	L2	Psma6	6	22	4	64.7059
TGCTCGTCATCGCTAA-2	L2_2_2	L2	Ewsr1	3	5	1	71.4286
TGCTCGTCATCGCTAA-2	L2_2_2	L2	Hsp90ab1	8	11	6	33.3333
TGCTCGTCATCGCTAA-2	L2_2_2	L2	Psmc5	4	7	1	70
TGCTCGTCATCGCTAA-2	L2_2_2	L2	Prdx5	2	8	1	88.8889
TGCTCGTCATCGCTAA-2	L2_2_2	L2	Nol7	7	6	1	50
TGCTCGTCATCGCTAA-2	L2_2_2	L2	Snx3	2	12	1	92.3077
TGCTCGTCATCGCTAA-2	L2_2_2	L2	Bud31	6	28	2	80
TGCTCGTCATCGCTAA-2	L2_2_2	L2	Wdr70	2	23	1	95.8333
TGCTCGTCATCGCTAA-2	L2_2_2	L2	Mdm4	12	10	5	37.037
TGCTCGTCATCGCTAA-2	L2_2_2	L2	Rps23	3	26	2	89.6552
TGCTCGTCATCGCTAA-2	L2_2_2	L2	Fcf1	6	33	2	82.5
TGCTCGTCATCGCTAA-2	L2_2_2	L2	Polr3h	2	5	1	83.3333
TGCTCGTCATCGCTAA-2	L2_2_2	L2	Snrpd2	2	18	3	85.7143
TGCTCGTCATCGCTAA-2	L2_2_2	L2	Atp5c1	2	18	1	94.7368
TGCTCGTCATCGCTAA-2	L2_2_2	L2	Pole4	10	15	6	42.8571
TGCTCGTCATCGCTAA-2	L2_2_2	L2	Itpa	2	5	1	83.3333
TGCTCGTCATCGCTAA-2	L2_2_2	L2	Ska2	2	7	2	77.7778
TGCTCGTCATCGCTAA-2	L2_2_2	L2	Chmp2a	5	12	2	70.5882
TGCTCGTCATCGCTAA-2	L2_2_2	L2	Chchd2	3	75	7	90.3614
TGCTCGTCATCGCTAA-2	L2_2_2	L2	Eif1b	2	9	1	90
TGCTCGTCATCGCTAA-2	L2_2_2	L2	Ccdc124	2	10	1	90.9091
TGCTCGTCATCGCTAA-2	L2_2_2	L2	Rpl38	6	29	21	43.9394
TGCTCGTCATCGCTAA-2	L2_2_2	L2	Bcap31	4	9	1	75
TGCTCGTCATCGCTAA-2	L2_2_2	L2	Snx6	9	6	4	31.5789
TGCTCGTCATCGCTAA-2	L2_2_2	L2	9430038I01Rik	5	5	3	41.6667
TGCTCGTCATCGCTAA-2	L2_2_2	L2	Psmb7	3	7	1	77.7778
TGCTCGTCATCGCTAA-2	L2_2_2	L2	Pno1	7	25	4	67.5676
TGCTCGTCATCGCTAA-2	L2_2_2	L2	Eef1e1	3	9	3	69.2308
TGCTCGTCATCGCTAA-2	L2_2_2	L2	Tomm7	3	26	1	92.8571
TGCTCGTCATCGCTAA-2	L2_2_2	L2	Bola2	4	48	9	78.6885
TGCTCGTCATCGCTAA-2	L2_2_2	L2	Rps15a	5	16	2	76.1905
TGCTCGTCATCGCTAA-2	L2_2_2	L2	Ndufb6	2	14	2	87.5
TGCTCGTCATCGCTAA-2	L2_2_2	L2	Fmr1nb	2	7	1	87.5
TGCTCGTCATCGCTAA-2	L2_2_2	L2	Bub3	2	8	3	72.7273
TGCTCGTCATCGCTAA-2	L2_2_2	L2	Pmm1	4	8	1	72.7273
TGCTCGTCATCGCTAA-2	L2_2_2	L2	Tmem41b	12	69	5	78.4091
TGCTCGTCATCGCTAA-2	L2_2_2	L2	Tomm5	2	63	4	94.0299
TGCTCGTCATCGCTAA-2	L2_2_2	L2	Polr2k	3	20	2	86.9565
TGCTCGTCATCGCTAA-2	L2_2_2	L2	Psmd4	7	10	2	55.5556
TGCTCGTCATCGCTAA-2	L2_2_2	L2	Cd63	10	69	8	71.875
TGCTCGTCATCGCTAA-2	L2_2_2	L2	Ndufb2	5	25	2	80.6452
TGCTCGTCATCGCTAA-2	L2_2_2	L2	Mad2l2	5	5	2	45.4545
TGCTCGTCATCGCTAA-2	L2_2_2	L2	Nmd3	3	7	2	70
TGCTCGTCATCGCTAA-2	L2_2_2	L2	Nap1l1	11	5	4	26.3158
TGCTCGTCATCGCTAA-2	L2_2_2	L2	Stk19	3	5	1	71.4286
TGCTCGTCATCGCTAA-2	L2_2_2	L2	Uba2	4	8	3	53.3333
TGCTCGTCATCGCTAA-2	L2_2_2	L2	Dppa5a	5	111	50	66.4671
TGCTCGTCATCGCTAA-2	L2_2_2	L2	Nsmce1	3	5	1	71.4286
TGCTCGTCATCGCTAA-2	L2_2_2	L2	Ndufa2	2	27	3	90
TGCTCGTCATCGCTAA-2	L2_2_2	L2	Ctsc	6	36	3	81.8182
TGCTCGTCATCGCTAA-2	L2_2_2	L2	Elob	3	33	2	89.1892
TGCTCGTCATCGCTAA-2	L2_2_2	L2	Med31	2	20	1	95.2381
TGCTCGTCATCGCTAA-2	L2_2_2	L2	Utp11	2	11	4	73.3333
TGCTCGTCATCGCTAA-2	L2_2_2	L2	Gpn3	3	7	3	63.6364
TGCTCGTCATCGCTAA-2	L2_2_2	L2	Mdh2	3	37	2	92.5
TGCTCGTCATCGCTAA-2	L2_2_2	L2	mt-Co1	10	344	39	64.2991
TGCTCGTCATCGCTAA-2	L2_2_2	L2	Ppp1r2	5	7	1	63.6364
TGCTCGTCATCGCTAA-2	L2_2_2	L2	Rpl28	4	16	5	61.5385
TGCTCGTCATCGCTAA-2	L2_2_2	L2	Smim13	2	5	1	83.3333
TGCTCGTCATCGCTAA-2	L2_2_2	L2	Pfdn5	5	11	7	50
TGCTCGTCATCGCTAA-2	L2_2_2	L2	Cnih1	2	5	1	83.3333
TGCTCGTCATCGCTAA-2	L2_2_2	L2	Rps14	5	61	7	82.4324
TGCTCGTCATCGCTAA-2	L2_2_2	L2	Selenot	4	8	6	42.1053
TGCTCGTCATCGCTAA-2	L2_2_2	L2	Nhp2	6	32	17	53.3333
TGCTCGTCATCGCTAA-2	L2_2_2	L2	Btf3l4	3	5	4	50
TGCTCGTCATCGCTAA-2	L2_2_2	L2	Exosc1	5	8	3	57.1429
TGCTCGTCATCGCTAA-2	L2_2_2	L2	Zcrb1	2	6	1	85.7143
TGCTCGTCATCGCTAA-2	L2_2_2	L2	Rpl4	9	9	8	27.2727
TGCTCGTCATCGCTAA-2	L2_2_2	L2	Mrpl20	6	12	4	60
TGCTCGTCATCGCTAA-2	L2_2_2	L2	Pdrg1	2	6	1	85.7143
TGCTCGTCATCGCTAA-2	L2_2_2	L2	Emc3	4	6	4	46.1538
TGCTCGTCATCGCTAA-2	L2_2_2	L2	Sugt1	8	31	3	73.8095
TGCTCGTCATCGCTAA-2	L2_2_2	L2	Avpi1	2	5	1	83.3333
TGCTCGTCATCGCTAA-2	L2_2_2	L2	Polr2h	2	15	1	93.75
TGCTCGTCATCGCTAA-2	L2_2_2	L2	Cacybp	4	8	1	72.7273
TGCTCGTCATCGCTAA-2	L2_2_2	L2	Prpf38a	3	7	1	77.7778
TGCTCGTCATCGCTAA-2	L2_2_2	L2	Rpl24	4	36	3	85.7143
TGCTCGTCATCGCTAA-2	L2_2_2	L2	Ndufa8	2	6	1	85.7143
TGCTCGTCATCGCTAA-2	L2_2_2	L2	Sat1	2	10	2	83.3333
TGCTCGTCATCGCTAA-2	L2_2_2	L2	Lsm2	4	20	3	80
TGCTCGTCATCGCTAA-2	L2_2_2	L2	Rab11a	5	7	2	58.3333
TGCTCGTCATCGCTAA-2	L2_2_2	L2	Fbxo15	9	5	4	25
TGCTCGTCATCGCTAA-2	L2_2_2	L2	Fcgr3	2	6	2	75
TGCTCGTCATCGCTAA-2	L2_2_2	L2	Lamp2	3	11	2	78.5714
TGCTCGTCATCGCTAA-2	L2_2_2	L2	Cenpa	7	8	5	34.7826
TGCTCGTCATCGCTAA-2	L2_2_2	L2	Hnrnpk	7	7	3	46.6667
TGCTCGTCATCGCTAA-2	L2_2_2	L2	Prkrip1	6	5	4	38.4615
TGCTCGTCATCGCTAA-2	L2_2_2	L2	Eif3k	3	11	2	78.5714
TGCTCGTCATCGCTAA-2	L2_2_2	L2	Prkar1a	2	7	1	87.5
TGCTCGTCATCGCTAA-2	L2_2_2	L2	Pcgf1	5	27	1	87.0968
TGCTCGTCATCGCTAA-2	L2_2_2	L2	Cggbp1	2	8	2	80
TGCTCGTCATCGCTAA-2	L2_2_2	L2	Rps8	4	46	2	90.1961
TGCTCGTCATCGCTAA-2	L2_2_2	L2	Ramac	4	8	3	61.5385
TGCTCGTCATCGCTAA-2	L2_2_2	L2	Tubg1	3	7	2	63.6364
TGCTCGTCATCGCTAA-2	L2_2_2	L2	Clpp	3	6	1	75
TGCTCGTCATCGCTAA-2	L2_2_2	L2	Rps7	4	24	19	51.0638
TGCTCGTCATCGCTAA-2	L2_2_2	L2	Ubxn1	9	12	7	35.2941
TGCTCGTCATCGCTAA-2	L2_2_2	L2	Eif3h	5	8	2	57.1429
TGCTCGTCATCGCTAA-2	L2_2_2	L2	Alppl2	8	17	5	45.9459
TGCTCGTCATCGCTAA-2	L2_2_2	L2	Sult2b1	3	12	2	80
TGCTCGTCATCGCTAA-2	L2_2_2	L2	Rps5	5	32	2	84.2105
TGCTCGTCATCGCTAA-2	L2_2_2	L2	Rpl7a	2	5	2	71.4286
TGCTCGTCATCGCTAA-2	L2_2_2	L2	Wdr74	5	12	1	75
TGCTCGTCATCGCTAA-2	L2_2_2	L2	Rps28	2	28	4	87.5
TGCTCGTCATCGCTAA-2	L2_2_2	L2	Mt1	4	107	3	95.5357
TGCTCGTCATCGCTAA-2	L2_2_2	L2	Cfdp1	7	18	2	66.6667
TGCTCGTCATCGCTAA-2	L2_2_2	L2	Sub1	6	53	36	56.383
TGCTCGTCATCGCTAA-2	L2_2_2	L2	Ssr3	2	7	1	87.5
TGCTCGTCATCGCTAA-2	L2_2_2	L2	Gcsh	3	61	2	95.3125
TGCTCGTCATCGCTAA-2	L2_2_2	L2	Snrpg	3	59	2	95.1613
TGCTCGTCATCGCTAA-2	L2_2_2	L2	Erh	6	40	8	70.1754
TGCTCGTCATCGCTAA-2	L2_2_2	L2	Fbxw28	3	5	2	62.5
TGCTCGTCATCGCTAA-2	L2_2_2	L2	Lage3	2	7	1	87.5
TGCTCGTCATCGCTAA-2	L2_2_2	L2	Slbp	6	8	1	61.5385
TGCTCGTCATCGCTAA-2	L2_2_2	L2	Dcaf13	4	12	3	70.5882
TGCTCGTCATCGCTAA-2	L2_2_2	L2	Btf3	5	18	1	81.8182
TGCTCGTCATCGCTAA-2	L2_2_2	L2	Rrp9	3	5	2	62.5
TGCTCGTCATCGCTAA-2	L2_2_2	L2	Rpf2	6	8	4	47.0588
TGCTCGTCATCGCTAA-2	L2_2_2	L2	Oaz2	6	8	2	57.1429
TGCTCGTCATCGCTAA-2	L2_2_2	L2	Dynll2	5	10	1	71.4286
TGCTCGTCATCGCTAA-2	L2_2_2	L2	Srsf5	4	5	2	55.5556
TGCTCGTCATCGCTAA-2	L2_2_2	L2	Bri3bp	3	5	4	50
TGCTCGTCATCGCTAA-2	L2_2_2	L2	Polr2i	3	13	1	86.6667
TGCTCGTCATCGCTAA-2	L2_2_2	L2	H3f3a	7	23	20	35.3846
TGCTCGTCATCGCTAA-2	L2_2_2	L2	Rps27	2	73	2	97.3333
TGCTCGTCATCGCTAA-2	L2_2_2	L2	Ik	3	6	2	66.6667
TGCTCGTCATCGCTAA-2	L2_2_2	L2	Srm	4	5	1	62.5
TGCTCGTCATCGCTAA-2	L2_2_2	L2	Rpl7l1	5	7	5	46.6667
TGCTCGTCATCGCTAA-2	L2_2_2	L2	Oaz1	7	26	23	47.2727
TGCTCGTCATCGCTAA-2	L2_2_2	L2	Polr1d	2	22	1	95.6522
TGCTCGTCATCGCTAA-2	L2_2_2	L2	Cenps	6	14	9	45.1613
TGCTCGTCATCGCTAA-2	L2_2_2	L2	mt-Nd1	17	149	134	32.8194
TGCTCGTCATCGCTAA-2	L2_2_2	L2	Pfdn2	2	13	1	92.8571
TGCTCGTCATCGCTAA-2	L2_2_2	L2	Rsrp1	5	9	3	52.9412
TGCTCGTCATCGCTAA-2	L2_2_2	L2	Rpl14	4	24	1	88.8889
TGCTCGTCATCGCTAA-2	L2_2_2	L2	Cmss1	2	20	1	95.2381
TGCTCGTCATCGCTAA-2	L2_2_2	L2	Gm16286	4	5	4	45.4545
TGCTCGTCATCGCTAA-2	L2_2_2	L2	Dnajc15	3	18	4	78.2609
TGCTCGTCATCGCTAA-2	L2_2_2	L2	Ghitm	4	7	2	63.6364
TGCTCGTCATCGCTAA-2	L2_2_2	L2	Phax	5	6	1	60
TGCTCGTCATCGCTAA-2	L2_2_2	L2	Elp5	7	11	9	42.3077
TGCTCGTCATCGCTAA-2	L2_2_2	L2	H3f3b	7	65	33	50.7812
TGCTCGTCATCGCTAA-2	L2_2_2	L2	Omt2b	7	81	11	77.8846
TGCTCGTCATCGCTAA-2	L2_2_2	L2	Mrto4	6	14	1	73.6842
TGCTCGTCATCGCTAA-2	L2_2_2	L2	P4hb	3	5	1	71.4286
TGCTCGTCATCGCTAA-2	L2_2_2	L2	Dnajb6	9	14	4	56
TGCTCGTCATCGCTAA-2	L2_2_2	L2	Vmp1	6	17	4	65.3846
TGCTCGTCATCGCTAA-2	L2_2_2	L2	Srsf6	3	5	1	71.4286
TGCTCGTCATCGCTAA-2	L2_2_2	L2	mt-Atp6	2	399	24	94.3262
TGCTCGTCATCGCTAA-2	L2_2_2	L2	Obox6	2	27	2	93.1034
TGCTCGTCATCGCTAA-2	L2_2_2	L2	Gm10282	2	45	3	93.75
TGCTCGTCATCGCTAA-2	L2_2_2	L2	Tfrc	7	6	4	40
TGCTCGTCATCGCTAA-2	L2_2_2	L2	Tmed6	2	10	4	71.4286
TGCTCGTCATCGCTAA-2	L2_2_2	L2	Rpl23	5	41	2	87.234
TGCTCGTCATCGCTAA-2	L2_2_2	L2	Mrpl42	4	7	1	70
TGCTCGTCATCGCTAA-2	L2_2_2	L2	C1qbp	2	8	1	88.8889
TGCTCGTCATCGCTAA-2	L2_2_2	L2	Rnf7	3	23	10	67.6471
TGCTCGTCATCGCTAA-2	L2_2_2	L2	Rpp30	4	11	1	78.5714
TGCTCGTCATCGCTAA-2	L2_2_2	L2	Rpl22	6	12	4	57.1429
TGCTCGTCATCGCTAA-2	L2_2_2	L2	Cops4	2	12	1	92.3077
TGCTCGTCATCGCTAA-2	L2_2_2	L2	Vamp8	2	12	1	92.3077
TGCTCGTCATCGCTAA-2	L2_2_2	L2	Ndufs8	2	6	1	85.7143
TGCTCGTCATCGCTAA-2	L2_2_2	L2	Exosc5	3	8	1	80
TGCTCGTCATCGCTAA-2	L2_2_2	L2	Cyb5b	2	8	1	88.8889
TGCTCGTCATCGCTAA-2	L2_2_2	L2	Gpbp1	17	6	5	17.6471
TGCTCGTCATCGCTAA-2	L2_2_2	L2	Paip2	5	13	3	68.4211
TGCTCGTCATCGCTAA-2	L2_2_2	L2	Atp5f1	7	8	7	36.3636
TGCTCGTCATCGCTAA-2	L2_2_2	L2	Pcmt1	5	6	3	42.8571
TGCTCGTCATCGCTAA-2	L2_2_2	L2	Psmb4	2	19	1	95
TGCTCGTCATCGCTAA-2	L2_2_2	L2	Ube2e3	4	13	6	61.9048
TGCTCGTCATCGCTAA-2	L2_2_2	L2	Eif3g	7	20	2	71.4286
TGCTCGTCATCGCTAA-2	L2_2_2	L2	Serp1	3	74	5	91.358
TGCTCGTCATCGCTAA-2	L2_2_2	L2	Atp5g1	6	50	11	74.6269
TGCTCGTCATCGCTAA-2	L2_2_2	L2	Impdh2	8	9	3	42.8571
TGCTCGTCATCGCTAA-2	L2_2_2	L2	Lsm7	2	7	1	87.5
TGCTCGTCATCGCTAA-2	L2_2_2	L2	Polr2j	2	61	1	98.3871
TGCTCGTCATCGCTAA-2	L2_2_2	L2	Rpl37a	5	66	9	76.7442
TGCTCGTCATCGCTAA-2	L2_2_2	L2	Tor1aip1	3	9	6	52.9412
TGCTCGTCATCGCTAA-2	L2_2_2	L2	Rps25	3	60	5	89.5522
TGCTCGTCATCGCTAA-2	L2_2_2	L2	Polr1c	6	15	2	65.2174
TGCTCGTCATCGCTAA-2	L2_2_2	L2	Nop16	3	13	2	81.25
TGCTCGTCATCGCTAA-2	L2_2_2	L2	Mrpl43	2	7	1	87.5
TGCTCGTCATCGCTAA-2	L2_2_2	L2	Alg13	2	7	2	77.7778
TGCTCGTCATCGCTAA-2	L2_2_2	L2	Lgmn	2	8	1	88.8889
TGCTCGTCATCGCTAA-2	L2_2_2	L2	Atp1b3	3	7	1	77.7778
TGCTCGTCATCGCTAA-2	L2_2_2	L2	Mrpl46	2	6	2	75
TGCTCGTCATCGCTAA-2	L2_2_2	L2	Cops9	5	11	2	64.7059
TGCTCGTCATCGCTAA-2	L2_2_2	L2	Snrpb	4	11	3	64.7059
TGCTCGTCATCGCTAA-2	L2_2_2	L2	Gm10436	6	5	1	50
TGCTCGTCATCGCTAA-2	L2_2_2	L2	Sem1	2	31	2	93.9394
TGCTCGTCATCGCTAA-2	L2_2_2	L2	Ssr2	2	16	2	88.8889
TGCTCGTCATCGCTAA-2	L2_2_2	L2	Utp23	3	18	1	90
TGCTCGTCATCGCTAA-2	L2_2_2	L2	Smim7	5	5	3	45.4545
TGCTCGTCATCGCTAA-2	L2_2_2	L2	Wdr77	3	13	2	81.25
TGCTCGTCATCGCTAA-2	L2_2_2	L2	Nme1	4	8	1	72.7273
TGCTCGTCATCGCTAA-2	L2_2_2	L2	Srprb	2	5	1	83.3333
TGCTCGTCATCGCTAA-2	L2_2_2	L2	Psmc3ip	4	5	3	45.4545
TGCTCGTCATCGCTAA-2	L2_2_2	L2	Mrpl2	2	5	1	83.3333
TGCTCGTCATCGCTAA-2	L2_2_2	L2	Pcna	2	7	4	63.6364
TGCTCGTCATCGCTAA-2	L2_2_2	L2	Bsg	3	5	1	71.4286
TGCTCGTCATCGCTAA-2	L2_2_2	L2	Rps19	5	63	5	87.5
TGCTCGTCATCGCTAA-2	L2_2_2	L2	Ube2d3	13	6	3	25
TGCTCGTCATCGCTAA-2	L2_2_2	L2	Ube2t	2	5	1	83.3333
TGCTCGTCATCGCTAA-2	L2_2_2	L2	Rpl27	3	12	4	70.5882
TGCTCGTCATCGCTAA-2	L2_2_2	L2	Atp5k	4	12	4	66.6667
TGCTCGTCATCGCTAA-2	L2_2_2	L2	Eif3m	7	11	2	57.8947
TGCTCGTCATCGCTAA-2	L2_2_2	L2	Pwp1	5	7	1	63.6364
TGCTCGTCATCGCTAA-2	L2_2_2	L2	Map1lc3b	6	365	9	95.0521
TGCTCGTCATCGCTAA-2	L2_2_2	L2	Aurkaip1	5	5	2	50
TGCTCGTCATCGCTAA-2	L2_2_2	L2	Aurka	3	7	5	53.8462
TGCTCGTCATCGCTAA-2	L2_2_2	L2	Rplp1	3	65	5	91.5493
TGCTCGTCATCGCTAA-2	L2_2_2	L2	Pin4	2	6	1	85.7143
TGCTCGTCATCGCTAA-2	L2_2_2	L2	Eef1b2	3	5	2	62.5
TGCTCGTCATCGCTAA-2	L2_2_2	L2	Gpr137b	2	10	1	90.9091
TGCTCGTCATCGCTAA-2	L2_2_2	L2	Arpp19	2	18	1	94.7368
TGCTCGTCATCGCTAA-2	L2_2_2	L2	Timm8a1	3	12	7	57.1429
TGCTCGTCATCGCTAA-2	L2_2_2	L2	Aimp2	5	18	4	66.6667
TGCTCGTCATCGCTAA-2	L2_2_2	L2	Smim40	2	7	1	87.5
TGCTCGTCATCGCTAA-2	L2_2_2	L2	Ttc1	6	27	3	77.1429
TGCTCGTCATCGCTAA-2	L2_2_2	L2	Ncbp2	5	9	7	47.3684
TGCTCGTCATCGCTAA-2	L2_2_2	L2	Ube2k	7	10	2	58.8235
TGCTCGTCATCGCTAA-2	L2_2_2	L2	Sar1a	5	15	1	78.9474
TGCTCGTCATCGCTAA-2	L2_2_2	L2	Stip1	8	12	5	50
TGCTCGTCATCGCTAA-2	L2_2_2	L2	Emg1	3	18	4	75
TGCTCGTCATCGCTAA-2	L2_2_2	L2	Psmb5	3	27	2	90
TGCTCGTCATCGCTAA-2	L2_2_2	L2	Eif3e	5	9	1	69.2308
TGCTCGTCATCGCTAA-2	L2_2_2	L2	Pdia3	4	9	3	64.2857
TGCTCGTCATCGCTAA-2	L2_2_2	L2	Zfp706	5	26	6	72.2222
TGCTCGTCATCGCTAA-2	L2_2_2	L2	Obox8	2	8	4	66.6667
TGCTCGTCATCGCTAA-2	L2_2_2	L2	Elp6	5	5	1	55.5556
TGCTCGTCATCGCTAA-2	L2_2_2	L2	Parl	4	6	2	60
TGCTCGTCATCGCTAA-2	L2_2_2	L2	Timm13	3	8	5	50
TGCTCGTCATCGCTAA-2	L2_2_2	L2	AC168977.1	14	7	4	26.9231
TGCTCGTCATCGCTAA-2	L2_2_2	L2	Ngdn	3	9	1	81.8182
TGCTCGTCATCGCTAA-2	L2_2_2	L2	Ranbp1	4	13	3	72.2222
TGCTCGTCATCGCTAA-2	L2_2_2	L2	Snupn	3	8	1	80
TGCTCGTCATCGCTAA-2	L2_2_2	L2	Hypk	3	59	10	84.2857
TGCTCGTCATCGCTAA-2	L2_2_2	L2	Ubb	3	66	56	52.8
TGCTCGTCATCGCTAA-2	L2_2_2	L2	Psma4	5	18	3	75
TGCTCGTCATCGCTAA-2	L2_2_2	L2	Atp5j	3	17	1	89.4737
TGCTCGTCATCGCTAA-2	L2_2_2	L2	Naa38	2	10	2	83.3333
TGCTCGTCATCGCTAA-2	L2_2_2	L2	1810009A15Rik	3	15	2	78.9474
TGCTCGTCATCGCTAA-2	L2_2_2	L2	Depdc7	5	12	2	66.6667
TGCTCGTCATCGCTAA-2	L2_2_2	L2	Txnl1	3	6	2	66.6667
TGCTCGTCATCGCTAA-2	L2_2_2	L2	Bax	3	6	1	75
TGCTCGTCATCGCTAA-2	L2_2_2	L2	Cox17	3	16	1	88.8889
TGCTCGTCATCGCTAA-2	L2_2_2	L2	Dnajb9	4	19	11	59.375
TGCTCGTCATCGCTAA-2	L2_2_2	L2	Ywhae	6	10	3	55.5556
TGCTCGTCATCGCTAA-2	L2_2_2	L2	Rpp40	2	5	2	71.4286
TGCTCGTCATCGCTAA-2	L2_2_2	L2	Hspa8	3	12	5	60
TGCTCGTCATCGCTAA-2	L2_2_2	L2	Rnasek	2	7	1	87.5
TGCTCGTCATCGCTAA-2	L2_2_2	L2	Ywhaq	5	17	5	68
TGCTCGTCATCGCTAA-2	L2_2_2	L2	Rhoa	3	10	1	83.3333
TGCTCGTCATCGCTAA-2	L2_2_2	L2	Rpl26	3	23	6	76.6667
TGCTCGTCATCGCTAA-2	L2_2_2	L2	Gas5	13	5	3	20
TGCTCGTCATCGCTAA-2	L2_2_2	L2	Rpl37	5	76	2	93.8272
TGCTCGTCATCGCTAA-2	L2_2_2	L2	Hnrnpa1	6	7	3	46.6667
TGCTCGTCATCGCTAA-2	L2_2_2	L2	Rpl6	7	22	7	53.6585
TGCTCGTCATCGCTAA-2	L2_2_2	L2	Armc1	2	5	1	83.3333
TGCTCGTCATCGCTAA-2	L2_2_2	L2	Ccdc86	2	6	1	85.7143
TGCTCGTCATCGCTAA-2	L2_2_2	L2	Rps11	5	153	5	91.6168
TGCTCGTCATCGCTAA-2	L2_2_2	L2	Psmb6	3	21	2	87.5
TGCTCGTCATCGCTAA-2	L2_2_2	L2	Smdt1	3	10	2	76.9231
TGCTCGTCATCGCTAA-2	L2_2_2	L2	Med27	3	9	4	60
TGCTCGTCATCGCTAA-2	L2_2_2	L2	Anapc15	5	8	3	50
TGCTCGTCATCGCTAA-2	L2_2_2	L2	Uqcrc1	3	7	2	70
TGCTCGTCATCGCTAA-2	L2_2_2	L2	Hspa5	6	5	3	33.3333
TGCTCGTCATCGCTAA-2	L2_2_2	L2	Eif5	13	18	10	41.8605
TGCTCGTCATCGCTAA-2	L2_2_2	L2	Odc1	13	9	5	32.1429
TGCTCGTCATCGCTAA-2	L2_2_2	L2	Khdc1b	6	6	2	46.1538
TGCTCGTCATCGCTAA-2	L2_2_2	L2	Rpl23a	5	37	5	78.7234
TGCTCGTCATCGCTAA-2	L2_2_2	L2	Rpl7	6	21	4	65.625
TGCTCGTCATCGCTAA-2	L2_2_2	L2	Rbm3	3	6	2	66.6667
TGCTCGTCATCGCTAA-2	L2_2_2	L2	Ptrh2	2	11	1	91.6667
TGCTCGTCATCGCTAA-2	L2_2_2	L2	Gpd1l	9	10	4	45.4545
TGCTCGTCATCGCTAA-2	L2_2_2	L2	Cox6b1	2	41	1	97.619
TGCTCGTCATCGCTAA-2	L2_2_2	L2	Naca	4	21	2	84
TGCTCGTCATCGCTAA-2	L2_2_2	L2	Fis1	3	5	1	71.4286
TGCTCGTCATCGCTAA-2	L2_2_2	L2	Spic	4	28	1	90.3226
TGCTCGTCATCGCTAA-2	L2_2_2	L2	Wipi2	9	6	5	28.5714
TGCTCGTCATCGCTAA-2	L2_2_2	L2	Rpl15	4	14	8	46.6667
TGCTCGTCATCGCTAA-2	L2_2_2	L2	Ran	6	23	21	41.8182
TGCTCGTCATCGCTAA-2	L2_2_2	L2	Hspb1	2	13	2	86.6667
TGCTCGTCATCGCTAA-2	L2_2_2	L2	Cfl2	2	6	2	75
TGCTCGTCATCGCTAA-2	L2_2_2	L2	Rars	8	5	2	33.3333
TGCTCGTCATCGCTAA-2	L2_2_2	L2	Tcp1	9	8	4	33.3333
TGCTCGTCATCGCTAA-2	L2_2_2	L2	Rbx1	7	48	11	66.6667
TGCTCGTCATCGCTAA-2	L2_2_2	L2	Lin7c	5	6	3	40
TGCTCGTCATCGCTAA-2	L2_2_2	L2	Naa50	4	6	1	66.6667
TGCTCGTCATCGCTAA-2	L2_2_2	L2	Rps16	4	49	3	90.7407
TGCTCGTCATCGCTAA-2	L2_2_2	L2	Stmn3	2	5	1	83.3333
TGCTCGTCATCGCTAA-2	L2_2_2	L2	1600002K03Rik	2	7	1	87.5
TGCTCGTCATCGCTAA-2	L2_2_2	L2	mt-Co3	10	106	37	47.5336
TGCTCGTCATCGCTAA-2	L2_2_2	L2	Rps4x	4	10	3	62.5
TGCTCGTCATCGCTAA-2	L2_2_2	L2	C1d	5	11	2	68.75
TGCTCGTCATCGCTAA-2	L2_2_2	L2	Gm5	2	9	1	90
TGCTCGTCATCGCTAA-2	L2_2_2	L2	Ppp1ca	2	9	1	90
TGCTCGTCATCGCTAA-2	L2_2_2	L2	Cks1b	3	23	1	92
TGCTCGTCATCGCTAA-2	L2_2_2	L2	Syncrip	5	6	2	54.5455
TGCTCGTCATCGCTAA-2	L2_2_2	L2	Hspa14	4	12	1	80
TGCTCGTCATCGCTAA-2	L2_2_2	L2	Mrpl57	4	17	2	80.9524
TGCTCGTCATCGCTAA-2	L2_2_2	L2	Psmd11	6	8	3	47.0588
TGCTCGTCATCGCTAA-2	L2_2_2	L2	Prorp	4	6	1	66.6667
TGCTCGTCATCGCTAA-2	L2_2_2	L2	Kti12	2	8	2	80
TGCTCGTCATCGCTAA-2	L2_2_2	L2	Crxos	5	92	23	77.9661
TGCTCGTCATCGCTAA-2	L2_2_2	L2	Sec11a	3	8	4	61.5385
TGCTCGTCATCGCTAA-2	L2_2_2	L2	Cox5a	3	35	2	92.1053
TGCTCGTCATCGCTAA-2	L2_2_2	L2	Ost4	2	26	6	81.25
TGCTCGTCATCGCTAA-2	L2_2_2	L2	Rpl19	3	19	1	90.4762
TGCTCGTCATCGCTAA-2	L2_2_2	L2	Tma7	5	61	6	83.5616
TGCTCGTCATCGCTAA-2	L2_2_2	L2	Ndufc1	3	22	2	88
TGCTCGTCATCGCTAA-2	L2_2_2	L2	Mrpl41	4	16	2	76.1905
TGCTCGTCATCGCTAA-2	L2_2_2	L2	mt-Co2	6	631	269	54.8219
TGCTCGTCATCGCTAA-2	L2_2_2	L2	Cd2bp2	5	5	3	45.4545
TGCTCGTCATCGCTAA-2	L2_2_2	L2	Rnmt	5	6	2	54.5455
TGCTCGTCATCGCTAA-2	L2_2_2	L2	Folr1	10	5	3	26.3158
TGCTCGTCATCGCTAA-2	L2_2_2	L2	Rpl36	5	27	3	77.1429
TGCTCGTCATCGCTAA-2	L2_2_2	L2	Rpl5	2	20	1	95.2381
TGCTCGTCATCGCTAA-2	L2_2_2	L2	Timd2	15	75	15	64.6552
TGCTCGTCATCGCTAA-2	L2_2_2	L2	Llph	2	20	1	95.2381
TGCTCGTCATCGCTAA-2	L2_2_2	L2	Mad2l1bp	2	28	2	93.3333
TGCTCGTCATCGCTAA-2	L2_2_2	L2	Mif	2	12	2	85.7143
TGCTCGTCATCGCTAA-2	L2_2_2	L2	Serf2	5	104	3	94.5455
TGCTCGTCATCGCTAA-2	L2_2_2	L2	Mt2	3	97	2	96.0396
TGCTCGTCATCGCTAA-2	L2_2_2	L2	Gde1	4	13	2	72.2222
TGCTCGTCATCGCTAA-2	L2_2_2	L2	Ubxn4	2	5	1	83.3333
TGCTCGTCATCGCTAA-2	L2_2_2	L2	Oog3	2	12	2	85.7143
TGCTCGTCATCGCTAA-2	L2_2_2	L2	Tpd52l2	9	7	2	43.75
TGCTCGTCATCGCTAA-2	L2_2_2	L2	Uqcr11	2	12	2	85.7143
TGCTCGTCATCGCTAA-2	L2_2_2	L2	Snrpf	3	17	8	65.3846
TGCTCGTCATCGCTAA-2	L2_2_2	L2	Znrd2	2	19	3	86.3636
TGCTCGTCATCGCTAA-2	L2_2_2	L2	Dppa4	8	24	2	70.5882
TGCTCGTCATCGCTAA-2	L2_2_2	L2	Gm21731	2	5	1	83.3333
TGCTCGTCATCGCTAA-2	L2_2_2	L2	Rpl31	7	6	4	31.5789
TGCTCGTCATCGCTAA-2	L2_2_2	L2	Higd1a	2	6	1	85.7143
TGCTCGTCATCGCTAA-2	L2_2_2	L2	Rps15	6	26	7	60.4651
TGCTCGTCATCGCTAA-2	L2_2_2	L2	Eif4ebp1	4	8	2	66.6667
TGCTCGTCATCGCTAA-2	L2_2_2	L2	Gpn1	2	5	1	83.3333
TGCTCGTCATCGCTAA-2	L2_2_2	L2	Tor2a	2	5	1	83.3333
TGCTCGTCATCGCTAA-2	L2_2_2	L2	Nme2	4	65	11	77.381
TGCTCGTCATCGCTAA-2	L2_2_2	L2	Hspe1	2	9	1	90
TGCTCGTCATCGCTAA-2	L2_2_2	L2	Ndufa11	4	26	3	81.25
TGCTCGTCATCGCTAA-2	L2_2_2	L2	Rpl17	6	10	4	47.619
TGCTCGTCATCGCTAA-2	L2_2_2	L2	Imp4	4	12	2	75
TGCTCGTCATCGCTAA-2	L2_2_2	L2	Mrpl52	3	7	2	70
TGCTCGTCATCGCTAA-2	L2_2_2	L2	Mrpl51	4	15	14	45.4545
TGCTCGTCATCGCTAA-2	L2_2_2	L2	Sumo2	4	64	3	92.7536
TGCTCGTCATCGCTAA-2	L2_2_2	L2	Nudt21	4	8	2	66.6667
TGCTCGTCATCGCTAA-2	L2_2_2	L2	Rpl30	3	14	8	51.8519
TGCTCGTCATCGCTAA-2	L2_2_2	L2	Pomp	4	17	2	80.9524
TGCTCGTCATCGCTAA-2	L2_2_2	L2	Hmgb3	3	6	4	54.5455
TGCTCGTCATCGCTAA-2	L2_2_2	L2	Nop56	6	8	3	53.3333
TGCTCGTCATCGCTAA-2	L2_2_2	L2	Otud6b	6	6	2	50
TGCTCGTCATCGCTAA-2	L2_2_2	L2	Cct8	10	5	3	29.4118
TGCTCGTCATCGCTAA-2	L2_2_2	L2	Rps12	5	6	1	60
TGCTCGTCATCGCTAA-2	L2_2_2	L2	Polr2c	4	15	1	83.3333
TGCTCGTCATCGCTAA-2	L2_2_2	L2	Tipin	12	8	7	23.5294
TGCTCGTCATCGCTAA-2	L2_2_2	L2	Nutf2	4	7	2	63.6364
TGCTCGTCATCGCTAA-2	L2_2_2	L2	Cnbp	8	14	9	42.4242
TGCTCGTCATCGCTAA-2	L2_2_2	L2	Ciao2a	2	11	1	91.6667
TGCTCGTCATCGCTAA-2	L2_2_2	L2	Rab10os	3	6	3	60
TGCTCGTCATCGCTAA-2	L2_2_2	L2	Rsl24d1	5	7	5	43.75
TGCTCGTCATCGCTAA-2	L2_2_2	L2	Atp5j2	3	21	3	84
TGCTCGTCATCGCTAA-2	L2_2_2	L2	Eif2s1	3	11	1	84.6154
TGCTCGTCATCGCTAA-2	L2_2_2	L2	Rpl10a	5	5	2	50
TGCTCGTCATCGCTAA-2	L2_2_2	L2	Usp10	2	34	1	97.1429
TGCTCGTCATCGCTAA-2	L2_2_2	L2	Utp3	2	8	1	88.8889
TGCTCGTCATCGCTAA-2	L2_2_2	L2	Nob1	2	7	1	87.5
TGCTCGTCATCGCTAA-2	L2_2_2	L2	Seh1l	8	6	2	42.8571
TGCTCGTCATCGCTAA-2	L2_2_2	L2	Lyar	8	6	3	40
TGCTCGTCATCGCTAA-2	L2_2_2	L2	Cisd1	2	6	1	85.7143
TGCTCGTCATCGCTAA-2	L2_2_2	L2	1110038F14Rik	2	5	1	83.3333
TGCTCGTCATCGCTAA-2	L2_2_2	L2	Hsbp1	2	8	2	80
TGCTCGTCATCGCTAA-2	L2_2_2	L2	Marc2	3	9	3	69.2308
TGCTCGTCATCGCTAA-2	L2_2_2	L2	Pdxk	9	37	2	75.5102
TGCTCGTCATCGCTAA-2	L2_2_2	L2	Rpl32	4	27	1	90
TGCTCGTCATCGCTAA-2	L2_2_2	L2	Gm10184	2	26	2	92.8571
TGCTCGTCATCGCTAA-2	L2_2_2	L2		6	29	17	53.7037
TGCTCGTCATCGCTAA-2	L2_2_2	L2	Taf12	3	9	1	81.8182
TGCTCGTCATCGCTAA-2	L2_2_2	L2	Papola	7	26	2	78.7879
TGCTCGTCATCGCTAA-2	L2_2_2	L2	Dnaaf2	4	7	3	50
TGCTCGTCATCGCTAA-2	L2_2_2	L2	Rplp0	9	26	25	33.7662
TGCTCGTCATCGCTAA-2	L2_2_2	L2	Ctsb	3	8	2	72.7273
TGCTCGTCATCGCTAA-2	L2_2_2	L2	Eif1	8	54	22	56.25
TGCTCGTCATCGCTAA-2	L2_2_2	L2	Rps3a1	4	56	4	88.8889
TGCTCGTCATCGCTAA-2	L2_2_2	L2	Rpl22l1	3	5	4	45.4545
TGCTCGTCATCGCTAA-2	L2_2_2	L2	Rnf125	4	6	4	50
TGCTCGTCATCGCTAA-2	L2_2_2	L2	Sap18	3	13	11	40.625
TGCTCGTCATCGCTAA-2	L2_2_2	L2	Ak6	5	31	13	53.4483
TGCTCGTCATCGCTAA-2	L2_2_2	L2	Eif4e	13	14	12	31.8182
TGCTCGTCATCGCTAA-2	L2_2_2	L2	Timm17a	4	28	22	50.9091
TGCTCGTCATCGCTAA-2	L2_2_2	L2	Emc8	3	9	1	81.8182
TGCTCGTCATCGCTAA-2	L2_2_2	L2	Ube2i	6	5	2	45.4545
TGCTCGTCATCGCTAA-2	L2_2_2	L2	Snu13	6	91	32	64.0845
TGCTCGTCATCGCTAA-2	L2_2_2	L2	Dnttip2	4	9	1	75
TGCTCGTCATCGCTAA-2	L2_2_2	L2	Hmgb2	2	16	1	94.1176
TGCTCGTCATCGCTAA-2	L2_2_2	L2	Pak1ip1	3	5	1	71.4286
TGCTCGTCATCGCTAA-2	L2_2_2	L2	Rplp2	7	44	6	70.9677
TGCTCGTCATCGCTAA-2	L2_2_2	L2	Exosc7	3	6	1	75
TGCTCGTCATCGCTAA-2	L2_2_2	L2	mt-Nd2	8	109	55	38.79
TGCTCGTCATCGCTAA-2	L2_2_2	L2	Mpc2	4	41	8	75.9259
TGCTCGTCATCGCTAA-2	L2_2_2	L2	Eef1d	3	8	1	80
TGCTCGTCATCGCTAA-2	L2_2_2	L2	Arpc1a	6	10	6	43.4783
TGCTCGTCATCGCTAA-2	L2_2_2	L2	Rpl27a	4	12	1	80
TGCTCGTCATCGCTAA-2	L2_2_2	L2	Med28	3	34	7	80.9524
TGCTCGTCATCGCTAA-2	L2_2_2	L2	Elof1	2	23	2	92
TGCTCGTCATCGCTAA-2	L2_2_2	L2	Mrps6	2	5	1	83.3333
TGCTCGTCATCGCTAA-2	L2_2_2	L2	Dsn1	6	5	2	41.6667
TGCTCGTCATCGCTAA-2	L2_2_2	L2	Calm3	2	6	1	85.7143
TGCTCGTCATCGCTAA-2	L2_2_2	L2	Dpy30	4	27	4	81.8182
TGCTCGTCATCGCTAA-2	L2_2_2	L2	Mkrn1	4	8	3	61.5385
TGCTCGTCATCGCTAA-2	L2_2_2	L2	Guca1a	6	9	3	52.9412
TGCTCGTCATCGCTAA-2	L2_2_2	L2	Mpc1	3	16	3	80
TGCTCGTCATCGCTAA-2	L2_2_2	L2	Aprt	4	22	4	75.8621
TGCTCGTCATCGCTAA-2	L2_2_2	L2	Rps27rt	2	17	4	80.9524
TGCTCGTCATCGCTAA-2	L2_2_2	L2	Ppid	7	6	2	46.1538
TGCTCGTCATCGCTAA-2	L2_2_2	L2	Med4	4	7	1	70
TGCTCGTCATCGCTAA-2	L2_2_2	L2	mt-Atp8	3	28	18	56
TGCTCGTCATCGCTAA-2	L2_2_2	L2	Lrr1	4	11	5	55
TGCTCGTCATCGCTAA-2	L2_2_2	L2	Csde1	9	5	4	27.7778
TGCTCGTCATCGCTAA-2	L2_2_2	L2	Rpl36a	5	7	4	50
TGCTCGTCATCGCTAA-2	L2_2_2	L2	Pam16	4	14	4	66.6667
TGCTCGTCATCGCTAA-2	L2_2_2	L2	Bnip3	4	20	9	52.6316
TGCTCGTCATCGCTAA-2	L2_2_2	L2	Brix1	3	47	3	92.1569
TGCTCGTCATCGCTAA-2	L2_2_2	L2	Cd9	3	5	1	71.4286
TGCTCGTCATCGCTAA-2	L2_2_2	L2	Rtf2	2	10	1	90.9091
TGCTCGTCATCGCTAA-2	L2_2_2	L2	Tomm20	5	40	33	51.9481
TGCTCGTCATCGCTAA-2	L2_2_2	L2	Prr13	3	13	10	52
TGCTCGTCATCGCTAA-2	L2_2_2	L2	Lsm8	2	14	6	70
TGCTCGTCATCGCTAA-2	L2_2_2	L2	Tigar	3	9	1	81.8182
TGCTCGTCATCGCTAA-2	L2_2_2	L2	Mphosph6	3	27	1	93.1034
TGCTCGTCATCGCTAA-2	L2_2_2	L2	Atp6v0e	2	22	1	95.6522
TGCTCGTCATCGCTAA-2	L2_2_2	L2	Hmgn1	5	7	6	43.75
TGCTCGTCATCGCTAA-2	L2_2_2	L2	Rps10	6	17	1	77.2727
TGCTCGTCATCGCTAA-2	L2_2_2	L2	Birc5	4	31	7	70.4545
TGCTCGTCATCGCTAA-2	L2_2_2	L2	Lamtor1	4	11	10	44
TGCTCGTCATCGCTAA-2	L2_2_2	L2	Nsa2	4	8	3	53.3333
TGCTCGTCATCGCTAA-2	L2_2_2	L2	Fgfr1op2	4	8	2	61.5385
TGCTCGTCATCGCTAA-2	L2_2_2	L2	Hsp90aa1	8	10	3	45.4545
TGCTCGTCATCGCTAA-2	L2_2_2	L2	Fam104a	2	7	4	63.6364
TGCTCGTCATCGCTAA-2	L2_2_2	L2	Mrpl22	3	15	3	75
TGCTCGTCATCGCTAA-2	L2_2_2	L2	Gtf3a	3	5	1	71.4286
TGCTCGTCATCGCTAA-2	L2_2_2	L2	Atp5h	3	27	2	90
TGCTCGTCATCGCTAA-2	L2_2_2	L2	Asf1b	2	7	1	87.5
TGCTCGTCATCGCTAA-2	L2_2_2	L2	Rnf2	5	5	2	45.4545
TGCTCGTCATCGCTAA-2	L2_2_2	L2	Zc3h15	4	5	2	55.5556
TGCTCGTCATCGCTAA-2	L2_2_2	L2	Metap1	3	6	2	66.6667
TGCTCGTCATCGCTAA-2	L2_2_2	L2	Rps20	3	15	1	88.2353
TGCTCGTCATCGCTAA-2	L2_2_2	L2	Rab20	3	14	2	82.3529
TGCTCGTCATCGCTAA-2	L2_2_2	L2	Hikeshi	9	10	6	38.4615
TGCTCGTCATCGCTAA-2	L2_2_2	L2	Ndufa9	5	8	1	66.6667
TGCTCGTCATCGCTAA-2	L2_2_2	L2	Psma7	3	25	3	86.2069
TGCTCGTCATCGCTAA-2	L2_2_2	L2	Ubl5	4	43	2	89.5833
TGCTCGTCATCGCTAA-2	L2_2_2	L2	Rps27l	5	70	2	93.3333
TGCTCGTCATCGCTAA-2	L2_2_2	L2	Eif1ad	2	13	2	86.6667
TGCTCGTCATCGCTAA-2	L2_2_2	L2	Rpl8	3	5	3	50
TGCTCGTCATCGCTAA-2	L2_2_2	L2	Agpat5	6	9	2	60
AGAGCCCCACTATGTG-3	4cell_3_3	4cell	Micos10	2	10	1	90.9091
AGAGCCCCACTATGTG-3	4cell_3_3	4cell	Eif2s2	3	23	1	92
AGAGCCCCACTATGTG-3	4cell_3_3	4cell	Snrpd1	5	5	4	41.6667
AGAGCCCCACTATGTG-3	4cell_3_3	4cell	Dph3	3	5	3	55.5556
AGAGCCCCACTATGTG-3	4cell_3_3	4cell	Rps2	3	20	17	51.2821
AGAGCCCCACTATGTG-3	4cell_3_3	4cell	Srp9	4	7	4	53.8462
AGAGCCCCACTATGTG-3	4cell_3_3	4cell	Ube2n	2	10	1	90.9091
AGAGCCCCACTATGTG-3	4cell_3_3	4cell	Rps21	2	15	1	93.75
AGAGCCCCACTATGTG-3	4cell_3_3	4cell	Ebna1bp2	6	19	2	76
AGAGCCCCACTATGTG-3	4cell_3_3	4cell	Eif6	4	16	1	84.2105
AGAGCCCCACTATGTG-3	4cell_3_3	4cell	Cox6a1	2	9	2	81.8182
AGAGCCCCACTATGTG-3	4cell_3_3	4cell	Lsm5	2	5	1	83.3333
AGAGCCCCACTATGTG-3	4cell_3_3	4cell	Gpx4	2	10	1	90.9091
AGAGCCCCACTATGTG-3	4cell_3_3	4cell	Hdgf	2	5	1	83.3333
AGAGCCCCACTATGTG-3	4cell_3_3	4cell	Ptma	7	25	2	75.7576
AGAGCCCCACTATGTG-3	4cell_3_3	4cell	Ncl	5	8	2	61.5385
AGAGCCCCACTATGTG-3	4cell_3_3	4cell	Tomm22	4	11	4	64.7059
AGAGCCCCACTATGTG-3	4cell_3_3	4cell	Rps24	3	36	3	90
AGAGCCCCACTATGTG-3	4cell_3_3	4cell	Rps27a	2	24	4	85.7143
AGAGCCCCACTATGTG-3	4cell_3_3	4cell	Rpl9	2	17	1	94.4444
AGAGCCCCACTATGTG-3	4cell_3_3	4cell	Magoh	3	13	1	86.6667
AGAGCCCCACTATGTG-3	4cell_3_3	4cell	Oser1	3	8	3	66.6667
AGAGCCCCACTATGTG-3	4cell_3_3	4cell	Dppa2	5	8	5	44.4444
AGAGCCCCACTATGTG-3	4cell_3_3	4cell	Rpsa	4	10	4	62.5
AGAGCCCCACTATGTG-3	4cell_3_3	4cell	Exoc3l2	4	7	1	70
AGAGCCCCACTATGTG-3	4cell_3_3	4cell	Rpl11	4	16	1	84.2105
AGAGCCCCACTATGTG-3	4cell_3_3	4cell	Mat2a	2	11	1	91.6667
AGAGCCCCACTATGTG-3	4cell_3_3	4cell	Bzw1	6	5	4	29.4118
AGAGCCCCACTATGTG-3	4cell_3_3	4cell	Rpl41	8	150	18	81.0811
AGAGCCCCACTATGTG-3	4cell_3_3	4cell	Atp5b	3	14	1	87.5
AGAGCCCCACTATGTG-3	4cell_3_3	4cell	Uqcr10	2	11	2	84.6154
AGAGCCCCACTATGTG-3	4cell_3_3	4cell	Npl	4	6	1	66.6667
AGAGCCCCACTATGTG-3	4cell_3_3	4cell	Selenos	2	22	1	95.6522
AGAGCCCCACTATGTG-3	4cell_3_3	4cell	Atf4	3	6	1	75
AGAGCCCCACTATGTG-3	4cell_3_3	4cell	Pcbp1	2	6	3	66.6667
AGAGCCCCACTATGTG-3	4cell_3_3	4cell	Gps1	3	5	1	71.4286
AGAGCCCCACTATGTG-3	4cell_3_3	4cell	Eef1a1	2	5	4	55.5556
AGAGCCCCACTATGTG-3	4cell_3_3	4cell	Tomm40	3	8	4	61.5385
AGAGCCCCACTATGTG-3	4cell_3_3	4cell	Rpl13a	4	19	2	82.6087
AGAGCCCCACTATGTG-3	4cell_3_3	4cell	Sae1	3	5	1	71.4286
AGAGCCCCACTATGTG-3	4cell_3_3	4cell	Rbm8a	3	10	2	76.9231
AGAGCCCCACTATGTG-3	4cell_3_3	4cell	Znhit3	4	19	5	73.0769
AGAGCCCCACTATGTG-3	4cell_3_3	4cell	Wdr43	3	6	2	66.6667
AGAGCCCCACTATGTG-3	4cell_3_3	4cell	Uck2	3	5	1	71.4286
AGAGCCCCACTATGTG-3	4cell_3_3	4cell	Cox7a2	2	15	1	93.75
AGAGCCCCACTATGTG-3	4cell_3_3	4cell	Lman2	3	11	1	84.6154
AGAGCCCCACTATGTG-3	4cell_3_3	4cell	Nup35	2	5	3	62.5
AGAGCCCCACTATGTG-3	4cell_3_3	4cell	Ung	2	5	1	83.3333
AGAGCCCCACTATGTG-3	4cell_3_3	4cell	Snrpe	4	15	1	83.3333
AGAGCCCCACTATGTG-3	4cell_3_3	4cell	Ube2c	2	21	1	95.4545
AGAGCCCCACTATGTG-3	4cell_3_3	4cell	mt-Nd5	12	11	8	23.913
AGAGCCCCACTATGTG-3	4cell_3_3	4cell	Psma3	3	9	4	64.2857
AGAGCCCCACTATGTG-3	4cell_3_3	4cell	Ftl1	4	24	1	88.8889
AGAGCCCCACTATGTG-3	4cell_3_3	4cell	Dppa3	7	120	23	75
AGAGCCCCACTATGTG-3	4cell_3_3	4cell	Tomm6	2	9	1	90
AGAGCCCCACTATGTG-3	4cell_3_3	4cell	Rps18	3	17	1	89.4737
AGAGCCCCACTATGTG-3	4cell_3_3	4cell	Sumo1	3	9	3	69.2308
AGAGCCCCACTATGTG-3	4cell_3_3	4cell	Amd1	2	5	2	71.4286
AGAGCCCCACTATGTG-3	4cell_3_3	4cell	Foxr1	3	5	3	55.5556
AGAGCCCCACTATGTG-3	4cell_3_3	4cell	Atp6v1d	3	8	1	80
AGAGCCCCACTATGTG-3	4cell_3_3	4cell	Cdc20	3	12	1	85.7143
AGAGCCCCACTATGTG-3	4cell_3_3	4cell	Racgap1	3	7	1	77.7778
AGAGCCCCACTATGTG-3	4cell_3_3	4cell	Nop2	2	5	1	83.3333
AGAGCCCCACTATGTG-3	4cell_3_3	4cell	Rpl13	4	41	1	93.1818
AGAGCCCCACTATGTG-3	4cell_3_3	4cell	Med29	3	25	2	89.2857
AGAGCCCCACTATGTG-3	4cell_3_3	4cell	Cog4	3	5	2	62.5
AGAGCCCCACTATGTG-3	4cell_3_3	4cell	Eny2	7	5	3	38.4615
AGAGCCCCACTATGTG-3	4cell_3_3	4cell	Tpt1	3	14	1	87.5
AGAGCCCCACTATGTG-3	4cell_3_3	4cell	Rpl18a	3	37	2	92.5
AGAGCCCCACTATGTG-3	4cell_3_3	4cell	Emc6	2	5	2	71.4286
AGAGCCCCACTATGTG-3	4cell_3_3	4cell	Gabarapl2	6	18	17	26.8657
AGAGCCCCACTATGTG-3	4cell_3_3	4cell	Dtymk	2	5	1	83.3333
AGAGCCCCACTATGTG-3	4cell_3_3	4cell	Syf2	3	5	2	55.5556
AGAGCCCCACTATGTG-3	4cell_3_3	4cell	Set	8	24	7	53.3333
AGAGCCCCACTATGTG-3	4cell_3_3	4cell	Rack1	5	8	1	66.6667
AGAGCCCCACTATGTG-3	4cell_3_3	4cell	Romo1	3	6	1	75
AGAGCCCCACTATGTG-3	4cell_3_3	4cell	Gm48423	2	9	1	90
AGAGCCCCACTATGTG-3	4cell_3_3	4cell	Rps13	2	25	1	96.1538
AGAGCCCCACTATGTG-3	4cell_3_3	4cell	Pbdc1	2	5	1	83.3333
AGAGCCCCACTATGTG-3	4cell_3_3	4cell	B020004C17Rik	4	15	7	55.5556
AGAGCCCCACTATGTG-3	4cell_3_3	4cell	Rps9	3	10	9	50
AGAGCCCCACTATGTG-3	4cell_3_3	4cell	Mcrip2	4	6	2	60
AGAGCCCCACTATGTG-3	4cell_3_3	4cell	Psmb3	2	5	1	83.3333
AGAGCCCCACTATGTG-3	4cell_3_3	4cell	Ctsl	5	30	2	81.0811
AGAGCCCCACTATGTG-3	4cell_3_3	4cell	Cript	3	5	1	71.4286
AGAGCCCCACTATGTG-3	4cell_3_3	4cell	Rpl35	2	30	6	83.3333
AGAGCCCCACTATGTG-3	4cell_3_3	4cell	Zscan5b	2	5	1	83.3333
AGAGCCCCACTATGTG-3	4cell_3_3	4cell	Omt2a	3	31	1	93.9394
AGAGCCCCACTATGTG-3	4cell_3_3	4cell	Rrm2	2	6	4	60
AGAGCCCCACTATGTG-3	4cell_3_3	4cell	Rps26	4	18	1	85.7143
AGAGCCCCACTATGTG-3	4cell_3_3	4cell	Srp14	3	7	1	77.7778
AGAGCCCCACTATGTG-3	4cell_3_3	4cell	Eef2	7	6	2	46.1538
AGAGCCCCACTATGTG-3	4cell_3_3	4cell	Zfp622	2	12	1	92.3077
AGAGCCCCACTATGTG-3	4cell_3_3	4cell	Supt4a	2	10	3	76.9231
AGAGCCCCACTATGTG-3	4cell_3_3	4cell	Nip7	4	5	3	50
AGAGCCCCACTATGTG-3	4cell_3_3	4cell	Eif4h	2	5	1	83.3333
AGAGCCCCACTATGTG-3	4cell_3_3	4cell	Rpl18	3	18	1	90
AGAGCCCCACTATGTG-3	4cell_3_3	4cell	Ndufab1	2	6	1	85.7143
AGAGCCCCACTATGTG-3	4cell_3_3	4cell	Pa2g4	7	49	3	84.4828
AGAGCCCCACTATGTG-3	4cell_3_3	4cell	Polr2f	3	27	1	93.1034
AGAGCCCCACTATGTG-3	4cell_3_3	4cell	Hmgb1	6	6	3	42.8571
AGAGCCCCACTATGTG-3	4cell_3_3	4cell	Mrpl40	3	11	1	84.6154
AGAGCCCCACTATGTG-3	4cell_3_3	4cell	Cct4	2	9	1	90
AGAGCCCCACTATGTG-3	4cell_3_3	4cell	Csnk2b	2	10	1	90.9091
AGAGCCCCACTATGTG-3	4cell_3_3	4cell	Ccna2	2	20	1	95.2381
AGAGCCCCACTATGTG-3	4cell_3_3	4cell	Bcat1	2	5	1	83.3333
AGAGCCCCACTATGTG-3	4cell_3_3	4cell	Tiprl	2	6	1	85.7143
AGAGCCCCACTATGTG-3	4cell_3_3	4cell	Atp5a1	3	9	2	75
AGAGCCCCACTATGTG-3	4cell_3_3	4cell	Dynll1	2	25	2	92.5926
AGAGCCCCACTATGTG-3	4cell_3_3	4cell	Rps3	3	31	1	93.9394
AGAGCCCCACTATGTG-3	4cell_3_3	4cell	Mrps24	4	8	5	50
AGAGCCCCACTATGTG-3	4cell_3_3	4cell	Hexb	3	6	1	75
AGAGCCCCACTATGTG-3	4cell_3_3	4cell	Hsp90ab1	5	23	8	63.8889
AGAGCCCCACTATGTG-3	4cell_3_3	4cell	Ybx1	4	9	1	75
AGAGCCCCACTATGTG-3	4cell_3_3	4cell	Psma6	5	10	2	62.5
AGAGCCCCACTATGTG-3	4cell_3_3	4cell	Snx3	2	5	2	71.4286
AGAGCCCCACTATGTG-3	4cell_3_3	4cell	Prdx5	2	5	1	83.3333
AGAGCCCCACTATGTG-3	4cell_3_3	4cell	Nol7	3	8	1	80
AGAGCCCCACTATGTG-3	4cell_3_3	4cell	Cdca8	4	10	1	76.9231
AGAGCCCCACTATGTG-3	4cell_3_3	4cell	Anp32e	2	5	1	83.3333
AGAGCCCCACTATGTG-3	4cell_3_3	4cell	Kpna2	3	12	2	80
AGAGCCCCACTATGTG-3	4cell_3_3	4cell	H2afv	2	13	1	92.8571
AGAGCCCCACTATGTG-3	4cell_3_3	4cell	Npc2	2	5	1	83.3333
AGAGCCCCACTATGTG-3	4cell_3_3	4cell	Npm1	10	22	17	45.8333
AGAGCCCCACTATGTG-3	4cell_3_3	4cell	Ccne1	4	13	2	76.4706
AGAGCCCCACTATGTG-3	4cell_3_3	4cell	Pttg1ip	4	16	7	59.2593
AGAGCCCCACTATGTG-3	4cell_3_3	4cell	Nup43	3	7	1	77.7778
AGAGCCCCACTATGTG-3	4cell_3_3	4cell	Cdk1	3	8	1	80
AGAGCCCCACTATGTG-3	4cell_3_3	4cell	Rpl34	4	21	12	56.7568
AGAGCCCCACTATGTG-3	4cell_3_3	4cell	Psmc2	2	9	1	90
AGAGCCCCACTATGTG-3	4cell_3_3	4cell	Cox6c	3	6	3	60
AGAGCCCCACTATGTG-3	4cell_3_3	4cell	Rpl39l	2	13	1	92.8571
AGAGCCCCACTATGTG-3	4cell_3_3	4cell	Rrp15	2	5	4	55.5556
AGAGCCCCACTATGTG-3	4cell_3_3	4cell	Ppan	3	5	1	71.4286
AGAGCCCCACTATGTG-3	4cell_3_3	4cell	Wdr18	5	7	1	63.6364
AGAGCCCCACTATGTG-3	4cell_3_3	4cell	Ltv1	2	6	1	85.7143
AGAGCCCCACTATGTG-3	4cell_3_3	4cell	Abhd6	7	5	2	41.6667
AGAGCCCCACTATGTG-3	4cell_3_3	4cell	Crb3	3	5	2	62.5
AGAGCCCCACTATGTG-3	4cell_3_3	4cell	Cops6	4	5	3	50
AGAGCCCCACTATGTG-3	4cell_3_3	4cell	Ddx39	3	17	1	89.4737
AGAGCCCCACTATGTG-3	4cell_3_3	4cell	Srsf7	5	11	3	64.7059
AGAGCCCCACTATGTG-3	4cell_3_3	4cell	Eloc	10	71	3	84.5238
AGAGCCCCACTATGTG-3	4cell_3_3	4cell	Sgta	3	14	1	87.5
AGAGCCCCACTATGTG-3	4cell_3_3	4cell	Prps1	4	10	9	47.619
AGAGCCCCACTATGTG-3	4cell_3_3	4cell	Gadd45gip1	3	9	5	60
AGAGCCCCACTATGTG-3	4cell_3_3	4cell	Taldo1	3	8	1	80
AGAGCCCCACTATGTG-3	4cell_3_3	4cell	Fau	5	37	3	86.0465
AGAGCCCCACTATGTG-3	4cell_3_3	4cell	Adrm1	4	18	3	78.2609
AGAGCCCCACTATGTG-3	4cell_3_3	4cell	Snrpa1	6	7	2	53.8462
AGAGCCCCACTATGTG-3	4cell_3_3	4cell	Tmem59	3	8	2	72.7273
AGAGCCCCACTATGTG-3	4cell_3_3	4cell	Zfand5	5	35	2	85.3659
AGAGCCCCACTATGTG-3	4cell_3_3	4cell	Isyna1	5	6	2	54.5455
AGAGCCCCACTATGTG-3	4cell_3_3	4cell	mt-Cytb	10	139	24	66.8269
AGAGCCCCACTATGTG-3	4cell_3_3	4cell	Polr3k	3	7	2	70
AGAGCCCCACTATGTG-3	4cell_3_3	4cell	Ccnb1	9	34	3	70.8333
AGAGCCCCACTATGTG-3	4cell_3_3	4cell	Vhl	2	7	1	87.5
AGAGCCCCACTATGTG-3	4cell_3_3	4cell	Ube2l3	4	21	1	87.5
AGAGCCCCACTATGTG-3	4cell_3_3	4cell	Eif5a	4	12	1	80
AGAGCCCCACTATGTG-3	4cell_3_3	4cell	Nop53	3	17	2	85
AGAGCCCCACTATGTG-3	4cell_3_3	4cell	Park7	2	7	1	87.5
AGAGCCCCACTATGTG-3	4cell_3_3	4cell	Uqcc3	2	6	2	75
AGAGCCCCACTATGTG-3	4cell_3_3	4cell	Cks2	3	78	2	96.2963
AGAGCCCCACTATGTG-3	4cell_3_3	4cell	2310040G24Rik	2	6	3	66.6667
AGAGCCCCACTATGTG-3	4cell_3_3	4cell	Cycs	2	10	4	71.4286
AGAGCCCCACTATGTG-3	4cell_3_3	4cell	Gmnn	4	14	2	77.7778
AGAGCCCCACTATGTG-3	4cell_3_3	4cell	Pfn1	2	7	1	87.5
AGAGCCCCACTATGTG-3	4cell_3_3	4cell	Spin1	6	8	1	61.5385
AGAGCCCCACTATGTG-3	4cell_3_3	4cell	Rps6	3	30	1	93.75
AGAGCCCCACTATGTG-3	4cell_3_3	4cell	Rps17	5	17	9	54.8387
AGAGCCCCACTATGTG-3	4cell_3_3	4cell	H2afz	4	38	8	79.1667
AGAGCCCCACTATGTG-3	4cell_3_3	4cell	Cox4i1	2	23	3	88.4615
AGAGCCCCACTATGTG-3	4cell_3_3	4cell	Uba52	6	50	7	74.6269
AGAGCCCCACTATGTG-3	4cell_3_3	4cell	Lamp2	2	11	1	91.6667
AGAGCCCCACTATGTG-3	4cell_3_3	4cell	Cenpa	4	14	5	60.8696
AGAGCCCCACTATGTG-3	4cell_3_3	4cell	Hnrnpk	3	5	3	55.5556
AGAGCCCCACTATGTG-3	4cell_3_3	4cell	Eif3k	3	5	2	62.5
AGAGCCCCACTATGTG-3	4cell_3_3	4cell	Nolc1	3	7	4	50
AGAGCCCCACTATGTG-3	4cell_3_3	4cell	Sat1	2	6	1	85.7143
AGAGCCCCACTATGTG-3	4cell_3_3	4cell	Fbxo15	4	10	3	62.5
AGAGCCCCACTATGTG-3	4cell_3_3	4cell	Metap2	2	5	1	83.3333
AGAGCCCCACTATGTG-3	4cell_3_3	4cell	Lsm2	2	5	2	71.4286
AGAGCCCCACTATGTG-3	4cell_3_3	4cell	Pdrg1	3	7	2	70
AGAGCCCCACTATGTG-3	4cell_3_3	4cell	Emc3	4	5	2	55.5556
AGAGCCCCACTATGTG-3	4cell_3_3	4cell	Rpl4	5	20	1	83.3333
AGAGCCCCACTATGTG-3	4cell_3_3	4cell	Sugt1	5	15	8	55.5556
AGAGCCCCACTATGTG-3	4cell_3_3	4cell	Rab24	2	7	1	87.5
AGAGCCCCACTATGTG-3	4cell_3_3	4cell	mt-Co1	9	133	16	66.8342
AGAGCCCCACTATGTG-3	4cell_3_3	4cell	Rpl28	3	15	8	62.5
AGAGCCCCACTATGTG-3	4cell_3_3	4cell	Bnip3l	3	6	1	75
AGAGCCCCACTATGTG-3	4cell_3_3	4cell	Spint2	2	6	1	85.7143
AGAGCCCCACTATGTG-3	4cell_3_3	4cell	Nhp2	2	10	8	55.5556
AGAGCCCCACTATGTG-3	4cell_3_3	4cell	Rpap3	3	7	1	77.7778
AGAGCCCCACTATGTG-3	4cell_3_3	4cell	Rps14	2	30	2	93.75
AGAGCCCCACTATGTG-3	4cell_3_3	4cell	Pfdn5	2	6	2	75
AGAGCCCCACTATGTG-3	4cell_3_3	4cell	Tnfsf13b	2	5	3	62.5
AGAGCCCCACTATGTG-3	4cell_3_3	4cell	Nap1l1	6	5	3	38.4615
AGAGCCCCACTATGTG-3	4cell_3_3	4cell	Ndufb2	2	14	1	93.3333
AGAGCCCCACTATGTG-3	4cell_3_3	4cell	Dppa5a	5	58	19	72.5
AGAGCCCCACTATGTG-3	4cell_3_3	4cell	Rbm17	4	7	2	63.6364
AGAGCCCCACTATGTG-3	4cell_3_3	4cell	Cd63	7	41	2	85.4167
AGAGCCCCACTATGTG-3	4cell_3_3	4cell	Elob	4	7	1	70
AGAGCCCCACTATGTG-3	4cell_3_3	4cell	Lrpap1	2	8	1	88.8889
AGAGCCCCACTATGTG-3	4cell_3_3	4cell	Psmb7	3	6	1	75
AGAGCCCCACTATGTG-3	4cell_3_3	4cell	Phgdh	2	21	2	91.3043
AGAGCCCCACTATGTG-3	4cell_3_3	4cell	Pmm1	4	13	1	81.25
AGAGCCCCACTATGTG-3	4cell_3_3	4cell	Tomm5	3	18	1	90
AGAGCCCCACTATGTG-3	4cell_3_3	4cell	Tmem41b	7	25	2	78.125
AGAGCCCCACTATGTG-3	4cell_3_3	4cell	Map1lc3a	3	32	10	74.4186
AGAGCCCCACTATGTG-3	4cell_3_3	4cell	Pemt	4	22	1	88
AGAGCCCCACTATGTG-3	4cell_3_3	4cell	Eif4g2	2	6	1	85.7143
AGAGCCCCACTATGTG-3	4cell_3_3	4cell	Cs	3	5	1	71.4286
AGAGCCCCACTATGTG-3	4cell_3_3	4cell	Fkbp4	4	8	7	47.0588
AGAGCCCCACTATGTG-3	4cell_3_3	4cell	Rps15a	2	21	1	95.4545
AGAGCCCCACTATGTG-3	4cell_3_3	4cell	Bola2	3	19	3	82.6087
AGAGCCCCACTATGTG-3	4cell_3_3	4cell	Gtf2h5	4	7	4	43.75
AGAGCCCCACTATGTG-3	4cell_3_3	4cell	Chchd2	5	45	2	88.2353
AGAGCCCCACTATGTG-3	4cell_3_3	4cell	A530040E14Rik	5	10	2	66.6667
AGAGCCCCACTATGTG-3	4cell_3_3	4cell	Galk1	3	5	1	71.4286
AGAGCCCCACTATGTG-3	4cell_3_3	4cell	Eif3i	2	5	1	83.3333
AGAGCCCCACTATGTG-3	4cell_3_3	4cell	Rpl38	5	12	11	37.5
AGAGCCCCACTATGTG-3	4cell_3_3	4cell	Rps23	4	24	2	85.7143
AGAGCCCCACTATGTG-3	4cell_3_3	4cell	Fcf1	3	10	1	83.3333
AGAGCCCCACTATGTG-3	4cell_3_3	4cell	Pole4	6	10	2	62.5
AGAGCCCCACTATGTG-3	4cell_3_3	4cell	Atp5c1	2	8	1	88.8889
AGAGCCCCACTATGTG-3	4cell_3_3	4cell	Cct5	3	6	3	60
AGAGCCCCACTATGTG-3	4cell_3_3	4cell	Eif3g	3	19	1	90.4762
AGAGCCCCACTATGTG-3	4cell_3_3	4cell	Polr2j	2	20	1	95.2381
AGAGCCCCACTATGTG-3	4cell_3_3	4cell	Tcl1	4	14	2	77.7778
AGAGCCCCACTATGTG-3	4cell_3_3	4cell	Rpl37a	4	34	5	72.3404
AGAGCCCCACTATGTG-3	4cell_3_3	4cell	Impdh2	6	27	3	79.4118
AGAGCCCCACTATGTG-3	4cell_3_3	4cell	Serp1	2	15	2	88.2353
AGAGCCCCACTATGTG-3	4cell_3_3	4cell	Atp5g1	3	22	15	57.8947
AGAGCCCCACTATGTG-3	4cell_3_3	4cell	Nop16	3	5	2	62.5
AGAGCCCCACTATGTG-3	4cell_3_3	4cell	Trim27	3	5	1	71.4286
AGAGCCCCACTATGTG-3	4cell_3_3	4cell	Exosc5	3	8	1	80
AGAGCCCCACTATGTG-3	4cell_3_3	4cell	Ndufs8	2	5	1	83.3333
AGAGCCCCACTATGTG-3	4cell_3_3	4cell	Paip2	6	7	4	46.6667
AGAGCCCCACTATGTG-3	4cell_3_3	4cell	Atp5f1	3	10	3	71.4286
AGAGCCCCACTATGTG-3	4cell_3_3	4cell	Gpbp1	3	8	2	72.7273
AGAGCCCCACTATGTG-3	4cell_3_3	4cell	Tmed6	2	5	2	71.4286
AGAGCCCCACTATGTG-3	4cell_3_3	4cell	mt-Atp6	2	45	1	97.8261
AGAGCCCCACTATGTG-3	4cell_3_3	4cell	Rpl23	2	26	1	96.2963
AGAGCCCCACTATGTG-3	4cell_3_3	4cell	C1qbp	3	22	1	91.6667
AGAGCCCCACTATGTG-3	4cell_3_3	4cell	Rnf7	4	21	3	80.7692
AGAGCCCCACTATGTG-3	4cell_3_3	4cell	P4hb	3	5	1	71.4286
AGAGCCCCACTATGTG-3	4cell_3_3	4cell	Mrto4	3	5	1	71.4286
AGAGCCCCACTATGTG-3	4cell_3_3	4cell	Omt2b	3	19	5	76
AGAGCCCCACTATGTG-3	4cell_3_3	4cell	H3f3b	8	19	10	41.3043
AGAGCCCCACTATGTG-3	4cell_3_3	4cell	Dnajb6	6	15	3	65.2174
AGAGCCCCACTATGTG-3	4cell_3_3	4cell	Rpl14	3	22	2	88
AGAGCCCCACTATGTG-3	4cell_3_3	4cell	Phax	2	6	1	85.7143
AGAGCCCCACTATGTG-3	4cell_3_3	4cell	Rps27	3	13	1	86.6667
AGAGCCCCACTATGTG-3	4cell_3_3	4cell	H3f3a	5	26	13	49.0566
AGAGCCCCACTATGTG-3	4cell_3_3	4cell	Srsf5	5	9	4	50
AGAGCCCCACTATGTG-3	4cell_3_3	4cell	Bri3bp	3	10	5	62.5
AGAGCCCCACTATGTG-3	4cell_3_3	4cell	Polr1d	2	15	2	88.2353
AGAGCCCCACTATGTG-3	4cell_3_3	4cell	Oaz1	3	19	18	50
AGAGCCCCACTATGTG-3	4cell_3_3	4cell	mt-Nd1	13	83	27	43.0052
AGAGCCCCACTATGTG-3	4cell_3_3	4cell	Cenps	2	9	1	90
AGAGCCCCACTATGTG-3	4cell_3_3	4cell	Srm	2	6	1	85.7143
AGAGCCCCACTATGTG-3	4cell_3_3	4cell	Nasp	2	8	1	88.8889
AGAGCCCCACTATGTG-3	4cell_3_3	4cell	Gcsh	2	14	1	93.3333
AGAGCCCCACTATGTG-3	4cell_3_3	4cell	Snrpg	2	36	1	97.2973
AGAGCCCCACTATGTG-3	4cell_3_3	4cell	Sub1	2	13	7	65
AGAGCCCCACTATGTG-3	4cell_3_3	4cell	Oaz2	2	5	1	83.3333
AGAGCCCCACTATGTG-3	4cell_3_3	4cell	Erh	3	9	2	75
AGAGCCCCACTATGTG-3	4cell_3_3	4cell	Zfp428	3	5	2	62.5
AGAGCCCCACTATGTG-3	4cell_3_3	4cell	Slbp	3	6	2	66.6667
AGAGCCCCACTATGTG-3	4cell_3_3	4cell	Rps7	4	26	12	59.0909
AGAGCCCCACTATGTG-3	4cell_3_3	4cell	Ubxn1	5	25	13	60.9756
AGAGCCCCACTATGTG-3	4cell_3_3	4cell	Rps8	4	18	2	78.2609
AGAGCCCCACTATGTG-3	4cell_3_3	4cell	Pold3	2	6	2	75
AGAGCCCCACTATGTG-3	4cell_3_3	4cell	Rps28	3	13	2	81.25
AGAGCCCCACTATGTG-3	4cell_3_3	4cell	Cfdp1	5	16	2	76.1905
AGAGCCCCACTATGTG-3	4cell_3_3	4cell	Mt1	4	59	3	90.7692
AGAGCCCCACTATGTG-3	4cell_3_3	4cell	Wdr74	4	10	1	76.9231
AGAGCCCCACTATGTG-3	4cell_3_3	4cell	Eif3h	2	16	1	94.1176
AGAGCCCCACTATGTG-3	4cell_3_3	4cell	Alppl2	7	25	2	73.5294
AGAGCCCCACTATGTG-3	4cell_3_3	4cell	Ptdss2	3	8	2	72.7273
AGAGCCCCACTATGTG-3	4cell_3_3	4cell	Hspa5	3	8	2	72.7273
AGAGCCCCACTATGTG-3	4cell_3_3	4cell	Rps11	2	76	1	98.7013
AGAGCCCCACTATGTG-3	4cell_3_3	4cell	Eif5	7	11	2	55
AGAGCCCCACTATGTG-3	4cell_3_3	4cell	Rpl26	2	18	1	94.7368
AGAGCCCCACTATGTG-3	4cell_3_3	4cell	Ccdc86	2	7	1	87.5
AGAGCCCCACTATGTG-3	4cell_3_3	4cell	Hnrnpa1	3	7	1	77.7778
AGAGCCCCACTATGTG-3	4cell_3_3	4cell	Rpl37	2	25	2	92.5926
AGAGCCCCACTATGTG-3	4cell_3_3	4cell	Rpl6	4	21	5	75
AGAGCCCCACTATGTG-3	4cell_3_3	4cell	Ywhaq	3	8	1	80
AGAGCCCCACTATGTG-3	4cell_3_3	4cell	Hspa8	3	5	1	71.4286
AGAGCCCCACTATGTG-3	4cell_3_3	4cell	AC168977.1	11	11	4	37.931
AGAGCCCCACTATGTG-3	4cell_3_3	4cell	Ngdn	3	9	1	81.8182
AGAGCCCCACTATGTG-3	4cell_3_3	4cell	Ranbp1	3	5	3	55.5556
AGAGCCCCACTATGTG-3	4cell_3_3	4cell	Akr1a1	2	8	2	80
AGAGCCCCACTATGTG-3	4cell_3_3	4cell	Obox8	3	5	1	71.4286
AGAGCCCCACTATGTG-3	4cell_3_3	4cell	Ndufaf4	2	5	1	83.3333
AGAGCCCCACTATGTG-3	4cell_3_3	4cell	Timm13	2	7	5	58.3333
AGAGCCCCACTATGTG-3	4cell_3_3	4cell	Cct3	4	5	1	62.5
AGAGCCCCACTATGTG-3	4cell_3_3	4cell	1810009A15Rik	3	13	1	86.6667
AGAGCCCCACTATGTG-3	4cell_3_3	4cell	Atp5j	3	10	1	83.3333
AGAGCCCCACTATGTG-3	4cell_3_3	4cell	Snupn	2	6	1	85.7143
AGAGCCCCACTATGTG-3	4cell_3_3	4cell	Hypk	2	5	3	62.5
AGAGCCCCACTATGTG-3	4cell_3_3	4cell	Ubb	2	25	11	69.4444
AGAGCCCCACTATGTG-3	4cell_3_3	4cell	Stip1	2	10	1	90.9091
AGAGCCCCACTATGTG-3	4cell_3_3	4cell	Emg1	2	5	1	83.3333
AGAGCCCCACTATGTG-3	4cell_3_3	4cell	Zfp706	3	27	4	84.375
AGAGCCCCACTATGTG-3	4cell_3_3	4cell	Pdia3	2	7	1	87.5
AGAGCCCCACTATGTG-3	4cell_3_3	4cell	Ldhb	2	5	1	83.3333
AGAGCCCCACTATGTG-3	4cell_3_3	4cell	Rplp1	4	58	18	74.359
AGAGCCCCACTATGTG-3	4cell_3_3	4cell	Arpp19	2	9	1	90
AGAGCCCCACTATGTG-3	4cell_3_3	4cell	Ncbp2	4	6	4	50
AGAGCCCCACTATGTG-3	4cell_3_3	4cell	Bcl2l10	2	5	1	83.3333
AGAGCCCCACTATGTG-3	4cell_3_3	4cell	Ube2k	2	5	1	83.3333
AGAGCCCCACTATGTG-3	4cell_3_3	4cell	Aimp2	3	8	2	72.7273
AGAGCCCCACTATGTG-3	4cell_3_3	4cell	Btg4	3	7	1	77.7778
AGAGCCCCACTATGTG-3	4cell_3_3	4cell	Sap30	2	6	1	85.7143
AGAGCCCCACTATGTG-3	4cell_3_3	4cell	U2af1	3	9	1	81.8182
AGAGCCCCACTATGTG-3	4cell_3_3	4cell	Rpl27	3	12	7	60
AGAGCCCCACTATGTG-3	4cell_3_3	4cell	Rps19	3	29	1	93.5484
AGAGCCCCACTATGTG-3	4cell_3_3	4cell	Map1lc3b	5	167	8	92.7778
AGAGCCCCACTATGTG-3	4cell_3_3	4cell	Pwp1	3	5	1	71.4286
AGAGCCCCACTATGTG-3	4cell_3_3	4cell	Atp5k	2	7	1	87.5
AGAGCCCCACTATGTG-3	4cell_3_3	4cell	Cops9	2	5	2	71.4286
AGAGCCCCACTATGTG-3	4cell_3_3	4cell	Prmt1	2	8	1	88.8889
AGAGCCCCACTATGTG-3	4cell_3_3	4cell	Snrpc	3	16	3	80
AGAGCCCCACTATGTG-3	4cell_3_3	4cell	Umps	2	5	1	83.3333
AGAGCCCCACTATGTG-3	4cell_3_3	4cell	Nme1	2	10	1	90.9091
AGAGCCCCACTATGTG-3	4cell_3_3	4cell	Cct8	2	10	1	90.9091
AGAGCCCCACTATGTG-3	4cell_3_3	4cell	Nop56	6	7	1	58.3333
AGAGCCCCACTATGTG-3	4cell_3_3	4cell	Pomp	2	8	1	88.8889
AGAGCCCCACTATGTG-3	4cell_3_3	4cell	Rpl30	3	6	2	66.6667
AGAGCCCCACTATGTG-3	4cell_3_3	4cell	Rps29	3	26	1	92.8571
AGAGCCCCACTATGTG-3	4cell_3_3	4cell	Cnbp	6	7	2	50
AGAGCCCCACTATGTG-3	4cell_3_3	4cell	Rps12	2	10	1	90.9091
AGAGCCCCACTATGTG-3	4cell_3_3	4cell	Oosp1	4	6	4	46.1538
AGAGCCCCACTATGTG-3	4cell_3_3	4cell	Clta	2	7	2	77.7778
AGAGCCCCACTATGTG-3	4cell_3_3	4cell	Nutf2	2	6	1	85.7143
AGAGCCCCACTATGTG-3	4cell_3_3	4cell	Polr2c	4	10	2	71.4286
AGAGCCCCACTATGTG-3	4cell_3_3	4cell	Nme2	3	54	2	94.7368
AGAGCCCCACTATGTG-3	4cell_3_3	4cell	Tor2a	3	7	3	58.3333
AGAGCCCCACTATGTG-3	4cell_3_3	4cell	Ndufa11	3	6	1	75
AGAGCCCCACTATGTG-3	4cell_3_3	4cell	Imp4	2	9	1	90
AGAGCCCCACTATGTG-3	4cell_3_3	4cell	Sumo2	3	21	2	87.5
AGAGCCCCACTATGTG-3	4cell_3_3	4cell	Ndufa3	2	6	1	85.7143
AGAGCCCCACTATGTG-3	4cell_3_3	4cell	Mrpl51	3	7	4	53.8462
AGAGCCCCACTATGTG-3	4cell_3_3	4cell	Oog3	2	5	1	83.3333
AGAGCCCCACTATGTG-3	4cell_3_3	4cell	Snrpf	2	5	1	83.3333
AGAGCCCCACTATGTG-3	4cell_3_3	4cell	Tra2b	3	5	2	62.5
AGAGCCCCACTATGTG-3	4cell_3_3	4cell	Serf2	5	46	2	88.4615
AGAGCCCCACTATGTG-3	4cell_3_3	4cell	Gde1	2	14	1	93.3333
AGAGCCCCACTATGTG-3	4cell_3_3	4cell	Mt2	2	73	1	98.6486
AGAGCCCCACTATGTG-3	4cell_3_3	4cell	Rps15	5	28	2	84.8485
AGAGCCCCACTATGTG-3	4cell_3_3	4cell	Dppa4	3	12	1	85.7143
AGAGCCCCACTATGTG-3	4cell_3_3	4cell	Znrd2	2	8	3	72.7273
AGAGCCCCACTATGTG-3	4cell_3_3	4cell	Rpl31	5	6	5	40
AGAGCCCCACTATGTG-3	4cell_3_3	4cell	mt-Co2	6	116	47	54.9763
AGAGCCCCACTATGTG-3	4cell_3_3	4cell	Mrpl41	4	12	1	80
AGAGCCCCACTATGTG-3	4cell_3_3	4cell	Zfp296	2	10	1	90.9091
AGAGCCCCACTATGTG-3	4cell_3_3	4cell	Eif3l	3	5	1	71.4286
AGAGCCCCACTATGTG-3	4cell_3_3	4cell	Mad2l1bp	2	20	3	86.9565
AGAGCCCCACTATGTG-3	4cell_3_3	4cell	Rpl36	2	14	1	93.3333
AGAGCCCCACTATGTG-3	4cell_3_3	4cell	H1foo	2	14	1	93.3333
AGAGCCCCACTATGTG-3	4cell_3_3	4cell	Timd2	9	28	6	63.6364
AGAGCCCCACTATGTG-3	4cell_3_3	4cell	Rpl5	2	9	1	90
AGAGCCCCACTATGTG-3	4cell_3_3	4cell	Psmd11	2	9	1	90
AGAGCCCCACTATGTG-3	4cell_3_3	4cell	Mrpl57	3	5	2	62.5
AGAGCCCCACTATGTG-3	4cell_3_3	4cell	Ppp1ca	2	6	2	75
AGAGCCCCACTATGTG-3	4cell_3_3	4cell	Phf5a	2	10	1	90.9091
AGAGCCCCACTATGTG-3	4cell_3_3	4cell	Rpl19	3	15	1	88.2353
AGAGCCCCACTATGTG-3	4cell_3_3	4cell	Tma7	2	12	2	85.7143
AGAGCCCCACTATGTG-3	4cell_3_3	4cell	Ost4	2	8	1	88.8889
AGAGCCCCACTATGTG-3	4cell_3_3	4cell	Crxos	6	32	4	74.4186
AGAGCCCCACTATGTG-3	4cell_3_3	4cell	Eif4b	6	5	1	50
AGAGCCCCACTATGTG-3	4cell_3_3	4cell	Cox5a	2	17	1	94.4444
AGAGCCCCACTATGTG-3	4cell_3_3	4cell	Cfl2	2	6	1	85.7143
AGAGCCCCACTATGTG-3	4cell_3_3	4cell	Ran	4	13	7	59.0909
AGAGCCCCACTATGTG-3	4cell_3_3	4cell	Rpl15	4	11	2	73.3333
AGAGCCCCACTATGTG-3	4cell_3_3	4cell	Tcp1	5	8	2	61.5385
AGAGCCCCACTATGTG-3	4cell_3_3	4cell	Rps4x	3	11	1	84.6154
AGAGCCCCACTATGTG-3	4cell_3_3	4cell	Gtf2f1	2	8	1	88.8889
AGAGCCCCACTATGTG-3	4cell_3_3	4cell	mt-Co3	5	22	13	45.8333
AGAGCCCCACTATGTG-3	4cell_3_3	4cell	Wipi2	2	5	2	71.4286
AGAGCCCCACTATGTG-3	4cell_3_3	4cell	Spic	4	23	2	82.1429
AGAGCCCCACTATGTG-3	4cell_3_3	4cell	Rpl29	3	6	1	75
AGAGCCCCACTATGTG-3	4cell_3_3	4cell	Rpl7	3	21	3	84
AGAGCCCCACTATGTG-3	4cell_3_3	4cell	Mrps26	2	6	2	75
AGAGCCCCACTATGTG-3	4cell_3_3	4cell	Naca	2	19	2	90.4762
AGAGCCCCACTATGTG-3	4cell_3_3	4cell	Mat2b	2	7	2	77.7778
AGAGCCCCACTATGTG-3	4cell_3_3	4cell	Gpd1l	7	6	3	40
AGAGCCCCACTATGTG-3	4cell_3_3	4cell	Rab20	2	14	4	77.7778
AGAGCCCCACTATGTG-3	4cell_3_3	4cell	Rpl8	4	20	2	83.3333
AGAGCCCCACTATGTG-3	4cell_3_3	4cell	Ubl5	5	25	2	83.3333
AGAGCCCCACTATGTG-3	4cell_3_3	4cell	Rps27l	3	29	3	87.8788
AGAGCCCCACTATGTG-3	4cell_3_3	4cell	Fam104a	2	6	3	66.6667
AGAGCCCCACTATGTG-3	4cell_3_3	4cell	Nudc	2	7	1	87.5
AGAGCCCCACTATGTG-3	4cell_3_3	4cell	Atp5h	2	9	2	81.8182
AGAGCCCCACTATGTG-3	4cell_3_3	4cell	Tomm20	2	9	8	52.9412
AGAGCCCCACTATGTG-3	4cell_3_3	4cell	Bnip3	3	5	4	41.6667
AGAGCCCCACTATGTG-3	4cell_3_3	4cell	Brix1	3	8	1	80
AGAGCCCCACTATGTG-3	4cell_3_3	4cell	Birc5	2	10	1	90.9091
AGAGCCCCACTATGTG-3	4cell_3_3	4cell	Mphosph6	3	11	1	84.6154
AGAGCCCCACTATGTG-3	4cell_3_3	4cell	Hmgn1	4	10	6	55.5556
AGAGCCCCACTATGTG-3	4cell_3_3	4cell	Rps10	5	27	3	79.4118
AGAGCCCCACTATGTG-3	4cell_3_3	4cell	Atp6v0e	2	6	1	85.7143
AGAGCCCCACTATGTG-3	4cell_3_3	4cell	Cfap298	2	6	1	85.7143
AGAGCCCCACTATGTG-3	4cell_3_3	4cell	Psmd7	2	8	5	61.5385
AGAGCCCCACTATGTG-3	4cell_3_3	4cell	Aprt	4	21	1	87.5
AGAGCCCCACTATGTG-3	4cell_3_3	4cell	Drg2	2	5	1	83.3333
AGAGCCCCACTATGTG-3	4cell_3_3	4cell	Srsf2	2	5	1	83.3333
AGAGCCCCACTATGTG-3	4cell_3_3	4cell	Guca1a	7	10	5	47.619
AGAGCCCCACTATGTG-3	4cell_3_3	4cell	Pam16	3	10	1	83.3333
AGAGCCCCACTATGTG-3	4cell_3_3	4cell	Rpl36a	3	5	2	62.5
AGAGCCCCACTATGTG-3	4cell_3_3	4cell	Mpc2	3	8	2	66.6667
AGAGCCCCACTATGTG-3	4cell_3_3	4cell	Dpy30	2	15	1	93.75
AGAGCCCCACTATGTG-3	4cell_3_3	4cell	Mkrn1	5	12	2	66.6667
AGAGCCCCACTATGTG-3	4cell_3_3	4cell	Med28	2	7	1	87.5
AGAGCCCCACTATGTG-3	4cell_3_3	4cell	Rpl27a	2	12	1	92.3077
AGAGCCCCACTATGTG-3	4cell_3_3	4cell	Cdc37	3	10	1	83.3333
AGAGCCCCACTATGTG-3	4cell_3_3	4cell	Timm17a	3	10	9	47.619
AGAGCCCCACTATGTG-3	4cell_3_3	4cell	Eif4e	4	5	4	41.6667
AGAGCCCCACTATGTG-3	4cell_3_3	4cell	Hmgb2	2	13	1	92.8571
AGAGCCCCACTATGTG-3	4cell_3_3	4cell	Rplp2	3	44	4	86.2745
AGAGCCCCACTATGTG-3	4cell_3_3	4cell	mt-Nd2	8	31	18	42.4658
AGAGCCCCACTATGTG-3	4cell_3_3	4cell	Anp32b	2	5	2	71.4286
AGAGCCCCACTATGTG-3	4cell_3_3	4cell	Snu13	4	40	20	61.5385
AGAGCCCCACTATGTG-3	4cell_3_3	4cell	Rbm42	7	7	5	36.8421
AGAGCCCCACTATGTG-3	4cell_3_3	4cell	Dnttip2	2	6	1	85.7143
AGAGCCCCACTATGTG-3	4cell_3_3	4cell		3	15	14	46.875
AGAGCCCCACTATGTG-3	4cell_3_3	4cell	Rplp0	11	63	29	55.2632
AGAGCCCCACTATGTG-3	4cell_3_3	4cell	Papola	4	5	1	62.5
AGAGCCCCACTATGTG-3	4cell_3_3	4cell	Pdxk	5	46	3	85.1852
AGAGCCCCACTATGTG-3	4cell_3_3	4cell	Rpl32	3	39	2	92.8571
AGAGCCCCACTATGTG-3	4cell_3_3	4cell	Marc2	2	5	1	83.3333
AGAGCCCCACTATGTG-3	4cell_3_3	4cell	Eif1	4	57	9	80.2817
AGAGCCCCACTATGTG-3	4cell_3_3	4cell	Ak6	6	13	9	43.3333
AGAGCCCCACTATGTG-3	4cell_3_3	4cell	Sap18	2	8	4	66.6667
AGAGCCCCACTATGTG-3	4cell_3_3	4cell	Rps3a1	3	26	1	92.8571
AGAGCCCCACTATGTG-3	4cell_3_3	4cell	Rpl10a	3	19	3	82.6087
AGAGCCCCACTATGTG-3	4cell_3_3	4cell	Eif2s1	2	7	1	87.5
AGAGCCCCACTATGTG-3	4cell_3_3	4cell	Nob1	3	5	2	62.5
AGAGCCCCACTATGTG-3	4cell_3_3	4cell	Rps19bp1	2	7	1	87.5
AGAGCCCCACTATGTG-3	4cell_3_3	4cell	Lyar	6	5	4	33.3333
TGGGAGAAGACGGTTG-1	16cell_1_6	16cell	Gnl3	3	5	2	62.5
TGGGAGAAGACGGTTG-1	16cell_1_6	16cell	mt-Co1	8	60	48	47.619
TGGGAGAAGACGGTTG-1	16cell_1_6	16cell	Mdh2	3	18	2	85.7143
TGGGAGAAGACGGTTG-1	16cell_1_6	16cell	Aamp	4	5	1	62.5
TGGGAGAAGACGGTTG-1	16cell_1_6	16cell	Rpl28	4	14	7	56
TGGGAGAAGACGGTTG-1	16cell_1_6	16cell	Cct2	5	7	3	50
TGGGAGAAGACGGTTG-1	16cell_1_6	16cell	Hspa9	3	5	1	71.4286
TGGGAGAAGACGGTTG-1	16cell_1_6	16cell	Glrx3	4	8	2	61.5385
TGGGAGAAGACGGTTG-1	16cell_1_6	16cell	Spint2	2	7	1	87.5
TGGGAGAAGACGGTTG-1	16cell_1_6	16cell	Ppm1a	3	6	1	75
TGGGAGAAGACGGTTG-1	16cell_1_6	16cell	Rps14	6	104	3	92.8571
TGGGAGAAGACGGTTG-1	16cell_1_6	16cell	Btf3l4	3	8	4	61.5385
TGGGAGAAGACGGTTG-1	16cell_1_6	16cell	Nhp2	3	38	14	70.3704
TGGGAGAAGACGGTTG-1	16cell_1_6	16cell	Rcl1	4	5	1	62.5
TGGGAGAAGACGGTTG-1	16cell_1_6	16cell	Rpl4	9	43	6	71.6667
TGGGAGAAGACGGTTG-1	16cell_1_6	16cell	Gulo	3	6	3	60
TGGGAGAAGACGGTTG-1	16cell_1_6	16cell	Sugt1	8	41	4	80.3922
TGGGAGAAGACGGTTG-1	16cell_1_6	16cell	Pramel5	5	8	3	57.1429
TGGGAGAAGACGGTTG-1	16cell_1_6	16cell	Atp5d	2	20	1	95.2381
TGGGAGAAGACGGTTG-1	16cell_1_6	16cell	Avpi1	2	8	1	88.8889
TGGGAGAAGACGGTTG-1	16cell_1_6	16cell	Rpl24	4	83	9	85.567
TGGGAGAAGACGGTTG-1	16cell_1_6	16cell	Sat1	4	93	2	95.8763
TGGGAGAAGACGGTTG-1	16cell_1_6	16cell	Actg1	4	11	4	61.1111
TGGGAGAAGACGGTTG-1	16cell_1_6	16cell	Rab11a	3	5	1	71.4286
TGGGAGAAGACGGTTG-1	16cell_1_6	16cell	Fbxo15	10	21	3	58.3333
TGGGAGAAGACGGTTG-1	16cell_1_6	16cell	Cenpa	5	6	5	35.2941
TGGGAGAAGACGGTTG-1	16cell_1_6	16cell	Eif3k	2	15	1	93.75
TGGGAGAAGACGGTTG-1	16cell_1_6	16cell	Echdc2	6	13	1	72.2222
TGGGAGAAGACGGTTG-1	16cell_1_6	16cell	Rps23	3	41	3	91.1111
TGGGAGAAGACGGTTG-1	16cell_1_6	16cell	Snrpd2	2	23	1	95.8333
TGGGAGAAGACGGTTG-1	16cell_1_6	16cell	Prelid2	2	7	1	87.5
TGGGAGAAGACGGTTG-1	16cell_1_6	16cell	Atp5c1	3	13	1	86.6667
TGGGAGAAGACGGTTG-1	16cell_1_6	16cell	Rpf1	2	6	2	75
TGGGAGAAGACGGTTG-1	16cell_1_6	16cell	Psmd8	3	9	7	52.9412
TGGGAGAAGACGGTTG-1	16cell_1_6	16cell	Gtf2h5	3	6	3	60
TGGGAGAAGACGGTTG-1	16cell_1_6	16cell	Chchd2	2	63	2	96.9231
TGGGAGAAGACGGTTG-1	16cell_1_6	16cell	Ruvbl2	3	10	1	83.3333
TGGGAGAAGACGGTTG-1	16cell_1_6	16cell	Galk1	2	11	2	84.6154
TGGGAGAAGACGGTTG-1	16cell_1_6	16cell	Ccdc124	3	10	1	83.3333
TGGGAGAAGACGGTTG-1	16cell_1_6	16cell	Rpl38	5	56	36	44.8
TGGGAGAAGACGGTTG-1	16cell_1_6	16cell	Mtch2	3	10	4	66.6667
TGGGAGAAGACGGTTG-1	16cell_1_6	16cell	Snx6	4	6	2	60
TGGGAGAAGACGGTTG-1	16cell_1_6	16cell	Arf1	3	23	1	92
TGGGAGAAGACGGTTG-1	16cell_1_6	16cell	Phgdh	6	11	2	64.7059
TGGGAGAAGACGGTTG-1	16cell_1_6	16cell	Psmb7	3	20	1	90.9091
TGGGAGAAGACGGTTG-1	16cell_1_6	16cell	Pemt	5	52	5	86.6667
TGGGAGAAGACGGTTG-1	16cell_1_6	16cell	Map1lc3a	2	41	1	97.619
TGGGAGAAGACGGTTG-1	16cell_1_6	16cell	Rps15a	5	50	3	89.2857
TGGGAGAAGACGGTTG-1	16cell_1_6	16cell	Fkbp4	4	5	1	62.5
TGGGAGAAGACGGTTG-1	16cell_1_6	16cell	Bola2	2	10	1	90.9091
TGGGAGAAGACGGTTG-1	16cell_1_6	16cell	Fmr1nb	2	8	1	88.8889
TGGGAGAAGACGGTTG-1	16cell_1_6	16cell	Polr2k	2	12	2	85.7143
TGGGAGAAGACGGTTG-1	16cell_1_6	16cell	Tmem41b	8	31	2	79.4872
TGGGAGAAGACGGTTG-1	16cell_1_6	16cell	Pmm1	3	26	1	92.8571
TGGGAGAAGACGGTTG-1	16cell_1_6	16cell	Psmd4	4	6	5	42.8571
TGGGAGAAGACGGTTG-1	16cell_1_6	16cell	Cd63	10	72	4	83.7209
TGGGAGAAGACGGTTG-1	16cell_1_6	16cell	Nsmce1	3	7	1	77.7778
TGGGAGAAGACGGTTG-1	16cell_1_6	16cell	Dppa5a	4	73	31	68.8679
TGGGAGAAGACGGTTG-1	16cell_1_6	16cell	Cdk2ap2	3	5	2	62.5
TGGGAGAAGACGGTTG-1	16cell_1_6	16cell	Dnajb1	2	5	1	83.3333
TGGGAGAAGACGGTTG-1	16cell_1_6	16cell	Lrpap1	10	46	2	79.3103
TGGGAGAAGACGGTTG-1	16cell_1_6	16cell	Elob	4	19	2	82.6087
TGGGAGAAGACGGTTG-1	16cell_1_6	16cell	Ctsc	2	7	2	77.7778
TGGGAGAAGACGGTTG-1	16cell_1_6	16cell	Rpl35a	5	29	7	69.0476
TGGGAGAAGACGGTTG-1	16cell_1_6	16cell	Cops6	2	7	2	77.7778
TGGGAGAAGACGGTTG-1	16cell_1_6	16cell	Fkbp1a	3	7	1	77.7778
TGGGAGAAGACGGTTG-1	16cell_1_6	16cell	Psmc2	4	18	2	81.8182
TGGGAGAAGACGGTTG-1	16cell_1_6	16cell	Rpl34	5	45	18	62.5
TGGGAGAAGACGGTTG-1	16cell_1_6	16cell	Drg1	4	5	1	62.5
TGGGAGAAGACGGTTG-1	16cell_1_6	16cell	Cox6c	5	29	26	50
TGGGAGAAGACGGTTG-1	16cell_1_6	16cell	Txnl4a	2	7	1	87.5
TGGGAGAAGACGGTTG-1	16cell_1_6	16cell	Eif4e2	2	7	3	70
TGGGAGAAGACGGTTG-1	16cell_1_6	16cell	Npc2	3	17	1	89.4737
TGGGAGAAGACGGTTG-1	16cell_1_6	16cell	H2afv	2	13	1	92.8571
TGGGAGAAGACGGTTG-1	16cell_1_6	16cell	Psma5	2	10	1	90.9091
TGGGAGAAGACGGTTG-1	16cell_1_6	16cell	Hmgn2	3	7	3	63.6364
TGGGAGAAGACGGTTG-1	16cell_1_6	16cell	Npm1	17	73	43	46.7949
TGGGAGAAGACGGTTG-1	16cell_1_6	16cell	Cdca8	3	10	1	83.3333
TGGGAGAAGACGGTTG-1	16cell_1_6	16cell	Cd320	3	6	1	75
TGGGAGAAGACGGTTG-1	16cell_1_6	16cell	Kpna2	3	8	1	80
TGGGAGAAGACGGTTG-1	16cell_1_6	16cell	Pttg1ip	5	17	4	68
TGGGAGAAGACGGTTG-1	16cell_1_6	16cell	Cdk1	3	12	1	85.7143
TGGGAGAAGACGGTTG-1	16cell_1_6	16cell	Epcam	3	12	2	75
TGGGAGAAGACGGTTG-1	16cell_1_6	16cell	Ctsd	4	14	2	77.7778
TGGGAGAAGACGGTTG-1	16cell_1_6	16cell	Eif4a3	2	12	2	85.7143
TGGGAGAAGACGGTTG-1	16cell_1_6	16cell	Psma6	5	19	5	70.3704
TGGGAGAAGACGGTTG-1	16cell_1_6	16cell	Hsp90ab1	10	42	14	44.6809
TGGGAGAAGACGGTTG-1	16cell_1_6	16cell	Psmc5	3	17	2	85
TGGGAGAAGACGGTTG-1	16cell_1_6	16cell	Ybx1	3	7	2	63.6364
TGGGAGAAGACGGTTG-1	16cell_1_6	16cell	Nol7	3	7	1	77.7778
TGGGAGAAGACGGTTG-1	16cell_1_6	16cell	Snx3	3	12	2	80
TGGGAGAAGACGGTTG-1	16cell_1_6	16cell	Bud31	3	13	1	86.6667
TGGGAGAAGACGGTTG-1	16cell_1_6	16cell	Ahsa1	5	9	1	69.2308
TGGGAGAAGACGGTTG-1	16cell_1_6	16cell	Eef1g	9	21	4	61.7647
TGGGAGAAGACGGTTG-1	16cell_1_6	16cell	Psmc6	7	8	2	53.3333
TGGGAGAAGACGGTTG-1	16cell_1_6	16cell	Cox4i1	3	19	3	79.1667
TGGGAGAAGACGGTTG-1	16cell_1_6	16cell	Uba52	5	77	5	90.5882
TGGGAGAAGACGGTTG-1	16cell_1_6	16cell	Atp5mpl	2	21	1	95.4545
TGGGAGAAGACGGTTG-1	16cell_1_6	16cell	Cycs	3	15	2	83.3333
TGGGAGAAGACGGTTG-1	16cell_1_6	16cell	Pfn1	2	32	1	96.9697
TGGGAGAAGACGGTTG-1	16cell_1_6	16cell	Gmnn	3	14	1	87.5
TGGGAGAAGACGGTTG-1	16cell_1_6	16cell	2310040G24Rik	2	12	6	66.6667
TGGGAGAAGACGGTTG-1	16cell_1_6	16cell	Cks2	3	45	2	91.8367
TGGGAGAAGACGGTTG-1	16cell_1_6	16cell	Psmd14	4	9	1	75
TGGGAGAAGACGGTTG-1	16cell_1_6	16cell	H2afz	5	61	23	70.1149
TGGGAGAAGACGGTTG-1	16cell_1_6	16cell	Tpd52	3	8	4	61.5385
TGGGAGAAGACGGTTG-1	16cell_1_6	16cell	Ddx5	7	11	1	64.7059
TGGGAGAAGACGGTTG-1	16cell_1_6	16cell	Spin1	4	6	1	66.6667
TGGGAGAAGACGGTTG-1	16cell_1_6	16cell	Rps6	5	61	1	93.8462
TGGGAGAAGACGGTTG-1	16cell_1_6	16cell	Rps17	4	50	8	81.9672
TGGGAGAAGACGGTTG-1	16cell_1_6	16cell	Ccnb1	4	6	1	66.6667
TGGGAGAAGACGGTTG-1	16cell_1_6	16cell	Polr3k	2	8	1	88.8889
TGGGAGAAGACGGTTG-1	16cell_1_6	16cell	Zmpste24	6	10	2	62.5
TGGGAGAAGACGGTTG-1	16cell_1_6	16cell	Eif5a	13	127	6	84.106
TGGGAGAAGACGGTTG-1	16cell_1_6	16cell	Tmem59	4	14	6	63.6364
TGGGAGAAGACGGTTG-1	16cell_1_6	16cell	Cox7c	2	14	1	93.3333
TGGGAGAAGACGGTTG-1	16cell_1_6	16cell	Mrpl21	2	7	1	87.5
TGGGAGAAGACGGTTG-1	16cell_1_6	16cell	Isyna1	14	43	6	55.1282
TGGGAGAAGACGGTTG-1	16cell_1_6	16cell	mt-Cytb	12	157	22	75.4808
TGGGAGAAGACGGTTG-1	16cell_1_6	16cell	Spns1	6	5	2	45.4545
TGGGAGAAGACGGTTG-1	16cell_1_6	16cell	Chchd10	2	22	1	95.6522
TGGGAGAAGACGGTTG-1	16cell_1_6	16cell	Psma1	2	10	1	90.9091
TGGGAGAAGACGGTTG-1	16cell_1_6	16cell	Prps1	4	16	11	55.1724
TGGGAGAAGACGGTTG-1	16cell_1_6	16cell	Taldo1	3	19	1	90.4762
TGGGAGAAGACGGTTG-1	16cell_1_6	16cell	Srsf7	8	5	3	35.7143
TGGGAGAAGACGGTTG-1	16cell_1_6	16cell	Ddx39	3	11	1	84.6154
TGGGAGAAGACGGTTG-1	16cell_1_6	16cell	Sgta	2	5	1	83.3333
TGGGAGAAGACGGTTG-1	16cell_1_6	16cell	Eloc	12	110	9	74.8299
TGGGAGAAGACGGTTG-1	16cell_1_6	16cell	Ppia	3	72	2	96
TGGGAGAAGACGGTTG-1	16cell_1_6	16cell	Adrm1	5	12	2	66.6667
TGGGAGAAGACGGTTG-1	16cell_1_6	16cell	Fau	3	47	2	94
TGGGAGAAGACGGTTG-1	16cell_1_6	16cell	Snrpa1	2	12	1	92.3077
TGGGAGAAGACGGTTG-1	16cell_1_6	16cell	Rpl36al	2	39	1	97.5
TGGGAGAAGACGGTTG-1	16cell_1_6	16cell	Rrm2	4	10	3	66.6667
TGGGAGAAGACGGTTG-1	16cell_1_6	16cell	Rps26	2	95	4	95.9596
TGGGAGAAGACGGTTG-1	16cell_1_6	16cell	Rpl35	3	129	3	96.9925
TGGGAGAAGACGGTTG-1	16cell_1_6	16cell	Omt2a	3	35	1	94.5946
TGGGAGAAGACGGTTG-1	16cell_1_6	16cell	Slc25a5	4	18	2	75
TGGGAGAAGACGGTTG-1	16cell_1_6	16cell	Supt4a	2	14	1	93.3333
TGGGAGAAGACGGTTG-1	16cell_1_6	16cell	Prdx6	3	7	6	50
TGGGAGAAGACGGTTG-1	16cell_1_6	16cell	Ctsa	3	13	3	76.4706
TGGGAGAAGACGGTTG-1	16cell_1_6	16cell	Srp14	2	12	1	92.3077
TGGGAGAAGACGGTTG-1	16cell_1_6	16cell	Ptp4a1	2	5	2	71.4286
TGGGAGAAGACGGTTG-1	16cell_1_6	16cell	Mrpl4	2	9	1	90
TGGGAGAAGACGGTTG-1	16cell_1_6	16cell	Mcrip2	4	10	3	66.6667
TGGGAGAAGACGGTTG-1	16cell_1_6	16cell	Ckb	2	27	1	96.4286
TGGGAGAAGACGGTTG-1	16cell_1_6	16cell	Ctsl	5	8	2	61.5385
TGGGAGAAGACGGTTG-1	16cell_1_6	16cell	Sec13	3	6	1	75
TGGGAGAAGACGGTTG-1	16cell_1_6	16cell	Psmb3	2	36	2	94.7368
TGGGAGAAGACGGTTG-1	16cell_1_6	16cell	Set	6	18	6	56.25
TGGGAGAAGACGGTTG-1	16cell_1_6	16cell	Rack1	8	41	6	71.9298
TGGGAGAAGACGGTTG-1	16cell_1_6	16cell	Coprs	2	6	1	85.7143
TGGGAGAAGACGGTTG-1	16cell_1_6	16cell	Selenof	2	7	1	87.5
TGGGAGAAGACGGTTG-1	16cell_1_6	16cell	Romo1	3	11	1	84.6154
TGGGAGAAGACGGTTG-1	16cell_1_6	16cell	Ube2v1	2	10	1	90.9091
TGGGAGAAGACGGTTG-1	16cell_1_6	16cell	Asf1a	2	7	2	77.7778
TGGGAGAAGACGGTTG-1	16cell_1_6	16cell	Tmem258	2	12	1	92.3077
TGGGAGAAGACGGTTG-1	16cell_1_6	16cell	Ndufs6	2	12	1	92.3077
TGGGAGAAGACGGTTG-1	16cell_1_6	16cell	Uchl3	2	9	1	90
TGGGAGAAGACGGTTG-1	16cell_1_6	16cell	Ube2v2	2	5	1	83.3333
TGGGAGAAGACGGTTG-1	16cell_1_6	16cell	Psmc4	5	14	1	77.7778
TGGGAGAAGACGGTTG-1	16cell_1_6	16cell	Syf2	5	8	4	53.3333
TGGGAGAAGACGGTTG-1	16cell_1_6	16cell	mt-Nd4	7	37	25	37
TGGGAGAAGACGGTTG-1	16cell_1_6	16cell	Dtymk	3	7	4	53.8462
TGGGAGAAGACGGTTG-1	16cell_1_6	16cell	Arpc1b	2	6	1	85.7143
TGGGAGAAGACGGTTG-1	16cell_1_6	16cell	Uap1	8	5	4	31.25
TGGGAGAAGACGGTTG-1	16cell_1_6	16cell	Cdk2ap1	3	31	2	91.1765
TGGGAGAAGACGGTTG-1	16cell_1_6	16cell	1700021F05Rik	2	9	1	90
TGGGAGAAGACGGTTG-1	16cell_1_6	16cell	Gabarapl2	14	74	54	32.3144
TGGGAGAAGACGGTTG-1	16cell_1_6	16cell	Rpl18a	5	90	5	90
TGGGAGAAGACGGTTG-1	16cell_1_6	16cell	Psmd12	4	5	2	55.5556
TGGGAGAAGACGGTTG-1	16cell_1_6	16cell	Rps3	6	56	6	81.1594
TGGGAGAAGACGGTTG-1	16cell_1_6	16cell	Uqcrq	2	7	4	63.6364
TGGGAGAAGACGGTTG-1	16cell_1_6	16cell	Psmb1	2	15	1	93.75
TGGGAGAAGACGGTTG-1	16cell_1_6	16cell	Dynll1	2	15	1	93.75
TGGGAGAAGACGGTTG-1	16cell_1_6	16cell	Rwdd1	4	11	1	78.5714
TGGGAGAAGACGGTTG-1	16cell_1_6	16cell	Hpf1	7	15	4	62.5
TGGGAGAAGACGGTTG-1	16cell_1_6	16cell	Nedd8	2	18	2	90
TGGGAGAAGACGGTTG-1	16cell_1_6	16cell	Mrps24	4	19	2	79.1667
TGGGAGAAGACGGTTG-1	16cell_1_6	16cell	Sap18b	2	10	7	58.8235
TGGGAGAAGACGGTTG-1	16cell_1_6	16cell	Mrpl18	3	12	1	85.7143
TGGGAGAAGACGGTTG-1	16cell_1_6	16cell	Casp6	2	6	1	85.7143
TGGGAGAAGACGGTTG-1	16cell_1_6	16cell	Atp5a1	11	9	5	37.5
TGGGAGAAGACGGTTG-1	16cell_1_6	16cell	Cct4	7	13	3	61.9048
TGGGAGAAGACGGTTG-1	16cell_1_6	16cell	Csnk2b	2	13	1	92.8571
TGGGAGAAGACGGTTG-1	16cell_1_6	16cell	Nkiras1	2	6	1	85.7143
TGGGAGAAGACGGTTG-1	16cell_1_6	16cell	Rpl18	7	79	4	85.8696
TGGGAGAAGACGGTTG-1	16cell_1_6	16cell	Atg4b	7	6	1	50
TGGGAGAAGACGGTTG-1	16cell_1_6	16cell	Sec61g	3	9	3	69.2308
TGGGAGAAGACGGTTG-1	16cell_1_6	16cell	Ccdc69	3	9	2	75
TGGGAGAAGACGGTTG-1	16cell_1_6	16cell	Mrpl40	2	8	2	80
TGGGAGAAGACGGTTG-1	16cell_1_6	16cell	Hmgb1	3	14	4	73.6842
TGGGAGAAGACGGTTG-1	16cell_1_6	16cell	Hnrnpf	5	6	5	40
TGGGAGAAGACGGTTG-1	16cell_1_6	16cell	Ndufab1	3	7	1	77.7778
TGGGAGAAGACGGTTG-1	16cell_1_6	16cell	Polr2f	5	26	2	81.25
TGGGAGAAGACGGTTG-1	16cell_1_6	16cell	Pa2g4	3	17	3	80.9524
TGGGAGAAGACGGTTG-1	16cell_1_6	16cell	Rpl41	6	293	126	66.2896
TGGGAGAAGACGGTTG-1	16cell_1_6	16cell	Atp5b	9	21	2	67.7419
TGGGAGAAGACGGTTG-1	16cell_1_6	16cell	Mat2a	3	7	1	77.7778
TGGGAGAAGACGGTTG-1	16cell_1_6	16cell	Rpl11	5	56	6	84.8485
TGGGAGAAGACGGTTG-1	16cell_1_6	16cell	Eef1a1	11	30	7	45.4545
TGGGAGAAGACGGTTG-1	16cell_1_6	16cell	Rpl13a	13	74	5	76.2887
TGGGAGAAGACGGTTG-1	16cell_1_6	16cell	Tomm40	3	6	1	75
TGGGAGAAGACGGTTG-1	16cell_1_6	16cell	Ndufa4	2	16	8	66.6667
TGGGAGAAGACGGTTG-1	16cell_1_6	16cell	Cenpx	3	6	1	75
TGGGAGAAGACGGTTG-1	16cell_1_6	16cell	Sae1	3	7	2	70
TGGGAGAAGACGGTTG-1	16cell_1_6	16cell	Uqcr10	2	40	6	86.9565
TGGGAGAAGACGGTTG-1	16cell_1_6	16cell	Siva1	3	6	2	66.6667
TGGGAGAAGACGGTTG-1	16cell_1_6	16cell	Pcbp1	2	10	7	58.8235
TGGGAGAAGACGGTTG-1	16cell_1_6	16cell	Syngr1	3	9	6	56.25
TGGGAGAAGACGGTTG-1	16cell_1_6	16cell	Rpl39	2	64	1	98.4615
TGGGAGAAGACGGTTG-1	16cell_1_6	16cell	Magoh	2	12	1	92.3077
TGGGAGAAGACGGTTG-1	16cell_1_6	16cell	Rps27a	5	44	20	64.7059
TGGGAGAAGACGGTTG-1	16cell_1_6	16cell	Rpl9	5	45	4	86.5385
TGGGAGAAGACGGTTG-1	16cell_1_6	16cell	Dctn3	2	5	1	83.3333
TGGGAGAAGACGGTTG-1	16cell_1_6	16cell	Rpsa	6	8	7	34.7826
TGGGAGAAGACGGTTG-1	16cell_1_6	16cell	Vapa	3	12	1	85.7143
TGGGAGAAGACGGTTG-1	16cell_1_6	16cell	Dppa2	9	17	8	50
TGGGAGAAGACGGTTG-1	16cell_1_6	16cell	Mrpl33	2	7	2	77.7778
TGGGAGAAGACGGTTG-1	16cell_1_6	16cell	Srsf3	6	6	3	42.8571
TGGGAGAAGACGGTTG-1	16cell_1_6	16cell	Ebna1bp2	2	15	1	93.75
TGGGAGAAGACGGTTG-1	16cell_1_6	16cell	Rps21	5	36	2	85.7143
TGGGAGAAGACGGTTG-1	16cell_1_6	16cell	Ube2n	4	8	1	72.7273
TGGGAGAAGACGGTTG-1	16cell_1_6	16cell	Cox6a1	2	20	1	95.2381
TGGGAGAAGACGGTTG-1	16cell_1_6	16cell	Eif6	4	12	3	66.6667
TGGGAGAAGACGGTTG-1	16cell_1_6	16cell	Edf1	2	14	1	93.3333
TGGGAGAAGACGGTTG-1	16cell_1_6	16cell	Tomm22	4	6	2	54.5455
TGGGAGAAGACGGTTG-1	16cell_1_6	16cell	Gstp2	2	9	1	90
TGGGAGAAGACGGTTG-1	16cell_1_6	16cell	Cuta	4	5	3	45.4545
TGGGAGAAGACGGTTG-1	16cell_1_6	16cell	Rps24	6	45	5	80.3571
TGGGAGAAGACGGTTG-1	16cell_1_6	16cell	Ptma	7	80	3	87.9121
TGGGAGAAGACGGTTG-1	16cell_1_6	16cell	Cox14	2	6	5	54.5455
TGGGAGAAGACGGTTG-1	16cell_1_6	16cell	Txn1	2	11	1	91.6667
TGGGAGAAGACGGTTG-1	16cell_1_6	16cell	Bhmt	7	66	3	88
TGGGAGAAGACGGTTG-1	16cell_1_6	16cell	Eif3d	3	6	1	75
TGGGAGAAGACGGTTG-1	16cell_1_6	16cell	Otub1	3	5	1	71.4286
TGGGAGAAGACGGTTG-1	16cell_1_6	16cell	Unc50	4	12	8	54.5455
TGGGAGAAGACGGTTG-1	16cell_1_6	16cell	Eif2s2	11	180	7	86.5385
TGGGAGAAGACGGTTG-1	16cell_1_6	16cell	Znrd1	2	5	1	83.3333
TGGGAGAAGACGGTTG-1	16cell_1_6	16cell	Eapp	3	5	1	71.4286
TGGGAGAAGACGGTTG-1	16cell_1_6	16cell	Snrpd1	4	9	1	75
TGGGAGAAGACGGTTG-1	16cell_1_6	16cell	Crip2	2	29	1	96.6667
TGGGAGAAGACGGTTG-1	16cell_1_6	16cell	Srp9	7	10	8	38.4615
TGGGAGAAGACGGTTG-1	16cell_1_6	16cell	Ssu72	3	15	2	83.3333
TGGGAGAAGACGGTTG-1	16cell_1_6	16cell	Fbxw24	2	6	1	85.7143
TGGGAGAAGACGGTTG-1	16cell_1_6	16cell	Rps2	6	47	18	63.5135
TGGGAGAAGACGGTTG-1	16cell_1_6	16cell	Emc4	2	9	1	90
TGGGAGAAGACGGTTG-1	16cell_1_6	16cell	Cwc15	3	10	6	55.5556
TGGGAGAAGACGGTTG-1	16cell_1_6	16cell	Mrps18c	2	6	2	75
TGGGAGAAGACGGTTG-1	16cell_1_6	16cell	Rabac1	2	13	3	81.25
TGGGAGAAGACGGTTG-1	16cell_1_6	16cell	Cdc42	4	7	5	46.6667
TGGGAGAAGACGGTTG-1	16cell_1_6	16cell	Tpt1	5	44	3	88
TGGGAGAAGACGGTTG-1	16cell_1_6	16cell	Ssbp1	2	5	1	83.3333
TGGGAGAAGACGGTTG-1	16cell_1_6	16cell	Rpl13	4	97	2	96.0396
TGGGAGAAGACGGTTG-1	16cell_1_6	16cell	Gpx1	2	14	3	82.3529
TGGGAGAAGACGGTTG-1	16cell_1_6	16cell	Atp6v1d	3	5	1	71.4286
TGGGAGAAGACGGTTG-1	16cell_1_6	16cell	Ndufb11	2	7	1	87.5
TGGGAGAAGACGGTTG-1	16cell_1_6	16cell	Cdc20	3	6	1	75
TGGGAGAAGACGGTTG-1	16cell_1_6	16cell	Bcas2	6	5	4	38.4615
TGGGAGAAGACGGTTG-1	16cell_1_6	16cell	Psma2	4	26	5	78.7879
TGGGAGAAGACGGTTG-1	16cell_1_6	16cell	Hat1	3	7	1	77.7778
TGGGAGAAGACGGTTG-1	16cell_1_6	16cell	Ftl1	2	35	1	97.2222
TGGGAGAAGACGGTTG-1	16cell_1_6	16cell	Dppa3	5	206	132	58.3569
TGGGAGAAGACGGTTG-1	16cell_1_6	16cell	Sin3b	2	12	1	92.3077
TGGGAGAAGACGGTTG-1	16cell_1_6	16cell	Gdi2	4	7	1	70
TGGGAGAAGACGGTTG-1	16cell_1_6	16cell	Calm1	5	24	1	85.7143
TGGGAGAAGACGGTTG-1	16cell_1_6	16cell	Psma3	3	9	8	50
TGGGAGAAGACGGTTG-1	16cell_1_6	16cell	Fbxl20	4	7	1	70
TGGGAGAAGACGGTTG-1	16cell_1_6	16cell	Thoc7	4	5	1	62.5
TGGGAGAAGACGGTTG-1	16cell_1_6	16cell	Rps18	6	71	3	88.75
TGGGAGAAGACGGTTG-1	16cell_1_6	16cell	Sumo1	2	19	7	73.0769
TGGGAGAAGACGGTTG-1	16cell_1_6	16cell	Uck2	2	8	1	88.8889
TGGGAGAAGACGGTTG-1	16cell_1_6	16cell	Psmc3	2	5	1	83.3333
TGGGAGAAGACGGTTG-1	16cell_1_6	16cell	Rbm8a	2	24	2	92.3077
TGGGAGAAGACGGTTG-1	16cell_1_6	16cell	Ube2c	2	22	1	95.6522
TGGGAGAAGACGGTTG-1	16cell_1_6	16cell	Snrpe	3	54	2	94.7368
TGGGAGAAGACGGTTG-1	16cell_1_6	16cell	Coil	5	8	1	66.6667
TGGGAGAAGACGGTTG-1	16cell_1_6	16cell	Cox7a2	2	20	1	95.2381
TGGGAGAAGACGGTTG-1	16cell_1_6	16cell	Lman2	2	9	1	90
TGGGAGAAGACGGTTG-1	16cell_1_6	16cell	Exosc4	2	6	1	85.7143
TGGGAGAAGACGGTTG-1	16cell_1_6	16cell	Myl6	4	35	1	92.1053
TGGGAGAAGACGGTTG-1	16cell_1_6	16cell	Prdx1	7	16	15	44.4444
TGGGAGAAGACGGTTG-1	16cell_1_6	16cell	Dnaja1	6	10	1	66.6667
TGGGAGAAGACGGTTG-1	16cell_1_6	16cell	Aprt	3	19	1	90.4762
TGGGAGAAGACGGTTG-1	16cell_1_6	16cell	Psmd7	2	6	1	85.7143
TGGGAGAAGACGGTTG-1	16cell_1_6	16cell	Lrr1	8	16	9	43.2432
TGGGAGAAGACGGTTG-1	16cell_1_6	16cell	Rpl36a	3	11	9	50
TGGGAGAAGACGGTTG-1	16cell_1_6	16cell	Pam16	3	5	2	62.5
TGGGAGAAGACGGTTG-1	16cell_1_6	16cell	Bnip3	4	7	2	58.3333
TGGGAGAAGACGGTTG-1	16cell_1_6	16cell	Brix1	3	17	2	85
TGGGAGAAGACGGTTG-1	16cell_1_6	16cell	Tomm20	3	17	16	50
TGGGAGAAGACGGTTG-1	16cell_1_6	16cell	Mrps18b	3	13	1	86.6667
TGGGAGAAGACGGTTG-1	16cell_1_6	16cell	Cd9	3	29	1	93.5484
TGGGAGAAGACGGTTG-1	16cell_1_6	16cell	Calcoco2	3	12	2	80
TGGGAGAAGACGGTTG-1	16cell_1_6	16cell	Tigar	2	11	1	91.6667
TGGGAGAAGACGGTTG-1	16cell_1_6	16cell	Mphosph6	7	85	2	90.4255
TGGGAGAAGACGGTTG-1	16cell_1_6	16cell	Atp6v0b	2	5	1	83.3333
TGGGAGAAGACGGTTG-1	16cell_1_6	16cell	Fbp2	4	24	1	88.8889
TGGGAGAAGACGGTTG-1	16cell_1_6	16cell	Rps10	6	49	5	83.0508
TGGGAGAAGACGGTTG-1	16cell_1_6	16cell	Hmgn1	2	11	1	91.6667
TGGGAGAAGACGGTTG-1	16cell_1_6	16cell	Atp6v0e	2	21	1	95.4545
TGGGAGAAGACGGTTG-1	16cell_1_6	16cell	Eif4a1	4	17	5	70.8333
TGGGAGAAGACGGTTG-1	16cell_1_6	16cell	Birc5	2	13	1	92.8571
TGGGAGAAGACGGTTG-1	16cell_1_6	16cell	Gsto1	2	17	1	94.4444
TGGGAGAAGACGGTTG-1	16cell_1_6	16cell	Lamtor1	2	10	1	90.9091
TGGGAGAAGACGGTTG-1	16cell_1_6	16cell	Hsp90aa1	12	38	16	41.7582
TGGGAGAAGACGGTTG-1	16cell_1_6	16cell	Pou5f1	2	6	2	75
TGGGAGAAGACGGTTG-1	16cell_1_6	16cell	Fam104a	2	8	6	57.1429
TGGGAGAAGACGGTTG-1	16cell_1_6	16cell	Mrpl22	2	10	2	83.3333
TGGGAGAAGACGGTTG-1	16cell_1_6	16cell	Nudc	4	7	2	63.6364
TGGGAGAAGACGGTTG-1	16cell_1_6	16cell	Mcrs1	2	6	1	85.7143
TGGGAGAAGACGGTTG-1	16cell_1_6	16cell	Atp5h	3	23	1	92
TGGGAGAAGACGGTTG-1	16cell_1_6	16cell	Tcl1b3	6	12	2	63.1579
TGGGAGAAGACGGTTG-1	16cell_1_6	16cell	Rps20	2	41	3	93.1818
TGGGAGAAGACGGTTG-1	16cell_1_6	16cell	Hikeshi	6	6	1	54.5455
TGGGAGAAGACGGTTG-1	16cell_1_6	16cell	Psma7	4	50	1	94.3396
TGGGAGAAGACGGTTG-1	16cell_1_6	16cell	Prdx4	2	5	1	83.3333
TGGGAGAAGACGGTTG-1	16cell_1_6	16cell	Rps27l	2	83	1	98.8095
TGGGAGAAGACGGTTG-1	16cell_1_6	16cell	Rpl8	5	36	6	69.2308
TGGGAGAAGACGGTTG-1	16cell_1_6	16cell	Mylpf	5	5	4	38.4615
TGGGAGAAGACGGTTG-1	16cell_1_6	16cell	Pdcd6	2	5	4	55.5556
TGGGAGAAGACGGTTG-1	16cell_1_6	16cell	Atp5j2	2	31	1	96.875
TGGGAGAAGACGGTTG-1	16cell_1_6	16cell	Tmem159	2	10	1	90.9091
TGGGAGAAGACGGTTG-1	16cell_1_6	16cell	Rpl10a	5	14	2	73.6842
TGGGAGAAGACGGTTG-1	16cell_1_6	16cell	Eif2s1	3	14	1	87.5
TGGGAGAAGACGGTTG-1	16cell_1_6	16cell	Hsbp1	2	10	2	83.3333
TGGGAGAAGACGGTTG-1	16cell_1_6	16cell	Rpl32	4	120	3	95.2381
TGGGAGAAGACGGTTG-1	16cell_1_6	16cell	Pdxk	5	20	2	80
TGGGAGAAGACGGTTG-1	16cell_1_6	16cell	Nsmce2	3	5	2	62.5
TGGGAGAAGACGGTTG-1	16cell_1_6	16cell		5	59	18	67.8161
TGGGAGAAGACGGTTG-1	16cell_1_6	16cell	Papola	3	10	1	83.3333
TGGGAGAAGACGGTTG-1	16cell_1_6	16cell	Rplp0	11	56	36	41.791
TGGGAGAAGACGGTTG-1	16cell_1_6	16cell	Anapc11	3	6	4	54.5455
TGGGAGAAGACGGTTG-1	16cell_1_6	16cell	Tm2d3	3	5	1	71.4286
TGGGAGAAGACGGTTG-1	16cell_1_6	16cell	Eif1	6	88	7	84.6154
TGGGAGAAGACGGTTG-1	16cell_1_6	16cell	Sap18	3	12	9	54.5455
TGGGAGAAGACGGTTG-1	16cell_1_6	16cell	Ak6	3	8	5	57.1429
TGGGAGAAGACGGTTG-1	16cell_1_6	16cell	Rpl22l1	2	6	2	75
TGGGAGAAGACGGTTG-1	16cell_1_6	16cell	Rps3a1	5	56	5	82.3529
TGGGAGAAGACGGTTG-1	16cell_1_6	16cell	Timm17a	4	6	4	50
TGGGAGAAGACGGTTG-1	16cell_1_6	16cell	Banf1	2	16	1	94.1176
TGGGAGAAGACGGTTG-1	16cell_1_6	16cell	Snu13	4	13	12	43.3333
TGGGAGAAGACGGTTG-1	16cell_1_6	16cell	Ube2i	6	7	6	41.1765
TGGGAGAAGACGGTTG-1	16cell_1_6	16cell	Rtraf	3	5	1	71.4286
TGGGAGAAGACGGTTG-1	16cell_1_6	16cell	Rplp2	5	87	5	89.6907
TGGGAGAAGACGGTTG-1	16cell_1_6	16cell	Hmgb2	3	7	1	77.7778
TGGGAGAAGACGGTTG-1	16cell_1_6	16cell	Exosc7	3	8	2	72.7273
TGGGAGAAGACGGTTG-1	16cell_1_6	16cell	mt-Nd2	6	30	10	46.875
TGGGAGAAGACGGTTG-1	16cell_1_6	16cell	Mpc2	3	13	2	76.4706
TGGGAGAAGACGGTTG-1	16cell_1_6	16cell	Dnajc7	3	5	1	71.4286
TGGGAGAAGACGGTTG-1	16cell_1_6	16cell	Eef1d	4	8	4	57.1429
TGGGAGAAGACGGTTG-1	16cell_1_6	16cell	Cited1	2	23	2	92
TGGGAGAAGACGGTTG-1	16cell_1_6	16cell	Med28	2	13	5	72.2222
TGGGAGAAGACGGTTG-1	16cell_1_6	16cell	Rpl27a	2	26	1	96.2963
TGGGAGAAGACGGTTG-1	16cell_1_6	16cell	Tcl1b1	4	18	10	47.3684
TGGGAGAAGACGGTTG-1	16cell_1_6	16cell	Ndufa7	4	7	1	70
TGGGAGAAGACGGTTG-1	16cell_1_6	16cell	Mkrn1	4	17	2	73.913
TGGGAGAAGACGGTTG-1	16cell_1_6	16cell	Dpy30	3	8	1	80
TGGGAGAAGACGGTTG-1	16cell_1_6	16cell	mt-Co2	3	28	19	57.1429
TGGGAGAAGACGGTTG-1	16cell_1_6	16cell	Taf13	2	5	1	83.3333
TGGGAGAAGACGGTTG-1	16cell_1_6	16cell	Phb	5	10	2	66.6667
TGGGAGAAGACGGTTG-1	16cell_1_6	16cell	Folr1	7	11	7	47.8261
TGGGAGAAGACGGTTG-1	16cell_1_6	16cell	H1foo	4	62	1	95.3846
TGGGAGAAGACGGTTG-1	16cell_1_6	16cell	Rpl36	2	56	3	94.9153
TGGGAGAAGACGGTTG-1	16cell_1_6	16cell	Timd2	10	53	15	59.5506
TGGGAGAAGACGGTTG-1	16cell_1_6	16cell	Rpl5	3	35	25	57.377
TGGGAGAAGACGGTTG-1	16cell_1_6	16cell	Serf2	2	72	2	97.2973
TGGGAGAAGACGGTTG-1	16cell_1_6	16cell	Mif	2	16	1	94.1176
TGGGAGAAGACGGTTG-1	16cell_1_6	16cell	Oog3	2	5	3	62.5
TGGGAGAAGACGGTTG-1	16cell_1_6	16cell	Uqcr11	3	7	1	77.7778
TGGGAGAAGACGGTTG-1	16cell_1_6	16cell	Tpd52l2	2	5	1	83.3333
TGGGAGAAGACGGTTG-1	16cell_1_6	16cell	Snrpf	3	15	6	68.1818
TGGGAGAAGACGGTTG-1	16cell_1_6	16cell	Znrd2	2	13	1	92.8571
TGGGAGAAGACGGTTG-1	16cell_1_6	16cell	Dppa4	4	5	2	55.5556
TGGGAGAAGACGGTTG-1	16cell_1_6	16cell	Higd1a	2	10	1	90.9091
TGGGAGAAGACGGTTG-1	16cell_1_6	16cell	Rpl31	7	14	8	37.8378
TGGGAGAAGACGGTTG-1	16cell_1_6	16cell	Rps15	5	33	6	75
TGGGAGAAGACGGTTG-1	16cell_1_6	16cell	Eif4ebp1	3	30	3	88.2353
TGGGAGAAGACGGTTG-1	16cell_1_6	16cell	Trappc4	3	8	1	80
TGGGAGAAGACGGTTG-1	16cell_1_6	16cell	Nme2	4	75	8	82.4176
TGGGAGAAGACGGTTG-1	16cell_1_6	16cell	Pgp	2	5	1	83.3333
TGGGAGAAGACGGTTG-1	16cell_1_6	16cell	Actn2	2	6	5	54.5455
TGGGAGAAGACGGTTG-1	16cell_1_6	16cell	Ndufa11	2	19	1	95
TGGGAGAAGACGGTTG-1	16cell_1_6	16cell	Capzb	4	6	2	60
TGGGAGAAGACGGTTG-1	16cell_1_6	16cell	Rpl17	4	7	1	70
TGGGAGAAGACGGTTG-1	16cell_1_6	16cell	Mrpl52	2	9	1	90
TGGGAGAAGACGGTTG-1	16cell_1_6	16cell	Ndufa3	3	17	1	89.4737
TGGGAGAAGACGGTTG-1	16cell_1_6	16cell	Sumo2	3	38	1	95
TGGGAGAAGACGGTTG-1	16cell_1_6	16cell	Nudt21	2	7	1	87.5
TGGGAGAAGACGGTTG-1	16cell_1_6	16cell	Pomp	3	17	1	89.4737
TGGGAGAAGACGGTTG-1	16cell_1_6	16cell	Rpl30	2	12	11	52.1739
TGGGAGAAGACGGTTG-1	16cell_1_6	16cell	Rps29	3	131	2	97.7612
TGGGAGAAGACGGTTG-1	16cell_1_6	16cell	Sfn	2	49	4	92.4528
TGGGAGAAGACGGTTG-1	16cell_1_6	16cell	Tcl1b2	4	8	2	61.5385
TGGGAGAAGACGGTTG-1	16cell_1_6	16cell	Smim14	3	10	1	83.3333
TGGGAGAAGACGGTTG-1	16cell_1_6	16cell	Cct8	5	12	1	75
TGGGAGAAGACGGTTG-1	16cell_1_6	16cell	Rps12	3	18	3	81.8182
TGGGAGAAGACGGTTG-1	16cell_1_6	16cell	Oosp1	5	44	5	81.4815
TGGGAGAAGACGGTTG-1	16cell_1_6	16cell	Nutf2	3	15	1	88.2353
TGGGAGAAGACGGTTG-1	16cell_1_6	16cell	Clta	3	11	1	84.6154
TGGGAGAAGACGGTTG-1	16cell_1_6	16cell	Polr2c	2	32	1	96.9697
TGGGAGAAGACGGTTG-1	16cell_1_6	16cell	Cnbp	9	16	11	41.0256
TGGGAGAAGACGGTTG-1	16cell_1_6	16cell	Ciao2a	3	7	1	77.7778
TGGGAGAAGACGGTTG-1	16cell_1_6	16cell	Rpl23a	2	58	3	95.082
TGGGAGAAGACGGTTG-1	16cell_1_6	16cell	Rpl7	6	42	5	76.3636
TGGGAGAAGACGGTTG-1	16cell_1_6	16cell	Gpd1l	12	11	5	36.6667
TGGGAGAAGACGGTTG-1	16cell_1_6	16cell	Cox6b1	2	42	1	97.6744
TGGGAGAAGACGGTTG-1	16cell_1_6	16cell	Naca	6	40	3	80
TGGGAGAAGACGGTTG-1	16cell_1_6	16cell	Tmem70	2	7	5	58.3333
TGGGAGAAGACGGTTG-1	16cell_1_6	16cell	Cnn3	4	6	5	46.1538
TGGGAGAAGACGGTTG-1	16cell_1_6	16cell	Cdipt	4	6	5	46.1538
TGGGAGAAGACGGTTG-1	16cell_1_6	16cell	Id3	2	20	1	95.2381
TGGGAGAAGACGGTTG-1	16cell_1_6	16cell	Snrpb2	3	5	1	71.4286
TGGGAGAAGACGGTTG-1	16cell_1_6	16cell	Sod2	3	12	2	80
TGGGAGAAGACGGTTG-1	16cell_1_6	16cell	Spic	6	7	2	53.8462
TGGGAGAAGACGGTTG-1	16cell_1_6	16cell	Rpl29	3	20	10	60.6061
TGGGAGAAGACGGTTG-1	16cell_1_6	16cell	Ran	7	48	5	76.1905
TGGGAGAAGACGGTTG-1	16cell_1_6	16cell	Rpl15	4	54	14	66.6667
TGGGAGAAGACGGTTG-1	16cell_1_6	16cell	E330034G19Rik	9	41	2	78.8462
TGGGAGAAGACGGTTG-1	16cell_1_6	16cell	Vps29	2	5	1	83.3333
TGGGAGAAGACGGTTG-1	16cell_1_6	16cell	Tcp1	4	6	1	66.6667
TGGGAGAAGACGGTTG-1	16cell_1_6	16cell	Rbx1	4	10	9	45.4545
TGGGAGAAGACGGTTG-1	16cell_1_6	16cell	Stmn3	2	8	1	88.8889
TGGGAGAAGACGGTTG-1	16cell_1_6	16cell	mt-Co3	8	17	16	29.3103
TGGGAGAAGACGGTTG-1	16cell_1_6	16cell	Rps16	3	95	1	97.9381
TGGGAGAAGACGGTTG-1	16cell_1_6	16cell	Rps4x	7	45	3	76.2712
TGGGAGAAGACGGTTG-1	16cell_1_6	16cell	AU022751	2	8	1	88.8889
TGGGAGAAGACGGTTG-1	16cell_1_6	16cell	Ppp1ca	3	13	1	86.6667
TGGGAGAAGACGGTTG-1	16cell_1_6	16cell	Cks1b	3	32	3	88.8889
TGGGAGAAGACGGTTG-1	16cell_1_6	16cell	Cdkn1a	3	6	1	75
TGGGAGAAGACGGTTG-1	16cell_1_6	16cell	Phf5a	2	10	1	90.9091
TGGGAGAAGACGGTTG-1	16cell_1_6	16cell	Snrpn	2	16	1	94.1176
TGGGAGAAGACGGTTG-1	16cell_1_6	16cell	Psmd11	7	6	3	42.8571
TGGGAGAAGACGGTTG-1	16cell_1_6	16cell	E330021D16Rik	4	6	4	42.8571
TGGGAGAAGACGGTTG-1	16cell_1_6	16cell	Sec11a	5	12	2	70.5882
TGGGAGAAGACGGTTG-1	16cell_1_6	16cell	Crxos	5	164	5	94.7977
TGGGAGAAGACGGTTG-1	16cell_1_6	16cell	Cox5a	4	36	2	90
TGGGAGAAGACGGTTG-1	16cell_1_6	16cell	Ost4	2	6	3	66.6667
TGGGAGAAGACGGTTG-1	16cell_1_6	16cell	Ndufc1	3	17	1	89.4737
TGGGAGAAGACGGTTG-1	16cell_1_6	16cell	Tma7	3	34	3	89.4737
TGGGAGAAGACGGTTG-1	16cell_1_6	16cell	Mrpl17	3	9	4	64.2857
TGGGAGAAGACGGTTG-1	16cell_1_6	16cell	Cct3	7	10	2	52.6316
TGGGAGAAGACGGTTG-1	16cell_1_6	16cell	Timm13	2	9	2	81.8182
TGGGAGAAGACGGTTG-1	16cell_1_6	16cell	Ngdn	4	8	1	72.7273
TGGGAGAAGACGGTTG-1	16cell_1_6	16cell	Mrps21	2	6	1	85.7143
TGGGAGAAGACGGTTG-1	16cell_1_6	16cell	Ranbp1	4	24	9	68.5714
TGGGAGAAGACGGTTG-1	16cell_1_6	16cell	Ubb	4	58	56	49.1525
TGGGAGAAGACGGTTG-1	16cell_1_6	16cell	Psma4	5	10	1	71.4286
TGGGAGAAGACGGTTG-1	16cell_1_6	16cell	Hypk	2	19	9	67.8571
TGGGAGAAGACGGTTG-1	16cell_1_6	16cell	Atp5j	3	33	2	89.1892
TGGGAGAAGACGGTTG-1	16cell_1_6	16cell	Cfl1	4	32	2	88.8889
TGGGAGAAGACGGTTG-1	16cell_1_6	16cell	Cox17	2	15	1	93.75
TGGGAGAAGACGGTTG-1	16cell_1_6	16cell	Bax	2	7	1	87.5
TGGGAGAAGACGGTTG-1	16cell_1_6	16cell	Pigf	2	6	1	85.7143
TGGGAGAAGACGGTTG-1	16cell_1_6	16cell	Ndufs3	3	5	1	71.4286
TGGGAGAAGACGGTTG-1	16cell_1_6	16cell	Hspa8	10	65	9	68.4211
TGGGAGAAGACGGTTG-1	16cell_1_6	16cell	Ywhaq	5	26	6	74.2857
TGGGAGAAGACGGTTG-1	16cell_1_6	16cell	Krtcap2	2	6	1	85.7143
TGGGAGAAGACGGTTG-1	16cell_1_6	16cell	Rpl26	5	53	4	82.8125
TGGGAGAAGACGGTTG-1	16cell_1_6	16cell	Rhoa	5	10	1	71.4286
TGGGAGAAGACGGTTG-1	16cell_1_6	16cell	Gas5	9	8	6	34.7826
TGGGAGAAGACGGTTG-1	16cell_1_6	16cell	Rpl37	3	104	1	98.1132
TGGGAGAAGACGGTTG-1	16cell_1_6	16cell	Rpl6	7	46	10	67.6471
TGGGAGAAGACGGTTG-1	16cell_1_6	16cell	Rps11	5	166	9	88.7701
TGGGAGAAGACGGTTG-1	16cell_1_6	16cell	Smdt1	3	6	1	75
TGGGAGAAGACGGTTG-1	16cell_1_6	16cell	Psmb6	2	11	2	84.6154
TGGGAGAAGACGGTTG-1	16cell_1_6	16cell	Uqcrc1	4	11	2	73.3333
TGGGAGAAGACGGTTG-1	16cell_1_6	16cell	Tmem167	5	5	2	50
TGGGAGAAGACGGTTG-1	16cell_1_6	16cell	Eif5	18	15	7	33.3333
TGGGAGAAGACGGTTG-1	16cell_1_6	16cell	Atp6ap2	3	8	1	80
TGGGAGAAGACGGTTG-1	16cell_1_6	16cell	AC133103.5	2	6	1	85.7143
TGGGAGAAGACGGTTG-1	16cell_1_6	16cell	Cops9	3	8	2	72.7273
TGGGAGAAGACGGTTG-1	16cell_1_6	16cell	Snrpb	4	34	1	91.8919
TGGGAGAAGACGGTTG-1	16cell_1_6	16cell	Nme1	4	42	1	93.3333
TGGGAGAAGACGGTTG-1	16cell_1_6	16cell	Snrpc	3	18	8	66.6667
TGGGAGAAGACGGTTG-1	16cell_1_6	16cell	Bsg	2	12	1	92.3077
TGGGAGAAGACGGTTG-1	16cell_1_6	16cell	Psmd6	2	5	2	71.4286
TGGGAGAAGACGGTTG-1	16cell_1_6	16cell	Rps19	8	123	4	91.1111
TGGGAGAAGACGGTTG-1	16cell_1_6	16cell	Btg4	9	36	4	73.4694
TGGGAGAAGACGGTTG-1	16cell_1_6	16cell	Rpl27	5	22	12	56.4103
TGGGAGAAGACGGTTG-1	16cell_1_6	16cell	U2af1	2	5	1	83.3333
TGGGAGAAGACGGTTG-1	16cell_1_6	16cell	Eif3m	3	9	1	81.8182
TGGGAGAAGACGGTTG-1	16cell_1_6	16cell	Rpl12	2	9	1	90
TGGGAGAAGACGGTTG-1	16cell_1_6	16cell	Atp5k	4	19	1	86.3636
TGGGAGAAGACGGTTG-1	16cell_1_6	16cell	Map1lc3b	5	283	19	90.4153
TGGGAGAAGACGGTTG-1	16cell_1_6	16cell	Aurkaip1	3	8	1	80
TGGGAGAAGACGGTTG-1	16cell_1_6	16cell	Selenow	2	15	1	93.75
TGGGAGAAGACGGTTG-1	16cell_1_6	16cell	Mrpl15	2	6	1	85.7143
TGGGAGAAGACGGTTG-1	16cell_1_6	16cell	Gm38100	2	5	2	71.4286
TGGGAGAAGACGGTTG-1	16cell_1_6	16cell	Rplp1	4	65	38	61.3208
TGGGAGAAGACGGTTG-1	16cell_1_6	16cell	Eef1b2	4	13	1	81.25
TGGGAGAAGACGGTTG-1	16cell_1_6	16cell	Ssr4	3	10	1	83.3333
TGGGAGAAGACGGTTG-1	16cell_1_6	16cell	Aimp2	3	5	2	62.5
TGGGAGAAGACGGTTG-1	16cell_1_6	16cell	Timm8a1	2	9	2	81.8182
TGGGAGAAGACGGTTG-1	16cell_1_6	16cell	Bcl2l10	3	50	1	96.1538
TGGGAGAAGACGGTTG-1	16cell_1_6	16cell	Ttc1	2	8	1	88.8889
TGGGAGAAGACGGTTG-1	16cell_1_6	16cell	Sar1a	3	6	1	75
TGGGAGAAGACGGTTG-1	16cell_1_6	16cell	Stip1	6	20	2	76.9231
TGGGAGAAGACGGTTG-1	16cell_1_6	16cell	Ndufs7	4	12	3	66.6667
TGGGAGAAGACGGTTG-1	16cell_1_6	16cell	Zfp706	5	53	6	84.127
TGGGAGAAGACGGTTG-1	16cell_1_6	16cell	H3f3b	5	20	10	44.4444
TGGGAGAAGACGGTTG-1	16cell_1_6	16cell	Omt2b	3	30	17	62.5
TGGGAGAAGACGGTTG-1	16cell_1_6	16cell	Mrto4	3	17	1	89.4737
TGGGAGAAGACGGTTG-1	16cell_1_6	16cell	Dnajb6	4	13	3	72.2222
TGGGAGAAGACGGTTG-1	16cell_1_6	16cell	Tecr	2	7	1	87.5
TGGGAGAAGACGGTTG-1	16cell_1_6	16cell	Srsf6	3	6	2	66.6667
TGGGAGAAGACGGTTG-1	16cell_1_6	16cell	Eif1ax	3	5	3	55.5556
TGGGAGAAGACGGTTG-1	16cell_1_6	16cell	Gm10282	2	18	1	94.7368
TGGGAGAAGACGGTTG-1	16cell_1_6	16cell	Rpl23	7	60	5	83.3333
TGGGAGAAGACGGTTG-1	16cell_1_6	16cell	Mrpl42	4	18	1	85.7143
TGGGAGAAGACGGTTG-1	16cell_1_6	16cell	Rpp30	2	5	1	83.3333
TGGGAGAAGACGGTTG-1	16cell_1_6	16cell	Rnf7	4	21	16	53.8462
TGGGAGAAGACGGTTG-1	16cell_1_6	16cell	C1qbp	4	30	1	90.9091
TGGGAGAAGACGGTTG-1	16cell_1_6	16cell	Rpl22	3	26	1	92.8571
TGGGAGAAGACGGTTG-1	16cell_1_6	16cell	Ppil1	2	6	1	85.7143
TGGGAGAAGACGGTTG-1	16cell_1_6	16cell	Cops4	5	8	1	66.6667
TGGGAGAAGACGGTTG-1	16cell_1_6	16cell	Ndufs8	3	9	1	81.8182
TGGGAGAAGACGGTTG-1	16cell_1_6	16cell	Slc25a3	5	5	1	55.5556
TGGGAGAAGACGGTTG-1	16cell_1_6	16cell	Cct7	6	7	2	53.8462
TGGGAGAAGACGGTTG-1	16cell_1_6	16cell	Acadm	2	5	3	62.5
TGGGAGAAGACGGTTG-1	16cell_1_6	16cell	Trim43a	10	9	4	37.5
TGGGAGAAGACGGTTG-1	16cell_1_6	16cell	Atp5f1	5	15	2	75
TGGGAGAAGACGGTTG-1	16cell_1_6	16cell	Psmb4	5	11	1	73.3333
TGGGAGAAGACGGTTG-1	16cell_1_6	16cell	Snx2	6	5	3	38.4615
TGGGAGAAGACGGTTG-1	16cell_1_6	16cell	Eif3g	2	15	1	93.75
TGGGAGAAGACGGTTG-1	16cell_1_6	16cell	Impdh2	7	27	3	69.2308
TGGGAGAAGACGGTTG-1	16cell_1_6	16cell	Atp5g1	8	54	17	67.5
TGGGAGAAGACGGTTG-1	16cell_1_6	16cell	Polr2j	2	14	1	93.3333
TGGGAGAAGACGGTTG-1	16cell_1_6	16cell	Tcl1	7	45	6	77.5862
TGGGAGAAGACGGTTG-1	16cell_1_6	16cell	Rpl37a	4	114	8	89.7638
TGGGAGAAGACGGTTG-1	16cell_1_6	16cell	Lsm7	2	13	2	86.6667
TGGGAGAAGACGGTTG-1	16cell_1_6	16cell	Ube2b	3	5	1	71.4286
TGGGAGAAGACGGTTG-1	16cell_1_6	16cell	Rps25	4	65	2	92.8571
TGGGAGAAGACGGTTG-1	16cell_1_6	16cell	Cct5	6	10	1	66.6667
TGGGAGAAGACGGTTG-1	16cell_1_6	16cell	Oosp3	5	13	3	68.4211
TGGGAGAAGACGGTTG-1	16cell_1_6	16cell	Alg13	6	6	2	50
TGGGAGAAGACGGTTG-1	16cell_1_6	16cell	Rps8	8	56	2	82.3529
TGGGAGAAGACGGTTG-1	16cell_1_6	16cell	Ubxn1	8	14	3	53.8462
TGGGAGAAGACGGTTG-1	16cell_1_6	16cell	Rps7	4	82	14	82.8283
TGGGAGAAGACGGTTG-1	16cell_1_6	16cell	Eif3h	4	9	2	69.2308
TGGGAGAAGACGGTTG-1	16cell_1_6	16cell	Alppl2	10	58	12	65.1685
TGGGAGAAGACGGTTG-1	16cell_1_6	16cell	Rpl3	7	12	3	57.1429
TGGGAGAAGACGGTTG-1	16cell_1_6	16cell	Rfpl4	8	10	2	55.5556
TGGGAGAAGACGGTTG-1	16cell_1_6	16cell	Rpl7a	6	18	10	52.9412
TGGGAGAAGACGGTTG-1	16cell_1_6	16cell	Rps5	4	39	6	79.5918
TGGGAGAAGACGGTTG-1	16cell_1_6	16cell	Cfdp1	2	5	1	83.3333
TGGGAGAAGACGGTTG-1	16cell_1_6	16cell	Rps28	2	45	1	97.8261
TGGGAGAAGACGGTTG-1	16cell_1_6	16cell	Trim43b	2	7	2	77.7778
TGGGAGAAGACGGTTG-1	16cell_1_6	16cell	Sub1	5	21	8	63.6364
TGGGAGAAGACGGTTG-1	16cell_1_6	16cell	Khdc3	4	18	14	52.9412
TGGGAGAAGACGGTTG-1	16cell_1_6	16cell	Exosc8	2	10	1	90.9091
TGGGAGAAGACGGTTG-1	16cell_1_6	16cell	Tmsb10	2	91	3	96.8085
TGGGAGAAGACGGTTG-1	16cell_1_6	16cell	Wtap	2	13	1	92.8571
TGGGAGAAGACGGTTG-1	16cell_1_6	16cell	Snrpg	2	40	2	95.2381
TGGGAGAAGACGGTTG-1	16cell_1_6	16cell	Erh	4	20	4	66.6667
TGGGAGAAGACGGTTG-1	16cell_1_6	16cell	Slbp	4	18	1	85.7143
TGGGAGAAGACGGTTG-1	16cell_1_6	16cell	Btf3	5	30	3	83.3333
TGGGAGAAGACGGTTG-1	16cell_1_6	16cell	Iscu	2	5	1	83.3333
TGGGAGAAGACGGTTG-1	16cell_1_6	16cell	Mlf2	5	24	5	72.7273
TGGGAGAAGACGGTTG-1	16cell_1_6	16cell	Srsf5	3	5	1	71.4286
TGGGAGAAGACGGTTG-1	16cell_1_6	16cell	Polr2i	2	9	1	90
TGGGAGAAGACGGTTG-1	16cell_1_6	16cell	H3f3a	5	23	20	40.3509
TGGGAGAAGACGGTTG-1	16cell_1_6	16cell	Rps27	2	51	2	96.2264
TGGGAGAAGACGGTTG-1	16cell_1_6	16cell	Srm	5	6	4	46.1538
TGGGAGAAGACGGTTG-1	16cell_1_6	16cell	Mob4	2	10	2	83.3333
TGGGAGAAGACGGTTG-1	16cell_1_6	16cell	Oaz1	7	43	18	64.1791
TGGGAGAAGACGGTTG-1	16cell_1_6	16cell	Polr1d	2	8	7	53.3333
TGGGAGAAGACGGTTG-1	16cell_1_6	16cell	Atp5o	3	7	2	70
TGGGAGAAGACGGTTG-1	16cell_1_6	16cell	mt-Nd1	12	75	30	56.391
TGGGAGAAGACGGTTG-1	16cell_1_6	16cell	Rpl14	5	43	2	89.5833
TGGGAGAAGACGGTTG-1	16cell_1_6	16cell	Gm16286	4	6	1	66.6667
TGGGAGAAGACGGTTG-1	16cell_1_6	16cell	Arpc2	6	7	3	46.6667
TGGGAGAAGACGGTTG-1	16cell_1_6	16cell	Smpd1	3	6	2	66.6667
AGGGTTTAGCTTAAGA-1	16cell_1_3	16cell	Rps17	4	63	10	80.7692
AGGGTTTAGCTTAAGA-1	16cell_1_3	16cell	Rps6	5	88	4	88.8889
AGGGTTTAGCTTAAGA-1	16cell_1_3	16cell	Spin1	3	10	1	83.3333
AGGGTTTAGCTTAAGA-1	16cell_1_3	16cell	H2afz	5	37	21	57.8125
AGGGTTTAGCTTAAGA-1	16cell_1_3	16cell	Psmd14	4	7	2	63.6364
AGGGTTTAGCTTAAGA-1	16cell_1_3	16cell	2310040G24Rik	2	14	5	73.6842
AGGGTTTAGCTTAAGA-1	16cell_1_3	16cell	Cks2	5	77	2	91.6667
AGGGTTTAGCTTAAGA-1	16cell_1_3	16cell	Gmnn	4	23	3	82.1429
AGGGTTTAGCTTAAGA-1	16cell_1_3	16cell	Apex1	2	5	1	83.3333
AGGGTTTAGCTTAAGA-1	16cell_1_3	16cell	Cycs	4	10	3	66.6667
AGGGTTTAGCTTAAGA-1	16cell_1_3	16cell	Stard3nl	2	5	1	83.3333
AGGGTTTAGCTTAAGA-1	16cell_1_3	16cell	Atp5mpl	2	30	1	96.7742
AGGGTTTAGCTTAAGA-1	16cell_1_3	16cell	Smn1	5	9	1	69.2308
AGGGTTTAGCTTAAGA-1	16cell_1_3	16cell	Uba52	7	63	3	86.3014
AGGGTTTAGCTTAAGA-1	16cell_1_3	16cell	Eef1g	10	11	4	35.4839
AGGGTTTAGCTTAAGA-1	16cell_1_3	16cell	Cox4i1	4	29	8	74.359
AGGGTTTAGCTTAAGA-1	16cell_1_3	16cell	Psmc6	8	13	3	56.5217
AGGGTTTAGCTTAAGA-1	16cell_1_3	16cell	Snrpa1	4	7	1	70
AGGGTTTAGCTTAAGA-1	16cell_1_3	16cell	Adrm1	9	13	5	40.625
AGGGTTTAGCTTAAGA-1	16cell_1_3	16cell	Fau	4	57	4	87.6923
AGGGTTTAGCTTAAGA-1	16cell_1_3	16cell	Ppia	3	64	8	87.6712
AGGGTTTAGCTTAAGA-1	16cell_1_3	16cell	Atp5e	2	29	1	96.6667
AGGGTTTAGCTTAAGA-1	16cell_1_3	16cell	Eloc	13	181	13	81.1659
AGGGTTTAGCTTAAGA-1	16cell_1_3	16cell	Srsf7	11	8	6	28.5714
AGGGTTTAGCTTAAGA-1	16cell_1_3	16cell	Ddx39	6	17	3	62.963
AGGGTTTAGCTTAAGA-1	16cell_1_3	16cell	Taldo1	6	17	1	77.2727
AGGGTTTAGCTTAAGA-1	16cell_1_3	16cell	Snrnp27	3	7	1	77.7778
AGGGTTTAGCTTAAGA-1	16cell_1_3	16cell	Psma1	6	15	2	68.1818
AGGGTTTAGCTTAAGA-1	16cell_1_3	16cell	mt-Cytb	11	229	84	66.7638
AGGGTTTAGCTTAAGA-1	16cell_1_3	16cell	Isyna1	11	20	18	21.7391
AGGGTTTAGCTTAAGA-1	16cell_1_3	16cell	Cox7c	2	36	1	97.2973
AGGGTTTAGCTTAAGA-1	16cell_1_3	16cell	Tmem59	6	17	4	53.125
AGGGTTTAGCTTAAGA-1	16cell_1_3	16cell	Ass1	5	5	1	55.5556
AGGGTTTAGCTTAAGA-1	16cell_1_3	16cell	Timm23	7	47	2	85.4545
AGGGTTTAGCTTAAGA-1	16cell_1_3	16cell	Mrpl21	2	8	1	88.8889
AGGGTTTAGCTTAAGA-1	16cell_1_3	16cell	Eif5a	10	97	7	78.8618
AGGGTTTAGCTTAAGA-1	16cell_1_3	16cell	Zmpste24	7	6	1	50
AGGGTTTAGCTTAAGA-1	16cell_1_3	16cell	Ube2l3	4	23	3	82.1429
AGGGTTTAGCTTAAGA-1	16cell_1_3	16cell	Ccnb1	13	8	2	36.3636
AGGGTTTAGCTTAAGA-1	16cell_1_3	16cell	Txnl4a	2	7	1	87.5
AGGGTTTAGCTTAAGA-1	16cell_1_3	16cell	Sord	6	8	2	53.3333
AGGGTTTAGCTTAAGA-1	16cell_1_3	16cell	Rrp15	4	7	2	58.3333
AGGGTTTAGCTTAAGA-1	16cell_1_3	16cell	Rpl39l	3	50	2	94.3396
AGGGTTTAGCTTAAGA-1	16cell_1_3	16cell	Cox6c	4	40	27	56.338
AGGGTTTAGCTTAAGA-1	16cell_1_3	16cell	Rpl34	6	54	19	54
AGGGTTTAGCTTAAGA-1	16cell_1_3	16cell	Exosc3	2	5	1	83.3333
AGGGTTTAGCTTAAGA-1	16cell_1_3	16cell	Psmc2	6	15	2	71.4286
AGGGTTTAGCTTAAGA-1	16cell_1_3	16cell	Cops6	3	6	3	60
AGGGTTTAGCTTAAGA-1	16cell_1_3	16cell	Trim28	9	6	5	25
AGGGTTTAGCTTAAGA-1	16cell_1_3	16cell	Cox7b	2	7	1	87.5
AGGGTTTAGCTTAAGA-1	16cell_1_3	16cell	Wdr61	3	6	1	75
AGGGTTTAGCTTAAGA-1	16cell_1_3	16cell	A430005L14Rik	3	6	1	75
AGGGTTTAGCTTAAGA-1	16cell_1_3	16cell	Rpl35a	3	45	11	68.1818
AGGGTTTAGCTTAAGA-1	16cell_1_3	16cell	Snx3	3	17	3	77.2727
AGGGTTTAGCTTAAGA-1	16cell_1_3	16cell	Bud31	5	5	3	41.6667
AGGGTTTAGCTTAAGA-1	16cell_1_3	16cell	Nol7	2	9	1	90
AGGGTTTAGCTTAAGA-1	16cell_1_3	16cell	Bpgm	2	9	2	81.8182
AGGGTTTAGCTTAAGA-1	16cell_1_3	16cell	Ndufc2	2	10	1	90.9091
AGGGTTTAGCTTAAGA-1	16cell_1_3	16cell	Ybx1	8	11	8	32.3529
AGGGTTTAGCTTAAGA-1	16cell_1_3	16cell	Hsp90ab1	11	61	27	42.9577
AGGGTTTAGCTTAAGA-1	16cell_1_3	16cell	Sec61b	2	5	1	83.3333
AGGGTTTAGCTTAAGA-1	16cell_1_3	16cell	Psmc5	4	15	4	71.4286
AGGGTTTAGCTTAAGA-1	16cell_1_3	16cell	Psma6	5	25	6	73.5294
AGGGTTTAGCTTAAGA-1	16cell_1_3	16cell	Cdk1	7	24	8	58.5366
AGGGTTTAGCTTAAGA-1	16cell_1_3	16cell	Atp5md	2	26	1	96.2963
AGGGTTTAGCTTAAGA-1	16cell_1_3	16cell	Pttg1ip	3	7	4	50
AGGGTTTAGCTTAAGA-1	16cell_1_3	16cell	Pfdn4	2	6	1	85.7143
AGGGTTTAGCTTAAGA-1	16cell_1_3	16cell	Cd320	3	10	4	58.8235
AGGGTTTAGCTTAAGA-1	16cell_1_3	16cell	Kpna2	3	8	1	80
AGGGTTTAGCTTAAGA-1	16cell_1_3	16cell	Cdca8	3	6	1	75
AGGGTTTAGCTTAAGA-1	16cell_1_3	16cell	Cnih4	2	9	1	90
AGGGTTTAGCTTAAGA-1	16cell_1_3	16cell	Npm1	20	61	28	40.9396
AGGGTTTAGCTTAAGA-1	16cell_1_3	16cell	Hmgn2	2	5	3	62.5
AGGGTTTAGCTTAAGA-1	16cell_1_3	16cell	Bri3	2	6	1	85.7143
AGGGTTTAGCTTAAGA-1	16cell_1_3	16cell	Npc2	4	16	2	80
AGGGTTTAGCTTAAGA-1	16cell_1_3	16cell	Psma5	4	27	2	84.375
AGGGTTTAGCTTAAGA-1	16cell_1_3	16cell	H2afv	4	22	5	75.8621
AGGGTTTAGCTTAAGA-1	16cell_1_3	16cell	Mtch2	5	14	4	63.6364
AGGGTTTAGCTTAAGA-1	16cell_1_3	16cell	Tsr2	2	6	2	75
AGGGTTTAGCTTAAGA-1	16cell_1_3	16cell	Ccdc124	3	19	1	90.4762
AGGGTTTAGCTTAAGA-1	16cell_1_3	16cell	Rpl38	4	70	48	44.586
AGGGTTTAGCTTAAGA-1	16cell_1_3	16cell	Eif3i	10	8	3	38.0952
AGGGTTTAGCTTAAGA-1	16cell_1_3	16cell	Galk1	3	6	1	75
AGGGTTTAGCTTAAGA-1	16cell_1_3	16cell	Chchd2	4	74	6	87.0588
AGGGTTTAGCTTAAGA-1	16cell_1_3	16cell	Med21	2	5	1	83.3333
AGGGTTTAGCTTAAGA-1	16cell_1_3	16cell	Gtf2h5	2	8	4	66.6667
AGGGTTTAGCTTAAGA-1	16cell_1_3	16cell	Psmd8	6	9	5	50
AGGGTTTAGCTTAAGA-1	16cell_1_3	16cell	Atp5c1	5	25	3	75.7576
AGGGTTTAGCTTAAGA-1	16cell_1_3	16cell	Pole4	3	7	4	58.3333
AGGGTTTAGCTTAAGA-1	16cell_1_3	16cell	Prelid2	4	15	1	83.3333
AGGGTTTAGCTTAAGA-1	16cell_1_3	16cell	Atox1	2	13	1	92.8571
AGGGTTTAGCTTAAGA-1	16cell_1_3	16cell	Ap2s1	3	13	1	86.6667
AGGGTTTAGCTTAAGA-1	16cell_1_3	16cell	Fcf1	3	13	1	86.6667
AGGGTTTAGCTTAAGA-1	16cell_1_3	16cell	Rps23	3	57	2	95
AGGGTTTAGCTTAAGA-1	16cell_1_3	16cell	Tmco1	2	9	1	90
AGGGTTTAGCTTAAGA-1	16cell_1_3	16cell	Immp1l	2	9	1	90
AGGGTTTAGCTTAAGA-1	16cell_1_3	16cell	Lrpap1	7	34	5	75.5556
AGGGTTTAGCTTAAGA-1	16cell_1_3	16cell	Elob	4	27	2	81.8182
AGGGTTTAGCTTAAGA-1	16cell_1_3	16cell	Ndufa2	2	10	5	66.6667
AGGGTTTAGCTTAAGA-1	16cell_1_3	16cell	Cdk2ap2	2	7	1	87.5
AGGGTTTAGCTTAAGA-1	16cell_1_3	16cell	Dppa5a	4	133	41	71.8919
AGGGTTTAGCTTAAGA-1	16cell_1_3	16cell	Nsmce1	2	7	1	87.5
AGGGTTTAGCTTAAGA-1	16cell_1_3	16cell	Vdac1	2	5	1	83.3333
AGGGTTTAGCTTAAGA-1	16cell_1_3	16cell	Cd63	11	64	8	62.1359
AGGGTTTAGCTTAAGA-1	16cell_1_3	16cell	Pmm1	6	17	2	70.8333
AGGGTTTAGCTTAAGA-1	16cell_1_3	16cell	Tomm5	2	57	4	93.4426
AGGGTTTAGCTTAAGA-1	16cell_1_3	16cell	Tmem41b	8	36	5	69.2308
AGGGTTTAGCTTAAGA-1	16cell_1_3	16cell	Polr2k	3	11	2	78.5714
AGGGTTTAGCTTAAGA-1	16cell_1_3	16cell	Rps15a	7	57	10	67.0588
AGGGTTTAGCTTAAGA-1	16cell_1_3	16cell	Pemt	6	44	10	68.75
AGGGTTTAGCTTAAGA-1	16cell_1_3	16cell	Map1lc3a	3	21	2	87.5
AGGGTTTAGCTTAAGA-1	16cell_1_3	16cell	Eef1e1	2	15	1	93.75
AGGGTTTAGCTTAAGA-1	16cell_1_3	16cell	Ipo5	4	5	1	62.5
AGGGTTTAGCTTAAGA-1	16cell_1_3	16cell	Psmb7	5	25	3	78.125
AGGGTTTAGCTTAAGA-1	16cell_1_3	16cell	Arf1	2	14	1	93.3333
AGGGTTTAGCTTAAGA-1	16cell_1_3	16cell	Phgdh	8	8	7	32
AGGGTTTAGCTTAAGA-1	16cell_1_3	16cell	Atp5d	3	12	4	70.5882
AGGGTTTAGCTTAAGA-1	16cell_1_3	16cell	Anapc5	5	7	2	58.3333
AGGGTTTAGCTTAAGA-1	16cell_1_3	16cell	Guk1	2	5	1	83.3333
AGGGTTTAGCTTAAGA-1	16cell_1_3	16cell	Sugt1	11	52	3	72.2222
AGGGTTTAGCTTAAGA-1	16cell_1_3	16cell	Zcrb1	2	7	1	87.5
AGGGTTTAGCTTAAGA-1	16cell_1_3	16cell	Rpl4	10	35	13	41.1765
AGGGTTTAGCTTAAGA-1	16cell_1_3	16cell	Mrpl20	3	13	1	86.6667
AGGGTTTAGCTTAAGA-1	16cell_1_3	16cell	Rcl1	2	6	1	85.7143
AGGGTTTAGCTTAAGA-1	16cell_1_3	16cell	Rps14	6	111	12	82.2222
AGGGTTTAGCTTAAGA-1	16cell_1_3	16cell	Ufd1	2	6	3	66.6667
AGGGTTTAGCTTAAGA-1	16cell_1_3	16cell	Nhp2	3	28	25	51.8519
AGGGTTTAGCTTAAGA-1	16cell_1_3	16cell	Spint2	5	5	2	50
AGGGTTTAGCTTAAGA-1	16cell_1_3	16cell	Gch1	4	13	2	76.4706
AGGGTTTAGCTTAAGA-1	16cell_1_3	16cell	Pfdn5	2	7	1	87.5
AGGGTTTAGCTTAAGA-1	16cell_1_3	16cell	Tor1a	3	7	1	77.7778
AGGGTTTAGCTTAAGA-1	16cell_1_3	16cell	Glrx3	5	10	4	50
AGGGTTTAGCTTAAGA-1	16cell_1_3	16cell	Rpl28	4	19	6	65.5172
AGGGTTTAGCTTAAGA-1	16cell_1_3	16cell	Mrpl39	3	5	2	62.5
AGGGTTTAGCTTAAGA-1	16cell_1_3	16cell	Mdh2	8	16	5	53.3333
AGGGTTTAGCTTAAGA-1	16cell_1_3	16cell	Orc6	5	9	5	45
AGGGTTTAGCTTAAGA-1	16cell_1_3	16cell	mt-Co1	7	103	41	56.2842
AGGGTTTAGCTTAAGA-1	16cell_1_3	16cell	Mrps16	3	9	1	81.8182
AGGGTTTAGCTTAAGA-1	16cell_1_3	16cell	Echdc2	4	7	2	58.3333
AGGGTTTAGCTTAAGA-1	16cell_1_3	16cell	Eif3k	4	12	1	80
AGGGTTTAGCTTAAGA-1	16cell_1_3	16cell	Cenpa	6	9	6	40.9091
AGGGTTTAGCTTAAGA-1	16cell_1_3	16cell	Lamp2	2	5	1	83.3333
AGGGTTTAGCTTAAGA-1	16cell_1_3	16cell	Fbxo15	11	12	10	21.8182
AGGGTTTAGCTTAAGA-1	16cell_1_3	16cell	Rab11a	2	5	4	55.5556
AGGGTTTAGCTTAAGA-1	16cell_1_3	16cell	Lsm2	2	19	1	95
AGGGTTTAGCTTAAGA-1	16cell_1_3	16cell	Actg1	10	23	18	35.9375
AGGGTTTAGCTTAAGA-1	16cell_1_3	16cell	Metap2	6	5	3	41.6667
AGGGTTTAGCTTAAGA-1	16cell_1_3	16cell	Tmem50a	3	5	1	71.4286
AGGGTTTAGCTTAAGA-1	16cell_1_3	16cell	Rpl24	5	66	19	67.3469
AGGGTTTAGCTTAAGA-1	16cell_1_3	16cell	Ndufa8	3	8	1	80
AGGGTTTAGCTTAAGA-1	16cell_1_3	16cell	Sat1	7	80	4	86.0215
AGGGTTTAGCTTAAGA-1	16cell_1_3	16cell	Polr2h	4	20	2	83.3333
AGGGTTTAGCTTAAGA-1	16cell_1_3	16cell	Psma2	5	17	6	62.963
AGGGTTTAGCTTAAGA-1	16cell_1_3	16cell	Hnrnpc	15	7	5	23.3333
AGGGTTTAGCTTAAGA-1	16cell_1_3	16cell	Mien1	2	10	1	90.9091
AGGGTTTAGCTTAAGA-1	16cell_1_3	16cell	Bcas2	9	16	4	59.2593
AGGGTTTAGCTTAAGA-1	16cell_1_3	16cell	Cdc20	6	12	4	54.5455
AGGGTTTAGCTTAAGA-1	16cell_1_3	16cell	Ndufb11	2	7	1	87.5
AGGGTTTAGCTTAAGA-1	16cell_1_3	16cell	Atp6v1d	2	6	1	85.7143
AGGGTTTAGCTTAAGA-1	16cell_1_3	16cell	Tmbim4	3	6	1	75
AGGGTTTAGCTTAAGA-1	16cell_1_3	16cell	Gpx1	2	13	4	76.4706
AGGGTTTAGCTTAAGA-1	16cell_1_3	16cell	Cenpn	3	5	1	71.4286
AGGGTTTAGCTTAAGA-1	16cell_1_3	16cell	Myl12a	2	12	1	92.3077
AGGGTTTAGCTTAAGA-1	16cell_1_3	16cell	Tex19.1	2	9	1	90
AGGGTTTAGCTTAAGA-1	16cell_1_3	16cell	Bloc1s2	2	5	1	83.3333
AGGGTTTAGCTTAAGA-1	16cell_1_3	16cell	Rpl13	5	108	16	78.2609
AGGGTTTAGCTTAAGA-1	16cell_1_3	16cell	Ssbp1	3	7	2	70
AGGGTTTAGCTTAAGA-1	16cell_1_3	16cell	Tpt1	5	25	3	73.5294
AGGGTTTAGCTTAAGA-1	16cell_1_3	16cell	Rabac1	4	6	3	54.5455
AGGGTTTAGCTTAAGA-1	16cell_1_3	16cell	Ufm1	2	8	3	72.7273
AGGGTTTAGCTTAAGA-1	16cell_1_3	16cell	Lamtor5	2	5	1	83.3333
AGGGTTTAGCTTAAGA-1	16cell_1_3	16cell	Mrps18c	2	7	1	87.5
AGGGTTTAGCTTAAGA-1	16cell_1_3	16cell	Sod1	2	5	3	62.5
AGGGTTTAGCTTAAGA-1	16cell_1_3	16cell	Cwc15	6	10	7	45.4545
AGGGTTTAGCTTAAGA-1	16cell_1_3	16cell	Actl6a	2	6	1	85.7143
AGGGTTTAGCTTAAGA-1	16cell_1_3	16cell	Ndufa5	2	11	2	84.6154
AGGGTTTAGCTTAAGA-1	16cell_1_3	16cell	Tmem128	4	5	1	62.5
AGGGTTTAGCTTAAGA-1	16cell_1_3	16cell	Myl6	5	20	2	76.9231
AGGGTTTAGCTTAAGA-1	16cell_1_3	16cell	Prdx1	6	8	6	44.4444
AGGGTTTAGCTTAAGA-1	16cell_1_3	16cell	Cox7a2	2	37	1	97.3684
AGGGTTTAGCTTAAGA-1	16cell_1_3	16cell	Lman2	3	13	2	76.4706
AGGGTTTAGCTTAAGA-1	16cell_1_3	16cell	Spcs2	2	6	2	75
AGGGTTTAGCTTAAGA-1	16cell_1_3	16cell	mt-Nd5	12	7	4	25
AGGGTTTAGCTTAAGA-1	16cell_1_3	16cell	Ube2c	3	37	4	88.0952
AGGGTTTAGCTTAAGA-1	16cell_1_3	16cell	Snrpe	3	56	1	96.5517
AGGGTTTAGCTTAAGA-1	16cell_1_3	16cell	Rbm8a	3	19	2	86.3636
AGGGTTTAGCTTAAGA-1	16cell_1_3	16cell	Znhit3	3	8	2	72.7273
AGGGTTTAGCTTAAGA-1	16cell_1_3	16cell	Psmc3	7	8	4	42.1053
AGGGTTTAGCTTAAGA-1	16cell_1_3	16cell	Sumo1	6	20	12	54.0541
AGGGTTTAGCTTAAGA-1	16cell_1_3	16cell	Txndc9	6	7	6	38.8889
AGGGTTTAGCTTAAGA-1	16cell_1_3	16cell	Thoc7	3	5	2	62.5
AGGGTTTAGCTTAAGA-1	16cell_1_3	16cell	Dynlrb1	3	15	1	88.2353
AGGGTTTAGCTTAAGA-1	16cell_1_3	16cell	Abhd11	2	7	1	87.5
AGGGTTTAGCTTAAGA-1	16cell_1_3	16cell	Rps18	6	86	9	82.6923
AGGGTTTAGCTTAAGA-1	16cell_1_3	16cell	Cops5	2	5	1	83.3333
AGGGTTTAGCTTAAGA-1	16cell_1_3	16cell	Calm1	5	7	4	46.6667
AGGGTTTAGCTTAAGA-1	16cell_1_3	16cell	Cops7a	4	8	2	66.6667
AGGGTTTAGCTTAAGA-1	16cell_1_3	16cell	Psma3	3	14	12	51.8519
AGGGTTTAGCTTAAGA-1	16cell_1_3	16cell	Selenok	4	7	2	63.6364
AGGGTTTAGCTTAAGA-1	16cell_1_3	16cell	Dppa3	5	212	114	60.3989
AGGGTTTAGCTTAAGA-1	16cell_1_3	16cell	Tomm6	2	33	2	94.2857
AGGGTTTAGCTTAAGA-1	16cell_1_3	16cell	Ftl1	2	36	2	94.7368
AGGGTTTAGCTTAAGA-1	16cell_1_3	16cell	Dppa2	8	11	6	42.3077
AGGGTTTAGCTTAAGA-1	16cell_1_3	16cell	Tesc	2	9	2	81.8182
AGGGTTTAGCTTAAGA-1	16cell_1_3	16cell	Vapa	2	7	1	87.5
AGGGTTTAGCTTAAGA-1	16cell_1_3	16cell	Rpsa	8	7	6	26.9231
AGGGTTTAGCTTAAGA-1	16cell_1_3	16cell	Rpl9	6	43	9	67.1875
AGGGTTTAGCTTAAGA-1	16cell_1_3	16cell	Rps27a	6	61	25	64.2105
AGGGTTTAGCTTAAGA-1	16cell_1_3	16cell	Syngr1	4	6	1	66.6667
AGGGTTTAGCTTAAGA-1	16cell_1_3	16cell	Magoh	4	28	1	90.3226
AGGGTTTAGCTTAAGA-1	16cell_1_3	16cell	Ndufa12	2	37	1	97.3684
AGGGTTTAGCTTAAGA-1	16cell_1_3	16cell	Rpl39	5	91	3	92.8571
AGGGTTTAGCTTAAGA-1	16cell_1_3	16cell	mt-Nd3	2	5	1	83.3333
AGGGTTTAGCTTAAGA-1	16cell_1_3	16cell	Pcbp1	2	26	10	72.2222
AGGGTTTAGCTTAAGA-1	16cell_1_3	16cell	Selenos	3	9	1	81.8182
AGGGTTTAGCTTAAGA-1	16cell_1_3	16cell	Uqcr10	3	29	8	76.3158
AGGGTTTAGCTTAAGA-1	16cell_1_3	16cell	Siva1	3	5	1	71.4286
AGGGTTTAGCTTAAGA-1	16cell_1_3	16cell	Rheb	6	9	2	60
AGGGTTTAGCTTAAGA-1	16cell_1_3	16cell	Sae1	4	5	2	55.5556
AGGGTTTAGCTTAAGA-1	16cell_1_3	16cell	Rbpms	3	5	1	71.4286
AGGGTTTAGCTTAAGA-1	16cell_1_3	16cell	Tomm40	4	5	4	41.6667
AGGGTTTAGCTTAAGA-1	16cell_1_3	16cell	Rpl13a	15	65	8	61.9048
AGGGTTTAGCTTAAGA-1	16cell_1_3	16cell	Eef1a1	13	29	28	22.4806
AGGGTTTAGCTTAAGA-1	16cell_1_3	16cell	Ndufa4	2	31	13	70.4545
AGGGTTTAGCTTAAGA-1	16cell_1_3	16cell	Ethe1	3	7	1	77.7778
AGGGTTTAGCTTAAGA-1	16cell_1_3	16cell	Med6	3	5	1	71.4286
AGGGTTTAGCTTAAGA-1	16cell_1_3	16cell	Surf2	3	5	1	71.4286
AGGGTTTAGCTTAAGA-1	16cell_1_3	16cell	Rpl11	7	66	7	75
AGGGTTTAGCTTAAGA-1	16cell_1_3	16cell	Atp5b	12	22	9	42.3077
AGGGTTTAGCTTAAGA-1	16cell_1_3	16cell	Rpl41	7	364	131	70.1349
AGGGTTTAGCTTAAGA-1	16cell_1_3	16cell	Rps2	5	25	21	40.9836
AGGGTTTAGCTTAAGA-1	16cell_1_3	16cell	Ndufb5	3	12	1	85.7143
AGGGTTTAGCTTAAGA-1	16cell_1_3	16cell	Emc4	2	6	1	85.7143
AGGGTTTAGCTTAAGA-1	16cell_1_3	16cell	Anapc13	2	5	1	83.3333
AGGGTTTAGCTTAAGA-1	16cell_1_3	16cell	Pabpc1	11	7	5	22.5806
AGGGTTTAGCTTAAGA-1	16cell_1_3	16cell	Ssu72	2	12	2	85.7143
AGGGTTTAGCTTAAGA-1	16cell_1_3	16cell	Srp9	8	15	3	55.5556
AGGGTTTAGCTTAAGA-1	16cell_1_3	16cell	Sft2d1	3	5	4	45.4545
AGGGTTTAGCTTAAGA-1	16cell_1_3	16cell	Crip2	3	33	2	89.1892
AGGGTTTAGCTTAAGA-1	16cell_1_3	16cell	Zcchc10	2	5	1	83.3333
AGGGTTTAGCTTAAGA-1	16cell_1_3	16cell	Eapp	3	6	2	66.6667
AGGGTTTAGCTTAAGA-1	16cell_1_3	16cell	Znrd1	3	5	1	71.4286
AGGGTTTAGCTTAAGA-1	16cell_1_3	16cell	Snrpd1	6	12	2	60
AGGGTTTAGCTTAAGA-1	16cell_1_3	16cell	Unc50	3	9	8	50
AGGGTTTAGCTTAAGA-1	16cell_1_3	16cell	Eif2s2	12	119	16	71.6867
AGGGTTTAGCTTAAGA-1	16cell_1_3	16cell	Micos10	2	29	1	96.6667
AGGGTTTAGCTTAAGA-1	16cell_1_3	16cell	Eif3d	5	6	3	46.1538
AGGGTTTAGCTTAAGA-1	16cell_1_3	16cell	Snrpa	2	6	2	75
AGGGTTTAGCTTAAGA-1	16cell_1_3	16cell	Tax1bp3	2	6	1	85.7143
AGGGTTTAGCTTAAGA-1	16cell_1_3	16cell	Bhmt	7	43	5	76.7857
AGGGTTTAGCTTAAGA-1	16cell_1_3	16cell	Txn1	2	6	1	85.7143
AGGGTTTAGCTTAAGA-1	16cell_1_3	16cell	Ptma	8	38	4	77.551
AGGGTTTAGCTTAAGA-1	16cell_1_3	16cell	Gpx4	2	29	1	96.6667
AGGGTTTAGCTTAAGA-1	16cell_1_3	16cell	Gstp2	2	6	1	85.7143
AGGGTTTAGCTTAAGA-1	16cell_1_3	16cell	Cuta	6	6	2	46.1538
AGGGTTTAGCTTAAGA-1	16cell_1_3	16cell	Rps24	8	58	13	65.1685
AGGGTTTAGCTTAAGA-1	16cell_1_3	16cell	Tomm22	6	6	4	40
AGGGTTTAGCTTAAGA-1	16cell_1_3	16cell	Edf1	2	19	1	95
[truncated: 110,699 more rows]
