# Supplementary material for: Single-cell analysis of isoform switching and transposable element expression during preimplantation embryonic development
Source: PLoS Biol. 2024 Feb 16;22(2):e3002505. doi: 10.1371/journal.pbio.3002505 (PMC10903961; doi:10.1371/journal.pbio.3002505)
Supplement: S7 Data — (XLSX) [file pbio.3002505.s017.xlsx]

## Sheet: S3A Fig
ORF Type	All Isoform Number	Isoform 5' within CAGE peak 200bp	Isoform 5' within CAGE peak 200bp(%)
3prime_partial	1720	676	39.3023
5prime_partial	26301	3181	12.0946
complete	27182	8898	32.7349
internal	579	212	36.6149
other	12230	2041	16.6885

## Sheet: S3B Fig
IsoformID	Type	PepLength	IsoLength
PB.66058.138	3prime_partial	269	890
PB.61543.4	complete	114	1229
PB.6856.1	3prime_partial	141	1147
PB.36023.1	complete	389	2004
PB.37346.14	complete	1166	4251
PB.69083.97	complete	194	1502
PB.74588.33	5prime_partial	205	1008
PB.39555.11	complete	285	1150
PB.2711.6	3prime_partial	196	709
PB.49354.19	5prime_partial	331	1782
PB.44742.4	internal	158	472
PB.71455.13	5prime_partial	184	1299
PB.80984.24	5prime_partial	247	1026
PB.22770.15	complete	353	1808
PB.66837.21	complete	151	1070
PB.19781.21	5prime_partial	139	1060
PB.80453.12	complete	522	3314
PB.49128.109	complete	357	1493
PB.68156.5	complete	231	2131
PB.63781.4	5prime_partial	160	723
PB.18955.49	5prime_partial	234	979
PB.8240.56	5prime_partial	732	3024
PB.47937.69	5prime_partial	477	1652
PB.31778.17	complete	223	1321
PB.23795.20	5prime_partial	237	899
PB.79804.62	complete	285	3179
PB.72014.71	5prime_partial	133	885
PB.75268.210	3prime_partial	404	1213
PB.13589.36	5prime_partial	240	1865
PB.21316.42	complete	115	1155
PB.53559.15	complete	271	1505
PB.34569.15	complete	157	1586
PB.3060.30	5prime_partial	273	1055
PB.76021.30	complete	200	966
PB.9762.27	5prime_partial	707	2335
PB.30037.56	5prime_partial	109	1425
PB.4972.89	5prime_partial	117	715
PB.35864.38	complete	357	2034
PB.72067.36	complete	444	1426
PB.23606.108	complete	105	2507
PB.12128.1	complete	130	1145
PB.39453.9	complete	672	2697
PB.68649.94	5prime_partial	599	2091
PB.33934.12	5prime_partial	263	1202
PB.22119.138	complete	303	2853
PB.42050.145	5prime_partial	180	716
PB.53961.21	complete	187	830
PB.30624.81	5prime_partial	485	2948
PB.43463.79	complete	129	1654
PB.79504.18	complete	163	678
PB.63363.75	5prime_partial	435	2210
PB.22236.16	complete	190	1378
PB.75607.48	5prime_partial	618	2484
PB.21780.1	complete	100	675
PB.17762.384	internal	264	791
PB.14066.57	5prime_partial	344	1366
PB.18444.193	5prime_partial	360	1203
PB.57997.10	5prime_partial	228	1432
PB.52033.26	5prime_partial	240	1755
PB.72801.10	complete	399	2677
PB.65016.13	complete	284	1280
PB.65130.18	complete	126	1459
PB.36974.83	5prime_partial	116	1050
PB.3957.71	5prime_partial	338	1827
PB.44.198	5prime_partial	284	885
PB.44716.14	complete	229	1269
PB.16440.20	internal	422	1267
PB.65239.57	complete	845	3203
PB.34383.75	5prime_partial	210	811
PB.64718.17	5prime_partial	197	829
PB.38193.78	5prime_partial	296	1364
PB.8682.40	complete	327	1236
PB.16150.10	complete	205	1175
PB.54914.180	5prime_partial	292	1575
PB.947.30	complete	465	2234
PB.32165.91	5prime_partial	341	1125
PB.42568.71	5prime_partial	412	1960
PB.26796.84	5prime_partial	443	1385
PB.7706.58	5prime_partial	149	546
PB.36011.1	5prime_partial	728	2558
PB.29061.14	complete	451	2991
PB.73116.18	complete	268	1724
PB.72087.26	complete	238	731
PB.54911.3	5prime_partial	167	714
PB.58655.45	5prime_partial	223	1807
PB.52772.25	complete	155	2471
PB.28540.37	complete	619	2306
PB.29513.25	5prime_partial	104	364
PB.66705.64	complete	251	2126
PB.23951.66	5prime_partial	662	2087
PB.60746.119	5prime_partial	427	1523
PB.17565.7	complete	110	847
PB.79119.5	5prime_partial	262	1016
PB.10457.5	5prime_partial	506	1561
PB.57337.17	5prime_partial	170	1185
PB.59562.38	complete	220	1628
PB.37545.86	5prime_partial	287	929
PB.22058.16	5prime_partial	284	1245
PB.68344.65	complete	264	857
PB.62564.6	5prime_partial	235	2879
PB.12299.42	internal	110	330
PB.1394.75	5prime_partial	450	1855
PB.45990.44	5prime_partial	600	1890
PB.44376.5	3prime_partial	326	1087
PB.4322.15	5prime_partial	177	2507
PB.55129.8	5prime_partial	101	512
PB.23063.24	5prime_partial	230	791
PB.14351.93	5prime_partial	426	2004
PB.76538.13	5prime_partial	270	1453
PB.48110.7	5prime_partial	103	497
PB.39483.22	5prime_partial	143	604
PB.77020.8	5prime_partial	353	3461
PB.76663.62	complete	415	1805
PB.31037.10	complete	247	1463
PB.41856.26	5prime_partial	140	926
PB.24547.13	complete	197	1427
PB.40768.29	complete	339	1332
PB.63696.24	5prime_partial	167	3672
PB.28807.7	complete	454	1848
PB.7708.14	5prime_partial	208	1654
PB.45157.23	5prime_partial	233	884
PB.77397.22	5prime_partial	555	3137
PB.14340.121	5prime_partial	392	1886
PB.30181.4	5prime_partial	214	1142
PB.42723.33	5prime_partial	360	1488
PB.2345.2	complete	220	836
PB.9114.27	complete	141	844
PB.42679.55	3prime_partial	114	466
PB.54226.25	5prime_partial	207	701
PB.68867.82	internal	321	962
PB.34383.45	5prime_partial	317	1600
PB.57729.385	internal	147	441
PB.9636.24	5prime_partial	490	1688
PB.41428.38	5prime_partial	325	1353
PB.54111.18	5prime_partial	265	1516
PB.4180.6	complete	541	2999
PB.76415.99	5prime_partial	282	1082
PB.42036.147	5prime_partial	445	1570
PB.27235.10	5prime_partial	205	744
PB.1375.14	5prime_partial	805	2716
PB.37123.24	complete	120	1356
PB.9249.80	5prime_partial	270	1124
PB.36324.38	5prime_partial	219	2122
PB.49439.22	complete	118	706
PB.22119.112	5prime_partial	253	1092
PB.49660.63	complete	218	1565
PB.6603.9	5prime_partial	306	2149
PB.62845.2	complete	191	1891
PB.40145.17	5prime_partial	259	1282
PB.38829.14	5prime_partial	205	778
PB.70412.59	5prime_partial	340	2077
PB.53821.62	3prime_partial	214	1180
PB.13216.73	complete	499	3438
PB.70131.59	complete	222	730
PB.81445.6	complete	389	1807
PB.57863.2	complete	269	2261
PB.44604.29	5prime_partial	171	600
PB.56153.110	complete	221	1465
PB.30003.2	5prime_partial	200	906
PB.50295.121	5prime_partial	401	1589
PB.11218.47	5prime_partial	310	1064
PB.52077.96	3prime_partial	162	564
PB.29710.2	3prime_partial	296	888
PB.53264.224	5prime_partial	308	1354
PB.21611.78	internal	220	660
PB.75228.43	complete	352	1668
PB.44013.38	5prime_partial	185	2889
PB.42012.34	complete	227	1258
PB.35259.57	5prime_partial	829	3943
PB.7142.3	complete	192	1077
PB.82142.9	complete	264	1928
PB.7873.30	5prime_partial	213	831
PB.70988.2	complete	135	2438
PB.6863.51	5prime_partial	133	1832
PB.77999.76	5prime_partial	158	778
PB.10345.28	complete	398	1989
PB.52908.18	internal	120	359
PB.70030.146	5prime_partial	154	907
PB.26676.2	5prime_partial	504	1836
PB.38237.156	complete	203	743
PB.53118.48	5prime_partial	153	502
PB.34627.163	complete	158	640
PB.958.13	3prime_partial	306	1237
PB.14816.32	5prime_partial	445	1405
PB.62259.3	5prime_partial	141	650
PB.52550.45	5prime_partial	114	420
PB.47397.73	complete	570	2956
PB.78257.85	complete	187	1860
PB.62600.3	complete	105	564
PB.12720.6	internal	199	597
PB.82037.310	complete	236	1527
PB.7900.31	complete	181	2174
PB.69318.15	complete	140	1788
PB.9456.140	5prime_partial	164	1399
PB.30838.2	5prime_partial	276	1213
PB.8393.30	complete	693	2889
PB.2712.59	complete	1269	4667
PB.56621.2	complete	309	1442
PB.74053.14	complete	129	1742
PB.54720.176	5prime_partial	317	962
PB.33200.7	5prime_partial	463	2202
PB.5721.71	complete	117	1757
PB.61219.75	complete	340	1780
PB.60205.9	complete	158	2976
PB.62081.9	complete	182	1521
PB.48607.49	internal	276	829
PB.42154.43	internal	268	802
PB.53179.124	complete	592	2408
PB.43511.6	complete	333	1458
PB.13482.23	5prime_partial	178	904
PB.68472.12	5prime_partial	162	1385
PB.61344.110	complete	504	2139
PB.27400.68	complete	130	1711
PB.10714.23	5prime_partial	337	1662
PB.29038.23	5prime_partial	101	1051
PB.22015.99	complete	505	1721
PB.21499.134	complete	386	2148
PB.12971.17	5prime_partial	370	1984
PB.68178.19	5prime_partial	523	1925
PB.27335.89	5prime_partial	178	1620
PB.50924.83	complete	395	1459
PB.80265.56	5prime_partial	151	624
PB.47597.32	complete	213	1107
PB.51269.38	5prime_partial	278	893
PB.55825.30	complete	202	782
PB.35918.213	complete	125	1214
PB.967.56	internal	191	573
PB.4091.19	5prime_partial	108	415
PB.71969.10	complete	666	3284
PB.82346.208	complete	209	1452
PB.6334.51	5prime_partial	297	1335
PB.62895.38	5prime_partial	716	2379
PB.28060.145	5prime_partial	197	616
PB.38889.176	5prime_partial	308	1453
PB.28150.44	5prime_partial	794	2587
PB.36303.36	5prime_partial	234	993
PB.45186.46	complete	286	1299
PB.9788.100	5prime_partial	543	1702
PB.12209.3	complete	245	1678
PB.23551.2	complete	493	3515
PB.77176.16	complete	424	2346
PB.69862.11	5prime_partial	127	769
PB.71253.9	complete	439	1875
PB.25365.19	5prime_partial	260	2055
PB.77303.2	5prime_partial	301	1130
PB.13872.92	internal	139	416
PB.23218.10	5prime_partial	500	1672
PB.52858.65	5prime_partial	438	1829
PB.53535.62	3prime_partial	326	1140
PB.64622.269	5prime_partial	105	1419
PB.75661.81	5prime_partial	124	645
PB.39497.25	internal	101	303
PB.79776.3	5prime_partial	307	1406
PB.76244.375	5prime_partial	568	1870
PB.5000.49	5prime_partial	280	1240
PB.75495.4	complete	110	637
PB.7701.239	3prime_partial	111	1427
PB.5033.14	5prime_partial	212	2636
PB.60323.28	complete	302	1172
PB.21865.366	5prime_partial	179	1478
PB.17446.183	internal	186	559
PB.20600.16	5prime_partial	571	2104
PB.1137.38	5prime_partial	621	2007
PB.33021.4	complete	160	1552
PB.62246.65	5prime_partial	249	907
PB.35066.114	5prime_partial	134	1266
PB.78028.68	5prime_partial	122	2853
PB.12335.46	complete	148	770
PB.3600.58	complete	172	1089
PB.28659.2	complete	172	732
PB.27295.15	complete	234	869
PB.68867.90	3prime_partial	190	726
PB.64234.59	5prime_partial	129	667
PB.81848.3	complete	258	1056
PB.47017.1	complete	284	1321
PB.33690.16	complete	213	1247
PB.12016.3	complete	199	1188
PB.78011.46	5prime_partial	132	3929
PB.34485.4	internal	111	333
PB.5509.20	5prime_partial	284	1127
PB.20135.2	5prime_partial	126	561
PB.68987.71	5prime_partial	165	980
PB.33740.61	complete	132	2453
PB.27419.3	complete	286	1945
PB.21624.24	complete	458	2563
PB.38773.21	5prime_partial	248	1781
PB.36677.27	5prime_partial	139	1232
PB.4726.7	3prime_partial	359	1420
PB.44833.37	complete	336	1198
PB.72415.17	complete	121	1230
PB.35278.6	5prime_partial	776	3319
PB.27402.17	complete	150	3707
PB.28402.73	complete	177	2128
PB.54981.35	5prime_partial	480	2697
PB.77623.22	5prime_partial	556	1871
PB.46688.29	5prime_partial	575	2020
PB.71601.5	complete	203	2054
PB.72477.37	5prime_partial	351	1610
PB.75274.4	complete	168	2231
PB.18052.20	5prime_partial	388	1654
PB.64990.9	3prime_partial	467	1786
PB.78340.145	internal	398	1193
PB.12265.3	3prime_partial	180	539
PB.8602.43	5prime_partial	602	2782
PB.52068.18	complete	426	1718
PB.37672.26	5prime_partial	133	685
PB.7776.37	complete	119	620
PB.68730.59	5prime_partial	327	1983
PB.63565.57	complete	236	1468
PB.23159.11	3prime_partial	314	1288
PB.24164.29	5prime_partial	293	1156
PB.19849.73	complete	107	968
PB.13055.93	5prime_partial	325	992
PB.11758.36	5prime_partial	603	2189
PB.8210.50	5prime_partial	181	1583
PB.44611.123	complete	117	969
PB.32270.13	5prime_partial	126	2710
PB.51606.27	5prime_partial	231	948
PB.69701.23	3prime_partial	606	2019
PB.42393.40	5prime_partial	414	2226
PB.41844.21	internal	287	863
PB.38964.72	internal	482	1444
PB.32705.2	complete	185	1614
PB.23054.27	3prime_partial	248	844
PB.44295.26	5prime_partial	175	1741
PB.31819.13	5prime_partial	362	1174
PB.44654.4	complete	237	955
PB.4798.97	complete	379	1866
PB.57100.19	5prime_partial	146	1583
PB.43246.132	complete	117	751
PB.51873.11	complete	142	821
PB.75696.40	5prime_partial	724	3121
PB.75442.16	complete	165	897
PB.23369.38	complete	111	1406
PB.70584.3	complete	118	1698
PB.14777.17	5prime_partial	134	1183
PB.48348.17	complete	381	1637
PB.20162.13	5prime_partial	176	1400
PB.64199.63	3prime_partial	356	1068
PB.68484.20	complete	295	2227
PB.24322.36	5prime_partial	365	1875
PB.20349.32	5prime_partial	277	1668
PB.52508.35	5prime_partial	353	1781
PB.69650.73	5prime_partial	192	847
PB.30185.6	complete	421	2363
PB.2333.352	complete	237	1567
PB.46157.24	5prime_partial	289	1395
PB.34605.41	5prime_partial	185	1702
PB.45881.37	5prime_partial	177	654
PB.32374.1	complete	213	960
PB.13573.14	3prime_partial	130	1582
PB.75877.3	5prime_partial	367	2362
PB.66908.3	complete	179	1189
PB.14129.4	complete	302	1740
PB.77677.90	5prime_partial	303	1566
PB.44.62	5prime_partial	303	1284
PB.12843.11	5prime_partial	303	1881
PB.7669.125	complete	313	1146
PB.11033.49	internal	187	561
PB.28595.278	5prime_partial	105	680
PB.70730.41	complete	138	1790
PB.21213.5	complete	640	3436
PB.74611.10	complete	116	1029
PB.1394.146	5prime_partial	323	1001
PB.60703.63	3prime_partial	350	1219
PB.81944.23	5prime_partial	430	1585
PB.41907.3	complete	286	1794
PB.56079.1	complete	102	1615
PB.28425.64	complete	298	1243
PB.57901.4	complete	118	1771
PB.4996.114	internal	264	793
PB.7175.32	complete	443	2650
PB.21492.35	5prime_partial	155	880
PB.74683.140	internal	426	1278
PB.9462.189	complete	498	2172
PB.42815.3	complete	190	2760
PB.78082.46	complete	115	1137
PB.13170.34	5prime_partial	100	499
PB.39612.43	complete	128	1231
PB.59343.63	5prime_partial	182	1723
PB.8171.29	5prime_partial	146	738
PB.53693.138	5prime_partial	208	1075
PB.32124.4	5prime_partial	242	2107
PB.50295.144	5prime_partial	214	1567
PB.46590.99	5prime_partial	154	920
PB.23503.61	5prime_partial	182	4142
PB.12421.30	5prime_partial	155	673
PB.40071.19	complete	633	3089
PB.23556.310	5prime_partial	531	2054
PB.72112.67	3prime_partial	535	1728
PB.64648.3	complete	139	2236
PB.69045.2	5prime_partial	137	800
PB.71296.40	internal	169	509
PB.7986.9	5prime_partial	418	1434
PB.4823.119	5prime_partial	105	471
PB.12972.7	complete	697	2214
PB.40864.21	complete	383	2528
PB.66953.11	complete	251	1644
PB.78060.7	complete	388	2744
PB.47121.139	complete	276	2250
PB.77777.234	3prime_partial	405	1323
PB.38218.4	3prime_partial	107	1593
PB.59027.118	complete	166	717
PB.37653.19	complete	233	1321
PB.48229.16	complete	361	1870
PB.38561.60	5prime_partial	502	1601
PB.44836.144	5prime_partial	116	1170
PB.16682.111	3prime_partial	229	785
PB.21818.4	complete	321	2239
PB.13872.65	complete	294	1478
PB.56299.3	3prime_partial	106	611
PB.841.37	5prime_partial	482	2185
PB.70817.23	complete	478	1773
PB.9776.64	complete	192	782
PB.65819.3	complete	314	2477
PB.14584.56	5prime_partial	131	1077
PB.47458.11	5prime_partial	474	1818
PB.12645.15	5prime_partial	239	1131
PB.10275.28	5prime_partial	179	848
PB.17384.80	3prime_partial	102	612
PB.14932.60	5prime_partial	236	924
PB.56251.3	complete	127	1274
PB.55544.13	5prime_partial	422	2754
PB.8763.343	complete	158	679
PB.30624.4	5prime_partial	253	1409
PB.23556.99	complete	781	2777
PB.2368.64	internal	723	2169
PB.48603.37	complete	437	2478
PB.41743.110	5prime_partial	717	2408
PB.9518.264	5prime_partial	233	979
PB.55839.72	complete	219	1106
PB.22898.38	5prime_partial	199	1486
PB.32334.72	3prime_partial	221	728
PB.46567.78	5prime_partial	117	1219
PB.30386.2	5prime_partial	121	682
PB.72497.48	complete	124	990
PB.23373.45	complete	164	1383
PB.63936.45	complete	129	1031
PB.42669.59	5prime_partial	318	2015
PB.4823.117	5prime_partial	595	2078
PB.54424.10	5prime_partial	129	453
PB.7935.102	3prime_partial	199	708
PB.69126.20	5prime_partial	421	1509
PB.78011.84	complete	230	1420
PB.81103.28	5prime_partial	168	649
PB.4565.59	complete	352	1796
PB.52630.17	complete	139	1160
PB.48266.9	5prime_partial	419	2577
PB.38369.15	5prime_partial	184	1158
PB.40804.29	5prime_partial	261	5775
PB.38395.208	5prime_partial	177	756
PB.40936.75	complete	109	1093
PB.70901.40	complete	1167	3729
PB.64149.15	complete	111	556
PB.74668.32	complete	218	2417
PB.49490.31	complete	153	2837
PB.63060.34	complete	187	1225
PB.64795.57	3prime_partial	111	1120
PB.53376.93	5prime_partial	252	775
PB.7085.2	complete	510	2597
PB.54704.3	5prime_partial	278	1419
PB.69858.13	complete	119	2893
PB.69575.92	5prime_partial	167	967
PB.1041.2	5prime_partial	141	635
PB.20909.370	complete	158	1629
PB.82461.7	5prime_partial	167	1355
PB.29561.19	complete	199	1138
PB.39210.12	5prime_partial	195	1865
PB.55962.204	5prime_partial	200	1305
PB.6767.15	complete	167	1163
PB.23356.43	complete	137	1165
PB.49838.52	5prime_partial	218	860
PB.25231.5	complete	150	782
PB.66965.34	complete	418	1437
PB.29012.5	5prime_partial	250	2426
PB.61731.32	complete	152	1190
PB.51113.9	complete	199	1230
PB.36020.13	complete	255	1787
PB.82506.48	complete	276	2204
PB.18137.382	complete	114	979
PB.68146.6	3prime_partial	182	644
PB.60247.40	5prime_partial	419	1822
PB.16856.36	complete	202	897
PB.23968.85	5prime_partial	276	1345
PB.27492.126	5prime_partial	133	633
PB.14051.17	5prime_partial	223	1327
PB.23976.30	5prime_partial	307	1043
PB.29077.125	5prime_partial	124	502
PB.73828.30	complete	309	2708
PB.1495.33	complete	351	1257
PB.60078.54	complete	569	2208
PB.44758.1	5prime_partial	200	718
PB.72907.157	3prime_partial	145	738
PB.57896.40	3prime_partial	117	396
PB.55897.37	5prime_partial	505	1648
PB.39389.24	5prime_partial	264	2772
PB.2227.36	5prime_partial	586	2109
PB.16682.230	5prime_partial	303	1284
PB.6178.6	5prime_partial	130	610
PB.357.38	5prime_partial	130	915
PB.27492.55	complete	154	1541
PB.52723.43	5prime_partial	189	2027
PB.71587.76	5prime_partial	376	1515
PB.10774.23	5prime_partial	103	1211
PB.70699.43	5prime_partial	293	1298
PB.35849.48	5prime_partial	419	1313
PB.74763.35	complete	194	1179
PB.6767.46	complete	205	1042
PB.37087.14	5prime_partial	196	2436
PB.80173.72	complete	216	1054
PB.78991.33	complete	301	2157
PB.22136.9	complete	487	2331
PB.37973.20	5prime_partial	122	499
PB.80597.45	complete	324	1181
PB.18235.15	complete	282	1414
PB.75843.182	5prime_partial	615	2509
PB.43283.3	complete	414	1730
PB.38597.16	3prime_partial	157	1868
PB.24375.32	5prime_partial	102	2054
PB.70670.19	5prime_partial	577	2020
PB.48988.29	5prime_partial	240	989
PB.39740.37	internal	149	447
PB.43824.21	5prime_partial	151	694
PB.52444.72	complete	202	2093
PB.51550.36	5prime_partial	201	1970
PB.77942.16	complete	557	2654
PB.65942.5	complete	142	984
PB.52961.44	5prime_partial	101	1117
PB.11845.38	5prime_partial	245	1749
PB.77534.6	complete	180	903
PB.18174.15	5prime_partial	160	874
PB.77170.9	5prime_partial	272	1362
PB.5183.24	5prime_partial	124	990
PB.38048.27	complete	153	816
PB.4612.14	complete	291	1716
PB.34589.3	5prime_partial	180	813
PB.1102.26	complete	222	1265
PB.49591.45	complete	127	1766
PB.34716.18	internal	138	415
PB.63760.88	complete	244	1680
PB.40014.46	5prime_partial	338	1460
PB.77704.3	5prime_partial	492	1642
PB.61143.12	complete	187	1718
PB.32852.38	5prime_partial	197	721
PB.16566.40	complete	245	923
PB.35351.15	complete	601	2360
PB.60357.18	3prime_partial	433	1846
PB.73363.7	complete	455	2510
PB.34910.76	5prime_partial	280	1240
PB.57431.55	5prime_partial	304	1828
PB.72036.6	5prime_partial	536	1707
PB.77127.101	5prime_partial	297	1171
PB.44523.221	5prime_partial	121	987
PB.57488.9	complete	128	746
PB.46108.10	complete	114	2591
PB.69009.1	complete	246	1258
PB.46855.28	5prime_partial	232	3435
PB.43654.24	complete	400	1905
PB.18711.49	5prime_partial	427	2384
PB.81879.48	5prime_partial	166	582
PB.8893.131	complete	149	2804
PB.66608.93	complete	191	2025
PB.35529.83	5prime_partial	189	729
PB.14849.88	5prime_partial	141	1497
PB.881.35	complete	305	1076
PB.54515.4	complete	726	2841
PB.72585.16	complete	283	1538
PB.59825.40	5prime_partial	158	523
PB.3337.33	5prime_partial	355	2063
PB.49298.4	complete	315	2427
PB.39268.83	complete	141	775
PB.31760.39	complete	312	1886
PB.74348.2	3prime_partial	149	683
PB.40676.34	complete	127	556
PB.5124.59	complete	279	1846
PB.71037.6	3prime_partial	474	1678
PB.21226.14	5prime_partial	412	1350
PB.52586.76	5prime_partial	104	759
PB.15105.14	5prime_partial	435	2186
PB.58954.6	5prime_partial	166	666
PB.17722.103	5prime_partial	343	1177
PB.63659.143	5prime_partial	271	1393
PB.17201.22	3prime_partial	184	743
PB.4618.41	5prime_partial	101	418
PB.20439.37	internal	126	379
PB.35826.174	internal	232	697
PB.65740.65	5prime_partial	243	953
PB.46135.79	complete	107	625
PB.37738.31	complete	229	862
PB.71683.9	complete	410	1346
PB.18166.188	5prime_partial	160	517
PB.79901.8	5prime_partial	254	1072
PB.61731.190	5prime_partial	108	436
PB.69389.10	complete	261	1835
PB.59207.9	complete	777	3533
PB.40993.71	complete	275	1725
PB.4381.12	5prime_partial	214	768
PB.2438.36	complete	230	1391
PB.32127.4	5prime_partial	265	1840
PB.42844.9	5prime_partial	416	2214
PB.32588.67	5prime_partial	430	1753
PB.31032.15	5prime_partial	125	1740
PB.10966.12	complete	208	1193
PB.1464.54	complete	318	1262
PB.81746.9	complete	354	1607
PB.7520.19	5prime_partial	106	440
PB.13709.30	internal	478	1434
PB.52318.37	complete	679	2446
PB.44012.166	complete	262	903
PB.78130.85	5prime_partial	468	2038
PB.78078.243	internal	239	717
PB.28291.86	internal	326	977
PB.15895.38	5prime_partial	490	1647
PB.45884.38	complete	188	1647
PB.52003.142	5prime_partial	302	1678
PB.76384.10	5prime_partial	312	2399
PB.50043.94	5prime_partial	421	2137
PB.3155.28	complete	355	1075
PB.14051.20	complete	765	3376
PB.49001.29	complete	626	2135
PB.2937.2	complete	424	1712
PB.3831.69	5prime_partial	192	1173
PB.43463.77	internal	133	399
PB.59421.30	complete	659	2171
PB.23894.5	5prime_partial	770	2398
PB.16931.30	3prime_partial	282	1401
PB.68362.64	5prime_partial	105	997
PB.1403.86	internal	271	813
PB.35129.2	3prime_partial	416	1618
PB.74991.41	complete	122	1660
PB.78834.102	complete	361	1582
PB.78130.46	5prime_partial	981	3550
PB.67140.6	5prime_partial	117	1269
PB.49494.13	complete	311	1479
PB.56754.22	complete	992	3129
PB.59285.24	5prime_partial	737	2403
PB.68014.5	complete	363	2787
PB.66965.26	5prime_partial	248	1110
PB.82488.99	complete	133	1720
PB.28597.29	complete	368	2115
PB.66926.20	complete	126	707
PB.1699.20	complete	354	1851
PB.48715.15	complete	190	1533
PB.53066.3	complete	557	1978
PB.77983.38	5prime_partial	222	1091
PB.42244.141	5prime_partial	354	1491
PB.60524.34	5prime_partial	173	592
PB.49409.59	complete	153	1095
PB.2469.28	complete	219	1834
PB.21865.68	complete	124	915
PB.20667.2	5prime_partial	101	1093
PB.44852.29	5prime_partial	241	1460
PB.40676.13	5prime_partial	172	2091
PB.48687.5	complete	387	2278
PB.22898.51	internal	177	532
PB.36223.53	5prime_partial	297	2058
PB.50993.23	complete	452	2694
PB.7848.3	complete	115	1277
PB.21173.28	5prime_partial	106	436
PB.77253.23	complete	255	2500
PB.38083.63	5prime_partial	227	798
PB.22320.118	5prime_partial	271	1117
PB.8743.130	5prime_partial	125	1870
PB.23556.57	complete	1224	4260
PB.30223.75	5prime_partial	102	640
PB.22425.40	complete	175	2136
PB.21843.10	complete	265	1976
PB.10593.26	complete	200	1168
PB.71904.42	complete	228	768
PB.39497.22	5prime_partial	103	453
PB.75879.48	5prime_partial	351	2350
PB.52920.163	5prime_partial	182	818
PB.29964.57	internal	232	697
PB.76995.11	complete	120	678
PB.34627.261	5prime_partial	112	403
PB.79804.71	5prime_partial	240	2468
PB.50082.21	5prime_partial	235	1194
PB.11530.19	complete	262	1506
PB.11682.2	complete	332	2014
PB.24547.71	complete	182	1308
PB.64187.43	3prime_partial	123	1068
PB.60440.31	3prime_partial	159	774
PB.9462.44	internal	399	1197
PB.68503.1	5prime_partial	110	1395
PB.45975.31	complete	207	3188
PB.42461.16	5prime_partial	170	1323
PB.6081.57	5prime_partial	300	971
PB.8355.104	complete	415	1749
PB.1763.49	5prime_partial	324	1040
PB.70353.83	complete	180	1900
PB.53425.31	5prime_partial	109	345
PB.52041.44	5prime_partial	122	1542
PB.20269.8	complete	200	2063
PB.57997.18	5prime_partial	259	1138
PB.35259.189	internal	248	745
PB.22845.13	complete	287	1492
PB.25698.118	5prime_partial	162	841
PB.14305.5	5prime_partial	506	1805
PB.28773.22	5prime_partial	433	2702
PB.18976.114	5prime_partial	110	546
PB.40216.40	5prime_partial	697	2370
PB.48607.38	5prime_partial	221	993
PB.52154.3	5prime_partial	408	1635
PB.73887.40	5prime_partial	232	903
PB.58362.53	5prime_partial	372	1317
PB.65203.14	complete	213	918
PB.43333.99	5prime_partial	212	1356
PB.12752.119	5prime_partial	216	1230
PB.36831.58	5prime_partial	382	1497
PB.68923.25	5prime_partial	140	2880
PB.55164.1	5prime_partial	117	585
PB.43973.23	complete	125	2843
PB.64528.9	5prime_partial	148	770
PB.67098.79	5prime_partial	220	1217
PB.8659.51	5prime_partial	109	892
PB.67934.15	5prime_partial	195	660
PB.4249.8	5prime_partial	139	1912
PB.75434.58	complete	116	1377
PB.36370.25	complete	180	2163
PB.43764.35	5prime_partial	260	1012
PB.54981.2	5prime_partial	129	1650
PB.11071.19	5prime_partial	107	664
PB.68987.7	5prime_partial	293	953
PB.4798.65	5prime_partial	395	1824
PB.62953.11	5prime_partial	338	1126
PB.30607.3	5prime_partial	310	2014
PB.33554.4	complete	207	881
PB.43591.67	complete	173	1929
PB.6513.12	5prime_partial	378	2039
PB.55093.17	complete	190	943
PB.44228.9	5prime_partial	204	1542
PB.44579.41	complete	254	1191
PB.18345.9	complete	735	2438
PB.65783.5	complete	302	1704
PB.64989.24	3prime_partial	422	1308
PB.357.106	complete	113	759
PB.17126.7	internal	281	843
PB.3436.213	5prime_partial	154	2216
PB.70711.25	complete	419	1511
PB.17029.20	5prime_partial	143	709
PB.42088.23	complete	476	2171
PB.18061.48	5prime_partial	233	796
PB.78228.76	5prime_partial	178	926
PB.64832.11	complete	100	963
PB.35725.53	3prime_partial	259	955
PB.80751.10	complete	179	4341
PB.68436.67	5prime_partial	125	1306
PB.62157.167	5prime_partial	143	843
PB.34395.104	5prime_partial	357	1257
PB.78078.2308	3prime_partial	452	1388
PB.11976.5	complete	227	1277
PB.24989.14	3prime_partial	142	1126
PB.21956.33	complete	426	1663
PB.67846.104	5prime_partial	223	1054
PB.20456.156	complete	160	797
PB.57130.5	complete	273	1324
PB.51306.19	5prime_partial	222	1132
PB.80773.30	complete	201	1560
PB.52934.94	complete	575	1776
PB.50481.8	complete	580	1953
PB.55288.17	complete	197	1677
PB.15135.19	5prime_partial	571	1904
PB.68013.5	complete	225	2910
PB.74815.25	complete	704	3496
PB.35596.12	complete	369	2639
PB.63156.68	complete	989	3493
PB.7669.63	5prime_partial	129	650
PB.31777.109	complete	316	2072
PB.41077.43	complete	147	1158
PB.18046.31	complete	730	3385
PB.20835.46	complete	335	1804
PB.17357.113	5prime_partial	171	718
PB.35331.15	complete	136	1144
PB.64580.12	5prime_partial	221	827
PB.5682.3	5prime_partial	516	1901
PB.40936.223	5prime_partial	203	898
PB.80174.12	complete	227	1382
PB.57845.100	complete	164	2214
PB.49925.95	5prime_partial	248	934
PB.10395.10	complete	511	1700
PB.31956.13	complete	116	590
PB.67137.21	complete	479	2524
PB.77182.52	5prime_partial	564	2949
PB.45182.14	complete	406	2423
PB.46424.59	5prime_partial	226	2221
PB.40286.71	complete	127	1417
PB.38782.109	5prime_partial	183	1341
PB.35398.13	complete	388	3515
PB.7738.4	complete	297	1194
PB.40676.38	5prime_partial	335	1757
PB.40420.73	5prime_partial	274	1196
PB.73689.2	3prime_partial	101	541
PB.70827.28	5prime_partial	178	1066
PB.59207.64	5prime_partial	131	1316
PB.41114.40	5prime_partial	196	1492
PB.43566.112	5prime_partial	141	2411
PB.5074.63	complete	246	1248
PB.75110.15	complete	752	3663
PB.39210.41	complete	147	1375
PB.42060.36	complete	344	1677
PB.39101.7	complete	463	2595
PB.65602.6	complete	121	901
PB.859.28	complete	172	1912
PB.40635.121	complete	211	1191
PB.14984.6	complete	104	1436
PB.35143.32	5prime_partial	118	424
PB.50042.119	complete	273	1928
PB.78853.22	5prime_partial	554	2002
PB.7076.98	complete	144	1195
PB.68131.40	complete	214	1042
PB.74464.2	complete	112	863
PB.41387.149	3prime_partial	121	516
PB.50755.19	complete	487	2537
PB.28718.63	5prime_partial	370	1291
PB.50029.53	5prime_partial	309	950
PB.18355.209	internal	438	1315
PB.59090.81	5prime_partial	198	697
PB.39840.212	internal	238	715
PB.73500.24	complete	404	1719
PB.7445.59	internal	269	808
PB.33616.3	complete	208	1013
PB.21803.7	complete	157	1046
PB.80235.23	5prime_partial	369	2132
PB.13690.10	5prime_partial	181	639
PB.60097.76	complete	897	3950
PB.58630.50	complete	177	865
PB.49749.17	5prime_partial	616	4136
PB.22944.26	complete	609	2675
PB.11750.97	5prime_partial	121	649
PB.80773.5	5prime_partial	226	938
PB.74934.104	5prime_partial	186	1869
PB.29910.5	5prime_partial	1084	4055
PB.33761.3	5prime_partial	205	1514
PB.32193.7	3prime_partial	224	1804
PB.149.16	complete	375	2373
PB.66388.41	complete	308	2438
PB.16867.56	5prime_partial	446	1619
PB.52600.67	complete	193	1100
PB.75322.8	5prime_partial	249	1814
PB.25572.46	internal	210	631
PB.26330.16	5prime_partial	129	1658
PB.67447.66	complete	312	1257
PB.56124.25	5prime_partial	505	2245
PB.27400.25	complete	252	2052
PB.69684.4	complete	290	1255
PB.11251.12	complete	271	1411
PB.46590.61	complete	397	2577
PB.11578.6	5prime_partial	100	489
PB.29986.12	complete	124	839
PB.63097.169	5prime_partial	231	1437
PB.36370.39	5prime_partial	188	1482
PB.24137.82	complete	543	3479
PB.38435.40	5prime_partial	139	1141
PB.4570.7	5prime_partial	149	1012
PB.9006.97	5prime_partial	160	504
PB.71011.18	complete	385	2118
PB.3663.51	5prime_partial	260	1057
PB.52910.37	complete	474	2793
PB.16157.8	complete	395	2425
PB.33649.19	5prime_partial	727	2295
PB.68322.23	3prime_partial	232	1155
PB.1407.44	5prime_partial	229	810
PB.78016.8	complete	144	1101
PB.55750.3	complete	158	2583
PB.29342.8	complete	265	1973
PB.66470.97	5prime_partial	117	612
PB.32170.5	complete	410	1528
PB.14051.38	complete	693	2968
PB.20364.129	5prime_partial	249	1629
PB.12317.14	5prime_partial	1212	3794
PB.17822.8	5prime_partial	193	1606
PB.8018.30	5prime_partial	129	467
PB.31302.1	internal	155	466
PB.80272.21	complete	112	785
PB.35626.20	complete	152	1403
PB.41478.72	complete	104	859
PB.21829.18	5prime_partial	256	1060
PB.60535.3	complete	134	1095
PB.42715.48	5prime_partial	313	1015
PB.23113.35	complete	176	2004
PB.51346.37	complete	548	1673
PB.64459.113	internal	611	1833
PB.13905.43	5prime_partial	119	1401
PB.42942.15	complete	201	835
PB.7825.20	5prime_partial	428	2119
PB.37843.42	complete	134	1267
PB.32344.87	5prime_partial	226	2193
PB.11810.3	5prime_partial	141	944
PB.17337.91	5prime_partial	150	591
PB.32430.31	5prime_partial	206	869
PB.48712.209	5prime_partial	116	2610
PB.16546.49	5prime_partial	321	2359
PB.22802.70	5prime_partial	170	669
PB.30101.110	complete	145	1217
PB.46793.44	internal	284	852
PB.57832.11	complete	482	2113
PB.67005.120	complete	160	685
PB.74456.40	internal	138	414
PB.40804.34	5prime_partial	327	2147
PB.55953.33	complete	255	1292
PB.82138.36	complete	202	815
PB.20397.77	internal	336	1007
PB.41679.218	5prime_partial	116	719
PB.72083.13	5prime_partial	131	718
PB.82037.474	5prime_partial	172	875
PB.57768.3	5prime_partial	683	2606
PB.63144.1	5prime_partial	154	818
PB.50978.23	5prime_partial	914	3581
PB.15348.32	complete	259	2723
PB.63107.95	complete	252	1375
PB.18603.18	complete	1139	4160
PB.16922.44	complete	139	716
PB.33005.18	complete	116	1181
PB.12542.68	5prime_partial	215	2193
PB.57909.81	5prime_partial	548	3245
PB.21129.3	5prime_partial	277	1657
PB.25172.3	complete	249	1813
PB.27301.14	5prime_partial	130	479
PB.57768.6	complete	207	1212
PB.43392.6	complete	331	1268
PB.60633.28	complete	118	887
PB.28248.37	complete	385	2080
PB.58037.59	5prime_partial	169	873
PB.75761.8	internal	316	950
PB.54388.9	5prime_partial	138	961
PB.18386.61	complete	138	776
PB.19391.39	5prime_partial	175	1363
PB.62444.30	complete	206	1095
PB.58046.48	complete	373	1341
PB.28982.213	complete	234	1839
PB.24076.12	complete	338	1123
PB.51356.27	5prime_partial	215	907
PB.13898.28	5prime_partial	133	427
PB.17780.107	complete	424	2049
PB.61531.55	complete	573	3148
PB.22770.117	internal	108	324
PB.14476.51	complete	204	1125
PB.54907.19	5prime_partial	710	2536
PB.2906.26	5prime_partial	170	2421
PB.55820.79	internal	100	302
PB.25648.133	complete	135	668
PB.55014.11	5prime_partial	180	2013
PB.2938.17	5prime_partial	315	1373
PB.15195.7	5prime_partial	157	593
PB.49591.26	complete	127	1879
PB.51306.23	5prime_partial	110	794
PB.28570.20	complete	506	2598
PB.56997.4	5prime_partial	284	2677
PB.69023.10	3prime_partial	140	726
PB.34795.45	complete	265	1498
PB.21029.41	complete	107	2487
PB.57909.130	5prime_partial	312	993
PB.52887.15	complete	103	1777
PB.55792.77	complete	748	3327
PB.38085.29	5prime_partial	251	791
PB.50269.29	complete	164	1727
PB.44531.8	5prime_partial	210	1938
PB.45451.3	complete	116	1241
PB.75510.55	complete	125	785
PB.55825.12	5prime_partial	368	1194
PB.36631.92	complete	142	2900
PB.49508.3	5prime_partial	339	1220
PB.10555.12	complete	167	1042
PB.62690.19	5prime_partial	175	1608
PB.23606.31	5prime_partial	149	648
PB.81007.218	3prime_partial	328	1175
PB.47814.23	complete	257	1237
PB.69770.57	5prime_partial	168	1287
PB.4493.37	complete	154	872
PB.43308.133	internal	190	569
PB.18181.78	5prime_partial	123	526
PB.67447.73	3prime_partial	188	623
PB.38889.171	5prime_partial	383	1772
PB.71048.37	complete	293	1994
PB.74456.25	complete	125	1386
PB.75744.103	complete	244	1095
PB.44264.1	complete	768	2797
PB.72307.25	5prime_partial	1035	4222
PB.7091.61	5prime_partial	608	2259
PB.32242.79	complete	181	967
PB.74608.43	5prime_partial	186	604
PB.74267.118	5prime_partial	186	880
PB.73095.47	5prime_partial	261	1610
PB.53217.113	5prime_partial	247	846
PB.72107.7	5prime_partial	323	1487
PB.42029.5	complete	321	1560
PB.72293.1	5prime_partial	328	2776
PB.454.57	complete	162	873
PB.44324.102	5prime_partial	510	1666
PB.1628.9	5prime_partial	482	1934
PB.64806.15	complete	188	1316
PB.64675.23	complete	103	1421
PB.33981.37	complete	142	2997
PB.26401.10	5prime_partial	416	1398
PB.48819.5	5prime_partial	328	2244
PB.56268.20	5prime_partial	159	1592
PB.4450.2	5prime_partial	360	1730
PB.35143.19	complete	620	2224
PB.70113.1	5prime_partial	283	2920
PB.7879.20	complete	743	3485
PB.49835.36	5prime_partial	278	1339
PB.32974.17	5prime_partial	399	1456
PB.29963.9	3prime_partial	326	1720
PB.43246.93	complete	117	1173
PB.48312.178	5prime_partial	182	707
PB.51356.8	5prime_partial	172	1109
PB.72554.115	5prime_partial	288	1079
PB.73845.21	complete	154	987
PB.42625.55	complete	480	2157
PB.9847.46	5prime_partial	149	2594
PB.55770.9	complete	642	2797
PB.6451.18	5prime_partial	339	1547
PB.60323.11	complete	344	1769
PB.41410.25	5prime_partial	484	1467
PB.55898.21	complete	655	3139
PB.67003.68	complete	156	573
PB.4971.1	complete	113	601
PB.67895.6	5prime_partial	230	2940
PB.7907.4	complete	303	2578
PB.55574.47	5prime_partial	141	2481
PB.33919.22	internal	174	524
PB.13872.79	internal	354	1062
PB.45335.10	5prime_partial	104	319
PB.69307.9	5prime_partial	107	621
PB.47104.50	5prime_partial	126	832
PB.64824.14	3prime_partial	191	766
PB.76712.25	3prime_partial	640	2148
PB.74035.44	5prime_partial	446	1666
PB.22267.48	5prime_partial	349	1302
PB.3828.60	5prime_partial	204	687
PB.12474.39	5prime_partial	382	1160
PB.555.39	5prime_partial	245	1566
PB.7928.3	complete	360	3351
PB.12737.111	5prime_partial	476	2382
PB.34514.20	5prime_partial	351	1743
PB.10410.21	5prime_partial	222	1234
PB.75812.24	5prime_partial	467	1506
PB.29208.15	5prime_partial	201	963
PB.35588.6	complete	528	1956
PB.64751.9	3prime_partial	122	629
PB.60431.53	5prime_partial	125	906
PB.50394.1	5prime_partial	357	1260
PB.63754.6	complete	297	1438
PB.59345.55	complete	223	928
PB.74453.105	5prime_partial	296	1009
PB.78029.63	complete	422	1843
PB.28032.1	5prime_partial	107	1024
PB.38926.26	5prime_partial	131	534
PB.10372.178	5prime_partial	130	840
PB.33295.15	3prime_partial	404	1663
PB.19457.3	5prime_partial	241	867
PB.79729.36	5prime_partial	355	1434
PB.3610.33	5prime_partial	134	1330
PB.3436.586	complete	491	1815
PB.65079.5	complete	173	1989
PB.37124.37	5prime_partial	284	1140
PB.49660.39	complete	218	1344
PB.42745.64	5prime_partial	969	3359
PB.17983.84	3prime_partial	112	748
PB.17493.1	complete	297	1154
PB.36698.47	complete	133	2943
PB.51647.56	5prime_partial	316	1892
PB.75514.31	5prime_partial	572	2036
PB.82509.11	5prime_partial	106	719
PB.58500.17	5prime_partial	293	1168
PB.10062.1	complete	195	960
PB.56132.10	5prime_partial	814	3213
PB.75793.26	internal	574	1721
PB.13055.122	complete	255	1218
PB.41365.9	complete	395	3377
PB.44013.18	5prime_partial	435	3643
PB.43383.79	complete	110	870
PB.23556.406	5prime_partial	332	1461
PB.70987.58	internal	150	448
PB.77149.117	3prime_partial	972	3171
PB.50394.9	5prime_partial	209	868
PB.75096.25	3prime_partial	373	1271
PB.67846.322	complete	458	5148
PB.33200.8	complete	123	1343
PB.39497.10	complete	141	1049
PB.42233.146	5prime_partial	152	659
PB.55324.10	5prime_partial	147	769
PB.46643.64	5prime_partial	265	1339
PB.8637.2	complete	241	1819
PB.37761.2	complete	216	1325
PB.20410.1	complete	102	634
PB.63659.109	5prime_partial	486	1877
PB.35259.31	5prime_partial	901	4340
PB.50985.117	5prime_partial	271	860
PB.59370.4	complete	331	1971
PB.79588.8	complete	126	1354
PB.33952.43	complete	493	1651
PB.20932.7	complete	497	2628
PB.76415.92	5prime_partial	337	1377
PB.39473.33	complete	593	2133
PB.13430.9	3prime_partial	237	1097
PB.40102.38	complete	216	1231
PB.6392.39	complete	126	1243
PB.1924.168	complete	261	1020
PB.11956.317	5prime_partial	347	1229
PB.16251.4	internal	114	342
PB.81351.2	5prime_partial	140	1734
PB.38980.47	5prime_partial	126	859
PB.43893.89	complete	271	2572
PB.5909.3	5prime_partial	119	511
PB.79629.42	5prime_partial	276	1713
PB.34793.1	3prime_partial	139	592
PB.4879.15	complete	252	864
PB.52910.52	5prime_partial	323	1413
PB.4274.29	complete	123	837
PB.61896.354	complete	328	1495
PB.72032.17	3prime_partial	104	1170
PB.61415.94	complete	327	1724
PB.36727.12	5prime_partial	838	3376
PB.48857.8	5prime_partial	632	2177
PB.54914.144	5prime_partial	132	1177
PB.42088.68	internal	200	598
PB.6232.21	complete	211	924
PB.33070.7	complete	265	1545
PB.8863.20	5prime_partial	157	575
PB.12510.1	complete	173	896
PB.23312.1	complete	130	1382
PB.22119.172	5prime_partial	259	1109
PB.80773.61	complete	201	948
PB.78853.21	complete	998	3333
PB.11029.129	complete	181	1578
PB.19746.158	5prime_partial	431	1343
PB.13343.11	5prime_partial	373	1342
PB.66614.23	complete	402	1655
PB.56132.66	complete	104	1247
PB.66693.8	complete	458	2115
PB.1345.16	complete	154	735
PB.16942.50	internal	847	2542
PB.52004.21	5prime_partial	232	2196
PB.23098.79	complete	253	2174
PB.76332.21	complete	232	1781
PB.69675.2	complete	1240	4587
PB.74267.114	5prime_partial	250	1073
PB.60307.90	internal	269	807
PB.75224.6	complete	242	1666
PB.3663.6	complete	492	1975
PB.23400.14	complete	135	1328
PB.49355.11	5prime_partial	448	1584
PB.72292.43	complete	186	820
PB.68704.28	5prime_partial	113	655
PB.82061.40	5prime_partial	280	1096
PB.79759.4	5prime_partial	292	1505
PB.32785.33	complete	185	942
PB.17905.106	5prime_partial	276	949
PB.54725.372	internal	380	1142
PB.16061.1	complete	325	1758
PB.48703.69	complete	863	2894
PB.56115.12	complete	287	1773
PB.3129.118	5prime_partial	478	1963
PB.27086.49	complete	471	1919
PB.53994.27	complete	387	1366
PB.44656.6	5prime_partial	552	2321
PB.19546.23	internal	276	828
PB.33094.67	5prime_partial	1324	4214
PB.14476.4	5prime_partial	511	2841
PB.13689.14	5prime_partial	179	726
PB.21467.99	complete	168	1638
PB.71936.258	complete	294	1622
PB.13170.8	5prime_partial	143	1179
PB.54713.299	complete	441	2008
PB.5938.31	complete	187	1359
PB.47836.195	5prime_partial	130	1824
PB.43893.112	complete	200	2907
PB.40315.12	5prime_partial	293	1282
PB.10375.128	internal	830	2490
PB.53730.112	complete	196	1520
PB.33629.120	5prime_partial	109	1331
PB.18444.93	complete	343	1944
PB.76096.9	5prime_partial	662	3248
PB.11815.9	complete	220	768
PB.18841.13	5prime_partial	148	2180
PB.77066.130	5prime_partial	199	1057
PB.44754.54	5prime_partial	141	553
PB.60244.30	5prime_partial	260	1099
PB.17565.48	complete	110	2019
PB.59286.128	internal	129	387
PB.19391.4	5prime_partial	163	1337
PB.13782.114	internal	282	845
PB.1183.25	complete	247	2010
PB.49458.40	internal	282	848
PB.80614.76	5prime_partial	394	2910
PB.49838.4	5prime_partial	228	2403
PB.29396.124	complete	100	1391
PB.74.160	complete	217	875
PB.55897.40	5prime_partial	611	1968
PB.5124.32	5prime_partial	208	1842
PB.46688.38	5prime_partial	267	1366
PB.44523.30	complete	216	1169
PB.82378.44	5prime_partial	107	957
PB.57978.7	complete	110	1208
PB.54857.18	complete	606	3604
PB.42625.27	complete	480	1946
PB.36973.29	complete	103	1777
PB.14798.6	complete	118	1195
PB.68724.161	complete	248	1420
PB.2480.38	5prime_partial	205	1130
PB.66320.22	5prime_partial	237	748
PB.27659.13	complete	240	1938
PB.15190.1	complete	100	1739
PB.59286.94	complete	204	1943
PB.24380.30	5prime_partial	441	2123
PB.68730.25	5prime_partial	847	2728
PB.74162.49	complete	126	1005
PB.38889.192	5prime_partial	382	1202
PB.7769.31	5prime_partial	633	2159
PB.61422.9	complete	420	1586
PB.11592.12	complete	315	1269
PB.40989.19	complete	503	1686
PB.77066.54	5prime_partial	989	3274
PB.36936.17	complete	194	2208
PB.80259.5	5prime_partial	522	1894
PB.28755.25	5prime_partial	282	989
PB.80060.11	5prime_partial	321	3243
PB.53746.10	complete	922	4798
PB.10396.40	5prime_partial	380	1909
PB.14302.67	complete	109	2135
PB.27533.17	complete	431	3816
PB.667.32	5prime_partial	111	722
PB.48416.49	5prime_partial	223	889
PB.33218.1	complete	486	1714
PB.73233.6	5prime_partial	104	405
PB.68985.41	5prime_partial	113	2014
PB.48322.2	complete	185	1194
PB.49933.522	3prime_partial	281	975
PB.20835.71	complete	333	1354
PB.71266.10	5prime_partial	223	1510
PB.63597.15	5prime_partial	213	709
PB.60958.44	complete	360	1435
PB.59889.90	5prime_partial	125	522
PB.14068.18	5prime_partial	285	1131
PB.80866.7	complete	104	984
PB.14238.29	5prime_partial	678	2949
PB.27024.1	5prime_partial	608	1938
PB.41165.34	complete	188	1235
PB.36471.58	5prime_partial	172	1530
PB.2274.23	5prime_partial	418	1320
PB.12925.15	complete	122	2688
PB.61714.164	5prime_partial	109	838
PB.80290.25	complete	117	528
PB.73913.2	complete	158	970
PB.63190.15	5prime_partial	112	813
PB.185.108	5prime_partial	124	1275
PB.16574.1	3prime_partial	114	513
PB.11513.33	complete	580	2824
PB.20918.29	5prime_partial	415	2181
PB.34760.41	5prime_partial	789	3847
PB.59762.73	5prime_partial	251	2250
PB.60053.53	5prime_partial	376	2477
PB.28569.46	complete	267	1114
PB.55860.30	complete	116	898
PB.64199.95	5prime_partial	330	1586
PB.3695.19	complete	390	2558
PB.54713.364	complete	123	660
PB.5682.2	complete	482	2014
PB.65419.268	complete	205	1404
PB.3594.4	complete	361	1652
PB.55307.5	5prime_partial	194	963
PB.49936.26	complete	563	2101
PB.4742.62	complete	813	2992
PB.73674.213	complete	299	1526
PB.18531.11	complete	437	1851
PB.26995.2	complete	397	3049
PB.69241.11	complete	767	3200
PB.2028.11	5prime_partial	945	3020
PB.42233.37	complete	178	1487
PB.82004.71	5prime_partial	688	2393
PB.454.102	5prime_partial	539	2087
PB.69746.53	internal	244	731
PB.45055.6	internal	191	574
PB.75492.24	complete	756	3781
PB.8285.28	5prime_partial	139	788
PB.59027.180	3prime_partial	321	964
PB.77998.91	5prime_partial	701	2378
PB.57660.5	complete	111	1713
PB.11184.524	complete	354	1384
PB.4935.79	5prime_partial	141	1123
PB.20799.22	complete	900	3804
PB.38597.36	5prime_partial	118	413
PB.53912.46	5prime_partial	180	1649
PB.28374.223	5prime_partial	188	713
PB.40981.43	5prime_partial	689	2421
PB.48002.55	internal	142	425
PB.52586.16	complete	375	2070
PB.44033.70	5prime_partial	581	2890
PB.3436.301	complete	442	2210
PB.31216.11	5prime_partial	175	1138
PB.15475.139	5prime_partial	120	621
PB.40734.22	5prime_partial	130	717
PB.62024.50	complete	335	1394
PB.21534.31	5prime_partial	372	1303
PB.67060.1	complete	219	1527
PB.3567.58	complete	205	1135
PB.28926.34	complete	190	875
PB.2100.2	complete	209	1674
PB.73828.14	complete	154	2714
PB.22136.61	internal	117	350
PB.27795.18	5prime_partial	430	1432
PB.3147.58	complete	133	1068
PB.48164.42	complete	204	1268
PB.25557.1	complete	230	2123
PB.58574.23	5prime_partial	355	1391
PB.64622.189	complete	142	813
PB.17753.221	5prime_partial	274	1822
PB.37829.24	5prime_partial	222	1230
PB.52600.36	complete	193	1510
PB.19030.1	3prime_partial	287	1170
PB.47804.43	3prime_partial	290	1118
PB.78078.2555	5prime_partial	343	1622
PB.22936.133	5prime_partial	181	771
PB.28575.21	5prime_partial	276	859
PB.35826.101	3prime_partial	217	840
PB.73515.6	5prime_partial	131	680
PB.6597.17	5prime_partial	255	1051
PB.9781.1	5prime_partial	128	684
PB.74889.33	5prime_partial	440	1400
PB.76244.75	5prime_partial	780	2726
PB.12925.14	5prime_partial	192	1115
PB.55953.101	3prime_partial	368	1194
PB.22770.158	complete	136	1611
PB.39058.18	complete	196	1550
PB.25306.93	5prime_partial	158	1310
PB.41077.133	complete	220	2756
PB.48712.125	internal	207	622
PB.1137.9	complete	1265	4604
PB.79551.64	5prime_partial	139	1251
PB.24573.4	complete	647	2519
PB.13216.90	5prime_partial	285	966
PB.21641.24	5prime_partial	420	1835
PB.23827.5	5prime_partial	244	1350
PB.22806.7	complete	263	1031
PB.39900.6	internal	131	393
PB.77568.52	complete	358	2753
PB.67846.316	5prime_partial	464	2499
PB.24137.146	complete	490	1849
PB.270.40	5prime_partial	278	1158
PB.3594.74	complete	150	2081
PB.22980.16	internal	450	1351
PB.37640.27	complete	282	2778
PB.3311.19	5prime_partial	734	3465
PB.46136.15	complete	100	488
PB.72468.15	complete	667	2136
PB.39393.15	complete	129	1672
PB.74987.45	5prime_partial	170	805
PB.52934.110	complete	308	1896
PB.13678.28	complete	395	1931
PB.36495.57	complete	141	614
PB.12752.13	complete	496	2235
PB.34514.6	5prime_partial	370	1168
PB.77833.5	complete	256	1081
PB.69612.53	complete	153	1542
PB.33565.45	5prime_partial	228	708
PB.49226.24	3prime_partial	637	1911
PB.8210.56	5prime_partial	134	722
PB.55897.12	complete	408	2409
PB.42264.21	complete	377	2174
PB.62125.91	3prime_partial	102	414
PB.32902.33	5prime_partial	182	1109
PB.31746.23	5prime_partial	1802	6703
PB.37671.9	5prime_partial	115	492
PB.62156.39	complete	367	1420
PB.40219.6	5prime_partial	111	494
PB.45111.75	complete	134	701
PB.15527.3	5prime_partial	706	2247
PB.17745.5	5prime_partial	165	1219
PB.27402.51	5prime_partial	116	547
PB.34179.88	complete	109	1000
PB.72884.97	5prime_partial	101	346
PB.32717.20	complete	420	2036
PB.40581.68	5prime_partial	407	2145
PB.44033.175	5prime_partial	505	1551
PB.68271.69	5prime_partial	171	583
PB.33822.1	complete	103	1217
PB.49949.32	complete	312	1273
PB.1021.8	complete	323	1331
PB.57284.49	complete	174	2192
PB.13537.40	complete	409	1672
PB.19156.46	complete	236	1484
PB.20771.33	5prime_partial	182	1062
PB.41478.79	complete	104	1380
PB.1014.3	complete	369	1962
PB.50779.2	5prime_partial	218	740
PB.27235.13	complete	244	1276
PB.42383.2	5prime_partial	290	1255
PB.34436.30	complete	377	4061
PB.7407.21	complete	272	1322
PB.48170.1	5prime_partial	165	846
PB.57305.19	5prime_partial	302	3247
PB.4386.2	complete	499	3523
PB.29874.57	5prime_partial	397	1424
PB.4664.2	3prime_partial	435	1434
PB.75661.26	complete	104	850
PB.81835.7	5prime_partial	379	2350
PB.29348.23	5prime_partial	349	1173
PB.41137.145	5prime_partial	840	2740
PB.38158.15	complete	360	2004
PB.6531.5	complete	109	693
PB.3129.34	5prime_partial	561	3213
PB.59792.2	complete	178	1255
PB.11813.19	complete	374	1604
PB.75684.76	complete	137	1692
PB.1389.101	5prime_partial	124	895
PB.50956.3	complete	124	397
PB.47137.36	5prime_partial	403	2717
PB.21142.12	complete	280	2067
PB.5135.32	5prime_partial	186	1165
PB.44524.20	complete	167	1819
PB.22978.26	complete	563	1936
PB.56153.35	complete	129	861
PB.3324.1	5prime_partial	113	586
PB.53173.23	3prime_partial	245	734
PB.3374.21	complete	208	773
PB.49616.1	complete	194	828
PB.44596.39	5prime_partial	105	1104
PB.77777.83	5prime_partial	514	2213
PB.20278.88	complete	111	840
PB.37570.10	complete	165	1528
PB.1924.23	5prime_partial	163	664
PB.35514.47	5prime_partial	302	1491
PB.80164.43	complete	132	2383
PB.42461.170	complete	309	1622
PB.79916.3	complete	301	2025
PB.80384.31	complete	219	1446
PB.48963.30	5prime_partial	202	855
PB.1924.192	3prime_partial	142	470
PB.57729.27	5prime_partial	127	1117
PB.9846.1	5prime_partial	353	1204
PB.4608.23	5prime_partial	127	710
PB.12676.7	5prime_partial	336	1175
PB.19600.11	5prime_partial	249	919
PB.69927.5	complete	156	1763
PB.29599.30	complete	265	1718
PB.2593.11	internal	242	727
PB.73845.14	complete	154	1353
PB.9504.4	5prime_partial	106	605
PB.37126.25	complete	117	724
PB.48993.17	complete	559	2182
PB.65951.80	complete	119	1070
PB.14107.2	complete	418	2690
PB.21741.33	5prime_partial	385	1238
PB.24047.14	complete	369	2180
PB.56172.55	internal	339	1016
PB.51356.24	complete	276	1835
PB.7563.78	internal	334	1003
PB.76322.131	complete	232	2817
PB.58317.37	complete	490	1741
PB.48242.31	5prime_partial	221	923
PB.3129.132	internal	259	777
PB.81551.8	complete	153	1063
PB.60329.34	complete	151	1003
PB.51225.8	complete	230	929
PB.77777.45	complete	301	2284
PB.2895.33	complete	800	2777
PB.73701.2	5prime_partial	521	1966
PB.30712.16	complete	167	1598
PB.73845.8	5prime_partial	156	883
PB.74853.54	complete	175	1535
PB.36796.56	5prime_partial	101	688
PB.45868.69	complete	122	560
PB.21128.40	5prime_partial	179	1045
PB.63678.59	complete	176	1188
PB.52119.26	complete	383	1573
PB.42311.54	complete	109	1158
PB.22802.65	complete	296	1489
PB.21046.46	complete	495	1969
PB.60534.35	5prime_partial	426	1683
PB.75579.7	5prime_partial	240	2940
PB.12321.14	5prime_partial	111	1635
PB.59331.28	complete	385	1806
PB.79818.241	complete	214	1188
PB.14679.5	3prime_partial	160	494
PB.72907.112	internal	648	1944
PB.13905.4	complete	564	2397
PB.58785.13	5prime_partial	442	1716
PB.64773.47	5prime_partial	234	1024
PB.28557.14	5prime_partial	165	1253
PB.3949.33	5prime_partial	196	722
PB.52225.16	5prime_partial	142	1126
PB.7947.16	3prime_partial	447	1341
PB.14990.22	complete	587	2150
PB.20437.34	5prime_partial	173	976
PB.75373.29	complete	644	2015
PB.44682.258	5prime_partial	268	1079
PB.76357.13	internal	242	728
PB.14707.355	complete	223	1399
PB.52068.33	complete	272	1221
PB.70557.14	complete	601	2642
PB.16557.89	internal	115	347
PB.34773.31	5prime_partial	898	2842
PB.25026.12	5prime_partial	334	1711
PB.57729.281	5prime_partial	441	2385
PB.55887.75	3prime_partial	166	806
PB.79051.99	5prime_partial	125	2936
PB.28557.9	5prime_partial	166	1114
PB.80169.5	complete	179	2089
PB.62162.37	3prime_partial	137	1019
PB.38225.48	internal	139	417
PB.39497.6	complete	141	1105
PB.35360.29	5prime_partial	142	442
PB.38117.39	5prime_partial	603	2454
PB.71936.159	3prime_partial	556	1769
PB.2316.211	complete	1429	4601
PB.19578.3	5prime_partial	375	1577
PB.23556.398	5prime_partial	294	1311
PB.58362.47	5prime_partial	460	1549
PB.29221.16	complete	156	1687
PB.56271.7	complete	257	2021
PB.70155.10	5prime_partial	264	1073
PB.12018.12	3prime_partial	227	786
PB.66384.1	complete	579	2335
PB.14362.93	complete	243	1701
PB.7612.10	complete	175	1038
PB.21617.3	5prime_partial	175	963
PB.46857.29	5prime_partial	329	1552
PB.2585.2	5prime_partial	111	1067
PB.22058.1	5prime_partial	422	1657
PB.78211.8	complete	112	3521
PB.40583.125	5prime_partial	136	562
PB.5824.68	complete	121	1167
PB.18365.24	complete	548	2338
PB.35719.61	5prime_partial	171	1405
PB.56420.174	complete	183	1456
PB.36489.5	3prime_partial	100	875
PB.71284.51	5prime_partial	703	4112
PB.45031.52	3prime_partial	113	1124
PB.78078.713	5prime_partial	325	1036
PB.14776.15	5prime_partial	128	625
PB.67005.49	5prime_partial	196	772
PB.64843.153	complete	368	1767
PB.21316.28	complete	142	723
PB.75024.3	5prime_partial	194	2148
PB.12927.3	complete	164	1355
PB.76244.454	complete	619	4904
PB.71455.4	5prime_partial	501	2259
PB.10395.4	5prime_partial	550	2416
PB.9952.23	5prime_partial	519	1571
PB.32470.23	complete	214	1306
PB.20364.130	complete	245	1677
PB.28374.240	5prime_partial	349	1680
PB.70747.1	5prime_partial	277	1012
PB.50978.75	3prime_partial	489	1564
PB.53598.27	complete	291	2088
PB.20893.170	complete	121	623
PB.8503.58	internal	257	771
PB.82135.36	3prime_partial	276	829
PB.63137.31	3prime_partial	162	486
PB.8458.22	3prime_partial	386	2615
PB.33516.372	complete	334	1322
PB.52004.79	5prime_partial	113	477
PB.54438.6	complete	210	1073
PB.53264.56	3prime_partial	466	1678
PB.18400.17	5prime_partial	168	926
PB.40014.143	complete	119	610
PB.39632.10	5prime_partial	227	1198
PB.12842.46	5prime_partial	302	1276
PB.58363.50	5prime_partial	130	2058
PB.44516.9	complete	276	1682
PB.38108.1	complete	196	838
PB.28635.181	complete	277	1552
PB.22511.9	complete	128	2302
PB.64687.125	3prime_partial	310	1156
PB.48002.175	3prime_partial	209	1151
PB.39147.41	5prime_partial	374	1304
PB.29101.21	5prime_partial	343	1547
PB.37222.36	complete	468	2699
PB.55230.28	complete	250	2137
PB.32298.217	complete	159	1362
PB.41327.9	5prime_partial	143	889
PB.45344.11	complete	230	2484
PB.41743.136	5prime_partial	344	1047
PB.8243.21	5prime_partial	396	1647
PB.43394.12	internal	415	1246
PB.6478.61	5prime_partial	459	2229
PB.70442.28	5prime_partial	552	1910
PB.32295.23	complete	192	791
PB.43995.1	complete	118	890
PB.10637.1	complete	327	1507
PB.31777.39	5prime_partial	426	1358
PB.52444.85	complete	202	1150
PB.1183.7	5prime_partial	372	1135
PB.31777.5	5prime_partial	269	1478
PB.73118.35	5prime_partial	461	1740
PB.68174.5	complete	257	1396
PB.9866.37	5prime_partial	211	771
PB.28595.77	complete	133	1148
PB.10988.24	5prime_partial	437	1794
PB.17853.47	3prime_partial	138	760
PB.2333.180	complete	113	1747
PB.60247.55	5prime_partial	272	1001
PB.64395.36	complete	160	3269
PB.65775.56	5prime_partial	420	1446
PB.64675.41	complete	103	2241
PB.6913.53	5prime_partial	203	1478
PB.65720.29	complete	418	1348
PB.48770.32	complete	662	2567
PB.70704.7	complete	248	903
PB.49665.1	complete	101	435
PB.182.4	complete	294	1260
PB.53532.70	5prime_partial	165	512
PB.50044.71	5prime_partial	338	1607
PB.41624.13	3prime_partial	249	941
PB.32872.26	complete	305	1436
PB.15350.43	complete	164	1657
PB.40216.75	3prime_partial	191	731
PB.22119.226	3prime_partial	316	1004
PB.66927.1	complete	213	964
PB.33620.10	5prime_partial	306	1891
PB.7043.33	3prime_partial	246	738
PB.523.22	internal	262	786
PB.13782.53	5prime_partial	617	2270
PB.68987.14	internal	537	1609
PB.59632.12	complete	220	1950
PB.33831.49	complete	173	1310
PB.48976.4	complete	487	1942
PB.60323.4	complete	201	1881
PB.34910.20	complete	858	3761
PB.44571.48	5prime_partial	167	1891
PB.45253.27	complete	119	1161
PB.4402.1	complete	115	981
PB.8955.96	complete	613	2162
PB.58028.9	5prime_partial	637	2313
PB.9391.19	internal	206	618
PB.48343.68	5prime_partial	144	696
PB.14302.60	complete	484	3925
PB.8181.10	5prime_partial	123	488
PB.75738.16	complete	101	1388
PB.72112.47	5prime_partial	348	1715
PB.13343.32	complete	100	2326
PB.58349.88	complete	315	1686
PB.42698.8	complete	267	1388
PB.43471.63	complete	240	1234
PB.47439.14	complete	229	2404
PB.74815.75	5prime_partial	156	807
PB.60475.118	5prime_partial	116	1342
PB.29221.22	5prime_partial	110	1630
PB.49180.11	5prime_partial	198	2173
PB.70670.63	5prime_partial	464	2189
PB.10637.411	complete	294	1929
PB.67005.20	5prime_partial	145	998
PB.38679.13	3prime_partial	188	727
PB.57739.5	5prime_partial	390	2024
PB.59073.17	5prime_partial	940	3011
PB.746.10	5prime_partial	325	1155
PB.66585.19	complete	151	1264
PB.45152.133	complete	493	2206
PB.23326.8	complete	261	1259
PB.20163.42	5prime_partial	528	2164
PB.82166.17	complete	498	2535
PB.42761.5	complete	350	2169
PB.61407.32	complete	152	1825
PB.8204.34	5prime_partial	142	1471
PB.65251.8	complete	101	817
PB.42244.23	complete	390	3884
PB.44532.7	5prime_partial	128	1562
PB.82111.16	complete	854	3031
PB.65721.38	complete	130	920
PB.38234.1	complete	122	810
PB.71904.46	complete	138	729
PB.50277.42	complete	326	1102
PB.56153.38	5prime_partial	238	806
PB.34110.4	complete	115	860
PB.57179.99	5prime_partial	203	746
PB.16551.12	complete	247	1004
PB.56754.28	internal	149	448
PB.11478.4	complete	428	1642
PB.78572.25	complete	1467	4457
PB.18602.12	internal	158	472
PB.20918.37	complete	320	1907
PB.64687.20	complete	382	2206
PB.29320.34	5prime_partial	254	1057
PB.26523.1	complete	250	1114
PB.11661.10	complete	370	1756
PB.46567.47	5prime_partial	514	3155
PB.41353.150	5prime_partial	196	689
PB.44824.73	complete	115	895
PB.28305.10	5prime_partial	224	1204
PB.80088.5	complete	118	649
PB.62935.13	5prime_partial	275	1046
PB.72485.6	complete	448	2093
PB.38395.210	5prime_partial	506	1655
PB.17762.229	5prime_partial	131	397
PB.35297.16	5prime_partial	201	1386
PB.22967.94	complete	694	2267
PB.48274.3	complete	198	2115
PB.28982.19	complete	234	1800
PB.31126.10	5prime_partial	436	1651
PB.67560.13	5prime_partial	160	1207
PB.11514.31	complete	488	1714
PB.48125.101	complete	164	1086
PB.33372.3	5prime_partial	130	631
PB.8167.36	5prime_partial	125	448
PB.81385.24	complete	137	1025
PB.70164.2	complete	796	2993
PB.15533.4	complete	240	1871
PB.44351.46	5prime_partial	723	4071
PB.28150.74	3prime_partial	129	529
PB.8218.59	5prime_partial	153	703
PB.22511.31	complete	128	1183
PB.66799.1	complete	366	1355
PB.43116.41	complete	205	3884
PB.28138.30	5prime_partial	408	3936
PB.65251.108	3prime_partial	179	716
PB.81361.25	complete	318	2974
PB.27934.42	complete	491	1604
PB.29640.11	complete	181	1039
PB.56268.160	complete	582	2811
PB.10819.15	3prime_partial	497	1598
PB.7427.27	5prime_partial	135	1325
PB.11237.7	complete	536	2243
PB.72477.77	internal	279	836
PB.27295.42	5prime_partial	468	1572
PB.14351.16	5prime_partial	445	3532
PB.22136.68	5prime_partial	177	1920
PB.78834.68	complete	361	1554
PB.65801.2	complete	440	1646
PB.47397.13	complete	476	3262
PB.38199.8	complete	165	734
PB.66965.3	5prime_partial	185	741
PB.32623.26	5prime_partial	395	1862
PB.81736.81	5prime_partial	328	1108
PB.54624.3	5prime_partial	154	769
PB.52119.198	5prime_partial	124	787
PB.58618.11	complete	247	1826
PB.58699.20	5prime_partial	135	1174
PB.53264.257	complete	155	1077
PB.68490.14	complete	340	1520
PB.69130.33	5prime_partial	119	662
PB.70804.22	5prime_partial	626	2213
PB.61668.42	5prime_partial	193	1193
PB.79287.4	complete	411	1503
PB.69286.18	5prime_partial	191	1030
PB.38079.104	complete	171	1599
PB.50042.139	5prime_partial	235	2030
PB.13055.34	complete	363	1829
PB.73053.2	5prime_partial	116	649
PB.59975.2	complete	348	1926
PB.49838.31	5prime_partial	356	1230
PB.74544.12	3prime_partial	154	615
PB.14349.98	5prime_partial	335	3672
PB.36573.25	5prime_partial	350	1105
PB.44682.177	complete	327	1442
PB.32238.23	5prime_partial	254	852
PB.2025.12	complete	419	1810
PB.9449.12	complete	334	1206
PB.43536.105	5prime_partial	119	407
PB.66463.12	5prime_partial	197	842
PB.73786.1	complete	488	2192
PB.29148.28	5prime_partial	473	1974
PB.50394.108	complete	326	1227
PB.53197.6	complete	308	1665
PB.32309.4	complete	465	2959
PB.61444.49	3prime_partial	328	1337
PB.57268.10	complete	167	1574
PB.57668.8	5prime_partial	115	1285
PB.7856.106	5prime_partial	141	845
PB.44324.28	complete	882	3144
PB.36188.3	3prime_partial	137	624
PB.18181.113	5prime_partial	303	1270
PB.72221.65	5prime_partial	520	2606
PB.10770.142	complete	233	1826
PB.54365.4	5prime_partial	246	1097
PB.33021.32	internal	435	1306
PB.32561.34	complete	144	650
PB.29415.24	5prime_partial	748	2638
PB.14711.51	5prime_partial	983	3227
PB.82004.42	3prime_partial	376	1567
PB.35880.128	internal	426	1277
PB.40014.85	5prime_partial	354	1209
PB.30227.9	5prime_partial	162	1520
PB.42556.1	complete	193	1307
PB.55374.89	3prime_partial	288	1116
PB.43977.9	5prime_partial	373	1405
PB.1982.71	5prime_partial	428	1698
PB.77105.35	5prime_partial	328	2526
PB.43849.23	5prime_partial	710	2606
PB.54914.63	5prime_partial	139	776
PB.80727.12	complete	237	2576
PB.67811.17	5prime_partial	361	1498
PB.38285.46	5prime_partial	269	918
PB.70685.36	complete	292	2503
PB.17278.3	complete	189	1931
PB.4742.75	5prime_partial	706	2290
PB.4286.2	complete	1131	5238
PB.31819.10	5prime_partial	467	1504
PB.1183.33	5prime_partial	223	803
PB.43873.26	5prime_partial	283	1078
PB.63789.287	complete	232	850
PB.24983.112	5prime_partial	170	652
PB.69286.42	5prime_partial	421	1775
PB.49503.13	complete	257	1612
PB.50729.9	complete	400	1502
PB.42461.70	complete	346	2332
PB.81664.88	complete	291	2092
PB.29599.91	complete	197	1820
PB.16767.5	5prime_partial	883	3444
PB.30436.10	complete	302	1989
PB.11334.59	complete	352	1273
PB.57075.9	5prime_partial	120	451
PB.9391.53	5prime_partial	201	676
PB.33319.1	complete	147	1024
PB.73594.74	5prime_partial	174	817
PB.63012.75	complete	154	1047
PB.80727.46	5prime_partial	243	1310
PB.62125.89	complete	117	1254
PB.61771.3	complete	149	830
PB.14678.37	5prime_partial	101	502
PB.14238.7	complete	151	2279
PB.14706.12	5prime_partial	138	909
PB.34885.10	complete	902	2918
PB.46590.62	complete	397	2440
PB.23437.1	5prime_partial	232	1794
PB.55445.1	complete	208	1362
PB.58655.2	5prime_partial	162	969
PB.49458.17	complete	163	1967
PB.56420.452	5prime_partial	212	1259
PB.29532.93	5prime_partial	153	1046
PB.20163.28	internal	778	2334
PB.56422.1	complete	363	2872
PB.38096.62	complete	384	1553
PB.40447.38	5prime_partial	150	756
PB.28600.8	5prime_partial	562	2648
PB.24627.4	5prime_partial	197	1529
PB.13355.3	complete	775	3187
PB.33896.2	complete	167	1574
PB.52180.85	complete	361	1445
PB.66932.10	5prime_partial	125	1513
PB.9226.29	5prime_partial	732	2764
PB.16833.120	5prime_partial	141	747
PB.67056.7	5prime_partial	170	639
PB.45060.26	complete	238	1689
PB.78794.49	complete	286	1520
PB.38237.54	complete	111	1447
PB.40766.3	5prime_partial	457	1580
PB.3346.11	5prime_partial	241	1203
PB.74039.37	complete	484	1946
PB.2895.40	5prime_partial	108	872
PB.14678.26	5prime_partial	176	725
PB.20583.105	complete	369	2150
PB.22978.25	complete	355	1168
PB.33226.82	5prime_partial	100	420
PB.33061.54	5prime_partial	198	1275
PB.2558.11	5prime_partial	310	1424
PB.60997.22	complete	882	3093
PB.13217.18	complete	403	2048
PB.23840.7	complete	171	700
PB.40691.4	complete	117	698
PB.76030.21	complete	130	2118
PB.2083.13	complete	332	2186
PB.32581.10	complete	169	1040
PB.37012.25	complete	274	1977
PB.37823.14	complete	289	1836
PB.44697.18	complete	422	1984
PB.75772.247	complete	214	906
PB.24541.74	5prime_partial	327	1310
PB.24437.23	complete	228	1727
PB.54714.28	5prime_partial	318	1069
PB.20388.22	complete	178	1274
PB.3255.69	5prime_partial	469	2386
PB.28920.27	5prime_partial	172	1088
PB.26695.28	internal	109	329
PB.68151.11	5prime_partial	108	1337
PB.17566.16	5prime_partial	494	2859
PB.46688.25	internal	266	798
PB.42965.113	5prime_partial	535	1778
PB.10878.8	internal	322	967
PB.22173.13	5prime_partial	241	1334
PB.71752.134	5prime_partial	113	525
PB.1505.78	5prime_partial	276	1375
PB.14490.29	complete	232	1390
PB.75130.1	complete	176	1181
PB.68791.177	5prime_partial	120	934
PB.7769.33	5prime_partial	594	2055
PB.47913.1	complete	305	974
PB.78108.32	complete	174	1432
PB.5265.74	5prime_partial	263	822
PB.29221.66	5prime_partial	165	1484
PB.42795.46	5prime_partial	153	588
PB.44163.5	complete	157	955
PB.72635.42	5prime_partial	440	1648
PB.48294.12	complete	107	2630
PB.63912.14	internal	166	500
PB.60670.68	complete	216	1186
PB.33919.32	5prime_partial	226	1661
PB.27563.58	complete	279	1218
PB.13059.24	5prime_partial	423	1641
PB.20578.19	5prime_partial	228	786
PB.4888.112	5prime_partial	333	2308
PB.30.71	5prime_partial	159	2209
PB.9732.22	5prime_partial	771	2809
PB.12021.5	complete	134	1540
PB.41037.11	5prime_partial	224	2023
PB.45132.29	5prime_partial	208	1542
PB.29520.1	5prime_partial	287	1363
PB.74934.81	5prime_partial	587	2796
PB.57845.45	complete	164	2085
PB.60703.24	5prime_partial	683	2712
PB.12079.72	internal	205	616
PB.357.51	5prime_partial	162	1008
PB.36749.109	5prime_partial	152	542
PB.61522.19	5prime_partial	551	2033
PB.18592.11	5prime_partial	618	1985
PB.32889.8	complete	271	2588
PB.2080.15	5prime_partial	155	808
PB.75434.56	complete	119	844
PB.23890.17	5prime_partial	116	1173
PB.21304.7	complete	409	1671
PB.29421.14	complete	205	1301
PB.79239.43	complete	138	637
PB.4565.46	complete	215	925
PB.44482.23	5prime_partial	104	1304
PB.3155.19	complete	309	1231
PB.4758.60	complete	322	1811
PB.23556.330	5prime_partial	457	1674
PB.52312.54	5prime_partial	600	2304
PB.69183.23	5prime_partial	112	761
PB.43301.178	5prime_partial	490	1736
PB.25058.113	5prime_partial	317	1058
PB.57113.39	internal	234	701
PB.1982.89	5prime_partial	382	1341
PB.19433.37	complete	181	1458
PB.39840.190	5prime_partial	737	2332
PB.55452.7	complete	390	3038
PB.49933.29	5prime_partial	326	1560
PB.8092.5	complete	116	3486
PB.50417.5	internal	116	348
PB.50270.26	complete	240	3048
PB.53731.15	complete	229	1877
PB.15153.7	complete	138	1152
PB.4450.6	complete	435	1662
PB.19430.2	internal	114	340
PB.66629.1	5prime_partial	242	920
PB.49720.17	complete	499	1880
PB.22184.35	5prime_partial	418	1328
PB.62495.1	complete	104	1147
PB.34179.67	complete	250	1852
PB.58334.23	5prime_partial	229	746
PB.59757.13	5prime_partial	183	1375
PB.2932.31	complete	447	2413
PB.38009.7	complete	262	1712
PB.46793.38	5prime_partial	466	1561
PB.48125.123	5prime_partial	358	1446
PB.42711.3	complete	111	702
PB.53179.154	internal	428	1282
PB.24699.66	5prime_partial	230	1342
PB.50393.5	complete	258	1367
PB.53028.26	5prime_partial	490	2160
PB.67271.1	complete	121	958
PB.71284.125	5prime_partial	200	1484
PB.41259.24	complete	526	2056
PB.33117.9	5prime_partial	119	498
PB.74332.19	internal	543	1629
PB.19546.10	5prime_partial	192	1954
PB.44012.141	complete	234	1168
PB.46582.2	complete	399	2820
PB.44883.31	complete	570	1929
PB.1939.40	complete	131	582
PB.72320.69	5prime_partial	264	887
PB.70353.23	complete	280	2388
PB.36886.1	complete	344	2531
PB.60144.46	5prime_partial	530	1822
PB.72424.1	complete	179	992
PB.39605.59	5prime_partial	485	1569
PB.51172.116	5prime_partial	158	1264
PB.48864.9	complete	270	1740
PB.9518.393	5prime_partial	342	1187
PB.23246.51	5prime_partial	584	2280
PB.64552.25	complete	127	1097
PB.81022.50	complete	253	1604
PB.75573.33	complete	1067	3724
PB.50421.4	5prime_partial	729	2316
PB.53642.32	5prime_partial	210	845
PB.76068.25	5prime_partial	202	1477
PB.50524.25	5prime_partial	340	1137
PB.75757.32	5prime_partial	200	756
PB.31377.129	5prime_partial	486	1983
PB.31227.28	complete	106	636
PB.33197.22	complete	464	1677
PB.61502.21	complete	173	1569
PB.18141.10	3prime_partial	108	1470
PB.30223.71	5prime_partial	274	965
PB.6324.35	5prime_partial	276	1606
PB.75703.47	5prime_partial	241	1212
PB.78078.2567	internal	104	314
PB.75074.11	complete	100	809
PB.7555.47	5prime_partial	112	863
PB.19893.11	5prime_partial	117	612
PB.60431.61	5prime_partial	478	1963
PB.75096.9	complete	454	2587
PB.38234.6	complete	144	1213
PB.53376.5	5prime_partial	177	1058
PB.51722.6	complete	166	1249
PB.39270.14	complete	164	1845
PB.20439.20	complete	115	1054
PB.68480.6	3prime_partial	372	1202
PB.21173.10	5prime_partial	291	1862
[truncated: 292,802+ more rows]

## Sheet: S3C Fig
GeneID	IsoID	Type	IsoLen	GeneTrLen	Ratio1	IsoPepLen	GenePepLen	Ratio2
E330034G19Rik	PB.22845.122	internal	650	1544	42.0984	217	352	61.6477
Pccb	PB.77623.2	5prime_partial	1434	2320	61.8103	260	542	47.9705
Ing1	PB.70340.50	complete	2006	2814	71.2864	186	280	66.4286
E2f1	PB.44647.19	5prime_partial	1500	2755	54.4465	148	431	34.3387
Grtp1	PB.70416.7	complete	1017	3013	33.7537	277	360	76.9444
Rhpn2	PB.66608.75	complete	2386	3508	68.016	371	687	54.0029
Lhpp	PB.69641.2	complete	1610	1733	92.9025	271	271	100
Mslnl	PB.32318.10	5prime_partial	940	2626	35.7959	206	686	30.0292
Ube2e1	PB.22654.10	5prime_partial	1040	2762	37.6539	144	194	74.2268
Fbxw24	PB.78078.2132	internal	1005	1488	67.5403	335	467	71.7345
Ighm	PB.18546.16	complete	1718	1698	101.178	431	476.667	90.4196
Atp5g1	PB.13494.13	5prime_partial	418	4715	8.86532	100	137	72.9927
Uqcc1	PB.44748.96	complete	890	3067	29.0186	192	296	64.8649
Eif3l	PB.27295.39	5prime_partial	1782	2345	75.9915	538	565	95.2212
Ppp2ca	PB.11114.32	5prime_partial	1855	7102	26.1194	118	310	38.0645
Rpl19	PB.13689.58	complete	1551	751	206.525	229	197	116.244
Prkci	PB.46590.13	complete	1585	4708	33.6661	204	596	34.2282
Krt8	PB.28530.8	complete	1453	1958	74.2084	379	491	77.1894
Id3	PB.54250.7	complete	1065	1278	83.3333	196	120	163.333
Prkcz	PB.55307.7	complete	2369	4083	58.0211	593	593	100
1110059G10Rik	PB.78639.14	complete	972	3361	28.92	122	156	78.2051
Rhoa	PB.77978.82	complete	1254	5101	24.5834	194	194	100
Trip13	PB.21142.11	complete	2120	3399	62.3713	280	433	64.6651
H3f3a	PB.4902.68	complete	1088	2841	38.2964	137	137	100
Zfp984	PB.54849.277	complete	2703	2729	99.0473	548	548	100
Nosip	PB.66993.5	complete	1755	1814	96.7475	277	302	91.7219
Dhrs7b	PB.11592.4	complete	1286	3277	39.2432	324	324	100
Spin1	PB.20204.473	5prime_partial	479	4434	10.8029	139	263	52.8517
Polr3c	PB.48496.22	5prime_partial	1614	2406	67.0823	387	534	72.4719
Dnajb3	PB.2494.1	complete	1026	1051	97.6213	269	243	110.7
Nlrp4a	PB.66055.133	5prime_partial	1418	4259	33.2942	365	983	37.1312
Senp6	PB.77066.141	5prime_partial	675	5111	13.2068	118	1140	10.3509
Gps2	PB.11982.46	5prime_partial	677	1311	51.64	196	328	59.7561
Rpl17	PB.37165.10	3prime_partial	1162	1326	87.632	170	185	91.8919
Ifi35	PB.13956.19	5prime_partial	807	1362	59.2511	245	287	85.3659
Usp19	PB.77998.73	5prime_partial	3070	4791	64.0785	931	1361	68.4056
Eif2b2	PB.17583.31	5prime_partial	703	1605	43.8006	122	352	34.6591
Rpl37a	PB.1939.3	5prime_partial	782	665	117.594	135	93	145.161
Rabgap1	PB.41410.37	5prime_partial	1830	4967	36.8432	366	1065	34.3662
Hspa8	PB.75373.231	complete	1716	3158	54.3382	292	647	45.1314
Uchl1	PB.57179.134	5prime_partial	389	1177	33.0501	117	224	52.2321
Ppp2cb	PB.71041.17	5prime_partial	571	1469	38.87	136	310	43.871
Ly96	PB.356.8	complete	742	666	111.411	118	161	73.2919
Pitpnc1	PB.14419.29	complete	1456	6329	23.0052	116	310	37.4194
Rtca	PB.49111.9	5prime_partial	902	1594	56.5872	210	367	57.2207
Smad2	PB.37222.32	complete	2141	8089	26.468	468	468	100
Eef1a1	PB.77027.13	complete	1533	1794	85.4515	415	463	89.6328
Omt2b	PB.76995.23	complete	835	1044	79.9808	120	120	100
Exoc1	PB.57431.65	complete	1073	4451	24.1069	183	902	20.2882
Fancc	PB.20784.8	5prime_partial	1434	3165	45.3081	173	592	29.223
Rnf114	PB.45344.93	5prime_partial	858	3001	28.5905	171	230	74.3478
Pik3cd	PB.55014.54	3prime_partial	550	4921	11.1766	105	1048	10.0191
Rabepk	PB.41326.3	complete	625	2968	21.058	197	381	51.706
Tusc3	PB.71224.62	complete	1320	2667	49.4938	292	348	83.908
A930012L18Rik	PB.36276.7	5prime_partial	641	2364	27.1151	150		0
Mcm2	PB.63156.26	complete	2834	3494	81.1105	769	905	84.9724
Fgfr1op	PB.31633.8	5prime_partial	3115	3505	88.873	409	400	102.25
Serbp1	PB.62477.14	internal	995	15474	6.43014	332	408	81.3725
BC030867	PB.14038.28	5prime_partial	1208	2813	42.9435	240	616	38.961
Capzb	PB.54433.52	5prime_partial	1072	1702	62.9847	115	302	38.0795
Aurka	PB.45582.16	5prime_partial	1752	1905	91.9685	382	418	91.3876
Ubtf	PB.14051.33	complete	3297	4692	70.2685	765	765	100
Clspn	PB.53494.96	5prime_partial	1614	5027	32.1066	154	1316	11.7021
Jkamp	PB.16975.40	complete	739	1874	39.4344	226	312	72.4359
Kdm5b	PB.3542.84	5prime_partial	1114	8714	12.784	350	1545	22.6537
Mrpl3	PB.77760.14	5prime_partial	876	3972	22.0544	282	349	80.8023
Ccz1	PB.60367.8	5prime_partial	1417	2286	61.986	379	481	78.7942
Isyna1	PB.71936.54	complete	1891	1916	98.6952	558	558	100
Cnot1	PB.72907.35	5prime_partial	2245	8390	26.758	661	2377	27.8082
AC133103.1	PB.82346.177	complete	1360	1473	92.3286	173	264	65.5303
Commd7	PB.44596.18	5prime_partial	1390	3467	40.0923	256	201	127.363
Adm2	PB.27924.1	complete	1143	1298	88.0586	151	151	100
Mlf2	PB.64176.196	5prime_partial	1065	3489	30.5245	114	248	45.9677
Sec11c	PB.36886.55	complete	714	3992	17.8858	155	207	74.8792
Terf1	PB.315.11	complete	1602	2908	55.0894	417	422	98.8152
Rbm7	PB.75684.51	complete	2310	2703	85.4606	137	266	51.5038
Eif4enif1	PB.9636.86	5prime_partial	2597	3712	69.9623	699	984	71.0366
Ugdh	PB.57083.3	complete	2465	6156	40.0422	494	494	100
Ext1	PB.26557.12	5prime_partial	1007	7663	13.1411	203	747	27.1754
Serpine2	PB.2210.150	internal	482	3393	14.2057	161	398	40.4523
Cdan1	PB.43484.15	5prime_partial	1095	8046	13.6092	159	1240	12.8226
Taf4	PB.45868.11	complete	1577	4416	35.7111	106	1043	10.163
Capns1	PB.66423.4	5prime_partial	1137	1600	71.0625	188	269	69.8885
Ndufaf4	PB.50591.3	complete	787	3632	21.6685	174	174	100
Srp68	PB.14783.14	5prime_partial	1014	2526	40.1425	159	626	25.3994
Rbpms2	PB.76462.61	complete	1599	1987	80.4731	207	207	100
Paip1	PB.22320.54	3prime_partial	917	2551	35.9467	235	485	48.4536
Ube2d3	PB.49572.355	complete	1527	19300	7.91192	148	149	99.3289
Gfm1	PB.47449.30	5prime_partial	2131	4078	52.256	629	752	83.6436
Fbp2	PB.20769.17	complete	594	1354	43.87	122	340	35.8824
Hnrnpa1	PB.28635.181	complete	1552	3118	49.7755	277	374	74.0642
Thop1	PB.7860.55	complete	1022	2832	36.0876	272	688	39.5349
Idh1	PB.1778.29	complete	1963	2302	85.2737	415	415	100
Map3k6	PB.53958.31	complete	830	4334	19.1509	131	1292	10.1393
Mterf3	PB.20924.16	5prime_partial	425	2353	18.062	113	413	27.3608
Timd2	PB.10934.21	complete	2263	2926	77.3411	306	306	100
Nob1	PB.73257.14	complete	1634	2137	76.4623	246	404	60.8911
Taldo1	PB.69933.114	complete	1131	1362	83.0396	125	383	32.6371
Gemin7	PB.65721.37	complete	1522	1023	148.778	130	130	100
Thap3	PB.55144.2	5prime_partial	1320	1124	117.438	296	219	135.16
Prep	PB.6628.61	complete	2161	10933	19.7658	518	711	72.8551
Hmces	PB.63107.179	5prime_partial	1179	1572	75	297	354	83.8983
Tbc1d15	PB.8833.312	5prime_partial	1283	3752	34.1951	335	672	49.8512
Trip12	PB.2316.47	5prime_partial	3220	9632	33.4302	688	2026	33.9585
Cdc16	PB.70442.32	5prime_partial	1630	2301	70.8388	441	621	71.0145
Hspa4	PB.11173.21	5prime_partial	1587	4618	34.3655	514	843	60.9727
Erg28	PB.17628.12	complete	1120	3226	34.7179	151	141	107.092
Kcmf1	PB.62690.29	5prime_partial	1039	3251	31.9594	175	382	45.8115
Psma4	PB.75895.57	complete	1597	1165	137.082	262	262	100
Ddb2	PB.42729.14	complete	1687	2297	73.4436	312	433	72.0554
Ethe1	PB.65932.2	complete	995	1484	67.0485	255	255	100
AC163611.2	PB.82482.2	complete	1971	2515	78.3698	360	360	100
Psme1	PB.23890.28	5prime_partial	574	1986	28.9023	142	250	56.8
Mael	PB.4450.8	5prime_partial	775	1691	45.8309	201	435	46.2069
Usp19	PB.77998.92	complete	2437	4791	50.8662	647	1361	47.5386
Prdx4	PB.81884.3	5prime_partial	496	1025	48.3902	145	275	52.7273
Lhb	PB.67053.25	complete	1050	678	154.867	142	142	100
Aebp2	PB.64622.105	complete	2298	5932	38.739	128	505	25.3465
Ssr2	PB.47971.18	complete	1234	1189	103.785	184	186	98.9247
Otud3	PB.54419.2	complete	1724	1668	103.357	454	397	114.358
Zfand1	PB.46207.9	5prime_partial	1343	4685	28.666	191	269	71.0037
Glrx	PB.21216.2	complete	1357	4228	32.0956	108	108	100
Lap3	PB.56744.34	5prime_partial	1389	2267	61.2704	390	520	75
Nr1h2	PB.66936.8	complete	2073	1999	103.702	447	447	100
Ybx2	PB.11988.22	5prime_partial	1159	1673	69.2767	248	360	68.8889
Rbm6	PB.77938.3	complete	1271	4397	28.9061	186	1119	16.622
Ppp3r1	PB.10157.32	5prime_partial	2510	2859	87.7929	146	171	85.3801
Pld1	PB.46528.76	5prime_partial	2900	4849	59.8061	449	1075	41.7674
Sgip1	PB.52470.5	complete	1290	6061	21.2836	127	827	15.3567
Fam221a	PB.62024.53	complete	1447	2730	53.0037	302	302	100
Ss18	PB.35398.72	complete	1761	4153	42.4031	432	419	103.103
Aimp2	PB.60362.3	complete	1531	1185	129.198	321	321	100
Slc15a5	PB.64587.2	complete	1928	2461	78.3421	256	567	45.1499
Naalad2	PB.74683.97	complete	2859	4066	70.3148	779	779	100
Dlgap4	PB.44817.78	5prime_partial	547	4851	11.276	119	993	11.9839
Nop2	PB.64206.62	5prime_partial	983	2597	37.8514	290	795	36.478
Aplp2	PB.75110.19	5prime_partial	2350	3634	64.667	345	752	45.8777
Nop56	PB.43893.7	complete	2158	3627	59.4982	360	581	61.9621
Ypel3	PB.69303.2	5prime_partial	1028	1594	64.4918	209	120	174.167
Ddx46	PB.20456.164	5prime_partial	1009	5676	17.7766	161	1033	15.5857
A530040E14Rik	PB.2333.35	complete	1794	2017	88.944	118		0
Ankrd17	PB.57670.23	5prime_partial	1698	10458	16.2364	135	2604	5.18433
1600012H06Rik	PB.31817.15	5prime_partial	1519	2523	60.2061	232	186	124.731
Slbp	PB.56420.58	complete	1660	2922	56.8104	193	276	69.9275
Tnip1	PB.11274.10	5prime_partial	987	2973	33.1988	161	648	24.8457
1810055G02Rik	PB.37617.4	complete	1695	2193	77.2914	393	393	100
Stt3a	PB.75273.21	5prime_partial	1073	5867	18.2887	187	706	26.4873
Cox5a	PB.76037.19	5prime_partial	578	1818	31.7932	141	147	95.9184
Nup153	PB.20050.23	5prime_partial	2815	6109	46.0796	586	1463	40.0547
Aurkc	PB.65203.8	complete	1342	1401	95.7887	277	316	87.6582
Csnk1d	PB.15158.36	5prime_partial	932	3675	25.3605	168	429	39.1608
Omt2a	PB.76996.113	complete	1168	1167	100.086	101	105.667	95.5836
Polr1e	PB.51204.1	complete	1638	2986	54.856	435	483	90.0621
Mcm5	PB.72187.48	complete	1233	3381	36.4685	286	735	38.9116
Arrdc1	PB.40635.97	complete	1054	1666	63.2653	168	435	38.6207
Tmem50a	PB.54134.13	complete	1262	1204	104.817	103	158	65.1899
Pkm	PB.76180.49	complete	2136	2432	87.8289	532	532	100
Hnmt	PB.40602.27	complete	890	1656	53.744	114	296	38.5135
Spsb3	PB.32261.44	5prime_partial	1049	2004	52.3453	201	501	40.1198
Ccdc186	PB.39840.153	5prime_partial	1365	6445	21.1792	174	918	18.9542
Vstm2l	PB.44890.1	5prime_partial	1001	1363	73.4409	142	203	69.9507
Rfc3	PB.60796.16	5prime_partial	869	2726	31.8782	259	357	72.549
Nqo1	PB.73256.2	5prime_partial	1495	1553	96.2653	300	275	109.091
Pttg1	PB.10817.28	complete	776	1674	46.356	189	200	94.5
Btrc	PB.39473.14	complete	1005	4720	21.2924	288	606	47.5248
Ythdf3	PB.46303.66	5prime_partial	2973	5102	58.2713	240	597	40.201
Dusp11	PB.62978.19	complete	1600	6435	24.864	154	322	47.8261
Fbxw24	PB.78078.1851	5prime_partial	1122	1488	75.4032	354	467	75.803
Nubp2	PB.32263.14	complete	1808	1502	120.373	212	276	76.8116
Sat1	PB.81878.1	complete	1244	1352	92.0118	172	179	96.0894
Atg9a	PB.2083.3	complete	3873	4218	91.8208	840	847.333	99.1345
Ap3m1	PB.22772.89	complete	2550	6732	37.8788	419	419	100
Plpbp	PB.70885.27	complete	1051	5767	18.2244	269	330.667	81.3508
Mtus1	PB.71284.236	3prime_partial	577	6548	8.81185	132	1211	10.9001
Rer1	PB.55288.23	complete	1951	1803	108.209	197	197	100
Plscr1	PB.77329.1	complete	1538	2302	66.8115	329	329	100
Ube2d3	PB.49572.291	complete	1231	19300	6.37824	148	149	99.3289
Bpgm	PB.61513.46	complete	1213	2220	54.6396	212	260	81.5385
Ptma	PB.2404.14	complete	1380	1216	113.487	112	146	76.7123
Fbxw9	PB.72512.1	complete	1908	2327	81.994	484	459	105.447
Gm16286	PB.37353.4	complete	1737	1755	98.9744	221	221	100
D5Ertd577e	PB.57880.12	complete	2234	2469	90.482	482	482	100
Chkb	PB.27949.5	complete	1438	2455	58.5743	225	395	56.962
Ypel3	PB.69303.8	complete	1057	1594	66.3112	120	120	100
Nup98	PB.68503.60	complete	4042	6694	60.3824	1171	1817	64.4469
Ndc80	PB.34383.102	5prime_partial	582	3847	15.1287	155	643	24.1058
Stat5a	PB.13890.12	complete	1891	3958	47.7767	116	798	14.5363
Ctps	PB.53179.109	5prime_partial	1171	2705	43.2902	222	592	37.5
Ghitm	PB.23275.75	5prime_partial	1108	3188	34.7553	303	347	87.3199
Ppp5c	PB.65588.11	5prime_partial	1164	2072	56.1776	234	500	46.8
Vrk1	PB.18181.154	5prime_partial	526	3711	14.1741	121	441	27.4376
Sde2	PB.4907.4	5prime_partial	1684	3213	52.4121	476	449	106.013
N4bp2l2	PB.60763.37	complete	674	8982	7.5039	144	576	25
Zmat5	PB.9776.10	complete	883	792	111.49	171	171	100
Ptpn9	PB.75994.21	complete	2401	4101	58.5467	232	594	39.0572
Haus8	PB.71993.25	complete	1520	3987	38.1239	352	374	94.1176
Bcl2l1	PB.44524.16	complete	2426	2568	94.4704	234	234	100
Fam177a	PB.16550.6	complete	787	3922	20.0663	153	208	73.5577
Tescl	PB.65905.6	complete	884	855	103.392	232	232	100
Dnajc3	PB.25235.5	complete	1974	5141	38.3972	564	505	111.683
Washc2	PB.63804.110	5prime_partial	533	4946	10.7764	106	1335	7.94007
Rnf219	PB.25046.2	complete	3492	3420	102.105	723	723	100
Rab10	PB.15229.39	5prime_partial	784	3513	22.3171	138	201	68.6567
Rnf213	PB.15018.29	5prime_partial	2165	16716	12.9517	300	5153	5.82185
Atf2	PB.42244.108	5prime_partial	723	4210	17.1734	111	488	22.7459
Ctsc	PB.68071.57	complete	1486	3220	46.1491	357	463	77.1058
Gnai2	PB.77914.2	5prime_partial	1901	2215	85.8239	302	356	84.8315
Brd2	PB.33021.7	5prime_partial	1625	4657	34.8937	357	799	44.6809
Siah2	PB.47255.124	complete	1595	2511	63.5205	326	326	100
Fam89b	PB.37843.1	complete	1703	1197	142.272	190	190	100
Cntrob	PB.11904.13	5prime_partial	1060	3861	27.454	228	888	25.6757
Rab5a	PB.33806.37	5prime_partial	914	3226	28.3323	160	216	74.0741
Sf3b2	PB.37780.60	complete	939	3222	29.1434	261	879	29.6928
Gm3286	PB.82398.8	complete	2096	2028	103.353	482	482	100
Pemt	PB.11530.5	complete	597	1003	59.5214	130	237	54.8523
Emc3	PB.63696.38	complete	1447	1985	72.8967	262	262	100
Fbxw8	PB.58927.4	complete	1904	5000	38.08	153	599	25.5426
Polr3e	PB.69074.26	5prime_partial	1399	4194	33.3572	228	711	32.0675
Txnl1	PB.36809.15	complete	1105	4343	25.4432	244	293	83.2765
Trp53	PB.11938.55	5prime_partial	1511	3275	46.1374	356	391	91.0486
Haus4	PB.23817.5	complete	1850	1587	116.572	364	364	100
Sipa1l1	PB.17407.68	complete	2057	8215	25.0396	609	1783	34.1559
Slc12a2	PB.36631.37	5prime_partial	2483	6520	38.0828	739	1207	61.2262
E330017A01Rik	PB.30650.85	complete	1033	1108	93.231	193	193	100
Akap1	PB.13196.12	complete	1176	3828	30.721	106	891	11.8967
AU040320	PB.53506.60	5prime_partial	1457	4384	33.2345	157	1086	14.4567
Polb	PB.70704.22	complete	1073	3354	31.9917	289	336	86.0119
Cct3	PB.47937.79	5prime_partial	1033	3335	30.9745	271	546	49.6337
Azin1	PB.26306.131	5prime_partial	691	4871	14.186	100	449	22.2717
Cnot6l	PB.57909.79	5prime_partial	2245	8564	26.2144	215	556	38.6691
Impdh1	PB.61299.2	5prime_partial	2461	2600	94.6538	564	539	104.638
Hdhd2	PB.37245.16	complete	1625	5477	29.6695	260	260	100
Adprm	PB.11793.3	complete	1384	1531	90.3984	341	341	100
Mea1	PB.33616.43	complete	864	945	91.4286	175	175	100
Rbck1	PB.44487.1	5prime_partial	989	2384	41.4849	161	509	31.6306
Nme1	PB.13311.114	complete	962	3181	30.2421	153	153	100
Nsun5	PB.59822.60	5prime_partial	1200	2243	53.4998	128	466	27.4678
Faim	PB.77534.1	complete	1119	4262	26.2553	202	202	100
Cnnm2	PB.39589.96	5prime_partial	718	4955	14.4904	132	876	15.0685
Pip4p2	PB.50393.2	complete	2466	2339	105.43	258	258	100
Dcp1a	PB.23054.6	complete	3340	5576	59.8996	603	603	100
Mff	PB.2271.97	5prime_partial	1366	3918	34.8647	231	317	72.8707
Coasy	PB.13905.4	complete	2397	2386	100.461	564	564	100
Mmp2	PB.72765.8	complete	1360	3078	44.1845	157	663	23.6802
Supv3l1	PB.7091.8	complete	1169	2604	44.8925	155	780	19.8718
Armc8	PB.77568.70	complete	1998	4647	42.9955	400	674	59.3472
Rpl9	PB.57075.1	complete	858	2690	31.8959	193	193	100
Tm2d3	PB.67492.78	complete	951	1478	64.3437	184	262	70.229
Pin4	PB.80829.2	complete	574	530	108.302	132	132	100
Ppt2	PB.33061.17	complete	1317	1750	75.2571	165	303	54.4554
Hba-a1	PB.10596.1	internal	584	699	83.5479	195	143	136.364
Elovl6	PB.49388.8	complete	1363	5951	22.9037	268	268	100
Gm5065	PB.65130.9	complete	1260	1441	87.4393	166	166	100
Rbm34	PB.74255.17	5prime_partial	1100	3424	32.1262	295	443	66.5914
Zmat5	PB.9776.12	complete	869	792	109.722	171	171	100
Ndufa3	PB.64988.26	complete	508	782	64.9616	101	101	100
S100pbp	PB.53642.43	complete	1549	4426	34.9977	397	397	100
Nasp	PB.52920.83	5prime_partial	1985	3153	62.9559	626	774	80.8786
Hnrnpu	PB.4823.126	5prime_partial	1370	7640	17.9319	441	801	55.0562
Fsd1	PB.33872.44	5prime_partial	1109	1748	63.4439	325	497	65.3924
Srp19	PB.35823.2	complete	639	3295	19.393	145	145	100
Parvb	PB.27735.7	complete	1381	3784	36.4958	378	366	103.279
Kin	PB.40218.1	3prime_partial	708	1472	48.0978	200	392	51.0204
Pibf1	PB.24928.88	complete	1426	3976	35.8652	216	757	28.5337
Blvra	PB.43746.42	internal	784	1460	53.6986	262	296	88.5135
Rab11fip1	PB.70901.36	5prime_partial	1777	7965	22.3101	296	1167	25.3642
Ndufv1	PB.37653.3	5prime_partial	775	1661	46.6586	232	465	49.8925
Immt	PB.62603.100	5prime_partial	1213	3476	34.8964	292	758	38.5224
Gorasp2	PB.42088.3	5prime_partial	2415	2417	99.9173	551	452	121.903
Gm38100	PB.4744.9	5prime_partial	1079	1789	60.313	234	448	52.2321
Uqcrc1	PB.78048.59	complete	441	2473	17.8326	105	481	21.8295
Lonp2	PB.72578.66	5prime_partial	827	4487	18.431	223	853	26.143
Epn2	PB.11640.54	5prime_partial	2195	4458	49.2373	447	641	69.7348
Flvcr2	PB.17622.1	complete	2618	3435	76.2154	552	552	100
Rif1	PB.41679.163	5prime_partial	1903	8509	22.3646	408	2427	16.8109
Ufd1	PB.29342.50	5prime_partial	411	2078	19.7786	119	308	38.6364
Lin52	PB.17533.2	complete	2359	2270	103.921	117	117	100
Atad1	PB.38889.25	complete	2948	3771	78.1756	369	362	101.934
Arhgap20os	PB.75788.4	complete	2121	2113	100.379	106		0
Mcm3ap	PB.7567.33	complete	1924	6427	29.9362	602	1972	30.5274
Icosl	PB.7641.2	complete	1932	2814	68.6567	423	344.333	122.846
Lrr1	PB.16833.136	5prime_partial	790	1500	52.6667	199	423	47.0449
Osbpl11	PB.29963.53	5prime_partial	2742	4521	60.6503	409	758	53.9578
Uba2	PB.66535.20	5prime_partial	1922	2579	74.525	442	639	69.1706
Wdr73	PB.67904.18	complete	1606	3142	51.1139	263	372	70.6989
Gm49164	PB.24547.24	complete	1582	1244	127.17	213		0
Zrsr2	PB.82093.41	complete	1566	3867	40.4965	145	542	26.7528
Ddx5	PB.14349.82	5prime_partial	1504	3593	41.8592	400	616	64.9351
Tex264	PB.77854.3	complete	829	1896	43.7236	130	310	41.9355
Dnaja2	PB.72554.58	complete	2011	2919	68.8935	467	413	113.075
Nsun4	PB.52887.65	5prime_partial	676	3920	17.2449	125	807	15.4895
Cpa1	PB.61422.91	5prime_partial	550	1583	34.7442	157	420	37.381
Atad2b	PB.15350.67	5prime_partial	1204	8035	14.9844	319	1461	21.8344
Poc1a	PB.77822.71	complete	452	2337	19.341	113	428.333	26.3813
Paf1	PB.66248.31	complete	1107	2003	55.2671	324	536	60.4478
Atf6b	PB.33058.19	complete	1238	2566	48.2463	289	710	40.7042
Cep78	PB.38369.21	complete	1126	2667	42.2197	274	791	34.6397
Jpt2	PB.32270.89	complete	882	2672	33.009	191	191	100
Mthfd2	PB.62854.10	5prime_partial	1436	2085	68.8729	164	351	46.7236
Cs	PB.9484.44	complete	1337	3003	44.5221	398	465	85.5914
Atp5f1	PB.48865.7	5prime_partial	685	2527	27.1072	128	257	49.8054
Polr1a	PB.62614.1	complete	3323	9216	36.0569	991	1718	57.6834
Kdm1b	PB.20064.37	5prime_partial	2016	4987	40.4251	119	827	14.3894
Fkbp8	PB.71929.27	complete	1811	1799	100.667	404	404	100
Exo1	PB.4742.90	5prime_partial	1943	7796	24.923	586	838	69.9284
Tcp1	PB.31760.13	complete	2388	3419	69.845	508	557	91.2029
Eif2b4	PB.56276.6	5prime_partial	1202	2025	59.358	386	567	68.0776
Alyref2	PB.4633.2	complete	1170	1273	91.9089	219	219	100
Gadd45a	PB.62461.5	5prime_partial	1120	1223	91.5781	185	166	111.446
Stx4a	PB.69434.17	complete	645	1456	44.2995	124	299	41.4716
Terf1	PB.315.24	3prime_partial	769	2908	26.4443	256	422	60.6635
Rnf14	PB.36096.8	complete	3091	3340	92.5449	486	486	100
Trmo	PB.51283.8	complete	1612	2127	75.7875	358	489	73.2106
Slc25a17	PB.27486.2	complete	1531	1724	88.8051	206	308	66.8831
Atg3	PB.30374.1	complete	1584	2081	76.1173	315	315	100
Atxn2	PB.59102.75	5prime_partial	783	6946	11.2727	113	1287	8.78011
Txndc5	PB.19774.3	5prime_partial	1649	2843	58.0021	113	418	27.0335
Chek1	PB.75268.141	complete	1865	3797	49.1177	381	477	79.8742
Cnot6l	PB.57909.56	5prime_partial	2841	8564	33.1738	262	556	47.1223
Eme1	PB.13370.5	complete	2429	2444	99.3863	571	571	100
Ankrd12	PB.34207.7	5prime_partial	3072	10821	28.3892	650	2042	31.8315
Pcid2	PB.70403.28	complete	1735	2860	60.6643	180	400	45
Pabpc4	PB.53264.270	5prime_partial	864	3166	27.29	182	661	27.534
Bmx	PB.82103.1	complete	2302	3005	76.6057	293	656	44.6646
Mtpap	PB.35066.87	5prime_partial	2247	3608	62.2783	462	586	78.8396
Mtpn	PB.61551.37	complete	2047	3960	51.6919	119	119	100
Nat9	PB.14666.1	complete	1222	1204	101.495	242	242	100
Supt20	PB.47121.150	complete	1969	3753	52.4647	276	785	35.1592
Olfr976	PB.75349.31	complete	1780	2998	59.3729	315	327	96.3303
Ermp1	PB.38782.20	5prime_partial	4368	7058	61.8872	682	899	75.8621
Utp3	PB.57608.3	3prime_partial	667	1629	40.9454	154	470	32.766
Osbpl11	PB.29963.40	5prime_partial	3348	4521	74.0544	611	758	80.6069
Ppp2r5e	PB.17093.24	5prime_partial	1677	4810	34.8649	150	468	32.0513
Sdhaf4	PB.543.10	complete	744	683	108.931	123	105	117.143
Prpsap2	PB.11661.29	complete	1234	1837	67.1747	141	370	38.1081
Tfap2c	PB.45598.3	complete	1888	2985	63.2496	450	514	87.5486
Fbxw22	PB.78078.1072	complete	1537	1835	83.7602	328	467	70.2355
Gpr161	PB.4411.31	5prime_partial	1298	6862	18.9158	380	546	69.5971
Zpr1	PB.75636.30	complete	1711	2984	57.3391	348	460	75.6522
Fsd1	PB.33872.34	5prime_partial	1603	1748	91.7048	491	497	98.7928
Cnbp	PB.63097.199	5prime_partial	747	2178	34.2975	241	179	134.637
Vdac1	PB.11135.36	complete	1741	2022	86.1029	130	297	43.771
A530040E14Rik	PB.2333.76	complete	905	2017	44.8686	118		0
Ddx1	PB.15520.4	complete	975	4842	20.1363	258	741	34.8178
Cdkn1a	PB.32653.6	complete	791	2080	38.0288	160	160	100
Hnrnpc	PB.23719.63	5prime_partial	1448	2847	50.8606	271	314	86.3057
Cdc27	PB.14210.153	3prime_partial	1315	5425	24.2396	392	832	47.1154
Ubxn8	PB.71050.8	complete	1663	2808	59.2236	298	278	107.194
5730480H06Rik	PB.56788.102	complete	1231	5405	22.7752	249	249	100
Letmd1	PB.28436.1	complete	2407	2917	82.5163	272	361	75.3463
Taf1d	PB.74605.99	5prime_partial	1210	4881	24.79	303	323	93.808
Sqle	PB.26710.17	5prime_partial	1167	4467	26.1249	297	573	51.8325
Sgf29	PB.69285.8	complete	850	1312	64.7866	180	294	61.2245
Rmnd5a	PB.62578.103	5prime_partial	1432	6165	23.2279	213	392	54.3367
Ing4	PB.64187.7	complete	1295	3458	37.4494	192	250	76.8
Noc3l	PB.39136.5	5prime_partial	1695	3977	42.6201	425	808	52.599
Rfc4	PB.29607.28	complete	1303	1279	101.876	371	371	100
Kpna2	PB.14362.4	5prime_partial	1637	2054	79.6981	459	530	86.6038
Rfc3	PB.60796.9	complete	638	2726	23.4043	134	357	37.535
Glo1	PB.32785.6	complete	1929	9865	19.554	185	185	100
Rbm22	PB.36680.4	internal	453	3541	12.793	151	421	35.867
1810013L24Rik	PB.28876.12	5prime_partial	1724	4072	42.3379	198	276	71.7391
Tbc1d15	PB.8833.45	5prime_partial	2476	3752	65.9915	453	672	67.4107
Hpf1	PB.71683.2	complete	948	2641	35.8955	178	347	51.2968
Rnf167	PB.12071.50	5prime_partial	956	2250	42.4889	251	348	72.1264
Zfp106	PB.43464.26	5prime_partial	1192	9085	13.1205	241	1889	12.7581
Slain1	PB.25036.16	complete	2736	2863	95.5641	616	580	106.207
Riox2	PB.30661.70	5prime_partial	898	2244	40.0178	169	466	36.2661
Hpf1	PB.71683.1	complete	1425	2641	53.9568	347	347	100
Golph3	PB.25715.11	complete	1443	2842	50.7741	299	299	100
Prmt5	PB.23813.3	5prime_partial	1516	2691	56.3359	300	638	47.0219
Ppm1a	PB.17005.30	5prime_partial	2061	7668	26.8779	369	383	96.3446
Fbxw16	PB.78078.1344	5prime_partial	1352	1796	75.2784	423	465	90.9677
Cenpt	PB.73116.47	complete	1777	3281	54.1603	412	516	79.845
Mast2	PB.52906.5	5prime_partial	1751	5723	30.5958	567	1801	31.4825
Ddx21	PB.7101.22	complete	3091	4722	65.4596	852	852	100
Cyp2t4	PB.66078.3	complete	1633	1631	100.123	509	504	100.992
Csnk1a1	PB.36749.3	3prime_partial	1292	4083	31.6434	226	375	60.2667
Dcaf12	PB.50985.94	5prime_partial	1089	3442	31.6386	237	454	52.2026
Tfrc	PB.29905.71	5prime_partial	437	4890	8.93661	128	764	16.7539
Nolc1	PB.39533.129	5prime_partial	1996	3634	54.9257	547	703	77.8094
Anapc2	PB.40665.26	5prime_partial	2686	3004	89.4141	844	838	100.716
Ptbp3	PB.51645.57	complete	2336	6855	34.0773	524	555	94.4144
Foxr1	PB.75525.131	complete	1238	1968	62.9065	305	264.333	115.385
Clvs2	PB.6218.75	complete	1433	4283	33.4579	215	328	65.5488
Znhit3	PB.12933.99	5prime_partial	1222	998	122.445	108	152	71.0526
Gas5	PB.4292.81	complete	1208	2556	47.2613	100		0
Eef1a1	PB.77027.124	complete	1717	1794	95.7079	463	463	100
Gpr149	PB.47339.3	complete	2554	4222	60.4927	215	733	29.3315
Scd1	PB.39409.26	5prime_partial	833	4832	17.2392	213	356	59.8315
AC168977.1	PB.82354.420	complete	837	1910	43.822	131	447	29.3065
Wtap	PB.31777.6	complete	1994	3187	62.5667	397	397	100
Ankrd40	PB.13343.21	5prime_partial	1034	3487	29.653	270	364	74.1758
Esco2	PB.24313.5	5prime_partial	2251	3996	56.3313	252	593	42.4958
Hnrnpu	PB.4823.53	complete	3401	7640	44.5157	872	801	108.864
Degs1	PB.4996.61	complete	1741	2048	85.0098	351	324	108.333
Tpm3	PB.48101.4	3prime_partial	506	2374	21.3142	102	286	35.6643
Elp5	PB.11991.542	complete	1277	1454	87.8267	269	301	89.3688
Vkorc1l1	PB.59600.12	complete	1008	4809	20.9607	192	177	108.475
Herpud2	PB.74987.36	5prime_partial	1080	3955	27.3072	200	405	49.3827
Kpna2	PB.14362.37	5prime_partial	1771	2054	86.222	505	530	95.283
Uqcrc1	PB.78048.46	complete	2114	2473	85.4832	310	481	64.4491
Sclt1	PB.46889.12	complete	1335	3005	44.426	205	689	29.7533
Cwc25	PB.13662.22	complete	1518	3105	48.8889	417	417	100
Hint2	PB.51123.5	5prime_partial	634	985	64.3655	152	164	92.6829
Slc1a5	PB.65554.3	complete	2809	2807	100.071	433	556	77.8777
Parp2	PB.23639.6	complete	2041	2173	93.9254	560	560	100
Xpot	PB.9226.20	complete	3941	6005	65.6286	963	964	99.8963
Dnajc17	PB.43340.3	5prime_partial	1121	1008	111.21	350	304	115.132
Acad9	PB.46754.16	5prime_partial	1222	3930	31.0941	231	626	36.901
Cdc16	PB.70442.1	complete	2369	2301	102.955	683	621	109.984
Lrrc40	PB.50043.94	5prime_partial	2137	4142	51.5934	421	603	69.8176
Bmp6	PB.19767.31	5prime_partial	1671	3593	46.5071	188	511	36.7906
Rttn	PB.37545.126	5prime_partial	2063	7271	28.373	580	2227	26.044
Snrpe	PB.3479.12	5prime_partial	494	669	73.8416	117	93	125.806
Wsb1	PB.12673.24	complete	1997	2476	80.6543	251	422	59.4787
Grina	PB.27075.27	5prime_partial	1147	1725	66.4928	201	346	58.0925
Atg9a	PB.2083.2	5prime_partial	1447	4218	34.3054	126	847.333	14.8702
Ppm1a	PB.17005.24	5prime_partial	1324	7668	17.2666	385	383	100.522
Cd63	PB.9563.30	complete	990	2894	34.2087	144	239	60.251
G6pdx	PB.80285.4	complete	910	2652	34.3137	142	516	27.5194
Slc30a5	PB.21867.25	5prime_partial	1302	4000	32.55	282	762	37.0079
Fam241b	PB.7076.28	complete	1375	1769	77.7275	121	123.667	97.8437
Brca1	PB.13965.12	5prime_partial	1646	6572	25.0456	212	1813	11.6933
Nrm	PB.33224.10	complete	1398	1466	95.3615	151	263	57.4144
Ddi2	PB.54614.52	complete	2819	9553	29.5091	610	583	104.631
Ssbp1	PB.61771.2	complete	1156	4398	26.2847	153	153	100
Auh	PB.20278.38	complete	1104	3235	34.1267	181	315	57.4603
Tktl1	PB.80255.1	complete	2547	2473	102.992	596	596	100
Dus3l	PB.33952.54	5prime_partial	893	2749	32.4845	286	638	44.8276
Phax	PB.36573.3	complete	1715	1942	88.311	364	386	94.3005
Pdhx	PB.42945.15	5prime_partial	1939	2506	77.3743	364	502	72.51
Htr5a	PB.56079.1	complete	1615	5376	30.0409	102	358	28.4916
Rspry1	PB.72819.14	complete	2755	4157	66.2738	577	577	100
Abcb6	PB.2081.6	5prime_partial	976	3772	25.8749	270	843	32.0285
Fads1	PB.38170.1	complete	3419	3460	98.815	448	448	100
Abhd5	PB.78604.29	5prime_partial	1126	3157	35.6668	300	352	85.2273
Rps15	PB.7776.3	complete	1253	572	219.056	119	146	81.5068
Vps26a	PB.7091.96	complete	2546	2712	93.8791	217	360	60.2778
Gnpnat1	PB.23450.192	5prime_partial	853	2788	30.5954	209	207	100.966
Cd63	PB.9563.13	complete	1222	2894	42.2253	239	239	100
Tmem259	PB.7738.2	complete	956	3487	27.4161	218	575	37.913
Med8	PB.53065.50	5prime_partial	835	1743	47.9059	171	269	63.5688
Dld	PB.16040.15	5prime_partial	1270	2544	49.9214	218	510	42.7451
Mrpl48	PB.68408.6	complete	1015	4285	23.6873	212	212	100
Szrd1	PB.54536.18	5prime_partial	880	3244	27.127	119	153	77.7778
Cdk4	PB.9353.3	complete	1149	2053	55.9669	225	304	74.0132
Pdcd6	PB.21163.58	complete	1030	1376	74.8547	192	192	100
Fbxw28	PB.78078.643	complete	1561	1678	93.0274	401	467	85.8672
Tmem117	PB.28098.17	complete	2550	2717	93.8535	371	515	72.0388
Gpx3	PB.11272.19	5prime_partial	1368	1594	85.8218	102	227	44.9339
Fbxw19	PB.78078.1447	complete	1604	2164	74.122	345	467	73.8758
Actr3	PB.3207.53	complete	2294	2565	89.4347	419	419	100
Mospd1	PB.79818.10	complete	2084	1782	116.947	160	215	74.4186
Ccdc14	PB.30037.52	5prime_partial	2741	4601	59.574	493	935	52.7273
Ppt1	PB.53235.1	complete	2357	2573	91.6051	329	307	107.166
Cherp	PB.72112.44	5prime_partial	1092	3713	29.4102	140	950	14.7368
Usp19	PB.77998.152	5prime_partial	685	4791	14.2976	136	1361	9.99265
Psmc5	PB.14301.87	5prime_partial	734	1394	52.6542	223	407	54.7912
U2surp	PB.77379.37	5prime_partial	1406	7630	18.4273	329	1030	31.9417
Tigar	PB.64272.68	complete	1317	3651	36.0723	270	270	100
Tpgs2	PB.35636.37	5prime_partial	937	4159	22.5295	212	297	71.3805
Mrps23	PB.13170.17	5prime_partial	1431	1404	101.923	225	178	126.404
Orc4	PB.41601.45	5prime_partial	1464	4066	36.0059	273	434	62.9032
Psme3	PB.13933.56	5prime_partial	678	2664	25.4505	173	255	67.8431
Cst6	PB.37785.1	5prime_partial	624	3951	15.7935	169	150	112.667
Rsrp1	PB.54132.56	complete	2894	3051	94.8541	249	299	83.2776
Pabpc4	PB.53264.143	5prime_partial	2071	3166	65.4138	580	661	87.7458
Afg3l2	PB.36960.15	complete	3147	4664	67.4743	803	803	100
Gm31452	PB.22030.3	5prime_partial	2189	1525	143.541	101		0
Mff	PB.2271.37	3prime_partial	959	3918	24.4768	215	317	67.8233
Ppih	PB.53118.73	complete	1484	1288	115.217	201	189	106.349
Snx4	PB.29964.77	5prime_partial	1511	3161	47.8013	136	451	30.1552
Trappc8	PB.35514.11	5prime_partial	1326	5194	25.5295	157	1438	10.9179
Eif4g1	PB.29448.148	5prime_partial	2771	5638	49.1486	773	1601	48.2823
Btrc	PB.39473.211	5prime_partial	1080	4720	22.8814	241	606	39.769
Hyou1	PB.75517.11	5prime_partial	2137	4925	43.3909	275	1000	27.5
Gtpbp4	PB.18854.3	complete	3896	8783	44.3584	635	635	100
Reps1	PB.5769.21	5prime_partial	2048	3108	65.8945	617	796	77.5126
Mars	PB.9391.34	complete	2865	3065	93.4747	930	911	102.086
Oip5	PB.43386.26	5prime_partial	871	1778	48.9876	256	242	105.785
Dlgap5	PB.23531.3	5prime_partial	598	4414	13.5478	119	809	14.7095
Mybbp1a	PB.12153.39	5prime_partial	3392	4448	76.259	1102	1345	81.9331
Lypla1	PB.30.40	complete	2033	4456	45.6239	173	231	74.8918
Skap1	PB.13527.22	complete	1179	2095	56.2768	113	356	31.7416
Frmd5	PB.43547.14	complete	2277	4230	53.8298	538	571	94.2207
Tdrp	PB.70459.4	complete	2485	2463	100.893	183	183	100
Cul4b	PB.79551.85	5prime_partial	1505	3354	44.8718	351	971	36.1483
Rbm3	PB.78877.56	complete	1220	2792	43.6963	155	155	100
Ubxn7	PB.29874.110	5prime_partial	477	10313	4.62523	118	490	24.0816
Fbxw16	PB.78078.1309	5prime_partial	492	1796	27.3942	135	465	29.0323
Arf4	PB.22940.5	complete	967	2165	44.6651	181	181	100
Cmas	PB.64675.59	5prime_partial	1777	3236	54.9135	468	433	108.083
Gk	PB.80479.67	complete	1420	4340	32.7189	108	560	19.2857
Edrf1	PB.69675.76	5prime_partial	2195	5424	40.4683	517	1241	41.66
Fbxo28	PB.5000.20	complete	2958	4925	60.0609	369	369	100
Katnb1	PB.72852.26	complete	806	4551	17.7104	177	659	26.8589
Cdk1	PB.7326.12	5prime_partial	905	4375	20.6857	234	298	78.5235
Snx4	PB.29964.66	5prime_partial	1741	3161	55.0775	208	451	46.1197
Uggt1	PB.841.12	5prime_partial	1185	9033	13.1186	138	1552	8.89175
Aoc1	PB.62006.1	5prime_partial	939	2831	33.1685	194	757	25.6275
Bag6	PB.33121.57	5prime_partial	1240	3858	32.141	385	1155	33.3333
Cnot8	PB.11396.58	5prime_partial	818	2099	38.9709	186	293	63.4812
Ltb	PB.33130.6	complete	1096	1417	77.3465	186	307	60.5863
Mrpl4	PB.74770.23	5prime_partial	1200	2317	51.7911	236	295	80
Kcmf1	PB.62690.16	complete	2327	3251	71.578	382	382	100
Zcchc10	PB.11178.13	complete	654	1267	51.618	195	179	108.939
Fam98c	PB.66335.7	complete	1122	2169	51.7289	157	345	45.5072
Gtpbp4	PB.18854.82	3prime_partial	1888	8783	21.4961	448	635	70.5512
Cul1	PB.61896.256	5prime_partial	2528	3161	79.9747	672	777	86.4865
Hnrnpab	PB.11067.59	5prime_partial	1420	2370	59.9156	290	333	87.0871
Nsun5	PB.59822.10	complete	2245	2243	100.089	466	466	100
Coprs	PB.70453.14	5prime_partial	699	1958	35.6997	151	174	86.7816
Sfpq	PB.53532.47	5prime_partial	1413	3465	40.7792	364	700	52
Atp6v1b2	PB.71811.56	complete	1972	2825	69.8053	275	512	53.7109
Zfp980	PB.54772.163	complete	3792	4006	94.658	434	646	67.1827
Exosc7	PB.78650.12	complete	680	3890	17.4807	171	292	58.5616
Utp4	PB.73206.77	5prime_partial	1266	3113	40.6682	384	687	55.8952
Srsf7	PB.34627.46	complete	1932	2403	80.3995	158	239	66.1088
Nipbl	PB.25572.34	complete	1397	9423	14.8254	334	2799	11.9328
Slc16a6	PB.14476.28	complete	2573	4219	60.986	524	608	86.1842
Wdr36	PB.35780.106	5prime_partial	1174	4455	26.3524	277	900	30.7778
Sdhb	PB.54512.27	5prime_partial	730	1232	59.2532	213	283	75.265
Pqlc1	PB.37356.29	5prime_partial	813	3258	24.954	186	272	68.3824
Pter	PB.40296.5	complete	1945	3571	54.4665	362	350	103.429
Fbxo34	PB.23539.1	complete	539	3490	15.4441	103	747	13.7885
Ubxn1	PB.38102.18	3prime_partial	479	2847	16.8247	118	298	39.5973
Psmd4	PB.48305.8	5prime_partial	819	2120	38.6321	231	380	60.7895
Adpgk	PB.76150.38	complete	2433	5148	47.2611	257	497	51.7103
Armc6	PB.71898.2	5prime_partial	1123	2263	49.6244	150	469	31.9829
Suclg2	PB.63363.11	complete	1294	3367	38.4318	127	434	29.2627
Cop1	PB.4260.93	5prime_partial	1495	6999	21.3602	410	734	55.8583
Rdh11	PB.17276.11	5prime_partial	1178	3262	36.1128	193	317	60.8833
Pcgf5	PB.38986.83	5prime_partial	937	6443	14.5429	129	257	50.1946
Eed	PB.68131.83	5prime_partial	884	2067	42.7673	200	501	39.9202
Nras	PB.48715.4	complete	1191	4470	26.6443	190	190	100
Map2k1	PB.76332.30	complete	1705	2436	69.9918	176	394	44.6701
Umps	PB.30008.7	complete	3451	3484	99.0528	489	482	101.452
Gdf9	PB.11184.129	complete	1520	1793	84.7741	314	442	71.0407
Mdm4	PB.3436.77	5prime_partial	1678	7105	23.6172	311	491	63.3401
Rasa4	PB.59889.59	3prime_partial	499	3967	12.5788	127	803	15.8157
Kdm6a	PB.79152.69	5prime_partial	1458	5935	24.5661	253	1425	17.7544
Serpinc1	PB.4292.10	complete	1717	4970	34.5473	466	466	100
Rrm1	PB.68511.35	5prime_partial	1061	5475	19.379	202	793	25.4729
Tvp23b	PB.11724.63	5prime_partial	1415	1784	79.3161	126	206	61.165
Psmd4	PB.48305.184	3prime_partial	643	2120	30.3302	132	380	34.7368
Plekha5	PB.64614.64	5prime_partial	1212	7382	16.4183	114	1270	8.97638
Cyp4f39	PB.32911.5	complete	2206	2618	84.2628	362	533	67.9174
Psip1	PB.52008.26	complete	3324	3251	102.245	529	529	100
Socs2	PB.8424.8	complete	1971	4242	46.4639	199	201.333	98.8411
Chn1	PB.42233.9	complete	2363	4050	58.3457	465	460	101.087
Gm3106	PB.57832.28	complete	1148	2383	48.1746	141	482	29.2531
Tmem50b	PB.31204.48	complete	922	2347	39.2842	159	159	100
Ipo8	PB.64860.13	5prime_partial	2643	6056	43.6427	181	1011	17.9031
Ube2e1	PB.22654.7	complete	1228	2762	44.4605	205	194	105.67
Mknk1	PB.52872.6	complete	2567	2575	99.6893	416	416	100
Ssb	PB.42050.100	5prime_partial	1488	2088	71.2644	394	416	94.7115
Atp6v1h	PB.44.176	complete	1225	4829	25.3676	277	484	57.2314
Pias2	PB.37253.89	5prime_partial	721	3060	23.5621	119	622	19.1318
Tnfsf13b	PB.70295.88	5prime_partial	936	4771	19.6185	126	310	40.6452
Hibch	PB.1333.1	complete	1739	3765	46.1886	386	386	100
Prmt7	PB.73156.4	complete	1399	3472	40.2938	314	693	45.3102
Hist3h2a	PB.11442.1	complete	937	2146	43.6626	131	131	100
Zbed3	PB.21590.92	3prime_partial	814	1945	41.8509	212	229	92.5764
Bnip3l	PB.24349.37	complete	1144	3259	35.1028	188	219	85.8447
Cltb	PB.20347.72	3prime_partial	713	3174	22.4638	156	230	67.8261
Ube2s	PB.65077.12	complete	1035	4093	25.2871	163	227	71.8062
Siah1b	PB.82096.24	complete	1800	1783	100.953	283	283	100
Mtrex	PB.22184.6	5prime_partial	1013	3689	27.46	280	1041	26.8972
Gm2016	PB.17762.51	complete	1876	1766	106.229	145	145	100
Cul1	PB.61896.6	complete	3109	3161	98.355	777	777	100
Dab2	PB.25488.10	complete	2753	4663	59.0392	549	767	71.5776
Nup205	PB.61541.16	5prime_partial	1275	6412	19.8846	365	2062	17.7013
Haus7	PB.80186.4	complete	1395	1380	101.087	365	365	100
Renbp	PB.80231.53	5prime_partial	1176	2125	55.3412	386	431	89.5592
Map7	PB.5833.4	complete	2417	4252	56.8438	754	739	102.03
Prpf39	PB.16759.38	complete	1381	4314	32.0121	234	666	35.1351
Lsm14a	PB.66549.36	5prime_partial	1724	2944	58.5598	142	463	30.6695
Immp1l	PB.43053.2	complete	987	955	103.351	167	167	100
Ebna1bp2	PB.53081.28	5prime_partial	1095	2960	36.9932	335	307	109.121
Spata21	PB.54528.34	5prime_partial	530	2526	20.9818	140	682	20.5279
Hif1a	PB.17062.52	5prime_partial	2464	4724	52.1592	417	837	49.8208
Gldc	PB.38817.17	complete	1537	3767	40.8017	337	1026	32.846
Lamb1	PB.16033.91	5prime_partial	980	5784	16.9433	275	1835	14.9864
Pan2	PB.9480.49	5prime_partial	1688	5051	33.4191	367	1201	30.5579
Phf11c	PB.24077.7	complete	1016	3459	29.3727	191	340	56.1765
Aurkc	PB.65203.45	complete	1053	1401	75.1606	213	316	67.4051
Mfsd10	PB.56497.23	complete	1498	1907	78.5527	280	457	61.2691
Spop	PB.13430.6	complete	3079	3063	100.522	375	375	100
Cenpx	PB.15126.116	5prime_partial	547	873	62.6575	102	122	83.6066
Tpd52l2	PB.45975.204	5prime_partial	1186	3603	32.917	152	230	66.087
Nat14	PB.65094.23	complete	1112	1612	68.9826	207	207	100
Nexn	PB.49933.51	complete	2195	2564	85.6084	508	672	75.5952
Rnaset2b	PB.31591.6	5prime_partial	1045	2448	42.6879	233	260	89.6154
Ogdh	PB.9913.31	complete	1862	4127	45.1175	298	1035	28.7923
Coq4	PB.40960.4	complete	1377	3026	45.5056	195	267	73.0337
Stbd1	PB.57765.6	complete	1122	1985	56.5239	339	339	100
Psme4	PB.10548.80	5prime_partial	2320	6491	35.7418	540	1844	29.2842
Sarnp	PB.9552.30	complete	1570	1084	144.834	199	211	94.3128
Pdia3	PB.43530.61	complete	1558	2770	56.2455	280	506	55.336
Sec22a	PB.30057.27	5prime_partial	1410	3992	35.3206	245	308	79.5455
Smap1	PB.535.2	5prime_partial	1246	2289	54.4343	148	441	33.5601
Ccdc117	PB.9847.60	complete	2507	3372	74.3476	278	278	100
Btrc	PB.39473.38	5prime_partial	1011	4720	21.4195	127	606	20.9571
Sft2d3	PB.35734.5	complete	1173	2727	43.0143	225	213	105.634
Mtmr2	PB.74551.61	5prime_partial	1707	3788	45.0634	251	644	38.9752
Farsa	PB.72478.64	complete	1217	3341	36.4262	122	509	23.9686
Rpl29	PB.77830.28	5prime_partial	564	845	66.7456	148	161	91.9255
Cfdp1	PB.73528.6	complete	828	1178	70.2886	103	296	34.7973
Cuta	PB.32430.17	5prime_partial	750	2748	27.2926	223	178	125.281
Kng1	PB.29595.12	complete	988	2255	43.8137	200	662	30.2115
Nosip	PB.66993.23	complete	913	1814	50.3308	277	302	91.7219
Memo1	PB.34474.16	5prime_partial	1153	3163	36.4527	221	298	74.1611
Tsnax	PB.74169.42	5prime_partial	1953	2391	81.6813	210	291	72.1649
Nexn	PB.49933.42	complete	2110	2564	82.2933	509	672	75.744
Nlrp4a	PB.66055.97	5prime_partial	2979	4259	69.946	866	983	88.0977
Fam83d	PB.44948.2	5prime_partial	1703	3328	51.1719	405	586	69.1126
Pls1	PB.77394.12	complete	3726	3704	100.594	631	631	100
Bcl2l1	PB.44524.13	complete	2299	2568	89.5249	234	234	100
Rcl1	PB.38747.9	complete	1409	1884	74.7877	374	374	100
Ipo13	PB.53033.6	5prime_partial	435	3595	12.1001	120	964	12.4481
Exosc7	PB.78650.48	5prime_partial	844	3890	21.6967	239	292	81.8493
Nin	PB.16887.114	5prime_partial	822	9919	8.28713	121	2114	5.72375
Akap9	PB.55458.18	5prime_partial	1476	13123	11.2474	322	3780	8.51852
Rps18	PB.33006.46	5prime_partial	400	1151	34.7524	119	153	77.7778
Prpf8	PB.12317.35	5prime_partial	1360	7442	18.2747	400	2336	17.1233
Ndufaf4	PB.50591.11	complete	644	3632	17.7313	174	174	100
Srsf5	PB.17357.123	5prime_partial	651	3482	18.6962	148	271	54.6125
Mrpl55	PB.11460.18	complete	959	940	102.021	128	135	94.8148
Rassf5	PB.3339.14	5prime_partial	2676	3485	76.7862	189	414	45.6522
Ppil6	PB.6460.2	complete	1099	1068	102.903	173	314	55.0955
Metap2	PB.8355.26	5prime_partial	1617	4424	36.5506	393	489	80.3681
Ccdc34	PB.43124.1	complete	2256	3511	64.2552	368	368	100
AI413582	PB.32480.9	5prime_partial	633	1204	52.5748	106	103	102.913
Naa30	PB.23606.96	5prime_partial	1538	4464	34.4534	106	367	28.8828
Baiap2l1	PB.60393.4	5prime_partial	2597	3247	79.9815	388	515	75.3398
Nucks1	PB.3374.59	5prime_partial	1461	5998	24.3581	105	235	44.6809
Dnttip2	PB.49262.42	complete	1333	2429	54.8786	110	759	14.4928
Elp5	PB.11991.534	complete	1309	1454	90.0275	208	301	69.103
Wasf1	PB.6431.3	complete	2572	2719	94.5936	560	560	100
Pdhb	PB.22446.10	5prime_partial	1117	2377	46.992	259	360	71.9444
Bub3	PB.69612.14	complete	1360	4015	33.873	327	327	100
Mtpap	PB.35066.6	complete	2252	3608	62.4169	613	586	104.608
Ints8	PB.50283.45	5prime_partial	535	3433	15.584	150	996	15.0602
Zfp655	PB.60453.30	3prime_partial	1197	4157	28.7948	204	542	37.6384
Fxr1	PB.46688.81	5prime_partial	1757	3014	58.2946	450	678	66.3717
Ddx19a	PB.73431.94	internal	299	2547	11.7393	100	479	20.8768
Usp28	PB.75696.69	5prime_partial	2689	4133	65.0617	560	1052	53.2319
Tmod3	PB.76906.41	5prime_partial	897	3918	22.8943	143	353	40.5099
Vdac2	PB.22802.72	5prime_partial	1245	2039	61.0593	262	296	88.5135
Ttc37	PB.21227.79	5prime_partial	2121	6976	30.4042	161	1564	10.2941
Spats2	PB.28329.66	complete	1791	3096	57.8488	312	546	57.1429
Unc13c	PB.76851.16	5prime_partial	3437	8796	39.0746	664	2211	30.0317
Tfap4	PB.28734.21	complete	1360	2247	60.5251	339	339	100
Afdn	PB.31800.46	5prime_partial	2726	7732	35.2561	349	1828	19.0919
Pdzd3	PB.75497.13	5prime_partial	1115	2193	50.8436	146	499	29.2585
Aldh9a1	PB.4489.46	5prime_partial	1140	2835	40.2116	116	519	22.3507
Melk	PB.51172.44	5prime_partial	2055	2955	69.5431	549	644	85.2484
Bin3	PB.24437.58	5prime_partial	1432	1767	81.0413	251	254	98.8189
4931428L18Rik	PB.659.2	complete	1182	1765	66.9688	242	242	100
Cd63	PB.9563.155	complete	644	2894	22.2529	146	239	61.0879
Gpr143	PB.81799.2	complete	753	1586	47.4779	115	406	28.3251
Dync1i2	PB.42109.155	5prime_partial	1202	4523	26.5753	220	639	34.4288
Ctsd	PB.69995.18	complete	1975	2127	92.8538	213	411	51.8248
Slc25a44	PB.47954.96	5prime_partial	2532	3577	70.7856	107	334	32.0359
Prpf4	PB.51709.72	complete	1755	5223	33.6014	111	522	21.2644
Fmn2	PB.4726.97	5prime_partial	1901	6442	29.5095	135	1579	8.54972
Ccdc47	PB.14302.185	complete	990	5193	19.0641	168	484	34.7107
Hnrnph3	PB.7155.22	5prime_partial	813	2213	36.7375	201	347	57.9251
Meis2	PB.43246.85	complete	1378	5498	25.0637	117	478	24.477
Cops8	PB.2579.40	complete	1600	2593	61.7046	229	210	109.048
Chmp1b	PB.36931.4	5prime_partial	2430	2524	96.2758	240	200	120
Gyg	PB.46388.16	complete	1467	1922	76.3267	287	378	75.9259
Tsc22d1	PB.24657.95	complete	1762	4999	35.247	108	1078	10.0186
Ssb	PB.42050.138	5prime_partial	913	2088	43.7261	207	416	49.7596
Kif1bp	PB.7097.13	5prime_partial	1448	2622	55.225	330	618	53.3981
Dsn1	PB.44836.142	complete	2083	2636	79.0212	349	349	100
Tmc6	PB.14900.14	5prime_partial	1108	2865	38.6736	283	811	34.8952
Huwe1	PB.81736.38	5prime_partial	2588	14579	17.7516	822	4379	18.7714
Nap1l1	PB.8763.355	5prime_partial	469	3934	11.9217	135	392	34.4388
Bub1b	PB.43301.165	5prime_partial	2870	3668	78.2443	866	1053	82.2412
Pigs	PB.12573.28	5prime_partial	1256	2501	50.2199	163	556	29.3165
Knstrn	PB.43308.32	internal	820	4602	17.8183	273	313	87.2204
Macrod2	PB.44173.4	complete	1177	4883	24.104	106	476	22.2689
Slc25a17	PB.27486.79	complete	1275	1724	73.9559	308	308	100
Nudt1	PB.60169.5	complete	642	954	67.2956	163	157	103.822
Cnot7	PB.71257.21	complete	2691	3888	69.213	286	286	100
Serinc1	PB.6846.15	complete	1803	2880	62.6042	454	454	100
Rps3a1	PB.47814.19	5prime_partial	838	977	85.7728	263	265	99.2453
Desi1	PB.27576.20	complete	972	2934	33.1288	169	169	100
Hcrt	PB.13882.7	complete	811	586	138.396	131	131	100
Cfl2	PB.16534.224	5prime_partial	1338	2940	45.5102	109	167	65.2695
Ttc4	PB.52566.5	5prime_partial	2240	2121	105.611	452	387	116.796
Wdr43	PB.34395.35	complete	1330	3450	38.5507	421	678	62.0944
Sf3b3	PB.73405.26	5prime_partial	1820	4525	40.221	456	1218	37.4384
Nrn1l	PB.73120.6	complete	640	617	103.728	183	163	112.27
Acd	PB.73104.55	complete	1355	3154	42.9613	331	417	79.3765
Med23	PB.6020.37	5prime_partial	1265	5098	24.8137	210	1377	15.2505
Gm11413	PB.52006.5	complete	1632	1461	111.704	171		0
Socs4	PB.23522.13	5prime_partial	435	6877	6.32543	144	437	32.9519
Ctla4	PB.1643.1	complete	2081	1933	107.656	201	224	89.7321
Zfand5	PB.38488.19	complete	2476	7385	33.5274	214	214	100
Tmem33	PB.57203.51	5prime_partial	628	6247	10.0528	109	248	43.9516
Foxc1	PB.19559.3	5prime_partial	2175	5844	37.2177	135	554	24.3682
Acat1	PB.75843.20	complete	1710	3405	50.2203	486	425	114.353
Mybl2	PB.45045.1	complete	2402	3651	65.7902	564	705	80
Mettl15	PB.43112.4	5prime_partial	1155	2018	57.2349	198	407	48.6486
Hint3	PB.6169.113	complete	737	2445	30.1431	113	166	68.0723
Mdm2	PB.8990.62	complete	2060	3145	65.5008	490	490	100
Eif2s3x	PB.80614.58	complete	3685	3647	101.042	332	473	70.1903
Bcat1	PB.64722.32	complete	1876	7833	23.95	257	454	56.6079
Map2k1	PB.76332.11	5prime_partial	1587	2436	65.1478	222	394	56.3452
Gmnn	PB.19405.37	complete	979	1127	86.8678	204	207	98.5507
Taf1b	PB.15858.66	5prime_partial	775	2209	35.0837	196	587	33.3901
Odc1	PB.15605.96	5prime_partial	1100	2208	49.8188	239	462	51.7316
Tars	PB.25677.17	5prime_partial	2386	4093	58.2946	678	723	93.7759
Arpp19	PB.76878.14	5prime_partial	1229	4046	30.3757	149	146	102.055
Plk4	PB.46849.57	5prime_partial	2915	3479	83.7884	814	926	87.905
Tsg101	PB.67149.20	complete	1662	1949	85.2745	150	392	38.2653
Abraxas1	PB.58057.3	5prime_partial	850	2182	38.9551	143	408	35.049
Alkbh1	PB.17745.19	5prime_partial	1965	3857	50.9463	397	390	101.795
Pgam5	PB.58471.2	complete	2102	2098	100.191	311	289	107.612
9430038I01Rik	PB.69738.12	complete	1416	4805	29.4693	115	156	73.7179
Dnaaf1	PB.73778.30	5prime_partial	628	2821	22.2616	143	635	22.5197
Eif1ad	PB.37789.41	5prime_partial	480	2556	18.7793	105	171	61.4035
Trim27	PB.19196.2	complete	1851	4312	42.9267	157	514	30.5447
Polr2f	PB.27301.34	5prime_partial	510	1958	26.047	138	128	107.812
Plcb3	PB.37971.6	5prime_partial	899	4558	19.7236	172	1235	13.9271
Gm527	PB.16753.19	5prime_partial	1290	1468	87.8747	312	311	100.322
Mrpl2	PB.33614.43	5prime_partial	693	1031	67.2163	219	307	71.3355
Slc16a1	PB.48805.18	complete	1574	4426	35.5626	374	494	75.7085
Ndc80	PB.34383.89	5prime_partial	1178	3847	30.6213	353	643	54.8989
Mir22hg	PB.12312.1	complete	1757	1752	100.285	116		0
Ndc80	PB.34383.91	5prime_partial	827	3847	21.4973	236	643	36.703
Pcnt	PB.7563.76	internal	1387	9341	14.8485	462	2917	15.8382
Uba1	PB.79215.90	5prime_partial	1177	4071	28.9118	326	1059	30.7838
Amfr	PB.72788.22	5prime_partial	1813	3880	46.7268	184	640	28.75
Aldh7a1	PB.36579.8	5prime_partial	733	4131	17.7439	175	540	32.4074
4930579D07Rik	PB.31503.8	complete	1922	1488	129.167	101		0
Ndfip1	PB.36117.77	complete	1573	4364	36.0449	104	222	46.8468
Gm13023	PB.54713.43	complete	1676	1810	92.5967	335	499	67.1343
Xlr3a	PB.80164.38	complete	1680	3783	44.4092	219	227	96.4758
C1d	PB.10158.52	complete	2081	2981	69.8088	142	142	100
Slc49a4	PB.30072.30	5prime_partial	966	5395	17.9055	143	479	29.8539
Rps3	PB.68344.9	complete	1535	3183	48.2249	287	244	117.623
Jag1	PB.44110.3	5prime_partial	2178	5612	38.8097	203	1219	16.653
Fam184a	PB.6773.52	complete	2155	4164	51.7531	520	1144	45.4545
Mbd3l2	PB.74684.124	complete	1872	2116	88.4688	229	229	100
Egln1	PB.74162.5	5prime_partial	2914	3594	81.0796	263	401	65.586
Slc39a10	PB.1216.85	5prime_partial	1565	5498	28.4649	296	834	35.4916
Ldhb	PB.64673.15	5prime_partial	1067	1304	81.8252	292	335	87.1642
Ccdc126	PB.62024.14	complete	1561	2372	65.8094	141	141	100
Ccar1	PB.7119.31	5prime_partial	872	4352	20.0368	191	1147	16.6521
Ptges	PB.41067.32	5prime_partial	650	3647	17.8229	111	154	72.0779
Fbxw24	PB.78078.1859	5prime_partial	2270	1488	152.554	443	467	94.8608
Pot1b	PB.33855.7	complete	581	3582	16.22	114	641	17.7847
Pld2	PB.12061.5	complete	1760	3659	48.1006	352	945	37.2487
Nedd4l	PB.36843.81	complete	1881	7787	24.1556	357	1005	35.5224
Cct3	PB.47937.11	complete	1926	3335	57.7511	529	546	96.8864
1110038B12Rik	PB.33088.8	5prime_partial	523	934	55.9957	123		0
Anapc5	PB.59203.13	complete	2466	3376	73.045	728	741	98.2456
Timm44	PB.70172.12	5prime_partial	732	3041	24.071	107	453	23.6203
Ttc27	PB.34520.92	5prime_partial	808	2838	28.4708	231	848	27.2406
Eef1g	PB.38123.66	complete	1655	1864	88.7876	299	438	68.2648
Atg16l1	PB.2476.37	5prime_partial	2464	3751	65.6891	450	624	72.1154
Rps21	PB.45902.9	complete	681	481	141.58	155	84	184.524
Rnf8	PB.32717.43	complete	1953	5404	36.1399	432	489	88.3436
Vti1a	PB.39787.4	complete	1561	4175	37.3892	123	225	54.6667
Racgap1	PB.28374.170	complete	1890	4475	42.2346	453	629	72.0191
Gm13023	PB.54713.25	complete	1898	1810	104.862	427	499	85.5711
Nme1	PB.13311.118	complete	1261	3181	39.6416	118	153	77.1242
Scnm1	PB.48321.8	complete	808	1054	76.6603	152	187	81.2834
AI987944	PB.66771.6	5prime_partial	2794	2671	104.605	457	407	112.285
Tsacc	PB.47938.12	5prime_partial	541	600	90.1667	176	125	140.8
Ncapg	PB.56754.132	5prime_partial	894	3975	22.4906	244	1005	24.2786
Tent2	PB.21499.45	5prime_partial	1162	3081	37.715	327	485	67.4227
Ngly1	PB.22611.8	complete	1544	3296	46.8447	249	652	38.1902
Dnaja1	PB.50924.180	5prime_partial	942	5622	16.7556	184	398	46.2312
Kdm2b	PB.59207.11	5prime_partial	1442	5180	27.8378	134	1310	10.229
Flywch2	PB.32130.3	5prime_partial	384	891	43.0976	105	151	69.5364
Calr3	PB.72110.5	5prime_partial	813	1769	45.9582	122	381	32.021
Ptbp1	PB.7714.58	5prime_partial	2638	3169	83.2439	493	556	88.6691
Nek1	PB.71686.44	5prime_partial	2154	5478	39.3209	322	1276	25.2351
Wdtc1	PB.53970.114	5prime_partial	473	4191	11.2861	113	678	16.6667
Spi1	PB.42715.64	complete	1165	2034	57.2763	185	273	67.7656
Dhx30	PB.78102.2	5prime_partial	468	4623	10.1233	131	1224	10.7026
Dnajc11	PB.55135.48	complete	1884	5607	33.6009	448	560	80
Spg21	PB.76430.18	complete	1634	2680	60.9701	309	309	100
Prelid1	PB.20398.1	complete	1558	2644	58.9259	218	218	100
Smim7	PB.72126.19	5prime_partial	1075	2892	37.1715	141	76	185.526
Trip13	PB.21142.3	complete	2489	3399	73.2274	433	433	100
Psmd14	PB.41898.136	complete	993	1541	64.4387	173	311	55.627
Ap3s2	PB.67818.26	complete	1437	5813	24.7205	223	194	114.948
Rangrf	PB.11857.10	5prime_partial	547	967	56.5667	137	186	73.6559
Fkbp4	PB.64325.46	5prime_partial	460	2678	17.177	115	459	25.0545
Sdad1	PB.57743.27	complete	2378	5020	47.3705	688	688	100
Mzt1	PB.24926.53	5prime_partial	1153	2240	51.4732	114	79	144.304
Gpbp1	PB.22119.273	5prime_partial	510	3694	13.8062	120	494	24.2915
Aurka	PB.45582.64	complete	1619	1905	84.9869	117	418	27.9904
Clptm1l	PB.21128.40	5prime_partial	1045	2340	44.6581	179	540	33.1481
Gtf3a	PB.60524.26	5prime_partial	875	1970	44.4162	265	365	72.6027
Rbm34	PB.74255.21	5prime_partial	1120	3424	32.7103	303	443	68.3973
Smc1a	PB.81745.74	5prime_partial	580	4691	12.3641	139	1234	11.2642
Afap1l2	PB.39850.4	5prime_partial	1536	3667	41.8871	169	844	20.0237
Uimc1	PB.20381.4	5prime_partial	1805	2936	61.4782	521	728	71.5659
Cox18	PB.57665.11	5prime_partial	918	1333	68.8672	215	333	64.5646
Ston2	PB.17853.43	complete	1265	9896	12.7829	238	899	26.4739
Pwp2	PB.7650.3	5prime_partial	1672	3872	43.1818	207	920	22.5
S1pr2	PB.74769.3	5prime_partial	2842	6394	44.4479	440	353	124.646
Ythdf3	PB.46303.64	5prime_partial	4001	5102	78.4202	314	597	52.5963
Odf2	PB.40964.86	5prime_partial	3656	4291	85.2016	857	831	103.129
Poc5	PB.21624.76	5prime_partial	844	5183	16.284	199	559	35.5993
Bhmt	PB.21530.132	5prime_partial	1163	3963	29.3465	303	408	74.2647
Tardbp	PB.54914.119	5prime_partial	1632	7477	21.8269	284	415	68.4337
Hsdl2	PB.51647.60	complete	1625	2626	61.8812	227	491	46.2322
Ptgr1	PB.51607.18	5prime_partial	920	2296	40.0697	261	330	79.0909
Supt4a	PB.13134.14	5prime_partial	666	854	77.9859	121	118	102.542
Stub1	PB.32334.1	complete	1409	1803	78.1475	305	305	100
Bzw1	PB.1491.1	complete	2410	3876	62.1775	420	452	92.9204
Ipo4	PB.23898.50	5prime_partial	1440	3846	37.4415	417	1083	38.5042
Nlrp9b	PB.65775.9	complete	3224	3346	96.3539	949	1004	94.5219
Wdr53	PB.29869.1	complete	1370	1394	98.2783	381	359	106.128
Sfxn4	PB.39976.1	complete	1259	2923	43.0722	346	314	110.191
Ranbp3	PB.33945.9	complete	2604	5114	50.919	528	559	94.4544
Psmc2	PB.55837.57	5prime_partial	1261	3466	36.382	395	476	82.9832
Gm42742	PB.69334.9	internal	479	4373	10.9536	160	254	62.9921
Fcf1	PB.17565.18	5prime_partial	697	749	93.0574	205	199	103.015
Cenps	PB.54952.56	complete	1022	1110	92.0721	143	143	100
Atp5a1	PB.37297.2	5prime_partial	1897	2674	70.9424	585	554	105.596
Npl	PB.4073.19	complete	1745	1735	100.576	177	321	55.1402
Tm9sf3	PB.39210.56	5prime_partial	944	8096	11.6601	115	588	19.5578
Klhl8	PB.58159.7	5prime_partial	1774	3193	55.559	260	630	41.2698
Pemt	PB.11530.34	complete	793	1003	79.0628	132	237	55.6962
Snap23	PB.43463.63	complete	1922	2730	70.4029	211	222	95.045
Pttg1	PB.10817.9	complete	796	1674	47.5508	200	200	100
Nedd4l	PB.36843.169	complete	485	7787	6.22833	119	1005	11.8408
Itsn1	PB.31217.77	5prime_partial	2300	14012	16.4145	282	1720	16.3953
Myl12a	PB.34365.39	complete	866	1937	44.7083	123	173	71.0983
Pcbp3	PB.7578.9	complete	2091	2544	82.1934	352	372	94.6237
Slc43a3	PB.42568.189	3prime_partial	1324	2621	50.5151	174	503	34.5924
Slc9b1	PB.49569.2	3prime_partial	1007	2248	44.7954	145	566	25.6184
Plat	PB.70709.77	5prime_partial	2178	4042	53.8842	477	560	85.1786
Bpgm	PB.61513.394	complete	1733	2220	78.0631	260	260	100
Ccnb1	PB.21865.485	5prime_partial	1083	2489	43.5115	200	431	46.4037
Adi1	PB.15983.3	complete	1146	1652	69.3705	195	180	108.333
Nlrp4f	PB.20860.35	complete	3506	3551	98.7328	916	938	97.6546
Rnf138	PB.35529.27	5prime_partial	1024	6766	15.1345	286	246	116.26
Fastk	PB.55938.3	complete	556	3642	15.2663	106	546	19.4139
Txnip	PB.48472.22	3prime_partial	833	2827	29.4659	186	398	46.7337
Rac1	PB.60345.179	5prime_partial	1038	4159	24.9579	284	212	133.962
Edrf1	PB.69675.2	complete	4587	5424	84.5686	1240	1241	99.9194
Rpp14	PB.22437.15	complete	1328	2401	55.3103	159	159	100
Prpsap2	PB.11661.66	complete	1630	1837	88.7316	370	370	100
Tmem192	PB.71747.31	5prime_partial	982	1193	82.3135	245	267	91.7603
Cnbp	PB.63097.33	5prime_partial	1616	2178	74.1965	183	179	102.235
Taf5l	PB.74092.2	complete	2889	2973	97.1746	590	590	100
Melk	PB.51172.8	complete	2562	2955	86.7005	644	644	100
Sult2b1	PB.67092.4	5prime_partial	544	1858	29.2788	175	373	46.9169
Cdk11b	PB.55337.103	5prime_partial	599	3170	18.8959	146	785	18.5987
Kdm1a	PB.54295.15	5prime_partial	2209	3028	72.9524	636	874	72.7689
Trappc4	PB.75523.6	5prime_partial	577	1339	43.0919	103	220	46.8182
Ddx21	PB.7101.30	5prime_partial	2658	4722	56.2897	807	852	94.7183
Oas1a	PB.59034.1	complete	1440	1885	76.3926	389	368	105.707
Gtf2h3	PB.59369.1	complete	2404	2672	89.9701	369	310	119.032
Rragc	PB.53323.74	5prime_partial	2270	2950	76.9492	321	399	80.4511
Hist1h3i	PB.19249.1	complete	500	411	121.655	137	137	100
Zyx	PB.61818.2	complete	2311	3188	72.4906	607	565	107.434
Timm44	PB.70172.5	complete	1859	3041	61.1312	453	453	100
Nsun2	PB.21046.77	5prime_partial	1157	4164	27.7858	224	758	29.5515
Nap1l1	PB.8763.276	5prime_partial	914	3934	23.2334	249	392	63.5204
Scp2	PB.52663.4	5prime_partial	1325	2640	50.1894	137	548	25
Grip1os3	PB.9096.17	5prime_partial	787	957	82.2362	134		0
Zfp979	PB.54849.47	complete	2545	2594	98.111	421	408	103.186
Lonp1	PB.33941.23	5prime_partial	1073	4362	24.5988	329	950	34.6316
Zfp91	PB.38285.53	5prime_partial	1721	5531	31.1155	537	573	93.7173
Slc4a1ap	PB.56301.10	3prime_partial	1216	2806	43.3357	395	745	53.0201
AC168977.1	PB.82354.412	complete	760	1910	39.7906	108	447	24.1611
Chek1	PB.75268.132	complete	2088	3797	54.9908	455	477	95.3878
Gdf15	PB.71948.3	complete	929	1545	60.1294	211	304	69.4079
Degs1	PB.4996.71	complete	1604	2048	78.3203	375	324	115.741
Pfkl	PB.7631.1	5prime_partial	725	3730	19.437	116	781	14.8528
Eif5	PB.18444.242	5prime_partial	1868	4050	46.1235	237	430	55.1163
Ica1	PB.60958.1	complete	1892	2075	91.1807	479	479	100
Odc1	PB.15605.62	complete	2198	2208	99.5471	326	462	70.5628
Hspa4	PB.11173.3	complete	1245	4618	26.9597	322	843	38.1969
Slu7	PB.10819.7	complete	1986	3625	54.7862	586	586	100
Oog3	PB.54725.34	complete	1664	1865	89.2225	354	501	70.6587
Tcl1b1	PB.18137.214	complete	1066	1040	102.5	117	130	90
Topbp1	PB.77706.60	5prime_partial	899	5224	17.209	129	1516	8.50923
Wipi2	PB.60247.71	5prime_partial	608	5171	11.7579	143	446	32.0628
Fam216a	PB.59161.6	complete	1491	1388	107.421	252	252	100
Neu1	PB.33085.9	5prime_partial	1381	3619	38.1597	299	410	72.9268
Prpf38a	PB.52709.5	complete	1595	2889	55.2094	313	313	100
Nsf	PB.14177.8	5prime_partial	2505	3766	66.5162	350	745	46.9799
Gm16367	PB.82475.1	complete	2272	1446	157.123	482	482	100
Sppl3	PB.58736.28	5prime_partial	1616	3204	50.437	352	385	91.4286
Hccs	PB.82178.5	complete	2500	3310	75.5287	273	273	100
Aldh18a1	PB.39187.26	5prime_partial	2180	3527	61.8089	433	796	54.397
Kat14	PB.44252.27	complete	2909	3801	76.5325	569	780	72.9487
Crb3	PB.33996.16	complete	1406	1206	116.584	114	118	96.6102
Mrps33	PB.61746.15	complete	836	1107	75.5194	107	107	100
Pex11a	PB.67798.20	5prime_partial	952	2241	42.481	291	247	117.814
Cldnd1	PB.30652.26	complete	1132	2147	52.7247	277	254	109.055
Tsc22d1	PB.24657.24	5prime_partial	1894	4999	37.8876	269	1078	24.9536
Pa2g4	PB.9518.235	complete	1765	2483	71.0834	105	395	26.5823
Dclk2	PB.47836.87	complete	1372	8042	17.0604	108	757	14.2668
Bmi1	PB.40447.64	complete	3089	3594	85.9488	325	325	100
Poc5	PB.21624.55	5prime_partial	1642	5183	31.6805	466	559	83.3631
Cox4i1	PB.73849.3	5prime_partial	757	765	98.9542	218	170	128.235
Smpd1	PB.68598.28	5prime_partial	1888	2412	78.2753	510	628	81.2102
Zc3h18	PB.73932.47	5prime_partial	2321	4789	48.4652	545	973	56.0123
Ercc3	PB.35762.22	5prime_partial	878	2781	31.5714	201	784	25.6378
Rhoa	PB.77978.90	5prime_partial	1181	5101	23.1523	139	194	71.6495
Dynlrb1	PB.44706.6	5prime_partial	644	788	81.7259	110	105	104.762
Ttll4	PB.2030.31	5prime_partial	1232	10019	12.2966	319	1194	26.7169
Tcl1	PB.18141.143	complete	1227	1398	87.7682	103	194	53.0928
Ess2	PB.29276.12	5prime_partial	808	2821	28.6423	169	481	35.1351
Rbm39	PB.44777.112	complete	1191	2810	42.3843	133	531	25.0471
Numa1	PB.68484.34	5prime_partial	1090	7180	15.1811	126	2095	6.01432
Laptm4b	PB.26109.4	5prime_partial	1786	1902	93.9012	288	228	126.316
Ctdp1	PB.37366.5	5prime_partial	2182	3713	58.7665	500	961	52.0291
Mcl1	PB.48367.85	complete	703	3418	20.5676	121	332	36.4458
Scn10a	PB.78462.17	5prime_partial	1595	6692	23.8344	277	1959	14.1399
Dazap1	PB.7771.43	5prime_partial	690	2081	33.1571	164	407	40.2948
Mrps31	PB.70686.26	5prime_partial	817	2625	31.1238	250	385	64.9351
Golph3	PB.25715.35	5prime_partial	2284	2842	80.3659	270	299	90.301
A430005L14Rik	PB.55228.29	5prime_partial	895	1098	81.5118	188	231	81.3853
Mff	PB.2271.9	3prime_partial	976	3918	24.9107	195	317	61.5142
Wdr83	PB.72516.6	5prime_partial	532	2707	19.6528	124	316	39.2405
Adh5	PB.49656.63	5prime_partial	1328	3725	35.651	372	375	99.2
Daam1	PB.16966.6	3prime_partial	1536	5879	26.1269	457	1078	42.3933
Phospho2	PB.42040.4	complete	2278	3267	69.7276	242	242	100
Eva1a	PB.62813.34	5prime_partial	1474	1773	83.1359	182	157	115.924
Skp2	PB.25612.3	complete	3262	6185	52.7405	425	425	100
Csnk1e	PB.27335.115	5prime_partial	768	3174	24.1966	218	417	52.2782
Mfap1a	PB.43542.160	complete	1555	4198	37.0414	480	440	109.091
Tctn2	PB.59371.27	5prime_partial	643	3400	18.9118	140	700	20
Ctps2	PB.82061.33	complete	1597	3353	47.629	357	587	60.8177
Mon2	PB.9270.42	5prime_partial	2598	9301	27.9325	696	1716	40.5594
Bpgm	PB.61513.37	complete	1704	2220	76.7568	220	260	84.6154
Taf9b	PB.81022.20	complete	2207	2633	83.8207	293	294	99.6599
Samd10	PB.45989.1	5prime_partial	2329	2164	107.625	322	203	158.621
Rps16	PB.66237.30	5prime_partial	507	1109	45.7169	149	147	101.361
Ccdc69	PB.11283.38	5prime_partial	1507	1402	107.489	172	203	84.7291
Prps1	PB.81499.5	complete	2106	1965	107.176	319	319	100
Mia2	PB.16682.166	5prime_partial	2393	4434	53.9693	672	1398	48.0687
Manf	PB.77866.31	5prime_partial	628	2247	27.9484	109	180	60.5556
Lsr	PB.66504.8	complete	2848	2167	131.426	576	595	96.8067
Bub3	PB.69612.48	5prime_partial	853	4015	21.2453	188	327	57.4924
Tcl1	PB.18141.246	complete	1400	1398	100.143	126	194	64.9485
Atad1	PB.38889.195	5prime_partial	1156	3771	30.655	344	362	95.0276
Ptprr	PB.8869.82	5prime_partial	1585	3619	43.7966	159	657	24.2009
Sf3b1	PB.1394.2	5prime_partial	2536	6195	40.9362	124	1305	9.50192
Ube2i	PB.32298.222	complete	916	2755	33.2486	159	159	100
Cops4	PB.58037.56	complete	1029	2389	43.0724	163	407	40.0491
Rev1	PB.967.6	5prime_partial	1445	4262	33.9043	381	1250	30.48
Ndufaf7	PB.34583.52	5prime_partial	601	2706	22.2099	176	437	40.2746
Gm3106	PB.57832.27	complete	1475	2383	61.8968	285	482	59.1286
Sdha	PB.21170.29	5prime_partial	1836	2900	63.3103	513	665	77.1429
Cltb	PB.20347.68	complete	782	3174	24.6377	237	230	103.043
Zmat2	PB.36028.9	3prime_partial	336	2310	14.5455	112	200	56
Sh3bgrl2	PB.77118.7	complete	2199	4565	48.1709	108	121	89.2562
Mvb12b	PB.41281.23	5prime_partial	1687	4998	33.7535	304	318	95.5975
Ptdss1	PB.20918.37	complete	1907	3424	55.6951	320	474	67.5105
Rsrc2	PB.59286.24	complete	2642	4223	62.5622	435	435	100
1110059G10Rik	PB.78639.48	3prime_partial	499	3361	14.8468	126	156	80.7692
Smim7	PB.72126.5	complete	2218	2892	76.6943	171	76	225
Ext1	PB.26557.4	5prime_partial	1224	7663	15.9729	274	747	36.6801
BC024063	PB.7960.82	complete	747	2726	27.4028	196	750	26.1333
Pdia6	PB.15595.6	5prime_partial	2144	2175	98.5747	459	446	102.915
Cdc6	PB.13771.52	5prime_partial	1430	4802	29.7793	247	590	41.8644
Mettl23	PB.14846.6	complete	1041	1785	58.3193	285	254	112.205
Tada3	PB.63673.12	complete	2519	2848	88.448	441	433	101.848
Zmynd19	PB.40634.31	5prime_partial	820	3903	21.0095	155	228	67.9825
Snx2	PB.36495.130	5prime_partial	1086	2067	52.5399	215	520	41.3462
Rbm25	PB.17446.219	5prime_partial	2369	4672	50.7063	279	839	33.2539
Ttc21b	PB.41970.2	5prime_partial	1163	5807	20.0276	242	1316	18.3891
Zfand6	PB.68029.17	5prime_partial	1177	2955	39.8308	136	224	60.7143
Dnajb4	PB.49929.164	complete	1548	4913	31.5082	338	338	100
Ccdc59	PB.8637.21	5prime_partial	654	4314	15.1599	184	241	76.3485
Slc16a6	PB.14476.14	5prime_partial	1875	4219	44.4418	270	608	44.4079
Polr2g	PB.38094.15	5prime_partial	777	890	87.3034	169	173	97.6879
Chek2	PB.58518.29	3prime_partial	848	2276	37.2583	208	547	38.0256
Emg1	PB.64148.10	5prime_partial	643	4329	14.8533	156	245	63.6735
Phax	PB.36573.13	complete	1685	1942	86.7662	386	386	100
Zfp979	PB.54849.51	complete	2687	2594	103.585	421	408	103.186
Hnrnph3	PB.7155.15	complete	1555	2213	70.2666	332	347	95.6772
Nup88	PB.12094.42	5prime_partial	2098	3000	69.9333	640	754	84.8806
Lrrc47	PB.55230.25	complete	1625	3468	46.857	250	604	41.3907
Nlrp5	PB.65864.5	5prime_partial	3521	3508	100.371	1137	1112	102.248
Dsn1	PB.44836.153	5prime_partial	1810	2636	68.6646	331	349	94.8424
Spag1	PB.26190.98	5prime_partial	1358	4835	28.0869	211	902	23.3925
Acot5	PB.17493.8	complete	776	1518	51.1199	104	422	24.6445
Klhl21	PB.55152.2	complete	3880	3986	97.3407	608	598	101.672
Anapc10	PB.72292.73	complete	857	4591	18.667	186	186	100
Timm22	PB.12406.13	5prime_partial	568	2817	20.1633	103	195	52.8205
Itga9	PB.78404.148	5prime_partial	1470	7020	20.9402	348	1037	33.5583
Rffl	PB.12813.20	complete	1905	4973	38.3069	399	399	100
Sec11a	PB.67911.74	5prime_partial	801	2927	27.3659	170	248	68.5484
Eif6	PB.44745.4	complete	1209	1500	80.6	185	246	75.2033
Faf1	PB.52782.72	5prime_partial	1104	4468	24.709	310	650	47.6923
Kcnk6	PB.66343.52	5prime_partial	846	4084	20.715	190	314	60.5096
Herc2	PB.67314.77	complete	1259	15261	8.24979	198	4837	4.09345
Eif4g2	PB.68791.33	complete	3904	7995	48.8305	701	907	77.2878
Fer	PB.34131.21	complete	995	2973	33.4679	235	824	28.5194
Pecr	PB.1924.173	complete	1002	1186	84.4857	108	304	35.5263
Fbxw14	PB.78078.296	complete	2123	1786	118.869	413	467	88.4368
Zfyve21	PB.18458.243	5prime_partial	881	1308	67.3547	116	263.667	43.9949
Bhmt2	PB.21535.6	complete	2001	2467	81.1107	189	364	51.9231
Nsmce2	PB.26711.58	5prime_partial	2348	2679	87.6446	280	274	102.19
Mtor	PB.54898.1	complete	1048	8564	12.2373	257	2550	10.0784
Aurka	PB.45582.55	5prime_partial	1328	1905	69.7113	280	418	66.9856
Klc4	PB.33629.11	5prime_partial	1013	2322	43.6262	204	620	32.9032
Traf7	PB.32215.54	5prime_partial	992	3194	31.0582	166	670	24.7761
Ccdc90b	PB.68174.1	complete	2017	1596	126.378	257	257	100
Ccdc173	PB.42041.3	complete	1515	1844	82.1584	437	548	79.7445
Gpn3	PB.59157.2	complete	1549	2198	70.4732	285	285	100
Ktn1	PB.23556.420	5prime_partial	1341	7945	16.8785	290	1328	21.8373
Dhx16	PB.33226.56	complete	1203	3351	35.8997	267	1045	25.5502
Baiap2l1	PB.60393.44	5prime_partial	1597	3247	49.1839	388	515	75.3398
Wdr3	PB.48607.20	5prime_partial	918	4002	22.9385	139	943	14.7402
Gpatch1	PB.66601.4	5prime_partial	1689	3065	55.106	483	931	51.8797
Vapa	PB.34179.13	complete	1695	3369	50.3117	172	250	68.8
Slc25a5	PB.79476.28	5prime_partial	1054	1240	85	262	299	87.6254
Itpa	PB.43920.35	5prime_partial	841	1390	60.5036	102	199	51.2563
Armc1	PB.46360.75	3prime_partial	459	3673	12.4966	116	283	40.9894
Adgra3	PB.56809.10	5prime_partial	1805	4480	40.2902	495	1311	37.7574
Twf2	PB.77812.6	complete	1267	1627	77.8734	252	350	72
Mxra8	PB.55371.10	complete	1589	2203	72.1289	273	443	61.6253
Hdlbp	PB.2712.106	3prime_partial	1074	6231	17.2364	290	1269	22.8526
Grina	PB.27075.8	complete	1809	1725	104.87	346	346	100
Asf1b	PB.72395.10	complete	1150	1788	64.3177	203	203	100
Nfyb	PB.7988.55	complete	1162	3722	31.2198	208	208	100
Skp1a	PB.11124.11	complete	1584	1754	90.3079	164	164	100
Actg1	PB.15069.5	complete	1315	1952	67.3668	252	376	67.0213
Glipr1	PB.8786.5	complete	1076	1183	90.9552	256	256	100
Hectd3	PB.52961.5	complete	2605	4583	56.8405	594	862	68.9095
Prr3	PB.33240.9	complete	2081	2727	76.311	144	191	75.3927
Mcm6	PB.3269.11	5prime_partial	1068	4355	24.5235	239	822	29.0754
Thoc1	PB.35249.5	5prime_partial	1660	4134	40.1548	530	658	80.5471
Med9	PB.11521.2	complete	937	1920	48.8021	137	143	95.8042
Srp68	PB.14783.2	5prime_partial	1280	2526	50.673	247	626	39.4569
Meg3	PB.18282.1	complete	550	14548	3.78059	102		0
Tprn	PB.40665.4	complete	2740	2787	98.3136	828	750	110.4
Srsf5	PB.17357.101	complete	1451	3482	41.6715	143	271	52.7675
Iqgap2	PB.21611.10	5prime_partial	2266	5847	38.7549	478	1576	30.3299
Mmadhc	PB.41639.14	complete	1384	1351	102.443	297	297	100
Cul1	PB.61896.350	5prime_partial	1545	3161	48.8769	345	777	44.4015
U2surp	PB.77379.44	5prime_partial	1272	7630	16.671	289	1030	28.0583
Nr5a2	PB.3695.17	5prime_partial	754	4733	15.9307	132	561	23.5294
Rnps1	PB.32193.48	complete	2013	2106	95.584	183	306	59.8039
H1foo	PB.63789.45	complete	796	1192	66.7785	245	305	80.3279
Hnrnpdl	PB.58004.63	complete	1257	2752	45.6759	323	421	76.7221
Ap2m1	PB.29429.13	complete	1905	2937	64.8621	434	436	99.5413
Tdh	PB.24218.25	complete	1560	1881	82.9346	374	374	100
Chaf1b	PB.31288.30	5prime_partial	732	2828	25.884	212	573	36.9983
Gm43403	PB.49628.1	5prime_partial	559	1786	31.299	124		0
Rfpl4	PB.65121.11	complete	1710	1598	107.009	282	288	97.9167
Dynll1	PB.58761.9	complete	965	2242	43.0419	129	90	143.333
Eif4h	PB.59762.82	5prime_partial	1028	2726	37.7109	280	249	112.45
Ilf2	PB.48156.2	5prime_partial	2041	3167	64.4458	429	391	109.719
Il7	PB.46108.15	5prime_partial	2127	4858	43.7834	107	155	69.0323
Mia2	PB.16682.235	5prime_partial	1202	4434	27.1087	313	1398	22.3891
Parp12	PB.61699.6	5prime_partial	1596	3231	49.3965	228	712	32.0225
Timd2	PB.10934.25	5prime_partial	1421	2926	48.5646	178	306	58.1699
Vps72	PB.48312.9	5prime_partial	1389	2139	64.9369	271	369	73.4417
Rmc1	PB.35336.45	5prime_partial	1970	3776	52.1716	618	658	93.921
Usp14	PB.35256.73	complete	1830	4726	38.722	494	494	100
Rpl13a	PB.67005.80	complete	1141	1047	108.978	184	204	90.1961
Dlg5	PB.22842.12	5prime_partial	2580	7851	32.8621	321	1922	16.7014
Cdo1	PB.36361.2	5prime_partial	1085	1595	68.0251	119	201	59.204
Ubfd1	PB.69125.2	complete	1804	4849	37.2035	369	369	100
Ensa	PB.48367.22	5prime_partial	1065	3845	27.6983	153	122	125.41
Eif3c	PB.69286.261	5prime_partial	1895	3383	56.0154	602	912	66.0088
Eloc	PB.357.74	complete	750	2014	37.2393	113	135	83.7037
Hnrnpa2b1	PB.62103.169	complete	1888	3645	51.797	342	354	96.6102
St13	PB.27492.49	complete	1953	4026	48.5097	372	372	100
Txndc9	PB.964.39	5prime_partial	694	3472	19.9885	113	227	49.7797
Cnih4	PB.4931.6	complete	753	3268	23.0416	140	140	100
Stat2	PB.9462.238	complete	3340	4397	75.9609	482	924	52.1645
H13	PB.44516.5	complete	1499	5204	28.8048	390	395	98.7342
Vcl	PB.22765.7	3prime_partial	642	5267	12.1891	193	1067	18.0881
Gm47469	PB.21182.14	3prime_partial	662	1428	46.3585	185		0
Cherp	PB.72112.11	5prime_partial	1240	3713	33.3962	137	950	14.4211
Hebp1	PB.64501.1	complete	1048	2618	40.0306	191	191	100
Smndc1	PB.39724.32	5prime_partial	1008	1992	50.6024	138	239	57.7406
Hhex	PB.39066.12	complete	926	3908	23.695	281	272	103.309
Gclm	PB.49259.1	5prime_partial	1867	5589	33.4049	441	275	160.364
Ankrd10	PB.70353.108	complete	1768	5156	34.2901	154	416	37.0192
Slc16a6	PB.14476.25	complete	1641	4219	38.8955	286	608	47.0395
Naa50	PB.30336.25	complete	990	4487	22.0637	169	176	96.0227
Slc20a2	PB.70692.24	5prime_partial	1588	3566	44.5317	133	657	20.2435
Spats2	PB.28329.27	3prime_partial	1250	3096	40.3747	268	546	49.0842
Golga2	PB.41165.5	complete	4356	4373	99.6113	1021	1027	99.4158
Bag1	PB.50952.14	complete	1128	1348	83.6795	310	356	87.0787
Taf6	PB.60054.47	complete	2394	2619	91.4089	679	679	100
Rpl8	PB.27157.20	complete	959	1020	94.0196	258	258	100
Sh3yl1	PB.16021.43	5prime_partial	496	2266	21.8888	109	341	31.9648
Ppm1a	PB.17005.12	5prime_partial	2431	7668	31.7032	450	383	117.493
Tram2	PB.463.11	complete	1312	6492	20.2095	142	371	38.2749
Hspa9	PB.35880.36	5prime_partial	1759	3049	57.691	358	680	52.6471
Gtf2h1	PB.67137.101	5prime_partial	1470	2736	53.7281	193	554	34.8375
BC048679	PB.67934.15	5prime_partial	660	640	103.125	195	173	112.717
G6pdx	PB.80285.5	5prime_partial	2115	2652	79.7511	463	516	89.7287
Zfr	PB.25698.95	5prime_partial	2176	4850	44.866	288	1075	26.7907
Ssrp1	PB.42575.55	5prime_partial	1086	2739	39.6495	231	709	32.5811
Lsm14a	PB.66549.151	5prime_partial	2019	2944	68.5802	423	463	91.3607
Xab2	PB.70130.5	5prime_partial	378	4409	8.57337	101	856	11.7991
Nsa2	PB.21680.27	5prime_partial	667	2700	24.7037	147	261	56.3218
Urb1	PB.31149.4	5prime_partial	1496	7344	20.3704	346	2278	15.1888
Slc3a2	PB.38075.1	complete	1937	2813	68.8589	527	566	93.1095
Msh3	PB.21467.26	5prime_partial	1642	4254	38.599	366	1096	33.3942
Zfp616	PB.12216.39	complete	2775	5014	55.345	401	988	40.587
B020011L13Rik	PB.3060.8	complete	2903	2879	100.834	413	413	100
Rpl10a	PB.32558.6	complete	1045	1618	64.5859	134	218	61.4679
Actg1	PB.15069.75	5prime_partial	570	1952	29.2008	109	376	28.9894
Tent2	PB.21499.50	complete	1662	3081	53.9435	481	485	99.1753
Prmt3	PB.67225.40	5prime_partial	2117	2937	72.0804	447	529	84.4991
Ap2a2	PB.69960.48	5prime_partial	959	4646	20.6414	205	939	21.8317
Vrk1	PB.18181.8	5prime_partial	1707	3711	45.9984	445	441	100.907
Tmem39a	PB.30223.9	complete	2180	2871	75.9317	487	487	100
Hmgn2	PB.54056.29	complete	779	2159	36.0815	175	112.667	155.325
Tpp2	PB.1137.79	5prime_partial	1192	4994	23.8686	128	1263	10.1346
Litaf	PB.28961.9	5prime_partial	1944	2639	73.6643	164	162	101.235
Pelo	PB.22241.1	complete	1682	1600	105.125	386	386	100
Csnk1g2	PB.7813.21	5prime_partial	1152	4135	27.8597	160	443	36.1174
Tk1	PB.14906.17	complete	1201	2490	48.2329	198	234	84.6154
Rbm15b	PB.77866.16	5prime_partial	2758	6511	42.3591	790	888	88.964
Commd5	PB.27157.5	complete	1475	1331	110.819	225	225	100
Golga4	PB.78400.77	5prime_partial	1325	7583	17.4733	205	2239	9.15587
Abraxas1	PB.58057.14	5prime_partial	955	2182	43.7672	181	408	44.3627
Emc4	PB.43163.47	5prime_partial	780	983	79.3489	156	184	84.7826
Lrrc49	PB.76210.5	5prime_partial	919	4210	21.829	156	753	20.7171
Slc12a2	PB.36631.35	5prime_partial	2601	6520	39.8926	779	1207	64.5402
Eif4a2	PB.29599.3	complete	2354	2708	86.9276	408	409	99.7555
Abcf3	PB.29430.62	5prime_partial	866	3090	28.0259	186	710	26.1972
Ccdc74a	PB.29262.1	complete	970	1273	76.198	154	365	42.1918
Carhsp1	PB.28861.49	5prime_partial	782	2858	27.3618	182	149	122.148
Slc46a1	PB.12592.2	5prime_partial	990	1978	50.0506	133	460	28.913
Rybp	PB.63478.21	5prime_partial	1004	4503	22.2962	164	229	71.6157
Slc7a6os	PB.73160.13	complete	1008	2959	34.0656	123	307	40.0651
Vps52	PB.33007.24	5prime_partial	755	3383	22.3175	121	724	16.7127
Idh1	PB.1778.8	5prime_partial	2110	2302	91.6594	420	415	101.205
Tipin	PB.76326.164	complete	686	1841	37.2624	176	279	63.0824
Mfn1	PB.46643.43	5prime_partial	1857	4562	40.7058	440	742	59.2992
Rbm18	PB.41387.104	complete	1751	3509	49.9003	191	191	100
Chmp7	PB.24421.12	5prime_partial	1765	3348	52.718	172	452	38.0531
Stard7	PB.43771.13	complete	1641	3116	52.6637	101	409.333	24.6743
Net1	PB.18732.46	5prime_partial	629	3871	16.249	121	596	20.302
Vamp3	PB.55110.28	complete	1315	2120	62.0283	104	104	100
Jak2	PB.38756.150	5prime_partial	1233	5030	24.5129	113	1133	9.97352
Sp110	PB.2343.86	5prime_partial	1037	2583	40.1471	226	446	50.6726
Rad1	PB.25646.41	complete	1087	4206	25.844	172	281	61.21
Serpinb6a	PB.19602.12	complete	1514	2191	69.1009	379	400	94.75
Ptpn21	PB.17904.3	complete	2634	5696	46.243	130	1177	11.045
Spag1	PB.26190.86	5prime_partial	1346	4835	27.8387	355	902	39.357
Acadm	PB.49988.25	5prime_partial	1805	2047	88.1778	410	422	97.1564
Ptcd1	PB.60442.4	complete	2115	3087	68.5131	389	696	55.8908
Khdc3	PB.76831.8	complete	1672	1681	99.4646	441	441	100
Abhd12	PB.44418.9	5prime_partial	919	1999	45.973	110	399	27.5689
Tomm34	PB.45115.11	5prime_partial	1412	2302	61.338	183	310	59.0323
Tcl1b2	PB.18137.86	complete	985	1082	91.0351	120	118	101.695
Aurkc	PB.65203.4	complete	1514	1401	108.066	293	316	92.7215
Ass1	PB.41106.21	5prime_partial	1140	1696	67.217	292	413	70.7022
Ppt2	PB.33061.14	complete	1205	1750	68.8571	158	303	52.1452
Slc25a39	PB.14068.35	complete	1388	1685	82.3739	360	360	100
Zfc3h1	PB.8848.23	5prime_partial	1434	6957	20.6123	230	1993	11.5404
Wdr24	PB.32331.1	complete	3098	3139	98.6939	791	791	100
Zdhhc13	PB.67194.35	5prime_partial	1119	2410	46.4315	228	623	36.5971
Glmn	PB.58317.56	3prime_partial	879	2042	43.046	271	597	45.3936
Cinp	PB.18386.55	5prime_partial	847	2029	41.7447	190	263	72.2433
Sgsm3	PB.27458.65	complete	690	2997	23.023	117	751	15.5792
Hsp90aa1	PB.18355.217	internal	1008	3281	30.7223	336	734	45.7766
Mbtps1	PB.73771.4	5prime_partial	1712	6789	25.2173	362	1053	34.378
Nsun5	PB.59822.54	complete	803	2243	35.8003	214	466	45.9227
Yars2	PB.29174.20	5prime_partial	589	2805	20.9982	149	473	31.5011
Raf1	PB.63760.84	3prime_partial	713	3968	17.9688	104	649	16.0247
Tada1	PB.4455.17	5prime_partial	1832	2215	82.7088	311	336	92.5595
Aida	PB.5031.6	complete	2414	4279	56.4151	306	306	100
Ipmk	PB.7407.9	complete	1529	5447	28.0705	397	398	99.7487
Suclg2	PB.63363.20	5prime_partial	1986	3367	58.9843	357	434	82.2581
Ube2d2a	PB.35918.341	complete	1810	8159	22.1841	148	148	100
Ndel1	PB.11845.5	complete	1601	2382	67.2124	320	346	92.4855
Rnf8	PB.32717.87	5prime_partial	1288	5404	23.8342	335	489	68.5072
Nme4	PB.32368.3	5prime_partial	903	1176	76.7857	205	204	100.49
Lasp1	PB.13670.31	5prime_partial	514	3540	14.5198	132	264	50
Ythdc1	PB.57582.56	5prime_partial	1964	6313	31.1104	404	737	54.8168
Lrp1b	PB.41507.1	complete	2319	16294	14.2322	158	4600	3.43478
Arfip1	PB.47763.14	5prime_partial	2471	2799	88.2815	275	374	73.5294
Csnk1a1	PB.36749.107	5prime_partial	1406	4083	34.4355	175	375	46.6667
Ppp4c	PB.69307.6	5prime_partial	1074	1984	54.1331	258	308	83.7662
Calm3	PB.65571.12	5prime_partial	556	2290	24.2795	138	150	92
Cct5	PB.26059.7	5prime_partial	439	1853	23.6913	103	542	19.0037
Mrps25	PB.63274.36	internal	454	6073	7.47571	152	172	88.3721
Rapgef3	PB.28207.3	5prime_partial	1331	4204	31.6603	241	927	25.9978
Eci1	PB.32195.37	complete	1026	1137	90.2375	244	290	84.1379
Eef1akmt4	PB.29439.2	complete	1023	1464	69.877	256	256	100
Dap3	PB.48002.91	5prime_partial	710	4760	14.916	172	397	43.3249
Adm	PB.68770.2	5prime_partial	1394	1390	100.288	247	185	133.514
Prelp	PB.3500.18	5prime_partial	1266	3615	35.0207	370	379	97.6253
Tsen34	PB.64992.33	5prime_partial	1112	1779	62.507	265	317	83.5962
Mbd3	PB.7790.1	complete	1285	1662	77.3165	264	286	92.3077
Hnrnpu	PB.4823.127	5prime_partial	1290	7640	16.8848	415	801	51.8102
Gk5	PB.77408.5	complete	2749	4455	61.7059	542	535	101.308
Riok1	PB.19746.11	complete	2760	2738	100.804	501	568	88.2042
Pitpna	PB.12329.38	5prime_partial	1145	3761	30.444	171	273	62.6374
Usp14	PB.35256.14	complete	2368	4726	50.1058	494	494	100
Senp6	PB.77066.10	3prime_partial	1315	5111	25.7288	241	1140	21.1404
Atp6v1d	PB.17246.6	5prime_partial	989	3667	26.9703	169	248	68.1452
Gabpb1	PB.43708.31	5prime_partial	632	4153	15.2179	154	384	40.1042
Dhcr7	PB.70042.10	complete	2425	2815	86.1456	472	475	99.3684
Map3k4	PB.31733.10	5prime_partial	783	5441	14.3907	103	1598	6.44556
Hnrnpc	PB.23719.155	complete	905	2847	31.7878	141	314	44.9045
Prpf38a	PB.52709.23	5prime_partial	535	2889	18.5185	111	313	35.4633
Trip12	PB.2316.42	complete	2664	9632	27.6578	503	2026	24.8272
Gm10436	PB.17780.296	3prime_partial	1226	2453	49.9796	324	521	62.1881
Umodl1	PB.32802.3	complete	1205	5086	23.6925	153	1349	11.3417
Rhd	PB.54132.10	complete	1460	1514	96.4333	364	419	86.8735
Fam214a	PB.76877.50	5prime_partial	1734	4355	39.8163	460	1083	42.4746
Mad2l1	PB.62444.17	5prime_partial	1176	7557	15.5617	195	206	94.6602
Acp1	PB.16022.39	complete	1270	3066	41.422	178	159	111.95
Bik	PB.27704.2	complete	982	1335	73.5581	107	151	70.8609
E330034G19Rik	PB.22845.594	5prime_partial	1260	1544	81.6062	292	352	82.9545
Cfap43	PB.39643.6	complete	901	5968	15.0972	180	1683	10.6952
Rbm48	PB.55441.6	complete	1743	2368	73.6064	334	414	80.6763
Ubap2	PB.50978.1	5prime_partial	2218	4380	50.6393	459	1133	40.5119
Ryk	PB.77677.123	5prime_partial	709	3072	23.0794	131	595	22.0168
Rbck1	PB.44487.4	5prime_partial	815	2384	34.1862	105	509	20.6287
Gm7706	PB.70509.6	complete	571	590	96.7797	127		0
Snrpn	PB.67380.107	complete	1424	2076	68.5934	241	241	100
Nlrp9b	PB.65775.64	5prime_partial	1196	3346	35.7442	332	1004	33.0677
Vps4b	PB.2932.30	complete	2448	4633	52.8383	445	445	100
Alkbh6	PB.66436.4	5prime_partial	1145	1181	96.9517	157	239	65.6904
Rps23	PB.21436.11	complete	811	937	86.5528	144	144	100
Pced1b	PB.28187.2	complete	2332	2185	106.728	434	434	100
Atg5	PB.6609.89	complete	2116	2352	89.966	276	276	100
Tmem209	PB.61415.58	5prime_partial	900	3998	22.5113	114	562	20.2847
Rfk	PB.38409.15	complete	900	2482	36.2611	140	156	89.7436
Zfp688	PB.69380.8	complete	914	2732	33.4553	237	275	86.1818
Plac8	PB.58041.14	complete	800	1224	65.3595	113	113	100
Flvcr2	PB.17622.4	complete	2298	3435	66.8996	552	552	100
Mier2	PB.7688.10	complete	2885	2676	107.81	506	542	93.3579
Rfk	PB.38409.9	complete	1478	2482	59.5488	156	156	100
Tefm	PB.12726.8	complete	1417	1309	108.251	108	365	29.589
Cul4b	PB.79551.106	5prime_partial	1894	3354	56.4699	505	971	52.0082
Gabpb1	PB.43708.29	5prime_partial	829	4153	19.9615	217	384	56.5104
Ube2q2	PB.75901.53	5prime_partial	2188	3456	63.3102	219	379	57.7836
Rnf14	PB.36096.101	5prime_partial	1934	3340	57.9042	208	486	42.7984
Ap3m1	PB.22772.24	5prime_partial	3055	6732	45.3803	420	419	100.239
Adgre5	PB.72377.32	5prime_partial	1517	3000	50.5667	338	819	41.2698
Psmd8	PB.66337.10	complete	904	1983	45.5875	115	354	32.4859
Lmbr1l	PB.28305.12	complete	2174	2548	85.3218	490	490	100
Bmpr2	PB.1579.32	5prime_partial	2273	12899	17.6215	265	1039	25.5053
Cog4	PB.73404.43	5prime_partial	1888	2737	68.9806	509	786	64.7583
Gorasp2	PB.42088.80	5prime_partial	1279	2417	52.9168	178	452	39.3805
Sfn	PB.54014.7	complete	1612	1613	99.938	280	249	112.45
Cep192	PB.36989.35	5prime_partial	2456	8093	30.3472	722	2515	28.7078
Brd9	PB.21141.2	internal	391	4569	8.55767	131	598	21.9064
Ier5l	PB.41042.1	complete	1195	2683	44.5397	111	407	27.2727
Arfip2	PB.68605.5	complete	1832	4448	41.1871	342	342	100
Pstk	PB.69604.1	5prime_partial	1218	5294	23.0072	391	360	108.611
Mdm4	PB.3436.54	complete	2289	7105	32.2167	514	491	104.684
Fam207a	PB.7606.3	complete	2521	2394	105.305	220	220	100
Vps50	PB.60814.39	5prime_partial	2484	5361	46.3346	651	965	67.4611
Lrig1	PB.63344.3	5prime_partial	1693	4951	34.1951	154	1092	14.1026
Mcrip2	PB.32344.28	5prime_partial	1006	945	106.455	244	161	151.553
Hook2	PB.72497.44	5prime_partial	1148	3080	37.2727	269	717	37.5174
1110004F10Rik	PB.68896.6	complete	941	1479	63.6241	182	182	100
Gpd1l	PB.78318.193	5prime_partial	1023	4391	23.2977	221	352	62.7841
Aarsd1	PB.13952.15	5prime_partial	622	1516	41.029	191	413	46.247
Atad1	PB.38889.144	5prime_partial	2254	3771	59.7719	396	362	109.392
Utp18	PB.13301.13	5prime_partial	1939	3196	60.6696	368	553	66.5461
Pgrmc1	PB.79461.19	complete	1424	1857	76.6828	140	196	71.4286
Ptgr1	PB.51607.32	5prime_partial	1128	2296	49.1289	357	330	108.182
Zc3h18	PB.73932.51	5prime_partial	2072	4789	43.2658	462	973	47.482
Hnrnpd	PB.57997.72	5prime_partial	1100	6811	16.1503	296	356	83.1461
Tra2b	PB.29547.38	complete	2411	4112	58.6333	189	289	65.3979
Trap1	PB.28712.8	5prime_partial	1105	2320	47.6293	317	707	44.8373
Tubb5	PB.33220.8	complete	1829	2649	69.0449	445	445	100
Adprh	PB.30213.3	complete	1490	2966	50.236	378	363	104.132
Ilrun	PB.32508.37	5prime_partial	1066	3892	27.3895	235	296	79.3919
Cops3	PB.11514.13	5prime_partial	1346	2039	66.0128	362	424	85.3774
Cdc5l	PB.33506.18	5prime_partial	2280	3027	75.3221	657	803	81.8182
Mrpl38	PB.14769.40	complete	976	1411	69.1708	147	381	38.5827
Mthfd2	PB.62854.63	complete	1433	2085	68.729	351	351	100
Irgq	PB.65926.1	complete	2065	6083	33.9471	584	584	100
Rmi2	PB.28947.7	complete	889	3742	23.7573	164	150	109.333
Lig1	PB.65334.45	5prime_partial	978	3205	30.5148	276	933	29.582
Nmd3	PB.47532.139	5prime_partial	526	9135	5.75807	127	504	25.1984
Aasdhppt	PB.74349.31	complete	1080	2843	37.988	256	310	82.5806
Golph3	PB.25715.59	5prime_partial	1069	2842	37.6144	174	299	58.194
Actr6	PB.8243.18	complete	1846	1705	108.27	202	397	50.8816
Ube2d3	PB.49572.324	complete	977	19300	5.06218	112	149	75.1678
Tcn2	PB.9707.2	5prime_partial	933	2027	46.0286	155	431	35.9629
Prmt2	PB.7555.4	5prime_partial	1695	2100	80.7143	387	476	81.3025
Ttc8	PB.17913.3	complete	2318	2272	102.025	506	516	98.062
Wdr61	PB.75882.41	complete	1431	3372	42.4377	306	306	100
Zfp472	PB.32937.2	complete	2300	2376	96.8013	535	535	100
Gorasp2	PB.42089.27	5prime_partial	802	2417	33.1816	126	452	27.8761
Srek1	PB.21938.5	complete	3902	6330	61.643	611	611	100
Dusp23	PB.4705.4	complete	1034	1410	73.3333	151	151	100
Ccnyl1	PB.1745.48	5prime_partial	1001	3281	30.509	142	368	38.587
Fam104a	PB.14584.7	complete	1463	2619	55.861	186	186	100
Slc43a3	PB.42568.104	complete	2413	2621	92.0641	503	503	100
Cul2	PB.35038.16	complete	2887	3828	75.418	746	746	100
Shb	PB.51239.8	5prime_partial	961	2244	42.8253	101	504	20.0397
Vrk1	PB.18181.143	5prime_partial	519	3711	13.9854	119	441	26.9841
Mrpl22	PB.11401.6	complete	694	722	96.1219	141	207	68.1159
Fam204a	PB.39948.26	complete	1646	4184	39.3403	237	237	100
Lonp1	PB.33941.4	complete	1174	4362	26.9143	206	950	21.6842
Camk2g	PB.22755.29	complete	1935	3703	52.2549	573	566	101.237
Copb2	PB.77502.51	5prime_partial	1076	3050	35.2787	278	906	30.6843
Hspa2	PB.17147.4	complete	1200	2526	47.5059	233	634	36.7508
Cinp	PB.18386.6	complete	1542	2029	75.998	138	263	52.4715
Tmem123	PB.74430.3	complete	919	2907	31.6133	196	196	100
Wdr36	PB.35780.90	complete	1104	4455	24.7811	361	900	40.1111
Cabin1	PB.7500.3	complete	1361	7417	18.3497	153	2188	6.99269
Btf3l4	PB.52723.16	5prime_partial	1959	3141	62.3687	103	159	64.7799
Nkiras2	PB.13871.3	complete	2130	2097	101.574	192	192	100
Mfap1a	PB.43542.147	complete	1885	4198	44.9023	489	440	111.136
Pold3	PB.68371.77	5prime_partial	911	3069	29.6839	219	462	47.4026
Mtpn	PB.61551.50	complete	1503	3960	37.9545	119	119	100
Snx2	PB.36495.109	5prime_partial	1541	2067	74.5525	368	520	70.7692
Atp6v1a	PB.30337.4	5prime_partial	2566	4234	60.6046	183	618	29.6117
Gm5577	PB.63114.15	3prime_partial	575	1434	40.0976	134		0
Msh6	PB.34904.63	complete	727	4251	17.1019	216	1359	15.894
Nlrp14	PB.68649.146	5prime_partial	668	3272	20.4156	158	994	15.8954
Gnptab	PB.8181.37	5prime_partial	3012	5390	55.8813	699	1236	56.5534
Dmxl2	PB.75877.11	complete	2029	10614	19.1163	257	3055	8.41244
Pmm1	PB.27563.32	complete	1253	1300	96.3846	214	263	81.3688
Ppp2r2d	PB.69766.13	5prime_partial	1615	3823	42.2443	460	454	101.322
Ddx47	PB.64494.29	5prime_partial	1104	4006	27.5587	245	456	53.7281
Fam120a	PB.20125.43	5prime_partial	1671	5105	32.7326	492	1113	44.2049
Eci1	PB.32195.29	complete	1250	1137	109.938	244	290	84.1379
Mta1	PB.18531.24	5prime_partial	991	2826	35.0672	156	716	21.7877
Serinc3	PB.45075.15	complete	2411	3683	65.4629	418	473	88.3721
Ppp1r7	PB.2699.43	5prime_partial	567	10315	5.49685	119	362	32.8729
Tcl1	PB.18141.75	complete	1119	1398	80.0429	154	194	79.3814
Gmcl1	PB.63042.180	5prime_partial	1588	2949	53.8488	146	525	27.8095
Atp6v1c1	PB.26312.106	5prime_partial	1685	4927	34.1993	316	383	82.5065
Elovl5	PB.76966.20	5prime_partial	2098	2782	75.4134	128	300	42.6667
Rpl13a	PB.67005.89	complete	1028	1047	98.1853	127	204	62.2549
Sec61a1	PB.63144.41	complete	1244	3172	39.2182	132	477	27.673
Dyrk1a	PB.31335.33	5prime_partial	1571	5759	27.279	398	764	52.0942
Ide	PB.39050.26	complete	919	4962	18.5208	246	987.667	24.9072
Prc1	PB.67846.346	5prime_partial	2398	3645	65.7888	441	621	71.0145
Plce1	PB.39132.8	internal	743	9439	7.8716	248	2297	10.7967
Ykt6	PB.9892.6	5prime_partial	2448	2541	96.34	239	199	120.101
Xrcc4	PB.21419.41	complete	758	3422	22.1508	131	327	40.0612
Ccnl2	PB.55362.172	5prime_partial	1051	4220	24.9052	129	519	24.8555
Gm15446	PB.58431.44	3prime_partial	1438	2417	59.4952	465	554	83.935
Gfod2	PB.73105.24	complete	2056	4352	47.2426	386	386	100
Helq	PB.58056.9	5prime_partial	1391	3689	37.7067	346	1070	32.3364
Rchy1	PB.57729.75	5prime_partial	1294	1967	65.7855	281	262	107.252
Izumo1r	PB.74588.35	5prime_partial	735	1291	56.9326	136	245	55.5102
Gm42067	PB.37870.2	5prime_partial	675	1843	36.6251	185		0
Fbxl6	PB.27110.3	complete	1986	2091	94.9785	305	536	56.903
Timd2	PB.10934.229	3prime_partial	1072	2926	36.637	338	306	110.458
Esrp1	PB.50295.20	5prime_partial	1911	3864	49.4565	126	682	18.4751
Eif3a	PB.39964.33	5prime_partial	1593	5125	31.0829	429	1345	31.8959
Fbxl20	PB.13701.24	complete	2487	8601	28.9152	417	437	95.4233
Ywhaz	PB.26221.43	complete	1946	3288	59.1849	246	246	100
Slc5a6	PB.56251.74	complete	2715	3436	79.0163	635	635	100
Rpl7	PB.330.6	5prime_partial	384	1597	24.0451	106	280.333	37.8121
Crls1	PB.44034.160	5prime_partial	829	1924	43.0873	198	304	65.1316
Sec22a	PB.30057.18	5prime_partial	1678	3992	42.0341	333	308	108.117
Ttyh2	PB.14628.4	complete	1107	3486	31.7556	304	533	57.0356
Cenpt	PB.73116.51	5prime_partial	1210	3281	36.879	337	516	65.3101
Psmd12	PB.14423.6	complete	1803	1955	92.2251	457	457	100
Cdca8	PB.53376.10	complete	1148	3358	34.187	108	327	33.0275
Stk24	PB.25306.45	5prime_partial	2013	2676	75.2242	341	432	78.9352
Ipo5	PB.25275.20	5prime_partial	2894	4518	64.0549	942	1098	85.7923
Cnot1	PB.72907.37	5prime_partial	1218	8390	14.5173	318	2377	13.3782
Rps9	PB.65000.16	complete	824	1347	61.173	195	195	100
Atp5j2	PB.60445.10	5prime_partial	1102	2101	52.4512	139	89	156.18
Mrpl4	PB.74770.5	complete	1332	2317	57.4881	295	295	100
Gtf2b	PB.49747.103	5prime_partial	888	3200	27.75	181	317	57.0978
Dynll2	PB.13155.21	complete	648	2476	26.1712	101	90	112.222
Gtf2h4	PB.33197.17	complete	1722	1679	102.561	464	464	100
Dnmt3l	PB.7638.23	complete	1689	1822	92.7003	422	422	100
Fbxo22	PB.75910.19	complete	1992	2112	94.3182	208	403	51.6129
Rps3a1	PB.47814.10	complete	903	977	92.4258	163	265	61.5094
Slc39a7	PB.33014.3	complete	2536	2433	104.233	477	477	100
Ifit1bl2	PB.38951.27	3prime_partial	1197	3367	35.5509	349	467	74.7323
Rab11fip1	PB.70901.73	complete	957	7965	12.0151	134	1167	11.4824
Mllt10	PB.40420.134	5prime_partial	2790	5063	55.1057	404	1069	37.7923
Psmd13	PB.69861.44	3prime_partial	638	1989	32.0764	116	377	30.7692
Rae1	PB.45618.4	complete	1569	1742	90.0689	369	369	100
Plek2	PB.17250.4	complete	1625	1583	102.653	377	354	106.497
Ubxn4	PB.3265.10	3prime_partial	741	4113	18.016	165	507	32.5444
Efcab7	PB.52356.35	5prime_partial	523	1713	30.5312	117	571	20.4904
Gm2479	PB.59207.115	5prime_partial	1490	1053	141.5	119		0
Stat3	PB.13893.11	complete	4490	6042	74.3131	771	771	100
Mrpl9	PB.48246.6	complete	1563	1657	94.3271	258	269	95.9108
Ibtk	PB.77149.9	5prime_partial	2057	5650	36.4071	344	1353	25.425
Eif2a	PB.47240.45	complete	2001	3432	58.3042	523	582	89.8625
Rpf2	PB.6377.52	3prime_partial	965	1853	52.0777	298	307	97.0684
Usp19	PB.77998.118	complete	1700	4791	35.4832	419	1361	30.7862
Eif2s2	PB.44682.14	complete	2291	4102	55.8508	327	332	98.494
Ccnl1	PB.47420.9	complete	2240	4134	54.1848	533	533	100
Med15	PB.29265.13	5prime_partial	1495	3475	43.0216	188	790	23.7975
Ptk2	PB.26944.25	5prime_partial	1852	4678	39.5896	243	1094	22.2121
Pdia6	PB.15595.73	5prime_partial	998	2175	45.8851	208	446	46.6368
Sptan1	PB.40981.60	5prime_partial	1703	8018	21.2397	450	2499	18.0072
Marc2	PB.5074.2	5prime_partial	983	4248	23.1403	249	339	73.4513
Cop1	PB.4260.85	5prime_partial	1565	6999	22.3603	432	734	58.8556
Tmed4	PB.9908.15	complete	1668	2003	83.2751	169	228	74.1228
Rtf2	PB.45588.26	complete	2038	2173	93.7874	270	308	87.6623
Trmt10a	PB.49645.8	5prime_partial	1655	4258	38.868	385	331	116.314
Ncl	PB.2391.365	complete	973	8202	11.863	232	708	32.7684
Oas1d	PB.59026.402	5prime_partial	1018	2021	50.3711	139	362	38.3978
Abi1	PB.40573.53	5prime_partial	2202	3403	64.7076	527	482	109.336
Gnrh1	PB.24377.16	complete	788	486	162.14	178	91	195.604
Utp20	PB.8218.6	5prime_partial	1536	8821	17.413	412	2790	14.767
Puf60	PB.27067.19	5prime_partial	1745	1881	92.7698	533	565	94.3363
Fkbp4	PB.64325.45	5prime_partial	729	2678	27.2218	205	459	44.6623
Tbc1d15	PB.8833.320	5prime_partial	1100	3752	29.3177	277	672	41.2202
Gemin5	PB.11400.72	5prime_partial	1569	6213	25.2535	413	1504	27.4601
Chn1	PB.42233.7	5prime_partial	1520	4050	37.5309	277	460	60.2174
Tex11	PB.80773.42	complete	913	3278	27.8523	120	948	12.6582
Gnl3	PB.23098.28	complete	1017	2264	44.9205	253	539	46.9388
Otub1	PB.38000.25	5prime_partial	795	1728	46.0069	199	272	73.1618
Sars2	PB.66286.12	5prime_partial	795	1868	42.5589	166	519	31.9846
Znhit6	PB.49803.2	3prime_partial	615	2339	26.2933	153	461	33.1887
H3f3b	PB.14747.82	complete	1324	2514	52.6651	137	137	100
Plac9a	PB.22900.18	complete	709	1555	45.5949	109	109	100
2310033P09Rik	PB.11461.1	complete	1334	1285	103.813	261	261	100
Bud23	PB.59792.17	5prime_partial	1172	1607	72.9309	253	282	89.7163
Pla2g6	PB.27320.1	5prime_partial	1323	3365	39.3165	265	808	32.797
Nomo1	PB.67116.26	5prime_partial	821	4257	19.2859	115	1215	9.46502
Afg3l2	PB.36960.12	5prime_partial	1886	4664	40.4374	458	803	57.0361
Chka	PB.37640.3	complete	2141	4652	46.0232	454	454	100
Ddi2	PB.54614.55	complete	3595	9553	37.6322	610	583	104.631
Pmpcb	PB.55835.41	5prime_partial	841	4134	20.3435	244	490	49.7959
Cycs	PB.62075.5	complete	1474	3123	47.1982	106	106	100
Rfpl4	PB.65121.7	complete	1690	1598	105.757	288	288	100
Wtap	PB.31777.80	5prime_partial	1389	3187	43.5833	122	397	30.7305
Fpgs	PB.41213.33	complete	1895	2404	78.827	481	588	81.8027
Tlcd1	PB.12542.56	complete	778	2897	26.8554	128	248	51.6129
Slc27a4	PB.40962.2	complete	2991	4054	73.779	644	644	100
Rps4x	PB.80842.14	complete	1274	975	130.667	246	264	93.1818
Bcap31	PB.80200.37	complete	1235	1219	101.313	246	246	100
Pxmp2	PB.58471.45	complete	949	1041	91.1623	103	194	53.0928
Gosr2	PB.14163.43	complete	1047	3266	32.0576	213	213	100
Ckb	PB.18455.26	5prime_partial	1011	2839	35.6111	269	382	70.4188
Rnf122	PB.70975.20	complete	1736	3998	43.4217	132	156	84.6154
Pcm1	PB.71296.86	5prime_partial	2333	6624	35.2204	657	2065	31.816
Atp6v1c2	PB.15596.7	complete	1475	1569	94.0089	382	438	87.2146
2410004B18Rik	PB.49816.59	complete	1540	1644	93.674	196	181	108.287
Uck2	PB.4477.13	5prime_partial	1001	4731	21.1583	229	262	87.4046
Prcp	PB.68198.6	complete	1547	2967	52.1402	492	492	100
Supv3l1	PB.7091.36	5prime_partial	2502	2604	96.0829	807	780	103.462
Tead2	PB.67017.12	complete	1639	3396	48.2627	110	446	24.6637
Ptov1	PB.66965.30	5prime_partial	1058	2932	36.0846	231	417	55.3957
Arpc4	PB.63672.30	5prime_partial	1465	2270	64.5374	116	169	68.6391
Nkiras1	PB.22648.105	complete	889	4598	19.3345	193	193	100
Yap1	PB.74453.68	5prime_partial	1315	5282	24.8959	147	489	30.0613
Stk11	PB.7754.9	complete	1395	3663	38.0835	313	437	71.6247
Gtf2a1l	PB.34951.6	complete	1657	1621	102.221	470	469	100.213
Spry4	PB.36136.81	complete	2103	4755	44.2271	301	301	100
Pip5k1a	PB.48311.29	complete	858	3663	23.4234	102	548	18.6131
Elp2	PB.35624.49	5prime_partial	1607	3466	46.3647	455	832	54.6875
Zfp277	PB.16219.16	complete	1351	4504	29.9956	282	584	48.2877
Kdm5b	PB.3542.109	5prime_partial	1190	8714	13.6562	124	1545	8.02589
Setdb1	PB.48350.8	5prime_partial	970	5652	17.1621	140	1309	10.6952
4931428L18Rik	PB.667.20	complete	1083	1765	61.3598	128	242	52.8926
Evl	PB.18235.28	5prime_partial	874	2180	40.0917	140	427	32.7869
Alkbh3	PB.42831.26	5prime_partial	567	1395	40.6452	106	288	36.8056
Fbxw28	PB.78078.651	5prime_partial	1236	1678	73.6591	318	467	68.0942
Ap1s1	PB.59953.10	5prime_partial	1113	1353	82.2616	124	190	65.2632
Hmgcs1	PB.22337.6	complete	3323	3464	95.9296	521	521	100
Plcd4	PB.2016.12	complete	1705	4682	36.4161	414	808	51.2376
Npdc1	PB.40685.7	complete	788	1510	52.1854	107	342	31.2865
Ints12	PB.49504.31	5prime_partial	1402	5386	26.0304	408	462	88.3117
Uchl3	PB.24983.112	5prime_partial	652	3270	19.9388	170	265.333	64.0704
Rtn3	PB.38034.16	5prime_partial	1209	5013	24.1173	120	965	12.4352
Pafah1b3	PB.66004.11	complete	1405	1106	127.034	181	233	77.6824
Orc5	PB.55860.8	5prime_partial	1833	3742	48.9845	381	436	87.3853
Aurkaip1	PB.55362.187	complete	996	1159	85.9362	228	201	113.433
Eloc	PB.357.128	complete	618	2014	30.6852	146	135	108.148
Dipk2a	PB.77358.4	5prime_partial	3046	3950	77.1139	195	431	45.2436
Ap5s1	PB.43964.4	complete	1587	1521	104.339	201	249	80.7229
Eloc	PB.357.179	internal	432	2014	21.4499	144	135	106.667
Fam185a	PB.55819.4	complete	3039	3027	100.396	379	379	100
Map4k1	PB.66319.24	complete	1142	2764	41.3169	287	828	34.6618
Slc49a4	PB.30072.22	5prime_partial	1143	5395	21.1863	202	479	42.1712
C1qbp	PB.12095.1	5prime_partial	1312	1998	65.6657	329	280	117.5
Gm3106	PB.57832.1	complete	2026	2383	85.0189	482	482	100
Cdh1	PB.73195.49	5prime_partial	2512	4430	56.7043	293	885	33.1073
Tex30	PB.1148.19	complete	1330	1360	97.7941	185	226	81.8584
Donson	PB.31211.17	5prime_partial	989	2482	39.8469	118	561	21.0339
Csnk1e	PB.27335.159	complete	3326	3174	104.789	454	417	108.873
Ezh2	PB.61907.47	5prime_partial	1653	2787	59.3111	462	747	61.8474
Pxt1	PB.32624.7	3prime_partial	1074	1034	103.868	156	83	187.952
Tbc1d15	PB.8833.333	complete	1434	3752	38.2196	138	672	20.5357
Mprip	PB.11502.27	5prime_partial	2180	8766	24.8688	516	2270	22.7313
Kif2a	PB.22021.43	5prime_partial	944	5304	17.7979	218	744	29.3011
Nexn	PB.49933.439	3prime_partial	1665	2564	64.9376	484	672	72.0238
Stam2	PB.41708.39	5prime_partial	531	4717	11.2572	132	524	25.1908
Lrrc40	PB.50043.24	5prime_partial	2818	4142	68.0348	648	603	107.463
Pfkl	PB.7631.11	complete	973	3730	26.0858	220	781	28.169
Pld3	PB.66125.9	complete	2166	2297	94.2969	489	489	100
Ppm1a	PB.17005.14	5prime_partial	2150	7668	28.0386	441	383	115.144
Dcaf7	PB.14283.45	5prime_partial	929	5750	16.1565	204	343	59.4752
Cep192	PB.36989.49	5prime_partial	1808	8093	22.3403	507	2515	20.159
Tada1	PB.4455.21	5prime_partial	1677	2215	75.7111	259	336	77.0833
Enpp3	PB.6013.7	complete	810	4253	19.0454	160	875	18.2857
Wdyhv1	PB.26661.11	complete	1372	1383	99.2046	136	210	64.7619
Anapc11	PB.15108.20	complete	989	3229	30.6287	121	85	142.353
Dhx29	PB.22182.23	5prime_partial	2987	4682	63.7975	911	1366	66.6911
Msantd4	PB.74352.7	complete	2423	2800	86.5357	346	346	100
Tbc1d15	PB.8833.345	5prime_partial	1086	3752	28.9446	309	672	45.9821
Ccdc186	PB.39840.225	3prime_partial	1540	6445	23.8945	427	918	46.5142
Bysl	PB.33696.43	5prime_partial	1202	3854	31.1884	295	437	67.5057
Pld1	PB.46528.117	5prime_partial	2258	4849	46.5663	210	1075	19.5349
Cep63	PB.77668.10	complete	1674	5861	28.5617	302	759	39.7892
Taf2	PB.26578.7	5prime_partial	2221	5031	44.1463	334	1199	27.8565
Gstm5	PB.48925.25	complete	344	1083	31.7636	102	225	45.3333
Agtpbp1	PB.20630.56	5prime_partial	1356	8174	16.5892	316	1219	25.9229
Gpd1l	PB.78318.142	complete	1068	4391	24.3225	118	352	33.5227
Nub1	PB.55962.204	5prime_partial	1305	3862	33.7908	200	639	31.2989
Trp53	PB.11938.62	5prime_partial	1092	3275	33.3435	216	391	55.243
Anapc5	PB.59203.29	complete	993	3376	29.4135	156	741	21.0526
Rpl17	PB.37165.45	complete	642	1326	48.4163	117	185	63.2432
Sf3b4	PB.48416.2	complete	1595	1915	83.2898	425	425	100
Smarce1	PB.13797.18	5prime_partial	1076	3117	34.5204	332	412	80.5825
Nae1	PB.73029.161	3prime_partial	823	3974	20.7096	274	535	51.215
Slc7a6os	PB.73160.1	5prime_partial	1766	2959	59.6823	393	307	128.013
Ddx55	PB.59368.1	complete	2170	3516	61.7179	642	601	106.822
Ube2n	PB.8432.12	complete	1381	3867	35.7124	153	153	100
Rps27	PB.48118.4	5prime_partial	575	672	85.5655	131	85	154.118
Aurka	PB.45582.4	complete	1896	1905	99.5276	396	418	94.7368
Gm33906	PB.25368.19	5prime_partial	711	1876	37.8998	103		0
Angel2	PB.5210.10	complete	2028	3714	54.6042	523	545	95.9633
Mettl6	PB.23120.22	complete	1825	3946	46.2494	283	283	100
Bloc1s2	PB.39393.1	complete	1095	885	123.729	144	144	100
Idh1	PB.1778.9	complete	1677	2302	72.8497	277	415	66.747
Sf3b1	PB.1394.40	5prime_partial	1737	6195	28.0387	474	1305	36.3218
Kansl2	PB.28248.13	5prime_partial	2037	3596	56.6463	475	487	97.5359
Stau1	PB.45299.18	5prime_partial	1636	3573	45.7879	141	496	28.4274
Rab11fip1	PB.70901.45	5prime_partial	1264	7965	15.8694	371	1167	31.7909
Ran	PB.59526.75	complete	1247	2423	51.4651	129	217	59.447
Tomm40	PB.65740.35	5prime_partial	1580	2766	57.1222	391	362	108.011
Rttn	PB.37545.135	5prime_partial	1349	7271	18.5532	342	2227	15.357
Cul1	PB.61896.389	5prime_partial	932	3161	29.4843	175	777	22.5225
Gpcpd1	PB.44033.17	5prime_partial	2091	4356	48.0028	207	676	30.6213
Pla2g1b	PB.58782.7	complete	789	557	141.652	147	147	100
Ttll13	PB.67846.13	5prime_partial	1471	3010	48.8704	327	805	40.6211
Rbm15	PB.48893.12	complete	3824	5967	64.0858	963	963	100
Tpr	PB.3909.148	5prime_partial	1122	7480	15	327	2432	13.4457
Snapc1	PB.17065.29	5prime_partial	1183	6275	18.8526	228	390	58.4615
Gpbp1	PB.22119.23	5prime_partial	1881	3694	50.9204	357	494	72.2672
Phyh	PB.40061.9	complete	1506	1438	104.729	239	339	70.5015
Anp32e	PB.48403.1	complete	1488	3274	45.449	261	261	100
Mastl	PB.40583.86	5prime_partial	1697	5590	30.3578	502	866	57.9677
Lamp2	PB.79539.5	complete	1767	3604	49.0289	416	417	99.7602
Cs	PB.9484.2	complete	2984	3003	99.3673	465	465	100
Itgb1bp1	PB.15734.20	complete	1149	1921	59.8126	178	201	88.5572
Ccdc69	PB.11283.395	3prime_partial	650	1402	46.3623	153	203	75.3695
Gm2042	PB.17762.342	complete	1489	2440	61.0246	104	497	20.9256
Selenoi	PB.56189.40	complete	712	6803	10.466	142	399	35.589
Chadl	PB.27527.6	5prime_partial	1077	3278	32.8554	258	749	34.4459
Atp6v1h	PB.44.106	complete	1350	4829	27.9561	277	484	57.2314
Zfand5	PB.38488.75	5prime_partial	1734	7385	23.48	107	214	50
Ppp6c	PB.41489.35	5prime_partial	1005	4115	24.4228	153	306	50
Ccnb1ip1	PB.23637.5	complete	1396	1509	92.5116	277	277	100
Mrpl4	PB.74770.55	5prime_partial	808	2317	34.8727	203	295	68.8136
Wdr55	PB.36023.5	complete	1364	1619	84.2495	389	389	100
Naalad2	PB.74683.92	5prime_partial	917	4066	22.5529	242	779	31.0655
Gabpb1	PB.43708.55	5prime_partial	703	4153	16.9275	214	384	55.7292
Mcm2	PB.63156.14	5prime_partial	1346	3494	38.5232	272	905	30.0552
Tmem41b	PB.68724.127	complete	1750	3840	45.5729	292	292	100
Smpd4	PB.29261.5	complete	3577	5017	71.2976	795	824	96.4806
Lsm11	PB.10883.28	5prime_partial	557	6453	8.63164	165	362	45.5801
Pabpn1	PB.23853.57	5prime_partial	486	1775	27.3803	128	320	40
5031439G07Rik	PB.27776.8	5prime_partial	1605	6845	23.4478	121	448	27.0089
Pinx1	PB.24230.35	5prime_partial	1199	1295	92.5869	323	333	96.997
Txnl4a	PB.37353.85	3prime_partial	719	4078	17.6312	126	143	88.1119
Atg7	PB.63725.3	complete	2369	3895	60.8216	722	742	97.3046
Rfpl4	PB.65121.89	5prime_partial	1283	1598	80.2879	285	288	98.9583
Wdr74	PB.38079.29	complete	1384	1204	114.95	250	385	64.9351
Krt8	PB.28530.9	complete	1073	1958	54.8008	281	491	57.2301
Crxos	PB.65442.47	complete	853	2246	37.9786	215	247	87.0445
Adprh	PB.30213.4	5prime_partial	1674	2966	56.4396	455	363	125.344
Rfc1	PB.57066.56	5prime_partial	941	4751	19.8064	158	1146	13.7871
Tm4sf5	PB.12054.1	5prime_partial	1045	1000	104.5	241	197	122.335
Prdx3	PB.39977.9	5prime_partial	1332	1478	90.1218	246	258	95.3488
Zbtb17	PB.54569.4	complete	2762	3478	79.4135	795	795	100
Cep57l1	PB.6478.58	complete	2405	2255	106.652	466	430	108.372
Slc35b2	PB.33514.1	3prime_partial	1081	2326	46.4746	306	432	70.8333
Psmd2	PB.29448.1	complete	2988	3001	99.5668	939	909	103.3
Fam160a1	PB.47804.25	5prime_partial	1769	4445	39.7975	544	1082	50.2773
Rae1	PB.45618.1	complete	1826	1742	104.822	369	369	100
Atp6v0a2	PB.59377.2	complete	3547	5345	66.3611	894	857	104.317
Mcrip2	PB.32344.6	5prime_partial	580	945	61.3757	101	161	62.7329
Efhd1	PB.2442.17	complete	1542	1854	83.1715	128	241	53.112
Hnrnpab	PB.11067.141	5prime_partial	680	2370	28.692	195	333	58.5586
Atpaf2	PB.11548.9	complete	1595	1849	86.2628	185	299	61.8729
Hbp1	PB.16069.16	5prime_partial	2422	3142	77.0847	460	527	87.2865
Foxj3	PB.53137.16	complete	1516	4789	31.6559	156	624	25
Ticrr	PB.67790.1	complete	2116	7199	29.393	568	1890	30.0529
Amdhd2	PB.32170.7	5prime_partial	1038	1651	62.871	290	454	63.8767
Med25	PB.66969.32	5prime_partial	1038	3693	28.1072	336	802	41.8953
Ints11	PB.55373.17	5prime_partial	2178	2368	91.9764	663	601	110.316
Nup37	PB.8164.89	complete	1250	1448	86.326	327	327	100
Ubap2	PB.50978.7	5prime_partial	1302	4380	29.726	154	1133	13.5922
Accsl	PB.42828.16	complete	2325	2224	104.541	566	581	97.4182
Prpf6	PB.45990.64	5prime_partial	577	3054	18.8933	162	942	17.1975
Gna11	PB.7928.11	5prime_partial	563	3414	16.4909	109	360	30.2778
Abce1	PB.72293.28	5prime_partial	2680	3793	70.6565	363	600	60.5
Gm13103	PB.54713.320	complete	1100	1833	60.0109	118	492	23.9837
Eif4a2	PB.29599.32	complete	1756	2708	64.8449	362	409	88.5086
Rfx7	PB.76765.25	5prime_partial	1004	7988	12.5689	158	1460	10.8219
Aff1	PB.58148.50	5prime_partial	1059	8323	12.7238	230	1227	18.7449
Mapkap1	PB.41298.146	complete	1775	3111	57.0556	124	523	23.7094
Lrrc28	PB.67560.77	complete	2014	4872	41.3383	155	368	42.1196
Casp6	PB.49409.43	complete	1371	3914	35.0281	277	277	100
Psmd14	PB.41898.108	complete	1556	1541	100.973	311	311	100
Thop1	PB.7860.65	5prime_partial	625	2832	22.0692	141	688	20.4942
Scp2	PB.52663.88	complete	899	2640	34.053	274	548	50
Ufm1	PB.47100.18	5prime_partial	1668	4890	34.1104	111	86	129.07
Kif23	PB.76244.348	5prime_partial	644	3398	18.9523	159	954	16.6667
Usp28	PB.75696.56	complete	3214	4133	77.7643	748	1052	71.1027
Pars2	PB.52565.2	5prime_partial	2222	3046	72.9481	499	512	97.4609
Ect2	PB.46505.20	5prime_partial	2095	4086	51.2726	306	914	33.4792
Vdac1	PB.11135.4	internal	429	2022	21.2166	143	297	48.1481
AC168977.1	PB.82354.221	5prime_partial	1221	1910	63.9267	287	447	64.2058
Exoc3l2	PB.65709.18	complete	2112	4016	52.5896	159	790	20.1266
Tbl3	PB.32242.38	5prime_partial	1117	5226	21.3739	363	802	45.2618
Aurkc	PB.65203.156	complete	1280	1401	91.3633	277	316	87.6582
AC163611.2	PB.82482.12	complete	2586	2515	102.823	360	360	100
Cnot7	PB.71257.289	5prime_partial	1650	3888	42.4383	236	286	82.5175
Mgst3	PB.4493.41	complete	716	1097	65.2689	154	154	100
Rnps1	PB.32193.65	complete	1132	2106	53.7512	129	306	42.1569
Polr1c	PB.33571.4	complete	1083	1314	82.4201	300	347	86.4553
Izumo1r	PB.74588.11	5prime_partial	1048	1291	81.1774	192	245	78.3673
E330034G19Rik	PB.22845.42	complete	1351	1544	87.5	283	352	80.3977
Camkmt	PB.34793.86	5prime_partial	1097	2512	43.6704	110	324	33.9506
Map2k2	PB.7868.3	complete	1647	2405	68.4823	401	402	99.7512
Tsc22d1	PB.24657.72	complete	1647	4999	32.9466	106	1078	9.83302
Pou4f1	PB.25045.27	5prime_partial	721	4445	16.2205	154	422	36.4929
Zcrb1	PB.28061.22	complete	861	1744	49.3693	200	218	91.7431
Uqcrc2	PB.69053.7	complete	1500	1896	79.1139	385	454	84.8018
Srsf3	PB.32640.2	complete	2147	4010	53.5411	165	165	100
Cct3	PB.47937.66	5prime_partial	1767	3335	52.9835	515	546	94.3223
Atad3a	PB.55356.4	complete	1124	2413	46.581	146	592	24.6622
AC124606.1	PB.82488.63	complete	1177	1446	81.397	141	482	29.2531
Gm5065	PB.65130.3	complete	1591	1441	110.409	166	166	100
Cycs	PB.62075.16	complete	899	3123	28.7864	106	106	100
Ptpra	PB.43906.39	5prime_partial	730	5325	13.7089	164	830	19.759
Rwdd1	PB.6232.33	5prime_partial	1045	1090	95.8716	239	244	97.9508
Gpbp1	PB.22119.113	complete	2898	3694	78.4515	494	494	100
Prpf6	PB.45990.59	5prime_partial	874	3054	28.6182	261	942	27.707
Polr1c	PB.33571.12	5prime_partial	838	1314	63.7747	220	347	63.4006
Zfp60	PB.66146.1	complete	3936	5896	66.7571	705	705	100
Borcs5	PB.64467.48	complete	1081	1764	61.2812	196	197	99.4924
Tcl1b5	PB.18137.447	complete	981	1055	92.9858	119	122	97.541
Wbp11	PB.64552.16	5prime_partial	1949	2739	71.1574	466	642	72.5857
Tmem120a	PB.59857.13	complete	1166	1559	74.7915	246	344	71.5116
Bcl2l13	PB.63984.3	complete	3269	6925	47.2058	435	435	100
Seh1l	PB.36985.8	complete	1776	3542	50.1412	395	361	109.418
Rp9	PB.74942.2	5prime_partial	1175	1499	78.3856	277	214	129.439
Zcrb1	PB.28061.91	3prime_partial	909	1744	52.1216	146	218	66.9725
Nectin2	PB.65741.12	5prime_partial	1295	2735	47.3492	326	531	61.3936
BC051019	PB.68706.16	5prime_partial	1021	1957	52.1717	217	403	53.8462
Ngly1	PB.22611.7	complete	2722	3296	82.585	669	652	102.607
Ybx2	PB.11988.35	5prime_partial	745	1673	44.5308	111	360	30.8333
Slc25a40	PB.55544.5	complete	2856	4467	63.9355	338	338	100
Sf3b3	PB.73405.10	5prime_partial	1283	4525	28.3536	276	1218	22.6601
Rif1	PB.41679.183	5prime_partial	1766	8509	20.7545	272	2427	11.2073
Gtf2f2	PB.24627.9	complete	1614	1467	110.02	126	250	50.4
Actr10	PB.16918.46	complete	991	4022	24.6395	108	418	25.8373
Gm7970	PB.23357.3	complete	994	1403	70.8482	100	213.667	46.8019
Rab10	PB.15229.63	5prime_partial	562	3513	15.9977	159	201	79.1045
Stam2	PB.41708.13	complete	3253	4717	68.9633	524	524	100
Ddx46	PB.20456.110	5prime_partial	1180	5676	20.7893	299	1033	28.9448
Eva1b	PB.53441.2	5prime_partial	902	1689	53.4044	230	165	139.394
Slc46a1	PB.12592.5	5prime_partial	1109	1978	56.0667	200	460	43.4783
Ppfia1	PB.70068.25	complete	2192	5181	42.3084	328	1267	25.8879
Nr5a2	PB.3695.22	5prime_partial	1700	4733	35.918	464	561	82.7094
Snapc4	PB.40766.4	5prime_partial	1801	4459	40.3902	511	1334	38.3058
Elavl1	PB.70177.53	5prime_partial	1271	5743	22.1313	392	327	119.878
Fam241b	PB.7076.4	complete	1664	1769	94.0644	121	123.667	97.8437
Kansl2	PB.28248.21	5prime_partial	1364	3596	37.931	250	487	51.3347
Plcd1	PB.78421.13	complete	1257	2715	46.2983	328	783	41.8902
Btbd10	PB.68853.2	complete	2574	2882	89.313	428	484	88.4298
Mrpl32	PB.19046.17	complete	1209	3013	40.1261	201	188	106.915
Ubn1	PB.28796.28	5prime_partial	3554	6455	55.0581	457	1136	40.2289
Stub1	PB.32334.16	complete	1248	1803	69.218	187	305	61.3115
Txnl1	PB.36809.17	5prime_partial	879	4343	20.2395	225	293	76.7918
Scpep1	PB.13217.3	complete	2094	2097	99.8569	453	453	100
Slc25a5	PB.79476.11	complete	1640	1240	132.258	245	299	81.9398
Supv3l1	PB.7091.29	5prime_partial	1854	2604	71.1982	589	780	75.5128
Fbxl15	PB.39553.7	5prime_partial	1165	1348	86.4243	141	301	46.8439
Scml2	PB.82004.71	5prime_partial	2393	4847	49.3707	688	970	70.9278
Slc29a1	PB.33518.8	5prime_partial	1995	2216	90.0271	508	461	110.195
Golga5	PB.18046.52	5prime_partial	1920	3390	56.6372	475	730	65.0685
Eri1	PB.71151.33	complete	1702	5079	33.5105	346	346	100
Slc18b1	PB.5964.4	5prime_partial	1848	2843	65.0018	481	460	104.565
Ppp1r14b	PB.37973.11	5prime_partial	724	999	72.4725	122	203	60.0985
Smarca4	PB.74839.104	5prime_partial	1393	6376	21.8476	331	1618	20.4574
Arntl	PB.68848.73	5prime_partial	2167	3995	54.2428	553	634	87.224
Lzic	PB.54998.39	5prime_partial	1110	1817	61.0897	194	191	101.571
Gpd1l	PB.78318.184	3prime_partial	572	4391	13.0266	101	352	28.6932
Fut8	PB.17201.40	5prime_partial	1107	3554	31.148	154	576	26.7361
Hdac1	PB.53693.67	5prime_partial	1600	2038	78.5083	364	483	75.3623
Prkcsh	PB.74883.38	5prime_partial	1125	2228	50.4937	269	529	50.8507
Naa35	PB.20629.93	5prime_partial	2307	3793	60.8226	668	726	92.011
Kpna7	PB.60431.12	5prime_partial	1968	2453	80.2283	410	521	78.6948
Litaf	PB.28961.32	5prime_partial	898	2639	34.028	163	162	100.617
Pex1	PB.55439.58	5prime_partial	1196	4555	26.2569	317	1285	24.6693
Cdca8	PB.53376.8	5prime_partial	1347	3358	40.1132	274	327	83.792
Sec62	PB.46582.86	5prime_partial	952	3967	23.998	165	399	41.3534
Nexn	PB.49933.21	5prime_partial	2387	2564	93.0967	572	672	85.119
Degs1	PB.4996.83	complete	1965	2048	95.9473	319	324	98.4568
Amz2	PB.14473.20	complete	1701	2997	56.7568	364	364	100
Pofut2	PB.7592.15	3prime_partial	1403	7010	20.0143	100	430	23.2558
Ncl	PB.2391.366	3prime_partial	1492	8202	18.1907	202	708	28.5311
Taf4	PB.45868.5	complete	2041	4416	46.2183	106	1043	10.163
1700049E17Rik1	PB.23362.1	5prime_partial	1100	1761	62.4645	165	199	82.9146
Cdh1	PB.73195.11	5prime_partial	2643	4430	59.6614	788	885	89.0395
Ap2s1	PB.65544.1	complete	1003	1054	95.1613	143	143	100
Cphx2	PB.22898.57	5prime_partial	1688	1710	98.7135	209	183	114.208
Hnrnpdl	PB.58004.44	complete	2517	2752	91.4608	272	421	64.6081
Mybbp1a	PB.12153.56	complete	1968	4448	44.2446	627	1345	46.6171
Spink2	PB.57477.4	5prime_partial	648	643	100.778	124	87	142.529
Prpf18	PB.40040.26	complete	3091	3522	87.7626	343	343	100
9430038I01Rik	PB.69738.11	complete	1581	4805	32.9032	115	156	73.7179
Nubp1	PB.28926.1	complete	1393	3296	42.2633	321	321	100
Sfmbt1	PB.23078.59	5prime_partial	1951	7837	24.8947	485	864	56.1343
Ap5z1	PB.60244.32	complete	1371	4594	29.8433	107	808	13.2426
Wdr47	PB.48976.25	5prime_partial	1818	4222	43.0602	224	921	24.3214
Zfp821	PB.73338.102	complete	1499	3879	38.644	263	414	63.5266
Wdr18	PB.7733.19	complete	1472	3911	37.6374	273	432	63.1944
Hnrnpk	PB.20583.2	5prime_partial	1963	2970	66.0943	122	465	26.2366
Ppp2cb	PB.71041.21	5prime_partial	945	1469	64.3295	115	310	37.0968
Nom1	PB.56124.26	5prime_partial	1748	9219	18.9608	491	855	57.4269
Snrnp200	PB.43764.26	5prime_partial	1871	6745	27.7391	546	2137	25.5498
Plk1	PB.69133.73	5prime_partial	1368	2199	62.2101	360	604	59.6026
Nono	PB.80795.106	5prime_partial	1525	2562	59.5238	219	474	46.2025
Iqsec1	PB.63217.5	3prime_partial	580	8036	7.21752	103	1100	9.36364
Sdhb	PB.54512.3	complete	1144	1232	92.8571	283	283	100
Eif4h	PB.59762.98	complete	966	2726	35.4365	101	249	40.5622
Gldc	PB.38817.84	complete	873	3767	23.1749	163	1026	15.8869
Capza2	PB.61084.16	5prime_partial	1027	3678	27.9228	329	287	114.634
Tmem120a	PB.59857.19	5prime_partial	849	1559	54.458	214	344	62.2093
Sapcd2	PB.40678.28	complete	1655	3121	53.0279	444	447	99.3289
Dnaja2	PB.72554.59	5prime_partial	1272	2919	43.5766	221	413	53.5109
Fbxw27	PB.78078.2398	5prime_partial	628	1483	42.3466	157	467	33.6188
Shisa8	PB.27597.1	5prime_partial	1832	2588	70.7883	543	400	135.75
Rad17	PB.21844.6	complete	2983	2860	104.301	689	689	100
Cnot7	PB.71257.3	5prime_partial	1858	3888	47.7881	129	286	45.1049
Snap23	PB.43463.72	complete	1786	2730	65.4212	178	222	80.1802
Nup43	PB.5510.41	complete	1332	1735	76.7723	141	381	37.0079
Pum2	PB.15413.161	5prime_partial	651	6311	10.3153	103	1067	9.65323
Clpx	PB.76415.19	complete	2175	2885	75.3899	606	635	95.4331
Ciapin1	PB.72832.9	complete	1843	4359	42.2803	310	310	100
Aldh2	PB.59090.94	5prime_partial	781	3867	20.1965	159	520	30.5769
Rrm1	PB.68511.30	5prime_partial	1364	5475	24.9132	303	793	38.2093
Spdl1	PB.10696.23	5prime_partial	1448	2505	57.8044	312	609	51.2315
Nsa2	PB.21680.17	complete	1800	2700	66.6667	261	261	100
Jak2	PB.38756.45	5prime_partial	2949	5030	58.6282	822	1133	72.5508
Smc4	PB.47496.19	internal	1125	4316	26.0658	375	1287	29.1375
Hmg20b	PB.7900.15	5prime_partial	855	2501	34.1863	145	318	45.5975
2500002B13Rik	PB.71643.39	internal	304	2618	11.6119	102		0
Mthfd1	PB.17134.57	5prime_partial	570	3241	17.5872	114	936	12.1795
Setd2	PB.78130.29	5prime_partial	5752	8350	68.8862	1706	2538	67.2183
Jarid2	PB.20001.109	5prime_partial	670	8353	8.02107	106	1235	8.583
Rad1	PB.25646.21	complete	1465	4206	34.8312	194	281	69.0391
Prmt6	PB.49025.9	complete	2200	3059	71.9189	387	379	102.111
Mdm4	PB.3436.411	complete	2012	7105	28.3181	490	491	99.7963
Mlf2	PB.64176.1	complete	1621	3489	46.4603	248	248	100
Crem	PB.35039.42	complete	1010	2931	34.4592	125	358	34.9162
Tent4b	PB.72649.54	5prime_partial	1848	4624	39.9654	211	681	30.9838
Cd2ap	PB.33430.86	complete	2570	5610	45.8111	638	638	100
Ormdl3	PB.13738.8	5prime_partial	863	2184	39.5147	201	154	130.519
Chek1	PB.75268.72	5prime_partial	1604	3797	42.2439	238	477	49.8952
Ep400	PB.58503.17	5prime_partial	2057	10685	19.2513	209	3036	6.88406
Ppp2r2a	PB.24354.42	complete	1411	4010	35.187	235	448	52.4554
Ppih	PB.53118.8	complete	665	1288	51.6304	156	189	82.5397
Dnajc21	PB.25648.58	internal	608	2753	22.085	203	532	38.1579
Cnot2	PB.8893.5	5prime_partial	2198	2955	74.3824	387	541	71.5342
Btf3l4	PB.52723.76	complete	1608	3141	51.1939	189	159	118.868
Cct2	PB.8936.5	complete	2084	1959	106.381	536	536	100
Nle1	PB.12821.14	5prime_partial	718	1783	40.2692	149	486	30.6584
Tyms	PB.56172.30	5prime_partial	687	3884	17.688	208	308	67.5325
Mindy1	PB.48337.91	complete	1394	3548	39.2897	272	469	57.9957
Uchl1	PB.57179.104	5prime_partial	622	1177	52.8462	108	224	48.2143
Hsd17b6	PB.9447.2	complete	1543	1522	101.38	318	318	100
Tmem9b	PB.68711.22	complete	1010	1771	57.0299	125	200	62.5
Caprin2	PB.64862.17	5prime_partial	1418	6291	22.5401	360	1032	34.8837
Nono	PB.80795.98	5prime_partial	1044	2562	40.7494	347	474	73.2068
Eif4h	PB.59762.39	5prime_partial	2440	2726	89.5084	268	249	107.631
Fbl	PB.66196.1	complete	1285	2411	53.2974	328	328	100
Ckap2	PB.70670.21	complete	2377	2593	91.6699	665	665	100
Lrp1b	PB.41507.12	complete	2195	16294	13.4712	158	4600	3.43478
Slc7a6os	PB.73160.42	complete	1345	2959	45.4545	187	307	60.9121
Rbbp9	PB.44261.1	complete	2160	2170	99.5392	187	187	100
Rpl5	PB.58334.5	complete	1077	2045	52.665	298	298	100
Rpl13a	PB.67005.16	complete	1179	1047	112.607	143	204	70.098
Tmem222	PB.53961.13	5prime_partial	1104	1484	74.3935	105	209	50.2392
Metap2	PB.8355.140	complete	1985	4424	44.8689	479	489	97.955
Slc22a23	PB.19617.7	complete	1264	6251	20.2208	192	690	27.8261
Tac2	PB.9427.18	5prime_partial	524	852	61.5023	159	117	135.897
Ncapd2	PB.64212.4	5prime_partial	771	4629	16.6559	181	1393	12.9935
Nsun2	PB.21046.6	complete	2591	4164	62.2238	783	758	103.298
Mbip	PB.16609.19	5prime_partial	704	1512	46.5608	118	342	34.5029
Aopep	PB.20771.34	5prime_partial	1358	3509	38.7005	182	824	22.0874
Lgmn	PB.18052.18	5prime_partial	1825	1990	91.7085	445	436	102.064
Cct6a	PB.59570.65	5prime_partial	1616	2454	65.8517	350	533	65.666
Ttc27	PB.34520.100	5prime_partial	453	2838	15.9619	112	848	13.2075
Psmc4	PB.66186.19	complete	688	1883	36.5374	195	419	46.5394
Zmpste24	PB.53217.62	complete	1967	3949	49.8101	476	476	100
Slc25a16	PB.7142.2	complete	3124	3145	99.3323	364	333	109.309
Erich1	PB.70475.1	complete	1634	1557	104.945	333	333	100
Accsl	PB.42828.42	5prime_partial	1042	2224	46.8525	224	581	38.5542
Zfp960	PB.31900.130	5prime_partial	2577	2667	96.6254	537	547	98.1718
Btf3l4	PB.52723.65	5prime_partial	959	3141	30.5317	187	159	117.61
Scfd2	PB.57372.58	complete	2145	3834	55.9468	341	685	49.781
Nde1	PB.29099.41	5prime_partial	1908	2335	81.7131	266	345	77.1014
Rnpep	PB.3594.45	complete	1315	2288	57.4738	323	651	49.616
Yif1a	PB.37766.26	5prime_partial	444	1488	29.8387	129	294	43.8776
Appbp2	PB.12968.34	5prime_partial	1716	6463	26.5511	460	586	78.4983
E330014E10Rik	PB.57896.41	complete	2092	2476	84.4911	482	482	100
Xpnpep1	PB.39709.28	5prime_partial	1231	4078	30.1864	273	667	40.9295
Dctn3	PB.51027.20	complete	755	973	77.5951	178	187	95.1872
Cnot2	PB.8893.122	5prime_partial	2441	2955	82.6058	672	541	124.214
Rps3	PB.68344.1	complete	1855	3183	58.2784	255	244	104.508
Rpap3	PB.28206.4	5prime_partial	707	2271	31.1317	169	661	25.5673
Slc30a5	PB.21867.3	complete	3223	4000	80.575	762	762	100
Crnkl1	PB.44295.142	5prime_partial	1668	3428	48.6581	539	691	78.0029
Rev3l	PB.6350.38	5prime_partial	1823	10789	16.8968	281	3123	8.99776
Polrmt	PB.7706.14	5prime_partial	749	4288	17.4674	216	1208	17.8808
Kcmf1	PB.62690.117	complete	1321	3251	40.6337	331	382	86.6492
Atp6v1c1	PB.26312.125	5prime_partial	686	4927	13.9233	222	383	57.9634
Chek1	PB.75268.125	5prime_partial	1064	3797	28.0221	108	477	22.6415
Strada	PB.14302.5	complete	2088	3386	61.6657	403	432	93.287
Virma	PB.50305.70	5prime_partial	1283	6571	19.5252	148	1862	7.94844
Snx4	PB.29964.53	complete	2091	3161	66.15	318	451	70.51
Fbxo8	PB.71626.13	complete	1989	3571	55.6987	320	320	100
Cltc	PB.13055.170	5prime_partial	1656	6519	25.4027	236	1680	14.0476
Ccpg1	PB.76816.54	complete	1293	3151	41.0346	400	804	49.7512
Fam104a	PB.14584.63	5prime_partial	829	2619	31.6533	229	186	123.118
Pes1	PB.9709.9	complete	2039	2923	69.7571	555	589	94.2275
Chmp4c	PB.46209.1	5prime_partial	1314	6188	21.2346	284	233	121.888
Ryk	PB.77677.4	5prime_partial	2057	3072	66.9596	589	595	98.9916
Gnpda2	PB.57240.8	5prime_partial	1939	6251	31.019	351	277	126.715
Lin37	PB.66458.2	complete	1050	1312	80.0305	247	247	100
Psmb4	PB.48283.21	complete	1158	1183	97.8867	271	265	102.264
Slc12a2	PB.36631.100	5prime_partial	805	6520	12.3466	180	1207	14.913
Kdsr	PB.2928.12	complete	2090	5518	37.876	333	333	100
Pphln1	PB.28060.22	complete	1062	3573	29.7229	248	382	64.9215
Ddx52	PB.12870.2	3prime_partial	1728	3194	54.1014	550	599	91.8197
Ube2l3	PB.29215.28	complete	814	3015	26.9983	167	155	107.742
Nup214	PB.41137.191	5prime_partial	590	6605	8.93263	124	2086	5.94439
Kxd1	PB.71930.126	complete	1306	1216	107.401	178	233	76.3948
Ints9	PB.24272.1	complete	2724	3476	78.3659	688	688	100
Hnrnph1	PB.11029.171	5prime_partial	1091	4577	23.8366	155	473	32.7696
Tbc1d10a	PB.9733.14	5prime_partial	1145	1957	58.5079	264	535	49.3458
Taf6	PB.60054.19	complete	1352	2619	51.6228	337	679	49.6318
Sucla2	PB.24541.73	5prime_partial	1197	2229	53.7012	334	464	71.9828
Pikfyve	PB.1779.8	complete	555	11237	4.93904	118	2098	5.6244
Ppp2r5c	PB.18324.103	5prime_partial	1448	4108	35.2483	188	525	35.8095
Akap1	PB.13196.51	5prime_partial	2336	3828	61.024	495	891	55.5556
Mcrs1	PB.28336.11	complete	698	1916	36.4301	128	463	27.6458
Itm2b	PB.24534.23	5prime_partial	1373	1796	76.4477	182	267	68.1648
Map4	PB.78093.81	complete	1636	6091	26.8593	156	1441.67	10.8208
Ubtf	PB.14051.47	5prime_partial	2629	4692	56.0315	659	765	86.1438
Sars	PB.48963.14	5prime_partial	696	3570	19.4958	144	537	26.8156
Pus3	PB.75239.5	complete	1826	2144	85.1679	482	482	100
Ehmt2	PB.33077.25	5prime_partial	1938	4026	48.1371	570	1264	45.0949
Pard3	PB.74267.114	5prime_partial	1073	5815	18.4523	250	1335	18.7266
Wdfy2	PB.24186.3	3prime_partial	777	6646	11.6912	140	401	34.9127
Rnaset2a	PB.31632.6	complete	1060	2456	43.1596	170	260	65.3846
Trim75	PB.71751.35	complete	3351	3273	102.383	468	468	100
Asf1a	PB.6767.1	complete	1571	2201	71.3766	205	205	100
Commd10	PB.36370.7	complete	828	2453	33.7546	200	203	98.5222
Tram1	PB.270.42	5prime_partial	595	2938	20.2519	161	375	42.9333
Prkar1a	PB.14490.2	5prime_partial	1460	3513	41.5599	422	382	110.471
Ctnnbl1	PB.44883.5	complete	1329	2442	54.4226	193	564	34.2199
Xlr5b	PB.80165.6	complete	1023	1652	61.9249	204	237	86.0759
Cdk16	PB.79216.55	5prime_partial	1588	3270	48.5627	119	497	23.9437
Wsb1	PB.12673.34	complete	2610	2476	105.412	245	422	58.0569
Wdr24	PB.32331.8	complete	1128	3139	35.935	275	791	34.7661
4833420G17Rik	PB.22325.66	complete	1833	3406	53.8168	543	640	84.8438
Hivep3	PB.53149.13	complete	1030	11838	8.70079	169	2349	7.19455
Ltbp4	PB.66096.13	5prime_partial	1804	5386	33.4942	516	1667	30.9538
Hcfc1	PB.80235.47	5prime_partial	779	8262	9.42871	196	2091	9.37351
Spag1	PB.26190.103	5prime_partial	1054	4835	21.7994	163	902	18.071
Thrap3	PB.53451.33	5prime_partial	1950	4378	44.5409	470	952	49.3697
Ipcef1	PB.5489.33	complete	2562	6041	42.4102	430	411	104.623
Sec24c	PB.22744.18	5prime_partial	2315	4461	51.8942	418	1097	38.1039
Ywhaz	PB.26221.35	complete	2060	3288	62.6521	246	246	100
Bclaf1	PB.5844.71	5prime_partial	1280	5437	23.5424	382	920	41.5217
Eif4g1	PB.29448.190	complete	1302	5638	23.0933	283	1601	17.6765
Pinx1	PB.24230.2	3prime_partial	866	1295	66.8726	235	333	70.5706
Gnpnat1	PB.23450.169	5prime_partial	660	2788	23.6729	112	207	54.1063
Rmnd1	PB.5418.3	complete	1903	3139	60.6244	451	451	100
Pdia3	PB.43530.4	5prime_partial	1903	2770	68.7004	560	506	110.672
Arl6ip6	PB.41742.26	complete	1659	2548	65.1099	236	227	103.965
Ppp4r3b	PB.10497.8	complete	4334	5125	84.5659	821	821	100
Atp5j	PB.30995.3	complete	648	927	69.9029	109	109	100
Drg1	PB.9650.2	complete	1522	2093	72.7186	404	368	109.783
Vps53	PB.12391.4	5prime_partial	593	2833	20.9319	159	833	19.0876
2700097O09Rik	PB.16551.16	complete	1401	4110	34.0876	221	302	73.1788
Ldhb	PB.64673.23	3prime_partial	475	1304	36.4264	111	335	33.1343
Nit2	PB.30624.18	5prime_partial	997	1286	77.5272	198	277	71.4801
Zfp692	PB.11415.4	complete	1919	1887	101.696	532	532	100
Ubqln1	PB.20564.58	complete	2335	3686	63.3478	555	583	95.1973
Trpm7	PB.43723.10	5prime_partial	2117	7107	29.7875	286	1864	15.3433
Exoc1	PB.57431.54	5prime_partial	1689	4451	37.9465	382	902	42.3503
Cisd3	PB.13647.3	complete	872	737	118.318	138	138	100
Ell2	PB.21213.35	5prime_partial	2398	5126	46.7811	279	640	43.5938
Henmt1	PB.49005.16	complete	1803	1998	90.2402	396	396	100
Spc25	PB.42012.24	complete	1223	1869	65.4361	227	227	100
Kcns3	PB.15465.1	complete	2368	2933	80.7364	492	492	100
Hsd17b13	PB.58164.3	complete	1162	1708	68.0328	143	305	46.8852
Rttn	PB.37545.4	complete	1626	7271	22.3628	171	2227	7.67849
Gpbp1	PB.22119.99	5prime_partial	1754	3694	47.4824	473	494	95.749
Tipin	PB.76326.75	complete	1048	1841	56.9256	279	279	100
Polr1d	PB.60535.8	complete	1477	1350	109.407	127	134	94.7761
Mkrn1	PB.61731.7	5prime_partial	2247	3046	73.7689	280	482	58.0913
Hmces	PB.63107.91	complete	1565	1572	99.5547	282	354	79.661
Bmi1	PB.40447.175	5prime_partial	3018	3594	83.9733	283	325	87.0769
Rsl1d1	PB.28982.33	complete	2022	1945	103.959	287	453	63.3554
Tmem181a	PB.31555.12	complete	1674	5669	29.529	461	516	89.3411
Fbxl14	PB.63897.7	5prime_partial	899	2963	30.3409	106	401	26.4339
Mif4gd	PB.14707.307	complete	1323	1656	79.8913	223	223	100
Ube2d3	PB.49572.37	complete	1624	19300	8.41451	148	149	99.3289
Gckr	PB.56284.69	complete	776	4014	19.3323	120	624	19.2308
Mgrn1	PB.28773.41	complete	1498	3138	47.7374	122	557	21.9031
Hsd17b13	PB.58164.2	5prime_partial	961	1708	56.2646	216	305	70.8197
Nle1	PB.12821.3	5prime_partial	764	1783	42.8491	164	486	33.7449
Litaf	PB.28961.34	5prime_partial	910	2639	34.4828	190	162	117.284
Mcm3	PB.454.104	complete	1858	3431	54.1533	469	813	57.6876
Rnf126	PB.7708.37	5prime_partial	1081	1639	65.9549	248	314	78.9809
Slc30a3	PB.56256.15	complete	2222	2089	106.367	484	389	124.422
Med29	PB.66247.14	complete	796	1281	62.139	200	200	100
Brd8	PB.35846.16	complete	1171	4468	26.2086	261	955	27.3298
Trmt10a	PB.49645.2	5prime_partial	2496	4258	58.6191	387	331	116.918
Kpna7	PB.60431.4	complete	2481	2453	101.141	521	521	100
Gtf2h4	PB.33197.6	5prime_partial	550	1679	32.7576	152	464	32.7586
Tex21	PB.17132.4	complete	1726	2137	80.7674	459	576	79.6875
Degs1	PB.4996.107	complete	1376	2048	67.1875	368	324	113.58
Tpd52	PB.46136.308	internal	597	6317	9.45069	199	248	80.2419
Poc1a	PB.77822.64	5prime_partial	629	2337	26.9148	177	428.333	41.323
Tigar	PB.64272.76	complete	1138	3651	31.1695	270	270	100
Psme4	PB.10548.116	5prime_partial	1156	6491	17.8093	144	1844	7.80911
Gspt1	PB.28984.38	5prime_partial	1385	3716	37.2713	319	637	50.0785
Tusc3	PB.71224.110	5prime_partial	921	2667	34.5332	155	348	44.5402
Usp19	PB.77998.147	5prime_partial	912	4791	19.0357	152	1361	11.1683
Rmdn3	PB.43336.8	5prime_partial	2144	2249	95.3313	480	471	101.911
Usp34	PB.10375.117	5prime_partial	1589	12200	13.0246	460	3602.33	12.7695
Mtpn	PB.61551.17	complete	3036	3960	76.6667	119	119	100
H2-Ke6	PB.33012.9	complete	1190	1293	92.034	148	275	53.8182
Plaat3	PB.38038.26	5prime_partial	495	3523	14.0505	117	169	69.2308
Papola	PB.18166.10	complete	1201	4380	27.4201	294	740	39.7297
Mff	PB.2271.36	complete	1896	3918	48.392	304	317	95.8991
Rnf2	PB.3957.92	complete	1642	3201	51.2965	337	337	100
Il7	PB.46108.81	3prime_partial	951	4858	19.576	117	155	75.4839
Sh2d3c	PB.41219.1	complete	2710	3107	87.2224	703	855	82.2222
Cops6	PB.60046.57	5prime_partial	448	1787	25.0699	112	325	34.4615
Cenpm	PB.27603.7	complete	1214	1202	100.998	181	181	100
Wdr5	PB.40840.103	5prime_partial	2052	2890	71.0035	125	335	37.3134
Prmt2	PB.7555.8	5prime_partial	875	2100	41.6667	114	476	23.9496
Pfdn4	PB.45537.161	5prime_partial	656	1041	63.0163	127	135	94.0741
Mrps25	PB.63274.8	5prime_partial	1591	6073	26.1979	227	172	131.977
Enho	PB.51020.1	5prime_partial	1249	1269	98.424	112	77	145.455
Larp1b	PB.46857.140	5prime_partial	1657	4156	39.8701	181	542	33.3948
Impdh1	PB.61299.6	5prime_partial	1401	2600	53.8846	212	539	39.3321
Nme1	PB.13311.123	5prime_partial	635	3181	19.9623	154	153	100.654
Srd5a3	PB.57413.13	complete	1662	2220	74.8649	350	331	105.74
Lhx8	PB.49996.3	5prime_partial	1377	2076	66.3295	217	368	58.9674
Adtrp	PB.19884.22	complete	1088	2440	44.5902	231	263	87.8327
Zzz3	PB.49941.68	complete	1720	7607	22.6108	108	911	11.8551
Ipo4	PB.23898.19	complete	3572	3846	92.8757	1124	1083	103.786
Tbce	PB.19024.50	complete	536	1855	28.8949	125	525	23.8095
Stx5a	PB.38079.145	complete	1331	3015	44.1459	110	443	24.8307
Gin1	PB.2806.29	5prime_partial	1186	2494	47.5541	303	519	58.3815
Cdk4	PB.9353.4	complete	1219	2053	59.3765	230	304	75.6579
Tax1bp1	PB.62157.102	5prime_partial	2382	4249	56.0602	656	815	80.4908
Gstp1	PB.37654.5	complete	713	821	86.8453	194	211	91.9431
Etf1	PB.35876.57	5prime_partial	1568	3709	42.2755	351	438	80.137
Timd2	PB.10934.185	5prime_partial	934	2926	31.9207	290	306	94.7712
Sart3	PB.58635.9	5prime_partial	1196	4447	26.8945	170	963	17.6532
Rev1	PB.967.16	5prime_partial	1609	4262	37.7522	436	1250	34.88
Pgap2	PB.68502.41	5prime_partial	2048	2141	95.6562	339	255	132.941
Spsb4	PB.77461.6	complete	2071	2944	70.3465	274	274	100
Serbp1	PB.62477.132	complete	1015	15474	6.55939	188	408	46.0784
Ttll12	PB.27708.10	complete	2129	3774	56.4123	653	640	102.031
Bscl2	PB.38096.37	complete	1372	3495	39.2561	429	444	96.6216
Rps6	PB.52077.11	complete	1428	1128	126.596	250	250	100
Phf14	PB.60997.75	5prime_partial	1510	5905	25.5715	404	942	42.8875
Canx	PB.11018.98	5prime_partial	1341	4281	31.3245	280	592	47.2973
Lsm14a	PB.66549.22	complete	2186	2944	74.2527	277	463	59.8272
Ssx2ip	PB.49832.38	5prime_partial	1921	3446	55.7458	205	616	33.2792
Nsfl1c	PB.44431.52	5prime_partial	1069	1631	65.5426	279	373	74.7989
Iah1	PB.15735.2	complete	716	1890	37.8836	172	250	68.8
Pole3	PB.51728.2	complete	2030	1945	104.37	146	146	100
[truncated: 53,783 more rows]

## Sheet: S3D Fig
Group	Type	Abundance	Ratio
TE	5prime_partial	24085	21.8607
TE	internal	6383	5.79351
TE	3prime_partial	10960	9.94781
TE	nopep	21133	19.1813
TE	complete	47614	43.2167
8C	nopep	15595	28.2702
8C	3prime_partial	5188	9.40468
8C	complete	16715	30.3006
8C	5prime_partial	13036	23.6314
8C	internal	4630	8.39315
L2C	complete	49017	23.6225
L2C	3prime_partial	27724	13.3609
L2C	nopep	49467	23.8394
L2C	internal	34328	16.5435
L2C	5prime_partial	46965	22.6336
ICM	nopep	17766	34.9298
ICM	3prime_partial	4474	8.79635
ICM	complete	12935	25.4316
ICM	5prime_partial	10624	20.8879
ICM	internal	5063	9.95439
E2C	internal	30854	15.6747
E2C	5prime_partial	45276	23.0014
E2C	complete	47468	24.115
E2C	3prime_partial	27833	14.1399
E2C	nopep	45409	23.069
mESC	internal	11397	1.80353
mESC	5prime_partial	92362	14.6159
mESC	complete	401392	63.5186
mESC	nopep	68479	10.8365
mESC	3prime_partial	58298	9.22542
Morula	internal	19960	4.53245
Morula	5prime_partial	124198	28.2025
Morula	complete	190766	43.3185
Morula	nopep	73181	16.6177
Morula	3prime_partial	32275	7.3289
M2	nopep	58528	18.1815
M2	3prime_partial	58717	18.2402
M2	complete	85794	26.6516
M2	5prime_partial	70646	21.946
M2	internal	48224	14.9806
ZY	internal	23143	7.07873
ZY	5prime_partial	56684	17.3379
ZY	complete	122650	37.5149
ZY	nopep	54864	16.7812
ZY	3prime_partial	69596	21.2873
4C	3prime_partial	11340	12.3368
4C	nopep	20936	22.7763
4C	complete	26282	28.5923
4C	5prime_partial	22364	24.3299
4C	internal	10998	11.9648

## Sheet: S3E Fig
Group	Sample	Type	Abundance	Ratio
mESC	mESC_1_4	3prime_partial	1051	10.3465
mESC	mESC_2_30	3prime_partial	1484	9.52259
Morula	Morula_4_1	3prime_partial	651	6.29959
E2C	E2C_9_2	3prime_partial	1383	15.0033
Morula	Morula_4_4	3prime_partial	2120	8.97963
mESC	mESC_1_3	3prime_partial	1153	9.99307
Morula	Morula_2_5	3prime_partial	1159	6.67242
4C	4C_9_1	3prime_partial	385	6.72489
ICM	ICM_EBlast_2	3prime_partial	334	8.0579
mESC	mESC_2_16	3prime_partial	996	9.21028
4C	4C_1_1	3prime_partial	211	13.1137
mESC	mESC_2_24	3prime_partial	1456	11.2537
mESC	mESC_2_31	3prime_partial	1145	8.70921
ICM	ICM_EBlast_1	3prime_partial	632	7.64208
TE	TE_LBlast_10	3prime_partial	907	7.53948
L2C	L2C_5_1	3prime_partial	1106	13.2091
E2C	E2C_7_1	3prime_partial	2480	16.3696
Morula	Morula_2_2	3prime_partial	1179	7.18377
mESC	mESC_2_33	3prime_partial	882	7.94237
M2	M2_2	3prime_partial	1888	14.8615
E2C	E2C_1_1	3prime_partial	2745	13.5952
mESC	mESC_2_44	3prime_partial	1362	10.8267
4C	4C_6_3	3prime_partial	300	13.1176
ICM	ICM_LBlast_12	3prime_partial	590	9.23607
Morula	Morula_4_3	3prime_partial	1488	5.90289
ICM	ICM_EBlast_3	3prime_partial	472	7.9062
Morula	Morula_1_1	3prime_partial	372	9.71279
mESC	mESC_1_5	3prime_partial	1542	10.2882
mESC	mESC_2_39	3prime_partial	830	7.83906
Morula	Morula_2_3	3prime_partial	1320	5.62061
TE	TE_EBlast_1	3prime_partial	1214	7.27164
mESC	mESC_2_38	3prime_partial	1251	7.81728
E2C	E2C_3_1	3prime_partial	4848	13.3278
E2C	E2C_9_1	3prime_partial	371	18.4577
4C	4C_1_2	3prime_partial	286	14.2572
mESC	mESC_2_23	3prime_partial	1324	11.1645
Morula	Morula_5_5	3prime_partial	1549	9.67823
mESC	mESC_2_47	3prime_partial	609	8.31286
mESC	mESC_2_01	3prime_partial	1246	10.1748
E2C	E2C_4_2	3prime_partial	439	11.5223
E2C	E2C_2_2	3prime_partial	1463	12.8717
M2	M2_8	3prime_partial	5944	17.9295
8C	8C_1_4	3prime_partial	1037	9.50069
L2C	L2C_6_2	3prime_partial	173	14.0765
TE	TE_LBlast_12	3prime_partial	551	9.74531
mESC	mESC_2_25	3prime_partial	1064	8.56338
Morula	Morula_4_5	3prime_partial	1220	5.56366
8C	8C_2_8	3prime_partial	137	9.23181
mESC	mESC_2_02	3prime_partial	1178	9.3887
M2	M2_5	3prime_partial	10347	16.914
mESC	mESC_1_2	3prime_partial	1007	9.65392
TE	TE_LBlast_7	3prime_partial	246	7.57856
mESC	mESC_2_42	3prime_partial	880	7.98911
8C	8C_1_5	3prime_partial	851	9.0503
mESC	mESC_2_03	3prime_partial	1053	9.77171
TE	TE_LBlast_6	3prime_partial	242	7.60767
mESC	mESC_2_11	3prime_partial	968	7.62265
4C	4C_4_3	3prime_partial	39	5.59541
8C	8C_1_3	3prime_partial	1060	9.11514
ICM	ICM_LBlast_9	3prime_partial	103	9.27093
mESC	mESC_2_17	3prime_partial	820	8.68368
mESC	mESC_2_18	3prime_partial	1184	9.18257
mESC	mESC_2_04	3prime_partial	859	9.65928
mESC	mESC_2_46	3prime_partial	1563	12.0472
mESC	mESC_2_37	3prime_partial	780	7.65081
mESC	mESC_2_40	3prime_partial	1029	7.47983
mESC	mESC_2_28	3prime_partial	1379	10.0525
mESC	mESC_1_7	3prime_partial	969	9.28784
ZY	ZY_6	3prime_partial	7977	22.5549
L2C	L2C_9_2	3prime_partial	1287	13.1662
L2C	L2C_2_2	3prime_partial	3386	12.2966
8C	8C_4_6	3prime_partial	320	8.34855
8C	8C_4_1	3prime_partial	195	8.22785
mESC	mESC_2_15	3prime_partial	944	8.59745
Morula	Morula_5_4	3prime_partial	1012	9.02041
8C	8C_2_7	3prime_partial	1023	10.6264
Morula	Morula_1_2	3prime_partial	1853	9.39322
mESC	mESC_2_32	3prime_partial	1133	8.0309
mESC	mESC_2_36	3prime_partial	1126	8.3525
L2C	L2C_2_1	3prime_partial	3990	14.1364
mESC	mESC_2_34	3prime_partial	1111	8.94093
8C	8C_4_4	3prime_partial	130	9.17431
ZY	ZY_10	3prime_partial	9690	20.8769
Morula	Morula_2_4	3prime_partial	1338	7.19394
ICM	ICM_EBlast_4	3prime_partial	385	9.52499
ZY	ZY_2	3prime_partial	6896	21.4976
mESC	mESC_2_21	3prime_partial	1280	11.697
4C	4C_7_1	3prime_partial	148	11.5086
Morula	Morula_5_3	3prime_partial	1386	7.69273
Morula	Morula_2_6	3prime_partial	2312	6.78623
L2C	L2C_7_2	3prime_partial	1025	14.2658
TE	TE_EBlast_4	3prime_partial	42	6.69856
M2	M2_3	3prime_partial	12010	19.0829
mESC	mESC_2_09	3prime_partial	1199	10.7331
TE	TE_LBlast_9	3prime_partial	158	10.957
Morula	Morula_1_3	3prime_partial	1730	6.51527
mESC	mESC_2_20	3prime_partial	1355	10.2419
Morula	Morula_5_2	3prime_partial	1807	8.68416
mESC	mESC_1_1	3prime_partial	1454	11.0035
mESC	mESC_2_27	3prime_partial	1479	9.82659
ZY	ZY_4	3prime_partial	4863	18.284
L2C	L2C_3_1	3prime_partial	2706	14.2519
ICM	ICM_EBlast_6	3prime_partial	184	13.0404
8C	8C_2_4	3prime_partial	129	10.2789
E2C	E2C_11_1	3prime_partial	505	18.0164
4C	4C_5_1	3prime_partial	2922	13.0686
L2C	L2C_8_2	3prime_partial	1167	13.2946
4C	4C_7_2	3prime_partial	1193	13.0854
mESC	mESC_2_10	3prime_partial	1075	9.83712
E2C	E2C_4_1	3prime_partial	2635	15.2789
ICM	ICM_LBlast_8	3prime_partial	394	8.1658
L2C	L2C_9_1	3prime_partial	1250	12.6968
Morula	Morula_5_6	3prime_partial	1109	5.62801
ZY	ZY_3	3prime_partial	7974	21.7115
L2C	L2C_10_1	3prime_partial	1736	13.8041
M2	M2_1	3prime_partial	4967	15.2082
mESC	mESC_2_45	3prime_partial	1180	10.2288
ICM	ICM_LBlast_7	3prime_partial	369	9.5275
ICM	ICM_EBlast_5	3prime_partial	520	9.53778
mESC	mESC_2_26	3prime_partial	1304	9.92012
TE	TE_LBlast_8	3prime_partial	179	6.77261
mESC	mESC_2_29	3prime_partial	1184	8.76712
E2C	E2C_8_2	3prime_partial	380	18.5185
4C	4C_7_3	3prime_partial	1152	10.6332
8C	8C_2_3	3prime_partial	141	8.70908
E2C	E2C_3_2	3prime_partial	4528	13.6398
TE	TE_LBlast_13	3prime_partial	6240	11.7071
8C	8C_5_1	3prime_partial	100	11.2867
mESC	mESC_2_41	3prime_partial	1029	8.06806
TE	TE_EBlast_5	3prime_partial	184	8.94072
E2C	E2C_5_2	3prime_partial	4326	14.3898
mESC	mESC_2_43	3prime_partial	1104	8.24804
M2	M2_10	3prime_partial	12235	19.8843
Morula	Morula_4_6	3prime_partial	1728	8.16057
TE	TE_EBlast_2	3prime_partial	242	8.8064
Morula	Morula_2_1	3prime_partial	1796	7.57454
mESC	mESC_2_07	3prime_partial	959	9.4866
L2C	L2C_4_1	3prime_partial	1527	14.0802
L2C	L2C_3_2	3prime_partial	1709	13.7148
ICM	ICM_LBlast_11	3prime_partial	100	9.03342
TE	TE_LBlast_14	3prime_partial	668	12.023
mESC	mESC_2_13	3prime_partial	1337	10.033
ZY	ZY_5	3prime_partial	8984	19.4051
mESC	mESC_2_08	3prime_partial	498	7.03986
mESC	mESC_2_35	3prime_partial	982	7.91425
4C	4C_1_3	3prime_partial	277	11.3898
4C	4C_5_2	3prime_partial	1393	12.9654
mESC	mESC_2_48	3prime_partial	1086	7.80958
Morula	Morula_1_4	3prime_partial	1352	7.2892
mESC	mESC_2_06	3prime_partial	726	7.49381
L2C	L2C_4_2	3prime_partial	1310	11.6673
mESC	mESC_2_19	3prime_partial	1149	9.27211
M2	M2_9	3prime_partial	11326	19.6114
Morula	Morula_4_2	3prime_partial	832	5.33915
ZY	ZY_1	3prime_partial	8471	23.9659
E2C	E2C_2_1	3prime_partial	1730	12.9501
ZY	ZY_8	3prime_partial	4774	23.5474
L2C	L2C_10_2	3prime_partial	963	13.1288
ICM	ICM_LBlast_10	3prime_partial	391	9.1612
TE	TE_EBlast_3	3prime_partial	10	4.16667
mESC	mESC_2_14	3prime_partial	1012	8.65031
L2C	L2C_8_1	3prime_partial	643	19.0237
Morula	Morula_1_5	3prime_partial	2448	8.98909
ZY	ZY_7	3prime_partial	9967	20.8358
TE	TE_LBlast_11	3prime_partial	77	10.2122
8C	8C_2_6	3prime_partial	65	8.95317
4C	4C_3_1	3prime_partial	564	13.3523
L2C	L2C_6_1	3prime_partial	368	14.1213
4C	4C_8_1	3prime_partial	1797	14.1041
mESC	mESC_2_12	3prime_partial	425	6.54854
4C	4C_6_4	3prime_partial	673	11.4866
mESC	mESC_2_05	3prime_partial	1103	9.26501
Morula	Morula_5_1	3prime_partial	514	7.0877
L2C	L2C_1_2	3prime_partial	587	16.6478
L2C	L2C_5_2	3prime_partial	2791	11.8208
