# Supplementary material for: Single-cell analysis of isoform switching and transposable element expression during preimplantation embryonic development
Source: PLoS Biol. 2024 Feb 16;22(2):e3002505. doi: 10.1371/journal.pbio.3002505 (PMC10903961; doi:10.1371/journal.pbio.3002505)
Supplement: S8 Data — (XLSX) [file pbio.3002505.s018.xlsx]

## Sheet: S5A Fig
oocyte_9_1	oocyte_8_1	oocyte_7_1	oocyte_6_1	oocyte_5_1	oocyte_4_1	oocyte_3_1	oocyte_2_1	oocyte_10_1	oocyte_1_1	Zygote_9_1	Zygote_8_1	Zygote_7_1	Zygote_6_1	Zygote_5_1	Zygote_4_1	Zygote_3_1	Zygote_2_1	Zygote_1_1	E2_5_2	E2_5_1	E2_4_2	E2_4_1	E2_3_2	E2_3_1	E2_2_2	E2_2_1	E2_1_2	E2_1_1	L2_6_2	L2_6_1	L2_5_2	L2_5_1	L2_4_2	L2_4_1	L2_3_2	L2_3_1	L2_2_2	L2_2_1	L2_1_1	4cell_5_4	4cell_5_3	4cell_5_2	4cell_5_1	4cell_4_4	4cell_4_3	4cell_4_2	4cell_4_1	4cell_3_3	4cell_3_2
chr2_72993296_72993718_-(LTR:ERVL:MT2C_Mm)	-0.957923	-1	-0.962051	-1	-1	-0.880485	-1	-1	-1	-0.964134	-0.963974	-0.888327	-0.936469	-1	-0.969682	-0.928358	-1	-1	-0.965869	-1	-0.958976	-1	-0.960436	-1	-1	-0.917943	-0.955418	-1	-1	0.150514	0.78391	-0.29319	0.365941	-0.0847849	0.515492	-0.170938	1	-0.0336861	-0.0985265	-0.453855	-0.252303	-0.200571	-0.00276975	-0.441973	-0.0487922	-0.246287	-0.325038	-0.197545	-0.118897
chr11_60645729_60646205_-(LTR:ERVL:MT2C_Mm)	-0.956423	-0.946718	-0.950873	-1	-0.989626	-0.948427	-0.980025	-0.990252	-0.97857	-1	-0.888068	-0.961449	-0.893082	-0.992389	-0.984301	-0.990726	-1	-0.983126	-0.991163	-0.984405	-0.978757	-0.957926	-0.959025	-0.990146	-0.969634	-1	-1	-1	-1	0.523779	0.750265	0.23526	1	0.0189285	0.261976	0.120971	0.00394423	-0.299467	-0.404824	-0.593465	-0.136301	-0.00648746	-0.182383	-0.0608813	-0.322733	0.0454206	-0.344666	-0.127386	-0.227875
chr11_60604796_60605271_-(LTR:ERVL:MT2C_Mm)	-0.966957	-0.943437	-0.940397	-0.993012	-0.9764	-1	-0.992427	-1	-0.943126	-0.985917	-0.92927	-0.956151	-0.950108	-1	-0.982143	-1	-0.993055	-0.987205	-1	-0.964525	-0.975838	-1	-0.961162	-1	-1	-1	-1	-1	-1	0.546391	1	0.29226	0.941934	-0.0926066	0.182089	0.00373356	-0.0624363	-0.392915	-0.380556	-0.571107	0.0162626	-0.00598391	-0.162481	-0.0687742	-0.00790016	-0.19671	-0.149705	-0.159766	-0.16169
chr11_60623216_60623692_-(LTR:ERVL:MT2C_Mm)	-0.94804	-0.966117	-0.945328	-0.992675	-0.983507	-0.991801	-0.984122	-0.976754	-0.965931	-0.985237	-0.948097	-0.93871	-0.901934	-0.9879	-0.987521	-0.97051	-0.98544	-0.973173	-0.985951	-0.987604	-0.957784	-0.991639	-0.951143	-1	-1	-1	-1	-0.991309	-0.991691	0.47538	1	-0.0362624	0.793396	-0.0487712	0.390933	-0.0804897	-0.176753	-0.254204	-0.332078	-0.66279	-0.206901	-0.144433	-0.0992165	0.102546	-0.0089151	-0.0360214	-0.317001	0.0129492	-0.190939
chr11_60566414_60566887_-(LTR:ERVL:MT2C_Mm)	-0.989435	-0.937992	-0.990471	-1	-0.989939	-0.989997	-1	-0.990546	-0.968826	-0.981988	-0.95477	-0.934572	-0.944167	-0.985238	-1	-0.973017	-0.991118	-0.991818	-1	-1	-0.958797	-0.979598	-0.950328	-0.97133	-1	-1	-1	-0.96819	-0.989863	1	0.944967	0.175784	0.655775	0.194994	0.388433	-0.225131	-0.538804	-0.490462	-0.468063	-0.640021	0.155345	-0.0364808	0.00160052	0.0228619	-0.0894069	-0.0672486	-0.180847	0.114928	-0.0129249
chr11_60595592_60596068_-(LTR:ERVL:MT2C_Mm)	-0.971203	-0.971832	-0.967535	-0.99391	-1	-0.993184	-0.9868	-0.980675	-0.950435	-0.993863	-0.987672	-0.923573	-0.940215	-0.994971	-0.994813	-0.993871	-0.993948	-0.994425	-1	-0.989695	-0.957886	-0.986098	-0.966153	-0.993488	-0.986622	-0.99298	-1	-0.992775	-1	0.468796	1	0.156419	0.781016	-0.130924	0.28947	-0.188305	-0.154992	-0.322135	-0.383044	-0.649586	-0.311154	-0.0881357	-0.440737	-0.0643304	-0.0438529	-0.217043	-0.162743	-0.15791	-0.18825
chr11_60687410_60687880_-(LTR:ERVL:MT2C_Mm)	-0.899212	-0.950707	-0.89395	-0.957373	-0.984004	-0.936383	-0.892202	-0.954908	-0.851308	-0.985681	-0.928088	-0.851393	-0.885867	-0.929588	-0.915276	-0.942798	-1	-0.960972	-0.931872	-0.927863	-0.93449	-0.983781	-0.905231	-0.969612	-0.968785	-0.934482	-0.964404	-0.949424	-0.983884	0.642913	0.724211	0.0757856	0.391487	-0.543284	-0.591205	-0.466756	-0.283032	-0.363475	-0.262231	-0.86373	0.538405	1	0.791519	0.826763	0.756307	0.697924	0.27993	0.751284	-0.756478
chr13_68086863_68087331_-(LTR:ERVL:MT2C_Mm)	-0.945551	-0.94674	-0.901786	-1	-0.94815	-0.948448	-1	-1	-1	-0.953588	-0.860143	-0.951831	-0.917789	-1	-1	-0.953647	-1	-1	-1	-1	-1	-0.894859	-0.641619	-0.9015	-1	-1	-0.884619	-0.945355	-0.947761	-0.599171	-0.453267	0.200453	-0.268594	-0.407844	0.749078	-0.463586	-0.841548	-0.749913	-0.766694	-0.911659	0.339671	1	0.648899	0.444203	-0.384556	0.114656	-0.636076	0.246078	0.14017
chr11_60636261_60636734_-(LTR:ERVL:MT2C_Mm)	-0.958311	-0.959222	-0.981201	-0.982368	-0.98015	-1	-0.980891	-1	-0.958998	-0.964465	-0.910765	-0.926239	-0.921319	-0.970876	-0.924905	-0.96451	-0.982477	-0.983857	-0.932369	-1	-0.939033	-0.979875	-1	-1	-1	-1	-1	-0.97908	-0.980002	0.819444	1	0.509989	0.376665	-0.637293	-0.208668	-0.63493	-0.696703	-0.593108	-0.665068	-0.966181	0.567066	0.108869	-0.0119754	0.105751	0.119132	0.0401228	0.170279	0.219073	-0.362061
chr13_67229793_67230242_-(LTR:ERVL:MT2C_Mm)	-1	-0.92249	-1	-1	-1	-1	-1	-1	-1	-1	-0.864309	-0.929899	-0.58125	-1	-1	-1	-0.933385	-1	-1	-1	-1	-0.923493	-1	-0.928326	-1	-1	-1	-1	-1	1	-0.0275164	0.164692	0.153129	-0.741468	-0.382919	-0.479566	-0.923134	-0.909011	-0.915116	-1	0.51639	0.204399	0.356334	-0.369469	0.119582	-0.290298	0.906649	0.410451	-0.106527
chr11_60674366_60674836_-(LTR:ERVL:MT2C_Mm)	-0.938186	-1	-0.94425	-1	-1	-1	-1	-1	-1	-1	-0.947075	-1	-1	-1	-1	-1	-1	-0.952128	-1	-1	-1	-1	-1	-1	-1	-0.939726	-1	-0.937963	-0.940694	0.235136	1	0.233045	-0.308047	-0.529419	-0.0974194	-0.729344	-0.640228	-0.716083	-0.470269	-1	0.689877	0.0961237	0.546391	-0.0162629	-0.301304	0.107257	-0.338956	0.100272	-0.402584
chr5_JH584297_random_119764_120240_-(LTR:ERVL:MT2C_Mm)	-1	-1	-0.930417	-1	-0.92653	-0.926952	-1	-1	-1	-1	-1	-0.931746	-0.88351	-1	-0.94441	-0.934319	-1	-1	-1	-1	-1	-1	-1	-0.930214	-1	-1	-1	-1	-0.925979	-0.837725	-0.913922	-0.432999	-0.82727	-1	-0.549384	-0.493279	-0.775478	-0.911409	-0.75206	-1	-0.261784	-0.706834	-0.390495	-0.590722	-0.236944	-0.605142	-0.381197	-0.0190822	-0.751449
chr11_60695695_60696177_-(LTR:ERVL:MT2C_Mm)	-0.975745	-0.98102	-0.951874	-0.983587	-0.967663	-0.963256	-0.986658	-0.921869	-0.966602	-0.90076	-0.933545	-0.948501	-0.926755	-0.986444	-0.958056	-0.933924	-0.991844	-0.969945	-0.960651	-0.979168	-0.976352	-0.981265	-0.945264	-0.982449	-0.986478	-0.976349	-0.969161	-0.990263	-0.967421	-0.0459981	-0.0853284	-0.33282	0.0100346	-0.56739	-0.43334	-0.676083	-0.774127	-0.81061	-0.870087	-0.960647	-0.230817	-0.317974	-0.386826	-0.549658	-0.355723	-0.335874	-0.293172	-0.247549	-0.531161
chr17_12993984_12994413_-(LTR:ERVL:MT2C_Mm)	-1	-0.965875	-0.968536	-0.940981	-1	-1	-0.936035	-1	-0.931376	-0.970263	-1	-0.969137	-0.841976	-1	-0.974863	-0.9703	-1	-1	-1	-1	-0.931973	-1	-1	-1	-1	-1	-1	-1	-1	-0.743179	-0.57185	-0.67036	-0.53137	-0.772355	-0.524562	-0.961812	-0.830793	-0.959941	-0.850515	-1	-0.761567	-0.734873	-0.586591	-0.814933	-0.901418	-0.46436	-0.81346	-0.556449	-1
chr1_85603757_85604244_-(LTR:ERVL:MT2_Mm)	-0.725853	-0.8324	-0.907281	-0.5652	-0.445238	-0.837774	-0.30885	-0.417407	-0.865184	-0.620265	-0.061099	-0.514941	-0.611942	0.795526	1	0.137761	-0.0781344	-0.0711329	-0.221692	-1	-0.899768	-0.503704	-0.774446	-0.783025	-0.808963	-1	-0.963691	-0.793648	-0.934245	-0.675653	-0.923534	-0.964022	-1	-0.850926	-0.933284	-0.924977	-1	-0.921301	-1	-0.944401	-0.859475	-0.739571	-0.819519	-0.500084	-0.56424	-0.780772	-0.770957	-0.738585	-0.889602
chr3_96200244_96200737_-(LTR:ERVL:MT2_Mm)	-0.90661	-1	-1	-0.842008	-1	-1	-0.914384	-1	-0.908148	-1	-1	-0.917381	-0.788489	-1	-0.93271	-0.920495	-0.92149	-0.927674	-0.924247	-1	-1	-1	-0.824374	-0.577634	-0.566147	-1	-0.8021	-1	-0.9104	0.767853	-0.166444	-0.411713	0.777208	0.929755	1	-0.182176	0.177694	-0.463816	0.000410697	-0.696958	-0.106415	-0.645133	-0.139251	0.857812	-0.604149	-0.402548	-0.75032	-0.406317	-0.699137
chr1_GL456210_random_113618_114111_-(LTR:ERVL:MT2_Mm)	-1	-0.952609	-0.956304	-1	-1	-1	-1	-1	-1	-1	-0.958518	-1	-1	-1	-1	-1	-1	-1	-1	-1	-0.905528	-0.953222	-1	-0.956177	-0.90997	-1	-1	-1	-1	0.171886	1	-0.186155	0.735494	-0.209643	0.179047	-0.734831	-0.765013	-0.944368	-0.948101	-0.921394	-0.536426	-0.69317	-0.808626	-0.614481	-0.110107	-0.380107	-0.158062	-0.322419	-0.687836
chr1_GL456211_random_165732_166225_-(LTR:ERVL:MT2_Mm)	-0.952197	-0.953241	-0.956887	-1	-1	-1	-0.978088	-0.978613	-0.905969	-0.959253	-0.938607	-0.978855	-0.963912	-1	-1	-1	-1	-1	-1	-0.897358	-0.953394	-0.976923	-0.955052	-0.956761	-0.955585	-1	-1	-1	-1	0.0305801	1	0.00374181	0.0969768	-0.324157	0.349458	-0.686039	-0.629035	-0.890219	-0.743963	-0.844884	-0.183226	-0.0917832	-0.402062	-0.30264	-0.189513	-0.0213955	0.0543658	-0.149123	-0.653499
chr11_60657186_60657678_-(LTR:ERVL:MT2_Mm)	-1	-1	-1	-1	-1	-0.970526	-1	-1	-1	-1	-1	-1	-0.929496	-1	-1	-1	-1	-1	-1	-0.955439	-0.969649	-1	-1	-0.915527	-0.971076	-1	-1	-1	-1	-0.639882	-0.166444	-0.0522046	0.115111	0.388069	1	-0.48886	-0.728224	-0.714035	-0.799918	-0.747465	-0.574483	-0.605704	-0.713084	-0.793576	-0.648132	-0.96017	-0.916773	-0.881263	-1
chr17_KZ289088_fix_307779_308267_-(LTR:ERVL:MT2_Mm)	-0.884742	-0.943629	-1	-1	-1	-1	-1	-0.948434	-1	-0.950877	-1	-0.898034	-1	-1	-1	-0.901878	-1	-1	-1	-1	-0.887627	-1	-1	-0.895746	-1	-0.887613	-1	-1	-1	1	-0.0355534	-0.0924481	-0.741957	-0.498604	0.121966	-0.36917	-0.608682	-0.404436	-0.8148	-0.812998	-0.291039	-0.416049	-0.241212	-0.312148	-0.918576	-0.336382	-0.614818	0.611943	-0.0717162
chr5_115557047_115557494_+(LTR:ERVL:MT2_Mm)	-0.929147	-0.891091	-0.963485	-1	-0.961445	-0.961666	-0.981441	-0.981886	-0.950224	-0.965488	-0.948002	-0.919409	-0.877738	-0.978786	-0.992707	-0.956915	-1	-0.968645	-0.983579	-0.956533	-0.911184	-0.941363	-0.895308	-0.853513	-0.971787	-0.970391	-0.989276	-0.969525	-0.970867	0.586066	0.253513	0.275206	-0.218193	-0.295486	0.271037	-0.169017	-0.685804	-0.697811	-0.728931	-0.852199	0.52192	1	0.0261959	0.0873183	0.0582877	-0.0157443	0.231277	-0.124905	0.23912
chr1_GL456212_random_151042_151535_-(LTR:ERVL:MT2_Mm)	-0.954808	-0.94106	-0.93207	-1	-0.985655	-0.985737	-1	-1	-0.896289	-1	-0.948409	-0.906714	-0.863532	-1	-1	-1	-0.987336	-1	-1	-1	-0.911879	-0.941823	-0.943342	-0.972749	-1	-0.970623	-1	-1	-1	0.695102	1	-0.00363865	0.349018	-0.377455	-0.120174	-0.686699	-0.795423	-0.757836	-0.693401	-0.902238	0.379593	0.602736	0.209892	0.0788041	0.0854739	0.0407952	0.268622	0.0342297	-0.174996
chr6_86491620_86492062_-(LTR:ERVL:MT2_Mm)	-1	-0.97309	-1	-1	-1	-1	-0.949559	-1	-0.972943	-0.92965	-0.952891	-1	-0.958463	-1	-1	-0.97658	-0.976873	-1	-0.977685	-1	-0.946356	-0.973438	-0.948265	-0.751162	-1	-0.973175	-1	-0.94478	-1	-0.479232	-0.631681	-0.826704	-0.969204	-0.880324	-0.678644	-0.789202	-0.813196	-0.842053	-0.675833	-0.866096	-0.511146	-0.0591806	-0.420442	-0.963515	-0.727913	-0.296018	-0.448376	-0.0206426	-0.556864
chr11_60040026_60040494_-(LTR:ERVL:MT2_Mm)	-0.969554	-0.940437	-0.98627	-1	-0.927516	-0.942347	-0.944176	-0.90465	-0.925138	-0.948095	-0.921795	-0.919195	-0.873582	-0.968095	-0.978063	-0.922241	-0.974405	-0.952842	-0.975304	-0.956417	-0.92579	-1	-0.985686	-0.98623	-1	-1	-1	-1	-0.956184	-0.471685	-0.490468	-0.696334	-0.727344	-0.834441	-0.792537	-0.816698	-0.89663	-0.947559	-0.983693	-0.975301	-0.625445	-0.363698	-0.599121	-0.535652	-0.526807	-0.513057	-0.389508	-0.535483	-0.43601
chr13_95323364_95323854_+(LTR:ERVL:MT2B1)	0.178926	1	-0.173906	-0.367678	-0.220604	-0.518828	0.478981	-0.164553	0.0548925	0.397817	0.927725	0.0952397	0.215689	0.0609962	0.383817	-0.265504	-0.277179	0.39584	0.0473582	-0.780064	-0.642789	-0.50932	-0.591596	-0.836972	-0.876462	-0.884757	-0.956171	-0.724221	-0.72219	-0.996893	-0.99011	-0.981388	-0.990077	-0.983933	-0.97699	-0.996766	-0.997134	-1	-0.99367	-0.990412	-0.983845	-0.996258	-0.988329	-0.992163	-0.991651	-0.99622	-0.988151	-0.992487	-0.990481
chr13_119830003_119830354_-(LTR:ERVL:MT2B1)	-1	-1	-0.933821	-0.875864	-1	-1	-1	-1	-1	-1	-0.937174	-1	-1	-0.948737	-1	-1	-0.814941	-0.943173	-1	-1	-0.928459	-1	-1	-0.800885	-0.795469	-1	-1	-1	-1	-0.15115	-0.263196	0.463714	-0.260741	0.67584	1	-0.277102	-0.430565	-1	-0.685585	-1	-0.799399	-0.535293	-0.710156	-0.416116	-0.792649	-1	-0.901912	-0.626828	-0.40902
chr9_36798456_36798798_-(LTR:ERVL:MT2B1)	-1	-0.945366	-0.949626	-1	-1	-1	-1	-1	-1	-1	-0.952178	-0.950587	-0.8735	-1	-1	-1	-1	-1	-1	-1	-1	-1	-1	-1	-1	-1	-1	-1	-1	-0.588824	-0.376839	0.759199	-0.812429	-0.757023	-0.510666	-0.75544	-0.891638	-1	-0.70084	-0.818758	0.755988	0.273422	0.838544	1	-0.0530046	0.0719639	-0.104037	0.0652018	-0.280246
chr10_128551549_128551895_-(LTR:ERVL:MT2B1)	-0.965908	-0.962667	-0.962399	-0.977894	-0.974036	-0.984331	-0.981189	-0.966579	-0.94144	-0.970386	-0.946478	-0.912339	-0.894249	-0.984723	-0.976292	-0.984959	-0.996011	-0.97718	-0.973963	-0.99635	-0.937866	-0.969438	-0.964445	-0.993129	-0.974876	-0.989846	-0.992744	-1	-0.990146	0.48741	0.476187	-0.0636873	-0.0393041	-0.173584	-0.10757	0.0139485	0.369242	-0.107374	0.165701	-0.76289	0.300342	0.328566	0.184852	0.340564	0.41369	0.156596	0.248671	0.349896	-0.407388
chr1_85106767_85109031_+(LTR:ERVL:MERVL-int)	0.0968622	-0.117228	0.014294	-0.494993	-0.524016	-0.23755	0.00556098	-0.478214	0.775236	0.112491	-0.227293	-0.422696	-0.171935	-0.185218	-0.259699	-0.44446	-0.323018	1	-0.245429	-0.96025	-0.810485	-0.718486	-0.0991896	-0.648357	-0.858097	-0.837539	-0.911734	-0.832787	-0.70694	-0.547352	-0.752149	-0.839655	-0.813493	-0.894301	-0.87836	-0.924008	-0.959595	-0.920285	-0.925634	-0.977473	-0.86715	-0.841725	-0.725783	-0.539663	-0.72536	-0.520353	-0.87008	-0.682252	-0.709258
chr5_94371678_94376919_+(LTR:ERVL:MERVL-int)	-0.35448	-0.494862	-0.708906	0.0374518	-0.508227	-0.0832321	-0.349033	-0.653439	-0.492089	-0.119613	-0.0604167	-0.428927	-0.074075	-0.00786748	1	-0.230638	-0.294532	-0.200125	-0.109859	-0.260769	-0.118895	0.682791	0.57813	0.34294	-0.460209	-0.559394	-0.726419	-0.157794	0.114785	-0.79634	-0.855959	-0.796685	-0.92774	-0.719186	-0.371627	-0.788017	-0.937382	-1	-0.930851	-0.790534	-1	-1	-0.830012	-1	-1	-1	-1	-1	-0.792041
chr14_57417435_57419173_-(LTR:ERVL:MERVL-int)	-1	-1	-1	-1	-1	-1	-1	-1	-1	-0.939961	-1	-0.937688	-1	-1	-0.949249	-0.880074	-1	-1	-1	-1	-1	-1	-1	-1	-1	-1	-1	-1	-0.932423	1	0.100183	-0.408411	0.10385	0.149032	0.0970333	0.233622	0.161531	0.0514277	0.961752	-0.885721	-0.614885	-0.643141	-0.350814	-0.813176	-0.601926	-0.639516	-0.623378	-0.373133	-0.319259
chr1_85267584_85269727_+(LTR:ERVL:MERVL-int)	-0.92076	-1	-1	-1	-1	-1	-1	-1	-1	-1	-1	-0.929899	-1	-1	-1	-0.865083	-1	-1	-0.935725	-1	-1	-0.923493	-1	-1	-1	-0.922734	-1	-1	-1	1	0.0608912	0.0814993	-0.379085	-0.224403	0.157027	-0.392826	-0.692536	-0.818022	-0.405815	-0.871436	-0.025178	-0.297434	-0.374	-0.579646	-0.664125	-0.0875258	-1	0.511197	-0.234166
[truncated: 112 more columns]

## Sheet: S5B Fig
oocyte_9_1	oocyte_8_1	oocyte_7_1	oocyte_6_1	oocyte_5_1	oocyte_4_1	oocyte_3_1	oocyte_2_1	oocyte_10_1	oocyte_1_1	Zygote_9_1	Zygote_8_1	Zygote_7_1	Zygote_6_1	Zygote_5_1	Zygote_4_1	Zygote_3_1	Zygote_2_1	Zygote_1_1	E2_5_2	E2_5_1	E2_4_2	E2_4_1	E2_3_2	E2_3_1	E2_2_2	E2_2_1	E2_1_2	E2_1_1	L2_6_2	L2_6_1	L2_5_2	L2_5_1	L2_4_2	L2_4_1	L2_3_2	L2_3_1	L2_2_2	L2_2_1	L2_1_1	4cell_5_4	4cell_5_3	4cell_5_2	4cell_5_1	4cell_4_4	4cell_4_3	4cell_4_2	4cell_4_1	4cell_3_3	4cell_3_2
chr2_80648997_80649390_+(LINE:L1:L1Md_F2)	0.575629	0.767867	0.58126	0.25438	-0.058548	0.279734	0.423233	0.0366519	0.412942	0.501074	0.573899	-0.00922944	1	0.0198175	0.485889	-0.0794561	0.0778441	0.872234	0.171562	-0.944719	-0.864454	-0.679337	-0.782127	-0.902193	-0.949766	-0.887032	-0.950899	-0.744199	-0.748052	-0.772566	-0.784569	-0.537793	-0.792497	-0.949601	-0.879704	-0.797089	-0.850155	-0.671852	-0.702145	-0.987469	-0.809965	-0.833691	-0.816948	-0.815623	-0.923611	-0.851766	-0.927727	-0.93126	-0.90047
chr19_11708631_11709605_+(LINE:L1:L1Md_F2)	0.573122	0.465553	0.430838	0.907239	0.331319	0.532456	0.262058	0.692233	0.247498	0.679294	0.370942	0.514664	0.748625	0.68819	0.782558	0.295992	1	0.948038	0.580678	-0.787632	-0.519158	-0.608993	-0.496048	-0.481365	-0.701963	-0.612934	-0.753595	-0.597587	-0.547343	-0.976105	-0.988071	-0.988774	-0.98055	-0.981104	-0.971377	-0.995611	-0.988331	-0.996931	-0.995705	-0.995663	-0.97625	-0.974607	-0.968324	-0.978729	-0.966009	-0.972639	-0.971414	-0.972811	-0.989235
chr7_7000791_7001320_+(LINE:L1:L1Md_F2)	0.244077	0.407049	0.0218413	0.0899127	0.121243	0.209443	0.0794228	0.416323	0.496711	0.524399	0.702389	0.252913	1	0.354135	0.452639	-0.215125	0.190594	0.212944	0.229878	-0.856896	-0.653447	-0.608548	-0.556108	-0.83422	-0.901955	-0.837534	-0.805809	-0.771467	-0.621674	-0.976637	-0.969018	-0.976676	-0.962697	-0.98188	-0.956749	-0.987841	-0.967675	-1	-0.970253	-1	-0.946858	-0.992965	-0.934186	-0.970537	-0.984306	-0.950257	-0.962879	-0.978816	-0.982108
chr2_45770479_45771467_+(LINE:L1:L1Md_F2)	-0.376239	-0.511889	0.0407443	0.266292	-0.495104	0.181154	-0.0278714	0.172076	-0.325163	0.276066	0.682307	0.655469	0.247891	-0.172041	1	-0.203469	-0.0561235	0.255983	-0.089267	-0.642843	-0.574297	-0.578427	-0.472138	-0.492215	-0.710224	-0.39178	-0.702596	-0.749595	-0.521241	-1	-0.965204	-1	-0.930175	-0.932163	-0.908921	-1	-0.939493	-1	-1	-0.949399	-1	-1	-0.958935	-0.917276	-1	-1	-1	-0.920694	-1
chr6_87023755_87023973_+(LINE:L1:L1Md_F2)	-0.425709	0.0766846	-0.223079	0.21444	0.230492	0.0874765	0.272345	0.19902	-0.29396	0.18302	-0.0985337	-0.195575	0.120016	0.0364519	1	0.100036	0.0460393	-0.332863	0.513963	-0.931494	-0.393426	-0.39931	-0.415004	0.0389164	-0.333017	-0.440018	-0.492933	-0.231515	-0.311268	-0.748351	-1	-0.849266	-0.785711	-0.947953	-0.906827	-0.947613	-0.907153	-0.945047	-0.948734	-0.844706	-0.934583	-0.878766	-0.810961	-0.936531	-1	-0.877534	-0.936026	-1	-1
chrX_94373942_94374214_+(LINE:L1:L1Md_F2)	-1	-0.808795	-0.929481	0.025147	-0.813854	-0.740895	-0.46239	-0.685167	-0.769294	-0.633431	-0.46443	-0.792483	-0.7934	0.256362	1	-0.301072	-0.211221	0.0899704	-0.492612	-0.776148	-0.237675	-0.24507	-0.485355	-0.151308	-0.745732	-0.199462	-0.751466	0.0986091	-0.137307	-1	-0.956382	-1	-0.956237	-0.957482	-1	-0.957205	-0.962076	-1	-0.916242	-1	-1	-0.950482	-0.845574	-0.896304	-0.889526	-0.949979	-1	-1	-1
chr12_55406553_55406918_+(LINE:L1:L1Md_F2)	-0.770757	-0.915911	-0.793248	-0.733374	-0.808984	-0.864346	-0.894919	-0.717956	-0.887266	-0.877871	-0.803722	-0.898598	-0.610605	-0.519543	-0.649001	-0.780446	-0.879552	-0.711503	-0.604856	-0.917962	-0.888248	-0.916999	-0.946112	-0.714887	-0.946751	-1	-0.939277	-0.798688	-0.835045	0.0547464	-0.104823	0.0529608	-0.294303	-0.594866	-0.832635	-0.466757	-0.55525	-0.210302	0.0436708	-0.907016	-0.0991097	-0.237799	-0.358593	-0.201939	-0.14977	-0.230057	-0.195588	-0.380644	-0.446107
chrX_68775781_68776779_+(LINE:L1:L1Md_F2)	0.487224	-0.245688	-0.403861	-0.068148	0.10153	-0.269872	-0.242539	-0.112838	-0.0790217	0.126853	-0.339737	-0.171595	0.122764	-0.0764491	-0.682492	-0.296609	-0.398023	-0.616074	-0.285121	-1	-0.731483	-1	-1	-0.750884	-0.948822	-0.89258	-0.883277	-0.889438	-0.841459	-0.47865	-0.815635	-0.421703	-0.568381	-0.101428	-0.302951	0.145609	0.0152097	-0.430755	-0.232931	-0.731893	-0.849415	-0.720928	-0.492321	-0.196444	-0.766523	-0.647616	-0.852736	-0.719871	-0.645096
chr3_67595439_67595891_+(LINE:L1:L1Md_F2)	0.766146	0.41347	-0.493178	-0.864188	-0.923552	-0.391932	-0.411224	-0.497171	-0.210428	-0.110408	-0.587588	-0.0767302	1	-0.887832	-0.884313	-0.79497	-0.865024	-0.689139	-0.804645	-0.885083	-1	-0.92249	-0.849029	-1	-0.627053	-0.765163	-0.829882	-0.758292	-0.845957	-0.409016	-0.910433	-1	-1	-0.912692	-0.765559	-0.912123	-1	-0.907818	-0.828006	-0.7395	-0.890266	-0.694951	-0.682895	-0.467666	-1	-0.897284	-0.892686	-0.591729	-0.741374
chr14_34324843_34325228_+(LINE:L1:L1Md_F2)	-0.575469	-0.0310604	-0.617119	-0.8803	-0.865242	-1	-0.870269	-0.620136	0.113439	-0.879376	-0.394192	-0.87481	-0.252177	-0.703417	-0.796075	-0.638588	-1	-0.780815	-1	-1	-0.862032	-0.86337	-0.60082	-1	-1	-1	-0.850065	-1	-0.864232	-0.85118	-0.842118	0.188548	-0.0495497	-0.692201	-0.724497	-0.0705848	-0.862729	-0.837508	-0.848411	-0.54081	-0.226275	-0.462283	-0.0683838	-0.436984	-0.80006	-0.637881	-0.243338	-0.640165	-0.31617
chr3_41658761_41659316_-(LINE:L1:Lx3C)	0.569951	0.719944	0.0477837	0.221738	-0.0431793	0.218872	0.151416	-0.0728542	0.204394	0.793223	0.935641	1	0.493375	0.469697	0.583673	0.122686	0.451787	0.459014	0.222524	-0.685374	-0.418353	-0.514943	-0.586664	-0.517182	-0.795785	-0.846916	-0.900195	-0.306728	-0.246879	-1	-1	-1	-1	-0.965852	-0.969435	-1	-1	-1	-0.966365	-1	-0.957081	-1	-0.958658	-1	-1	-0.959826	-0.958027	-0.880237	-1
chr12_87603541_87603869_+(LINE:L1:Lx3C)	-0.191681	-0.0750698	-0.0233942	0.257813	-0.331918	-0.335763	0.0626176	-0.222143	0.0125086	0.163519	0.318879	-0.0487873	0.7501	0.481013	1	0.220472	0.166736	0.801229	0.478343	-0.705272	-0.382915	-0.322637	-0.25429	-0.620634	-0.752019	-0.561296	-0.798009	-0.448971	-0.312277	-0.967922	-0.982984	-0.967976	-0.965855	-0.966827	-0.948038	-0.966611	-0.970411	-0.982487	-0.959156	-0.925766	-1	-1	-0.979919	-0.989887	-1	-0.951216	-0.989806	-0.980609	-1
chr4_143790185_143790482_+(LINE:L1:Lx3C)	-0.0216298	-0.00402381	-0.0697049	0.220767	-0.426657	-0.165892	-0.135536	-0.247368	-0.207553	-0.226415	-0.0865089	0.139686	0.363588	0.141233	1	0.503753	0.0122879	0.223971	0.346611	-0.71483	-0.42163	-0.239171	-0.271536	-0.827814	-0.876603	-0.641713	-0.868664	-0.333551	-0.384132	-0.995344	-0.995061	-0.995352	-0.995044	-0.985556	-0.969834	-0.970924	-0.961351	-0.994917	-1	-0.992817	-0.993949	-1	-0.994171	-0.994129	-0.993745	-1	-1	-0.988743	-0.992869
chr4_143847658_143848010_+(LINE:L1:Lx3C)	-0.329352	-0.380443	-0.0927232	0.118806	-0.379096	-0.18865	-0.248548	-0.366577	-0.157174	0.238598	0.307924	0.252527	0.35013	0.509688	1	0.0308569	-0.0916685	0.168609	0.0426569	-0.866666	-0.364303	-0.100671	-0.229267	-0.22488	-0.428812	-0.382391	-0.624974	0.159175	-0.14209	-0.980409	-0.979216	-1	-0.979146	-1	-0.963731	-1	-0.963858	-0.978609	-1	-1	-0.974536	-1	-1	-1	-1	-0.976164	-0.975097	-1	-1
chr12_87955387_87955715_+(LINE:L1:Lx3C)	-0.348084	-0.0384996	-0.242086	0.31828	-0.417994	-0.556363	-0.252935	-0.416676	-0.0933318	-0.0535843	0.238445	-0.0898462	0.445713	0.359197	1	0.188024	-0.045203	0.289798	0.0782577	-0.701086	-0.433922	-0.409908	-0.458847	-0.58078	-0.801251	-0.637467	-0.881281	-0.38151	-0.462494	-0.989288	-0.988635	-0.983959	-0.971494	-0.939071	-0.940506	-0.955399	-0.960476	-0.988304	-0.989088	-0.97521	-0.986076	-0.993549	-0.993294	-0.993246	-0.985608	-0.98045	-0.972767	-0.980574	-1
chr4_144191529_144191825_+(LINE:L1:Lx3C)	-0.513739	-0.583814	-0.561446	-0.348753	-0.556238	-0.61634	-0.424194	-0.311095	-0.322476	-0.188293	-0.392841	-0.56982	-0.204622	0.0474339	1	-0.0168369	-0.0291392	0.490643	-0.128968	-0.738976	-0.348129	-0.471825	-0.352267	-0.486861	-0.811752	-0.683903	-0.785329	-0.410314	-0.222454	-0.978693	-1	-0.978729	-0.97732	-0.889827	-0.921109	-0.977822	-0.960692	-1	-1	-1	-1	-1	-1	-1	-1	-1	-0.972916	-1	-1
chr7_5358870_5359120_+(LINE:L1:Lx7)	1	0.422779	0.75693	0.208388	-0.0848221	0.278794	0.571591	0.44095	0.63496	0.749081	0.601209	0.148922	0.686359	-0.0745639	0.628209	0.149835	0.0481048	0.367856	0.0955765	-0.888457	-0.569495	-0.573671	-0.609232	-0.718071	-0.806935	-0.772058	-0.779837	-0.400441	-0.55144	-0.972684	-1	-1	-1	-1	-1	-1	-1	-1	-1	-1	-1	-1	-1	-1	-1	-1	-1	-1	-1
chr18_65187792_65188696_+(LINE:L1:Lx7)	-0.048339	-0.0439638	-0.0257202	0.0225457	-0.289698	-0.172024	-0.174713	-0.125455	-0.139903	0.0304381	0.0130123	0.02394	1	0.0960929	0.464061	-0.0803498	-0.308082	0.434185	0.0222962	-0.926364	-0.62385	-0.528165	-0.201906	-0.627763	-0.784922	-0.673963	-0.890993	-0.561172	-0.481787	-0.972951	-1	-1	-1	-0.916083	-0.974963	-0.943691	-1	-0.970466	-1	-0.958269	-1	-1	-0.966134	-1	-1	-1	-1	-1	-0.917139
chr1_4873534_4874533_+(LINE:L1:Lx7)	-0.4197	0.0974114	-0.371959	-0.378245	-0.557914	-0.304058	-0.0424061	-0.376909	-0.23901	-0.208564	-0.072539	-0.0417016	-0.094611	1	0.059245	0.0539114	0.0407237	-0.0112937	-0.0899623	-0.889243	-0.735973	-0.477067	-0.708988	-0.790042	-0.712443	-0.849109	-0.91802	-0.611737	-0.517482	-0.755889	-0.395726	-0.553222	-0.523631	-0.789632	-0.585751	-0.661217	-0.887417	-0.866732	-0.79279	-0.874465	-0.788476	-0.607991	-0.490622	-0.743468	-0.508057	-0.60401	-0.482852	-0.803254	-0.626104
chr3_138439698_138440704_+(LINE:L1:Lx7)	0.223938	0.0611616	-0.473159	1	-0.470213	-0.130882	-0.43897	-0.32797	-0.179241	-0.00413718	0.0717552	-0.803131	-0.139001	0.282589	0.102354	-0.550061	-0.462153	0.981922	0.308684	-0.920363	-0.945759	-0.785141	-0.895377	-0.874196	-0.819084	-0.891505	-0.941054	-0.748745	-0.733121	-1	-1	-1	-0.968862	-0.969748	-0.891689	-1	-1	-1	-1	-1	-1	-0.964767	-1	-1	-1	-1	-1	-1	-1
chr15_93437564_93438176_+(LINE:L1:Lx7)	-0.879546	-0.823266	-0.837046	-0.745279	-0.713236	-0.486796	-0.503078	-0.78444	-0.466886	-0.589301	-0.690602	-0.627034	-0.681727	-0.579247	-0.392468	-0.846183	-0.898739	-0.486933	-0.706883	-1	-0.765124	-0.767402	-0.94337	-0.891047	-0.944042	-1	-0.872375	-0.697779	-0.479955	0.456772	0.0751141	0.391075	0.213534	-0.345004	-0.179223	0.12075	-0.415776	-0.446747	1	-0.511422	-0.0121091	0.220546	0.0308883	0.837081	-0.149056	-0.460587	0.28814	-0.0811259	0.164152
chr10_20329894_20330073_+(LINE:L1:Lx7)	-0.909771	-1	-0.918623	-0.923678	-1	-1	-0.958641	-1	-0.866885	-0.923089	-0.922745	-0.960088	-0.897823	-0.905447	-0.967494	-0.961593	-0.962074	-0.930122	-0.963405	-1	-0.956015	-1	-0.915159	-0.836771	-1	-1	-1	-1	-0.956716	-0.525549	-0.295322	0.326214	-0.696989	-0.509356	-0.385173	-0.209854	-0.737422	-0.430159	-0.178429	-0.926803	0.233348	1	0.36623	0.495782	-0.0438636	0.269912	0.0855343	-0.139613	-0.636649
chr14_79592438_79592948_+(LINE:L1:Lx7)	-0.852963	-0.796191	-0.872587	-0.894366	-0.850604	-0.910949	-0.709164	-0.650292	-0.905438	-0.71199	-0.77469	-0.809675	-0.656602	-0.52024	-0.800773	-0.733707	-0.811267	-0.694767	-0.829895	-0.999297	-0.955476	-0.871932	-0.923681	-0.917291	-0.971676	-0.943274	-1	-0.88988	-0.897062	-0.185285	-0.285872	-0.383624	-0.339291	-0.808261	-0.67574	-0.396139	-0.652803	-0.550567	-0.356625	-0.911003	-0.318203	-0.277109	-0.229984	-0.240606	0.201082	-0.125274	-0.184007	-0.401325	-0.50929
chr5_21802696_21802928_+(LINE:L1:Lx7)	-0.875314	-0.939019	-0.943773	-0.894532	-0.881264	-0.940974	-0.942846	-0.804758	-1	-0.787436	-0.866555	-0.944847	-0.858805	-0.847562	-0.86524	-0.867316	-0.94759	-0.903437	-0.848292	-1	-0.908827	-1	-0.91207	-0.887219	-0.942076	-0.908816	-0.867891	-0.84358	-0.91028	-0.541057	-0.408777	-0.247298	-0.371914	-0.694896	-0.848283	-0.727029	-0.788337	-0.355722	-0.265387	-0.848277	-0.616524	-0.447249	-0.425402	-0.173205	-0.559579	-0.202335	-0.458306	-0.445157	-0.548104
chr17_JH584266_alt_152625_152908_+(LINE:L1:Lx7)	-0.93013	-1	-0.873969	-0.940899	-1	-1	-0.935946	-1	-1	-1	-1	-1	-0.578017	-0.853563	-0.899313	-0.940518	-0.941262	-0.891778	-1	-1	-0.931879	-1	-1	-0.873602	-1	-0.931871	-0.85194	-1	-1	-0.338684	-0.37637	-0.633224	-0.765359	-0.772038	-0.931986	-0.69407	-0.457785	-0.67908	-0.775461	-0.886638	-0.808988	-0.646005	-0.632014	-0.814675	-0.703841	-0.910602	-0.9066	-0.378165	-0.774907
chr9_78208511_78208969_+(LINE:L1:Lx7)	-0.949088	-0.9502	-1	-0.827739	-1	-1	-1	-1	-1	-1	-0.956409	-1	-0.923129	-0.751024	-0.633162	-0.956657	-0.9572	-0.881713	-0.834811	-0.927121	-0.751811	-0.901688	-0.904256	-1	-0.858089	-0.801425	-0.892113	-0.897808	-0.755769	-0.839373	-1	-0.946548	-0.943008	-1	-1	-1	-0.950613	-0.941539	-0.836385	-0.917397	-0.791224	-0.935514	-0.932965	-0.93248	-0.784198	-0.934859	-1	-0.93527	-0.835982
chr17_JH584328_alt_152533_152816_+(LINE:L1:Lx7)	-0.868023	-1	-0.940486	-0.944182	-1	-1	-1	-1	-1	-1	-1	-1	-0.701096	-0.723397	-0.952453	-0.887645	-0.944526	-0.948895	-1	-1	-0.871327	-1	-0.937952	-0.940312	-1	-0.871311	-0.930083	-1	-1	0.110357	-0.705508	-0.86144	-1	-0.784703	-0.935764	-0.783299	-0.487908	-0.772682	-0.646559	-0.892936	-0.7294	-0.665672	-0.652458	-0.912486	-1	-0.662276	-0.823578	-0.412711	-1
chr17_33836963_33837268_+(LINE:L1:Lx7)	-1	-1	-1	-1	-1	-1	-1	-1	-1	-1	-1	-1	-0.814065	-0.827938	-0.91127	-1	-0.948238	-0.952315	-1	-1	-0.939969	-1	-1	-1	-1	-0.939961	-1	-1	-1	-0.352465	-0.519125	-1	-0.862149	-0.79911	-0.820188	-0.8652	-0.462447	-0.717191	-0.934042	-0.900101	-1	-0.688044	-0.756786	-0.673367	-0.913004	-0.763657	-0.917692	-0.921716	-0.900819
chr17_GL456022_alt_85730_85978_+(LINE:L1:Lx7)	-0.942558	-0.887624	-0.84458	-1	-1	-0.891227	-0.947339	-1	-0.943504	-1	-1	-1	-0.869904	-0.83948	-0.917222	-0.951098	-0.95171	-0.955514	-0.906812	-1	-0.943996	-1	-1	-0.896084	-1	-0.943989	-1	-1	-0.834666	-0.516723	-0.743648	-0.939693	-0.871397	-0.750115	-0.776334	-0.811365	-0.442787	-0.736163	-0.938467	-1	-0.921482	-0.563456	-0.924367	-0.847639	-0.83768	-0.559022	-0.923213	-0.853935	-1
chr16_61653134_61653313_-(LINE:L1:Lx8)	-0.413421	0.0655701	0.133636	0.736596	0.157074	0.745458	0.958957	-0.0252577	0.236254	1	-0.784758	0.22319	0.233603	-0.0340616	-0.0641382	0.177078	-0.365991	-0.156347	-0.0483952	-0.520191	-0.550654	-0.676373	-0.645431	-0.0525476	-0.64964	-0.46889	-0.511678	-0.831801	-0.919604	-1	-1	-1	-1	-0.954433	-0.959214	-1	-0.959357	-1	-1	-1	-1	-1	-1	-1	-1	-0.892783	-1	-1	-1
chrX_12593844_12594306_+(LINE:L1:Lx8)	0.509335	0.0878533	0.71948	-0.529636	-0.546113	-0.548725	-0.344563	-0.289196	-0.0624354	-0.255151	-0.319844	-0.226952	0.859114	-0.223043	-0.656573	-0.729489	-0.732874	-0.507831	-0.355635	-1	-1	-0.846602	-1	-1	-0.704767	-0.922541	-0.915832	-1	-0.84757	-0.498747	-0.556854	0.334413	-0.644302	-0.0496718	-0.381372	1	0.309998	-0.817566	-0.659615	-0.484456	-0.457075	-0.496909	-0.79081	-0.578592	-0.551045	-0.79672	-0.681429	-0.495005	-0.872041
chr14_65812345_65812568_+(LINE:L1:Lx8)	-0.233396	0.124793	-0.308607	-0.0273271	-0.634989	-0.546362	-0.385056	-0.142569	0.507957	-0.183183	0.230691	-0.660904	0.953247	-0.33055	-0.654775	-0.510531	-0.516656	0.113178	-0.300442	-0.725659	-0.813147	-0.629918	-0.819793	-0.566619	-0.910966	-0.813124	-1	-0.711486	-0.816126	0.511633	0.176031	0.207259	-0.570927	-0.687355	-0.25376	0.0489416	-0.442273	-0.449832	-0.0761481	-1	0.178859	-0.514504	-0.369145	-0.11041	0.489309	0.348675	-0.231426	-0.512666	-1
chr7_26572602_26573044_+(LINE:L1:Lx8)	0.359545	0.0528007	-0.0803793	0.341667	0.510445	-0.141855	0.350243	0.419248	-0.219993	-0.179129	0.358053	0.603666	0.197437	0.899593	1	0.784337	0.333413	0.27225	-0.0810064	-0.270198	-0.723852	-0.28898	-0.14776	0.0760206	0.210552	0.215199	-0.339778	0.307601	0.413072	-0.940426	-1	-1	-1	-1	-0.944857	-1	-1	-1	-1	-1	-1	-1	-0.925413	-1	-1	-1	-1	-0.783933	-1
chr10_83368713_83368819_+(LINE:L1:Lx8)	-0.32761	0.131254	-0.187394	0.0237606	-0.193217	0.12045	0.208186	-0.109567	0.216823	0.37555	0.485312	0.689357	1	-0.351757	-0.0407357	-0.313097	-0.355607	-0.16683	-0.138255	-0.78825	-0.65911	-0.636449	-0.367762	-0.805379	-0.775096	-0.645956	-0.572547	-0.689584	-0.574231	-0.872718	-0.924982	-1	-0.894625	-0.926874	-0.947638	-0.941118	-0.94782	-0.891908	-0.855944	-0.956363	-1	-1	-0.964587	-0.982165	-0.961999	-0.965588	-0.964047	-0.931609	-0.978338
chr7_20050632_20051115_+(LINE:L1:Lx8)	-0.722249	-0.660394	-0.686874	-0.588853	-0.603256	-0.868513	-0.554396	-0.440815	-0.385353	-0.644868	-0.464926	-0.324276	-0.528209	-0.417879	0.450924	-0.586204	0.0507316	-0.247138	-0.324109	-0.20482	0.0831906	0.139726	0.240532	0.633004	1	-0.0520936	0.177146	0.463455	0.465636	-0.926975	-1	-1	-1	-1	-1	-1	-1	-1	-1	-1	-1	-1	-1	-1	-1	-1	-1	-1	-1
chr10_105844032_105844392_+(LINE:L1:Lx8)	-0.910667	-0.912618	-0.919432	-0.546616	-0.744791	-0.83084	0.146554	-0.840133	-1	-0.0100867	-0.617566	-0.76291	-0.325592	0.435407	-0.485066	-0.543696	-0.474307	-0.238982	-0.63769	-1	-0.825807	-0.827497	-0.832004	-0.919197	-0.833998	-1	-0.905349	-1	-0.914293	0.127368	-0.601329	0.313036	1	-0.319924	0.652234	0.466802	-0.653375	-0.48711	0.244034	-1	0.221092	0.0183504	-0.647134	-0.526106	-0.495128	-0.428503	-0.283502	-0.545687	-0.568312
[truncated: 112 more columns]

## Sheet: S5C Fig
S1	S2	Type	Cor	Stage
oocyte_9_1	oocyte_8_1	same_stage	0.973841	oocyte
oocyte_9_1	oocyte_7_1	same_stage	0.992613	oocyte
oocyte_9_1	oocyte_6_1	same_stage	0.943253	oocyte
oocyte_9_1	oocyte_5_1	same_stage	0.962604	oocyte
oocyte_9_1	oocyte_4_1	same_stage	0.976569	oocyte
oocyte_9_1	oocyte_3_1	same_stage	0.964945	oocyte
oocyte_9_1	oocyte_2_1	same_stage	0.969335	oocyte
oocyte_9_1	oocyte_10_1	same_stage	0.983955	oocyte
oocyte_9_1	oocyte_1_1	same_stage	0.982939	oocyte
oocyte_8_1	oocyte_9_1	same_stage	0.973841	oocyte
oocyte_8_1	oocyte_7_1	same_stage	0.973292	oocyte
oocyte_8_1	oocyte_6_1	same_stage	0.883726	oocyte
oocyte_8_1	oocyte_5_1	same_stage	0.911997	oocyte
oocyte_8_1	oocyte_4_1	same_stage	0.936374	oocyte
oocyte_8_1	oocyte_3_1	same_stage	0.929592	oocyte
oocyte_8_1	oocyte_2_1	same_stage	0.923557	oocyte
oocyte_8_1	oocyte_10_1	same_stage	0.974632	oocyte
oocyte_8_1	oocyte_1_1	same_stage	0.947592	oocyte
oocyte_7_1	oocyte_9_1	same_stage	0.992613	oocyte
oocyte_7_1	oocyte_8_1	same_stage	0.973292	oocyte
oocyte_7_1	oocyte_6_1	same_stage	0.952686	oocyte
oocyte_7_1	oocyte_5_1	same_stage	0.968793	oocyte
oocyte_7_1	oocyte_4_1	same_stage	0.980319	oocyte
oocyte_7_1	oocyte_3_1	same_stage	0.972185	oocyte
oocyte_7_1	oocyte_2_1	same_stage	0.974539	oocyte
oocyte_7_1	oocyte_10_1	same_stage	0.989925	oocyte
oocyte_7_1	oocyte_1_1	same_stage	0.98579	oocyte
oocyte_6_1	oocyte_9_1	same_stage	0.943253	oocyte
oocyte_6_1	oocyte_8_1	same_stage	0.883726	oocyte
oocyte_6_1	oocyte_7_1	same_stage	0.952686	oocyte
oocyte_6_1	oocyte_5_1	same_stage	0.968692	oocyte
oocyte_6_1	oocyte_4_1	same_stage	0.963339	oocyte
oocyte_6_1	oocyte_3_1	same_stage	0.957628	oocyte
oocyte_6_1	oocyte_2_1	same_stage	0.968412	oocyte
oocyte_6_1	oocyte_10_1	same_stage	0.94324	oocyte
oocyte_6_1	oocyte_1_1	same_stage	0.962642	oocyte
oocyte_5_1	oocyte_9_1	same_stage	0.962604	oocyte
oocyte_5_1	oocyte_8_1	same_stage	0.911997	oocyte
oocyte_5_1	oocyte_7_1	same_stage	0.968793	oocyte
oocyte_5_1	oocyte_6_1	same_stage	0.968692	oocyte
oocyte_5_1	oocyte_4_1	same_stage	0.988914	oocyte
oocyte_5_1	oocyte_3_1	same_stage	0.987082	oocyte
oocyte_5_1	oocyte_2_1	same_stage	0.992663	oocyte
oocyte_5_1	oocyte_10_1	same_stage	0.963652	oocyte
oocyte_5_1	oocyte_1_1	same_stage	0.986454	oocyte
oocyte_4_1	oocyte_9_1	same_stage	0.976569	oocyte
oocyte_4_1	oocyte_8_1	same_stage	0.936374	oocyte
oocyte_4_1	oocyte_7_1	same_stage	0.980319	oocyte
oocyte_4_1	oocyte_6_1	same_stage	0.963339	oocyte
oocyte_4_1	oocyte_5_1	same_stage	0.988914	oocyte
oocyte_4_1	oocyte_3_1	same_stage	0.9886	oocyte
oocyte_4_1	oocyte_2_1	same_stage	0.991259	oocyte
oocyte_4_1	oocyte_10_1	same_stage	0.977328	oocyte
oocyte_4_1	oocyte_1_1	same_stage	0.989531	oocyte
oocyte_3_1	oocyte_9_1	same_stage	0.964945	oocyte
oocyte_3_1	oocyte_8_1	same_stage	0.929592	oocyte
oocyte_3_1	oocyte_7_1	same_stage	0.972185	oocyte
oocyte_3_1	oocyte_6_1	same_stage	0.957628	oocyte
oocyte_3_1	oocyte_5_1	same_stage	0.987082	oocyte
oocyte_3_1	oocyte_4_1	same_stage	0.9886	oocyte
oocyte_3_1	oocyte_2_1	same_stage	0.988146	oocyte
oocyte_3_1	oocyte_10_1	same_stage	0.975463	oocyte
oocyte_3_1	oocyte_1_1	same_stage	0.987558	oocyte
oocyte_2_1	oocyte_9_1	same_stage	0.969335	oocyte
oocyte_2_1	oocyte_8_1	same_stage	0.923557	oocyte
oocyte_2_1	oocyte_7_1	same_stage	0.974539	oocyte
oocyte_2_1	oocyte_6_1	same_stage	0.968412	oocyte
oocyte_2_1	oocyte_5_1	same_stage	0.992663	oocyte
oocyte_2_1	oocyte_4_1	same_stage	0.991259	oocyte
oocyte_2_1	oocyte_3_1	same_stage	0.988146	oocyte
oocyte_2_1	oocyte_10_1	same_stage	0.967142	oocyte
oocyte_2_1	oocyte_1_1	same_stage	0.990488	oocyte
oocyte_10_1	oocyte_9_1	same_stage	0.983955	oocyte
oocyte_10_1	oocyte_8_1	same_stage	0.974632	oocyte
oocyte_10_1	oocyte_7_1	same_stage	0.989925	oocyte
oocyte_10_1	oocyte_6_1	same_stage	0.94324	oocyte
oocyte_10_1	oocyte_5_1	same_stage	0.963652	oocyte
oocyte_10_1	oocyte_4_1	same_stage	0.977328	oocyte
oocyte_10_1	oocyte_3_1	same_stage	0.975463	oocyte
oocyte_10_1	oocyte_2_1	same_stage	0.967142	oocyte
oocyte_10_1	oocyte_1_1	same_stage	0.978524	oocyte
oocyte_1_1	oocyte_9_1	same_stage	0.982939	oocyte
oocyte_1_1	oocyte_8_1	same_stage	0.947592	oocyte
oocyte_1_1	oocyte_7_1	same_stage	0.98579	oocyte
oocyte_1_1	oocyte_6_1	same_stage	0.962642	oocyte
oocyte_1_1	oocyte_5_1	same_stage	0.986454	oocyte
oocyte_1_1	oocyte_4_1	same_stage	0.989531	oocyte
oocyte_1_1	oocyte_3_1	same_stage	0.987558	oocyte
oocyte_1_1	oocyte_2_1	same_stage	0.990488	oocyte
oocyte_1_1	oocyte_10_1	same_stage	0.978524	oocyte
Zygote_9_1	Zygote_8_1	same_stage	0.976588	Zygote
Zygote_9_1	Zygote_7_1	same_stage	0.979016	Zygote
Zygote_9_1	Zygote_6_1	same_stage	0.87006	Zygote
Zygote_9_1	Zygote_5_1	same_stage	0.873367	Zygote
Zygote_9_1	Zygote_4_1	same_stage	0.906335	Zygote
Zygote_9_1	Zygote_3_1	same_stage	0.806737	Zygote
Zygote_9_1	Zygote_2_1	same_stage	0.900021	Zygote
Zygote_9_1	Zygote_1_1	same_stage	0.902788	Zygote
Zygote_8_1	Zygote_9_1	same_stage	0.976588	Zygote
Zygote_8_1	Zygote_7_1	same_stage	0.982541	Zygote
Zygote_8_1	Zygote_6_1	same_stage	0.90466	Zygote
Zygote_8_1	Zygote_5_1	same_stage	0.894868	Zygote
Zygote_8_1	Zygote_4_1	same_stage	0.941508	Zygote
Zygote_8_1	Zygote_3_1	same_stage	0.863204	Zygote
Zygote_8_1	Zygote_2_1	same_stage	0.932461	Zygote
Zygote_8_1	Zygote_1_1	same_stage	0.935376	Zygote
Zygote_7_1	Zygote_9_1	same_stage	0.979016	Zygote
Zygote_7_1	Zygote_8_1	same_stage	0.982541	Zygote
Zygote_7_1	Zygote_6_1	same_stage	0.851894	Zygote
Zygote_7_1	Zygote_5_1	same_stage	0.846987	Zygote
Zygote_7_1	Zygote_4_1	same_stage	0.896977	Zygote
Zygote_7_1	Zygote_3_1	same_stage	0.799881	Zygote
Zygote_7_1	Zygote_2_1	same_stage	0.887183	Zygote
Zygote_7_1	Zygote_1_1	same_stage	0.892845	Zygote
Zygote_6_1	Zygote_9_1	same_stage	0.87006	Zygote
Zygote_6_1	Zygote_8_1	same_stage	0.90466	Zygote
Zygote_6_1	Zygote_7_1	same_stage	0.851894	Zygote
Zygote_6_1	Zygote_5_1	same_stage	0.982536	Zygote
Zygote_6_1	Zygote_4_1	same_stage	0.970354	Zygote
Zygote_6_1	Zygote_3_1	same_stage	0.958475	Zygote
Zygote_6_1	Zygote_2_1	same_stage	0.980975	Zygote
Zygote_6_1	Zygote_1_1	same_stage	0.972758	Zygote
Zygote_5_1	Zygote_9_1	same_stage	0.873367	Zygote
Zygote_5_1	Zygote_8_1	same_stage	0.894868	Zygote
Zygote_5_1	Zygote_7_1	same_stage	0.846987	Zygote
Zygote_5_1	Zygote_6_1	same_stage	0.982536	Zygote
Zygote_5_1	Zygote_4_1	same_stage	0.964819	Zygote
Zygote_5_1	Zygote_3_1	same_stage	0.929584	Zygote
Zygote_5_1	Zygote_2_1	same_stage	0.978606	Zygote
Zygote_5_1	Zygote_1_1	same_stage	0.963218	Zygote
Zygote_4_1	Zygote_9_1	same_stage	0.906335	Zygote
Zygote_4_1	Zygote_8_1	same_stage	0.941508	Zygote
Zygote_4_1	Zygote_7_1	same_stage	0.896977	Zygote
Zygote_4_1	Zygote_6_1	same_stage	0.970354	Zygote
Zygote_4_1	Zygote_5_1	same_stage	0.964819	Zygote
Zygote_4_1	Zygote_3_1	same_stage	0.941951	Zygote
Zygote_4_1	Zygote_2_1	same_stage	0.98535	Zygote
Zygote_4_1	Zygote_1_1	same_stage	0.985761	Zygote
Zygote_3_1	Zygote_9_1	same_stage	0.806737	Zygote
Zygote_3_1	Zygote_8_1	same_stage	0.863204	Zygote
Zygote_3_1	Zygote_7_1	same_stage	0.799881	Zygote
Zygote_3_1	Zygote_6_1	same_stage	0.958475	Zygote
Zygote_3_1	Zygote_5_1	same_stage	0.929584	Zygote
Zygote_3_1	Zygote_4_1	same_stage	0.941951	Zygote
Zygote_3_1	Zygote_2_1	same_stage	0.957268	Zygote
Zygote_3_1	Zygote_1_1	same_stage	0.950353	Zygote
Zygote_2_1	Zygote_9_1	same_stage	0.900021	Zygote
Zygote_2_1	Zygote_8_1	same_stage	0.932461	Zygote
Zygote_2_1	Zygote_7_1	same_stage	0.887183	Zygote
Zygote_2_1	Zygote_6_1	same_stage	0.980975	Zygote
Zygote_2_1	Zygote_5_1	same_stage	0.978606	Zygote
Zygote_2_1	Zygote_4_1	same_stage	0.98535	Zygote
Zygote_2_1	Zygote_3_1	same_stage	0.957268	Zygote
Zygote_2_1	Zygote_1_1	same_stage	0.986044	Zygote
Zygote_1_1	Zygote_9_1	same_stage	0.902788	Zygote
Zygote_1_1	Zygote_8_1	same_stage	0.935376	Zygote
Zygote_1_1	Zygote_7_1	same_stage	0.892845	Zygote
Zygote_1_1	Zygote_6_1	same_stage	0.972758	Zygote
Zygote_1_1	Zygote_5_1	same_stage	0.963218	Zygote
Zygote_1_1	Zygote_4_1	same_stage	0.985761	Zygote
Zygote_1_1	Zygote_3_1	same_stage	0.950353	Zygote
Zygote_1_1	Zygote_2_1	same_stage	0.986044	Zygote
E2_5_2	E2_5_1	same_embryo	0.97798	E2
E2_5_2	E2_4_2	same_stage	0.955695	E2
E2_5_2	E2_4_1	same_stage	0.980048	E2
E2_5_2	E2_3_2	same_stage	0.893138	E2
E2_5_2	E2_3_1	same_stage	0.934651	E2
E2_5_2	E2_2_2	same_stage	0.908468	E2
E2_5_2	E2_2_1	same_stage	0.928488	E2
E2_5_2	E2_1_2	same_stage	0.960262	E2
E2_5_2	E2_1_1	same_stage	0.943691	E2
E2_5_1	E2_5_2	same_embryo	0.97798	E2
E2_5_1	E2_4_2	same_stage	0.946905	E2
E2_5_1	E2_4_1	same_stage	0.981661	E2
E2_5_1	E2_3_2	same_stage	0.911223	E2
E2_5_1	E2_3_1	same_stage	0.919946	E2
E2_5_1	E2_2_2	same_stage	0.902055	E2
E2_5_1	E2_2_1	same_stage	0.906204	E2
E2_5_1	E2_1_2	same_stage	0.966971	E2
E2_5_1	E2_1_1	same_stage	0.945802	E2
E2_4_2	E2_5_2	same_stage	0.955695	E2
E2_4_2	E2_5_1	same_stage	0.946905	E2
E2_4_2	E2_4_1	same_embryo	0.976496	E2
E2_4_2	E2_3_2	same_stage	0.923765	E2
E2_4_2	E2_3_1	same_stage	0.953916	E2
E2_4_2	E2_2_2	same_stage	0.953487	E2
E2_4_2	E2_2_1	same_stage	0.952066	E2
E2_4_2	E2_1_2	same_stage	0.948536	E2
E2_4_2	E2_1_1	same_stage	0.967026	E2
E2_4_1	E2_5_2	same_stage	0.980048	E2
E2_4_1	E2_5_1	same_stage	0.981661	E2
E2_4_1	E2_4_2	same_embryo	0.976496	E2
E2_4_1	E2_3_2	same_stage	0.921648	E2
E2_4_1	E2_3_1	same_stage	0.944684	E2
E2_4_1	E2_2_2	same_stage	0.93418	E2
E2_4_1	E2_2_1	same_stage	0.937194	E2
E2_4_1	E2_1_2	same_stage	0.970364	E2
E2_4_1	E2_1_1	same_stage	0.965207	E2
E2_3_2	E2_5_2	same_stage	0.893138	E2
E2_3_2	E2_5_1	same_stage	0.911223	E2
E2_3_2	E2_4_2	same_stage	0.923765	E2
E2_3_2	E2_4_1	same_stage	0.921648	E2
E2_3_2	E2_3_1	same_embryo	0.951931	E2
E2_3_2	E2_2_2	same_stage	0.963218	E2
E2_3_2	E2_2_1	same_stage	0.921256	E2
E2_3_2	E2_1_2	same_stage	0.908514	E2
E2_3_2	E2_1_1	same_stage	0.952188	E2
E2_3_1	E2_5_2	same_stage	0.934651	E2
E2_3_1	E2_5_1	same_stage	0.919946	E2
E2_3_1	E2_4_2	same_stage	0.953916	E2
E2_3_1	E2_4_1	same_stage	0.944684	E2
E2_3_1	E2_3_2	same_embryo	0.951931	E2
E2_3_1	E2_2_2	same_stage	0.966695	E2
E2_3_1	E2_2_1	same_stage	0.98034	E2
E2_3_1	E2_1_2	same_stage	0.928712	E2
E2_3_1	E2_1_1	same_stage	0.958007	E2
E2_2_2	E2_5_2	same_stage	0.908468	E2
E2_2_2	E2_5_1	same_stage	0.902055	E2
E2_2_2	E2_4_2	same_stage	0.953487	E2
E2_2_2	E2_4_1	same_stage	0.93418	E2
E2_2_2	E2_3_2	same_stage	0.963218	E2
E2_2_2	E2_3_1	same_stage	0.966695	E2
E2_2_2	E2_2_1	same_embryo	0.96845	E2
E2_2_2	E2_1_2	same_stage	0.90475	E2
E2_2_2	E2_1_1	same_stage	0.959597	E2
E2_2_1	E2_5_2	same_stage	0.928488	E2
E2_2_1	E2_5_1	same_stage	0.906204	E2
E2_2_1	E2_4_2	same_stage	0.952066	E2
E2_2_1	E2_4_1	same_stage	0.937194	E2
E2_2_1	E2_3_2	same_stage	0.921256	E2
E2_2_1	E2_3_1	same_stage	0.98034	E2
E2_2_1	E2_2_2	same_embryo	0.96845	E2
E2_2_1	E2_1_2	same_stage	0.910091	E2
E2_2_1	E2_1_1	same_stage	0.944008	E2
E2_1_2	E2_5_2	same_stage	0.960262	E2
E2_1_2	E2_5_1	same_stage	0.966971	E2
E2_1_2	E2_4_2	same_stage	0.948536	E2
E2_1_2	E2_4_1	same_stage	0.970364	E2
E2_1_2	E2_3_2	same_stage	0.908514	E2
E2_1_2	E2_3_1	same_stage	0.928712	E2
E2_1_2	E2_2_2	same_stage	0.90475	E2
E2_1_2	E2_2_1	same_stage	0.910091	E2
E2_1_2	E2_1_1	same_embryo	0.973486	E2
E2_1_1	E2_5_2	same_stage	0.943691	E2
E2_1_1	E2_5_1	same_stage	0.945802	E2
E2_1_1	E2_4_2	same_stage	0.967026	E2
E2_1_1	E2_4_1	same_stage	0.965207	E2
E2_1_1	E2_3_2	same_stage	0.952188	E2
E2_1_1	E2_3_1	same_stage	0.958007	E2
E2_1_1	E2_2_2	same_stage	0.959597	E2
E2_1_1	E2_2_1	same_stage	0.944008	E2
E2_1_1	E2_1_2	same_embryo	0.973486	E2
L2_6_2	L2_6_1	same_embryo	0.9865	L2
L2_6_2	L2_5_2	same_stage	0.952804	L2
L2_6_2	L2_5_1	same_stage	0.936457	L2
L2_6_2	L2_4_2	same_stage	0.924708	L2
L2_6_2	L2_4_1	same_stage	0.919139	L2
L2_6_2	L2_3_2	same_stage	0.90897	L2
L2_6_2	L2_3_1	same_stage	0.909436	L2
L2_6_2	L2_2_2	same_stage	0.939424	L2
L2_6_2	L2_2_1	same_stage	0.933187	L2
L2_6_2	L2_1_1	same_stage	0.85856	L2
L2_6_1	L2_6_2	same_embryo	0.9865	L2
L2_6_1	L2_5_2	same_stage	0.957073	L2
L2_6_1	L2_5_1	same_stage	0.94016	L2
L2_6_1	L2_4_2	same_stage	0.921788	L2
L2_6_1	L2_4_1	same_stage	0.914112	L2
L2_6_1	L2_3_2	same_stage	0.901405	L2
L2_6_1	L2_3_1	same_stage	0.900437	L2
L2_6_1	L2_2_2	same_stage	0.930399	L2
L2_6_1	L2_2_1	same_stage	0.92568	L2
L2_6_1	L2_1_1	same_stage	0.856927	L2
L2_5_2	L2_6_2	same_stage	0.952804	L2
L2_5_2	L2_6_1	same_stage	0.957073	L2
L2_5_2	L2_5_1	same_embryo	0.972959	L2
L2_5_2	L2_4_2	same_stage	0.937062	L2
L2_5_2	L2_4_1	same_stage	0.936954	L2
L2_5_2	L2_3_2	same_stage	0.921646	L2
L2_5_2	L2_3_1	same_stage	0.910484	L2
L2_5_2	L2_2_2	same_stage	0.919623	L2
L2_5_2	L2_2_1	same_stage	0.923682	L2
L2_5_2	L2_1_1	same_stage	0.912032	L2
L2_5_1	L2_6_2	same_stage	0.936457	L2
L2_5_1	L2_6_1	same_stage	0.94016	L2
L2_5_1	L2_5_2	same_embryo	0.972959	L2
L2_5_1	L2_4_2	same_stage	0.931845	L2
L2_5_1	L2_4_1	same_stage	0.931252	L2
L2_5_1	L2_3_2	same_stage	0.921701	L2
L2_5_1	L2_3_1	same_stage	0.918173	L2
L2_5_1	L2_2_2	same_stage	0.905064	L2
L2_5_1	L2_2_1	same_stage	0.917379	L2
L2_5_1	L2_1_1	same_stage	0.954348	L2
L2_4_2	L2_6_2	same_stage	0.924708	L2
L2_4_2	L2_6_1	same_stage	0.921788	L2
L2_4_2	L2_5_2	same_stage	0.937062	L2
L2_4_2	L2_5_1	same_stage	0.931845	L2
L2_4_2	L2_4_1	same_embryo	0.983035	L2
L2_4_2	L2_3_2	same_stage	0.948539	L2
L2_4_2	L2_3_1	same_stage	0.954143	L2
L2_4_2	L2_2_2	same_stage	0.924376	L2
L2_4_2	L2_2_1	same_stage	0.923545	L2
L2_4_2	L2_1_1	same_stage	0.910857	L2
L2_4_1	L2_6_2	same_stage	0.919139	L2
L2_4_1	L2_6_1	same_stage	0.914112	L2
L2_4_1	L2_5_2	same_stage	0.936954	L2
L2_4_1	L2_5_1	same_stage	0.931252	L2
L2_4_1	L2_4_2	same_embryo	0.983035	L2
L2_4_1	L2_3_2	same_stage	0.941838	L2
L2_4_1	L2_3_1	same_stage	0.945613	L2
L2_4_1	L2_2_2	same_stage	0.914363	L2
L2_4_1	L2_2_1	same_stage	0.912713	L2
L2_4_1	L2_1_1	same_stage	0.910808	L2
L2_3_2	L2_6_2	same_stage	0.90897	L2
L2_3_2	L2_6_1	same_stage	0.901405	L2
L2_3_2	L2_5_2	same_stage	0.921646	L2
L2_3_2	L2_5_1	same_stage	0.921701	L2
L2_3_2	L2_4_2	same_stage	0.948539	L2
L2_3_2	L2_4_1	same_stage	0.941838	L2
L2_3_2	L2_3_1	same_embryo	0.98087	L2
L2_3_2	L2_2_2	same_stage	0.952561	L2
L2_3_2	L2_2_1	same_stage	0.959191	L2
L2_3_2	L2_1_1	same_stage	0.917256	L2
L2_3_1	L2_6_2	same_stage	0.909436	L2
L2_3_1	L2_6_1	same_stage	0.900437	L2
L2_3_1	L2_5_2	same_stage	0.910484	L2
L2_3_1	L2_5_1	same_stage	0.918173	L2
L2_3_1	L2_4_2	same_stage	0.954143	L2
L2_3_1	L2_4_1	same_stage	0.945613	L2
L2_3_1	L2_3_2	same_embryo	0.98087	L2
L2_3_1	L2_2_2	same_stage	0.952464	L2
L2_3_1	L2_2_1	same_stage	0.955401	L2
L2_3_1	L2_1_1	same_stage	0.915518	L2
L2_2_2	L2_6_2	same_stage	0.939424	L2
L2_2_2	L2_6_1	same_stage	0.930399	L2
L2_2_2	L2_5_2	same_stage	0.919623	L2
L2_2_2	L2_5_1	same_stage	0.905064	L2
L2_2_2	L2_4_2	same_stage	0.924376	L2
L2_2_2	L2_4_1	same_stage	0.914363	L2
L2_2_2	L2_3_2	same_stage	0.952561	L2
L2_2_2	L2_3_1	same_stage	0.952464	L2
L2_2_2	L2_2_1	same_embryo	0.984007	L2
L2_2_2	L2_1_1	same_stage	0.882965	L2
L2_2_1	L2_6_2	same_stage	0.933187	L2
L2_2_1	L2_6_1	same_stage	0.92568	L2
L2_2_1	L2_5_2	same_stage	0.923682	L2
L2_2_1	L2_5_1	same_stage	0.917379	L2
L2_2_1	L2_4_2	same_stage	0.923545	L2
L2_2_1	L2_4_1	same_stage	0.912713	L2
L2_2_1	L2_3_2	same_stage	0.959191	L2
L2_2_1	L2_3_1	same_stage	0.955401	L2
L2_2_1	L2_2_2	same_embryo	0.984007	L2
L2_2_1	L2_1_1	same_stage	0.900918	L2
L2_1_1	L2_6_2	same_stage	0.85856	L2
L2_1_1	L2_6_1	same_stage	0.856927	L2
L2_1_1	L2_5_2	same_stage	0.912032	L2
L2_1_1	L2_5_1	same_stage	0.954348	L2
L2_1_1	L2_4_2	same_stage	0.910857	L2
L2_1_1	L2_4_1	same_stage	0.910808	L2
L2_1_1	L2_3_2	same_stage	0.917256	L2
L2_1_1	L2_3_1	same_stage	0.915518	L2
L2_1_1	L2_2_2	same_stage	0.882965	L2
L2_1_1	L2_2_1	same_stage	0.900918	L2
X4cell_5_4	X4cell_5_3	same_embryo	0.975863	X4cell
X4cell_5_4	X4cell_5_2	same_embryo	0.945167	X4cell
X4cell_5_4	X4cell_5_1	same_embryo	0.951687	X4cell
X4cell_5_4	X4cell_4_4	same_stage	0.927876	X4cell
X4cell_5_4	X4cell_4_3	same_stage	0.954151	X4cell
X4cell_5_4	X4cell_4_2	same_stage	0.939416	X4cell
X4cell_5_4	X4cell_4_1	same_stage	0.959126	X4cell
X4cell_5_4	X4cell_3_3	same_stage	0.914071	X4cell
X4cell_5_4	X4cell_3_2	same_stage	0.913499	X4cell
X4cell_5_4	X4cell_3_1	same_stage	0.910764	X4cell
X4cell_5_4	X4cell_2_3	same_stage	0.819519	X4cell
X4cell_5_4	X4cell_2_1	same_stage	0.769978	X4cell
X4cell_5_4	X4cell_1_4	same_stage	0.797943	X4cell
X4cell_5_4	X4cell_1_3	same_stage	0.894286	X4cell
X4cell_5_4	X4cell_1_2	same_stage	0.829463	X4cell
X4cell_5_4	X4cell_1_1	same_stage	0.836707	X4cell
X4cell_5_3	X4cell_5_4	same_embryo	0.975863	X4cell
X4cell_5_3	X4cell_5_2	same_embryo	0.951997	X4cell
X4cell_5_3	X4cell_5_1	same_embryo	0.957053	X4cell
X4cell_5_3	X4cell_4_4	same_stage	0.931727	X4cell
X4cell_5_3	X4cell_4_3	same_stage	0.953675	X4cell
X4cell_5_3	X4cell_4_2	same_stage	0.941591	X4cell
X4cell_5_3	X4cell_4_1	same_stage	0.959508	X4cell
X4cell_5_3	X4cell_3_3	same_stage	0.913988	X4cell
X4cell_5_3	X4cell_3_2	same_stage	0.913545	X4cell
X4cell_5_3	X4cell_3_1	same_stage	0.911186	X4cell
X4cell_5_3	X4cell_2_3	same_stage	0.820897	X4cell
X4cell_5_3	X4cell_2_1	same_stage	0.757757	X4cell
X4cell_5_3	X4cell_1_4	same_stage	0.782376	X4cell
X4cell_5_3	X4cell_1_3	same_stage	0.88926	X4cell
X4cell_5_3	X4cell_1_2	same_stage	0.814505	X4cell
X4cell_5_3	X4cell_1_1	same_stage	0.825223	X4cell
X4cell_5_2	X4cell_5_4	same_embryo	0.945167	X4cell
X4cell_5_2	X4cell_5_3	same_embryo	0.951997	X4cell
X4cell_5_2	X4cell_5_1	same_embryo	0.967332	X4cell
X4cell_5_2	X4cell_4_4	same_stage	0.952515	X4cell
X4cell_5_2	X4cell_4_3	same_stage	0.92966	X4cell
X4cell_5_2	X4cell_4_2	same_stage	0.959199	X4cell
X4cell_5_2	X4cell_4_1	same_stage	0.942534	X4cell
X4cell_5_2	X4cell_3_3	same_stage	0.903381	X4cell
X4cell_5_2	X4cell_3_2	same_stage	0.896266	X4cell
X4cell_5_2	X4cell_3_1	same_stage	0.875988	X4cell
X4cell_5_2	X4cell_2_3	same_stage	0.780294	X4cell
X4cell_5_2	X4cell_2_1	same_stage	0.672741	X4cell
X4cell_5_2	X4cell_1_4	same_stage	0.695711	X4cell
X4cell_5_2	X4cell_1_3	same_stage	0.834733	X4cell
X4cell_5_2	X4cell_1_2	same_stage	0.737711	X4cell
X4cell_5_2	X4cell_1_1	same_stage	0.754144	X4cell
X4cell_5_1	X4cell_5_4	same_embryo	0.951687	X4cell
X4cell_5_1	X4cell_5_3	same_embryo	0.957053	X4cell
X4cell_5_1	X4cell_5_2	same_embryo	0.967332	X4cell
X4cell_5_1	X4cell_4_4	same_stage	0.949405	X4cell
X4cell_5_1	X4cell_4_3	same_stage	0.927754	X4cell
X4cell_5_1	X4cell_4_2	same_stage	0.95783	X4cell
X4cell_5_1	X4cell_4_1	same_stage	0.942191	X4cell
X4cell_5_1	X4cell_3_3	same_stage	0.897959	X4cell
X4cell_5_1	X4cell_3_2	same_stage	0.895735	X4cell
X4cell_5_1	X4cell_3_1	same_stage	0.880558	X4cell
X4cell_5_1	X4cell_2_3	same_stage	0.782086	X4cell
X4cell_5_1	X4cell_2_1	same_stage	0.673744	X4cell
X4cell_5_1	X4cell_1_4	same_stage	0.701156	X4cell
X4cell_5_1	X4cell_1_3	same_stage	0.83613	X4cell
X4cell_5_1	X4cell_1_2	same_stage	0.746606	X4cell
X4cell_5_1	X4cell_1_1	same_stage	0.759612	X4cell
X4cell_4_4	X4cell_5_4	same_stage	0.927876	X4cell
X4cell_4_4	X4cell_5_3	same_stage	0.931727	X4cell
X4cell_4_4	X4cell_5_2	same_stage	0.952515	X4cell
X4cell_4_4	X4cell_5_1	same_stage	0.949405	X4cell
X4cell_4_4	X4cell_4_3	same_embryo	0.923352	X4cell
X4cell_4_4	X4cell_4_2	same_embryo	0.969236	X4cell
X4cell_4_4	X4cell_4_1	same_embryo	0.937059	X4cell
X4cell_4_4	X4cell_3_3	same_stage	0.907645	X4cell
X4cell_4_4	X4cell_3_2	same_stage	0.905223	X4cell
X4cell_4_4	X4cell_3_1	same_stage	0.88036	X4cell
X4cell_4_4	X4cell_2_3	same_stage	0.772042	X4cell
X4cell_4_4	X4cell_2_1	same_stage	0.668465	X4cell
X4cell_4_4	X4cell_1_4	same_stage	0.689363	X4cell
X4cell_4_4	X4cell_1_3	same_stage	0.82424	X4cell
X4cell_4_4	X4cell_1_2	same_stage	0.736486	X4cell
X4cell_4_4	X4cell_1_1	same_stage	0.749965	X4cell
X4cell_4_3	X4cell_5_4	same_stage	0.954151	X4cell
X4cell_4_3	X4cell_5_3	same_stage	0.953675	X4cell
X4cell_4_3	X4cell_5_2	same_stage	0.92966	X4cell
X4cell_4_3	X4cell_5_1	same_stage	0.927754	X4cell
X4cell_4_3	X4cell_4_4	same_embryo	0.923352	X4cell
X4cell_4_3	X4cell_4_2	same_embryo	0.929942	X4cell
X4cell_4_3	X4cell_4_1	same_embryo	0.974991	X4cell
X4cell_4_3	X4cell_3_3	same_stage	0.928912	X4cell
X4cell_4_3	X4cell_3_2	same_stage	0.922112	X4cell
X4cell_4_3	X4cell_3_1	same_stage	0.926774	X4cell
X4cell_4_3	X4cell_2_3	same_stage	0.848533	X4cell
X4cell_4_3	X4cell_2_1	same_stage	0.841824	X4cell
X4cell_4_3	X4cell_1_4	same_stage	0.857305	X4cell
X4cell_4_3	X4cell_1_3	same_stage	0.931319	X4cell
X4cell_4_3	X4cell_1_2	same_stage	0.87886	X4cell
X4cell_4_3	X4cell_1_1	same_stage	0.893038	X4cell
X4cell_4_2	X4cell_5_4	same_stage	0.939416	X4cell
X4cell_4_2	X4cell_5_3	same_stage	0.941591	X4cell
X4cell_4_2	X4cell_5_2	same_stage	0.959199	X4cell
X4cell_4_2	X4cell_5_1	same_stage	0.95783	X4cell
X4cell_4_2	X4cell_4_4	same_embryo	0.969236	X4cell
X4cell_4_2	X4cell_4_3	same_embryo	0.929942	X4cell
X4cell_4_2	X4cell_4_1	same_embryo	0.942878	X4cell
X4cell_4_2	X4cell_3_3	same_stage	0.902373	X4cell
X4cell_4_2	X4cell_3_2	same_stage	0.896621	X4cell
X4cell_4_2	X4cell_3_1	same_stage	0.87554	X4cell
X4cell_4_2	X4cell_2_3	same_stage	0.771705	X4cell
X4cell_4_2	X4cell_2_1	same_stage	0.669116	X4cell
X4cell_4_2	X4cell_1_4	same_stage	0.693061	X4cell
X4cell_4_2	X4cell_1_3	same_stage	0.828308	X4cell
X4cell_4_2	X4cell_1_2	same_stage	0.737425	X4cell
X4cell_4_2	X4cell_1_1	same_stage	0.753669	X4cell
X4cell_4_1	X4cell_5_4	same_stage	0.959126	X4cell
X4cell_4_1	X4cell_5_3	same_stage	0.959508	X4cell
X4cell_4_1	X4cell_5_2	same_stage	0.942534	X4cell
X4cell_4_1	X4cell_5_1	same_stage	0.942191	X4cell
X4cell_4_1	X4cell_4_4	same_embryo	0.937059	X4cell
X4cell_4_1	X4cell_4_3	same_embryo	0.974991	X4cell
X4cell_4_1	X4cell_4_2	same_embryo	0.942878	X4cell
X4cell_4_1	X4cell_3_3	same_stage	0.925007	X4cell
X4cell_4_1	X4cell_3_2	same_stage	0.922023	X4cell
X4cell_4_1	X4cell_3_1	same_stage	0.919852	X4cell
X4cell_4_1	X4cell_2_3	same_stage	0.834992	X4cell
X4cell_4_1	X4cell_2_1	same_stage	0.812836	X4cell
X4cell_4_1	X4cell_1_4	same_stage	0.831629	X4cell
X4cell_4_1	X4cell_1_3	same_stage	0.91877	X4cell
X4cell_4_1	X4cell_1_2	same_stage	0.853853	X4cell
X4cell_4_1	X4cell_1_1	same_stage	0.869041	X4cell
X4cell_3_3	X4cell_5_4	same_stage	0.914071	X4cell
X4cell_3_3	X4cell_5_3	same_stage	0.913988	X4cell
X4cell_3_3	X4cell_5_2	same_stage	0.903381	X4cell
X4cell_3_3	X4cell_5_1	same_stage	0.897959	X4cell
X4cell_3_3	X4cell_4_4	same_stage	0.907645	X4cell
X4cell_3_3	X4cell_4_3	same_stage	0.928912	X4cell
X4cell_3_3	X4cell_4_2	same_stage	0.902373	X4cell
X4cell_3_3	X4cell_4_1	same_stage	0.925007	X4cell
X4cell_3_3	X4cell_3_2	same_embryo	0.954256	X4cell
X4cell_3_3	X4cell_3_1	same_embryo	0.947516	X4cell
X4cell_3_3	X4cell_2_3	same_stage	0.855452	X4cell
X4cell_3_3	X4cell_2_1	same_stage	0.810302	X4cell
X4cell_3_3	X4cell_1_4	same_stage	0.811412	X4cell
X4cell_3_3	X4cell_1_3	same_stage	0.899981	X4cell
X4cell_3_3	X4cell_1_2	same_stage	0.847174	X4cell
X4cell_3_3	X4cell_1_1	same_stage	0.858909	X4cell
X4cell_3_2	X4cell_5_4	same_stage	0.913499	X4cell
X4cell_3_2	X4cell_5_3	same_stage	0.913545	X4cell
X4cell_3_2	X4cell_5_2	same_stage	0.896266	X4cell
X4cell_3_2	X4cell_5_1	same_stage	0.895735	X4cell
X4cell_3_2	X4cell_4_4	same_stage	0.905223	X4cell
X4cell_3_2	X4cell_4_3	same_stage	0.922112	X4cell
X4cell_3_2	X4cell_4_2	same_stage	0.896621	X4cell
X4cell_3_2	X4cell_4_1	same_stage	0.922023	X4cell
X4cell_3_2	X4cell_3_3	same_embryo	0.954256	X4cell
X4cell_3_2	X4cell_3_1	same_embryo	0.948672	X4cell
X4cell_3_2	X4cell_2_3	same_stage	0.846694	X4cell
X4cell_3_2	X4cell_2_1	same_stage	0.808688	X4cell
X4cell_3_2	X4cell_1_4	same_stage	0.81134	X4cell
X4cell_3_2	X4cell_1_3	same_stage	0.897417	X4cell
X4cell_3_2	X4cell_1_2	same_stage	0.848994	X4cell
X4cell_3_2	X4cell_1_1	same_stage	0.857296	X4cell
X4cell_3_1	X4cell_5_4	same_stage	0.910764	X4cell
X4cell_3_1	X4cell_5_3	same_stage	0.911186	X4cell
X4cell_3_1	X4cell_5_2	same_stage	0.875988	X4cell
X4cell_3_1	X4cell_5_1	same_stage	0.880558	X4cell
X4cell_3_1	X4cell_4_4	same_stage	0.88036	X4cell
X4cell_3_1	X4cell_4_3	same_stage	0.926774	X4cell
X4cell_3_1	X4cell_4_2	same_stage	0.87554	X4cell
X4cell_3_1	X4cell_4_1	same_stage	0.919852	X4cell
X4cell_3_1	X4cell_3_3	same_embryo	0.947516	X4cell
X4cell_3_1	X4cell_3_2	same_embryo	0.948672	X4cell
X4cell_3_1	X4cell_2_3	same_stage	0.865977	X4cell
X4cell_3_1	X4cell_2_1	same_stage	0.839812	X4cell
X4cell_3_1	X4cell_1_4	same_stage	0.841099	X4cell
X4cell_3_1	X4cell_1_3	same_stage	0.915558	X4cell
X4cell_3_1	X4cell_1_2	same_stage	0.869885	X4cell
X4cell_3_1	X4cell_1_1	same_stage	0.883674	X4cell
X4cell_2_3	X4cell_5_4	same_stage	0.819519	X4cell
X4cell_2_3	X4cell_5_3	same_stage	0.820897	X4cell
X4cell_2_3	X4cell_5_2	same_stage	0.780294	X4cell
X4cell_2_3	X4cell_5_1	same_stage	0.782086	X4cell
X4cell_2_3	X4cell_4_4	same_stage	0.772042	X4cell
X4cell_2_3	X4cell_4_3	same_stage	0.848533	X4cell
X4cell_2_3	X4cell_4_2	same_stage	0.771705	X4cell
X4cell_2_3	X4cell_4_1	same_stage	0.834992	X4cell
X4cell_2_3	X4cell_3_3	same_stage	0.855452	X4cell
X4cell_2_3	X4cell_3_2	same_stage	0.846694	X4cell
X4cell_2_3	X4cell_3_1	same_stage	0.865977	X4cell
X4cell_2_3	X4cell_2_1	same_embryo	0.838822	X4cell
X4cell_2_3	X4cell_1_4	same_stage	0.839083	X4cell
X4cell_2_3	X4cell_1_3	same_stage	0.884664	X4cell
X4cell_2_3	X4cell_1_2	same_stage	0.864132	X4cell
X4cell_2_3	X4cell_1_1	same_stage	0.870316	X4cell
X4cell_2_1	X4cell_5_4	same_stage	0.769978	X4cell
X4cell_2_1	X4cell_5_3	same_stage	0.757757	X4cell
X4cell_2_1	X4cell_5_2	same_stage	0.672741	X4cell
X4cell_2_1	X4cell_5_1	same_stage	0.673744	X4cell
X4cell_2_1	X4cell_4_4	same_stage	0.668465	X4cell
X4cell_2_1	X4cell_4_3	same_stage	0.841824	X4cell
X4cell_2_1	X4cell_4_2	same_stage	0.669116	X4cell
X4cell_2_1	X4cell_4_1	same_stage	0.812836	X4cell
X4cell_2_1	X4cell_3_3	same_stage	0.810302	X4cell
X4cell_2_1	X4cell_3_2	same_stage	0.808688	X4cell
X4cell_2_1	X4cell_3_1	same_stage	0.839812	X4cell
X4cell_2_1	X4cell_2_3	same_embryo	0.838822	X4cell
X4cell_2_1	X4cell_1_4	same_stage	0.976295	X4cell
X4cell_2_1	X4cell_1_3	same_stage	0.926824	X4cell
X4cell_2_1	X4cell_1_2	same_stage	0.962344	X4cell
X4cell_2_1	X4cell_1_1	same_stage	0.965661	X4cell
X4cell_1_4	X4cell_5_4	same_stage	0.797943	X4cell
X4cell_1_4	X4cell_5_3	same_stage	0.782376	X4cell
X4cell_1_4	X4cell_5_2	same_stage	0.695711	X4cell
X4cell_1_4	X4cell_5_1	same_stage	0.701156	X4cell
X4cell_1_4	X4cell_4_4	same_stage	0.689363	X4cell
X4cell_1_4	X4cell_4_3	same_stage	0.857305	X4cell
X4cell_1_4	X4cell_4_2	same_stage	0.693061	X4cell
X4cell_1_4	X4cell_4_1	same_stage	0.831629	X4cell
X4cell_1_4	X4cell_3_3	same_stage	0.811412	X4cell
X4cell_1_4	X4cell_3_2	same_stage	0.81134	X4cell
X4cell_1_4	X4cell_3_1	same_stage	0.841099	X4cell
X4cell_1_4	X4cell_2_3	same_stage	0.839083	X4cell
X4cell_1_4	X4cell_2_1	same_stage	0.976295	X4cell
X4cell_1_4	X4cell_1_3	same_embryo	0.945887	X4cell
X4cell_1_4	X4cell_1_2	same_embryo	0.979274	X4cell
X4cell_1_4	X4cell_1_1	same_embryo	0.97858	X4cell
X4cell_1_3	X4cell_5_4	same_stage	0.894286	X4cell
X4cell_1_3	X4cell_5_3	same_stage	0.88926	X4cell
X4cell_1_3	X4cell_5_2	same_stage	0.834733	X4cell
X4cell_1_3	X4cell_5_1	same_stage	0.83613	X4cell
X4cell_1_3	X4cell_4_4	same_stage	0.82424	X4cell
X4cell_1_3	X4cell_4_3	same_stage	0.931319	X4cell
X4cell_1_3	X4cell_4_2	same_stage	0.828308	X4cell
X4cell_1_3	X4cell_4_1	same_stage	0.91877	X4cell
X4cell_1_3	X4cell_3_3	same_stage	0.899981	X4cell
X4cell_1_3	X4cell_3_2	same_stage	0.897417	X4cell
X4cell_1_3	X4cell_3_1	same_stage	0.915558	X4cell
X4cell_1_3	X4cell_2_3	same_stage	0.884664	X4cell
X4cell_1_3	X4cell_2_1	same_stage	0.926824	X4cell
X4cell_1_3	X4cell_1_4	same_embryo	0.945887	X4cell
X4cell_1_3	X4cell_1_2	same_embryo	0.958157	X4cell
X4cell_1_3	X4cell_1_1	same_embryo	0.970268	X4cell
X4cell_1_2	X4cell_5_4	same_stage	0.829463	X4cell
X4cell_1_2	X4cell_5_3	same_stage	0.814505	X4cell
X4cell_1_2	X4cell_5_2	same_stage	0.737711	X4cell
X4cell_1_2	X4cell_5_1	same_stage	0.746606	X4cell
X4cell_1_2	X4cell_4_4	same_stage	0.736486	X4cell
X4cell_1_2	X4cell_4_3	same_stage	0.87886	X4cell
X4cell_1_2	X4cell_4_2	same_stage	0.737425	X4cell
X4cell_1_2	X4cell_4_1	same_stage	0.853853	X4cell
X4cell_1_2	X4cell_3_3	same_stage	0.847174	X4cell
X4cell_1_2	X4cell_3_2	same_stage	0.848994	X4cell
X4cell_1_2	X4cell_3_1	same_stage	0.869885	X4cell
X4cell_1_2	X4cell_2_3	same_stage	0.864132	X4cell
X4cell_1_2	X4cell_2_1	same_stage	0.962344	X4cell
X4cell_1_2	X4cell_1_4	same_embryo	0.979274	X4cell
X4cell_1_2	X4cell_1_3	same_embryo	0.958157	X4cell
X4cell_1_2	X4cell_1_1	same_embryo	0.980968	X4cell
X4cell_1_1	X4cell_5_4	same_stage	0.836707	X4cell
X4cell_1_1	X4cell_5_3	same_stage	0.825223	X4cell
X4cell_1_1	X4cell_5_2	same_stage	0.754144	X4cell
X4cell_1_1	X4cell_5_1	same_stage	0.759612	X4cell
X4cell_1_1	X4cell_4_4	same_stage	0.749965	X4cell
X4cell_1_1	X4cell_4_3	same_stage	0.893038	X4cell
X4cell_1_1	X4cell_4_2	same_stage	0.753669	X4cell
X4cell_1_1	X4cell_4_1	same_stage	0.869041	X4cell
X4cell_1_1	X4cell_3_3	same_stage	0.858909	X4cell
X4cell_1_1	X4cell_3_2	same_stage	0.857296	X4cell
X4cell_1_1	X4cell_3_1	same_stage	0.883674	X4cell
X4cell_1_1	X4cell_2_3	same_stage	0.870316	X4cell
X4cell_1_1	X4cell_2_1	same_stage	0.965661	X4cell
X4cell_1_1	X4cell_1_4	same_embryo	0.97858	X4cell
X4cell_1_1	X4cell_1_3	same_embryo	0.970268	X4cell
X4cell_1_1	X4cell_1_2	same_embryo	0.980968	X4cell
X8cell_4_7	X8cell_4_6	same_embryo	0.943487	X8cell
X8cell_4_7	X8cell_4_5	same_embryo	0.962757	X8cell
X8cell_4_7	X8cell_4_4	same_embryo	0.955944	X8cell
X8cell_4_7	X8cell_4_3	same_embryo	0.953476	X8cell
X8cell_4_7	X8cell_4_2	same_embryo	0.953936	X8cell
X8cell_4_7	X8cell_4_1	same_embryo	0.953821	X8cell
X8cell_4_7	X8cell_3_3	same_stage	0.914224	X8cell
X8cell_4_7	X8cell_3_2	same_stage	0.906708	X8cell
X8cell_4_7	X8cell_3_1	same_stage	0.920659	X8cell
X8cell_4_7	X8cell_2_8	same_stage	0.690837	X8cell
X8cell_4_7	X8cell_2_7	same_stage	0.79275	X8cell
X8cell_4_7	X8cell_2_6	same_stage	0.689955	X8cell
X8cell_4_7	X8cell_2_5	same_stage	0.719125	X8cell
X8cell_4_7	X8cell_2_4	same_stage	0.771639	X8cell
X8cell_4_7	X8cell_2_3	same_stage	0.85518	X8cell
X8cell_4_7	X8cell_2_2	same_stage	0.825005	X8cell
X8cell_4_7	X8cell_2_1	same_stage	0.799813	X8cell
X8cell_4_7	X8cell_1_8	same_stage	0.826836	X8cell
X8cell_4_7	X8cell_1_7	same_stage	0.779598	X8cell
X8cell_4_7	X8cell_1_6	same_stage	0.738517	X8cell
X8cell_4_7	X8cell_1_5	same_stage	0.692495	X8cell
X8cell_4_7	X8cell_1_4	same_stage	0.704744	X8cell
X8cell_4_7	X8cell_1_3	same_stage	0.729063	X8cell
X8cell_4_7	X8cell_1_2	same_stage	0.74411	X8cell
X8cell_4_7	X8cell_1_1	same_stage	0.853596	X8cell
X8cell_4_6	X8cell_4_7	same_embryo	0.943487	X8cell
X8cell_4_6	X8cell_4_5	same_embryo	0.957222	X8cell
X8cell_4_6	X8cell_4_4	same_embryo	0.962454	X8cell
X8cell_4_6	X8cell_4_3	same_embryo	0.963701	X8cell
X8cell_4_6	X8cell_4_2	same_embryo	0.968225	X8cell
X8cell_4_6	X8cell_4_1	same_embryo	0.959912	X8cell
X8cell_4_6	X8cell_3_3	same_stage	0.93381	X8cell
X8cell_4_6	X8cell_3_2	same_stage	0.913575	X8cell
X8cell_4_6	X8cell_3_1	same_stage	0.924699	X8cell
X8cell_4_6	X8cell_2_8	same_stage	0.705865	X8cell
X8cell_4_6	X8cell_2_7	same_stage	0.797365	X8cell
X8cell_4_6	X8cell_2_6	same_stage	0.69769	X8cell
X8cell_4_6	X8cell_2_5	same_stage	0.728326	X8cell
X8cell_4_6	X8cell_2_4	same_stage	0.778336	X8cell
X8cell_4_6	X8cell_2_3	same_stage	0.862842	X8cell
X8cell_4_6	X8cell_2_2	same_stage	0.825739	X8cell
X8cell_4_6	X8cell_2_1	same_stage	0.814616	X8cell
X8cell_4_6	X8cell_1_8	same_stage	0.833336	X8cell
X8cell_4_6	X8cell_1_7	same_stage	0.789501	X8cell
X8cell_4_6	X8cell_1_6	same_stage	0.743051	X8cell
X8cell_4_6	X8cell_1_5	same_stage	0.700417	X8cell
X8cell_4_6	X8cell_1_4	same_stage	0.709669	X8cell
X8cell_4_6	X8cell_1_3	same_stage	0.737126	X8cell
X8cell_4_6	X8cell_1_2	same_stage	0.740473	X8cell
X8cell_4_6	X8cell_1_1	same_stage	0.855293	X8cell
X8cell_4_5	X8cell_4_7	same_embryo	0.962757	X8cell
X8cell_4_5	X8cell_4_6	same_embryo	0.957222	X8cell
X8cell_4_5	X8cell_4_4	same_embryo	0.962664	X8cell
X8cell_4_5	X8cell_4_3	same_embryo	0.963192	X8cell
X8cell_4_5	X8cell_4_2	same_embryo	0.964377	X8cell
X8cell_4_5	X8cell_4_1	same_embryo	0.961916	X8cell
X8cell_4_5	X8cell_3_3	same_stage	0.925465	X8cell
X8cell_4_5	X8cell_3_2	same_stage	0.91641	X8cell
X8cell_4_5	X8cell_3_1	same_stage	0.930074	X8cell
X8cell_4_5	X8cell_2_8	same_stage	0.73534	X8cell
X8cell_4_5	X8cell_2_7	same_stage	0.827581	X8cell
X8cell_4_5	X8cell_2_6	same_stage	0.727977	X8cell
X8cell_4_5	X8cell_2_5	same_stage	0.760057	X8cell
X8cell_4_5	X8cell_2_4	same_stage	0.811793	X8cell
X8cell_4_5	X8cell_2_3	same_stage	0.881153	X8cell
X8cell_4_5	X8cell_2_2	same_stage	0.858278	X8cell
X8cell_4_5	X8cell_2_1	same_stage	0.839458	X8cell
X8cell_4_5	X8cell_1_8	same_stage	0.861384	X8cell
X8cell_4_5	X8cell_1_7	same_stage	0.81557	X8cell
X8cell_4_5	X8cell_1_6	same_stage	0.777482	X8cell
X8cell_4_5	X8cell_1_5	same_stage	0.728328	X8cell
X8cell_4_5	X8cell_1_4	same_stage	0.745156	X8cell
X8cell_4_5	X8cell_1_3	same_stage	0.768526	X8cell
X8cell_4_5	X8cell_1_2	same_stage	0.779383	X8cell
X8cell_4_5	X8cell_1_1	same_stage	0.879112	X8cell
X8cell_4_4	X8cell_4_7	same_embryo	0.955944	X8cell
X8cell_4_4	X8cell_4_6	same_embryo	0.962454	X8cell
X8cell_4_4	X8cell_4_5	same_embryo	0.962664	X8cell
X8cell_4_4	X8cell_4_3	same_embryo	0.970071	X8cell
X8cell_4_4	X8cell_4_2	same_embryo	0.963307	X8cell
X8cell_4_4	X8cell_4_1	same_embryo	0.969279	X8cell
X8cell_4_4	X8cell_3_3	same_stage	0.925745	X8cell
X8cell_4_4	X8cell_3_2	same_stage	0.902632	X8cell
X8cell_4_4	X8cell_3_1	same_stage	0.945956	X8cell
X8cell_4_4	X8cell_2_8	same_stage	0.72152	X8cell
X8cell_4_4	X8cell_2_7	same_stage	0.823396	X8cell
X8cell_4_4	X8cell_2_6	same_stage	0.727412	X8cell
X8cell_4_4	X8cell_2_5	same_stage	0.750344	X8cell
X8cell_4_4	X8cell_2_4	same_stage	0.793492	X8cell
X8cell_4_4	X8cell_2_3	same_stage	0.884777	X8cell
X8cell_4_4	X8cell_2_2	same_stage	0.848305	X8cell
X8cell_4_4	X8cell_2_1	same_stage	0.829367	X8cell
X8cell_4_4	X8cell_1_8	same_stage	0.843411	X8cell
X8cell_4_4	X8cell_1_7	same_stage	0.809624	X8cell
X8cell_4_4	X8cell_1_6	same_stage	0.768852	X8cell
X8cell_4_4	X8cell_1_5	same_stage	0.721516	X8cell
X8cell_4_4	X8cell_1_4	same_stage	0.731787	X8cell
X8cell_4_4	X8cell_1_3	same_stage	0.747866	X8cell
X8cell_4_4	X8cell_1_2	same_stage	0.766147	X8cell
X8cell_4_4	X8cell_1_1	same_stage	0.87955	X8cell
X8cell_4_3	X8cell_4_7	same_embryo	0.953476	X8cell
X8cell_4_3	X8cell_4_6	same_embryo	0.963701	X8cell
X8cell_4_3	X8cell_4_5	same_embryo	0.963192	X8cell
X8cell_4_3	X8cell_4_4	same_embryo	0.970071	X8cell
X8cell_4_3	X8cell_4_2	same_embryo	0.963683	X8cell
X8cell_4_3	X8cell_4_1	same_embryo	0.965798	X8cell
X8cell_4_3	X8cell_3_3	same_stage	0.928971	X8cell
X8cell_4_3	X8cell_3_2	same_stage	0.91399	X8cell
X8cell_4_3	X8cell_3_1	same_stage	0.931025	X8cell
X8cell_4_3	X8cell_2_8	same_stage	0.711857	X8cell
X8cell_4_3	X8cell_2_7	same_stage	0.811002	X8cell
X8cell_4_3	X8cell_2_6	same_stage	0.710642	X8cell
X8cell_4_3	X8cell_2_5	same_stage	0.736814	X8cell
X8cell_4_3	X8cell_2_4	same_stage	0.7829	X8cell
X8cell_4_3	X8cell_2_3	same_stage	0.866952	X8cell
X8cell_4_3	X8cell_2_2	same_stage	0.834587	X8cell
X8cell_4_3	X8cell_2_1	same_stage	0.814594	X8cell
X8cell_4_3	X8cell_1_8	same_stage	0.836885	X8cell
X8cell_4_3	X8cell_1_7	same_stage	0.797109	X8cell
X8cell_4_3	X8cell_1_6	same_stage	0.752876	X8cell
X8cell_4_3	X8cell_1_5	same_stage	0.70786	X8cell
X8cell_4_3	X8cell_1_4	same_stage	0.715598	X8cell
X8cell_4_3	X8cell_1_3	same_stage	0.738567	X8cell
X8cell_4_3	X8cell_1_2	same_stage	0.746688	X8cell
X8cell_4_3	X8cell_1_1	same_stage	0.862574	X8cell
X8cell_4_2	X8cell_4_7	same_embryo	0.953936	X8cell
X8cell_4_2	X8cell_4_6	same_embryo	0.968225	X8cell
X8cell_4_2	X8cell_4_5	same_embryo	0.964377	X8cell
X8cell_4_2	X8cell_4_4	same_embryo	0.963307	X8cell
X8cell_4_2	X8cell_4_3	same_embryo	0.963683	X8cell
X8cell_4_2	X8cell_4_1	same_embryo	0.965274	X8cell
X8cell_4_2	X8cell_3_3	same_stage	0.924226	X8cell
X8cell_4_2	X8cell_3_2	same_stage	0.905216	X8cell
X8cell_4_2	X8cell_3_1	same_stage	0.93069	X8cell
X8cell_4_2	X8cell_2_8	same_stage	0.695043	X8cell
X8cell_4_2	X8cell_2_7	same_stage	0.796943	X8cell
X8cell_4_2	X8cell_2_6	same_stage	0.691224	X8cell
X8cell_4_2	X8cell_2_5	same_stage	0.724704	X8cell
X8cell_4_2	X8cell_2_4	same_stage	0.775192	X8cell
X8cell_4_2	X8cell_2_3	same_stage	0.866177	X8cell
X8cell_4_2	X8cell_2_2	same_stage	0.831275	X8cell
X8cell_4_2	X8cell_2_1	same_stage	0.807192	X8cell
X8cell_4_2	X8cell_1_8	same_stage	0.827778	X8cell
X8cell_4_2	X8cell_1_7	same_stage	0.788011	X8cell
X8cell_4_2	X8cell_1_6	same_stage	0.7433	X8cell
X8cell_4_2	X8cell_1_5	same_stage	0.695117	X8cell
X8cell_4_2	X8cell_1_4	same_stage	0.703658	X8cell
X8cell_4_2	X8cell_1_3	same_stage	0.737372	X8cell
X8cell_4_2	X8cell_1_2	same_stage	0.745509	X8cell
X8cell_4_2	X8cell_1_1	same_stage	0.86083	X8cell
X8cell_4_1	X8cell_4_7	same_embryo	0.953821	X8cell
X8cell_4_1	X8cell_4_6	same_embryo	0.959912	X8cell
X8cell_4_1	X8cell_4_5	same_embryo	0.961916	X8cell
X8cell_4_1	X8cell_4_4	same_embryo	0.969279	X8cell
X8cell_4_1	X8cell_4_3	same_embryo	0.965798	X8cell
X8cell_4_1	X8cell_4_2	same_embryo	0.965274	X8cell
X8cell_4_1	X8cell_3_3	same_stage	0.923569	X8cell
X8cell_4_1	X8cell_3_2	same_stage	0.90651	X8cell
X8cell_4_1	X8cell_3_1	same_stage	0.943979	X8cell
X8cell_4_1	X8cell_2_8	same_stage	0.712746	X8cell
X8cell_4_1	X8cell_2_7	same_stage	0.8219	X8cell
X8cell_4_1	X8cell_2_6	same_stage	0.72316	X8cell
X8cell_4_1	X8cell_2_5	same_stage	0.743958	X8cell
X8cell_4_1	X8cell_2_4	same_stage	0.791943	X8cell
X8cell_4_1	X8cell_2_3	same_stage	0.877463	X8cell
X8cell_4_1	X8cell_2_2	same_stage	0.849306	X8cell
X8cell_4_1	X8cell_2_1	same_stage	0.822951	X8cell
X8cell_4_1	X8cell_1_8	same_stage	0.845979	X8cell
X8cell_4_1	X8cell_1_7	same_stage	0.809261	X8cell
X8cell_4_1	X8cell_1_6	same_stage	0.763757	X8cell
X8cell_4_1	X8cell_1_5	same_stage	0.716098	X8cell
X8cell_4_1	X8cell_1_4	same_stage	0.726704	X8cell
X8cell_4_1	X8cell_1_3	same_stage	0.740864	X8cell
X8cell_4_1	X8cell_1_2	same_stage	0.764035	X8cell
X8cell_4_1	X8cell_1_1	same_stage	0.877245	X8cell
X8cell_3_3	X8cell_4_7	same_stage	0.914224	X8cell
X8cell_3_3	X8cell_4_6	same_stage	0.93381	X8cell
X8cell_3_3	X8cell_4_5	same_stage	0.925465	X8cell
X8cell_3_3	X8cell_4_4	same_stage	0.925745	X8cell
X8cell_3_3	X8cell_4_3	same_stage	0.928971	X8cell
X8cell_3_3	X8cell_4_2	same_stage	0.924226	X8cell
X8cell_3_3	X8cell_4_1	same_stage	0.923569	X8cell
X8cell_3_3	X8cell_3_2	same_embryo	0.937907	X8cell
X8cell_3_3	X8cell_3_1	same_embryo	0.909368	X8cell
X8cell_3_3	X8cell_2_8	same_stage	0.697393	X8cell
X8cell_3_3	X8cell_2_7	same_stage	0.789627	X8cell
X8cell_3_3	X8cell_2_6	same_stage	0.693904	X8cell
X8cell_3_3	X8cell_2_5	same_stage	0.722061	X8cell
X8cell_3_3	X8cell_2_4	same_stage	0.771409	X8cell
X8cell_3_3	X8cell_2_3	same_stage	0.849407	X8cell
X8cell_3_3	X8cell_2_2	same_stage	0.818171	X8cell
X8cell_3_3	X8cell_2_1	same_stage	0.801245	X8cell
X8cell_3_3	X8cell_1_8	same_stage	0.827335	X8cell
X8cell_3_3	X8cell_1_7	same_stage	0.774557	X8cell
X8cell_3_3	X8cell_1_6	same_stage	0.740556	X8cell
X8cell_3_3	X8cell_1_5	same_stage	0.695092	X8cell
X8cell_3_3	X8cell_1_4	same_stage	0.708157	X8cell
X8cell_3_3	X8cell_1_3	same_stage	0.738932	X8cell
X8cell_3_3	X8cell_1_2	same_stage	0.745318	X8cell
X8cell_3_3	X8cell_1_1	same_stage	0.839779	X8cell
X8cell_3_2	X8cell_4_7	same_stage	0.906708	X8cell
X8cell_3_2	X8cell_4_6	same_stage	0.913575	X8cell
X8cell_3_2	X8cell_4_5	same_stage	0.91641	X8cell
X8cell_3_2	X8cell_4_4	same_stage	0.902632	X8cell
X8cell_3_2	X8cell_4_3	same_stage	0.91399	X8cell
X8cell_3_2	X8cell_4_2	same_stage	0.905216	X8cell
X8cell_3_2	X8cell_4_1	same_stage	0.90651	X8cell
X8cell_3_2	X8cell_3_3	same_embryo	0.937907	X8cell
X8cell_3_2	X8cell_3_1	same_embryo	0.881296	X8cell
X8cell_3_2	X8cell_2_8	same_stage	0.708205	X8cell
X8cell_3_2	X8cell_2_7	same_stage	0.780512	X8cell
X8cell_3_2	X8cell_2_6	same_stage	0.692914	X8cell
X8cell_3_2	X8cell_2_5	same_stage	0.7242	X8cell
X8cell_3_2	X8cell_2_4	same_stage	0.77968	X8cell
X8cell_3_2	X8cell_2_3	same_stage	0.829907	X8cell
X8cell_3_2	X8cell_2_2	same_stage	0.810479	X8cell
X8cell_3_2	X8cell_2_1	same_stage	0.797376	X8cell
X8cell_3_2	X8cell_1_8	same_stage	0.840882	X8cell
X8cell_3_2	X8cell_1_7	same_stage	0.777028	X8cell
X8cell_3_2	X8cell_1_6	same_stage	0.74245	X8cell
X8cell_3_2	X8cell_1_5	same_stage	0.700496	X8cell
X8cell_3_2	X8cell_1_4	same_stage	0.721019	X8cell
X8cell_3_2	X8cell_1_3	same_stage	0.754273	X8cell
X8cell_3_2	X8cell_1_2	same_stage	0.760092	X8cell
X8cell_3_2	X8cell_1_1	same_stage	0.828523	X8cell
X8cell_3_1	X8cell_4_7	same_stage	0.920659	X8cell
X8cell_3_1	X8cell_4_6	same_stage	0.924699	X8cell
X8cell_3_1	X8cell_4_5	same_stage	0.930074	X8cell
X8cell_3_1	X8cell_4_4	same_stage	0.945956	X8cell
X8cell_3_1	X8cell_4_3	same_stage	0.931025	X8cell
X8cell_3_1	X8cell_4_2	same_stage	0.93069	X8cell
X8cell_3_1	X8cell_4_1	same_stage	0.943979	X8cell
X8cell_3_1	X8cell_3_3	same_embryo	0.909368	X8cell
X8cell_3_1	X8cell_3_2	same_embryo	0.881296	X8cell
X8cell_3_1	X8cell_2_8	same_stage	0.74386	X8cell
X8cell_3_1	X8cell_2_7	same_stage	0.848612	X8cell
X8cell_3_1	X8cell_2_6	same_stage	0.767033	X8cell
X8cell_3_1	X8cell_2_5	same_stage	0.777925	X8cell
X8cell_3_1	X8cell_2_4	same_stage	0.813412	X8cell
X8cell_3_1	X8cell_2_3	same_stage	0.898085	X8cell
X8cell_3_1	X8cell_2_2	same_stage	0.869705	X8cell
X8cell_3_1	X8cell_2_1	same_stage	0.844052	X8cell
X8cell_3_1	X8cell_1_8	same_stage	0.854707	X8cell
X8cell_3_1	X8cell_1_7	same_stage	0.830882	X8cell
X8cell_3_1	X8cell_1_6	same_stage	0.798677	X8cell
X8cell_3_1	X8cell_1_5	same_stage	0.741876	X8cell
X8cell_3_1	X8cell_1_4	same_stage	0.751395	X8cell
X8cell_3_1	X8cell_1_3	same_stage	0.76296	X8cell
X8cell_3_1	X8cell_1_2	same_stage	0.77974	X8cell
X8cell_3_1	X8cell_1_1	same_stage	0.895696	X8cell
X8cell_2_8	X8cell_4_7	same_stage	0.690837	X8cell
X8cell_2_8	X8cell_4_6	same_stage	0.705865	X8cell
X8cell_2_8	X8cell_4_5	same_stage	0.73534	X8cell
X8cell_2_8	X8cell_4_4	same_stage	0.72152	X8cell
X8cell_2_8	X8cell_4_3	same_stage	0.711857	X8cell
X8cell_2_8	X8cell_4_2	same_stage	0.695043	X8cell
X8cell_2_8	X8cell_4_1	same_stage	0.712746	X8cell
X8cell_2_8	X8cell_3_3	same_stage	0.697393	X8cell
X8cell_2_8	X8cell_3_2	same_stage	0.708205	X8cell
X8cell_2_8	X8cell_3_1	same_stage	0.74386	X8cell
X8cell_2_8	X8cell_2_7	same_embryo	0.951978	X8cell
X8cell_2_8	X8cell_2_6	same_embryo	0.968322	X8cell
X8cell_2_8	X8cell_2_5	same_embryo	0.976924	X8cell
X8cell_2_8	X8cell_2_4	same_embryo	0.971698	X8cell
X8cell_2_8	X8cell_2_3	same_embryo	0.897159	X8cell
X8cell_2_8	X8cell_2_2	same_embryo	0.924774	X8cell
X8cell_2_8	X8cell_2_1	same_embryo	0.952075	X8cell
X8cell_2_8	X8cell_1_8	same_stage	0.933194	X8cell
X8cell_2_8	X8cell_1_7	same_stage	0.960154	X8cell
X8cell_2_8	X8cell_1_6	same_stage	0.969572	X8cell
X8cell_2_8	X8cell_1_5	same_stage	0.967021	X8cell
X8cell_2_8	X8cell_1_4	same_stage	0.963626	X8cell
X8cell_2_8	X8cell_1_3	same_stage	0.939766	X8cell
X8cell_2_8	X8cell_1_2	same_stage	0.943074	X8cell
X8cell_2_8	X8cell_1_1	same_stage	0.897483	X8cell
X8cell_2_7	X8cell_4_7	same_stage	0.79275	X8cell
X8cell_2_7	X8cell_4_6	same_stage	0.797365	X8cell
X8cell_2_7	X8cell_4_5	same_stage	0.827581	X8cell
X8cell_2_7	X8cell_4_4	same_stage	0.823396	X8cell
X8cell_2_7	X8cell_4_3	same_stage	0.811002	X8cell
X8cell_2_7	X8cell_4_2	same_stage	0.796943	X8cell
X8cell_2_7	X8cell_4_1	same_stage	0.8219	X8cell
X8cell_2_7	X8cell_3_3	same_stage	0.789627	X8cell
X8cell_2_7	X8cell_3_2	same_stage	0.780512	X8cell
X8cell_2_7	X8cell_3_1	same_stage	0.848612	X8cell
X8cell_2_7	X8cell_2_8	same_embryo	0.951978	X8cell
X8cell_2_7	X8cell_2_6	same_embryo	0.957201	X8cell
X8cell_2_7	X8cell_2_5	same_embryo	0.961752	X8cell
X8cell_2_7	X8cell_2_4	same_embryo	0.963444	X8cell
X8cell_2_7	X8cell_2_3	same_embryo	0.946727	X8cell
X8cell_2_7	X8cell_2_2	same_embryo	0.961653	X8cell
X8cell_2_7	X8cell_2_1	same_embryo	0.962737	X8cell
X8cell_2_7	X8cell_1_8	same_stage	0.949814	X8cell
X8cell_2_7	X8cell_1_7	same_stage	0.96222	X8cell
X8cell_2_7	X8cell_1_6	same_stage	0.962155	X8cell
X8cell_2_7	X8cell_1_5	same_stage	0.939412	X8cell
X8cell_2_7	X8cell_1_4	same_stage	0.938345	X8cell
X8cell_2_7	X8cell_1_3	same_stage	0.922853	X8cell
X8cell_2_7	X8cell_1_2	same_stage	0.935187	X8cell
X8cell_2_7	X8cell_1_1	same_stage	0.949158	X8cell
X8cell_2_6	X8cell_4_7	same_stage	0.689955	X8cell
X8cell_2_6	X8cell_4_6	same_stage	0.69769	X8cell
X8cell_2_6	X8cell_4_5	same_stage	0.727977	X8cell
X8cell_2_6	X8cell_4_4	same_stage	0.727412	X8cell
X8cell_2_6	X8cell_4_3	same_stage	0.710642	X8cell
X8cell_2_6	X8cell_4_2	same_stage	0.691224	X8cell
X8cell_2_6	X8cell_4_1	same_stage	0.72316	X8cell
X8cell_2_6	X8cell_3_3	same_stage	0.693904	X8cell
X8cell_2_6	X8cell_3_2	same_stage	0.692914	X8cell
X8cell_2_6	X8cell_3_1	same_stage	0.767033	X8cell
X8cell_2_6	X8cell_2_8	same_embryo	0.968322	X8cell
X8cell_2_6	X8cell_2_7	same_embryo	0.957201	X8cell
X8cell_2_6	X8cell_2_5	same_embryo	0.969757	X8cell
X8cell_2_6	X8cell_2_4	same_embryo	0.956546	X8cell
X8cell_2_6	X8cell_2_3	same_embryo	0.910021	X8cell
X8cell_2_6	X8cell_2_2	same_embryo	0.933835	X8cell
X8cell_2_6	X8cell_2_1	same_embryo	0.943429	X8cell
X8cell_2_6	X8cell_1_8	same_stage	0.92153	X8cell
X8cell_2_6	X8cell_1_7	same_stage	0.956155	X8cell
X8cell_2_6	X8cell_1_6	same_stage	0.966716	X8cell
X8cell_2_6	X8cell_1_5	same_stage	0.95612	X8cell
X8cell_2_6	X8cell_1_4	same_stage	0.947217	X8cell
X8cell_2_6	X8cell_1_3	same_stage	0.910341	X8cell
X8cell_2_6	X8cell_1_2	same_stage	0.92531	X8cell
X8cell_2_6	X8cell_1_1	same_stage	0.912241	X8cell
X8cell_2_5	X8cell_4_7	same_stage	0.719125	X8cell
X8cell_2_5	X8cell_4_6	same_stage	0.728326	X8cell
X8cell_2_5	X8cell_4_5	same_stage	0.760057	X8cell
X8cell_2_5	X8cell_4_4	same_stage	0.750344	X8cell
X8cell_2_5	X8cell_4_3	same_stage	0.736814	X8cell
X8cell_2_5	X8cell_4_2	same_stage	0.724704	X8cell
X8cell_2_5	X8cell_4_1	same_stage	0.743958	X8cell
X8cell_2_5	X8cell_3_3	same_stage	0.722061	X8cell
X8cell_2_5	X8cell_3_2	same_stage	0.7242	X8cell
X8cell_2_5	X8cell_3_1	same_stage	0.777925	X8cell
X8cell_2_5	X8cell_2_8	same_embryo	0.976924	X8cell
X8cell_2_5	X8cell_2_7	same_embryo	0.961752	X8cell
X8cell_2_5	X8cell_2_6	same_embryo	0.969757	X8cell
X8cell_2_5	X8cell_2_4	same_embryo	0.967219	X8cell
X8cell_2_5	X8cell_2_3	same_embryo	0.91411	X8cell
X8cell_2_5	X8cell_2_2	same_embryo	0.945696	X8cell
X8cell_2_5	X8cell_2_1	same_embryo	0.954826	X8cell
X8cell_2_5	X8cell_1_8	same_stage	0.939022	X8cell
X8cell_2_5	X8cell_1_7	same_stage	0.961094	X8cell
X8cell_2_5	X8cell_1_6	same_stage	0.97148	X8cell
X8cell_2_5	X8cell_1_5	same_stage	0.96687	X8cell
X8cell_2_5	X8cell_1_4	same_stage	0.960386	X8cell
X8cell_2_5	X8cell_1_3	same_stage	0.93975	X8cell
X8cell_2_5	X8cell_1_2	same_stage	0.948245	X8cell
X8cell_2_5	X8cell_1_1	same_stage	0.918202	X8cell
X8cell_2_4	X8cell_4_7	same_stage	0.771639	X8cell
X8cell_2_4	X8cell_4_6	same_stage	0.778336	X8cell
X8cell_2_4	X8cell_4_5	same_stage	0.811793	X8cell
X8cell_2_4	X8cell_4_4	same_stage	0.793492	X8cell
X8cell_2_4	X8cell_4_3	same_stage	0.7829	X8cell
X8cell_2_4	X8cell_4_2	same_stage	0.775192	X8cell
X8cell_2_4	X8cell_4_1	same_stage	0.791943	X8cell
X8cell_2_4	X8cell_3_3	same_stage	0.771409	X8cell
X8cell_2_4	X8cell_3_2	same_stage	0.77968	X8cell
X8cell_2_4	X8cell_3_1	same_stage	0.813412	X8cell
X8cell_2_4	X8cell_2_8	same_embryo	0.971698	X8cell
X8cell_2_4	X8cell_2_7	same_embryo	0.963444	X8cell
X8cell_2_4	X8cell_2_6	same_embryo	0.956546	X8cell
X8cell_2_4	X8cell_2_5	same_embryo	0.967219	X8cell
X8cell_2_4	X8cell_2_3	same_embryo	0.932344	X8cell
X8cell_2_4	X8cell_2_2	same_embryo	0.949328	X8cell
X8cell_2_4	X8cell_2_1	same_embryo	0.966835	X8cell
X8cell_2_4	X8cell_1_8	same_stage	0.958818	X8cell
X8cell_2_4	X8cell_1_7	same_stage	0.969629	X8cell
X8cell_2_4	X8cell_1_6	same_stage	0.970419	X8cell
X8cell_2_4	X8cell_1_5	same_stage	0.953595	X8cell
X8cell_2_4	X8cell_1_4	same_stage	0.961369	X8cell
X8cell_2_4	X8cell_1_3	same_stage	0.94655	X8cell
X8cell_2_4	X8cell_1_2	same_stage	0.956956	X8cell
X8cell_2_4	X8cell_1_1	same_stage	0.931421	X8cell
X8cell_2_3	X8cell_4_7	same_stage	0.85518	X8cell
X8cell_2_3	X8cell_4_6	same_stage	0.862842	X8cell
X8cell_2_3	X8cell_4_5	same_stage	0.881153	X8cell
X8cell_2_3	X8cell_4_4	same_stage	0.884777	X8cell
X8cell_2_3	X8cell_4_3	same_stage	0.866952	X8cell
X8cell_2_3	X8cell_4_2	same_stage	0.866177	X8cell
X8cell_2_3	X8cell_4_1	same_stage	0.877463	X8cell
X8cell_2_3	X8cell_3_3	same_stage	0.849407	X8cell
X8cell_2_3	X8cell_3_2	same_stage	0.829907	X8cell
X8cell_2_3	X8cell_3_1	same_stage	0.898085	X8cell
X8cell_2_3	X8cell_2_8	same_embryo	0.897159	X8cell
X8cell_2_3	X8cell_2_7	same_embryo	0.946727	X8cell
X8cell_2_3	X8cell_2_6	same_embryo	0.910021	X8cell
X8cell_2_3	X8cell_2_5	same_embryo	0.91411	X8cell
X8cell_2_3	X8cell_2_4	same_embryo	0.932344	X8cell
X8cell_2_3	X8cell_2_2	same_embryo	0.957612	X8cell
X8cell_2_3	X8cell_2_1	same_embryo	0.944524	X8cell
X8cell_2_3	X8cell_1_8	same_stage	0.935009	X8cell
X8cell_2_3	X8cell_1_7	same_stage	0.933358	X8cell
X8cell_2_3	X8cell_1_6	same_stage	0.924854	X8cell
X8cell_2_3	X8cell_1_5	same_stage	0.893783	X8cell
X8cell_2_3	X8cell_1_4	same_stage	0.891581	X8cell
X8cell_2_3	X8cell_1_3	same_stage	0.892805	X8cell
X8cell_2_3	X8cell_1_2	same_stage	0.902617	X8cell
X8cell_2_3	X8cell_1_1	same_stage	0.95867	X8cell
X8cell_2_2	X8cell_4_7	same_stage	0.825005	X8cell
X8cell_2_2	X8cell_4_6	same_stage	0.825739	X8cell
X8cell_2_2	X8cell_4_5	same_stage	0.858278	X8cell
X8cell_2_2	X8cell_4_4	same_stage	0.848305	X8cell
X8cell_2_2	X8cell_4_3	same_stage	0.834587	X8cell
X8cell_2_2	X8cell_4_2	same_stage	0.831275	X8cell
X8cell_2_2	X8cell_4_1	same_stage	0.849306	X8cell
X8cell_2_2	X8cell_3_3	same_stage	0.818171	X8cell
X8cell_2_2	X8cell_3_2	same_stage	0.810479	X8cell
X8cell_2_2	X8cell_3_1	same_stage	0.869705	X8cell
X8cell_2_2	X8cell_2_8	same_embryo	0.924774	X8cell
X8cell_2_2	X8cell_2_7	same_embryo	0.961653	X8cell
X8cell_2_2	X8cell_2_6	same_embryo	0.933835	X8cell
X8cell_2_2	X8cell_2_5	same_embryo	0.945696	X8cell
X8cell_2_2	X8cell_2_4	same_embryo	0.949328	X8cell
X8cell_2_2	X8cell_2_3	same_embryo	0.957612	X8cell
X8cell_2_2	X8cell_2_1	same_embryo	0.956434	X8cell
X8cell_2_2	X8cell_1_8	same_stage	0.952505	X8cell
X8cell_2_2	X8cell_1_7	same_stage	0.948886	X8cell
X8cell_2_2	X8cell_1_6	same_stage	0.943974	X8cell
X8cell_2_2	X8cell_1_5	same_stage	0.92422	X8cell
X8cell_2_2	X8cell_1_4	same_stage	0.92184	X8cell
X8cell_2_2	X8cell_1_3	same_stage	0.918284	X8cell
X8cell_2_2	X8cell_1_2	same_stage	0.936028	X8cell
X8cell_2_2	X8cell_1_1	same_stage	0.951867	X8cell
X8cell_2_1	X8cell_4_7	same_stage	0.799813	X8cell
X8cell_2_1	X8cell_4_6	same_stage	0.814616	X8cell
X8cell_2_1	X8cell_4_5	same_stage	0.839458	X8cell
X8cell_2_1	X8cell_4_4	same_stage	0.829367	X8cell
X8cell_2_1	X8cell_4_3	same_stage	0.814594	X8cell
X8cell_2_1	X8cell_4_2	same_stage	0.807192	X8cell
X8cell_2_1	X8cell_4_1	same_stage	0.822951	X8cell
X8cell_2_1	X8cell_3_3	same_stage	0.801245	X8cell
X8cell_2_1	X8cell_3_2	same_stage	0.797376	X8cell
X8cell_2_1	X8cell_3_1	same_stage	0.844052	X8cell
X8cell_2_1	X8cell_2_8	same_embryo	0.952075	X8cell
X8cell_2_1	X8cell_2_7	same_embryo	0.962737	X8cell
X8cell_2_1	X8cell_2_6	same_embryo	0.943429	X8cell
X8cell_2_1	X8cell_2_5	same_embryo	0.954826	X8cell
X8cell_2_1	X8cell_2_4	same_embryo	0.966835	X8cell
X8cell_2_1	X8cell_2_3	same_embryo	0.944524	X8cell
X8cell_2_1	X8cell_2_2	same_embryo	0.956434	X8cell
X8cell_2_1	X8cell_1_8	same_stage	0.950876	X8cell
X8cell_2_1	X8cell_1_7	same_stage	0.959027	X8cell
X8cell_2_1	X8cell_1_6	same_stage	0.956673	X8cell
X8cell_2_1	X8cell_1_5	same_stage	0.940243	X8cell
X8cell_2_1	X8cell_1_4	same_stage	0.937421	X8cell
X8cell_2_1	X8cell_1_3	same_stage	0.928283	X8cell
X8cell_2_1	X8cell_1_2	same_stage	0.936892	X8cell
X8cell_2_1	X8cell_1_1	same_stage	0.940277	X8cell
X8cell_1_8	X8cell_4_7	same_stage	0.826836	X8cell
X8cell_1_8	X8cell_4_6	same_stage	0.833336	X8cell
X8cell_1_8	X8cell_4_5	same_stage	0.861384	X8cell
X8cell_1_8	X8cell_4_4	same_stage	0.843411	X8cell
X8cell_1_8	X8cell_4_3	same_stage	0.836885	X8cell
X8cell_1_8	X8cell_4_2	same_stage	0.827778	X8cell
X8cell_1_8	X8cell_4_1	same_stage	0.845979	X8cell
X8cell_1_8	X8cell_3_3	same_stage	0.827335	X8cell
X8cell_1_8	X8cell_3_2	same_stage	0.840882	X8cell
X8cell_1_8	X8cell_3_1	same_stage	0.854707	X8cell
X8cell_1_8	X8cell_2_8	same_stage	0.933194	X8cell
X8cell_1_8	X8cell_2_7	same_stage	0.949814	X8cell
X8cell_1_8	X8cell_2_6	same_stage	0.92153	X8cell
X8cell_1_8	X8cell_2_5	same_stage	0.939022	X8cell
X8cell_1_8	X8cell_2_4	same_stage	0.958818	X8cell
X8cell_1_8	X8cell_2_3	same_stage	0.935009	X8cell
X8cell_1_8	X8cell_2_2	same_stage	0.952505	X8cell
X8cell_1_8	X8cell_2_1	same_stage	0.950876	X8cell
X8cell_1_8	X8cell_1_7	same_embryo	0.964193	X8cell
X8cell_1_8	X8cell_1_6	same_embryo	0.954297	X8cell
X8cell_1_8	X8cell_1_5	same_embryo	0.937448	X8cell
X8cell_1_8	X8cell_1_4	same_embryo	0.951717	X8cell
X8cell_1_8	X8cell_1_3	same_embryo	0.944306	X8cell
X8cell_1_8	X8cell_1_2	same_embryo	0.9526	X8cell
X8cell_1_8	X8cell_1_1	same_embryo	0.953331	X8cell
X8cell_1_7	X8cell_4_7	same_stage	0.779598	X8cell
X8cell_1_7	X8cell_4_6	same_stage	0.789501	X8cell
X8cell_1_7	X8cell_4_5	same_stage	0.81557	X8cell
X8cell_1_7	X8cell_4_4	same_stage	0.809624	X8cell
X8cell_1_7	X8cell_4_3	same_stage	0.797109	X8cell
X8cell_1_7	X8cell_4_2	same_stage	0.788011	X8cell
X8cell_1_7	X8cell_4_1	same_stage	0.809261	X8cell
X8cell_1_7	X8cell_3_3	same_stage	0.774557	X8cell
X8cell_1_7	X8cell_3_2	same_stage	0.777028	X8cell
X8cell_1_7	X8cell_3_1	same_stage	0.830882	X8cell
X8cell_1_7	X8cell_2_8	same_stage	0.960154	X8cell
X8cell_1_7	X8cell_2_7	same_stage	0.96222	X8cell
X8cell_1_7	X8cell_2_6	same_stage	0.956155	X8cell
X8cell_1_7	X8cell_2_5	same_stage	0.961094	X8cell
X8cell_1_7	X8cell_2_4	same_stage	0.969629	X8cell
X8cell_1_7	X8cell_2_3	same_stage	0.933358	X8cell
X8cell_1_7	X8cell_2_2	same_stage	0.948886	X8cell
X8cell_1_7	X8cell_2_1	same_stage	0.959027	X8cell
X8cell_1_7	X8cell_1_8	same_embryo	0.964193	X8cell
X8cell_1_7	X8cell_1_6	same_embryo	0.977568	X8cell
X8cell_1_7	X8cell_1_5	same_embryo	0.959481	X8cell
X8cell_1_7	X8cell_1_4	same_embryo	0.965454	X8cell
X8cell_1_7	X8cell_1_3	same_embryo	0.941426	X8cell
X8cell_1_7	X8cell_1_2	same_embryo	0.950896	X8cell
X8cell_1_7	X8cell_1_1	same_embryo	0.951701	X8cell
X8cell_1_6	X8cell_4_7	same_stage	0.738517	X8cell
X8cell_1_6	X8cell_4_6	same_stage	0.743051	X8cell
X8cell_1_6	X8cell_4_5	same_stage	0.777482	X8cell
X8cell_1_6	X8cell_4_4	same_stage	0.768852	X8cell
X8cell_1_6	X8cell_4_3	same_stage	0.752876	X8cell
X8cell_1_6	X8cell_4_2	same_stage	0.7433	X8cell
X8cell_1_6	X8cell_4_1	same_stage	0.763757	X8cell
X8cell_1_6	X8cell_3_3	same_stage	0.740556	X8cell
X8cell_1_6	X8cell_3_2	same_stage	0.74245	X8cell
X8cell_1_6	X8cell_3_1	same_stage	0.798677	X8cell
X8cell_1_6	X8cell_2_8	same_stage	0.969572	X8cell
X8cell_1_6	X8cell_2_7	same_stage	0.962155	X8cell
X8cell_1_6	X8cell_2_6	same_stage	0.966716	X8cell
X8cell_1_6	X8cell_2_5	same_stage	0.97148	X8cell
X8cell_1_6	X8cell_2_4	same_stage	0.970419	X8cell
X8cell_1_6	X8cell_2_3	same_stage	0.924854	X8cell
X8cell_1_6	X8cell_2_2	same_stage	0.943974	X8cell
X8cell_1_6	X8cell_2_1	same_stage	0.956673	X8cell
X8cell_1_6	X8cell_1_8	same_embryo	0.954297	X8cell
X8cell_1_6	X8cell_1_7	same_embryo	0.977568	X8cell
X8cell_1_6	X8cell_1_5	same_embryo	0.968704	X8cell
X8cell_1_6	X8cell_1_4	same_embryo	0.971082	X8cell
X8cell_1_6	X8cell_1_3	same_embryo	0.943265	X8cell
X8cell_1_6	X8cell_1_2	same_embryo	0.955384	X8cell
X8cell_1_6	X8cell_1_1	same_embryo	0.941449	X8cell
X8cell_1_5	X8cell_4_7	same_stage	0.692495	X8cell
X8cell_1_5	X8cell_4_6	same_stage	0.700417	X8cell
X8cell_1_5	X8cell_4_5	same_stage	0.728328	X8cell
X8cell_1_5	X8cell_4_4	same_stage	0.721516	X8cell
X8cell_1_5	X8cell_4_3	same_stage	0.70786	X8cell
X8cell_1_5	X8cell_4_2	same_stage	0.695117	X8cell
X8cell_1_5	X8cell_4_1	same_stage	0.716098	X8cell
X8cell_1_5	X8cell_3_3	same_stage	0.695092	X8cell
X8cell_1_5	X8cell_3_2	same_stage	0.700496	X8cell
X8cell_1_5	X8cell_3_1	same_stage	0.741876	X8cell
X8cell_1_5	X8cell_2_8	same_stage	0.967021	X8cell
X8cell_1_5	X8cell_2_7	same_stage	0.939412	X8cell
X8cell_1_5	X8cell_2_6	same_stage	0.95612	X8cell
X8cell_1_5	X8cell_2_5	same_stage	0.96687	X8cell
X8cell_1_5	X8cell_2_4	same_stage	0.953595	X8cell
X8cell_1_5	X8cell_2_3	same_stage	0.893783	X8cell
X8cell_1_5	X8cell_2_2	same_stage	0.92422	X8cell
X8cell_1_5	X8cell_2_1	same_stage	0.940243	X8cell
X8cell_1_5	X8cell_1_8	same_embryo	0.937448	X8cell
X8cell_1_5	X8cell_1_7	same_embryo	0.959481	X8cell
X8cell_1_5	X8cell_1_6	same_embryo	0.968704	X8cell
X8cell_1_5	X8cell_1_4	same_embryo	0.978027	X8cell
X8cell_1_5	X8cell_1_3	same_embryo	0.947692	X8cell
X8cell_1_5	X8cell_1_2	same_embryo	0.955276	X8cell
X8cell_1_5	X8cell_1_1	same_embryo	0.905144	X8cell
X8cell_1_4	X8cell_4_7	same_stage	0.704744	X8cell
X8cell_1_4	X8cell_4_6	same_stage	0.709669	X8cell
X8cell_1_4	X8cell_4_5	same_stage	0.745156	X8cell
X8cell_1_4	X8cell_4_4	same_stage	0.731787	X8cell
X8cell_1_4	X8cell_4_3	same_stage	0.715598	X8cell
X8cell_1_4	X8cell_4_2	same_stage	0.703658	X8cell
X8cell_1_4	X8cell_4_1	same_stage	0.726704	X8cell
X8cell_1_4	X8cell_3_3	same_stage	0.708157	X8cell
X8cell_1_4	X8cell_3_2	same_stage	0.721019	X8cell
X8cell_1_4	X8cell_3_1	same_stage	0.751395	X8cell
X8cell_1_4	X8cell_2_8	same_stage	0.963626	X8cell
X8cell_1_4	X8cell_2_7	same_stage	0.938345	X8cell
X8cell_1_4	X8cell_2_6	same_stage	0.947217	X8cell
X8cell_1_4	X8cell_2_5	same_stage	0.960386	X8cell
X8cell_1_4	X8cell_2_4	same_stage	0.961369	X8cell
X8cell_1_4	X8cell_2_3	same_stage	0.891581	X8cell
X8cell_1_4	X8cell_2_2	same_stage	0.92184	X8cell
X8cell_1_4	X8cell_2_1	same_stage	0.937421	X8cell
X8cell_1_4	X8cell_1_8	same_embryo	0.951717	X8cell
X8cell_1_4	X8cell_1_7	same_embryo	0.965454	X8cell
X8cell_1_4	X8cell_1_6	same_embryo	0.971082	X8cell
X8cell_1_4	X8cell_1_5	same_embryo	0.978027	X8cell
X8cell_1_4	X8cell_1_3	same_embryo	0.958402	X8cell
X8cell_1_4	X8cell_1_2	same_embryo	0.967619	X8cell
X8cell_1_4	X8cell_1_1	same_embryo	0.909307	X8cell
X8cell_1_3	X8cell_4_7	same_stage	0.729063	X8cell
X8cell_1_3	X8cell_4_6	same_stage	0.737126	X8cell
X8cell_1_3	X8cell_4_5	same_stage	0.768526	X8cell
X8cell_1_3	X8cell_4_4	same_stage	0.747866	X8cell
X8cell_1_3	X8cell_4_3	same_stage	0.738567	X8cell
X8cell_1_3	X8cell_4_2	same_stage	0.737372	X8cell
X8cell_1_3	X8cell_4_1	same_stage	0.740864	X8cell
X8cell_1_3	X8cell_3_3	same_stage	0.738932	X8cell
X8cell_1_3	X8cell_3_2	same_stage	0.754273	X8cell
X8cell_1_3	X8cell_3_1	same_stage	0.76296	X8cell
X8cell_1_3	X8cell_2_8	same_stage	0.939766	X8cell
X8cell_1_3	X8cell_2_7	same_stage	0.922853	X8cell
X8cell_1_3	X8cell_2_6	same_stage	0.910341	X8cell
X8cell_1_3	X8cell_2_5	same_stage	0.93975	X8cell
X8cell_1_3	X8cell_2_4	same_stage	0.94655	X8cell
X8cell_1_3	X8cell_2_3	same_stage	0.892805	X8cell
X8cell_1_3	X8cell_2_2	same_stage	0.918284	X8cell
X8cell_1_3	X8cell_2_1	same_stage	0.928283	X8cell
X8cell_1_3	X8cell_1_8	same_embryo	0.944306	X8cell
X8cell_1_3	X8cell_1_7	same_embryo	0.941426	X8cell
X8cell_1_3	X8cell_1_6	same_embryo	0.943265	X8cell
X8cell_1_3	X8cell_1_5	same_embryo	0.947692	X8cell
X8cell_1_3	X8cell_1_4	same_embryo	0.958402	X8cell
X8cell_1_3	X8cell_1_2	same_embryo	0.94943	X8cell
X8cell_1_3	X8cell_1_1	same_embryo	0.903985	X8cell
X8cell_1_2	X8cell_4_7	same_stage	0.74411	X8cell
X8cell_1_2	X8cell_4_6	same_stage	0.740473	X8cell
X8cell_1_2	X8cell_4_5	same_stage	0.779383	X8cell
X8cell_1_2	X8cell_4_4	same_stage	0.766147	X8cell
X8cell_1_2	X8cell_4_3	same_stage	0.746688	X8cell
X8cell_1_2	X8cell_4_2	same_stage	0.745509	X8cell
X8cell_1_2	X8cell_4_1	same_stage	0.764035	X8cell
X8cell_1_2	X8cell_3_3	same_stage	0.745318	X8cell
X8cell_1_2	X8cell_3_2	same_stage	0.760092	X8cell
X8cell_1_2	X8cell_3_1	same_stage	0.77974	X8cell
X8cell_1_2	X8cell_2_8	same_stage	0.943074	X8cell
X8cell_1_2	X8cell_2_7	same_stage	0.935187	X8cell
X8cell_1_2	X8cell_2_6	same_stage	0.92531	X8cell
X8cell_1_2	X8cell_2_5	same_stage	0.948245	X8cell
X8cell_1_2	X8cell_2_4	same_stage	0.956956	X8cell
X8cell_1_2	X8cell_2_3	same_stage	0.902617	X8cell
X8cell_1_2	X8cell_2_2	same_stage	0.936028	X8cell
X8cell_1_2	X8cell_2_1	same_stage	0.936892	X8cell
X8cell_1_2	X8cell_1_8	same_embryo	0.9526	X8cell
X8cell_1_2	X8cell_1_7	same_embryo	0.950896	X8cell
X8cell_1_2	X8cell_1_6	same_embryo	0.955384	X8cell
X8cell_1_2	X8cell_1_5	same_embryo	0.955276	X8cell
X8cell_1_2	X8cell_1_4	same_embryo	0.967619	X8cell
X8cell_1_2	X8cell_1_3	same_embryo	0.94943	X8cell
X8cell_1_2	X8cell_1_1	same_embryo	0.909322	X8cell
X8cell_1_1	X8cell_4_7	same_stage	0.853596	X8cell
X8cell_1_1	X8cell_4_6	same_stage	0.855293	X8cell
X8cell_1_1	X8cell_4_5	same_stage	0.879112	X8cell
X8cell_1_1	X8cell_4_4	same_stage	0.87955	X8cell
X8cell_1_1	X8cell_4_3	same_stage	0.862574	X8cell
X8cell_1_1	X8cell_4_2	same_stage	0.86083	X8cell
X8cell_1_1	X8cell_4_1	same_stage	0.877245	X8cell
X8cell_1_1	X8cell_3_3	same_stage	0.839779	X8cell
X8cell_1_1	X8cell_3_2	same_stage	0.828523	X8cell
X8cell_1_1	X8cell_3_1	same_stage	0.895696	X8cell
X8cell_1_1	X8cell_2_8	same_stage	0.897483	X8cell
X8cell_1_1	X8cell_2_7	same_stage	0.949158	X8cell
X8cell_1_1	X8cell_2_6	same_stage	0.912241	X8cell
X8cell_1_1	X8cell_2_5	same_stage	0.918202	X8cell
X8cell_1_1	X8cell_2_4	same_stage	0.931421	X8cell
X8cell_1_1	X8cell_2_3	same_stage	0.95867	X8cell
X8cell_1_1	X8cell_2_2	same_stage	0.951867	X8cell
X8cell_1_1	X8cell_2_1	same_stage	0.940277	X8cell
X8cell_1_1	X8cell_1_8	same_embryo	0.953331	X8cell
X8cell_1_1	X8cell_1_7	same_embryo	0.951701	X8cell
X8cell_1_1	X8cell_1_6	same_embryo	0.941449	X8cell
X8cell_1_1	X8cell_1_5	same_embryo	0.905144	X8cell
X8cell_1_1	X8cell_1_4	same_embryo	0.909307	X8cell
X8cell_1_1	X8cell_1_3	same_embryo	0.903985	X8cell
X8cell_1_1	X8cell_1_2	same_embryo	0.909322	X8cell
X16cell_4_5	X16cell_4_4	same_embryo	0.879773	X16cell
X16cell_4_5	X16cell_4_3	same_embryo	0.805928	X16cell
X16cell_4_5	X16cell_4_2	same_embryo	0.856667	X16cell
X16cell_4_5	X16cell_4_1	same_embryo	0.840585	X16cell
X16cell_4_5	X16cell_3_7	same_stage	0.862598	X16cell
X16cell_4_5	X16cell_3_6	same_stage	0.925023	X16cell
X16cell_4_5	X16cell_3_5	same_stage	0.903473	X16cell
X16cell_4_5	X16cell_3_4	same_stage	0.916921	X16cell
X16cell_4_5	X16cell_3_3	same_stage	0.854303	X16cell
X16cell_4_5	X16cell_3_2	same_stage	0.908273	X16cell
X16cell_4_5	X16cell_3_1	same_stage	0.883962	X16cell
X16cell_4_5	X16cell_2_9	same_stage	0.802277	X16cell
X16cell_4_5	X16cell_2_8	same_stage	0.792857	X16cell
X16cell_4_5	X16cell_2_7	same_stage	0.656324	X16cell
X16cell_4_5	X16cell_2_6	same_stage	0.84802	X16cell
X16cell_4_5	X16cell_2_5	same_stage	0.791448	X16cell
X16cell_4_5	X16cell_2_4	same_stage	0.781404	X16cell
X16cell_4_5	X16cell_2_3	same_stage	0.772236	X16cell
X16cell_4_5	X16cell_2_2	same_stage	0.778402	X16cell
X16cell_4_5	X16cell_2_15	same_stage	0.750466	X16cell
X16cell_4_5	X16cell_2_14	same_stage	0.765273	X16cell
X16cell_4_5	X16cell_2_13	same_stage	0.827354	X16cell
X16cell_4_5	X16cell_2_12	same_stage	0.768684	X16cell
X16cell_4_5	X16cell_2_11	same_stage	0.802935	X16cell
X16cell_4_5	X16cell_2_10	same_stage	0.754996	X16cell
X16cell_4_5	X16cell_2_1	same_stage	0.772422	X16cell
X16cell_4_5	X16cell_1_9	same_stage	0.856011	X16cell
X16cell_4_5	X16cell_1_8	same_stage	0.854519	X16cell
X16cell_4_5	X16cell_1_7	same_stage	0.877274	X16cell
X16cell_4_5	X16cell_1_6	same_stage	0.850241	X16cell
X16cell_4_5	X16cell_1_5	same_stage	0.861188	X16cell
X16cell_4_5	X16cell_1_4	same_stage	0.857167	X16cell
X16cell_4_5	X16cell_1_3	same_stage	0.860404	X16cell
X16cell_4_5	X16cell_1_2	same_stage	0.8256	X16cell
X16cell_4_5	X16cell_1_11	same_stage	0.838164	X16cell
X16cell_4_5	X16cell_1_10	same_stage	0.833345	X16cell
X16cell_4_5	X16cell_1_1	same_stage	0.866017	X16cell
X16cell_4_4	X16cell_4_5	same_embryo	0.879773	X16cell
X16cell_4_4	X16cell_4_3	same_embryo	0.813089	X16cell
X16cell_4_4	X16cell_4_2	same_embryo	0.849528	X16cell
X16cell_4_4	X16cell_4_1	same_embryo	0.83088	X16cell
X16cell_4_4	X16cell_3_7	same_stage	0.89991	X16cell
X16cell_4_4	X16cell_3_6	same_stage	0.857165	X16cell
X16cell_4_4	X16cell_3_5	same_stage	0.891343	X16cell
X16cell_4_4	X16cell_3_4	same_stage	0.892016	X16cell
X16cell_4_4	X16cell_3_3	same_stage	0.9298	X16cell
X16cell_4_4	X16cell_3_2	same_stage	0.924156	X16cell
X16cell_4_4	X16cell_3_1	same_stage	0.936613	X16cell
X16cell_4_4	X16cell_2_9	same_stage	0.795555	X16cell
X16cell_4_4	X16cell_2_8	same_stage	0.753738	X16cell
X16cell_4_4	X16cell_2_7	same_stage	0.748216	X16cell
X16cell_4_4	X16cell_2_6	same_stage	0.809671	X16cell
X16cell_4_4	X16cell_2_5	same_stage	0.769727	X16cell
X16cell_4_4	X16cell_2_4	same_stage	0.746619	X16cell
X16cell_4_4	X16cell_2_3	same_stage	0.723899	X16cell
X16cell_4_4	X16cell_2_2	same_stage	0.748225	X16cell
X16cell_4_4	X16cell_2_15	same_stage	0.671926	X16cell
X16cell_4_4	X16cell_2_14	same_stage	0.784766	X16cell
X16cell_4_4	X16cell_2_13	same_stage	0.782472	X16cell
X16cell_4_4	X16cell_2_12	same_stage	0.739157	X16cell
X16cell_4_4	X16cell_2_11	same_stage	0.770722	X16cell
X16cell_4_4	X16cell_2_10	same_stage	0.739484	X16cell
X16cell_4_4	X16cell_2_1	same_stage	0.732733	X16cell
X16cell_4_4	X16cell_1_9	same_stage	0.872282	X16cell
X16cell_4_4	X16cell_1_8	same_stage	0.899692	X16cell
X16cell_4_4	X16cell_1_7	same_stage	0.909882	X16cell
X16cell_4_4	X16cell_1_6	same_stage	0.870761	X16cell
X16cell_4_4	X16cell_1_5	same_stage	0.874771	X16cell
X16cell_4_4	X16cell_1_4	same_stage	0.910676	X16cell
X16cell_4_4	X16cell_1_3	same_stage	0.901021	X16cell
X16cell_4_4	X16cell_1_2	same_stage	0.876162	X16cell
X16cell_4_4	X16cell_1_11	same_stage	0.853077	X16cell
X16cell_4_4	X16cell_1_10	same_stage	0.851624	X16cell
X16cell_4_4	X16cell_1_1	same_stage	0.869042	X16cell
X16cell_4_3	X16cell_4_5	same_embryo	0.805928	X16cell
X16cell_4_3	X16cell_4_4	same_embryo	0.813089	X16cell
X16cell_4_3	X16cell_4_2	same_embryo	0.935326	X16cell
X16cell_4_3	X16cell_4_1	same_embryo	0.939558	X16cell
X16cell_4_3	X16cell_3_7	same_stage	0.842965	X16cell
X16cell_4_3	X16cell_3_6	same_stage	0.769344	X16cell
X16cell_4_3	X16cell_3_5	same_stage	0.846634	X16cell
X16cell_4_3	X16cell_3_4	same_stage	0.778107	X16cell
X16cell_4_3	X16cell_3_3	same_stage	0.840231	X16cell
X16cell_4_3	X16cell_3_2	same_stage	0.824503	X16cell
X16cell_4_3	X16cell_3_1	same_stage	0.806678	X16cell
X16cell_4_3	X16cell_2_9	same_stage	0.912945	X16cell
X16cell_4_3	X16cell_2_8	same_stage	0.889275	X16cell
X16cell_4_3	X16cell_2_7	same_stage	0.72033	X16cell
X16cell_4_3	X16cell_2_6	same_stage	0.892318	X16cell
X16cell_4_3	X16cell_2_5	same_stage	0.885274	X16cell
X16cell_4_3	X16cell_2_4	same_stage	0.869295	X16cell
X16cell_4_3	X16cell_2_3	same_stage	0.8773	X16cell
X16cell_4_3	X16cell_2_2	same_stage	0.884649	X16cell
X16cell_4_3	X16cell_2_15	same_stage	0.840143	X16cell
X16cell_4_3	X16cell_2_14	same_stage	0.873112	X16cell
X16cell_4_3	X16cell_2_13	same_stage	0.916164	X16cell
X16cell_4_3	X16cell_2_12	same_stage	0.895413	X16cell
X16cell_4_3	X16cell_2_11	same_stage	0.905433	X16cell
X16cell_4_3	X16cell_2_10	same_stage	0.889673	X16cell
X16cell_4_3	X16cell_2_1	same_stage	0.893418	X16cell
X16cell_4_3	X16cell_1_9	same_stage	0.849045	X16cell
X16cell_4_3	X16cell_1_8	same_stage	0.907759	X16cell
X16cell_4_3	X16cell_1_7	same_stage	0.899358	X16cell
X16cell_4_3	X16cell_1_6	same_stage	0.917338	X16cell
X16cell_4_3	X16cell_1_5	same_stage	0.91012	X16cell
X16cell_4_3	X16cell_1_4	same_stage	0.902923	X16cell
X16cell_4_3	X16cell_1_3	same_stage	0.908962	X16cell
X16cell_4_3	X16cell_1_2	same_stage	0.89471	X16cell
X16cell_4_3	X16cell_1_11	same_stage	0.839437	X16cell
X16cell_4_3	X16cell_1_10	same_stage	0.817925	X16cell
X16cell_4_3	X16cell_1_1	same_stage	0.921788	X16cell
X16cell_4_2	X16cell_4_5	same_embryo	0.856667	X16cell
X16cell_4_2	X16cell_4_4	same_embryo	0.849528	X16cell
X16cell_4_2	X16cell_4_3	same_embryo	0.935326	X16cell
X16cell_4_2	X16cell_4_1	same_embryo	0.941272	X16cell
X16cell_4_2	X16cell_3_7	same_stage	0.858116	X16cell
X16cell_4_2	X16cell_3_6	same_stage	0.838513	X16cell
X16cell_4_2	X16cell_3_5	same_stage	0.889814	X16cell
X16cell_4_2	X16cell_3_4	same_stage	0.847816	X16cell
X16cell_4_2	X16cell_3_3	same_stage	0.852963	X16cell
X16cell_4_2	X16cell_3_2	same_stage	0.87053	X16cell
X16cell_4_2	X16cell_3_1	same_stage	0.847592	X16cell
X16cell_4_2	X16cell_2_9	same_stage	0.891842	X16cell
X16cell_4_2	X16cell_2_8	same_stage	0.879828	X16cell
X16cell_4_2	X16cell_2_7	same_stage	0.707593	X16cell
X16cell_4_2	X16cell_2_6	same_stage	0.909138	X16cell
X16cell_4_2	X16cell_2_5	same_stage	0.872188	X16cell
X16cell_4_2	X16cell_2_4	same_stage	0.872861	X16cell
X16cell_4_2	X16cell_2_3	same_stage	0.867703	X16cell
X16cell_4_2	X16cell_2_2	same_stage	0.876653	X16cell
X16cell_4_2	X16cell_2_15	same_stage	0.830296	X16cell
X16cell_4_2	X16cell_2_14	same_stage	0.847287	X16cell
X16cell_4_2	X16cell_2_13	same_stage	0.916913	X16cell
X16cell_4_2	X16cell_2_12	same_stage	0.873399	X16cell
X16cell_4_2	X16cell_2_11	same_stage	0.902125	X16cell
X16cell_4_2	X16cell_2_10	same_stage	0.863103	X16cell
X16cell_4_2	X16cell_2_1	same_stage	0.871479	X16cell
X16cell_4_2	X16cell_1_9	same_stage	0.872848	X16cell
X16cell_4_2	X16cell_1_8	same_stage	0.906438	X16cell
X16cell_4_2	X16cell_1_7	same_stage	0.913906	X16cell
X16cell_4_2	X16cell_1_6	same_stage	0.913613	X16cell
X16cell_4_2	X16cell_1_5	same_stage	0.90922	X16cell
X16cell_4_2	X16cell_1_4	same_stage	0.909083	X16cell
X16cell_4_2	X16cell_1_3	same_stage	0.911742	X16cell
X16cell_4_2	X16cell_1_2	same_stage	0.881734	X16cell
X16cell_4_2	X16cell_1_11	same_stage	0.871118	X16cell
X16cell_4_2	X16cell_1_10	same_stage	0.853004	X16cell
X16cell_4_2	X16cell_1_1	same_stage	0.924844	X16cell
X16cell_4_1	X16cell_4_5	same_embryo	0.840585	X16cell
X16cell_4_1	X16cell_4_4	same_embryo	0.83088	X16cell
X16cell_4_1	X16cell_4_3	same_embryo	0.939558	X16cell
X16cell_4_1	X16cell_4_2	same_embryo	0.941272	X16cell
X16cell_4_1	X16cell_3_7	same_stage	0.854189	X16cell
X16cell_4_1	X16cell_3_6	same_stage	0.807049	X16cell
X16cell_4_1	X16cell_3_5	same_stage	0.865607	X16cell
X16cell_4_1	X16cell_3_4	same_stage	0.814487	X16cell
X16cell_4_1	X16cell_3_3	same_stage	0.847925	X16cell
X16cell_4_1	X16cell_3_2	same_stage	0.842237	X16cell
X16cell_4_1	X16cell_3_1	same_stage	0.816106	X16cell
X16cell_4_1	X16cell_2_9	same_stage	0.903069	X16cell
X16cell_4_1	X16cell_2_8	same_stage	0.877469	X16cell
X16cell_4_1	X16cell_2_7	same_stage	0.684945	X16cell
X16cell_4_1	X16cell_2_6	same_stage	0.897513	X16cell
X16cell_4_1	X16cell_2_5	same_stage	0.880101	X16cell
X16cell_4_1	X16cell_2_4	same_stage	0.873922	X16cell
X16cell_4_1	X16cell_2_3	same_stage	0.865327	X16cell
X16cell_4_1	X16cell_2_2	same_stage	0.882323	X16cell
X16cell_4_1	X16cell_2_15	same_stage	0.846332	X16cell
X16cell_4_1	X16cell_2_14	same_stage	0.86669	X16cell
X16cell_4_1	X16cell_2_13	same_stage	0.916202	X16cell
X16cell_4_1	X16cell_2_12	same_stage	0.889513	X16cell
X16cell_4_1	X16cell_2_11	same_stage	0.898127	X16cell
X16cell_4_1	X16cell_2_10	same_stage	0.862425	X16cell
X16cell_4_1	X16cell_2_1	same_stage	0.875425	X16cell
X16cell_4_1	X16cell_1_9	same_stage	0.881999	X16cell
X16cell_4_1	X16cell_1_8	same_stage	0.90804	X16cell
X16cell_4_1	X16cell_1_7	same_stage	0.908308	X16cell
X16cell_4_1	X16cell_1_6	same_stage	0.92467	X16cell
X16cell_4_1	X16cell_1_5	same_stage	0.916036	X16cell
X16cell_4_1	X16cell_1_4	same_stage	0.902619	X16cell
X16cell_4_1	X16cell_1_3	same_stage	0.911083	X16cell
X16cell_4_1	X16cell_1_2	same_stage	0.889288	X16cell
X16cell_4_1	X16cell_1_11	same_stage	0.874829	X16cell
X16cell_4_1	X16cell_1_10	same_stage	0.852583	X16cell
X16cell_4_1	X16cell_1_1	same_stage	0.933353	X16cell
X16cell_3_7	X16cell_4_5	same_stage	0.862598	X16cell
X16cell_3_7	X16cell_4_4	same_stage	0.89991	X16cell
X16cell_3_7	X16cell_4_3	same_stage	0.842965	X16cell
X16cell_3_7	X16cell_4_2	same_stage	0.858116	X16cell
X16cell_3_7	X16cell_4_1	same_stage	0.854189	X16cell
X16cell_3_7	X16cell_3_6	same_embryo	0.820124	X16cell
X16cell_3_7	X16cell_3_5	same_embryo	0.86024	X16cell
X16cell_3_7	X16cell_3_4	same_embryo	0.838147	X16cell
X16cell_3_7	X16cell_3_3	same_embryo	0.923459	X16cell
X16cell_3_7	X16cell_3_2	same_embryo	0.872418	X16cell
X16cell_3_7	X16cell_3_1	same_embryo	0.876599	X16cell
X16cell_3_7	X16cell_2_9	same_stage	0.80948	X16cell
X16cell_3_7	X16cell_2_8	same_stage	0.767965	X16cell
X16cell_3_7	X16cell_2_7	same_stage	0.669147	X16cell
X16cell_3_7	X16cell_2_6	same_stage	0.824343	X16cell
X16cell_3_7	X16cell_2_5	same_stage	0.771897	X16cell
X16cell_3_7	X16cell_2_4	same_stage	0.752686	X16cell
X16cell_3_7	X16cell_2_3	same_stage	0.75597	X16cell
X16cell_3_7	X16cell_2_2	same_stage	0.754118	X16cell
X16cell_3_7	X16cell_2_15	same_stage	0.70299	X16cell
X16cell_3_7	X16cell_2_14	same_stage	0.777229	X16cell
X16cell_3_7	X16cell_2_13	same_stage	0.806516	X16cell
X16cell_3_7	X16cell_2_12	same_stage	0.761849	X16cell
X16cell_3_7	X16cell_2_11	same_stage	0.795502	X16cell
X16cell_3_7	X16cell_2_10	same_stage	0.771901	X16cell
X16cell_3_7	X16cell_2_1	same_stage	0.752991	X16cell
X16cell_3_7	X16cell_1_9	same_stage	0.871701	X16cell
X16cell_3_7	X16cell_1_8	same_stage	0.907585	X16cell
X16cell_3_7	X16cell_1_7	same_stage	0.907489	X16cell
X16cell_3_7	X16cell_1_6	same_stage	0.886791	X16cell
X16cell_3_7	X16cell_1_5	same_stage	0.889201	X16cell
X16cell_3_7	X16cell_1_4	same_stage	0.915909	X16cell
X16cell_3_7	X16cell_1_3	same_stage	0.902762	X16cell
X16cell_3_7	X16cell_1_2	same_stage	0.857107	X16cell
X16cell_3_7	X16cell_1_11	same_stage	0.859201	X16cell
X16cell_3_7	X16cell_1_10	same_stage	0.855418	X16cell
X16cell_3_7	X16cell_1_1	same_stage	0.884604	X16cell
X16cell_3_6	X16cell_4_5	same_stage	0.925023	X16cell
X16cell_3_6	X16cell_4_4	same_stage	0.857165	X16cell
X16cell_3_6	X16cell_4_3	same_stage	0.769344	X16cell
X16cell_3_6	X16cell_4_2	same_stage	0.838513	X16cell
X16cell_3_6	X16cell_4_1	same_stage	0.807049	X16cell
X16cell_3_6	X16cell_3_7	same_embryo	0.820124	X16cell
X16cell_3_6	X16cell_3_5	same_embryo	0.899646	X16cell
X16cell_3_6	X16cell_3_4	same_embryo	0.927579	X16cell
X16cell_3_6	X16cell_3_3	same_embryo	0.80589	X16cell
X16cell_3_6	X16cell_3_2	same_embryo	0.890376	X16cell
X16cell_3_6	X16cell_3_1	same_embryo	0.868268	X16cell
X16cell_3_6	X16cell_2_9	same_stage	0.746528	X16cell
X16cell_3_6	X16cell_2_8	same_stage	0.744662	X16cell
X16cell_3_6	X16cell_2_7	same_stage	0.606158	X16cell
X16cell_3_6	X16cell_2_6	same_stage	0.807993	X16cell
X16cell_3_6	X16cell_2_5	same_stage	0.747248	X16cell
X16cell_3_6	X16cell_2_4	same_stage	0.746032	X16cell
X16cell_3_6	X16cell_2_3	same_stage	0.722083	X16cell
X16cell_3_6	X16cell_2_2	same_stage	0.738124	X16cell
X16cell_3_6	X16cell_2_15	same_stage	0.726988	X16cell
X16cell_3_6	X16cell_2_14	same_stage	0.714417	X16cell
X16cell_3_6	X16cell_2_13	same_stage	0.795557	X16cell
X16cell_3_6	X16cell_2_12	same_stage	0.713932	X16cell
X16cell_3_6	X16cell_2_11	same_stage	0.756733	X16cell
X16cell_3_6	X16cell_2_10	same_stage	0.694912	X16cell
X16cell_3_6	X16cell_2_1	same_stage	0.721755	X16cell
X16cell_3_6	X16cell_1_9	same_stage	0.836523	X16cell
X16cell_3_6	X16cell_1_8	same_stage	0.811106	X16cell
X16cell_3_6	X16cell_1_7	same_stage	0.844392	X16cell
X16cell_3_6	X16cell_1_6	same_stage	0.815731	X16cell
X16cell_3_6	X16cell_1_5	same_stage	0.822543	X16cell
X16cell_3_6	X16cell_1_4	same_stage	0.81247	X16cell
X16cell_3_6	X16cell_1_3	same_stage	0.823071	X16cell
X16cell_3_6	X16cell_1_2	same_stage	0.786745	X16cell
X16cell_3_6	X16cell_1_11	same_stage	0.82957	X16cell
X16cell_3_6	X16cell_1_10	same_stage	0.820948	X16cell
X16cell_3_6	X16cell_1_1	same_stage	0.833437	X16cell
X16cell_3_5	X16cell_4_5	same_stage	0.903473	X16cell
X16cell_3_5	X16cell_4_4	same_stage	0.891343	X16cell
X16cell_3_5	X16cell_4_3	same_stage	0.846634	X16cell
X16cell_3_5	X16cell_4_2	same_stage	0.889814	X16cell
X16cell_3_5	X16cell_4_1	same_stage	0.865607	X16cell
X16cell_3_5	X16cell_3_7	same_embryo	0.86024	X16cell
X16cell_3_5	X16cell_3_6	same_embryo	0.899646	X16cell
X16cell_3_5	X16cell_3_4	same_embryo	0.905303	X16cell
X16cell_3_5	X16cell_3_3	same_embryo	0.859115	X16cell
X16cell_3_5	X16cell_3_2	same_embryo	0.913127	X16cell
X16cell_3_5	X16cell_3_1	same_embryo	0.8934	X16cell
X16cell_3_5	X16cell_2_9	same_stage	0.837048	X16cell
X16cell_3_5	X16cell_2_8	same_stage	0.824308	X16cell
X16cell_3_5	X16cell_2_7	same_stage	0.705957	X16cell
X16cell_3_5	X16cell_2_6	same_stage	0.869635	X16cell
X16cell_3_5	X16cell_2_5	same_stage	0.827837	X16cell
X16cell_3_5	X16cell_2_4	same_stage	0.827676	X16cell
X16cell_3_5	X16cell_2_3	same_stage	0.805991	X16cell
X16cell_3_5	X16cell_2_2	same_stage	0.815676	X16cell
X16cell_3_5	X16cell_2_15	same_stage	0.782802	X16cell
X16cell_3_5	X16cell_2_14	same_stage	0.814587	X16cell
X16cell_3_5	X16cell_2_13	same_stage	0.860442	X16cell
X16cell_3_5	X16cell_2_12	same_stage	0.803187	X16cell
X16cell_3_5	X16cell_2_11	same_stage	0.83624	X16cell
X16cell_3_5	X16cell_2_10	same_stage	0.798503	X16cell
X16cell_3_5	X16cell_2_1	same_stage	0.812212	X16cell
X16cell_3_5	X16cell_1_9	same_stage	0.880234	X16cell
X16cell_3_5	X16cell_1_8	same_stage	0.87336	X16cell
X16cell_3_5	X16cell_1_7	same_stage	0.893739	X16cell
X16cell_3_5	X16cell_1_6	same_stage	0.870343	X16cell
X16cell_3_5	X16cell_1_5	same_stage	0.879265	X16cell
X16cell_3_5	X16cell_1_4	same_stage	0.874295	X16cell
X16cell_3_5	X16cell_1_3	same_stage	0.888927	X16cell
X16cell_3_5	X16cell_1_2	same_stage	0.855456	X16cell
X16cell_3_5	X16cell_1_11	same_stage	0.866627	X16cell
X16cell_3_5	X16cell_1_10	same_stage	0.85996	X16cell
X16cell_3_5	X16cell_1_1	same_stage	0.882027	X16cell
X16cell_3_4	X16cell_4_5	same_stage	0.916921	X16cell
X16cell_3_4	X16cell_4_4	same_stage	0.892016	X16cell
X16cell_3_4	X16cell_4_3	same_stage	0.778107	X16cell
X16cell_3_4	X16cell_4_2	same_stage	0.847816	X16cell
X16cell_3_4	X16cell_4_1	same_stage	0.814487	X16cell
X16cell_3_4	X16cell_3_7	same_embryo	0.838147	X16cell
X16cell_3_4	X16cell_3_6	same_embryo	0.927579	X16cell
X16cell_3_4	X16cell_3_5	same_embryo	0.905303	X16cell
X16cell_3_4	X16cell_3_3	same_embryo	0.843701	X16cell
X16cell_3_4	X16cell_3_2	same_embryo	0.906043	X16cell
X16cell_3_4	X16cell_3_1	same_embryo	0.888893	X16cell
X16cell_3_4	X16cell_2_9	same_stage	0.74464	X16cell
X16cell_3_4	X16cell_2_8	same_stage	0.72751	X16cell
X16cell_3_4	X16cell_2_7	same_stage	0.643393	X16cell
X16cell_3_4	X16cell_2_6	same_stage	0.797773	X16cell
X16cell_3_4	X16cell_2_5	same_stage	0.735573	X16cell
X16cell_3_4	X16cell_2_4	same_stage	0.736595	X16cell
X16cell_3_4	X16cell_2_3	same_stage	0.701565	X16cell
X16cell_3_4	X16cell_2_2	same_stage	0.725839	X16cell
X16cell_3_4	X16cell_2_15	same_stage	0.691639	X16cell
X16cell_3_4	X16cell_2_14	same_stage	0.722822	X16cell
X16cell_3_4	X16cell_2_13	same_stage	0.779092	X16cell
X16cell_3_4	X16cell_2_12	same_stage	0.703445	X16cell
X16cell_3_4	X16cell_2_11	same_stage	0.746785	X16cell
X16cell_3_4	X16cell_2_10	same_stage	0.685993	X16cell
X16cell_3_4	X16cell_2_1	same_stage	0.706244	X16cell
X16cell_3_4	X16cell_1_9	same_stage	0.845658	X16cell
X16cell_3_4	X16cell_1_8	same_stage	0.826591	X16cell
X16cell_3_4	X16cell_1_7	same_stage	0.856701	X16cell
X16cell_3_4	X16cell_1_6	same_stage	0.823513	X16cell
X16cell_3_4	X16cell_1_5	same_stage	0.832883	X16cell
X16cell_3_4	X16cell_1_4	same_stage	0.834825	X16cell
X16cell_3_4	X16cell_1_3	same_stage	0.837883	X16cell
X16cell_3_4	X16cell_1_2	same_stage	0.799803	X16cell
X16cell_3_4	X16cell_1_11	same_stage	0.843113	X16cell
X16cell_3_4	X16cell_1_10	same_stage	0.839739	X16cell
X16cell_3_4	X16cell_1_1	same_stage	0.838383	X16cell
X16cell_3_3	X16cell_4_5	same_stage	0.854303	X16cell
X16cell_3_3	X16cell_4_4	same_stage	0.9298	X16cell
X16cell_3_3	X16cell_4_3	same_stage	0.840231	X16cell
X16cell_3_3	X16cell_4_2	same_stage	0.852963	X16cell
X16cell_3_3	X16cell_4_1	same_stage	0.847925	X16cell
X16cell_3_3	X16cell_3_7	same_embryo	0.923459	X16cell
X16cell_3_3	X16cell_3_6	same_embryo	0.80589	X16cell
X16cell_3_3	X16cell_3_5	same_embryo	0.859115	X16cell
X16cell_3_3	X16cell_3_4	same_embryo	0.843701	X16cell
X16cell_3_3	X16cell_3_2	same_embryo	0.896997	X16cell
X16cell_3_3	X16cell_3_1	same_embryo	0.903615	X16cell
X16cell_3_3	X16cell_2_9	same_stage	0.820366	X16cell
X16cell_3_3	X16cell_2_8	same_stage	0.764689	X16cell
X16cell_3_3	X16cell_2_7	same_stage	0.735985	X16cell
X16cell_3_3	X16cell_2_6	same_stage	0.809724	X16cell
X16cell_3_3	X16cell_2_5	same_stage	0.780659	X16cell
X16cell_3_3	X16cell_2_4	same_stage	0.745544	X16cell
X16cell_3_3	X16cell_2_3	same_stage	0.739799	X16cell
X16cell_3_3	X16cell_2_2	same_stage	0.756595	X16cell
X16cell_3_3	X16cell_2_15	same_stage	0.67978	X16cell
X16cell_3_3	X16cell_2_14	same_stage	0.804294	X16cell
X16cell_3_3	X16cell_2_13	same_stage	0.787567	X16cell
X16cell_3_3	X16cell_2_12	same_stage	0.76338	X16cell
X16cell_3_3	X16cell_2_11	same_stage	0.786999	X16cell
X16cell_3_3	X16cell_2_10	same_stage	0.769816	X16cell
X16cell_3_3	X16cell_2_1	same_stage	0.747081	X16cell
X16cell_3_3	X16cell_1_9	same_stage	0.859586	X16cell
X16cell_3_3	X16cell_1_8	same_stage	0.921827	X16cell
X16cell_3_3	X16cell_1_7	same_stage	0.913556	X16cell
X16cell_3_3	X16cell_1_6	same_stage	0.882427	X16cell
X16cell_3_3	X16cell_1_5	same_stage	0.891045	X16cell
X16cell_3_3	X16cell_1_4	same_stage	0.92899	X16cell
X16cell_3_3	X16cell_1_3	same_stage	0.91225	X16cell
X16cell_3_3	X16cell_1_2	same_stage	0.888023	X16cell
X16cell_3_3	X16cell_1_11	same_stage	0.842562	X16cell
X16cell_3_3	X16cell_1_10	same_stage	0.839727	X16cell
X16cell_3_3	X16cell_1_1	same_stage	0.879592	X16cell
X16cell_3_2	X16cell_4_5	same_stage	0.908273	X16cell
X16cell_3_2	X16cell_4_4	same_stage	0.924156	X16cell
X16cell_3_2	X16cell_4_3	same_stage	0.824503	X16cell
X16cell_3_2	X16cell_4_2	same_stage	0.87053	X16cell
X16cell_3_2	X16cell_4_1	same_stage	0.842237	X16cell
X16cell_3_2	X16cell_3_7	same_embryo	0.872418	X16cell
X16cell_3_2	X16cell_3_6	same_embryo	0.890376	X16cell
X16cell_3_2	X16cell_3_5	same_embryo	0.913127	X16cell
X16cell_3_2	X16cell_3_4	same_embryo	0.906043	X16cell
X16cell_3_2	X16cell_3_3	same_embryo	0.896997	X16cell
X16cell_3_2	X16cell_3_1	same_embryo	0.928213	X16cell
X16cell_3_2	X16cell_2_9	same_stage	0.821868	X16cell
X16cell_3_2	X16cell_2_8	same_stage	0.800363	X16cell
X16cell_3_2	X16cell_2_7	same_stage	0.744644	X16cell
X16cell_3_2	X16cell_2_6	same_stage	0.842761	X16cell
X16cell_3_2	X16cell_2_5	same_stage	0.809761	X16cell
X16cell_3_2	X16cell_2_4	same_stage	0.79154	X16cell
X16cell_3_2	X16cell_2_3	same_stage	0.76886	X16cell
X16cell_3_2	X16cell_2_2	same_stage	0.788467	X16cell
X16cell_3_2	X16cell_2_15	same_stage	0.73637	X16cell
X16cell_3_2	X16cell_2_14	same_stage	0.814339	X16cell
X16cell_3_2	X16cell_2_13	same_stage	0.821708	X16cell
X16cell_3_2	X16cell_2_12	same_stage	0.775184	X16cell
X16cell_3_2	X16cell_2_11	same_stage	0.804835	X16cell
X16cell_3_2	X16cell_2_10	same_stage	0.777414	X16cell
X16cell_3_2	X16cell_2_1	same_stage	0.778854	X16cell
X16cell_3_2	X16cell_1_9	same_stage	0.881506	X16cell
X16cell_3_2	X16cell_1_8	same_stage	0.89782	X16cell
X16cell_3_2	X16cell_1_7	same_stage	0.915166	X16cell
X16cell_3_2	X16cell_1_6	same_stage	0.869747	X16cell
X16cell_3_2	X16cell_1_5	same_stage	0.890815	X16cell
X16cell_3_2	X16cell_1_4	same_stage	0.90279	X16cell
X16cell_3_2	X16cell_1_3	same_stage	0.905971	X16cell
X16cell_3_2	X16cell_1_2	same_stage	0.881834	X16cell
X16cell_3_2	X16cell_1_11	same_stage	0.859307	X16cell
X16cell_3_2	X16cell_1_10	same_stage	0.86143	X16cell
X16cell_3_2	X16cell_1_1	same_stage	0.879796	X16cell
X16cell_3_1	X16cell_4_5	same_stage	0.883962	X16cell
X16cell_3_1	X16cell_4_4	same_stage	0.936613	X16cell
X16cell_3_1	X16cell_4_3	same_stage	0.806678	X16cell
X16cell_3_1	X16cell_4_2	same_stage	0.847592	X16cell
X16cell_3_1	X16cell_4_1	same_stage	0.816106	X16cell
X16cell_3_1	X16cell_3_7	same_embryo	0.876599	X16cell
X16cell_3_1	X16cell_3_6	same_embryo	0.868268	X16cell
X16cell_3_1	X16cell_3_5	same_embryo	0.8934	X16cell
X16cell_3_1	X16cell_3_4	same_embryo	0.888893	X16cell
X16cell_3_1	X16cell_3_3	same_embryo	0.903615	X16cell
X16cell_3_1	X16cell_3_2	same_embryo	0.928213	X16cell
X16cell_3_1	X16cell_2_9	same_stage	0.786464	X16cell
X16cell_3_1	X16cell_2_8	same_stage	0.763556	X16cell
X16cell_3_1	X16cell_2_7	same_stage	0.765321	X16cell
X16cell_3_1	X16cell_2_6	same_stage	0.807585	X16cell
X16cell_3_1	X16cell_2_5	same_stage	0.775998	X16cell
X16cell_3_1	X16cell_2_4	same_stage	0.750439	X16cell
X16cell_3_1	X16cell_2_3	same_stage	0.732403	X16cell
X16cell_3_1	X16cell_2_2	same_stage	0.757709	X16cell
X16cell_3_1	X16cell_2_15	same_stage	0.675806	X16cell
X16cell_3_1	X16cell_2_14	same_stage	0.783982	X16cell
X16cell_3_1	X16cell_2_13	same_stage	0.784338	X16cell
X16cell_3_1	X16cell_2_12	same_stage	0.739907	X16cell
X16cell_3_1	X16cell_2_11	same_stage	0.769574	X16cell
X16cell_3_1	X16cell_2_10	same_stage	0.744906	X16cell
X16cell_3_1	X16cell_2_1	same_stage	0.742328	X16cell
X16cell_3_1	X16cell_1_9	same_stage	0.856089	X16cell
X16cell_3_1	X16cell_1_8	same_stage	0.879302	X16cell
X16cell_3_1	X16cell_1_7	same_stage	0.897518	X16cell
X16cell_3_1	X16cell_1_6	same_stage	0.854182	X16cell
X16cell_3_1	X16cell_1_5	same_stage	0.859536	X16cell
X16cell_3_1	X16cell_1_4	same_stage	0.894443	X16cell
X16cell_3_1	X16cell_1_3	same_stage	0.886359	X16cell
X16cell_3_1	X16cell_1_2	same_stage	0.872555	X16cell
X16cell_3_1	X16cell_1_11	same_stage	0.833549	X16cell
X16cell_3_1	X16cell_1_10	same_stage	0.832379	X16cell
X16cell_3_1	X16cell_1_1	same_stage	0.854698	X16cell
X16cell_2_9	X16cell_4_5	same_stage	0.802277	X16cell
X16cell_2_9	X16cell_4_4	same_stage	0.795555	X16cell
X16cell_2_9	X16cell_4_3	same_stage	0.912945	X16cell
X16cell_2_9	X16cell_4_2	same_stage	0.891842	X16cell
X16cell_2_9	X16cell_4_1	same_stage	0.903069	X16cell
X16cell_2_9	X16cell_3_7	same_stage	0.80948	X16cell
X16cell_2_9	X16cell_3_6	same_stage	0.746528	X16cell
X16cell_2_9	X16cell_3_5	same_stage	0.837048	X16cell
X16cell_2_9	X16cell_3_4	same_stage	0.74464	X16cell
X16cell_2_9	X16cell_3_3	same_stage	0.820366	X16cell
X16cell_2_9	X16cell_3_2	same_stage	0.821868	X16cell
X16cell_2_9	X16cell_3_1	same_stage	0.786464	X16cell
X16cell_2_9	X16cell_2_8	same_embryo	0.959804	X16cell
X16cell_2_9	X16cell_2_7	same_embryo	0.7964	X16cell
X16cell_2_9	X16cell_2_6	same_embryo	0.949217	X16cell
X16cell_2_9	X16cell_2_5	same_embryo	0.959475	X16cell
X16cell_2_9	X16cell_2_4	same_embryo	0.934613	X16cell
X16cell_2_9	X16cell_2_3	same_embryo	0.942453	X16cell
X16cell_2_9	X16cell_2_2	same_embryo	0.942359	X16cell
X16cell_2_9	X16cell_2_15	same_embryo	0.89339	X16cell
X16cell_2_9	X16cell_2_14	same_embryo	0.946601	X16cell
X16cell_2_9	X16cell_2_13	same_embryo	0.957337	X16cell
X16cell_2_9	X16cell_2_12	same_embryo	0.968325	X16cell
X16cell_2_9	X16cell_2_11	same_embryo	0.965611	X16cell
X16cell_2_9	X16cell_2_10	same_embryo	0.962352	X16cell
X16cell_2_9	X16cell_2_1	same_embryo	0.962946	X16cell
X16cell_2_9	X16cell_1_9	same_stage	0.835225	X16cell
X16cell_2_9	X16cell_1_8	same_stage	0.908553	X16cell
X16cell_2_9	X16cell_1_7	same_stage	0.897013	X16cell
X16cell_2_9	X16cell_1_6	same_stage	0.904035	X16cell
X16cell_2_9	X16cell_1_5	same_stage	0.916773	X16cell
X16cell_2_9	X16cell_1_4	same_stage	0.899583	X16cell
X16cell_2_9	X16cell_1_3	same_stage	0.914517	X16cell
X16cell_2_9	X16cell_1_2	same_stage	0.902369	X16cell
X16cell_2_9	X16cell_1_11	same_stage	0.806645	X16cell
X16cell_2_9	X16cell_1_10	same_stage	0.794926	X16cell
X16cell_2_9	X16cell_1_1	same_stage	0.917124	X16cell
X16cell_2_8	X16cell_4_5	same_stage	0.792857	X16cell
X16cell_2_8	X16cell_4_4	same_stage	0.753738	X16cell
X16cell_2_8	X16cell_4_3	same_stage	0.889275	X16cell
X16cell_2_8	X16cell_4_2	same_stage	0.879828	X16cell
X16cell_2_8	X16cell_4_1	same_stage	0.877469	X16cell
X16cell_2_8	X16cell_3_7	same_stage	0.767965	X16cell
X16cell_2_8	X16cell_3_6	same_stage	0.744662	X16cell
X16cell_2_8	X16cell_3_5	same_stage	0.824308	X16cell
X16cell_2_8	X16cell_3_4	same_stage	0.72751	X16cell
X16cell_2_8	X16cell_3_3	same_stage	0.764689	X16cell
X16cell_2_8	X16cell_3_2	same_stage	0.800363	X16cell
X16cell_2_8	X16cell_3_1	same_stage	0.763556	X16cell
X16cell_2_8	X16cell_2_9	same_embryo	0.959804	X16cell
X16cell_2_8	X16cell_2_7	same_embryo	0.785965	X16cell
X16cell_2_8	X16cell_2_6	same_embryo	0.952145	X16cell
X16cell_2_8	X16cell_2_5	same_embryo	0.961148	X16cell
X16cell_2_8	X16cell_2_4	same_embryo	0.95012	X16cell
X16cell_2_8	X16cell_2_3	same_embryo	0.960114	X16cell
X16cell_2_8	X16cell_2_2	same_embryo	0.952318	X16cell
X16cell_2_8	X16cell_2_15	same_embryo	0.902249	X16cell
X16cell_2_8	X16cell_2_14	same_embryo	0.921248	X16cell
X16cell_2_8	X16cell_2_13	same_embryo	0.961765	X16cell
X16cell_2_8	X16cell_2_12	same_embryo	0.964183	X16cell
X16cell_2_8	X16cell_2_11	same_embryo	0.966641	X16cell
X16cell_2_8	X16cell_2_10	same_embryo	0.961364	X16cell
X16cell_2_8	X16cell_2_1	same_embryo	0.967226	X16cell
X16cell_2_8	X16cell_1_9	same_stage	0.801002	X16cell
X16cell_2_8	X16cell_1_8	same_stage	0.86066	X16cell
X16cell_2_8	X16cell_1_7	same_stage	0.860193	X16cell
X16cell_2_8	X16cell_1_6	same_stage	0.865273	X16cell
X16cell_2_8	X16cell_1_5	same_stage	0.877571	X16cell
X16cell_2_8	X16cell_1_4	same_stage	0.852189	X16cell
X16cell_2_8	X16cell_1_3	same_stage	0.875969	X16cell
X16cell_2_8	X16cell_1_2	same_stage	0.865341	X16cell
X16cell_2_8	X16cell_1_11	same_stage	0.774839	X16cell
X16cell_2_8	X16cell_1_10	same_stage	0.756946	X16cell
X16cell_2_8	X16cell_1_1	same_stage	0.882482	X16cell
X16cell_2_7	X16cell_4_5	same_stage	0.656324	X16cell
X16cell_2_7	X16cell_4_4	same_stage	0.748216	X16cell
X16cell_2_7	X16cell_4_3	same_stage	0.72033	X16cell
X16cell_2_7	X16cell_4_2	same_stage	0.707593	X16cell
X16cell_2_7	X16cell_4_1	same_stage	0.684945	X16cell
X16cell_2_7	X16cell_3_7	same_stage	0.669147	X16cell
X16cell_2_7	X16cell_3_6	same_stage	0.606158	X16cell
X16cell_2_7	X16cell_3_5	same_stage	0.705957	X16cell
X16cell_2_7	X16cell_3_4	same_stage	0.643393	X16cell
X16cell_2_7	X16cell_3_3	same_stage	0.735985	X16cell
X16cell_2_7	X16cell_3_2	same_stage	0.744644	X16cell
X16cell_2_7	X16cell_3_1	same_stage	0.765321	X16cell
X16cell_2_7	X16cell_2_9	same_embryo	0.7964	X16cell
X16cell_2_7	X16cell_2_8	same_embryo	0.785965	X16cell
X16cell_2_7	X16cell_2_6	same_embryo	0.768664	X16cell
X16cell_2_7	X16cell_2_5	same_embryo	0.806758	X16cell
X16cell_2_7	X16cell_2_4	same_embryo	0.75674	X16cell
X16cell_2_7	X16cell_2_3	same_embryo	0.73853	X16cell
X16cell_2_7	X16cell_2_2	same_embryo	0.76316	X16cell
X16cell_2_7	X16cell_2_15	same_embryo	0.613417	X16cell
X16cell_2_7	X16cell_2_14	same_embryo	0.833566	X16cell
X16cell_2_7	X16cell_2_13	same_embryo	0.741086	X16cell
X16cell_2_7	X16cell_2_12	same_embryo	0.760681	X16cell
X16cell_2_7	X16cell_2_11	same_embryo	0.758091	X16cell
X16cell_2_7	X16cell_2_10	same_embryo	0.789952	X16cell
X16cell_2_7	X16cell_2_1	same_embryo	0.758623	X16cell
X16cell_2_7	X16cell_1_9	same_stage	0.65035	X16cell
X16cell_2_7	X16cell_1_8	same_stage	0.749822	X16cell
X16cell_2_7	X16cell_1_7	same_stage	0.744701	X16cell
X16cell_2_7	X16cell_1_6	same_stage	0.704458	X16cell
X16cell_2_7	X16cell_1_5	same_stage	0.729267	X16cell
X16cell_2_7	X16cell_1_4	same_stage	0.764498	X16cell
X16cell_2_7	X16cell_1_3	same_stage	0.765106	X16cell
X16cell_2_7	X16cell_1_2	same_stage	0.79949	X16cell
X16cell_2_7	X16cell_1_11	same_stage	0.608755	X16cell
X16cell_2_7	X16cell_1_10	same_stage	0.605568	X16cell
X16cell_2_7	X16cell_1_1	same_stage	0.712218	X16cell
X16cell_2_6	X16cell_4_5	same_stage	0.84802	X16cell
X16cell_2_6	X16cell_4_4	same_stage	0.809671	X16cell
X16cell_2_6	X16cell_4_3	same_stage	0.892318	X16cell
X16cell_2_6	X16cell_4_2	same_stage	0.909138	X16cell
X16cell_2_6	X16cell_4_1	same_stage	0.897513	X16cell
X16cell_2_6	X16cell_3_7	same_stage	0.824343	X16cell
X16cell_2_6	X16cell_3_6	same_stage	0.807993	X16cell
X16cell_2_6	X16cell_3_5	same_stage	0.869635	X16cell
X16cell_2_6	X16cell_3_4	same_stage	0.797773	X16cell
X16cell_2_6	X16cell_3_3	same_stage	0.809724	X16cell
X16cell_2_6	X16cell_3_2	same_stage	0.842761	X16cell
X16cell_2_6	X16cell_3_1	same_stage	0.807585	X16cell
X16cell_2_6	X16cell_2_9	same_embryo	0.949217	X16cell
X16cell_2_6	X16cell_2_8	same_embryo	0.952145	X16cell
X16cell_2_6	X16cell_2_7	same_embryo	0.768664	X16cell
X16cell_2_6	X16cell_2_5	same_embryo	0.949474	X16cell
X16cell_2_6	X16cell_2_4	same_embryo	0.952782	X16cell
X16cell_2_6	X16cell_2_3	same_embryo	0.958687	X16cell
X16cell_2_6	X16cell_2_2	same_embryo	0.948999	X16cell
X16cell_2_6	X16cell_2_15	same_embryo	0.883632	X16cell
X16cell_2_6	X16cell_2_14	same_embryo	0.90026	X16cell
X16cell_2_6	X16cell_2_13	same_embryo	0.97252	X16cell
X16cell_2_6	X16cell_2_12	same_embryo	0.939428	X16cell
X16cell_2_6	X16cell_2_11	same_embryo	0.970144	X16cell
X16cell_2_6	X16cell_2_10	same_embryo	0.943194	X16cell
X16cell_2_6	X16cell_2_1	same_embryo	0.941841	X16cell
X16cell_2_6	X16cell_1_9	same_stage	0.851057	X16cell
X16cell_2_6	X16cell_1_8	same_stage	0.887845	X16cell
X16cell_2_6	X16cell_1_7	same_stage	0.893028	X16cell
X16cell_2_6	X16cell_1_6	same_stage	0.889032	X16cell
X16cell_2_6	X16cell_1_5	same_stage	0.896062	X16cell
X16cell_2_6	X16cell_1_4	same_stage	0.888512	X16cell
X16cell_2_6	X16cell_1_3	same_stage	0.891565	X16cell
X16cell_2_6	X16cell_1_2	same_stage	0.857417	X16cell
X16cell_2_6	X16cell_1_11	same_stage	0.832569	X16cell
X16cell_2_6	X16cell_1_10	same_stage	0.819037	X16cell
X16cell_2_6	X16cell_1_1	same_stage	0.908461	X16cell
X16cell_2_5	X16cell_4_5	same_stage	0.791448	X16cell
X16cell_2_5	X16cell_4_4	same_stage	0.769727	X16cell
X16cell_2_5	X16cell_4_3	same_stage	0.885274	X16cell
X16cell_2_5	X16cell_4_2	same_stage	0.872188	X16cell
X16cell_2_5	X16cell_4_1	same_stage	0.880101	X16cell
X16cell_2_5	X16cell_3_7	same_stage	0.771897	X16cell
X16cell_2_5	X16cell_3_6	same_stage	0.747248	X16cell
X16cell_2_5	X16cell_3_5	same_stage	0.827837	X16cell
X16cell_2_5	X16cell_3_4	same_stage	0.735573	X16cell
X16cell_2_5	X16cell_3_3	same_stage	0.780659	X16cell
X16cell_2_5	X16cell_3_2	same_stage	0.809761	X16cell
X16cell_2_5	X16cell_3_1	same_stage	0.775998	X16cell
X16cell_2_5	X16cell_2_9	same_embryo	0.959475	X16cell
X16cell_2_5	X16cell_2_8	same_embryo	0.961148	X16cell
X16cell_2_5	X16cell_2_7	same_embryo	0.806758	X16cell
X16cell_2_5	X16cell_2_6	same_embryo	0.949474	X16cell
X16cell_2_5	X16cell_2_4	same_embryo	0.961841	X16cell
X16cell_2_5	X16cell_2_3	same_embryo	0.950649	X16cell
X16cell_2_5	X16cell_2_2	same_embryo	0.966634	X16cell
X16cell_2_5	X16cell_2_15	same_embryo	0.90128	X16cell
X16cell_2_5	X16cell_2_14	same_embryo	0.951177	X16cell
X16cell_2_5	X16cell_2_13	same_embryo	0.957338	X16cell
X16cell_2_5	X16cell_2_12	same_embryo	0.958607	X16cell
X16cell_2_5	X16cell_2_11	same_embryo	0.953627	X16cell
X16cell_2_5	X16cell_2_10	same_embryo	0.957007	X16cell
X16cell_2_5	X16cell_2_1	same_embryo	0.955729	X16cell
X16cell_2_5	X16cell_1_9	same_stage	0.821249	X16cell
X16cell_2_5	X16cell_1_8	same_stage	0.874985	X16cell
X16cell_2_5	X16cell_1_7	same_stage	0.874386	X16cell
X16cell_2_5	X16cell_1_6	same_stage	0.874894	X16cell
X16cell_2_5	X16cell_1_5	same_stage	0.884178	X16cell
X16cell_2_5	X16cell_1_4	same_stage	0.863731	X16cell
X16cell_2_5	X16cell_1_3	same_stage	0.882807	X16cell
X16cell_2_5	X16cell_1_2	same_stage	0.880397	X16cell
X16cell_2_5	X16cell_1_11	same_stage	0.793735	X16cell
X16cell_2_5	X16cell_1_10	same_stage	0.771795	X16cell
X16cell_2_5	X16cell_1_1	same_stage	0.889181	X16cell
X16cell_2_4	X16cell_4_5	same_stage	0.781404	X16cell
X16cell_2_4	X16cell_4_4	same_stage	0.746619	X16cell
X16cell_2_4	X16cell_4_3	same_stage	0.869295	X16cell
X16cell_2_4	X16cell_4_2	same_stage	0.872861	X16cell
X16cell_2_4	X16cell_4_1	same_stage	0.873922	X16cell
X16cell_2_4	X16cell_3_7	same_stage	0.752686	X16cell
X16cell_2_4	X16cell_3_6	same_stage	0.746032	X16cell
X16cell_2_4	X16cell_3_5	same_stage	0.827676	X16cell
X16cell_2_4	X16cell_3_4	same_stage	0.736595	X16cell
X16cell_2_4	X16cell_3_3	same_stage	0.745544	X16cell
X16cell_2_4	X16cell_3_2	same_stage	0.79154	X16cell
X16cell_2_4	X16cell_3_1	same_stage	0.750439	X16cell
X16cell_2_4	X16cell_2_9	same_embryo	0.934613	X16cell
X16cell_2_4	X16cell_2_8	same_embryo	0.95012	X16cell
X16cell_2_4	X16cell_2_7	same_embryo	0.75674	X16cell
X16cell_2_4	X16cell_2_6	same_embryo	0.952782	X16cell
X16cell_2_4	X16cell_2_5	same_embryo	0.961841	X16cell
X16cell_2_4	X16cell_2_3	same_embryo	0.963645	X16cell
X16cell_2_4	X16cell_2_2	same_embryo	0.963404	X16cell
X16cell_2_4	X16cell_2_15	same_embryo	0.914268	X16cell
X16cell_2_4	X16cell_2_14	same_embryo	0.917334	X16cell
X16cell_2_4	X16cell_2_13	same_embryo	0.954662	X16cell
X16cell_2_4	X16cell_2_12	same_embryo	0.945922	X16cell
X16cell_2_4	X16cell_2_11	same_embryo	0.954439	X16cell
X16cell_2_4	X16cell_2_10	same_embryo	0.934787	X16cell
X16cell_2_4	X16cell_2_1	same_embryo	0.950089	X16cell
X16cell_2_4	X16cell_1_9	same_stage	0.82733	X16cell
X16cell_2_4	X16cell_1_8	same_stage	0.841087	X16cell
X16cell_2_4	X16cell_1_7	same_stage	0.851656	X16cell
X16cell_2_4	X16cell_1_6	same_stage	0.854126	X16cell
X16cell_2_4	X16cell_1_5	same_stage	0.865168	X16cell
X16cell_2_4	X16cell_1_4	same_stage	0.834753	X16cell
X16cell_2_4	X16cell_1_3	same_stage	0.858619	X16cell
X16cell_2_4	X16cell_1_2	same_stage	0.841675	X16cell
X16cell_2_4	X16cell_1_11	same_stage	0.806729	X16cell
X16cell_2_4	X16cell_1_10	same_stage	0.78237	X16cell
X16cell_2_4	X16cell_1_1	same_stage	0.877231	X16cell
X16cell_2_3	X16cell_4_5	same_stage	0.772236	X16cell
X16cell_2_3	X16cell_4_4	same_stage	0.723899	X16cell
X16cell_2_3	X16cell_4_3	same_stage	0.8773	X16cell
X16cell_2_3	X16cell_4_2	same_stage	0.867703	X16cell
X16cell_2_3	X16cell_4_1	same_stage	0.865327	X16cell
X16cell_2_3	X16cell_3_7	same_stage	0.75597	X16cell
X16cell_2_3	X16cell_3_6	same_stage	0.722083	X16cell
X16cell_2_3	X16cell_3_5	same_stage	0.805991	X16cell
X16cell_2_3	X16cell_3_4	same_stage	0.701565	X16cell
X16cell_2_3	X16cell_3_3	same_stage	0.739799	X16cell
X16cell_2_3	X16cell_3_2	same_stage	0.76886	X16cell
X16cell_2_3	X16cell_3_1	same_stage	0.732403	X16cell
X16cell_2_3	X16cell_2_9	same_embryo	0.942453	X16cell
X16cell_2_3	X16cell_2_8	same_embryo	0.960114	X16cell
X16cell_2_3	X16cell_2_7	same_embryo	0.73853	X16cell
X16cell_2_3	X16cell_2_6	same_embryo	0.958687	X16cell
X16cell_2_3	X16cell_2_5	same_embryo	0.950649	X16cell
X16cell_2_3	X16cell_2_4	same_embryo	0.963645	X16cell
X16cell_2_3	X16cell_2_2	same_embryo	0.961073	X16cell
X16cell_2_3	X16cell_2_15	same_embryo	0.90944	X16cell
X16cell_2_3	X16cell_2_14	same_embryo	0.89251	X16cell
X16cell_2_3	X16cell_2_13	same_embryo	0.960533	X16cell
X16cell_2_3	X16cell_2_12	same_embryo	0.957237	X16cell
X16cell_2_3	X16cell_2_11	same_embryo	0.968554	X16cell
X16cell_2_3	X16cell_2_10	same_embryo	0.962758	X16cell
X16cell_2_3	X16cell_2_1	same_embryo	0.965742	X16cell
X16cell_2_3	X16cell_1_9	same_stage	0.800605	X16cell
X16cell_2_3	X16cell_1_8	same_stage	0.837873	X16cell
X16cell_2_3	X16cell_1_7	same_stage	0.842914	X16cell
X16cell_2_3	X16cell_1_6	same_stage	0.852706	X16cell
X16cell_2_3	X16cell_1_5	same_stage	0.852733	X16cell
X16cell_2_3	X16cell_1_4	same_stage	0.835025	X16cell
X16cell_2_3	X16cell_1_3	same_stage	0.846265	X16cell
X16cell_2_3	X16cell_1_2	same_stage	0.821026	X16cell
X16cell_2_3	X16cell_1_11	same_stage	0.77755	X16cell
X16cell_2_3	X16cell_1_10	same_stage	0.759453	X16cell
X16cell_2_3	X16cell_1_1	same_stage	0.866892	X16cell
X16cell_2_2	X16cell_4_5	same_stage	0.778402	X16cell
X16cell_2_2	X16cell_4_4	same_stage	0.748225	X16cell
X16cell_2_2	X16cell_4_3	same_stage	0.884649	X16cell
X16cell_2_2	X16cell_4_2	same_stage	0.876653	X16cell
X16cell_2_2	X16cell_4_1	same_stage	0.882323	X16cell
X16cell_2_2	X16cell_3_7	same_stage	0.754118	X16cell
X16cell_2_2	X16cell_3_6	same_stage	0.738124	X16cell
X16cell_2_2	X16cell_3_5	same_stage	0.815676	X16cell
X16cell_2_2	X16cell_3_4	same_stage	0.725839	X16cell
X16cell_2_2	X16cell_3_3	same_stage	0.756595	X16cell
X16cell_2_2	X16cell_3_2	same_stage	0.788467	X16cell
X16cell_2_2	X16cell_3_1	same_stage	0.757709	X16cell
[truncated: 1,329 more rows]

## Sheet: S5D Fig
S1	S2	Type	Cor	Stage
oocyte_9_1	oocyte_8_1	same_stage	0.967895	oocyte
oocyte_9_1	oocyte_7_1	same_stage	0.989478	oocyte
oocyte_9_1	oocyte_6_1	same_stage	0.905057	oocyte
oocyte_9_1	oocyte_5_1	same_stage	0.929951	oocyte
oocyte_9_1	oocyte_4_1	same_stage	0.948262	oocyte
oocyte_9_1	oocyte_3_1	same_stage	0.938543	oocyte
oocyte_9_1	oocyte_2_1	same_stage	0.938154	oocyte
oocyte_9_1	oocyte_10_1	same_stage	0.976988	oocyte
oocyte_9_1	oocyte_1_1	same_stage	0.951007	oocyte
oocyte_8_1	oocyte_9_1	same_stage	0.967895	oocyte
oocyte_8_1	oocyte_7_1	same_stage	0.961997	oocyte
oocyte_8_1	oocyte_6_1	same_stage	0.833468	oocyte
oocyte_8_1	oocyte_5_1	same_stage	0.867638	oocyte
oocyte_8_1	oocyte_4_1	same_stage	0.903547	oocyte
oocyte_8_1	oocyte_3_1	same_stage	0.903276	oocyte
oocyte_8_1	oocyte_2_1	same_stage	0.88421	oocyte
oocyte_8_1	oocyte_10_1	same_stage	0.967474	oocyte
oocyte_8_1	oocyte_1_1	same_stage	0.915491	oocyte
oocyte_7_1	oocyte_9_1	same_stage	0.989478	oocyte
oocyte_7_1	oocyte_8_1	same_stage	0.961997	oocyte
oocyte_7_1	oocyte_6_1	same_stage	0.921426	oocyte
oocyte_7_1	oocyte_5_1	same_stage	0.932921	oocyte
oocyte_7_1	oocyte_4_1	same_stage	0.948851	oocyte
oocyte_7_1	oocyte_3_1	same_stage	0.94229	oocyte
oocyte_7_1	oocyte_2_1	same_stage	0.939446	oocyte
oocyte_7_1	oocyte_10_1	same_stage	0.984253	oocyte
oocyte_7_1	oocyte_1_1	same_stage	0.951425	oocyte
oocyte_6_1	oocyte_9_1	same_stage	0.905057	oocyte
oocyte_6_1	oocyte_8_1	same_stage	0.833468	oocyte
oocyte_6_1	oocyte_7_1	same_stage	0.921426	oocyte
oocyte_6_1	oocyte_5_1	same_stage	0.917149	oocyte
oocyte_6_1	oocyte_4_1	same_stage	0.912255	oocyte
oocyte_6_1	oocyte_3_1	same_stage	0.899234	oocyte
oocyte_6_1	oocyte_2_1	same_stage	0.912533	oocyte
oocyte_6_1	oocyte_10_1	same_stage	0.901211	oocyte
oocyte_6_1	oocyte_1_1	same_stage	0.901555	oocyte
oocyte_5_1	oocyte_9_1	same_stage	0.929951	oocyte
oocyte_5_1	oocyte_8_1	same_stage	0.867638	oocyte
oocyte_5_1	oocyte_7_1	same_stage	0.932921	oocyte
oocyte_5_1	oocyte_6_1	same_stage	0.917149	oocyte
oocyte_5_1	oocyte_4_1	same_stage	0.98561	oocyte
oocyte_5_1	oocyte_3_1	same_stage	0.980324	oocyte
oocyte_5_1	oocyte_2_1	same_stage	0.988487	oocyte
oocyte_5_1	oocyte_10_1	same_stage	0.911898	oocyte
oocyte_5_1	oocyte_1_1	same_stage	0.981581	oocyte
oocyte_4_1	oocyte_9_1	same_stage	0.948262	oocyte
oocyte_4_1	oocyte_8_1	same_stage	0.903547	oocyte
oocyte_4_1	oocyte_7_1	same_stage	0.948851	oocyte
oocyte_4_1	oocyte_6_1	same_stage	0.912255	oocyte
oocyte_4_1	oocyte_5_1	same_stage	0.98561	oocyte
oocyte_4_1	oocyte_3_1	same_stage	0.984218	oocyte
oocyte_4_1	oocyte_2_1	same_stage	0.989719	oocyte
oocyte_4_1	oocyte_10_1	same_stage	0.930945	oocyte
oocyte_4_1	oocyte_1_1	same_stage	0.987518	oocyte
oocyte_3_1	oocyte_9_1	same_stage	0.938543	oocyte
oocyte_3_1	oocyte_8_1	same_stage	0.903276	oocyte
oocyte_3_1	oocyte_7_1	same_stage	0.94229	oocyte
oocyte_3_1	oocyte_6_1	same_stage	0.899234	oocyte
oocyte_3_1	oocyte_5_1	same_stage	0.980324	oocyte
oocyte_3_1	oocyte_4_1	same_stage	0.984218	oocyte
oocyte_3_1	oocyte_2_1	same_stage	0.980876	oocyte
oocyte_3_1	oocyte_10_1	same_stage	0.936173	oocyte
oocyte_3_1	oocyte_1_1	same_stage	0.985946	oocyte
oocyte_2_1	oocyte_9_1	same_stage	0.938154	oocyte
oocyte_2_1	oocyte_8_1	same_stage	0.88421	oocyte
oocyte_2_1	oocyte_7_1	same_stage	0.939446	oocyte
oocyte_2_1	oocyte_6_1	same_stage	0.912533	oocyte
oocyte_2_1	oocyte_5_1	same_stage	0.988487	oocyte
oocyte_2_1	oocyte_4_1	same_stage	0.989719	oocyte
oocyte_2_1	oocyte_3_1	same_stage	0.980876	oocyte
oocyte_2_1	oocyte_10_1	same_stage	0.916481	oocyte
oocyte_2_1	oocyte_1_1	same_stage	0.987004	oocyte
oocyte_10_1	oocyte_9_1	same_stage	0.976988	oocyte
oocyte_10_1	oocyte_8_1	same_stage	0.967474	oocyte
oocyte_10_1	oocyte_7_1	same_stage	0.984253	oocyte
oocyte_10_1	oocyte_6_1	same_stage	0.901211	oocyte
oocyte_10_1	oocyte_5_1	same_stage	0.911898	oocyte
oocyte_10_1	oocyte_4_1	same_stage	0.930945	oocyte
oocyte_10_1	oocyte_3_1	same_stage	0.936173	oocyte
oocyte_10_1	oocyte_2_1	same_stage	0.916481	oocyte
oocyte_10_1	oocyte_1_1	same_stage	0.932294	oocyte
oocyte_1_1	oocyte_9_1	same_stage	0.951007	oocyte
oocyte_1_1	oocyte_8_1	same_stage	0.915491	oocyte
oocyte_1_1	oocyte_7_1	same_stage	0.951425	oocyte
oocyte_1_1	oocyte_6_1	same_stage	0.901555	oocyte
oocyte_1_1	oocyte_5_1	same_stage	0.981581	oocyte
oocyte_1_1	oocyte_4_1	same_stage	0.987518	oocyte
oocyte_1_1	oocyte_3_1	same_stage	0.985946	oocyte
oocyte_1_1	oocyte_2_1	same_stage	0.987004	oocyte
oocyte_1_1	oocyte_10_1	same_stage	0.932294	oocyte
Zygote_9_1	Zygote_8_1	same_stage	0.968151	Zygote
Zygote_9_1	Zygote_7_1	same_stage	0.978567	Zygote
Zygote_9_1	Zygote_6_1	same_stage	0.828119	Zygote
Zygote_9_1	Zygote_5_1	same_stage	0.820113	Zygote
Zygote_9_1	Zygote_4_1	same_stage	0.872878	Zygote
Zygote_9_1	Zygote_3_1	same_stage	0.799142	Zygote
Zygote_9_1	Zygote_2_1	same_stage	0.872249	Zygote
Zygote_9_1	Zygote_1_1	same_stage	0.87748	Zygote
Zygote_8_1	Zygote_9_1	same_stage	0.968151	Zygote
Zygote_8_1	Zygote_7_1	same_stage	0.977014	Zygote
Zygote_8_1	Zygote_6_1	same_stage	0.873753	Zygote
Zygote_8_1	Zygote_5_1	same_stage	0.859706	Zygote
Zygote_8_1	Zygote_4_1	same_stage	0.911491	Zygote
Zygote_8_1	Zygote_3_1	same_stage	0.847658	Zygote
Zygote_8_1	Zygote_2_1	same_stage	0.904677	Zygote
Zygote_8_1	Zygote_1_1	same_stage	0.908128	Zygote
Zygote_7_1	Zygote_9_1	same_stage	0.978567	Zygote
Zygote_7_1	Zygote_8_1	same_stage	0.977014	Zygote
Zygote_7_1	Zygote_6_1	same_stage	0.818165	Zygote
Zygote_7_1	Zygote_5_1	same_stage	0.805899	Zygote
Zygote_7_1	Zygote_4_1	same_stage	0.866256	Zygote
Zygote_7_1	Zygote_3_1	same_stage	0.787453	Zygote
Zygote_7_1	Zygote_2_1	same_stage	0.86394	Zygote
Zygote_7_1	Zygote_1_1	same_stage	0.872487	Zygote
Zygote_6_1	Zygote_9_1	same_stage	0.828119	Zygote
Zygote_6_1	Zygote_8_1	same_stage	0.873753	Zygote
Zygote_6_1	Zygote_7_1	same_stage	0.818165	Zygote
Zygote_6_1	Zygote_5_1	same_stage	0.982191	Zygote
Zygote_6_1	Zygote_4_1	same_stage	0.906023	Zygote
Zygote_6_1	Zygote_3_1	same_stage	0.906257	Zygote
Zygote_6_1	Zygote_2_1	same_stage	0.920634	Zygote
Zygote_6_1	Zygote_1_1	same_stage	0.911606	Zygote
Zygote_5_1	Zygote_9_1	same_stage	0.820113	Zygote
Zygote_5_1	Zygote_8_1	same_stage	0.859706	Zygote
Zygote_5_1	Zygote_7_1	same_stage	0.805899	Zygote
Zygote_5_1	Zygote_6_1	same_stage	0.982191	Zygote
Zygote_5_1	Zygote_4_1	same_stage	0.89462	Zygote
Zygote_5_1	Zygote_3_1	same_stage	0.885134	Zygote
Zygote_5_1	Zygote_2_1	same_stage	0.916652	Zygote
Zygote_5_1	Zygote_1_1	same_stage	0.897671	Zygote
Zygote_4_1	Zygote_9_1	same_stage	0.872878	Zygote
Zygote_4_1	Zygote_8_1	same_stage	0.911491	Zygote
Zygote_4_1	Zygote_7_1	same_stage	0.866256	Zygote
Zygote_4_1	Zygote_6_1	same_stage	0.906023	Zygote
Zygote_4_1	Zygote_5_1	same_stage	0.89462	Zygote
Zygote_4_1	Zygote_3_1	same_stage	0.931085	Zygote
Zygote_4_1	Zygote_2_1	same_stage	0.976737	Zygote
Zygote_4_1	Zygote_1_1	same_stage	0.981666	Zygote
Zygote_3_1	Zygote_9_1	same_stage	0.799142	Zygote
Zygote_3_1	Zygote_8_1	same_stage	0.847658	Zygote
Zygote_3_1	Zygote_7_1	same_stage	0.787453	Zygote
Zygote_3_1	Zygote_6_1	same_stage	0.906257	Zygote
Zygote_3_1	Zygote_5_1	same_stage	0.885134	Zygote
Zygote_3_1	Zygote_4_1	same_stage	0.931085	Zygote
Zygote_3_1	Zygote_2_1	same_stage	0.952791	Zygote
Zygote_3_1	Zygote_1_1	same_stage	0.940962	Zygote
Zygote_2_1	Zygote_9_1	same_stage	0.872249	Zygote
Zygote_2_1	Zygote_8_1	same_stage	0.904677	Zygote
Zygote_2_1	Zygote_7_1	same_stage	0.86394	Zygote
Zygote_2_1	Zygote_6_1	same_stage	0.920634	Zygote
Zygote_2_1	Zygote_5_1	same_stage	0.916652	Zygote
Zygote_2_1	Zygote_4_1	same_stage	0.976737	Zygote
Zygote_2_1	Zygote_3_1	same_stage	0.952791	Zygote
Zygote_2_1	Zygote_1_1	same_stage	0.980049	Zygote
Zygote_1_1	Zygote_9_1	same_stage	0.87748	Zygote
Zygote_1_1	Zygote_8_1	same_stage	0.908128	Zygote
Zygote_1_1	Zygote_7_1	same_stage	0.872487	Zygote
Zygote_1_1	Zygote_6_1	same_stage	0.911606	Zygote
Zygote_1_1	Zygote_5_1	same_stage	0.897671	Zygote
Zygote_1_1	Zygote_4_1	same_stage	0.981666	Zygote
Zygote_1_1	Zygote_3_1	same_stage	0.940962	Zygote
Zygote_1_1	Zygote_2_1	same_stage	0.980049	Zygote
E2_5_2	E2_5_1	same_embryo	0.969765	E2
E2_5_2	E2_4_2	same_stage	0.929186	E2
E2_5_2	E2_4_1	same_stage	0.973682	E2
E2_5_2	E2_3_2	same_stage	0.858121	E2
E2_5_2	E2_3_1	same_stage	0.865974	E2
E2_5_2	E2_2_2	same_stage	0.820411	E2
E2_5_2	E2_2_1	same_stage	0.814121	E2
E2_5_2	E2_1_2	same_stage	0.912588	E2
E2_5_2	E2_1_1	same_stage	0.914775	E2
E2_5_1	E2_5_2	same_embryo	0.969765	E2
E2_5_1	E2_4_2	same_stage	0.913408	E2
E2_5_1	E2_4_1	same_stage	0.97406	E2
E2_5_1	E2_3_2	same_stage	0.882524	E2
E2_5_1	E2_3_1	same_stage	0.868007	E2
E2_5_1	E2_2_2	same_stage	0.824016	E2
E2_5_1	E2_2_1	same_stage	0.812249	E2
E2_5_1	E2_1_2	same_stage	0.91779	E2
E2_5_1	E2_1_1	same_stage	0.916226	E2
E2_4_2	E2_5_2	same_stage	0.929186	E2
E2_4_2	E2_5_1	same_stage	0.913408	E2
E2_4_2	E2_4_1	same_embryo	0.961228	E2
E2_4_2	E2_3_2	same_stage	0.846519	E2
E2_4_2	E2_3_1	same_stage	0.848501	E2
E2_4_2	E2_2_2	same_stage	0.845791	E2
E2_4_2	E2_2_1	same_stage	0.814567	E2
E2_4_2	E2_1_2	same_stage	0.878232	E2
E2_4_2	E2_1_1	same_stage	0.91053	E2
E2_4_1	E2_5_2	same_stage	0.973682	E2
E2_4_1	E2_5_1	same_stage	0.97406	E2
E2_4_1	E2_4_2	same_embryo	0.961228	E2
E2_4_1	E2_3_2	same_stage	0.876433	E2
E2_4_1	E2_3_1	same_stage	0.876297	E2
E2_4_1	E2_2_2	same_stage	0.84601	E2
E2_4_1	E2_2_1	same_stage	0.82997	E2
E2_4_1	E2_1_2	same_stage	0.923922	E2
E2_4_1	E2_1_1	same_stage	0.934968	E2
E2_3_2	E2_5_2	same_stage	0.858121	E2
E2_3_2	E2_5_1	same_stage	0.882524	E2
E2_3_2	E2_4_2	same_stage	0.846519	E2
E2_3_2	E2_4_1	same_stage	0.876433	E2
E2_3_2	E2_3_1	same_embryo	0.964512	E2
E2_3_2	E2_2_2	same_stage	0.956026	E2
E2_3_2	E2_2_1	same_stage	0.932297	E2
E2_3_2	E2_1_2	same_stage	0.818497	E2
E2_3_2	E2_1_1	same_stage	0.869076	E2
E2_3_1	E2_5_2	same_stage	0.865974	E2
E2_3_1	E2_5_1	same_stage	0.868007	E2
E2_3_1	E2_4_2	same_stage	0.848501	E2
E2_3_1	E2_4_1	same_stage	0.876297	E2
E2_3_1	E2_3_2	same_embryo	0.964512	E2
E2_3_1	E2_2_2	same_stage	0.954093	E2
E2_3_1	E2_2_1	same_stage	0.962008	E2
E2_3_1	E2_1_2	same_stage	0.825659	E2
E2_3_1	E2_1_1	same_stage	0.871474	E2
E2_2_2	E2_5_2	same_stage	0.820411	E2
E2_2_2	E2_5_1	same_stage	0.824016	E2
E2_2_2	E2_4_2	same_stage	0.845791	E2
E2_2_2	E2_4_1	same_stage	0.84601	E2
E2_2_2	E2_3_2	same_stage	0.956026	E2
E2_2_2	E2_3_1	same_stage	0.954093	E2
E2_2_2	E2_2_1	same_embryo	0.965629	E2
E2_2_2	E2_1_2	same_stage	0.764413	E2
E2_2_2	E2_1_1	same_stage	0.831538	E2
E2_2_1	E2_5_2	same_stage	0.814121	E2
E2_2_1	E2_5_1	same_stage	0.812249	E2
E2_2_1	E2_4_2	same_stage	0.814567	E2
E2_2_1	E2_4_1	same_stage	0.82997	E2
E2_2_1	E2_3_2	same_stage	0.932297	E2
E2_2_1	E2_3_1	same_stage	0.962008	E2
E2_2_1	E2_2_2	same_embryo	0.965629	E2
E2_2_1	E2_1_2	same_stage	0.761772	E2
E2_2_1	E2_1_1	same_stage	0.823819	E2
E2_1_2	E2_5_2	same_stage	0.912588	E2
E2_1_2	E2_5_1	same_stage	0.91779	E2
E2_1_2	E2_4_2	same_stage	0.878232	E2
E2_1_2	E2_4_1	same_stage	0.923922	E2
E2_1_2	E2_3_2	same_stage	0.818497	E2
E2_1_2	E2_3_1	same_stage	0.825659	E2
E2_1_2	E2_2_2	same_stage	0.764413	E2
E2_1_2	E2_2_1	same_stage	0.761772	E2
E2_1_2	E2_1_1	same_embryo	0.976361	E2
E2_1_1	E2_5_2	same_stage	0.914775	E2
E2_1_1	E2_5_1	same_stage	0.916226	E2
E2_1_1	E2_4_2	same_stage	0.91053	E2
E2_1_1	E2_4_1	same_stage	0.934968	E2
E2_1_1	E2_3_2	same_stage	0.869076	E2
E2_1_1	E2_3_1	same_stage	0.871474	E2
E2_1_1	E2_2_2	same_stage	0.831538	E2
E2_1_1	E2_2_1	same_stage	0.823819	E2
E2_1_1	E2_1_2	same_embryo	0.976361	E2
L2_6_2	L2_6_1	same_embryo	0.980057	L2
L2_6_2	L2_5_2	same_stage	0.926711	L2
L2_6_2	L2_5_1	same_stage	0.91657	L2
L2_6_2	L2_4_2	same_stage	0.888668	L2
L2_6_2	L2_4_1	same_stage	0.888092	L2
L2_6_2	L2_3_2	same_stage	0.795795	L2
L2_6_2	L2_3_1	same_stage	0.746281	L2
L2_6_2	L2_2_2	same_stage	0.832884	L2
L2_6_2	L2_2_1	same_stage	0.792069	L2
L2_6_2	L2_1_1	same_stage	0.744068	L2
L2_6_1	L2_6_2	same_embryo	0.980057	L2
L2_6_1	L2_5_2	same_stage	0.934823	L2
L2_6_1	L2_5_1	same_stage	0.921441	L2
L2_6_1	L2_4_2	same_stage	0.888764	L2
L2_6_1	L2_4_1	same_stage	0.884448	L2
L2_6_1	L2_3_2	same_stage	0.797254	L2
L2_6_1	L2_3_1	same_stage	0.738478	L2
L2_6_1	L2_2_2	same_stage	0.827649	L2
L2_6_1	L2_2_1	same_stage	0.787649	L2
L2_6_1	L2_1_1	same_stage	0.756983	L2
L2_5_2	L2_6_2	same_stage	0.926711	L2
L2_5_2	L2_6_1	same_stage	0.934823	L2
L2_5_2	L2_5_1	same_embryo	0.954974	L2
L2_5_2	L2_4_2	same_stage	0.908874	L2
L2_5_2	L2_4_1	same_stage	0.911772	L2
L2_5_2	L2_3_2	same_stage	0.81009	L2
L2_5_2	L2_3_1	same_stage	0.734777	L2
L2_5_2	L2_2_2	same_stage	0.799825	L2
L2_5_2	L2_2_1	same_stage	0.773516	L2
L2_5_2	L2_1_1	same_stage	0.830222	L2
L2_5_1	L2_6_2	same_stage	0.91657	L2
L2_5_1	L2_6_1	same_stage	0.921441	L2
L2_5_1	L2_5_2	same_embryo	0.954974	L2
L2_5_1	L2_4_2	same_stage	0.919384	L2
L2_5_1	L2_4_1	same_stage	0.916557	L2
L2_5_1	L2_3_2	same_stage	0.794968	L2
L2_5_1	L2_3_1	same_stage	0.741736	L2
L2_5_1	L2_2_2	same_stage	0.78187	L2
L2_5_1	L2_2_1	same_stage	0.765139	L2
L2_5_1	L2_1_1	same_stage	0.866556	L2
L2_4_2	L2_6_2	same_stage	0.888668	L2
L2_4_2	L2_6_1	same_stage	0.888764	L2
L2_4_2	L2_5_2	same_stage	0.908874	L2
L2_4_2	L2_5_1	same_stage	0.919384	L2
L2_4_2	L2_4_1	same_embryo	0.976733	L2
L2_4_2	L2_3_2	same_stage	0.819785	L2
L2_4_2	L2_3_1	same_stage	0.770065	L2
L2_4_2	L2_2_2	same_stage	0.773005	L2
L2_4_2	L2_2_1	same_stage	0.742354	L2
L2_4_2	L2_1_1	same_stage	0.830113	L2
L2_4_1	L2_6_2	same_stage	0.888092	L2
L2_4_1	L2_6_1	same_stage	0.884448	L2
L2_4_1	L2_5_2	same_stage	0.911772	L2
L2_4_1	L2_5_1	same_stage	0.916557	L2
L2_4_1	L2_4_2	same_embryo	0.976733	L2
L2_4_1	L2_3_2	same_stage	0.826524	L2
L2_4_1	L2_3_1	same_stage	0.773999	L2
L2_4_1	L2_2_2	same_stage	0.776377	L2
L2_4_1	L2_2_1	same_stage	0.745154	L2
L2_4_1	L2_1_1	same_stage	0.83634	L2
L2_3_2	L2_6_2	same_stage	0.795795	L2
L2_3_2	L2_6_1	same_stage	0.797254	L2
L2_3_2	L2_5_2	same_stage	0.81009	L2
L2_3_2	L2_5_1	same_stage	0.794968	L2
L2_3_2	L2_4_2	same_stage	0.819785	L2
L2_3_2	L2_4_1	same_stage	0.826524	L2
L2_3_2	L2_3_1	same_embryo	0.956386	L2
L2_3_2	L2_2_2	same_stage	0.926641	L2
L2_3_2	L2_2_1	same_stage	0.921884	L2
L2_3_2	L2_1_1	same_stage	0.77847	L2
L2_3_1	L2_6_2	same_stage	0.746281	L2
L2_3_1	L2_6_1	same_stage	0.738478	L2
L2_3_1	L2_5_2	same_stage	0.734777	L2
L2_3_1	L2_5_1	same_stage	0.741736	L2
L2_3_1	L2_4_2	same_stage	0.770065	L2
L2_3_1	L2_4_1	same_stage	0.773999	L2
L2_3_1	L2_3_2	same_embryo	0.956386	L2
L2_3_1	L2_2_2	same_stage	0.930695	L2
L2_3_1	L2_2_1	same_stage	0.943173	L2
L2_3_1	L2_1_1	same_stage	0.727356	L2
L2_2_2	L2_6_2	same_stage	0.832884	L2
L2_2_2	L2_6_1	same_stage	0.827649	L2
L2_2_2	L2_5_2	same_stage	0.799825	L2
L2_2_2	L2_5_1	same_stage	0.78187	L2
L2_2_2	L2_4_2	same_stage	0.773005	L2
L2_2_2	L2_4_1	same_stage	0.776377	L2
L2_2_2	L2_3_2	same_stage	0.926641	L2
L2_2_2	L2_3_1	same_stage	0.930695	L2
L2_2_2	L2_2_1	same_embryo	0.972064	L2
L2_2_2	L2_1_1	same_stage	0.730649	L2
L2_2_1	L2_6_2	same_stage	0.792069	L2
L2_2_1	L2_6_1	same_stage	0.787649	L2
L2_2_1	L2_5_2	same_stage	0.773516	L2
L2_2_1	L2_5_1	same_stage	0.765139	L2
L2_2_1	L2_4_2	same_stage	0.742354	L2
L2_2_1	L2_4_1	same_stage	0.745154	L2
L2_2_1	L2_3_2	same_stage	0.921884	L2
L2_2_1	L2_3_1	same_stage	0.943173	L2
L2_2_1	L2_2_2	same_embryo	0.972064	L2
L2_2_1	L2_1_1	same_stage	0.719362	L2
L2_1_1	L2_6_2	same_stage	0.744068	L2
L2_1_1	L2_6_1	same_stage	0.756983	L2
L2_1_1	L2_5_2	same_stage	0.830222	L2
L2_1_1	L2_5_1	same_stage	0.866556	L2
L2_1_1	L2_4_2	same_stage	0.830113	L2
L2_1_1	L2_4_1	same_stage	0.83634	L2
L2_1_1	L2_3_2	same_stage	0.77847	L2
L2_1_1	L2_3_1	same_stage	0.727356	L2
L2_1_1	L2_2_2	same_stage	0.730649	L2
L2_1_1	L2_2_1	same_stage	0.719362	L2
X4cell_5_4	X4cell_5_3	same_embryo	0.970479	X4cell
X4cell_5_4	X4cell_5_2	same_embryo	0.938134	X4cell
X4cell_5_4	X4cell_5_1	same_embryo	0.949787	X4cell
X4cell_5_4	X4cell_4_4	same_stage	0.921796	X4cell
X4cell_5_4	X4cell_4_3	same_stage	0.94427	X4cell
X4cell_5_4	X4cell_4_2	same_stage	0.93617	X4cell
X4cell_5_4	X4cell_4_1	same_stage	0.948193	X4cell
X4cell_5_4	X4cell_3_3	same_stage	0.899168	X4cell
X4cell_5_4	X4cell_3_2	same_stage	0.896854	X4cell
X4cell_5_4	X4cell_3_1	same_stage	0.894874	X4cell
X4cell_5_4	X4cell_2_3	same_stage	0.70989	X4cell
X4cell_5_4	X4cell_2_1	same_stage	0.657952	X4cell
X4cell_5_4	X4cell_1_4	same_stage	0.773484	X4cell
X4cell_5_4	X4cell_1_3	same_stage	0.868042	X4cell
X4cell_5_4	X4cell_1_2	same_stage	0.841177	X4cell
X4cell_5_4	X4cell_1_1	same_stage	0.835003	X4cell
X4cell_5_3	X4cell_5_4	same_embryo	0.970479	X4cell
X4cell_5_3	X4cell_5_2	same_embryo	0.942961	X4cell
X4cell_5_3	X4cell_5_1	same_embryo	0.953766	X4cell
X4cell_5_3	X4cell_4_4	same_stage	0.924267	X4cell
X4cell_5_3	X4cell_4_3	same_stage	0.944058	X4cell
X4cell_5_3	X4cell_4_2	same_stage	0.936456	X4cell
X4cell_5_3	X4cell_4_1	same_stage	0.946717	X4cell
X4cell_5_3	X4cell_3_3	same_stage	0.897666	X4cell
X4cell_5_3	X4cell_3_2	same_stage	0.895797	X4cell
X4cell_5_3	X4cell_3_1	same_stage	0.895711	X4cell
X4cell_5_3	X4cell_2_3	same_stage	0.711148	X4cell
X4cell_5_3	X4cell_2_1	same_stage	0.651501	X4cell
X4cell_5_3	X4cell_1_4	same_stage	0.770743	X4cell
X4cell_5_3	X4cell_1_3	same_stage	0.869601	X4cell
X4cell_5_3	X4cell_1_2	same_stage	0.838875	X4cell
X4cell_5_3	X4cell_1_1	same_stage	0.834192	X4cell
X4cell_5_2	X4cell_5_4	same_embryo	0.938134	X4cell
X4cell_5_2	X4cell_5_3	same_embryo	0.942961	X4cell
X4cell_5_2	X4cell_5_1	same_embryo	0.9624	X4cell
X4cell_5_2	X4cell_4_4	same_stage	0.946159	X4cell
X4cell_5_2	X4cell_4_3	same_stage	0.922063	X4cell
X4cell_5_2	X4cell_4_2	same_stage	0.953655	X4cell
X4cell_5_2	X4cell_4_1	same_stage	0.932261	X4cell
X4cell_5_2	X4cell_3_3	same_stage	0.901334	X4cell
X4cell_5_2	X4cell_3_2	same_stage	0.887445	X4cell
X4cell_5_2	X4cell_3_1	same_stage	0.867785	X4cell
X4cell_5_2	X4cell_2_3	same_stage	0.682323	X4cell
X4cell_5_2	X4cell_2_1	same_stage	0.582634	X4cell
X4cell_5_2	X4cell_1_4	same_stage	0.704864	X4cell
X4cell_5_2	X4cell_1_3	same_stage	0.833034	X4cell
X4cell_5_2	X4cell_1_2	same_stage	0.779502	X4cell
X4cell_5_2	X4cell_1_1	same_stage	0.781979	X4cell
X4cell_5_1	X4cell_5_4	same_embryo	0.949787	X4cell
X4cell_5_1	X4cell_5_3	same_embryo	0.953766	X4cell
X4cell_5_1	X4cell_5_2	same_embryo	0.9624	X4cell
X4cell_5_1	X4cell_4_4	same_stage	0.941643	X4cell
X4cell_5_1	X4cell_4_3	same_stage	0.926656	X4cell
X4cell_5_1	X4cell_4_2	same_stage	0.949771	X4cell
X4cell_5_1	X4cell_4_1	same_stage	0.937071	X4cell
X4cell_5_1	X4cell_3_3	same_stage	0.898159	X4cell
X4cell_5_1	X4cell_3_2	same_stage	0.889957	X4cell
X4cell_5_1	X4cell_3_1	same_stage	0.880117	X4cell
X4cell_5_1	X4cell_2_3	same_stage	0.694822	X4cell
X4cell_5_1	X4cell_2_1	same_stage	0.597712	X4cell
X4cell_5_1	X4cell_1_4	same_stage	0.71071	X4cell
X4cell_5_1	X4cell_1_3	same_stage	0.837275	X4cell
X4cell_5_1	X4cell_1_2	same_stage	0.788663	X4cell
X4cell_5_1	X4cell_1_1	same_stage	0.790633	X4cell
X4cell_4_4	X4cell_5_4	same_stage	0.921796	X4cell
X4cell_4_4	X4cell_5_3	same_stage	0.924267	X4cell
X4cell_4_4	X4cell_5_2	same_stage	0.946159	X4cell
X4cell_4_4	X4cell_5_1	same_stage	0.941643	X4cell
X4cell_4_4	X4cell_4_3	same_embryo	0.912687	X4cell
X4cell_4_4	X4cell_4_2	same_embryo	0.959625	X4cell
X4cell_4_4	X4cell_4_1	same_embryo	0.922952	X4cell
X4cell_4_4	X4cell_3_3	same_stage	0.900229	X4cell
X4cell_4_4	X4cell_3_2	same_stage	0.894641	X4cell
X4cell_4_4	X4cell_3_1	same_stage	0.870842	X4cell
X4cell_4_4	X4cell_2_3	same_stage	0.675241	X4cell
X4cell_4_4	X4cell_2_1	same_stage	0.57374	X4cell
X4cell_4_4	X4cell_1_4	same_stage	0.680655	X4cell
X4cell_4_4	X4cell_1_3	same_stage	0.809016	X4cell
X4cell_4_4	X4cell_1_2	same_stage	0.760032	X4cell
X4cell_4_4	X4cell_1_1	same_stage	0.761262	X4cell
X4cell_4_3	X4cell_5_4	same_stage	0.94427	X4cell
X4cell_4_3	X4cell_5_3	same_stage	0.944058	X4cell
X4cell_4_3	X4cell_5_2	same_stage	0.922063	X4cell
X4cell_4_3	X4cell_5_1	same_stage	0.926656	X4cell
X4cell_4_3	X4cell_4_4	same_embryo	0.912687	X4cell
X4cell_4_3	X4cell_4_2	same_embryo	0.930287	X4cell
X4cell_4_3	X4cell_4_1	same_embryo	0.969929	X4cell
X4cell_4_3	X4cell_3_3	same_stage	0.898903	X4cell
X4cell_4_3	X4cell_3_2	same_stage	0.894718	X4cell
X4cell_4_3	X4cell_3_1	same_stage	0.904917	X4cell
X4cell_4_3	X4cell_2_3	same_stage	0.741713	X4cell
X4cell_4_3	X4cell_2_1	same_stage	0.723996	X4cell
X4cell_4_3	X4cell_1_4	same_stage	0.830862	X4cell
X4cell_4_3	X4cell_1_3	same_stage	0.896419	X4cell
X4cell_4_3	X4cell_1_2	same_stage	0.882001	X4cell
X4cell_4_3	X4cell_1_1	same_stage	0.884637	X4cell
X4cell_4_2	X4cell_5_4	same_stage	0.93617	X4cell
X4cell_4_2	X4cell_5_3	same_stage	0.936456	X4cell
X4cell_4_2	X4cell_5_2	same_stage	0.953655	X4cell
X4cell_4_2	X4cell_5_1	same_stage	0.949771	X4cell
X4cell_4_2	X4cell_4_4	same_embryo	0.959625	X4cell
X4cell_4_2	X4cell_4_3	same_embryo	0.930287	X4cell
X4cell_4_2	X4cell_4_1	same_embryo	0.937632	X4cell
X4cell_4_2	X4cell_3_3	same_stage	0.903628	X4cell
X4cell_4_2	X4cell_3_2	same_stage	0.893656	X4cell
X4cell_4_2	X4cell_3_1	same_stage	0.875371	X4cell
X4cell_4_2	X4cell_2_3	same_stage	0.683423	X4cell
X4cell_4_2	X4cell_2_1	same_stage	0.589642	X4cell
X4cell_4_2	X4cell_1_4	same_stage	0.703174	X4cell
X4cell_4_2	X4cell_1_3	same_stage	0.825841	X4cell
X4cell_4_2	X4cell_1_2	same_stage	0.778193	X4cell
X4cell_4_2	X4cell_1_1	same_stage	0.782464	X4cell
X4cell_4_1	X4cell_5_4	same_stage	0.948193	X4cell
X4cell_4_1	X4cell_5_3	same_stage	0.946717	X4cell
X4cell_4_1	X4cell_5_2	same_stage	0.932261	X4cell
X4cell_4_1	X4cell_5_1	same_stage	0.937071	X4cell
X4cell_4_1	X4cell_4_4	same_embryo	0.922952	X4cell
X4cell_4_1	X4cell_4_3	same_embryo	0.969929	X4cell
X4cell_4_1	X4cell_4_2	same_embryo	0.937632	X4cell
X4cell_4_1	X4cell_3_3	same_stage	0.896087	X4cell
X4cell_4_1	X4cell_3_2	same_stage	0.895977	X4cell
X4cell_4_1	X4cell_3_1	same_stage	0.899278	X4cell
X4cell_4_1	X4cell_2_3	same_stage	0.729609	X4cell
X4cell_4_1	X4cell_2_1	same_stage	0.697003	X4cell
X4cell_4_1	X4cell_1_4	same_stage	0.819861	X4cell
X4cell_4_1	X4cell_1_3	same_stage	0.895797	X4cell
X4cell_4_1	X4cell_1_2	same_stage	0.870408	X4cell
X4cell_4_1	X4cell_1_1	same_stage	0.874501	X4cell
X4cell_3_3	X4cell_5_4	same_stage	0.899168	X4cell
X4cell_3_3	X4cell_5_3	same_stage	0.897666	X4cell
X4cell_3_3	X4cell_5_2	same_stage	0.901334	X4cell
X4cell_3_3	X4cell_5_1	same_stage	0.898159	X4cell
X4cell_3_3	X4cell_4_4	same_stage	0.900229	X4cell
X4cell_3_3	X4cell_4_3	same_stage	0.898903	X4cell
X4cell_3_3	X4cell_4_2	same_stage	0.903628	X4cell
X4cell_3_3	X4cell_4_1	same_stage	0.896087	X4cell
X4cell_3_3	X4cell_3_2	same_embryo	0.936608	X4cell
X4cell_3_3	X4cell_3_1	same_embryo	0.92395	X4cell
X4cell_3_3	X4cell_2_3	same_stage	0.751016	X4cell
X4cell_3_3	X4cell_2_1	same_stage	0.67885	X4cell
X4cell_3_3	X4cell_1_4	same_stage	0.720417	X4cell
X4cell_3_3	X4cell_1_3	same_stage	0.817162	X4cell
X4cell_3_3	X4cell_1_2	same_stage	0.78117	X4cell
X4cell_3_3	X4cell_1_1	same_stage	0.790714	X4cell
X4cell_3_2	X4cell_5_4	same_stage	0.896854	X4cell
X4cell_3_2	X4cell_5_3	same_stage	0.895797	X4cell
X4cell_3_2	X4cell_5_2	same_stage	0.887445	X4cell
X4cell_3_2	X4cell_5_1	same_stage	0.889957	X4cell
X4cell_3_2	X4cell_4_4	same_stage	0.894641	X4cell
X4cell_3_2	X4cell_4_3	same_stage	0.894718	X4cell
X4cell_3_2	X4cell_4_2	same_stage	0.893656	X4cell
X4cell_3_2	X4cell_4_1	same_stage	0.895977	X4cell
X4cell_3_2	X4cell_3_3	same_embryo	0.936608	X4cell
X4cell_3_2	X4cell_3_1	same_embryo	0.925802	X4cell
X4cell_3_2	X4cell_2_3	same_stage	0.746516	X4cell
X4cell_3_2	X4cell_2_1	same_stage	0.694976	X4cell
X4cell_3_2	X4cell_1_4	same_stage	0.73941	X4cell
X4cell_3_2	X4cell_1_3	same_stage	0.827429	X4cell
X4cell_3_2	X4cell_1_2	same_stage	0.799718	X4cell
X4cell_3_2	X4cell_1_1	same_stage	0.803689	X4cell
X4cell_3_1	X4cell_5_4	same_stage	0.894874	X4cell
X4cell_3_1	X4cell_5_3	same_stage	0.895711	X4cell
X4cell_3_1	X4cell_5_2	same_stage	0.867785	X4cell
X4cell_3_1	X4cell_5_1	same_stage	0.880117	X4cell
X4cell_3_1	X4cell_4_4	same_stage	0.870842	X4cell
X4cell_3_1	X4cell_4_3	same_stage	0.904917	X4cell
X4cell_3_1	X4cell_4_2	same_stage	0.875371	X4cell
X4cell_3_1	X4cell_4_1	same_stage	0.899278	X4cell
X4cell_3_1	X4cell_3_3	same_embryo	0.92395	X4cell
X4cell_3_1	X4cell_3_2	same_embryo	0.925802	X4cell
X4cell_3_1	X4cell_2_3	same_stage	0.749922	X4cell
X4cell_3_1	X4cell_2_1	same_stage	0.703384	X4cell
X4cell_3_1	X4cell_1_4	same_stage	0.756679	X4cell
X4cell_3_1	X4cell_1_3	same_stage	0.839069	X4cell
X4cell_3_1	X4cell_1_2	same_stage	0.810313	X4cell
X4cell_3_1	X4cell_1_1	same_stage	0.82309	X4cell
X4cell_2_3	X4cell_5_4	same_stage	0.70989	X4cell
X4cell_2_3	X4cell_5_3	same_stage	0.711148	X4cell
X4cell_2_3	X4cell_5_2	same_stage	0.682323	X4cell
X4cell_2_3	X4cell_5_1	same_stage	0.694822	X4cell
X4cell_2_3	X4cell_4_4	same_stage	0.675241	X4cell
X4cell_2_3	X4cell_4_3	same_stage	0.741713	X4cell
X4cell_2_3	X4cell_4_2	same_stage	0.683423	X4cell
X4cell_2_3	X4cell_4_1	same_stage	0.729609	X4cell
X4cell_2_3	X4cell_3_3	same_stage	0.751016	X4cell
X4cell_2_3	X4cell_3_2	same_stage	0.746516	X4cell
X4cell_2_3	X4cell_3_1	same_stage	0.749922	X4cell
X4cell_2_3	X4cell_2_1	same_embryo	0.828021	X4cell
X4cell_2_3	X4cell_1_4	same_stage	0.715389	X4cell
X4cell_2_3	X4cell_1_3	same_stage	0.727407	X4cell
X4cell_2_3	X4cell_1_2	same_stage	0.73138	X4cell
X4cell_2_3	X4cell_1_1	same_stage	0.733617	X4cell
X4cell_2_1	X4cell_5_4	same_stage	0.657952	X4cell
X4cell_2_1	X4cell_5_3	same_stage	0.651501	X4cell
X4cell_2_1	X4cell_5_2	same_stage	0.582634	X4cell
X4cell_2_1	X4cell_5_1	same_stage	0.597712	X4cell
X4cell_2_1	X4cell_4_4	same_stage	0.57374	X4cell
X4cell_2_1	X4cell_4_3	same_stage	0.723996	X4cell
X4cell_2_1	X4cell_4_2	same_stage	0.589642	X4cell
X4cell_2_1	X4cell_4_1	same_stage	0.697003	X4cell
X4cell_2_1	X4cell_3_3	same_stage	0.67885	X4cell
X4cell_2_1	X4cell_3_2	same_stage	0.694976	X4cell
X4cell_2_1	X4cell_3_1	same_stage	0.703384	X4cell
X4cell_2_1	X4cell_2_3	same_embryo	0.828021	X4cell
X4cell_2_1	X4cell_1_4	same_stage	0.837837	X4cell
X4cell_2_1	X4cell_1_3	same_stage	0.748522	X4cell
X4cell_2_1	X4cell_1_2	same_stage	0.81085	X4cell
X4cell_2_1	X4cell_1_1	same_stage	0.802048	X4cell
X4cell_1_4	X4cell_5_4	same_stage	0.773484	X4cell
X4cell_1_4	X4cell_5_3	same_stage	0.770743	X4cell
X4cell_1_4	X4cell_5_2	same_stage	0.704864	X4cell
X4cell_1_4	X4cell_5_1	same_stage	0.71071	X4cell
X4cell_1_4	X4cell_4_4	same_stage	0.680655	X4cell
X4cell_1_4	X4cell_4_3	same_stage	0.830862	X4cell
X4cell_1_4	X4cell_4_2	same_stage	0.703174	X4cell
X4cell_1_4	X4cell_4_1	same_stage	0.819861	X4cell
X4cell_1_4	X4cell_3_3	same_stage	0.720417	X4cell
X4cell_1_4	X4cell_3_2	same_stage	0.73941	X4cell
X4cell_1_4	X4cell_3_1	same_stage	0.756679	X4cell
X4cell_1_4	X4cell_2_3	same_stage	0.715389	X4cell
X4cell_1_4	X4cell_2_1	same_stage	0.837837	X4cell
X4cell_1_4	X4cell_1_3	same_embryo	0.921679	X4cell
X4cell_1_4	X4cell_1_2	same_embryo	0.95864	X4cell
X4cell_1_4	X4cell_1_1	same_embryo	0.955231	X4cell
X4cell_1_3	X4cell_5_4	same_stage	0.868042	X4cell
X4cell_1_3	X4cell_5_3	same_stage	0.869601	X4cell
X4cell_1_3	X4cell_5_2	same_stage	0.833034	X4cell
X4cell_1_3	X4cell_5_1	same_stage	0.837275	X4cell
X4cell_1_3	X4cell_4_4	same_stage	0.809016	X4cell
X4cell_1_3	X4cell_4_3	same_stage	0.896419	X4cell
X4cell_1_3	X4cell_4_2	same_stage	0.825841	X4cell
X4cell_1_3	X4cell_4_1	same_stage	0.895797	X4cell
X4cell_1_3	X4cell_3_3	same_stage	0.817162	X4cell
X4cell_1_3	X4cell_3_2	same_stage	0.827429	X4cell
X4cell_1_3	X4cell_3_1	same_stage	0.839069	X4cell
X4cell_1_3	X4cell_2_3	same_stage	0.727407	X4cell
X4cell_1_3	X4cell_2_1	same_stage	0.748522	X4cell
X4cell_1_3	X4cell_1_4	same_embryo	0.921679	X4cell
X4cell_1_3	X4cell_1_2	same_embryo	0.948816	X4cell
X4cell_1_3	X4cell_1_1	same_embryo	0.963175	X4cell
X4cell_1_2	X4cell_5_4	same_stage	0.841177	X4cell
X4cell_1_2	X4cell_5_3	same_stage	0.838875	X4cell
X4cell_1_2	X4cell_5_2	same_stage	0.779502	X4cell
X4cell_1_2	X4cell_5_1	same_stage	0.788663	X4cell
X4cell_1_2	X4cell_4_4	same_stage	0.760032	X4cell
X4cell_1_2	X4cell_4_3	same_stage	0.882001	X4cell
X4cell_1_2	X4cell_4_2	same_stage	0.778193	X4cell
X4cell_1_2	X4cell_4_1	same_stage	0.870408	X4cell
X4cell_1_2	X4cell_3_3	same_stage	0.78117	X4cell
X4cell_1_2	X4cell_3_2	same_stage	0.799718	X4cell
X4cell_1_2	X4cell_3_1	same_stage	0.810313	X4cell
X4cell_1_2	X4cell_2_3	same_stage	0.73138	X4cell
X4cell_1_2	X4cell_2_1	same_stage	0.81085	X4cell
X4cell_1_2	X4cell_1_4	same_embryo	0.95864	X4cell
X4cell_1_2	X4cell_1_3	same_embryo	0.948816	X4cell
X4cell_1_2	X4cell_1_1	same_embryo	0.964692	X4cell
X4cell_1_1	X4cell_5_4	same_stage	0.835003	X4cell
X4cell_1_1	X4cell_5_3	same_stage	0.834192	X4cell
X4cell_1_1	X4cell_5_2	same_stage	0.781979	X4cell
X4cell_1_1	X4cell_5_1	same_stage	0.790633	X4cell
X4cell_1_1	X4cell_4_4	same_stage	0.761262	X4cell
X4cell_1_1	X4cell_4_3	same_stage	0.884637	X4cell
X4cell_1_1	X4cell_4_2	same_stage	0.782464	X4cell
X4cell_1_1	X4cell_4_1	same_stage	0.874501	X4cell
X4cell_1_1	X4cell_3_3	same_stage	0.790714	X4cell
X4cell_1_1	X4cell_3_2	same_stage	0.803689	X4cell
X4cell_1_1	X4cell_3_1	same_stage	0.82309	X4cell
X4cell_1_1	X4cell_2_3	same_stage	0.733617	X4cell
X4cell_1_1	X4cell_2_1	same_stage	0.802048	X4cell
X4cell_1_1	X4cell_1_4	same_embryo	0.955231	X4cell
X4cell_1_1	X4cell_1_3	same_embryo	0.963175	X4cell
X4cell_1_1	X4cell_1_2	same_embryo	0.964692	X4cell
X8cell_4_7	X8cell_4_6	same_embryo	0.937155	X8cell
X8cell_4_7	X8cell_4_5	same_embryo	0.95421	X8cell
X8cell_4_7	X8cell_4_4	same_embryo	0.949919	X8cell
X8cell_4_7	X8cell_4_3	same_embryo	0.943668	X8cell
X8cell_4_7	X8cell_4_2	same_embryo	0.949069	X8cell
X8cell_4_7	X8cell_4_1	same_embryo	0.945743	X8cell
X8cell_4_7	X8cell_3_3	same_stage	0.898037	X8cell
X8cell_4_7	X8cell_3_2	same_stage	0.896728	X8cell
X8cell_4_7	X8cell_3_1	same_stage	0.906862	X8cell
X8cell_4_7	X8cell_2_8	same_stage	0.673864	X8cell
X8cell_4_7	X8cell_2_7	same_stage	0.752162	X8cell
X8cell_4_7	X8cell_2_6	same_stage	0.666387	X8cell
X8cell_4_7	X8cell_2_5	same_stage	0.704456	X8cell
X8cell_4_7	X8cell_2_4	same_stage	0.765391	X8cell
X8cell_4_7	X8cell_2_3	same_stage	0.841607	X8cell
X8cell_4_7	X8cell_2_2	same_stage	0.799781	X8cell
X8cell_4_7	X8cell_2_1	same_stage	0.768227	X8cell
X8cell_4_7	X8cell_1_8	same_stage	0.820174	X8cell
X8cell_4_7	X8cell_1_7	same_stage	0.784674	X8cell
X8cell_4_7	X8cell_1_6	same_stage	0.749013	X8cell
X8cell_4_7	X8cell_1_5	same_stage	0.728411	X8cell
X8cell_4_7	X8cell_1_4	same_stage	0.733885	X8cell
X8cell_4_7	X8cell_1_3	same_stage	0.756145	X8cell
X8cell_4_7	X8cell_1_2	same_stage	0.77931	X8cell
X8cell_4_7	X8cell_1_1	same_stage	0.832613	X8cell
X8cell_4_6	X8cell_4_7	same_embryo	0.937155	X8cell
X8cell_4_6	X8cell_4_5	same_embryo	0.955575	X8cell
X8cell_4_6	X8cell_4_4	same_embryo	0.95521	X8cell
X8cell_4_6	X8cell_4_3	same_embryo	0.962099	X8cell
X8cell_4_6	X8cell_4_2	same_embryo	0.964449	X8cell
X8cell_4_6	X8cell_4_1	same_embryo	0.955881	X8cell
X8cell_4_6	X8cell_3_3	same_stage	0.918985	X8cell
X8cell_4_6	X8cell_3_2	same_stage	0.907221	X8cell
X8cell_4_6	X8cell_3_1	same_stage	0.906134	X8cell
X8cell_4_6	X8cell_2_8	same_stage	0.683664	X8cell
X8cell_4_6	X8cell_2_7	same_stage	0.754053	X8cell
X8cell_4_6	X8cell_2_6	same_stage	0.670137	X8cell
X8cell_4_6	X8cell_2_5	same_stage	0.70867	X8cell
X8cell_4_6	X8cell_2_4	same_stage	0.771468	X8cell
X8cell_4_6	X8cell_2_3	same_stage	0.847875	X8cell
X8cell_4_6	X8cell_2_2	same_stage	0.799391	X8cell
X8cell_4_6	X8cell_2_1	same_stage	0.77821	X8cell
X8cell_4_6	X8cell_1_8	same_stage	0.829114	X8cell
X8cell_4_6	X8cell_1_7	same_stage	0.793262	X8cell
X8cell_4_6	X8cell_1_6	same_stage	0.750704	X8cell
X8cell_4_6	X8cell_1_5	same_stage	0.734619	X8cell
X8cell_4_6	X8cell_1_4	same_stage	0.736565	X8cell
X8cell_4_6	X8cell_1_3	same_stage	0.758979	X8cell
X8cell_4_6	X8cell_1_2	same_stage	0.767319	X8cell
X8cell_4_6	X8cell_1_1	same_stage	0.835696	X8cell
X8cell_4_5	X8cell_4_7	same_embryo	0.95421	X8cell
X8cell_4_5	X8cell_4_6	same_embryo	0.955575	X8cell
X8cell_4_5	X8cell_4_4	same_embryo	0.957668	X8cell
X8cell_4_5	X8cell_4_3	same_embryo	0.958771	X8cell
X8cell_4_5	X8cell_4_2	same_embryo	0.962451	X8cell
X8cell_4_5	X8cell_4_1	same_embryo	0.95549	X8cell
X8cell_4_5	X8cell_3_3	same_stage	0.911906	X8cell
X8cell_4_5	X8cell_3_2	same_stage	0.908451	X8cell
X8cell_4_5	X8cell_3_1	same_stage	0.916151	X8cell
X8cell_4_5	X8cell_2_8	same_stage	0.711746	X8cell
X8cell_4_5	X8cell_2_7	same_stage	0.785511	X8cell
X8cell_4_5	X8cell_2_6	same_stage	0.698532	X8cell
X8cell_4_5	X8cell_2_5	same_stage	0.742276	X8cell
X8cell_4_5	X8cell_2_4	same_stage	0.80247	X8cell
X8cell_4_5	X8cell_2_3	same_stage	0.864587	X8cell
X8cell_4_5	X8cell_2_2	same_stage	0.833004	X8cell
X8cell_4_5	X8cell_2_1	same_stage	0.804877	X8cell
X8cell_4_5	X8cell_1_8	same_stage	0.854704	X8cell
X8cell_4_5	X8cell_1_7	same_stage	0.816615	X8cell
X8cell_4_5	X8cell_1_6	same_stage	0.783519	X8cell
X8cell_4_5	X8cell_1_5	same_stage	0.761474	X8cell
X8cell_4_5	X8cell_1_4	same_stage	0.770028	X8cell
X8cell_4_5	X8cell_1_3	same_stage	0.790554	X8cell
X8cell_4_5	X8cell_1_2	same_stage	0.807089	X8cell
X8cell_4_5	X8cell_1_1	same_stage	0.857937	X8cell
X8cell_4_4	X8cell_4_7	same_embryo	0.949919	X8cell
X8cell_4_4	X8cell_4_6	same_embryo	0.95521	X8cell
X8cell_4_4	X8cell_4_5	same_embryo	0.957668	X8cell
X8cell_4_4	X8cell_4_3	same_embryo	0.965179	X8cell
X8cell_4_4	X8cell_4_2	same_embryo	0.958284	X8cell
X8cell_4_4	X8cell_4_1	same_embryo	0.963082	X8cell
X8cell_4_4	X8cell_3_3	same_stage	0.915633	X8cell
X8cell_4_4	X8cell_3_2	same_stage	0.899641	X8cell
X8cell_4_4	X8cell_3_1	same_stage	0.929619	X8cell
X8cell_4_4	X8cell_2_8	same_stage	0.69876	X8cell
X8cell_4_4	X8cell_2_7	same_stage	0.782126	X8cell
X8cell_4_4	X8cell_2_6	same_stage	0.700333	X8cell
X8cell_4_4	X8cell_2_5	same_stage	0.730161	X8cell
X8cell_4_4	X8cell_2_4	same_stage	0.786415	X8cell
X8cell_4_4	X8cell_2_3	same_stage	0.869382	X8cell
X8cell_4_4	X8cell_2_2	same_stage	0.82215	X8cell
X8cell_4_4	X8cell_2_1	same_stage	0.79486	X8cell
X8cell_4_4	X8cell_1_8	same_stage	0.834715	X8cell
X8cell_4_4	X8cell_1_7	same_stage	0.810144	X8cell
X8cell_4_4	X8cell_1_6	same_stage	0.77367	X8cell
X8cell_4_4	X8cell_1_5	same_stage	0.751117	X8cell
X8cell_4_4	X8cell_1_4	same_stage	0.755566	X8cell
X8cell_4_4	X8cell_1_3	same_stage	0.768829	X8cell
X8cell_4_4	X8cell_1_2	same_stage	0.794193	X8cell
X8cell_4_4	X8cell_1_1	same_stage	0.857492	X8cell
X8cell_4_3	X8cell_4_7	same_embryo	0.943668	X8cell
X8cell_4_3	X8cell_4_6	same_embryo	0.962099	X8cell
X8cell_4_3	X8cell_4_5	same_embryo	0.958771	X8cell
X8cell_4_3	X8cell_4_4	same_embryo	0.965179	X8cell
X8cell_4_3	X8cell_4_2	same_embryo	0.960322	X8cell
X8cell_4_3	X8cell_4_1	same_embryo	0.961262	X8cell
X8cell_4_3	X8cell_3_3	same_stage	0.916372	X8cell
X8cell_4_3	X8cell_3_2	same_stage	0.907174	X8cell
X8cell_4_3	X8cell_3_1	same_stage	0.917461	X8cell
X8cell_4_3	X8cell_2_8	same_stage	0.684344	X8cell
X8cell_4_3	X8cell_2_7	same_stage	0.76667	X8cell
X8cell_4_3	X8cell_2_6	same_stage	0.680794	X8cell
X8cell_4_3	X8cell_2_5	same_stage	0.714077	X8cell
X8cell_4_3	X8cell_2_4	same_stage	0.773305	X8cell
X8cell_4_3	X8cell_2_3	same_stage	0.849994	X8cell
X8cell_4_3	X8cell_2_2	same_stage	0.807986	X8cell
X8cell_4_3	X8cell_2_1	same_stage	0.7812	X8cell
X8cell_4_3	X8cell_1_8	same_stage	0.829296	X8cell
X8cell_4_3	X8cell_1_7	same_stage	0.798584	X8cell
X8cell_4_3	X8cell_1_6	same_stage	0.754688	X8cell
X8cell_4_3	X8cell_1_5	same_stage	0.738639	X8cell
X8cell_4_3	X8cell_1_4	same_stage	0.739109	X8cell
X8cell_4_3	X8cell_1_3	same_stage	0.755176	X8cell
X8cell_4_3	X8cell_1_2	same_stage	0.772004	X8cell
X8cell_4_3	X8cell_1_1	same_stage	0.841145	X8cell
X8cell_4_2	X8cell_4_7	same_embryo	0.949069	X8cell
X8cell_4_2	X8cell_4_6	same_embryo	0.964449	X8cell
X8cell_4_2	X8cell_4_5	same_embryo	0.962451	X8cell
X8cell_4_2	X8cell_4_4	same_embryo	0.958284	X8cell
X8cell_4_2	X8cell_4_3	same_embryo	0.960322	X8cell
X8cell_4_2	X8cell_4_1	same_embryo	0.955885	X8cell
X8cell_4_2	X8cell_3_3	same_stage	0.911721	X8cell
X8cell_4_2	X8cell_3_2	same_stage	0.904503	X8cell
X8cell_4_2	X8cell_3_1	same_stage	0.915083	X8cell
X8cell_4_2	X8cell_2_8	same_stage	0.683298	X8cell
X8cell_4_2	X8cell_2_7	same_stage	0.761691	X8cell
X8cell_4_2	X8cell_2_6	same_stage	0.6706	X8cell
X8cell_4_2	X8cell_2_5	same_stage	0.714811	X8cell
X8cell_4_2	X8cell_2_4	same_stage	0.776768	X8cell
X8cell_4_2	X8cell_2_3	same_stage	0.85619	X8cell
X8cell_4_2	X8cell_2_2	same_stage	0.812542	X8cell
X8cell_4_2	X8cell_2_1	same_stage	0.782177	X8cell
X8cell_4_2	X8cell_1_8	same_stage	0.832276	X8cell
X8cell_4_2	X8cell_1_7	same_stage	0.799326	X8cell
X8cell_4_2	X8cell_1_6	same_stage	0.761446	X8cell
X8cell_4_2	X8cell_1_5	same_stage	0.7414	X8cell
X8cell_4_2	X8cell_1_4	same_stage	0.743031	X8cell
X8cell_4_2	X8cell_1_3	same_stage	0.775088	X8cell
X8cell_4_2	X8cell_1_2	same_stage	0.788531	X8cell
X8cell_4_2	X8cell_1_1	same_stage	0.846866	X8cell
X8cell_4_1	X8cell_4_7	same_embryo	0.945743	X8cell
X8cell_4_1	X8cell_4_6	same_embryo	0.955881	X8cell
X8cell_4_1	X8cell_4_5	same_embryo	0.95549	X8cell
X8cell_4_1	X8cell_4_4	same_embryo	0.963082	X8cell
X8cell_4_1	X8cell_4_3	same_embryo	0.961262	X8cell
X8cell_4_1	X8cell_4_2	same_embryo	0.955885	X8cell
X8cell_4_1	X8cell_3_3	same_stage	0.907489	X8cell
X8cell_4_1	X8cell_3_2	same_stage	0.896278	X8cell
X8cell_4_1	X8cell_3_1	same_stage	0.926761	X8cell
X8cell_4_1	X8cell_2_8	same_stage	0.689024	X8cell
X8cell_4_1	X8cell_2_7	same_stage	0.781895	X8cell
X8cell_4_1	X8cell_2_6	same_stage	0.696324	X8cell
X8cell_4_1	X8cell_2_5	same_stage	0.724731	X8cell
X8cell_4_1	X8cell_2_4	same_stage	0.779553	X8cell
X8cell_4_1	X8cell_2_3	same_stage	0.856168	X8cell
X8cell_4_1	X8cell_2_2	same_stage	0.820625	X8cell
X8cell_4_1	X8cell_2_1	same_stage	0.788391	X8cell
X8cell_4_1	X8cell_1_8	same_stage	0.838793	X8cell
X8cell_4_1	X8cell_1_7	same_stage	0.81403	X8cell
X8cell_4_1	X8cell_1_6	same_stage	0.771198	X8cell
X8cell_4_1	X8cell_1_5	same_stage	0.748963	X8cell
X8cell_4_1	X8cell_1_4	same_stage	0.750567	X8cell
X8cell_4_1	X8cell_1_3	same_stage	0.753682	X8cell
X8cell_4_1	X8cell_1_2	same_stage	0.786154	X8cell
X8cell_4_1	X8cell_1_1	same_stage	0.854475	X8cell
X8cell_3_3	X8cell_4_7	same_stage	0.898037	X8cell
X8cell_3_3	X8cell_4_6	same_stage	0.918985	X8cell
X8cell_3_3	X8cell_4_5	same_stage	0.911906	X8cell
X8cell_3_3	X8cell_4_4	same_stage	0.915633	X8cell
X8cell_3_3	X8cell_4_3	same_stage	0.916372	X8cell
X8cell_3_3	X8cell_4_2	same_stage	0.911721	X8cell
X8cell_3_3	X8cell_4_1	same_stage	0.907489	X8cell
X8cell_3_3	X8cell_3_2	same_embryo	0.927137	X8cell
X8cell_3_3	X8cell_3_1	same_embryo	0.897294	X8cell
X8cell_3_3	X8cell_2_8	same_stage	0.671946	X8cell
X8cell_3_3	X8cell_2_7	same_stage	0.742214	X8cell
X8cell_3_3	X8cell_2_6	same_stage	0.661433	X8cell
X8cell_3_3	X8cell_2_5	same_stage	0.70372	X8cell
X8cell_3_3	X8cell_2_4	same_stage	0.758089	X8cell
X8cell_3_3	X8cell_2_3	same_stage	0.828172	X8cell
X8cell_3_3	X8cell_2_2	same_stage	0.789974	X8cell
X8cell_3_3	X8cell_2_1	same_stage	0.763315	X8cell
X8cell_3_3	X8cell_1_8	same_stage	0.819954	X8cell
X8cell_3_3	X8cell_1_7	same_stage	0.770768	X8cell
X8cell_3_3	X8cell_1_6	same_stage	0.739038	X8cell
X8cell_3_3	X8cell_1_5	same_stage	0.724085	X8cell
X8cell_3_3	X8cell_1_4	same_stage	0.733892	X8cell
X8cell_3_3	X8cell_1_3	same_stage	0.761608	X8cell
X8cell_3_3	X8cell_1_2	same_stage	0.775607	X8cell
X8cell_3_3	X8cell_1_1	same_stage	0.81486	X8cell
X8cell_3_2	X8cell_4_7	same_stage	0.896728	X8cell
X8cell_3_2	X8cell_4_6	same_stage	0.907221	X8cell
X8cell_3_2	X8cell_4_5	same_stage	0.908451	X8cell
X8cell_3_2	X8cell_4_4	same_stage	0.899641	X8cell
X8cell_3_2	X8cell_4_3	same_stage	0.907174	X8cell
X8cell_3_2	X8cell_4_2	same_stage	0.904503	X8cell
X8cell_3_2	X8cell_4_1	same_stage	0.896278	X8cell
X8cell_3_2	X8cell_3_3	same_embryo	0.927137	X8cell
X8cell_3_2	X8cell_3_1	same_embryo	0.88541	X8cell
X8cell_3_2	X8cell_2_8	same_stage	0.689094	X8cell
X8cell_3_2	X8cell_2_7	same_stage	0.74762	X8cell
X8cell_3_2	X8cell_2_6	same_stage	0.665058	X8cell
X8cell_3_2	X8cell_2_5	same_stage	0.717373	X8cell
X8cell_3_2	X8cell_2_4	same_stage	0.772737	X8cell
X8cell_3_2	X8cell_2_3	same_stage	0.813102	X8cell
X8cell_3_2	X8cell_2_2	same_stage	0.790037	X8cell
X8cell_3_2	X8cell_2_1	same_stage	0.767903	X8cell
X8cell_3_2	X8cell_1_8	same_stage	0.835669	X8cell
X8cell_3_2	X8cell_1_7	same_stage	0.777409	X8cell
X8cell_3_2	X8cell_1_6	same_stage	0.74603	X8cell
X8cell_3_2	X8cell_1_5	same_stage	0.729707	X8cell
X8cell_3_2	X8cell_1_4	same_stage	0.746413	X8cell
X8cell_3_2	X8cell_1_3	same_stage	0.777427	X8cell
X8cell_3_2	X8cell_1_2	same_stage	0.79331	X8cell
X8cell_3_2	X8cell_1_1	same_stage	0.805894	X8cell
X8cell_3_1	X8cell_4_7	same_stage	0.906862	X8cell
X8cell_3_1	X8cell_4_6	same_stage	0.906134	X8cell
X8cell_3_1	X8cell_4_5	same_stage	0.916151	X8cell
X8cell_3_1	X8cell_4_4	same_stage	0.929619	X8cell
X8cell_3_1	X8cell_4_3	same_stage	0.917461	X8cell
X8cell_3_1	X8cell_4_2	same_stage	0.915083	X8cell
X8cell_3_1	X8cell_4_1	same_stage	0.926761	X8cell
X8cell_3_1	X8cell_3_3	same_embryo	0.897294	X8cell
X8cell_3_1	X8cell_3_2	same_embryo	0.88541	X8cell
X8cell_3_1	X8cell_2_8	same_stage	0.733171	X8cell
X8cell_3_1	X8cell_2_7	same_stage	0.821716	X8cell
X8cell_3_1	X8cell_2_6	same_stage	0.753574	X8cell
X8cell_3_1	X8cell_2_5	same_stage	0.770088	X8cell
X8cell_3_1	X8cell_2_4	same_stage	0.81296	X8cell
X8cell_3_1	X8cell_2_3	same_stage	0.874629	X8cell
X8cell_3_1	X8cell_2_2	same_stage	0.848518	X8cell
X8cell_3_1	X8cell_2_1	same_stage	0.818468	X8cell
X8cell_3_1	X8cell_1_8	same_stage	0.857866	X8cell
X8cell_3_1	X8cell_1_7	same_stage	0.845426	X8cell
X8cell_3_1	X8cell_1_6	same_stage	0.82141	X8cell
X8cell_3_1	X8cell_1_5	same_stage	0.77987	X8cell
X8cell_3_1	X8cell_1_4	same_stage	0.78802	X8cell
X8cell_3_1	X8cell_1_3	same_stage	0.792661	X8cell
X8cell_3_1	X8cell_1_2	same_stage	0.820197	X8cell
X8cell_3_1	X8cell_1_1	same_stage	0.879438	X8cell
X8cell_2_8	X8cell_4_7	same_stage	0.673864	X8cell
X8cell_2_8	X8cell_4_6	same_stage	0.683664	X8cell
X8cell_2_8	X8cell_4_5	same_stage	0.711746	X8cell
X8cell_2_8	X8cell_4_4	same_stage	0.69876	X8cell
X8cell_2_8	X8cell_4_3	same_stage	0.684344	X8cell
X8cell_2_8	X8cell_4_2	same_stage	0.683298	X8cell
X8cell_2_8	X8cell_4_1	same_stage	0.689024	X8cell
X8cell_2_8	X8cell_3_3	same_stage	0.671946	X8cell
X8cell_2_8	X8cell_3_2	same_stage	0.689094	X8cell
X8cell_2_8	X8cell_3_1	same_stage	0.733171	X8cell
X8cell_2_8	X8cell_2_7	same_embryo	0.945876	X8cell
X8cell_2_8	X8cell_2_6	same_embryo	0.956643	X8cell
X8cell_2_8	X8cell_2_5	same_embryo	0.968046	X8cell
X8cell_2_8	X8cell_2_4	same_embryo	0.961534	X8cell
X8cell_2_8	X8cell_2_3	same_embryo	0.876822	X8cell
X8cell_2_8	X8cell_2_2	same_embryo	0.918687	X8cell
X8cell_2_8	X8cell_2_1	same_embryo	0.94928	X8cell
X8cell_2_8	X8cell_1_8	same_stage	0.840508	X8cell
X8cell_2_8	X8cell_1_7	same_stage	0.868472	X8cell
X8cell_2_8	X8cell_1_6	same_stage	0.868741	X8cell
X8cell_2_8	X8cell_1_5	same_stage	0.867634	X8cell
X8cell_2_8	X8cell_1_4	same_stage	0.868846	X8cell
X8cell_2_8	X8cell_1_3	same_stage	0.847719	X8cell
X8cell_2_8	X8cell_1_2	same_stage	0.850988	X8cell
X8cell_2_8	X8cell_1_1	same_stage	0.810969	X8cell
X8cell_2_7	X8cell_4_7	same_stage	0.752162	X8cell
X8cell_2_7	X8cell_4_6	same_stage	0.754053	X8cell
X8cell_2_7	X8cell_4_5	same_stage	0.785511	X8cell
X8cell_2_7	X8cell_4_4	same_stage	0.782126	X8cell
X8cell_2_7	X8cell_4_3	same_stage	0.76667	X8cell
X8cell_2_7	X8cell_4_2	same_stage	0.761691	X8cell
X8cell_2_7	X8cell_4_1	same_stage	0.781895	X8cell
X8cell_2_7	X8cell_3_3	same_stage	0.742214	X8cell
X8cell_2_7	X8cell_3_2	same_stage	0.74762	X8cell
X8cell_2_7	X8cell_3_1	same_stage	0.821716	X8cell
X8cell_2_7	X8cell_2_8	same_embryo	0.945876	X8cell
X8cell_2_7	X8cell_2_6	same_embryo	0.948968	X8cell
X8cell_2_7	X8cell_2_5	same_embryo	0.954487	X8cell
X8cell_2_7	X8cell_2_4	same_embryo	0.950635	X8cell
X8cell_2_7	X8cell_2_3	same_embryo	0.91214	X8cell
X8cell_2_7	X8cell_2_2	same_embryo	0.945423	X8cell
X8cell_2_7	X8cell_2_1	same_embryo	0.952837	X8cell
X8cell_2_7	X8cell_1_8	same_stage	0.873939	X8cell
X8cell_2_7	X8cell_1_7	same_stage	0.892329	X8cell
X8cell_2_7	X8cell_1_6	same_stage	0.890845	X8cell
X8cell_2_7	X8cell_1_5	same_stage	0.87285	X8cell
X8cell_2_7	X8cell_1_4	same_stage	0.873884	X8cell
X8cell_2_7	X8cell_1_3	same_stage	0.852854	X8cell
X8cell_2_7	X8cell_1_2	same_stage	0.869578	X8cell
X8cell_2_7	X8cell_1_1	same_stage	0.868454	X8cell
X8cell_2_6	X8cell_4_7	same_stage	0.666387	X8cell
X8cell_2_6	X8cell_4_6	same_stage	0.670137	X8cell
X8cell_2_6	X8cell_4_5	same_stage	0.698532	X8cell
X8cell_2_6	X8cell_4_4	same_stage	0.700333	X8cell
X8cell_2_6	X8cell_4_3	same_stage	0.680794	X8cell
X8cell_2_6	X8cell_4_2	same_stage	0.6706	X8cell
X8cell_2_6	X8cell_4_1	same_stage	0.696324	X8cell
X8cell_2_6	X8cell_3_3	same_stage	0.661433	X8cell
X8cell_2_6	X8cell_3_2	same_stage	0.665058	X8cell
X8cell_2_6	X8cell_3_1	same_stage	0.753574	X8cell
X8cell_2_6	X8cell_2_8	same_embryo	0.956643	X8cell
X8cell_2_6	X8cell_2_7	same_embryo	0.948968	X8cell
X8cell_2_6	X8cell_2_5	same_embryo	0.957571	X8cell
X8cell_2_6	X8cell_2_4	same_embryo	0.94126	X8cell
X8cell_2_6	X8cell_2_3	same_embryo	0.884582	X8cell
X8cell_2_6	X8cell_2_2	same_embryo	0.922223	X8cell
X8cell_2_6	X8cell_2_1	same_embryo	0.933372	X8cell
X8cell_2_6	X8cell_1_8	same_stage	0.835955	X8cell
X8cell_2_6	X8cell_1_7	same_stage	0.877087	X8cell
X8cell_2_6	X8cell_1_6	same_stage	0.878758	X8cell
X8cell_2_6	X8cell_1_5	same_stage	0.865252	X8cell
X8cell_2_6	X8cell_1_4	same_stage	0.861158	X8cell
X8cell_2_6	X8cell_1_3	same_stage	0.813677	X8cell
X8cell_2_6	X8cell_1_2	same_stage	0.833831	X8cell
X8cell_2_6	X8cell_1_1	same_stage	0.831536	X8cell
X8cell_2_5	X8cell_4_7	same_stage	0.704456	X8cell
X8cell_2_5	X8cell_4_6	same_stage	0.70867	X8cell
X8cell_2_5	X8cell_4_5	same_stage	0.742276	X8cell
X8cell_2_5	X8cell_4_4	same_stage	0.730161	X8cell
X8cell_2_5	X8cell_4_3	same_stage	0.714077	X8cell
X8cell_2_5	X8cell_4_2	same_stage	0.714811	X8cell
X8cell_2_5	X8cell_4_1	same_stage	0.724731	X8cell
X8cell_2_5	X8cell_3_3	same_stage	0.70372	X8cell
X8cell_2_5	X8cell_3_2	same_stage	0.717373	X8cell
X8cell_2_5	X8cell_3_1	same_stage	0.770088	X8cell
X8cell_2_5	X8cell_2_8	same_embryo	0.968046	X8cell
X8cell_2_5	X8cell_2_7	same_embryo	0.954487	X8cell
X8cell_2_5	X8cell_2_6	same_embryo	0.957571	X8cell
X8cell_2_5	X8cell_2_4	same_embryo	0.960179	X8cell
X8cell_2_5	X8cell_2_3	same_embryo	0.892927	X8cell
X8cell_2_5	X8cell_2_2	same_embryo	0.939979	X8cell
X8cell_2_5	X8cell_2_1	same_embryo	0.952084	X8cell
X8cell_2_5	X8cell_1_8	same_stage	0.8684	X8cell
X8cell_2_5	X8cell_1_7	same_stage	0.892844	X8cell
X8cell_2_5	X8cell_1_6	same_stage	0.897543	X8cell
X8cell_2_5	X8cell_1_5	same_stage	0.895673	X8cell
X8cell_2_5	X8cell_1_4	same_stage	0.894231	X8cell
X8cell_2_5	X8cell_1_3	same_stage	0.872906	X8cell
X8cell_2_5	X8cell_1_2	same_stage	0.882214	X8cell
X8cell_2_5	X8cell_1_1	same_stage	0.847401	X8cell
X8cell_2_4	X8cell_4_7	same_stage	0.765391	X8cell
X8cell_2_4	X8cell_4_6	same_stage	0.771468	X8cell
X8cell_2_4	X8cell_4_5	same_stage	0.80247	X8cell
X8cell_2_4	X8cell_4_4	same_stage	0.786415	X8cell
X8cell_2_4	X8cell_4_3	same_stage	0.773305	X8cell
X8cell_2_4	X8cell_4_2	same_stage	0.776768	X8cell
X8cell_2_4	X8cell_4_1	same_stage	0.779553	X8cell
X8cell_2_4	X8cell_3_3	same_stage	0.758089	X8cell
X8cell_2_4	X8cell_3_2	same_stage	0.772737	X8cell
X8cell_2_4	X8cell_3_1	same_stage	0.81296	X8cell
X8cell_2_4	X8cell_2_8	same_embryo	0.961534	X8cell
X8cell_2_4	X8cell_2_7	same_embryo	0.950635	X8cell
X8cell_2_4	X8cell_2_6	same_embryo	0.94126	X8cell
X8cell_2_4	X8cell_2_5	same_embryo	0.960179	X8cell
X8cell_2_4	X8cell_2_3	same_embryo	0.919702	X8cell
X8cell_2_4	X8cell_2_2	same_embryo	0.940532	X8cell
X8cell_2_4	X8cell_2_1	same_embryo	0.960631	X8cell
X8cell_2_4	X8cell_1_8	same_stage	0.898803	X8cell
X8cell_2_4	X8cell_1_7	same_stage	0.910924	X8cell
X8cell_2_4	X8cell_1_6	same_stage	0.909258	X8cell
X8cell_2_4	X8cell_1_5	same_stage	0.898771	X8cell
X8cell_2_4	X8cell_1_4	same_stage	0.905717	X8cell
X8cell_2_4	X8cell_1_3	same_stage	0.892821	X8cell
X8cell_2_4	X8cell_1_2	same_stage	0.901552	X8cell
X8cell_2_4	X8cell_1_1	same_stage	0.871002	X8cell
X8cell_2_3	X8cell_4_7	same_stage	0.841607	X8cell
X8cell_2_3	X8cell_4_6	same_stage	0.847875	X8cell
X8cell_2_3	X8cell_4_5	same_stage	0.864587	X8cell
X8cell_2_3	X8cell_4_4	same_stage	0.869382	X8cell
X8cell_2_3	X8cell_4_3	same_stage	0.849994	X8cell
X8cell_2_3	X8cell_4_2	same_stage	0.85619	X8cell
X8cell_2_3	X8cell_4_1	same_stage	0.856168	X8cell
X8cell_2_3	X8cell_3_3	same_stage	0.828172	X8cell
X8cell_2_3	X8cell_3_2	same_stage	0.813102	X8cell
X8cell_2_3	X8cell_3_1	same_stage	0.874629	X8cell
X8cell_2_3	X8cell_2_8	same_embryo	0.876822	X8cell
X8cell_2_3	X8cell_2_7	same_embryo	0.91214	X8cell
X8cell_2_3	X8cell_2_6	same_embryo	0.884582	X8cell
X8cell_2_3	X8cell_2_5	same_embryo	0.892927	X8cell
X8cell_2_3	X8cell_2_4	same_embryo	0.919702	X8cell
X8cell_2_3	X8cell_2_2	same_embryo	0.935906	X8cell
X8cell_2_3	X8cell_2_1	same_embryo	0.922623	X8cell
X8cell_2_3	X8cell_1_8	same_stage	0.878172	X8cell
X8cell_2_3	X8cell_1_7	same_stage	0.879855	X8cell
X8cell_2_3	X8cell_1_6	same_stage	0.872909	X8cell
X8cell_2_3	X8cell_1_5	same_stage	0.857822	X8cell
X8cell_2_3	X8cell_1_4	same_stage	0.852191	X8cell
X8cell_2_3	X8cell_1_3	same_stage	0.851356	X8cell
X8cell_2_3	X8cell_1_2	same_stage	0.863127	X8cell
X8cell_2_3	X8cell_1_1	same_stage	0.901746	X8cell
X8cell_2_2	X8cell_4_7	same_stage	0.799781	X8cell
X8cell_2_2	X8cell_4_6	same_stage	0.799391	X8cell
X8cell_2_2	X8cell_4_5	same_stage	0.833004	X8cell
X8cell_2_2	X8cell_4_4	same_stage	0.82215	X8cell
X8cell_2_2	X8cell_4_3	same_stage	0.807986	X8cell
X8cell_2_2	X8cell_4_2	same_stage	0.812542	X8cell
X8cell_2_2	X8cell_4_1	same_stage	0.820625	X8cell
X8cell_2_2	X8cell_3_3	same_stage	0.789974	X8cell
X8cell_2_2	X8cell_3_2	same_stage	0.790037	X8cell
X8cell_2_2	X8cell_3_1	same_stage	0.848518	X8cell
X8cell_2_2	X8cell_2_8	same_embryo	0.918687	X8cell
X8cell_2_2	X8cell_2_7	same_embryo	0.945423	X8cell
X8cell_2_2	X8cell_2_6	same_embryo	0.922223	X8cell
X8cell_2_2	X8cell_2_5	same_embryo	0.939979	X8cell
X8cell_2_2	X8cell_2_4	same_embryo	0.940532	X8cell
X8cell_2_2	X8cell_2_3	same_embryo	0.935906	X8cell
X8cell_2_2	X8cell_2_1	same_embryo	0.947145	X8cell
X8cell_2_2	X8cell_1_8	same_stage	0.885564	X8cell
X8cell_2_2	X8cell_1_7	same_stage	0.884227	X8cell
X8cell_2_2	X8cell_1_6	same_stage	0.877328	X8cell
X8cell_2_2	X8cell_1_5	same_stage	0.872703	X8cell
X8cell_2_2	X8cell_1_4	same_stage	0.869227	X8cell
X8cell_2_2	X8cell_1_3	same_stage	0.863317	X8cell
X8cell_2_2	X8cell_1_2	same_stage	0.881464	X8cell
X8cell_2_2	X8cell_1_1	same_stage	0.878562	X8cell
X8cell_2_1	X8cell_4_7	same_stage	0.768227	X8cell
X8cell_2_1	X8cell_4_6	same_stage	0.77821	X8cell
X8cell_2_1	X8cell_4_5	same_stage	0.804877	X8cell
X8cell_2_1	X8cell_4_4	same_stage	0.79486	X8cell
X8cell_2_1	X8cell_4_3	same_stage	0.7812	X8cell
X8cell_2_1	X8cell_4_2	same_stage	0.782177	X8cell
X8cell_2_1	X8cell_4_1	same_stage	0.788391	X8cell
X8cell_2_1	X8cell_3_3	same_stage	0.763315	X8cell
X8cell_2_1	X8cell_3_2	same_stage	0.767903	X8cell
X8cell_2_1	X8cell_3_1	same_stage	0.818468	X8cell
X8cell_2_1	X8cell_2_8	same_embryo	0.94928	X8cell
X8cell_2_1	X8cell_2_7	same_embryo	0.952837	X8cell
X8cell_2_1	X8cell_2_6	same_embryo	0.933372	X8cell
X8cell_2_1	X8cell_2_5	same_embryo	0.952084	X8cell
X8cell_2_1	X8cell_2_4	same_embryo	0.960631	X8cell
X8cell_2_1	X8cell_2_3	same_embryo	0.922623	X8cell
X8cell_2_1	X8cell_2_2	same_embryo	0.947145	X8cell
X8cell_2_1	X8cell_1_8	same_stage	0.8725	X8cell
X8cell_2_1	X8cell_1_7	same_stage	0.88568	X8cell
X8cell_2_1	X8cell_1_6	same_stage	0.880878	X8cell
X8cell_2_1	X8cell_1_5	same_stage	0.873843	X8cell
X8cell_2_1	X8cell_1_4	same_stage	0.871084	X8cell
X8cell_2_1	X8cell_1_3	same_stage	0.86532	X8cell
X8cell_2_1	X8cell_1_2	same_stage	0.870137	X8cell
X8cell_2_1	X8cell_1_1	same_stage	0.861864	X8cell
X8cell_1_8	X8cell_4_7	same_stage	0.820174	X8cell
X8cell_1_8	X8cell_4_6	same_stage	0.829114	X8cell
X8cell_1_8	X8cell_4_5	same_stage	0.854704	X8cell
X8cell_1_8	X8cell_4_4	same_stage	0.834715	X8cell
X8cell_1_8	X8cell_4_3	same_stage	0.829296	X8cell
X8cell_1_8	X8cell_4_2	same_stage	0.832276	X8cell
X8cell_1_8	X8cell_4_1	same_stage	0.838793	X8cell
X8cell_1_8	X8cell_3_3	same_stage	0.819954	X8cell
X8cell_1_8	X8cell_3_2	same_stage	0.835669	X8cell
X8cell_1_8	X8cell_3_1	same_stage	0.857866	X8cell
X8cell_1_8	X8cell_2_8	same_stage	0.840508	X8cell
X8cell_1_8	X8cell_2_7	same_stage	0.873939	X8cell
X8cell_1_8	X8cell_2_6	same_stage	0.835955	X8cell
X8cell_1_8	X8cell_2_5	same_stage	0.8684	X8cell
X8cell_1_8	X8cell_2_4	same_stage	0.898803	X8cell
X8cell_1_8	X8cell_2_3	same_stage	0.878172	X8cell
X8cell_1_8	X8cell_2_2	same_stage	0.885564	X8cell
X8cell_1_8	X8cell_2_1	same_stage	0.8725	X8cell
X8cell_1_8	X8cell_1_7	same_embryo	0.956095	X8cell
X8cell_1_8	X8cell_1_6	same_embryo	0.947697	X8cell
X8cell_1_8	X8cell_1_5	same_embryo	0.939504	X8cell
X8cell_1_8	X8cell_1_4	same_embryo	0.952312	X8cell
X8cell_1_8	X8cell_1_3	same_embryo	0.931302	X8cell
X8cell_1_8	X8cell_1_2	same_embryo	0.94507	X8cell
X8cell_1_8	X8cell_1_1	same_embryo	0.942009	X8cell
X8cell_1_7	X8cell_4_7	same_stage	0.784674	X8cell
X8cell_1_7	X8cell_4_6	same_stage	0.793262	X8cell
X8cell_1_7	X8cell_4_5	same_stage	0.816615	X8cell
X8cell_1_7	X8cell_4_4	same_stage	0.810144	X8cell
X8cell_1_7	X8cell_4_3	same_stage	0.798584	X8cell
X8cell_1_7	X8cell_4_2	same_stage	0.799326	X8cell
X8cell_1_7	X8cell_4_1	same_stage	0.81403	X8cell
X8cell_1_7	X8cell_3_3	same_stage	0.770768	X8cell
X8cell_1_7	X8cell_3_2	same_stage	0.777409	X8cell
X8cell_1_7	X8cell_3_1	same_stage	0.845426	X8cell
X8cell_1_7	X8cell_2_8	same_stage	0.868472	X8cell
X8cell_1_7	X8cell_2_7	same_stage	0.892329	X8cell
X8cell_1_7	X8cell_2_6	same_stage	0.877087	X8cell
X8cell_1_7	X8cell_2_5	same_stage	0.892844	X8cell
X8cell_1_7	X8cell_2_4	same_stage	0.910924	X8cell
X8cell_1_7	X8cell_2_3	same_stage	0.879855	X8cell
X8cell_1_7	X8cell_2_2	same_stage	0.884227	X8cell
X8cell_1_7	X8cell_2_1	same_stage	0.88568	X8cell
X8cell_1_7	X8cell_1_8	same_embryo	0.956095	X8cell
X8cell_1_7	X8cell_1_6	same_embryo	0.96892	X8cell
X8cell_1_7	X8cell_1_5	same_embryo	0.950553	X8cell
X8cell_1_7	X8cell_1_4	same_embryo	0.954768	X8cell
X8cell_1_7	X8cell_1_3	same_embryo	0.91855	X8cell
X8cell_1_7	X8cell_1_2	same_embryo	0.928037	X8cell
X8cell_1_7	X8cell_1_1	same_embryo	0.945757	X8cell
X8cell_1_6	X8cell_4_7	same_stage	0.749013	X8cell
X8cell_1_6	X8cell_4_6	same_stage	0.750704	X8cell
X8cell_1_6	X8cell_4_5	same_stage	0.783519	X8cell
X8cell_1_6	X8cell_4_4	same_stage	0.77367	X8cell
X8cell_1_6	X8cell_4_3	same_stage	0.754688	X8cell
X8cell_1_6	X8cell_4_2	same_stage	0.761446	X8cell
X8cell_1_6	X8cell_4_1	same_stage	0.771198	X8cell
X8cell_1_6	X8cell_3_3	same_stage	0.739038	X8cell
X8cell_1_6	X8cell_3_2	same_stage	0.74603	X8cell
X8cell_1_6	X8cell_3_1	same_stage	0.82141	X8cell
X8cell_1_6	X8cell_2_8	same_stage	0.868741	X8cell
X8cell_1_6	X8cell_2_7	same_stage	0.890845	X8cell
X8cell_1_6	X8cell_2_6	same_stage	0.878758	X8cell
X8cell_1_6	X8cell_2_5	same_stage	0.897543	X8cell
X8cell_1_6	X8cell_2_4	same_stage	0.909258	X8cell
X8cell_1_6	X8cell_2_3	same_stage	0.872909	X8cell
X8cell_1_6	X8cell_2_2	same_stage	0.877328	X8cell
X8cell_1_6	X8cell_2_1	same_stage	0.880878	X8cell
X8cell_1_6	X8cell_1_8	same_embryo	0.947697	X8cell
X8cell_1_6	X8cell_1_7	same_embryo	0.96892	X8cell
X8cell_1_6	X8cell_1_5	same_embryo	0.952121	X8cell
X8cell_1_6	X8cell_1_4	same_embryo	0.959991	X8cell
X8cell_1_6	X8cell_1_3	same_embryo	0.919961	X8cell
X8cell_1_6	X8cell_1_2	same_embryo	0.935836	X8cell
X8cell_1_6	X8cell_1_1	same_embryo	0.944468	X8cell
X8cell_1_5	X8cell_4_7	same_stage	0.728411	X8cell
X8cell_1_5	X8cell_4_6	same_stage	0.734619	X8cell
X8cell_1_5	X8cell_4_5	same_stage	0.761474	X8cell
X8cell_1_5	X8cell_4_4	same_stage	0.751117	X8cell
X8cell_1_5	X8cell_4_3	same_stage	0.738639	X8cell
X8cell_1_5	X8cell_4_2	same_stage	0.7414	X8cell
X8cell_1_5	X8cell_4_1	same_stage	0.748963	X8cell
X8cell_1_5	X8cell_3_3	same_stage	0.724085	X8cell
X8cell_1_5	X8cell_3_2	same_stage	0.729707	X8cell
X8cell_1_5	X8cell_3_1	same_stage	0.77987	X8cell
X8cell_1_5	X8cell_2_8	same_stage	0.867634	X8cell
X8cell_1_5	X8cell_2_7	same_stage	0.87285	X8cell
X8cell_1_5	X8cell_2_6	same_stage	0.865252	X8cell
X8cell_1_5	X8cell_2_5	same_stage	0.895673	X8cell
X8cell_1_5	X8cell_2_4	same_stage	0.898771	X8cell
X8cell_1_5	X8cell_2_3	same_stage	0.857822	X8cell
X8cell_1_5	X8cell_2_2	same_stage	0.872703	X8cell
X8cell_1_5	X8cell_2_1	same_stage	0.873843	X8cell
X8cell_1_5	X8cell_1_8	same_embryo	0.939504	X8cell
X8cell_1_5	X8cell_1_7	same_embryo	0.950553	X8cell
X8cell_1_5	X8cell_1_6	same_embryo	0.952121	X8cell
X8cell_1_5	X8cell_1_4	same_embryo	0.971126	X8cell
X8cell_1_5	X8cell_1_3	same_embryo	0.92991	X8cell
X8cell_1_5	X8cell_1_2	same_embryo	0.937633	X8cell
X8cell_1_5	X8cell_1_1	same_embryo	0.912646	X8cell
X8cell_1_4	X8cell_4_7	same_stage	0.733885	X8cell
X8cell_1_4	X8cell_4_6	same_stage	0.736565	X8cell
X8cell_1_4	X8cell_4_5	same_stage	0.770028	X8cell
X8cell_1_4	X8cell_4_4	same_stage	0.755566	X8cell
X8cell_1_4	X8cell_4_3	same_stage	0.739109	X8cell
X8cell_1_4	X8cell_4_2	same_stage	0.743031	X8cell
X8cell_1_4	X8cell_4_1	same_stage	0.750567	X8cell
X8cell_1_4	X8cell_3_3	same_stage	0.733892	X8cell
X8cell_1_4	X8cell_3_2	same_stage	0.746413	X8cell
X8cell_1_4	X8cell_3_1	same_stage	0.78802	X8cell
X8cell_1_4	X8cell_2_8	same_stage	0.868846	X8cell
X8cell_1_4	X8cell_2_7	same_stage	0.873884	X8cell
X8cell_1_4	X8cell_2_6	same_stage	0.861158	X8cell
X8cell_1_4	X8cell_2_5	same_stage	0.894231	X8cell
X8cell_1_4	X8cell_2_4	same_stage	0.905717	X8cell
X8cell_1_4	X8cell_2_3	same_stage	0.852191	X8cell
X8cell_1_4	X8cell_2_2	same_stage	0.869227	X8cell
X8cell_1_4	X8cell_2_1	same_stage	0.871084	X8cell
X8cell_1_4	X8cell_1_8	same_embryo	0.952312	X8cell
X8cell_1_4	X8cell_1_7	same_embryo	0.954768	X8cell
X8cell_1_4	X8cell_1_6	same_embryo	0.959991	X8cell
X8cell_1_4	X8cell_1_5	same_embryo	0.971126	X8cell
X8cell_1_4	X8cell_1_3	same_embryo	0.940928	X8cell
X8cell_1_4	X8cell_1_2	same_embryo	0.955165	X8cell
X8cell_1_4	X8cell_1_1	same_embryo	0.910493	X8cell
X8cell_1_3	X8cell_4_7	same_stage	0.756145	X8cell
X8cell_1_3	X8cell_4_6	same_stage	0.758979	X8cell
X8cell_1_3	X8cell_4_5	same_stage	0.790554	X8cell
X8cell_1_3	X8cell_4_4	same_stage	0.768829	X8cell
X8cell_1_3	X8cell_4_3	same_stage	0.755176	X8cell
X8cell_1_3	X8cell_4_2	same_stage	0.775088	X8cell
X8cell_1_3	X8cell_4_1	same_stage	0.753682	X8cell
X8cell_1_3	X8cell_3_3	same_stage	0.761608	X8cell
X8cell_1_3	X8cell_3_2	same_stage	0.777427	X8cell
X8cell_1_3	X8cell_3_1	same_stage	0.792661	X8cell
X8cell_1_3	X8cell_2_8	same_stage	0.847719	X8cell
X8cell_1_3	X8cell_2_7	same_stage	0.852854	X8cell
X8cell_1_3	X8cell_2_6	same_stage	0.813677	X8cell
X8cell_1_3	X8cell_2_5	same_stage	0.872906	X8cell
X8cell_1_3	X8cell_2_4	same_stage	0.892821	X8cell
X8cell_1_3	X8cell_2_3	same_stage	0.851356	X8cell
X8cell_1_3	X8cell_2_2	same_stage	0.863317	X8cell
X8cell_1_3	X8cell_2_1	same_stage	0.86532	X8cell
X8cell_1_3	X8cell_1_8	same_embryo	0.931302	X8cell
X8cell_1_3	X8cell_1_7	same_embryo	0.91855	X8cell
X8cell_1_3	X8cell_1_6	same_embryo	0.919961	X8cell
X8cell_1_3	X8cell_1_5	same_embryo	0.92991	X8cell
X8cell_1_3	X8cell_1_4	same_embryo	0.940928	X8cell
X8cell_1_3	X8cell_1_2	same_embryo	0.940836	X8cell
X8cell_1_3	X8cell_1_1	same_embryo	0.891785	X8cell
X8cell_1_2	X8cell_4_7	same_stage	0.77931	X8cell
X8cell_1_2	X8cell_4_6	same_stage	0.767319	X8cell
X8cell_1_2	X8cell_4_5	same_stage	0.807089	X8cell
X8cell_1_2	X8cell_4_4	same_stage	0.794193	X8cell
X8cell_1_2	X8cell_4_3	same_stage	0.772004	X8cell
X8cell_1_2	X8cell_4_2	same_stage	0.788531	X8cell
X8cell_1_2	X8cell_4_1	same_stage	0.786154	X8cell
X8cell_1_2	X8cell_3_3	same_stage	0.775607	X8cell
X8cell_1_2	X8cell_3_2	same_stage	0.79331	X8cell
X8cell_1_2	X8cell_3_1	same_stage	0.820197	X8cell
X8cell_1_2	X8cell_2_8	same_stage	0.850988	X8cell
X8cell_1_2	X8cell_2_7	same_stage	0.869578	X8cell
X8cell_1_2	X8cell_2_6	same_stage	0.833831	X8cell
X8cell_1_2	X8cell_2_5	same_stage	0.882214	X8cell
X8cell_1_2	X8cell_2_4	same_stage	0.901552	X8cell
X8cell_1_2	X8cell_2_3	same_stage	0.863127	X8cell
X8cell_1_2	X8cell_2_2	same_stage	0.881464	X8cell
X8cell_1_2	X8cell_2_1	same_stage	0.870137	X8cell
X8cell_1_2	X8cell_1_8	same_embryo	0.94507	X8cell
X8cell_1_2	X8cell_1_7	same_embryo	0.928037	X8cell
X8cell_1_2	X8cell_1_6	same_embryo	0.935836	X8cell
X8cell_1_2	X8cell_1_5	same_embryo	0.937633	X8cell
X8cell_1_2	X8cell_1_4	same_embryo	0.955165	X8cell
X8cell_1_2	X8cell_1_3	same_embryo	0.940836	X8cell
X8cell_1_2	X8cell_1_1	same_embryo	0.898904	X8cell
X8cell_1_1	X8cell_4_7	same_stage	0.832613	X8cell
X8cell_1_1	X8cell_4_6	same_stage	0.835696	X8cell
X8cell_1_1	X8cell_4_5	same_stage	0.857937	X8cell
X8cell_1_1	X8cell_4_4	same_stage	0.857492	X8cell
X8cell_1_1	X8cell_4_3	same_stage	0.841145	X8cell
X8cell_1_1	X8cell_4_2	same_stage	0.846866	X8cell
X8cell_1_1	X8cell_4_1	same_stage	0.854475	X8cell
X8cell_1_1	X8cell_3_3	same_stage	0.81486	X8cell
X8cell_1_1	X8cell_3_2	same_stage	0.805894	X8cell
X8cell_1_1	X8cell_3_1	same_stage	0.879438	X8cell
X8cell_1_1	X8cell_2_8	same_stage	0.810969	X8cell
X8cell_1_1	X8cell_2_7	same_stage	0.868454	X8cell
X8cell_1_1	X8cell_2_6	same_stage	0.831536	X8cell
X8cell_1_1	X8cell_2_5	same_stage	0.847401	X8cell
X8cell_1_1	X8cell_2_4	same_stage	0.871002	X8cell
X8cell_1_1	X8cell_2_3	same_stage	0.901746	X8cell
X8cell_1_1	X8cell_2_2	same_stage	0.878562	X8cell
X8cell_1_1	X8cell_2_1	same_stage	0.861864	X8cell
X8cell_1_1	X8cell_1_8	same_embryo	0.942009	X8cell
X8cell_1_1	X8cell_1_7	same_embryo	0.945757	X8cell
X8cell_1_1	X8cell_1_6	same_embryo	0.944468	X8cell
X8cell_1_1	X8cell_1_5	same_embryo	0.912646	X8cell
X8cell_1_1	X8cell_1_4	same_embryo	0.910493	X8cell
X8cell_1_1	X8cell_1_3	same_embryo	0.891785	X8cell
X8cell_1_1	X8cell_1_2	same_embryo	0.898904	X8cell
X16cell_4_5	X16cell_4_4	same_embryo	0.865209	X16cell
X16cell_4_5	X16cell_4_3	same_embryo	0.783508	X16cell
X16cell_4_5	X16cell_4_2	same_embryo	0.830762	X16cell
X16cell_4_5	X16cell_4_1	same_embryo	0.817014	X16cell
X16cell_4_5	X16cell_3_7	same_stage	0.823621	X16cell
X16cell_4_5	X16cell_3_6	same_stage	0.894248	X16cell
X16cell_4_5	X16cell_3_5	same_stage	0.873545	X16cell
X16cell_4_5	X16cell_3_4	same_stage	0.885233	X16cell
X16cell_4_5	X16cell_3_3	same_stage	0.817678	X16cell
X16cell_4_5	X16cell_3_2	same_stage	0.886869	X16cell
X16cell_4_5	X16cell_3_1	same_stage	0.864359	X16cell
X16cell_4_5	X16cell_2_9	same_stage	0.691618	X16cell
X16cell_4_5	X16cell_2_8	same_stage	0.691725	X16cell
X16cell_4_5	X16cell_2_7	same_stage	0.410739	X16cell
X16cell_4_5	X16cell_2_6	same_stage	0.785173	X16cell
X16cell_4_5	X16cell_2_5	same_stage	0.664115	X16cell
X16cell_4_5	X16cell_2_4	same_stage	0.677597	X16cell
X16cell_4_5	X16cell_2_3	same_stage	0.70645	X16cell
X16cell_4_5	X16cell_2_2	same_stage	0.686578	X16cell
X16cell_4_5	X16cell_2_15	same_stage	0.650699	X16cell
X16cell_4_5	X16cell_2_14	same_stage	0.573656	X16cell
X16cell_4_5	X16cell_2_13	same_stage	0.771223	X16cell
X16cell_4_5	X16cell_2_12	same_stage	0.659549	X16cell
X16cell_4_5	X16cell_2_11	same_stage	0.717739	X16cell
X16cell_4_5	X16cell_2_10	same_stage	0.659164	X16cell
X16cell_4_5	X16cell_2_1	same_stage	0.676487	X16cell
X16cell_4_5	X16cell_1_9	same_stage	0.781214	X16cell
X16cell_4_5	X16cell_1_8	same_stage	0.777324	X16cell
X16cell_4_5	X16cell_1_7	same_stage	0.811055	X16cell
X16cell_4_5	X16cell_1_6	same_stage	0.799064	X16cell
X16cell_4_5	X16cell_1_5	same_stage	0.768209	X16cell
X16cell_4_5	X16cell_1_4	same_stage	0.790923	X16cell
X16cell_4_5	X16cell_1_3	same_stage	0.752163	X16cell
X16cell_4_5	X16cell_1_2	same_stage	0.639943	X16cell
X16cell_4_5	X16cell_1_11	same_stage	0.767007	X16cell
X16cell_4_5	X16cell_1_10	same_stage	0.725905	X16cell
X16cell_4_5	X16cell_1_1	same_stage	0.784295	X16cell
X16cell_4_4	X16cell_4_5	same_embryo	0.865209	X16cell
X16cell_4_4	X16cell_4_3	same_embryo	0.79604	X16cell
X16cell_4_4	X16cell_4_2	same_embryo	0.83702	X16cell
X16cell_4_4	X16cell_4_1	same_embryo	0.824717	X16cell
X16cell_4_4	X16cell_3_7	same_stage	0.863528	X16cell
X16cell_4_4	X16cell_3_6	same_stage	0.839699	X16cell
X16cell_4_4	X16cell_3_5	same_stage	0.863905	X16cell
X16cell_4_4	X16cell_3_4	same_stage	0.878409	X16cell
X16cell_4_4	X16cell_3_3	same_stage	0.901704	X16cell
X16cell_4_4	X16cell_3_2	same_stage	0.904944	X16cell
X16cell_4_4	X16cell_3_1	same_stage	0.91409	X16cell
X16cell_4_4	X16cell_2_9	same_stage	0.702279	X16cell
X16cell_4_4	X16cell_2_8	same_stage	0.678852	X16cell
X16cell_4_4	X16cell_2_7	same_stage	0.50185	X16cell
X16cell_4_4	X16cell_2_6	same_stage	0.761502	X16cell
X16cell_4_4	X16cell_2_5	same_stage	0.668166	X16cell
X16cell_4_4	X16cell_2_4	same_stage	0.666357	X16cell
X16cell_4_4	X16cell_2_3	same_stage	0.669744	X16cell
X16cell_4_4	X16cell_2_2	same_stage	0.681557	X16cell
X16cell_4_4	X16cell_2_15	same_stage	0.619316	X16cell
X16cell_4_4	X16cell_2_14	same_stage	0.611268	X16cell
X16cell_4_4	X16cell_2_13	same_stage	0.745775	X16cell
X16cell_4_4	X16cell_2_12	same_stage	0.653901	X16cell
X16cell_4_4	X16cell_2_11	same_stage	0.705648	X16cell
X16cell_4_4	X16cell_2_10	same_stage	0.652769	X16cell
X16cell_4_4	X16cell_2_1	same_stage	0.657987	X16cell
X16cell_4_4	X16cell_1_9	same_stage	0.819456	X16cell
X16cell_4_4	X16cell_1_8	same_stage	0.83957	X16cell
X16cell_4_4	X16cell_1_7	same_stage	0.861465	X16cell
X16cell_4_4	X16cell_1_6	same_stage	0.833096	X16cell
X16cell_4_4	X16cell_1_5	same_stage	0.811922	X16cell
X16cell_4_4	X16cell_1_4	same_stage	0.854147	X16cell
X16cell_4_4	X16cell_1_3	same_stage	0.816905	X16cell
X16cell_4_4	X16cell_1_2	same_stage	0.720165	X16cell
X16cell_4_4	X16cell_1_11	same_stage	0.805296	X16cell
X16cell_4_4	X16cell_1_10	same_stage	0.768758	X16cell
X16cell_4_4	X16cell_1_1	same_stage	0.811203	X16cell
X16cell_4_3	X16cell_4_5	same_embryo	0.783508	X16cell
X16cell_4_3	X16cell_4_4	same_embryo	0.79604	X16cell
X16cell_4_3	X16cell_4_2	same_embryo	0.921937	X16cell
X16cell_4_3	X16cell_4_1	same_embryo	0.930036	X16cell
X16cell_4_3	X16cell_3_7	same_stage	0.819011	X16cell
X16cell_4_3	X16cell_3_6	same_stage	0.741073	X16cell
X16cell_4_3	X16cell_3_5	same_stage	0.817564	X16cell
X16cell_4_3	X16cell_3_4	same_stage	0.748743	X16cell
X16cell_4_3	X16cell_3_3	same_stage	0.822576	X16cell
X16cell_4_3	X16cell_3_2	same_stage	0.798785	X16cell
X16cell_4_3	X16cell_3_1	same_stage	0.780647	X16cell
X16cell_4_3	X16cell_2_9	same_stage	0.870193	X16cell
X16cell_4_3	X16cell_2_8	same_stage	0.847117	X16cell
X16cell_4_3	X16cell_2_7	same_stage	0.510499	X16cell
X16cell_4_3	X16cell_2_6	same_stage	0.865864	X16cell
X16cell_4_3	X16cell_2_5	same_stage	0.843673	X16cell
X16cell_4_3	X16cell_2_4	same_stage	0.82712	X16cell
X16cell_4_3	X16cell_2_3	same_stage	0.840682	X16cell
X16cell_4_3	X16cell_2_2	same_stage	0.851734	X16cell
X16cell_4_3	X16cell_2_15	same_stage	0.8069	X16cell
X16cell_4_3	X16cell_2_14	same_stage	0.778105	X16cell
X16cell_4_3	X16cell_2_13	same_stage	0.89423	X16cell
X16cell_4_3	X16cell_2_12	same_stage	0.842985	X16cell
X16cell_4_3	X16cell_2_11	same_stage	0.870715	X16cell
X16cell_4_3	X16cell_2_10	same_stage	0.841033	X16cell
X16cell_4_3	X16cell_2_1	same_stage	0.855277	X16cell
X16cell_4_3	X16cell_1_9	same_stage	0.791292	X16cell
X16cell_4_3	X16cell_1_8	same_stage	0.871729	X16cell
X16cell_4_3	X16cell_1_7	same_stage	0.87202	X16cell
X16cell_4_3	X16cell_1_6	same_stage	0.888915	X16cell
X16cell_4_3	X16cell_1_5	same_stage	0.87239	X16cell
X16cell_4_3	X16cell_1_4	same_stage	0.875883	X16cell
X16cell_4_3	X16cell_1_3	same_stage	0.862058	X16cell
X16cell_4_3	X16cell_1_2	same_stage	0.806834	X16cell
X16cell_4_3	X16cell_1_11	same_stage	0.774158	X16cell
X16cell_4_3	X16cell_1_10	same_stage	0.722525	X16cell
X16cell_4_3	X16cell_1_1	same_stage	0.89056	X16cell
X16cell_4_2	X16cell_4_5	same_embryo	0.830762	X16cell
X16cell_4_2	X16cell_4_4	same_embryo	0.83702	X16cell
X16cell_4_2	X16cell_4_3	same_embryo	0.921937	X16cell
X16cell_4_2	X16cell_4_1	same_embryo	0.929898	X16cell
X16cell_4_2	X16cell_3_7	same_stage	0.839105	X16cell
X16cell_4_2	X16cell_3_6	same_stage	0.807243	X16cell
X16cell_4_2	X16cell_3_5	same_stage	0.861484	X16cell
X16cell_4_2	X16cell_3_4	same_stage	0.820843	X16cell
X16cell_4_2	X16cell_3_3	same_stage	0.840861	X16cell
X16cell_4_2	X16cell_3_2	same_stage	0.843326	X16cell
X16cell_4_2	X16cell_3_1	same_stage	0.821198	X16cell
X16cell_4_2	X16cell_2_9	same_stage	0.834728	X16cell
X16cell_4_2	X16cell_2_8	same_stage	0.82522	X16cell
X16cell_4_2	X16cell_2_7	same_stage	0.468119	X16cell
X16cell_4_2	X16cell_2_6	same_stage	0.876114	X16cell
X16cell_4_2	X16cell_2_5	same_stage	0.803363	X16cell
X16cell_4_2	X16cell_2_4	same_stage	0.812261	X16cell
X16cell_4_2	X16cell_2_3	same_stage	0.823005	X16cell
X16cell_4_2	X16cell_2_2	same_stage	0.82552	X16cell
X16cell_4_2	X16cell_2_15	same_stage	0.775548	X16cell
X16cell_4_2	X16cell_2_14	same_stage	0.716832	X16cell
X16cell_4_2	X16cell_2_13	same_stage	0.885421	X16cell
X16cell_4_2	X16cell_2_12	same_stage	0.802195	X16cell
X16cell_4_2	X16cell_2_11	same_stage	0.855284	X16cell
X16cell_4_2	X16cell_2_10	same_stage	0.801397	X16cell
X16cell_4_2	X16cell_2_1	same_stage	0.816965	X16cell
X16cell_4_2	X16cell_1_9	same_stage	0.815858	X16cell
X16cell_4_2	X16cell_1_8	same_stage	0.869877	X16cell
X16cell_4_2	X16cell_1_7	same_stage	0.886422	X16cell
X16cell_4_2	X16cell_1_6	same_stage	0.886195	X16cell
X16cell_4_2	X16cell_1_5	same_stage	0.863118	X16cell
X16cell_4_2	X16cell_1_4	same_stage	0.883402	X16cell
X16cell_4_2	X16cell_1_3	same_stage	0.854024	X16cell
X16cell_4_2	X16cell_1_2	same_stage	0.761636	X16cell
X16cell_4_2	X16cell_1_11	same_stage	0.808647	X16cell
X16cell_4_2	X16cell_1_10	same_stage	0.755678	X16cell
X16cell_4_2	X16cell_1_1	same_stage	0.888997	X16cell
X16cell_4_1	X16cell_4_5	same_embryo	0.817014	X16cell
X16cell_4_1	X16cell_4_4	same_embryo	0.824717	X16cell
X16cell_4_1	X16cell_4_3	same_embryo	0.930036	X16cell
X16cell_4_1	X16cell_4_2	same_embryo	0.929898	X16cell
X16cell_4_1	X16cell_3_7	same_stage	0.844339	X16cell
X16cell_4_1	X16cell_3_6	same_stage	0.776009	X16cell
X16cell_4_1	X16cell_3_5	same_stage	0.840769	X16cell
X16cell_4_1	X16cell_3_4	same_stage	0.793151	X16cell
X16cell_4_1	X16cell_3_3	same_stage	0.848305	X16cell
X16cell_4_1	X16cell_3_2	same_stage	0.821614	X16cell
X16cell_4_1	X16cell_3_1	same_stage	0.798807	X16cell
X16cell_4_1	X16cell_2_9	same_stage	0.861324	X16cell
X16cell_4_1	X16cell_2_8	same_stage	0.83932	X16cell
X16cell_4_1	X16cell_2_7	same_stage	0.488942	X16cell
X16cell_4_1	X16cell_2_6	same_stage	0.871101	X16cell
X16cell_4_1	X16cell_2_5	same_stage	0.837995	X16cell
X16cell_4_1	X16cell_2_4	same_stage	0.834115	X16cell
X16cell_4_1	X16cell_2_3	same_stage	0.826925	X16cell
X16cell_4_1	X16cell_2_2	same_stage	0.84771	X16cell
X16cell_4_1	X16cell_2_15	same_stage	0.80613	X16cell
X16cell_4_1	X16cell_2_14	same_stage	0.776552	X16cell
X16cell_4_1	X16cell_2_13	same_stage	0.893612	X16cell
X16cell_4_1	X16cell_2_12	same_stage	0.836197	X16cell
X16cell_4_1	X16cell_2_11	same_stage	0.863145	X16cell
X16cell_4_1	X16cell_2_10	same_stage	0.814635	X16cell
X16cell_4_1	X16cell_2_1	same_stage	0.833295	X16cell
X16cell_4_1	X16cell_1_9	same_stage	0.840131	X16cell
X16cell_4_1	X16cell_1_8	same_stage	0.886566	X16cell
X16cell_4_1	X16cell_1_7	same_stage	0.892634	X16cell
X16cell_4_1	X16cell_1_6	same_stage	0.908418	X16cell
X16cell_4_1	X16cell_1_5	same_stage	0.889181	X16cell
X16cell_4_1	X16cell_1_4	same_stage	0.888484	X16cell
X16cell_4_1	X16cell_1_3	same_stage	0.875155	X16cell
X16cell_4_1	X16cell_1_2	same_stage	0.808916	X16cell
X16cell_4_1	X16cell_1_11	same_stage	0.827376	X16cell
X16cell_4_1	X16cell_1_10	same_stage	0.773963	X16cell
X16cell_4_1	X16cell_1_1	same_stage	0.910351	X16cell
X16cell_3_7	X16cell_4_5	same_stage	0.823621	X16cell
X16cell_3_7	X16cell_4_4	same_stage	0.863528	X16cell
X16cell_3_7	X16cell_4_3	same_stage	0.819011	X16cell
X16cell_3_7	X16cell_4_2	same_stage	0.839105	X16cell
X16cell_3_7	X16cell_4_1	same_stage	0.844339	X16cell
X16cell_3_7	X16cell_3_6	same_embryo	0.788997	X16cell
X16cell_3_7	X16cell_3_5	same_embryo	0.816351	X16cell
X16cell_3_7	X16cell_3_4	same_embryo	0.818944	X16cell
X16cell_3_7	X16cell_3_3	same_embryo	0.897012	X16cell
X16cell_3_7	X16cell_3_2	same_embryo	0.834527	X16cell
X16cell_3_7	X16cell_3_1	same_embryo	0.828509	X16cell
X16cell_3_7	X16cell_2_9	same_stage	0.74779	X16cell
X16cell_3_7	X16cell_2_8	same_stage	0.707799	X16cell
X16cell_3_7	X16cell_2_7	same_stage	0.439941	X16cell
X16cell_3_7	X16cell_2_6	same_stage	0.785505	X16cell
X16cell_3_7	X16cell_2_5	same_stage	0.703994	X16cell
X16cell_3_7	X16cell_2_4	same_stage	0.701206	X16cell
X16cell_3_7	X16cell_2_3	same_stage	0.697574	X16cell
X16cell_3_7	X16cell_2_2	same_stage	0.708982	X16cell
X16cell_3_7	X16cell_2_15	same_stage	0.669401	X16cell
X16cell_3_7	X16cell_2_14	same_stage	0.670451	X16cell
X16cell_3_7	X16cell_2_13	same_stage	0.776078	X16cell
X16cell_3_7	X16cell_2_12	same_stage	0.694356	X16cell
X16cell_3_7	X16cell_2_11	same_stage	0.753502	X16cell
X16cell_3_7	X16cell_2_10	same_stage	0.693111	X16cell
X16cell_3_7	X16cell_2_1	same_stage	0.689692	X16cell
X16cell_3_7	X16cell_1_9	same_stage	0.822041	X16cell
X16cell_3_7	X16cell_1_8	same_stage	0.86115	X16cell
X16cell_3_7	X16cell_1_7	same_stage	0.864113	X16cell
X16cell_3_7	X16cell_1_6	same_stage	0.846233	X16cell
X16cell_3_7	X16cell_1_5	same_stage	0.851656	X16cell
X16cell_3_7	X16cell_1_4	same_stage	0.863915	X16cell
X16cell_3_7	X16cell_1_3	same_stage	0.854619	X16cell
X16cell_3_7	X16cell_1_2	same_stage	0.755361	X16cell
X16cell_3_7	X16cell_1_11	same_stage	0.818552	X16cell
X16cell_3_7	X16cell_1_10	same_stage	0.796964	X16cell
X16cell_3_7	X16cell_1_1	same_stage	0.845682	X16cell
X16cell_3_6	X16cell_4_5	same_stage	0.894248	X16cell
X16cell_3_6	X16cell_4_4	same_stage	0.839699	X16cell
X16cell_3_6	X16cell_4_3	same_stage	0.741073	X16cell
X16cell_3_6	X16cell_4_2	same_stage	0.807243	X16cell
X16cell_3_6	X16cell_4_1	same_stage	0.776009	X16cell
X16cell_3_6	X16cell_3_7	same_embryo	0.788997	X16cell
X16cell_3_6	X16cell_3_5	same_embryo	0.878007	X16cell
X16cell_3_6	X16cell_3_4	same_embryo	0.902017	X16cell
X16cell_3_6	X16cell_3_3	same_embryo	0.773626	X16cell
X16cell_3_6	X16cell_3_2	same_embryo	0.871324	X16cell
X16cell_3_6	X16cell_3_1	same_embryo	0.845512	X16cell
X16cell_3_6	X16cell_2_9	same_stage	0.620008	X16cell
X16cell_3_6	X16cell_2_8	same_stage	0.622361	X16cell
X16cell_3_6	X16cell_2_7	same_stage	0.327393	X16cell
X16cell_3_6	X16cell_2_6	same_stage	0.731105	X16cell
X16cell_3_6	X16cell_2_5	same_stage	0.590963	X16cell
X16cell_3_6	X16cell_2_4	same_stage	0.610304	X16cell
X16cell_3_6	X16cell_2_3	same_stage	0.642847	X16cell
X16cell_3_6	X16cell_2_2	same_stage	0.628091	X16cell
X16cell_3_6	X16cell_2_15	same_stage	0.600766	X16cell
X16cell_3_6	X16cell_2_14	same_stage	0.493158	X16cell
X16cell_3_6	X16cell_2_13	same_stage	0.724349	X16cell
X16cell_3_6	X16cell_2_12	same_stage	0.583773	X16cell
X16cell_3_6	X16cell_2_11	same_stage	0.654747	X16cell
X16cell_3_6	X16cell_2_10	same_stage	0.588137	X16cell
X16cell_3_6	X16cell_2_1	same_stage	0.605003	X16cell
X16cell_3_6	X16cell_1_9	same_stage	0.758148	X16cell
X16cell_3_6	X16cell_1_8	same_stage	0.732481	X16cell
X16cell_3_6	X16cell_1_7	same_stage	0.775974	X16cell
X16cell_3_6	X16cell_1_6	same_stage	0.763179	X16cell
X16cell_3_6	X16cell_1_5	same_stage	0.720993	X16cell
X16cell_3_6	X16cell_1_4	same_stage	0.744675	X16cell
X16cell_3_6	X16cell_1_3	same_stage	0.701617	X16cell
X16cell_3_6	X16cell_1_2	same_stage	0.577999	X16cell
X16cell_3_6	X16cell_1_11	same_stage	0.754133	X16cell
X16cell_3_6	X16cell_1_10	same_stage	0.711963	X16cell
X16cell_3_6	X16cell_1_1	same_stage	0.743081	X16cell
X16cell_3_5	X16cell_4_5	same_stage	0.873545	X16cell
X16cell_3_5	X16cell_4_4	same_stage	0.863905	X16cell
X16cell_3_5	X16cell_4_3	same_stage	0.817564	X16cell
X16cell_3_5	X16cell_4_2	same_stage	0.861484	X16cell
X16cell_3_5	X16cell_4_1	same_stage	0.840769	X16cell
X16cell_3_5	X16cell_3_7	same_embryo	0.816351	X16cell
X16cell_3_5	X16cell_3_6	same_embryo	0.878007	X16cell
X16cell_3_5	X16cell_3_4	same_embryo	0.877079	X16cell
X16cell_3_5	X16cell_3_3	same_embryo	0.822137	X16cell
X16cell_3_5	X16cell_3_2	same_embryo	0.889298	X16cell
X16cell_3_5	X16cell_3_1	same_embryo	0.863724	X16cell
X16cell_3_5	X16cell_2_9	same_stage	0.733032	X16cell
X16cell_3_5	X16cell_2_8	same_stage	0.733415	X16cell
X16cell_3_5	X16cell_2_7	same_stage	0.450137	X16cell
X16cell_3_5	X16cell_2_6	same_stage	0.810509	X16cell
X16cell_3_5	X16cell_2_5	same_stage	0.707427	X16cell
X16cell_3_5	X16cell_2_4	same_stage	0.721794	X16cell
X16cell_3_5	X16cell_2_3	same_stage	0.744612	X16cell
X16cell_3_5	X16cell_2_2	same_stage	0.732868	X16cell
X16cell_3_5	X16cell_2_15	same_stage	0.693023	X16cell
X16cell_3_5	X16cell_2_14	same_stage	0.626667	X16cell
X16cell_3_5	X16cell_2_13	same_stage	0.814143	X16cell
X16cell_3_5	X16cell_2_12	same_stage	0.698932	X16cell
X16cell_3_5	X16cell_2_11	same_stage	0.756694	X16cell
X16cell_3_5	X16cell_2_10	same_stage	0.709996	X16cell
X16cell_3_5	X16cell_2_1	same_stage	0.721427	X16cell
X16cell_3_5	X16cell_1_9	same_stage	0.803199	X16cell
X16cell_3_5	X16cell_1_8	same_stage	0.800858	X16cell
X16cell_3_5	X16cell_1_7	same_stage	0.833077	X16cell
X16cell_3_5	X16cell_1_6	same_stage	0.821092	X16cell
X16cell_3_5	X16cell_1_5	same_stage	0.790841	X16cell
X16cell_3_5	X16cell_1_4	same_stage	0.808883	X16cell
X16cell_3_5	X16cell_1_3	same_stage	0.779909	X16cell
X16cell_3_5	X16cell_1_2	same_stage	0.674904	X16cell
X16cell_3_5	X16cell_1_11	same_stage	0.796086	X16cell
X16cell_3_5	X16cell_1_10	same_stage	0.746286	X16cell
X16cell_3_5	X16cell_1_1	same_stage	0.803786	X16cell
X16cell_3_4	X16cell_4_5	same_stage	0.885233	X16cell
X16cell_3_4	X16cell_4_4	same_stage	0.878409	X16cell
X16cell_3_4	X16cell_4_3	same_stage	0.748743	X16cell
X16cell_3_4	X16cell_4_2	same_stage	0.820843	X16cell
X16cell_3_4	X16cell_4_1	same_stage	0.793151	X16cell
X16cell_3_4	X16cell_3_7	same_embryo	0.818944	X16cell
X16cell_3_4	X16cell_3_6	same_embryo	0.902017	X16cell
X16cell_3_4	X16cell_3_5	same_embryo	0.877079	X16cell
X16cell_3_4	X16cell_3_3	same_embryo	0.82105	X16cell
X16cell_3_4	X16cell_3_2	same_embryo	0.886821	X16cell
X16cell_3_4	X16cell_3_1	same_embryo	0.860008	X16cell
X16cell_3_4	X16cell_2_9	same_stage	0.625578	X16cell
X16cell_3_4	X16cell_2_8	same_stage	0.610369	X16cell
X16cell_3_4	X16cell_2_7	same_stage	0.383181	X16cell
X16cell_3_4	X16cell_2_6	same_stage	0.71955	X16cell
X16cell_3_4	X16cell_2_5	same_stage	0.586958	X16cell
X16cell_3_4	X16cell_2_4	same_stage	0.611687	X16cell
X16cell_3_4	X16cell_2_3	same_stage	0.61676	X16cell
X16cell_3_4	X16cell_2_2	same_stage	0.619979	X16cell
X16cell_3_4	X16cell_2_15	same_stage	0.574551	X16cell
X16cell_3_4	X16cell_2_14	same_stage	0.512658	X16cell
X16cell_3_4	X16cell_2_13	same_stage	0.706648	X16cell
X16cell_3_4	X16cell_2_12	same_stage	0.575772	X16cell
X16cell_3_4	X16cell_2_11	same_stage	0.649634	X16cell
X16cell_3_4	X16cell_2_10	same_stage	0.570769	X16cell
X16cell_3_4	X16cell_2_1	same_stage	0.585901	X16cell
X16cell_3_4	X16cell_1_9	same_stage	0.780903	X16cell
X16cell_3_4	X16cell_1_8	same_stage	0.759689	X16cell
X16cell_3_4	X16cell_1_7	same_stage	0.803405	X16cell
X16cell_3_4	X16cell_1_6	same_stage	0.778532	X16cell
X16cell_3_4	X16cell_1_5	same_stage	0.747836	X16cell
X16cell_3_4	X16cell_1_4	same_stage	0.77579	X16cell
X16cell_3_4	X16cell_1_3	same_stage	0.731343	X16cell
X16cell_3_4	X16cell_1_2	same_stage	0.607422	X16cell
X16cell_3_4	X16cell_1_11	same_stage	0.779788	X16cell
X16cell_3_4	X16cell_1_10	same_stage	0.746929	X16cell
X16cell_3_4	X16cell_1_1	same_stage	0.76284	X16cell
X16cell_3_3	X16cell_4_5	same_stage	0.817678	X16cell
X16cell_3_3	X16cell_4_4	same_stage	0.901704	X16cell
X16cell_3_3	X16cell_4_3	same_stage	0.822576	X16cell
X16cell_3_3	X16cell_4_2	same_stage	0.840861	X16cell
X16cell_3_3	X16cell_4_1	same_stage	0.848305	X16cell
X16cell_3_3	X16cell_3_7	same_embryo	0.897012	X16cell
X16cell_3_3	X16cell_3_6	same_embryo	0.773626	X16cell
X16cell_3_3	X16cell_3_5	same_embryo	0.822137	X16cell
X16cell_3_3	X16cell_3_4	same_embryo	0.82105	X16cell
X16cell_3_3	X16cell_3_2	same_embryo	0.858891	X16cell
X16cell_3_3	X16cell_3_1	same_embryo	0.859406	X16cell
X16cell_3_3	X16cell_2_9	same_stage	0.770633	X16cell
X16cell_3_3	X16cell_2_8	same_stage	0.72498	X16cell
X16cell_3_3	X16cell_2_7	same_stage	0.525307	X16cell
X16cell_3_3	X16cell_2_6	same_stage	0.78455	X16cell
X16cell_3_3	X16cell_2_5	same_stage	0.729488	X16cell
X16cell_3_3	X16cell_2_4	same_stage	0.717358	X16cell
X16cell_3_3	X16cell_2_3	same_stage	0.703974	X16cell
X16cell_3_3	X16cell_2_2	same_stage	0.726826	X16cell
X16cell_3_3	X16cell_2_15	same_stage	0.669257	X16cell
X16cell_3_3	X16cell_2_14	same_stage	0.705749	X16cell
X16cell_3_3	X16cell_2_13	same_stage	0.775682	X16cell
X16cell_3_3	X16cell_2_12	same_stage	0.718052	X16cell
X16cell_3_3	X16cell_2_11	same_stage	0.759675	X16cell
X16cell_3_3	X16cell_2_10	same_stage	0.709135	X16cell
X16cell_3_3	X16cell_2_1	same_stage	0.706242	X16cell
X16cell_3_3	X16cell_1_9	same_stage	0.822017	X16cell
X16cell_3_3	X16cell_1_8	same_stage	0.880031	X16cell
X16cell_3_3	X16cell_1_7	same_stage	0.878704	X16cell
X16cell_3_3	X16cell_1_6	same_stage	0.852404	X16cell
X16cell_3_3	X16cell_1_5	same_stage	0.860053	X16cell
X16cell_3_3	X16cell_1_4	same_stage	0.882683	X16cell
X16cell_3_3	X16cell_1_3	same_stage	0.868785	X16cell
X16cell_3_3	X16cell_1_2	same_stage	0.79198	X16cell
X16cell_3_3	X16cell_1_11	same_stage	0.810994	X16cell
X16cell_3_3	X16cell_1_10	same_stage	0.784994	X16cell
X16cell_3_3	X16cell_1_1	same_stage	0.849518	X16cell
X16cell_3_2	X16cell_4_5	same_stage	0.886869	X16cell
X16cell_3_2	X16cell_4_4	same_stage	0.904944	X16cell
X16cell_3_2	X16cell_4_3	same_stage	0.798785	X16cell
X16cell_3_2	X16cell_4_2	same_stage	0.843326	X16cell
X16cell_3_2	X16cell_4_1	same_stage	0.821614	X16cell
X16cell_3_2	X16cell_3_7	same_embryo	0.834527	X16cell
X16cell_3_2	X16cell_3_6	same_embryo	0.871324	X16cell
X16cell_3_2	X16cell_3_5	same_embryo	0.889298	X16cell
X16cell_3_2	X16cell_3_4	same_embryo	0.886821	X16cell
X16cell_3_2	X16cell_3_3	same_embryo	0.858891	X16cell
X16cell_3_2	X16cell_3_1	same_embryo	0.910578	X16cell
X16cell_3_2	X16cell_2_9	same_stage	0.708735	X16cell
X16cell_3_2	X16cell_2_8	same_stage	0.700205	X16cell
X16cell_3_2	X16cell_2_7	same_stage	0.482896	X16cell
X16cell_3_2	X16cell_2_6	same_stage	0.780286	X16cell
X16cell_3_2	X16cell_2_5	same_stage	0.679272	X16cell
X16cell_3_2	X16cell_2_4	same_stage	0.686921	X16cell
X16cell_3_2	X16cell_2_3	same_stage	0.7053	X16cell
X16cell_3_2	X16cell_2_2	same_stage	0.701135	X16cell
X16cell_3_2	X16cell_2_15	same_stage	0.649497	X16cell
X16cell_3_2	X16cell_2_14	same_stage	0.613138	X16cell
X16cell_3_2	X16cell_2_13	same_stage	0.771877	X16cell
X16cell_3_2	X16cell_2_12	same_stage	0.670185	X16cell
X16cell_3_2	X16cell_2_11	same_stage	0.722968	X16cell
X16cell_3_2	X16cell_2_10	same_stage	0.680346	X16cell
X16cell_3_2	X16cell_2_1	same_stage	0.684502	X16cell
X16cell_3_2	X16cell_1_9	same_stage	0.809658	X16cell
X16cell_3_2	X16cell_1_8	same_stage	0.81919	X16cell
X16cell_3_2	X16cell_1_7	same_stage	0.853872	X16cell
X16cell_3_2	X16cell_1_6	same_stage	0.820645	X16cell
X16cell_3_2	X16cell_1_5	same_stage	0.800082	X16cell
X16cell_3_2	X16cell_1_4	same_stage	0.833229	X16cell
X16cell_3_2	X16cell_1_3	same_stage	0.792442	X16cell
X16cell_3_2	X16cell_1_2	same_stage	0.686446	X16cell
X16cell_3_2	X16cell_1_11	same_stage	0.796279	X16cell
X16cell_3_2	X16cell_1_10	same_stage	0.760168	X16cell
X16cell_3_2	X16cell_1_1	same_stage	0.797859	X16cell
X16cell_3_1	X16cell_4_5	same_stage	0.864359	X16cell
X16cell_3_1	X16cell_4_4	same_stage	0.91409	X16cell
X16cell_3_1	X16cell_4_3	same_stage	0.780647	X16cell
X16cell_3_1	X16cell_4_2	same_stage	0.821198	X16cell
X16cell_3_1	X16cell_4_1	same_stage	0.798807	X16cell
X16cell_3_1	X16cell_3_7	same_embryo	0.828509	X16cell
X16cell_3_1	X16cell_3_6	same_embryo	0.845512	X16cell
X16cell_3_1	X16cell_3_5	same_embryo	0.863724	X16cell
X16cell_3_1	X16cell_3_4	same_embryo	0.860008	X16cell
X16cell_3_1	X16cell_3_3	same_embryo	0.859406	X16cell
X16cell_3_1	X16cell_3_2	same_embryo	0.910578	X16cell
X16cell_3_1	X16cell_2_9	same_stage	0.680492	X16cell
X16cell_3_1	X16cell_2_8	same_stage	0.681611	X16cell
X16cell_3_1	X16cell_2_7	same_stage	0.500585	X16cell
X16cell_3_1	X16cell_2_6	same_stage	0.745169	X16cell
X16cell_3_1	X16cell_2_5	same_stage	0.653893	X16cell
X16cell_3_1	X16cell_2_4	same_stage	0.654992	X16cell
X16cell_3_1	X16cell_2_3	same_stage	0.67622	X16cell
X16cell_3_1	X16cell_2_2	same_stage	0.672064	X16cell
X16cell_3_1	X16cell_2_15	same_stage	0.612045	X16cell
X16cell_3_1	X16cell_2_14	same_stage	0.586767	X16cell
X16cell_3_1	X16cell_2_13	same_stage	0.739075	X16cell
X16cell_3_1	X16cell_2_12	same_stage	0.646475	X16cell
X16cell_3_1	X16cell_2_11	same_stage	0.695112	X16cell
X16cell_3_1	X16cell_2_10	same_stage	0.653627	X16cell
X16cell_3_1	X16cell_2_1	same_stage	0.662773	X16cell
X16cell_3_1	X16cell_1_9	same_stage	0.783302	X16cell
X16cell_3_1	X16cell_1_8	same_stage	0.791299	X16cell
X16cell_3_1	X16cell_1_7	same_stage	0.825248	X16cell
X16cell_3_1	X16cell_1_6	same_stage	0.797149	X16cell
X16cell_3_1	X16cell_1_5	same_stage	0.76928	X16cell
X16cell_3_1	X16cell_1_4	same_stage	0.80818	X16cell
X16cell_3_1	X16cell_1_3	same_stage	0.771727	X16cell
X16cell_3_1	X16cell_1_2	same_stage	0.681523	X16cell
X16cell_3_1	X16cell_1_11	same_stage	0.768022	X16cell
X16cell_3_1	X16cell_1_10	same_stage	0.72625	X16cell
X16cell_3_1	X16cell_1_1	same_stage	0.767725	X16cell
X16cell_2_9	X16cell_4_5	same_stage	0.691618	X16cell
X16cell_2_9	X16cell_4_4	same_stage	0.702279	X16cell
X16cell_2_9	X16cell_4_3	same_stage	0.870193	X16cell
X16cell_2_9	X16cell_4_2	same_stage	0.834728	X16cell
X16cell_2_9	X16cell_4_1	same_stage	0.861324	X16cell
X16cell_2_9	X16cell_3_7	same_stage	0.74779	X16cell
X16cell_2_9	X16cell_3_6	same_stage	0.620008	X16cell
X16cell_2_9	X16cell_3_5	same_stage	0.733032	X16cell
X16cell_2_9	X16cell_3_4	same_stage	0.625578	X16cell
X16cell_2_9	X16cell_3_3	same_stage	0.770633	X16cell
X16cell_2_9	X16cell_3_2	same_stage	0.708735	X16cell
X16cell_2_9	X16cell_3_1	same_stage	0.680492	X16cell
X16cell_2_9	X16cell_2_8	same_embryo	0.950502	X16cell
X16cell_2_9	X16cell_2_7	same_embryo	0.663351	X16cell
X16cell_2_9	X16cell_2_6	same_embryo	0.925574	X16cell
X16cell_2_9	X16cell_2_5	same_embryo	0.950761	X16cell
X16cell_2_9	X16cell_2_4	same_embryo	0.919342	X16cell
X16cell_2_9	X16cell_2_3	same_embryo	0.925198	X16cell
X16cell_2_9	X16cell_2_2	same_embryo	0.928882	X16cell
X16cell_2_9	X16cell_2_15	same_embryo	0.887387	X16cell
X16cell_2_9	X16cell_2_14	same_embryo	0.915857	X16cell
X16cell_2_9	X16cell_2_13	same_embryo	0.942559	X16cell
X16cell_2_9	X16cell_2_12	same_embryo	0.964074	X16cell
X16cell_2_9	X16cell_2_11	same_embryo	0.960176	X16cell
X16cell_2_9	X16cell_2_10	same_embryo	0.952782	X16cell
X16cell_2_9	X16cell_2_1	same_embryo	0.953533	X16cell
X16cell_2_9	X16cell_1_9	same_stage	0.741599	X16cell
X16cell_2_9	X16cell_1_8	same_stage	0.855765	X16cell
X16cell_2_9	X16cell_1_7	same_stage	0.832505	X16cell
X16cell_2_9	X16cell_1_6	same_stage	0.845301	X16cell
X16cell_2_9	X16cell_1_5	same_stage	0.870117	X16cell
X16cell_2_9	X16cell_1_4	same_stage	0.849482	X16cell
X16cell_2_9	X16cell_1_3	same_stage	0.872567	X16cell
X16cell_2_9	X16cell_1_2	same_stage	0.856465	X16cell
X16cell_2_9	X16cell_1_11	same_stage	0.710368	X16cell
X16cell_2_9	X16cell_1_10	same_stage	0.68797	X16cell
X16cell_2_9	X16cell_1_1	same_stage	0.86494	X16cell
X16cell_2_8	X16cell_4_5	same_stage	0.691725	X16cell
X16cell_2_8	X16cell_4_4	same_stage	0.678852	X16cell
X16cell_2_8	X16cell_4_3	same_stage	0.847117	X16cell
X16cell_2_8	X16cell_4_2	same_stage	0.82522	X16cell
X16cell_2_8	X16cell_4_1	same_stage	0.83932	X16cell
X16cell_2_8	X16cell_3_7	same_stage	0.707799	X16cell
X16cell_2_8	X16cell_3_6	same_stage	0.622361	X16cell
X16cell_2_8	X16cell_3_5	same_stage	0.733415	X16cell
X16cell_2_8	X16cell_3_4	same_stage	0.610369	X16cell
X16cell_2_8	X16cell_3_3	same_stage	0.72498	X16cell
X16cell_2_8	X16cell_3_2	same_stage	0.700205	X16cell
X16cell_2_8	X16cell_3_1	same_stage	0.681611	X16cell
X16cell_2_8	X16cell_2_9	same_embryo	0.950502	X16cell
X16cell_2_8	X16cell_2_7	same_embryo	0.641104	X16cell
X16cell_2_8	X16cell_2_6	same_embryo	0.930779	X16cell
X16cell_2_8	X16cell_2_5	same_embryo	0.946442	X16cell
X16cell_2_8	X16cell_2_4	same_embryo	0.937301	X16cell
X16cell_2_8	X16cell_2_3	same_embryo	0.95088	X16cell
X16cell_2_8	X16cell_2_2	same_embryo	0.939389	X16cell
X16cell_2_8	X16cell_2_15	same_embryo	0.895236	X16cell
X16cell_2_8	X16cell_2_14	same_embryo	0.873829	X16cell
X16cell_2_8	X16cell_2_13	same_embryo	0.948965	X16cell
X16cell_2_8	X16cell_2_12	same_embryo	0.958658	X16cell
X16cell_2_8	X16cell_2_11	same_embryo	0.960623	X16cell
X16cell_2_8	X16cell_2_10	same_embryo	0.955499	X16cell
X16cell_2_8	X16cell_2_1	same_embryo	0.958918	X16cell
X16cell_2_8	X16cell_1_9	same_stage	0.718205	X16cell
X16cell_2_8	X16cell_1_8	same_stage	0.808284	X16cell
X16cell_2_8	X16cell_1_7	same_stage	0.801769	X16cell
X16cell_2_8	X16cell_1_6	same_stage	0.81253	X16cell
X16cell_2_8	X16cell_1_5	same_stage	0.828341	X16cell
X16cell_2_8	X16cell_1_4	same_stage	0.810081	X16cell
X16cell_2_8	X16cell_1_3	same_stage	0.82675	X16cell
X16cell_2_8	X16cell_1_2	same_stage	0.805348	X16cell
X16cell_2_8	X16cell_1_11	same_stage	0.685173	X16cell
X16cell_2_8	X16cell_1_10	same_stage	0.651482	X16cell
X16cell_2_8	X16cell_1_1	same_stage	0.829543	X16cell
X16cell_2_7	X16cell_4_5	same_stage	0.410739	X16cell
X16cell_2_7	X16cell_4_4	same_stage	0.50185	X16cell
X16cell_2_7	X16cell_4_3	same_stage	0.510499	X16cell
X16cell_2_7	X16cell_4_2	same_stage	0.468119	X16cell
X16cell_2_7	X16cell_4_1	same_stage	0.488942	X16cell
X16cell_2_7	X16cell_3_7	same_stage	0.439941	X16cell
X16cell_2_7	X16cell_3_6	same_stage	0.327393	X16cell
X16cell_2_7	X16cell_3_5	same_stage	0.450137	X16cell
X16cell_2_7	X16cell_3_4	same_stage	0.383181	X16cell
X16cell_2_7	X16cell_3_3	same_stage	0.525307	X16cell
X16cell_2_7	X16cell_3_2	same_stage	0.482896	X16cell
X16cell_2_7	X16cell_3_1	same_stage	0.500585	X16cell
X16cell_2_7	X16cell_2_9	same_embryo	0.663351	X16cell
X16cell_2_7	X16cell_2_8	same_embryo	0.641104	X16cell
X16cell_2_7	X16cell_2_6	same_embryo	0.575756	X16cell
X16cell_2_7	X16cell_2_5	same_embryo	0.664619	X16cell
X16cell_2_7	X16cell_2_4	same_embryo	0.603888	X16cell
X16cell_2_7	X16cell_2_3	same_embryo	0.571601	X16cell
X16cell_2_7	X16cell_2_2	same_embryo	0.597549	X16cell
X16cell_2_7	X16cell_2_15	same_embryo	0.503981	X16cell
X16cell_2_7	X16cell_2_14	same_embryo	0.718039	X16cell
X16cell_2_7	X16cell_2_13	same_embryo	0.559312	X16cell
X16cell_2_7	X16cell_2_12	same_embryo	0.637016	X16cell
X16cell_2_7	X16cell_2_11	same_embryo	0.593209	X16cell
X16cell_2_7	X16cell_2_10	same_embryo	0.640588	X16cell
X16cell_2_7	X16cell_2_1	same_embryo	0.622941	X16cell
X16cell_2_7	X16cell_1_9	same_stage	0.428192	X16cell
X16cell_2_7	X16cell_1_8	same_stage	0.530528	X16cell
X16cell_2_7	X16cell_1_7	same_stage	0.505583	X16cell
X16cell_2_7	X16cell_1_6	same_stage	0.488446	X16cell
X16cell_2_7	X16cell_1_5	same_stage	0.540803	X16cell
X16cell_2_7	X16cell_1_4	same_stage	0.531168	X16cell
X16cell_2_7	X16cell_1_3	same_stage	0.587588	X16cell
X16cell_2_7	X16cell_1_2	same_stage	0.674381	X16cell
X16cell_2_7	X16cell_1_11	same_stage	0.382109	X16cell
X16cell_2_7	X16cell_1_10	same_stage	0.385731	X16cell
X16cell_2_7	X16cell_1_1	same_stage	0.499932	X16cell
X16cell_2_6	X16cell_4_5	same_stage	0.785173	X16cell
X16cell_2_6	X16cell_4_4	same_stage	0.761502	X16cell
X16cell_2_6	X16cell_4_3	same_stage	0.865864	X16cell
X16cell_2_6	X16cell_4_2	same_stage	0.876114	X16cell
X16cell_2_6	X16cell_4_1	same_stage	0.871101	X16cell
X16cell_2_6	X16cell_3_7	same_stage	0.785505	X16cell
X16cell_2_6	X16cell_3_6	same_stage	0.731105	X16cell
X16cell_2_6	X16cell_3_5	same_stage	0.810509	X16cell
X16cell_2_6	X16cell_3_4	same_stage	0.71955	X16cell
X16cell_2_6	X16cell_3_3	same_stage	0.78455	X16cell
X16cell_2_6	X16cell_3_2	same_stage	0.780286	X16cell
X16cell_2_6	X16cell_3_1	same_stage	0.745169	X16cell
X16cell_2_6	X16cell_2_9	same_embryo	0.925574	X16cell
X16cell_2_6	X16cell_2_8	same_embryo	0.930779	X16cell
X16cell_2_6	X16cell_2_7	same_embryo	0.575756	X16cell
X16cell_2_6	X16cell_2_5	same_embryo	0.915012	X16cell
X16cell_2_6	X16cell_2_4	same_embryo	0.932185	X16cell
X16cell_2_6	X16cell_2_3	same_embryo	0.94923	X16cell
X16cell_2_6	X16cell_2_2	same_embryo	0.930082	X16cell
X16cell_2_6	X16cell_2_15	same_embryo	0.866083	X16cell
X16cell_2_6	X16cell_2_14	same_embryo	0.811095	X16cell
X16cell_2_6	X16cell_2_13	same_embryo	0.96579	X16cell
X16cell_2_6	X16cell_2_12	same_embryo	0.908655	X16cell
X16cell_2_6	X16cell_2_11	same_embryo	0.958454	X16cell
X16cell_2_6	X16cell_2_10	same_embryo	0.923241	X16cell
X16cell_2_6	X16cell_2_1	same_embryo	0.919868	X16cell
X16cell_2_6	X16cell_1_9	same_stage	0.78429	X16cell
X16cell_2_6	X16cell_1_8	same_stage	0.841518	X16cell
X16cell_2_6	X16cell_1_7	same_stage	0.847704	X16cell
X16cell_2_6	X16cell_1_6	same_stage	0.844346	X16cell
X16cell_2_6	X16cell_1_5	same_stage	0.853068	X16cell
X16cell_2_6	X16cell_1_4	same_stage	0.853274	X16cell
X16cell_2_6	X16cell_1_3	same_stage	0.843411	X16cell
X16cell_2_6	X16cell_1_2	same_stage	0.767424	X16cell
X16cell_2_6	X16cell_1_11	same_stage	0.762888	X16cell
X16cell_2_6	X16cell_1_10	same_stage	0.729994	X16cell
X16cell_2_6	X16cell_1_1	same_stage	0.863203	X16cell
X16cell_2_5	X16cell_4_5	same_stage	0.664115	X16cell
X16cell_2_5	X16cell_4_4	same_stage	0.668166	X16cell
X16cell_2_5	X16cell_4_3	same_stage	0.843673	X16cell
X16cell_2_5	X16cell_4_2	same_stage	0.803363	X16cell
X16cell_2_5	X16cell_4_1	same_stage	0.837995	X16cell
X16cell_2_5	X16cell_3_7	same_stage	0.703994	X16cell
X16cell_2_5	X16cell_3_6	same_stage	0.590963	X16cell
X16cell_2_5	X16cell_3_5	same_stage	0.707427	X16cell
X16cell_2_5	X16cell_3_4	same_stage	0.586958	X16cell
X16cell_2_5	X16cell_3_3	same_stage	0.729488	X16cell
X16cell_2_5	X16cell_3_2	same_stage	0.679272	X16cell
X16cell_2_5	X16cell_3_1	same_stage	0.653893	X16cell
X16cell_2_5	X16cell_2_9	same_embryo	0.950761	X16cell
X16cell_2_5	X16cell_2_8	same_embryo	0.946442	X16cell
X16cell_2_5	X16cell_2_7	same_embryo	0.664619	X16cell
X16cell_2_5	X16cell_2_6	same_embryo	0.915012	X16cell
X16cell_2_5	X16cell_2_4	same_embryo	0.947812	X16cell
X16cell_2_5	X16cell_2_3	same_embryo	0.932387	X16cell
X16cell_2_5	X16cell_2_2	same_embryo	0.954717	X16cell
X16cell_2_5	X16cell_2_15	same_embryo	0.895318	X16cell
X16cell_2_5	X16cell_2_14	same_embryo	0.922963	X16cell
X16cell_2_5	X16cell_2_13	same_embryo	0.934413	X16cell
X16cell_2_5	X16cell_2_12	same_embryo	0.952601	X16cell
X16cell_2_5	X16cell_2_11	same_embryo	0.939406	X16cell
X16cell_2_5	X16cell_2_10	same_embryo	0.949281	X16cell
X16cell_2_5	X16cell_2_1	same_embryo	0.944631	X16cell
X16cell_2_5	X16cell_1_9	same_stage	0.722108	X16cell
X16cell_2_5	X16cell_1_8	same_stage	0.819313	X16cell
X16cell_2_5	X16cell_1_7	same_stage	0.804212	X16cell
X16cell_2_5	X16cell_1_6	same_stage	0.8118	X16cell
X16cell_2_5	X16cell_1_5	same_stage	0.831417	X16cell
X16cell_2_5	X16cell_1_4	same_stage	0.811651	X16cell
X16cell_2_5	X16cell_1_3	same_stage	0.834422	X16cell
X16cell_2_5	X16cell_1_2	same_stage	0.831697	X16cell
X16cell_2_5	X16cell_1_11	same_stage	0.690238	X16cell
X16cell_2_5	X16cell_1_10	same_stage	0.652375	X16cell
X16cell_2_5	X16cell_1_1	same_stage	0.831171	X16cell
X16cell_2_4	X16cell_4_5	same_stage	0.677597	X16cell
X16cell_2_4	X16cell_4_4	same_stage	0.666357	X16cell
X16cell_2_4	X16cell_4_3	same_stage	0.82712	X16cell
X16cell_2_4	X16cell_4_2	same_stage	0.812261	X16cell
X16cell_2_4	X16cell_4_1	same_stage	0.834115	X16cell
X16cell_2_4	X16cell_3_7	same_stage	0.701206	X16cell
X16cell_2_4	X16cell_3_6	same_stage	0.610304	X16cell
X16cell_2_4	X16cell_3_5	same_stage	0.721794	X16cell
X16cell_2_4	X16cell_3_4	same_stage	0.611687	X16cell
X16cell_2_4	X16cell_3_3	same_stage	0.717358	X16cell
X16cell_2_4	X16cell_3_2	same_stage	0.686921	X16cell
X16cell_2_4	X16cell_3_1	same_stage	0.654992	X16cell
X16cell_2_4	X16cell_2_9	same_embryo	0.919342	X16cell
X16cell_2_4	X16cell_2_8	same_embryo	0.937301	X16cell
X16cell_2_4	X16cell_2_7	same_embryo	0.603888	X16cell
X16cell_2_4	X16cell_2_6	same_embryo	0.932185	X16cell
X16cell_2_4	X16cell_2_5	same_embryo	0.947812	X16cell
X16cell_2_4	X16cell_2_3	same_embryo	0.949217	X16cell
X16cell_2_4	X16cell_2_2	same_embryo	0.947551	X16cell
X16cell_2_4	X16cell_2_15	same_embryo	0.893169	X16cell
X16cell_2_4	X16cell_2_14	same_embryo	0.866417	X16cell
X16cell_2_4	X16cell_2_13	same_embryo	0.934035	X16cell
X16cell_2_4	X16cell_2_12	same_embryo	0.92844	X16cell
X16cell_2_4	X16cell_2_11	same_embryo	0.944705	X16cell
X16cell_2_4	X16cell_2_10	same_embryo	0.927187	X16cell
X16cell_2_4	X16cell_2_1	same_embryo	0.930713	X16cell
X16cell_2_4	X16cell_1_9	same_stage	0.740805	X16cell
X16cell_2_4	X16cell_1_8	same_stage	0.79318	X16cell
X16cell_2_4	X16cell_1_7	same_stage	0.796288	X16cell
X16cell_2_4	X16cell_1_6	same_stage	0.79775	X16cell
X16cell_2_4	X16cell_1_5	same_stage	0.816431	X16cell
X16cell_2_4	X16cell_1_4	same_stage	0.798479	X16cell
X16cell_2_4	X16cell_1_3	same_stage	0.815153	X16cell
X16cell_2_4	X16cell_1_2	same_stage	0.775636	X16cell
X16cell_2_4	X16cell_1_11	same_stage	0.716569	X16cell
X16cell_2_4	X16cell_1_10	same_stage	0.679891	X16cell
X16cell_2_4	X16cell_1_1	same_stage	0.822626	X16cell
X16cell_2_3	X16cell_4_5	same_stage	0.70645	X16cell
X16cell_2_3	X16cell_4_4	same_stage	0.669744	X16cell
X16cell_2_3	X16cell_4_3	same_stage	0.840682	X16cell
X16cell_2_3	X16cell_4_2	same_stage	0.823005	X16cell
X16cell_2_3	X16cell_4_1	same_stage	0.826925	X16cell
X16cell_2_3	X16cell_3_7	same_stage	0.697574	X16cell
X16cell_2_3	X16cell_3_6	same_stage	0.642847	X16cell
X16cell_2_3	X16cell_3_5	same_stage	0.744612	X16cell
X16cell_2_3	X16cell_3_4	same_stage	0.61676	X16cell
X16cell_2_3	X16cell_3_3	same_stage	0.703974	X16cell
X16cell_2_3	X16cell_3_2	same_stage	0.7053	X16cell
X16cell_2_3	X16cell_3_1	same_stage	0.67622	X16cell
X16cell_2_3	X16cell_2_9	same_embryo	0.925198	X16cell
X16cell_2_3	X16cell_2_8	same_embryo	0.95088	X16cell
X16cell_2_3	X16cell_2_7	same_embryo	0.571601	X16cell
X16cell_2_3	X16cell_2_6	same_embryo	0.94923	X16cell
X16cell_2_3	X16cell_2_5	same_embryo	0.932387	X16cell
X16cell_2_3	X16cell_2_4	same_embryo	0.949217	X16cell
X16cell_2_3	X16cell_2_2	same_embryo	0.953388	X16cell
X16cell_2_3	X16cell_2_15	same_embryo	0.899861	X16cell
X16cell_2_3	X16cell_2_14	same_embryo	0.826589	X16cell
X16cell_2_3	X16cell_2_13	same_embryo	0.954308	X16cell
X16cell_2_3	X16cell_2_12	same_embryo	0.938947	X16cell
X16cell_2_3	X16cell_2_11	same_embryo	0.959244	X16cell
X16cell_2_3	X16cell_2_10	same_embryo	0.95747	X16cell
X16cell_2_3	X16cell_2_1	same_embryo	0.956436	X16cell
X16cell_2_3	X16cell_1_9	same_stage	0.72349	X16cell
X16cell_2_3	X16cell_1_8	same_stage	0.786836	X16cell
X16cell_2_3	X16cell_1_7	same_stage	0.792359	X16cell
X16cell_2_3	X16cell_1_6	same_stage	0.802674	X16cell
X16cell_2_3	X16cell_1_5	same_stage	0.800064	X16cell
X16cell_2_3	X16cell_1_4	same_stage	0.795303	X16cell
X16cell_2_3	X16cell_1_3	same_stage	0.793757	X16cell
X16cell_2_3	X16cell_1_2	same_stage	0.745699	X16cell
X16cell_2_3	X16cell_1_11	same_stage	0.693501	X16cell
X16cell_2_3	X16cell_1_10	same_stage	0.650752	X16cell
X16cell_2_3	X16cell_1_1	same_stage	0.811878	X16cell
X16cell_2_2	X16cell_4_5	same_stage	0.686578	X16cell
X16cell_2_2	X16cell_4_4	same_stage	0.681557	X16cell
X16cell_2_2	X16cell_4_3	same_stage	0.851734	X16cell
X16cell_2_2	X16cell_4_2	same_stage	0.82552	X16cell
X16cell_2_2	X16cell_4_1	same_stage	0.84771	X16cell
X16cell_2_2	X16cell_3_7	same_stage	0.708982	X16cell
X16cell_2_2	X16cell_3_6	same_stage	0.628091	X16cell
X16cell_2_2	X16cell_3_5	same_stage	0.732868	X16cell
X16cell_2_2	X16cell_3_4	same_stage	0.619979	X16cell
X16cell_2_2	X16cell_3_3	same_stage	0.726826	X16cell
X16cell_2_2	X16cell_3_2	same_stage	0.701135	X16cell
X16cell_2_2	X16cell_3_1	same_stage	0.672064	X16cell
[truncated: 1,329 more rows]
